# Supplementary material for: Sequence comparison, molecular modeling, and network analysis predict structural diversity in cysteine proteases from the Cape sundew, Drosera capensis
Source: Comput Struct Biotechnol J. 2016 Jun 14;14:271–82. doi: 10.1016/j.csbj.2016.05.003 (PMC4949590; doi:10.1016/j.csbj.2016.05.003)
Supplement: Supplementary file 4 [file mmc4.zip › Rosetta_mature/DCAP_5945_mature_m1.pdb]

CRYST1   93.873   92.085   75.061  90.00  90.00  90.00 P 1           1
ATOM      1  N   LEU A   1      21.065   4.090   3.012  1.00  0.00      A    N
ATOM      2  HT1 LEU A   1      21.261   5.111   3.014  1.00  0.00      A    H
ATOM      3  HT2 LEU A   1      21.392   3.782   2.074  1.00  0.00      A    H
ATOM      4  HT3 LEU A   1      21.683   3.626   3.709  1.00  0.00      A    H
ATOM      5  CA  LEU A   1      19.610   3.792   3.191  1.00  0.00      A    C
ATOM      6  HA  LEU A   1      19.560   2.784   3.575  1.00  0.00      A    H
ATOM      7  CB  LEU A   1      18.971   4.767   4.309  1.00  0.00      A    C
ATOM      8  HB1 LEU A   1      19.067   5.863   4.156  1.00  0.00      A    H
ATOM      9  HB2 LEU A   1      17.885   4.532   4.304  1.00  0.00      A    H
ATOM     10  CG  LEU A   1      19.494   4.540   5.712  1.00  0.00      A    C
ATOM     11  HG  LEU A   1      20.573   4.802   5.670  1.00  0.00      A    H
ATOM     12  CD1 LEU A   1      18.769   5.566   6.609  1.00  0.00      A    C
ATOM     13 HD11 LEU A   1      18.984   6.594   6.246  1.00  0.00      A    H
ATOM     14 HD12 LEU A   1      17.677   5.380   6.696  1.00  0.00      A    H
ATOM     15 HD13 LEU A   1      19.168   5.628   7.645  1.00  0.00      A    H
ATOM     16  CD2 LEU A   1      19.339   3.135   6.327  1.00  0.00      A    C
ATOM     17 HD21 LEU A   1      19.506   3.091   7.424  1.00  0.00      A    H
ATOM     18 HD22 LEU A   1      18.267   2.853   6.250  1.00  0.00      A    H
ATOM     19 HD23 LEU A   1      20.041   2.359   5.953  1.00  0.00      A    H
ATOM     20  C   LEU A   1      18.892   3.941   1.832  1.00  0.00      A    C
ATOM     21  O   LEU A   1      19.479   4.430   0.878  1.00  0.00      A    O
ATOM     22  N   PRO A   2      17.596   3.671   1.731  1.00  0.00      A    N
ATOM     23  CD  PRO A   2      16.773   2.815   2.598  1.00  0.00      A    C
ATOM     24  HD1 PRO A   2      16.300   3.520   3.314  1.00  0.00      A    H
ATOM     25  HD2 PRO A   2      17.446   2.037   3.017  1.00  0.00      A    H
ATOM     26  CA  PRO A   2      16.940   4.044   0.481  1.00  0.00      A    C
ATOM     27  HA  PRO A   2      17.456   3.706  -0.406  1.00  0.00      A    H
ATOM     28  CB  PRO A   2      15.628   3.266   0.537  1.00  0.00      A    C
ATOM     29  HB1 PRO A   2      14.696   3.750   0.901  1.00  0.00      A    H
ATOM     30  HB2 PRO A   2      15.253   2.898  -0.442  1.00  0.00      A    H
ATOM     31  CG  PRO A   2      15.795   2.232   1.609  1.00  0.00      A    C
ATOM     32  HG1 PRO A   2      14.767   1.909   1.880  1.00  0.00      A    H
ATOM     33  HG2 PRO A   2      16.394   1.375   1.233  1.00  0.00      A    H
ATOM     34  C   PRO A   2      16.599   5.534   0.452  1.00  0.00      A    C
ATOM     35  O   PRO A   2      16.603   6.291   1.459  1.00  0.00      A    O
ATOM     36  N   GLU A   3      16.167   5.940  -0.765  1.00  0.00      A    N
ATOM     37  HN  GLU A   3      16.213   5.365  -1.578  1.00  0.00      A    H
ATOM     38  CA  GLU A   3      15.864   7.359  -1.144  1.00  0.00      A    C
ATOM     39  HA  GLU A   3      16.324   8.050  -0.454  1.00  0.00      A    H
ATOM     40  CB  GLU A   3      16.463   7.646  -2.583  1.00  0.00      A    C
ATOM     41  HB1 GLU A   3      16.396   8.686  -2.969  1.00  0.00      A    H
ATOM     42  HB2 GLU A   3      17.564   7.518  -2.500  1.00  0.00      A    H
ATOM     43  CG  GLU A   3      15.962   6.834  -3.828  1.00  0.00      A    C
ATOM     44  HG1 GLU A   3      14.874   7.045  -3.917  1.00  0.00      A    H
ATOM     45  HG2 GLU A   3      16.370   7.242  -4.778  1.00  0.00      A    H
ATOM     46  CD  GLU A   3      16.140   5.308  -3.782  1.00  0.00      A    C
ATOM     47  OE1 GLU A   3      16.969   4.675  -4.473  1.00  0.00      A    O
ATOM     48  OE2 GLU A   3      15.310   4.714  -3.129  1.00  0.00      A    O
ATOM     49  C   GLU A   3      14.380   7.451  -1.083  1.00  0.00      A    C
ATOM     50  O   GLU A   3      13.869   8.466  -0.580  1.00  0.00      A    O
ATOM     51  N   MET A   4      13.677   6.358  -1.509  1.00  0.00      A    N
ATOM     52  HN  MET A   4      14.113   5.612  -2.007  1.00  0.00      A    H
ATOM     53  CA  MET A   4      12.268   6.133  -1.469  1.00  0.00      A    C
ATOM     54  HA  MET A   4      11.839   7.016  -1.018  1.00  0.00      A    H
ATOM     55  CB  MET A   4      11.765   5.868  -2.915  1.00  0.00      A    C
ATOM     56  HB1 MET A   4      12.139   6.670  -3.587  1.00  0.00      A    H
ATOM     57  HB2 MET A   4      12.212   4.895  -3.212  1.00  0.00      A    H
ATOM     58  CG  MET A   4      10.210   5.778  -3.006  1.00  0.00      A    C
ATOM     59  HG1 MET A   4       9.872   4.839  -2.517  1.00  0.00      A    H
ATOM     60  HG2 MET A   4       9.743   6.636  -2.478  1.00  0.00      A    H
ATOM     61  SD  MET A   4       9.642   5.648  -4.731  1.00  0.00      A    S
ATOM     62  CE  MET A   4       9.888   3.925  -4.927  1.00  0.00      A    C
ATOM     63  HE1 MET A   4      10.970   3.735  -4.762  1.00  0.00      A    H
ATOM     64  HE2 MET A   4       9.340   3.414  -4.107  1.00  0.00      A    H
ATOM     65  HE3 MET A   4       9.613   3.513  -5.921  1.00  0.00      A    H
ATOM     66  C   MET A   4      11.955   5.011  -0.546  1.00  0.00      A    C
ATOM     67  O   MET A   4      11.898   3.858  -0.986  1.00  0.00      A    O
ATOM     68  N   VAL A   5      11.676   5.274   0.751  1.00  0.00      A    N
ATOM     69  HN  VAL A   5      11.626   6.232   1.021  1.00  0.00      A    H
ATOM     70  CA  VAL A   5      11.161   4.211   1.672  1.00  0.00      A    C
ATOM     71  HA  VAL A   5      11.535   3.241   1.380  1.00  0.00      A    H
ATOM     72  CB  VAL A   5      11.464   4.449   3.107  1.00  0.00      A    C
ATOM     73  HB  VAL A   5      11.148   5.452   3.464  1.00  0.00      A    H
ATOM     74  CG1 VAL A   5      10.743   3.371   4.026  1.00  0.00      A    C
ATOM     75 HG11 VAL A   5      11.135   3.464   5.061  1.00  0.00      A    H
ATOM     76 HG12 VAL A   5       9.641   3.507   4.004  1.00  0.00      A    H
ATOM     77 HG13 VAL A   5      10.912   2.384   3.545  1.00  0.00      A    H
ATOM     78  CG2 VAL A   5      12.970   4.301   3.258  1.00  0.00      A    C
ATOM     79 HG21 VAL A   5      13.271   4.401   4.322  1.00  0.00      A    H
ATOM     80 HG22 VAL A   5      13.289   3.349   2.781  1.00  0.00      A    H
ATOM     81 HG23 VAL A   5      13.507   5.066   2.657  1.00  0.00      A    H
ATOM     82  C   VAL A   5       9.643   4.179   1.594  1.00  0.00      A    C
ATOM     83  O   VAL A   5       8.996   5.093   1.979  1.00  0.00      A    O
ATOM     84  N   ASP A   6       9.019   3.079   1.126  1.00  0.00      A    N
ATOM     85  HN  ASP A   6       9.517   2.269   0.826  1.00  0.00      A    H
ATOM     86  CA  ASP A   6       7.526   2.993   0.977  1.00  0.00      A    C
ATOM     87  HA  ASP A   6       6.970   3.651   1.629  1.00  0.00      A    H
ATOM     88  CB  ASP A   6       7.128   3.378  -0.469  1.00  0.00      A    C
ATOM     89  HB1 ASP A   6       7.579   4.372  -0.677  1.00  0.00      A    H
ATOM     90  HB2 ASP A   6       7.467   2.706  -1.287  1.00  0.00      A    H
ATOM     91  CG  ASP A   6       5.612   3.514  -0.598  1.00  0.00      A    C
ATOM     92  OD1 ASP A   6       4.813   2.573  -0.261  1.00  0.00      A    O
ATOM     93  OD2 ASP A   6       5.218   4.716  -0.789  1.00  0.00      A    O
ATOM     94  C   ASP A   6       7.191   1.554   1.375  1.00  0.00      A    C
ATOM     95  O   ASP A   6       7.468   0.610   0.677  1.00  0.00      A    O
ATOM     96  N   TRP A   7       6.662   1.288   2.594  1.00  0.00      A    N
ATOM     97  HN  TRP A   7       6.645   2.059   3.225  1.00  0.00      A    H
ATOM     98  CA  TRP A   7       6.462   0.033   3.130  1.00  0.00      A    C
ATOM     99  HA  TRP A   7       7.346  -0.536   2.879  1.00  0.00      A    H
ATOM    100  CB  TRP A   7       6.521   0.255   4.762  1.00  0.00      A    C
ATOM    101  HB1 TRP A   7       5.874   1.094   5.095  1.00  0.00      A    H
ATOM    102  HB2 TRP A   7       6.153  -0.674   5.249  1.00  0.00      A    H
ATOM    103  CG  TRP A   7       7.965   0.197   5.355  1.00  0.00      A    C
ATOM    104  CD1 TRP A   7       8.729   1.164   6.002  1.00  0.00      A    C
ATOM    105  HD1 TRP A   7       8.427   2.200   5.953  1.00  0.00      A    H
ATOM    106  NE1 TRP A   7       9.917   0.654   6.500  1.00  0.00      A    N
ATOM    107  HE1 TRP A   7      10.636   1.206   6.862  1.00  0.00      A    H
ATOM    108  CE2 TRP A   7      10.011  -0.630   6.092  1.00  0.00      A    C
ATOM    109  CD2 TRP A   7       8.851  -0.973   5.275  1.00  0.00      A    C
ATOM    110  CE3 TRP A   7       8.696  -2.197   4.655  1.00  0.00      A    C
ATOM    111  HE3 TRP A   7       7.797  -2.542   4.166  1.00  0.00      A    H
ATOM    112  CZ3 TRP A   7       9.759  -3.181   4.748  1.00  0.00      A    C
ATOM    113  HZ3 TRP A   7       9.642  -4.120   4.227  1.00  0.00      A    H
ATOM    114  CZ2 TRP A   7      10.968  -1.573   6.185  1.00  0.00      A    C
ATOM    115  HZ2 TRP A   7      11.927  -1.277   6.582  1.00  0.00      A    H
ATOM    116  CH2 TRP A   7      10.925  -2.780   5.452  1.00  0.00      A    C
ATOM    117  HH2 TRP A   7      11.738  -3.475   5.608  1.00  0.00      A    H
ATOM    118  C   TRP A   7       5.233  -0.722   2.624  1.00  0.00      A    C
ATOM    119  O   TRP A   7       4.927  -1.815   3.099  1.00  0.00      A    O
ATOM    120  N   ARG A   8       4.574  -0.144   1.633  1.00  0.00      A    N
ATOM    121  HN  ARG A   8       4.774   0.756   1.253  1.00  0.00      A    H
ATOM    122  CA  ARG A   8       3.491  -0.761   0.884  1.00  0.00      A    C
ATOM    123  HA  ARG A   8       2.923  -1.446   1.495  1.00  0.00      A    H
ATOM    124  CB  ARG A   8       2.551   0.376   0.248  1.00  0.00      A    C
ATOM    125  HB1 ARG A   8       3.136   0.965  -0.490  1.00  0.00      A    H
ATOM    126  HB2 ARG A   8       1.609  -0.065  -0.143  1.00  0.00      A    H
ATOM    127  CG  ARG A   8       2.013   1.325   1.427  1.00  0.00      A    C
ATOM    128  HG1 ARG A   8       1.323   0.689   2.022  1.00  0.00      A    H
ATOM    129  HG2 ARG A   8       2.820   1.671   2.108  1.00  0.00      A    H
ATOM    130  CD  ARG A   8       1.099   2.452   0.843  1.00  0.00      A    C
ATOM    131  HD1 ARG A   8       0.431   2.130   0.015  1.00  0.00      A    H
ATOM    132  HD2 ARG A   8       0.551   3.029   1.617  1.00  0.00      A    H
ATOM    133  NE  ARG A   8       2.059   3.414   0.308  1.00  0.00      A    N
ATOM    134  HE  ARG A   8       3.006   3.108   0.215  1.00  0.00      A    H
ATOM    135  CZ  ARG A   8       1.853   4.706   0.167  1.00  0.00      A    C
ATOM    136  NH1 ARG A   8       0.575   5.140   0.242  1.00  0.00      A    N
ATOM    137 HH11 ARG A   8      -0.075   4.444  -0.062  1.00  0.00      A    H
ATOM    138 HH12 ARG A   8       0.368   6.107   0.093  1.00  0.00      A    H
ATOM    139  NH2 ARG A   8       2.790   5.572  -0.041  1.00  0.00      A    N
ATOM    140 HH21 ARG A   8       3.737   5.278  -0.169  1.00  0.00      A    H
ATOM    141 HH22 ARG A   8       2.513   6.480  -0.355  1.00  0.00      A    H
ATOM    142  C   ARG A   8       4.108  -1.468  -0.281  1.00  0.00      A    C
ATOM    143  O   ARG A   8       3.764  -2.602  -0.654  1.00  0.00      A    O
ATOM    144  N   GLN A   9       5.066  -0.738  -0.985  1.00  0.00      A    N
ATOM    145  HN  GLN A   9       5.065   0.236  -0.773  1.00  0.00      A    H
ATOM    146  CA  GLN A   9       5.874  -1.278  -2.079  1.00  0.00      A    C
ATOM    147  HA  GLN A   9       5.062  -1.589  -2.719  1.00  0.00      A    H
ATOM    148  CB  GLN A   9       6.618  -0.148  -2.862  1.00  0.00      A    C
ATOM    149  HB1 GLN A   9       7.322   0.360  -2.169  1.00  0.00      A    H
ATOM    150  HB2 GLN A   9       7.236  -0.565  -3.686  1.00  0.00      A    H
ATOM    151  CG  GLN A   9       5.815   1.006  -3.443  1.00  0.00      A    C
ATOM    152  HG1 GLN A   9       5.663   1.750  -2.631  1.00  0.00      A    H
ATOM    153  HG2 GLN A   9       6.365   1.565  -4.229  1.00  0.00      A    H
ATOM    154  CD  GLN A   9       4.474   0.529  -4.123  1.00  0.00      A    C
ATOM    155  OE1 GLN A   9       3.385   0.853  -3.624  1.00  0.00      A    O
ATOM    156  NE2 GLN A   9       4.507  -0.368  -5.138  1.00  0.00      A    N
ATOM    157 HE21 GLN A   9       3.606  -0.651  -5.465  1.00  0.00      A    H
ATOM    158 HE22 GLN A   9       5.341  -0.830  -5.439  1.00  0.00      A    H
ATOM    159  C   GLN A   9       6.783  -2.397  -1.726  1.00  0.00      A    C
ATOM    160  O   GLN A   9       6.959  -3.344  -2.524  1.00  0.00      A    O
ATOM    161  N   LYS A  10       7.366  -2.312  -0.544  1.00  0.00      A    N
ATOM    162  HN  LYS A  10       7.429  -1.471  -0.012  1.00  0.00      A    H
ATOM    163  CA  LYS A  10       8.119  -3.447   0.006  1.00  0.00      A    C
ATOM    164  HA  LYS A  10       8.615  -3.989  -0.786  1.00  0.00      A    H
ATOM    165  CB  LYS A  10       9.186  -2.961   1.015  1.00  0.00      A    C
ATOM    166  HB1 LYS A  10       8.688  -2.509   1.900  1.00  0.00      A    H
ATOM    167  HB2 LYS A  10       9.714  -3.877   1.357  1.00  0.00      A    H
ATOM    168  CG  LYS A  10      10.201  -2.050   0.321  1.00  0.00      A    C
ATOM    169  HG1 LYS A  10      10.624  -2.578  -0.561  1.00  0.00      A    H
ATOM    170  HG2 LYS A  10       9.695  -1.174  -0.138  1.00  0.00      A    H
ATOM    171  CD  LYS A  10      11.332  -1.569   1.187  1.00  0.00      A    C
ATOM    172  HD1 LYS A  10      11.942  -0.893   0.551  1.00  0.00      A    H
ATOM    173  HD2 LYS A  10      10.776  -1.000   1.962  1.00  0.00      A    H
ATOM    174  CE  LYS A  10      12.293  -2.575   1.929  1.00  0.00      A    C
ATOM    175  HE1 LYS A  10      11.764  -3.195   2.684  1.00  0.00      A    H
ATOM    176  HE2 LYS A  10      12.725  -3.136   1.073  1.00  0.00      A    H
ATOM    177  NZ  LYS A  10      13.433  -1.894   2.654  1.00  0.00      A    N
ATOM    178  HZ1 LYS A  10      14.157  -1.673   1.941  1.00  0.00      A    H
ATOM    179  HZ2 LYS A  10      13.143  -0.982   3.060  1.00  0.00      A    H
ATOM    180  HZ3 LYS A  10      13.903  -2.403   3.430  1.00  0.00      A    H
ATOM    181  C   LYS A  10       7.241  -4.482   0.748  1.00  0.00      A    C
ATOM    182  O   LYS A  10       7.604  -5.632   1.051  1.00  0.00      A    O
ATOM    183  N   GLY A  11       5.945  -4.241   0.909  1.00  0.00      A    N
ATOM    184  HN  GLY A  11       5.543  -3.405   0.543  1.00  0.00      A    H
ATOM    185  CA  GLY A  11       4.916  -5.065   1.454  1.00  0.00      A    C
ATOM    186  HA1 GLY A  11       3.986  -4.517   1.485  1.00  0.00      A    H
ATOM    187  HA2 GLY A  11       4.955  -5.954   0.842  1.00  0.00      A    H
ATOM    188  C   GLY A  11       5.102  -5.552   2.830  1.00  0.00      A    C
ATOM    189  O   GLY A  11       5.146  -6.754   2.985  1.00  0.00      A    O
ATOM    190  N   ALA A  12       5.177  -4.588   3.809  1.00  0.00      A    N
ATOM    191  HN  ALA A  12       5.267  -3.620   3.589  1.00  0.00      A    H
ATOM    192  CA  ALA A  12       4.908  -4.896   5.163  1.00  0.00      A    C
ATOM    193  HA  ALA A  12       5.053  -5.954   5.325  1.00  0.00      A    H
ATOM    194  CB  ALA A  12       5.972  -4.314   5.968  1.00  0.00      A    C
ATOM    195  HB1 ALA A  12       6.007  -4.676   7.018  1.00  0.00      A    H
ATOM    196  HB2 ALA A  12       6.916  -4.637   5.478  1.00  0.00      A    H
ATOM    197  HB3 ALA A  12       6.064  -3.207   5.962  1.00  0.00      A    H
ATOM    198  C   ALA A  12       3.596  -4.562   5.748  1.00  0.00      A    C
ATOM    199  O   ALA A  12       2.884  -5.386   6.360  1.00  0.00      A    O
ATOM    200  N   VAL A  13       3.146  -3.286   5.492  1.00  0.00      A    N
ATOM    201  HN  VAL A  13       3.694  -2.606   5.010  1.00  0.00      A    H
ATOM    202  CA  VAL A  13       1.885  -2.829   5.915  1.00  0.00      A    C
ATOM    203  HA  VAL A  13       1.667  -3.270   6.876  1.00  0.00      A    H
ATOM    204  CB  VAL A  13       1.878  -1.373   6.286  1.00  0.00      A    C
ATOM    205  HB  VAL A  13       0.878  -1.066   6.663  1.00  0.00      A    H
ATOM    206  CG1 VAL A  13       2.866  -1.149   7.427  1.00  0.00      A    C
ATOM    207 HG11 VAL A  13       2.786  -0.105   7.799  1.00  0.00      A    H
ATOM    208 HG12 VAL A  13       2.712  -1.870   8.258  1.00  0.00      A    H
ATOM    209 HG13 VAL A  13       3.918  -1.285   7.099  1.00  0.00      A    H
ATOM    210  CG2 VAL A  13       2.281  -0.515   5.098  1.00  0.00      A    C
ATOM    211 HG21 VAL A  13       1.771  -0.675   4.124  1.00  0.00      A    H
ATOM    212 HG22 VAL A  13       2.333   0.549   5.415  1.00  0.00      A    H
ATOM    213 HG23 VAL A  13       3.321  -0.798   4.830  1.00  0.00      A    H
ATOM    214  C   VAL A  13       0.718  -3.143   4.834  1.00  0.00      A    C
ATOM    215  O   VAL A  13       0.874  -3.198   3.596  1.00  0.00      A    O
ATOM    216  N   ALA A  14      -0.502  -3.339   5.348  1.00  0.00      A    N
ATOM    217  HN  ALA A  14      -0.565  -3.585   6.312  1.00  0.00      A    H
ATOM    218  CA  ALA A  14      -1.682  -3.592   4.500  1.00  0.00      A    C
ATOM    219  HA  ALA A  14      -1.379  -4.266   3.712  1.00  0.00      A    H
ATOM    220  CB  ALA A  14      -2.678  -4.445   5.308  1.00  0.00      A    C
ATOM    221  HB1 ALA A  14      -3.103  -3.805   6.111  1.00  0.00      A    H
ATOM    222  HB2 ALA A  14      -3.443  -4.961   4.689  1.00  0.00      A    H
ATOM    223  HB3 ALA A  14      -2.239  -5.291   5.879  1.00  0.00      A    H
ATOM    224  C   ALA A  14      -2.335  -2.335   3.889  1.00  0.00      A    C
ATOM    225  O   ALA A  14      -1.681  -1.379   3.519  1.00  0.00      A    O
ATOM    226  N   GLU A  15      -3.636  -2.228   3.876  1.00  0.00      A    N
ATOM    227  HN  GLU A  15      -4.122  -3.038   4.195  1.00  0.00      A    H
ATOM    228  CA  GLU A  15      -4.233  -0.965   3.603  1.00  0.00      A    C
ATOM    229  HA  GLU A  15      -3.568  -0.287   3.087  1.00  0.00      A    H
ATOM    230  CB  GLU A  15      -5.447  -1.188   2.752  1.00  0.00      A    C
ATOM    231  HB1 GLU A  15      -5.998  -2.066   3.151  1.00  0.00      A    H
ATOM    232  HB2 GLU A  15      -6.208  -0.399   2.931  1.00  0.00      A    H
ATOM    233  CG  GLU A  15      -5.136  -1.547   1.266  1.00  0.00      A    C
ATOM    234  HG1 GLU A  15      -4.257  -0.971   0.905  1.00  0.00      A    H
ATOM    235  HG2 GLU A  15      -4.911  -2.626   1.131  1.00  0.00      A    H
ATOM    236  CD  GLU A  15      -6.348  -1.310   0.399  1.00  0.00      A    C
ATOM    237  OE1 GLU A  15      -7.260  -2.159   0.356  1.00  0.00      A    O
ATOM    238  OE2 GLU A  15      -6.413  -0.336  -0.357  1.00  0.00      A    O
ATOM    239  C   GLU A  15      -4.710  -0.321   4.957  1.00  0.00      A    C
ATOM    240  O   GLU A  15      -4.805  -0.993   5.973  1.00  0.00      A    O
ATOM    241  N   VAL A  16      -5.048   0.997   4.974  1.00  0.00      A    N
ATOM    242  HN  VAL A  16      -4.867   1.639   4.232  1.00  0.00      A    H
ATOM    243  CA  VAL A  16      -5.678   1.673   6.114  1.00  0.00      A    C
ATOM    244  HA  VAL A  16      -5.251   1.115   6.935  1.00  0.00      A    H
ATOM    245  CB  VAL A  16      -5.447   3.120   6.142  1.00  0.00      A    C
ATOM    246  HB  VAL A  16      -5.893   3.570   5.230  1.00  0.00      A    H
ATOM    247  CG1 VAL A  16      -5.912   3.735   7.398  1.00  0.00      A    C
ATOM    248 HG11 VAL A  16      -6.974   3.481   7.604  1.00  0.00      A    H
ATOM    249 HG12 VAL A  16      -5.351   3.499   8.327  1.00  0.00      A    H
ATOM    250 HG13 VAL A  16      -5.823   4.842   7.377  1.00  0.00      A    H
ATOM    251  CG2 VAL A  16      -3.877   3.249   6.097  1.00  0.00      A    C
ATOM    252 HG21 VAL A  16      -3.517   2.914   5.101  1.00  0.00      A    H
ATOM    253 HG22 VAL A  16      -3.479   4.277   6.233  1.00  0.00      A    H
ATOM    254 HG23 VAL A  16      -3.571   2.637   6.973  1.00  0.00      A    H
ATOM    255  C   VAL A  16      -7.221   1.490   6.080  1.00  0.00      A    C
ATOM    256  O   VAL A  16      -7.914   1.988   5.192  1.00  0.00      A    O
ATOM    257  N   LYS A  17      -7.749   0.759   7.041  1.00  0.00      A    N
ATOM    258  HN  LYS A  17      -7.165   0.332   7.727  1.00  0.00      A    H
ATOM    259  CA  LYS A  17      -9.207   0.515   7.196  1.00  0.00      A    C
ATOM    260  HA  LYS A  17      -9.735   0.648   6.264  1.00  0.00      A    H
ATOM    261  CB  LYS A  17      -9.514  -0.923   7.828  1.00  0.00      A    C
ATOM    262  HB1 LYS A  17      -9.131  -0.916   8.871  1.00  0.00      A    H
ATOM    263  HB2 LYS A  17     -10.593  -1.163   7.717  1.00  0.00      A    H
ATOM    264  CG  LYS A  17      -8.733  -2.004   7.069  1.00  0.00      A    C
ATOM    265  HG1 LYS A  17      -8.817  -1.834   5.975  1.00  0.00      A    H
ATOM    266  HG2 LYS A  17      -7.677  -1.911   7.401  1.00  0.00      A    H
ATOM    267  CD  LYS A  17      -9.290  -3.419   7.369  1.00  0.00      A    C
ATOM    268  HD1 LYS A  17     -10.237  -3.343   6.793  1.00  0.00      A    H
ATOM    269  HD2 LYS A  17      -8.693  -4.094   6.719  1.00  0.00      A    H
ATOM    270  CE  LYS A  17      -9.477  -3.906   8.836  1.00  0.00      A    C
ATOM    271  HE1 LYS A  17     -10.022  -3.207   9.505  1.00  0.00      A    H
ATOM    272  HE2 LYS A  17     -10.037  -4.863   8.778  1.00  0.00      A    H
ATOM    273  NZ  LYS A  17      -8.117  -4.143   9.455  1.00  0.00      A    N
ATOM    274  HZ1 LYS A  17      -8.107  -4.160  10.495  1.00  0.00      A    H
ATOM    275  HZ2 LYS A  17      -7.859  -5.115   9.191  1.00  0.00      A    H
ATOM    276  HZ3 LYS A  17      -7.519  -3.374   9.092  1.00  0.00      A    H
ATOM    277  C   LYS A  17      -9.877   1.458   8.188  1.00  0.00      A    C
ATOM    278  O   LYS A  17      -9.236   2.178   8.925  1.00  0.00      A    O
ATOM    279  N   ASP A  18     -11.161   1.616   8.179  1.00  0.00      A    N
ATOM    280  HN  ASP A  18     -11.807   1.061   7.661  1.00  0.00      A    H
ATOM    281  CA  ASP A  18     -11.785   2.663   9.078  1.00  0.00      A    C
ATOM    282  HA  ASP A  18     -11.085   3.477   9.200  1.00  0.00      A    H
ATOM    283  CB  ASP A  18     -12.895   3.271   8.364  1.00  0.00      A    C
ATOM    284  HB1 ASP A  18     -12.523   3.662   7.393  1.00  0.00      A    H
ATOM    285  HB2 ASP A  18     -13.666   2.489   8.195  1.00  0.00      A    H
ATOM    286  CG  ASP A  18     -13.581   4.401   9.009  1.00  0.00      A    C
ATOM    287  OD1 ASP A  18     -14.656   4.681   8.570  1.00  0.00      A    O
ATOM    288  OD2 ASP A  18     -13.072   4.998  10.000  1.00  0.00      A    O
ATOM    289  C   ASP A  18     -12.286   2.031  10.421  1.00  0.00      A    C
ATOM    290  O   ASP A  18     -12.822   0.900  10.355  1.00  0.00      A    O
ATOM    291  N   GLN A  19     -12.189   2.647  11.619  1.00  0.00      A    N
ATOM    292  HN  GLN A  19     -11.807   3.566  11.567  1.00  0.00      A    H
ATOM    293  CA  GLN A  19     -12.595   2.145  12.876  1.00  0.00      A    C
ATOM    294  HA  GLN A  19     -12.445   1.076  12.863  1.00  0.00      A    H
ATOM    295  CB  GLN A  19     -11.810   2.709  14.089  1.00  0.00      A    C
ATOM    296  HB1 GLN A  19     -12.159   3.758  14.194  1.00  0.00      A    H
ATOM    297  HB2 GLN A  19     -11.981   2.216  15.070  1.00  0.00      A    H
ATOM    298  CG  GLN A  19     -10.279   2.760  13.805  1.00  0.00      A    C
ATOM    299  HG1 GLN A  19     -10.137   3.534  13.020  1.00  0.00      A    H
ATOM    300  HG2 GLN A  19      -9.766   3.119  14.723  1.00  0.00      A    H
ATOM    301  CD  GLN A  19      -9.630   1.456  13.324  1.00  0.00      A    C
ATOM    302  OE1 GLN A  19      -9.442   0.516  14.075  1.00  0.00      A    O
ATOM    303  NE2 GLN A  19      -9.164   1.366  12.057  1.00  0.00      A    N
ATOM    304 HE21 GLN A  19      -8.616   0.548  11.882  1.00  0.00      A    H
ATOM    305 HE22 GLN A  19      -9.468   2.031  11.376  1.00  0.00      A    H
ATOM    306  C   GLN A  19     -14.103   2.274  12.983  1.00  0.00      A    C
ATOM    307  O   GLN A  19     -14.764   1.271  13.346  1.00  0.00      A    O
ATOM    308  N   GLY A  20     -14.698   3.471  12.721  1.00  0.00      A    N
ATOM    309  HN  GLY A  20     -14.151   4.220  12.353  1.00  0.00      A    H
ATOM    310  CA  GLY A  20     -16.130   3.675  12.966  1.00  0.00      A    C
ATOM    311  HA1 GLY A  20     -16.437   4.334  12.167  1.00  0.00      A    H
ATOM    312  HA2 GLY A  20     -16.553   2.709  12.732  1.00  0.00      A    H
ATOM    313  C   GLY A  20     -16.691   4.349  14.138  1.00  0.00      A    C
ATOM    314  O   GLY A  20     -16.945   5.585  14.185  1.00  0.00      A    O
ATOM    315  N   GLN A  21     -16.929   3.547  15.214  1.00  0.00      A    N
ATOM    316  HN  GLN A  21     -16.692   2.581  15.143  1.00  0.00      A    H
ATOM    317  CA  GLN A  21     -17.634   3.846  16.414  1.00  0.00      A    C
ATOM    318  HA  GLN A  21     -17.876   4.896  16.347  1.00  0.00      A    H
ATOM    319  CB  GLN A  21     -18.851   2.880  16.450  1.00  0.00      A    C
ATOM    320  HB1 GLN A  21     -18.534   1.835  16.247  1.00  0.00      A    H
ATOM    321  HB2 GLN A  21     -19.280   3.016  17.466  1.00  0.00      A    H
ATOM    322  CG  GLN A  21     -20.032   3.076  15.437  1.00  0.00      A    C
ATOM    323  HG1 GLN A  21     -19.579   3.001  14.426  1.00  0.00      A    H
ATOM    324  HG2 GLN A  21     -20.828   2.303  15.484  1.00  0.00      A    H
ATOM    325  CD  GLN A  21     -20.629   4.441  15.581  1.00  0.00      A    C
ATOM    326  OE1 GLN A  21     -20.559   5.260  16.509  1.00  0.00      A    O
ATOM    327  NE2 GLN A  21     -21.517   4.678  14.601  1.00  0.00      A    N
ATOM    328 HE21 GLN A  21     -21.877   5.609  14.658  1.00  0.00      A    H
ATOM    329 HE22 GLN A  21     -21.465   4.263  13.692  1.00  0.00      A    H
ATOM    330  C   GLN A  21     -16.806   3.770  17.733  1.00  0.00      A    C
ATOM    331  O   GLN A  21     -17.098   4.522  18.620  1.00  0.00      A    O
ATOM    332  N   CYS A  22     -15.792   2.948  17.721  1.00  0.00      A    N
ATOM    333  HN  CYS A  22     -15.574   2.363  16.944  1.00  0.00      A    H
ATOM    334  CA  CYS A  22     -14.750   3.089  18.690  1.00  0.00      A    C
ATOM    335  HA  CYS A  22     -15.073   3.711  19.512  1.00  0.00      A    H
ATOM    336  CB  CYS A  22     -14.273   1.723  19.157  1.00  0.00      A    C
ATOM    337  HB1 CYS A  22     -14.232   1.019  18.298  1.00  0.00      A    H
ATOM    338  HB2 CYS A  22     -13.275   1.780  19.642  1.00  0.00      A    H
ATOM    339  SG  CYS A  22     -15.279   0.852  20.295  1.00  0.00      A    S
ATOM    340  C   CYS A  22     -13.561   3.725  18.160  1.00  0.00      A    C
ATOM    341  O   CYS A  22     -13.445   3.789  16.957  1.00  0.00      A    O
ATOM    342  N   GLY A  23     -12.711   4.275  19.057  1.00  0.00      A    N
ATOM    343  HN  GLY A  23     -12.946   4.332  20.025  1.00  0.00      A    H
ATOM    344  CA  GLY A  23     -11.428   4.845  18.659  1.00  0.00      A    C
ATOM    345  HA1 GLY A  23     -11.324   5.091  17.613  1.00  0.00      A    H
ATOM    346  HA2 GLY A  23     -11.361   5.707  19.306  1.00  0.00      A    H
ATOM    347  C   GLY A  23     -10.233   3.987  18.861  1.00  0.00      A    C
ATOM    348  O   GLY A  23      -9.258   4.354  19.498  1.00  0.00      A    O
ATOM    349  N   SER A  24     -10.321   2.763  18.305  1.00  0.00      A    N
ATOM    350  HN  SER A  24     -11.146   2.399  17.880  1.00  0.00      A    H
ATOM    351  CA  SER A  24      -9.281   1.717  18.244  1.00  0.00      A    C
ATOM    352  HA  SER A  24      -8.961   1.754  19.275  1.00  0.00      A    H
ATOM    353  CB  SER A  24      -9.869   0.338  18.069  1.00  0.00      A    C
ATOM    354  HB1 SER A  24      -9.102  -0.456  17.945  1.00  0.00      A    H
ATOM    355  HB2 SER A  24     -10.440  -0.034  18.946  1.00  0.00      A    H
ATOM    356  OG  SER A  24     -10.711   0.309  16.881  1.00  0.00      A    O
ATOM    357  HG1 SER A  24     -10.108   0.445  16.146  1.00  0.00      A    H
ATOM    358  C   SER A  24      -8.087   2.039  17.290  1.00  0.00      A    C
ATOM    359  O   SER A  24      -7.421   1.147  16.687  1.00  0.00      A    O
ATOM    360  N   CYS A  25      -7.779   3.301  17.083  1.00  0.00      A    N
ATOM    361  HN  CYS A  25      -8.334   4.018  17.499  1.00  0.00      A    H
ATOM    362  CA  CYS A  25      -6.815   3.938  16.219  1.00  0.00      A    C
ATOM    363  HA  CYS A  25      -6.928   3.538  15.222  1.00  0.00      A    H
ATOM    364  CB  CYS A  25      -7.181   5.504  16.222  1.00  0.00      A    C
ATOM    365  HB1 CYS A  25      -6.893   5.920  17.211  1.00  0.00      A    H
ATOM    366  HB2 CYS A  25      -6.552   5.959  15.428  1.00  0.00      A    H
ATOM    367  SG  CYS A  25      -8.946   5.699  15.882  1.00  0.00      A    S
ATOM    368  C   CYS A  25      -5.439   3.729  16.674  1.00  0.00      A    C
ATOM    369  O   CYS A  25      -4.610   3.377  15.851  1.00  0.00      A    O
ATOM    370  N   TRP A  26      -5.207   3.693  18.077  1.00  0.00      A    N
ATOM    371  HN  TRP A  26      -5.847   4.059  18.748  1.00  0.00      A    H
ATOM    372  CA  TRP A  26      -4.116   3.081  18.783  1.00  0.00      A    C
ATOM    373  HA  TRP A  26      -3.209   3.627  18.570  1.00  0.00      A    H
ATOM    374  CB  TRP A  26      -4.293   3.311  20.330  1.00  0.00      A    C
ATOM    375  HB1 TRP A  26      -3.398   3.281  20.987  1.00  0.00      A    H
ATOM    376  HB2 TRP A  26      -4.512   4.390  20.475  1.00  0.00      A    H
ATOM    377  CG  TRP A  26      -5.373   2.396  20.943  1.00  0.00      A    C
ATOM    378  CD1 TRP A  26      -6.659   2.171  20.463  1.00  0.00      A    C
ATOM    379  HD1 TRP A  26      -7.128   2.790  19.713  1.00  0.00      A    H
ATOM    380  NE1 TRP A  26      -7.237   1.130  21.220  1.00  0.00      A    N
ATOM    381  HE1 TRP A  26      -8.160   0.816  21.170  1.00  0.00      A    H
ATOM    382  CE2 TRP A  26      -6.245   0.659  22.126  1.00  0.00      A    C
ATOM    383  CD2 TRP A  26      -5.111   1.431  21.977  1.00  0.00      A    C
ATOM    384  CE3 TRP A  26      -3.988   1.316  22.812  1.00  0.00      A    C
ATOM    385  HE3 TRP A  26      -3.052   1.817  22.613  1.00  0.00      A    H
ATOM    386  CZ3 TRP A  26      -4.058   0.299  23.763  1.00  0.00      A    C
ATOM    387  HZ3 TRP A  26      -3.315   0.220  24.543  1.00  0.00      A    H
ATOM    388  CZ2 TRP A  26      -6.292  -0.325  23.092  1.00  0.00      A    C
ATOM    389  HZ2 TRP A  26      -7.143  -0.988  23.151  1.00  0.00      A    H
ATOM    390  CH2 TRP A  26      -5.167  -0.539  23.899  1.00  0.00      A    C
ATOM    391  HH2 TRP A  26      -5.117  -1.410  24.536  1.00  0.00      A    H
ATOM    392  C   TRP A  26      -3.834   1.591  18.399  1.00  0.00      A    C
ATOM    393  O   TRP A  26      -2.772   1.196  18.110  1.00  0.00      A    O
ATOM    394  N   ALA A  27      -4.914   0.806  18.346  1.00  0.00      A    N
ATOM    395  HN  ALA A  27      -5.830   1.075  18.634  1.00  0.00      A    H
ATOM    396  CA  ALA A  27      -4.786  -0.660  18.143  1.00  0.00      A    C
ATOM    397  HA  ALA A  27      -3.984  -0.991  18.785  1.00  0.00      A    H
ATOM    398  CB  ALA A  27      -6.115  -1.333  18.478  1.00  0.00      A    C
ATOM    399  HB1 ALA A  27      -6.189  -2.440  18.430  1.00  0.00      A    H
ATOM    400  HB2 ALA A  27      -6.391  -1.082  19.525  1.00  0.00      A    H
ATOM    401  HB3 ALA A  27      -6.918  -1.025  17.775  1.00  0.00      A    H
ATOM    402  C   ALA A  27      -4.365  -0.979  16.715  1.00  0.00      A    C
ATOM    403  O   ALA A  27      -3.503  -1.749  16.347  1.00  0.00      A    O
ATOM    404  N   PHE A  28      -4.951  -0.258  15.727  1.00  0.00      A    N
ATOM    405  HN  PHE A  28      -5.621   0.389  16.083  1.00  0.00      A    H
ATOM    406  CA  PHE A  28      -4.763  -0.483  14.282  1.00  0.00      A    C
ATOM    407  HA  PHE A  28      -4.580  -1.538  14.146  1.00  0.00      A    H
ATOM    408  CB  PHE A  28      -5.969   0.051  13.560  1.00  0.00      A    C
ATOM    409  HB1 PHE A  28      -6.851  -0.490  13.965  1.00  0.00      A    H
ATOM    410  HB2 PHE A  28      -6.193   1.136  13.643  1.00  0.00      A    H
ATOM    411  CG  PHE A  28      -5.765  -0.240  12.133  1.00  0.00      A    C
ATOM    412  CD1 PHE A  28      -5.732  -1.567  11.702  1.00  0.00      A    C
ATOM    413  HD1 PHE A  28      -5.769  -2.399  12.389  1.00  0.00      A    H
ATOM    414  CE1 PHE A  28      -5.573  -1.809  10.314  1.00  0.00      A    C
ATOM    415  HE1 PHE A  28      -5.514  -2.853  10.043  1.00  0.00      A    H
ATOM    416  CZ  PHE A  28      -5.596  -0.719   9.396  1.00  0.00      A    C
ATOM    417  HZ  PHE A  28      -5.431  -0.842   8.336  1.00  0.00      A    H
ATOM    418  CD2 PHE A  28      -5.680   0.921  11.219  1.00  0.00      A    C
ATOM    419  HD2 PHE A  28      -5.625   1.934  11.592  1.00  0.00      A    H
ATOM    420  CE2 PHE A  28      -5.701   0.622   9.848  1.00  0.00      A    C
ATOM    421  HE2 PHE A  28      -5.716   1.444   9.147  1.00  0.00      A    H
ATOM    422  C   PHE A  28      -3.461   0.255  13.868  1.00  0.00      A    C
ATOM    423  O   PHE A  28      -2.813  -0.239  12.979  1.00  0.00      A    O
ATOM    424  N   SER A  29      -2.919   1.063  14.743  1.00  0.00      A    N
ATOM    425  HN  SER A  29      -3.489   1.307  15.523  1.00  0.00      A    H
ATOM    426  CA  SER A  29      -1.550   1.553  14.691  1.00  0.00      A    C
ATOM    427  HA  SER A  29      -1.367   1.765  13.648  1.00  0.00      A    H
ATOM    428  CB  SER A  29      -1.198   2.839  15.483  1.00  0.00      A    C
ATOM    429  HB1 SER A  29      -1.837   3.659  15.092  1.00  0.00      A    H
ATOM    430  HB2 SER A  29      -1.444   2.794  16.565  1.00  0.00      A    H
ATOM    431  OG  SER A  29       0.149   3.301  15.198  1.00  0.00      A    O
ATOM    432  HG1 SER A  29       0.637   3.137  16.008  1.00  0.00      A    H
ATOM    433  C   SER A  29      -0.538   0.486  15.093  1.00  0.00      A    C
ATOM    434  O   SER A  29       0.288  -0.019  14.331  1.00  0.00      A    O
ATOM    435  N   THR A  30      -0.566   0.146  16.381  1.00  0.00      A    N
ATOM    436  HN  THR A  30      -1.284   0.422  17.015  1.00  0.00      A    H
ATOM    437  CA  THR A  30       0.400  -0.729  16.983  1.00  0.00      A    C
ATOM    438  HA  THR A  30       1.336  -0.221  16.806  1.00  0.00      A    H
ATOM    439  CB  THR A  30       0.196  -0.745  18.508  1.00  0.00      A    C
ATOM    440  HB  THR A  30       0.869  -1.575  18.812  1.00  0.00      A    H
ATOM    441  OG1 THR A  30      -1.163  -1.123  18.687  1.00  0.00      A    O
ATOM    442  HG1 THR A  30      -1.673  -0.463  18.211  1.00  0.00      A    H
ATOM    443  CG2 THR A  30       0.396   0.588  19.209  1.00  0.00      A    C
ATOM    444 HG21 THR A  30       0.412   0.253  20.268  1.00  0.00      A    H
ATOM    445 HG22 THR A  30       1.420   0.941  18.959  1.00  0.00      A    H
ATOM    446 HG23 THR A  30      -0.268   1.448  18.977  1.00  0.00      A    H
ATOM    447  C   THR A  30       0.512  -2.163  16.405  1.00  0.00      A    C
ATOM    448  O   THR A  30       1.647  -2.619  16.217  1.00  0.00      A    O
ATOM    449  N   ILE A  31      -0.584  -2.747  15.856  1.00  0.00      A    N
ATOM    450  HN  ILE A  31      -1.449  -2.305  16.079  1.00  0.00      A    H
ATOM    451  CA  ILE A  31      -0.684  -3.916  14.936  1.00  0.00      A    C
ATOM    452  HA  ILE A  31      -0.315  -4.839  15.357  1.00  0.00      A    H
ATOM    453  CB  ILE A  31      -2.159  -4.317  14.665  1.00  0.00      A    C
ATOM    454  HB  ILE A  31      -2.684  -3.467  14.179  1.00  0.00      A    H
ATOM    455  CG2 ILE A  31      -2.245  -5.420  13.598  1.00  0.00      A    C
ATOM    456 HG21 ILE A  31      -3.309  -5.739  13.626  1.00  0.00      A    H
ATOM    457 HG22 ILE A  31      -2.068  -4.881  12.643  1.00  0.00      A    H
ATOM    458 HG23 ILE A  31      -1.493  -6.224  13.746  1.00  0.00      A    H
ATOM    459  CG1 ILE A  31      -2.843  -4.774  15.963  1.00  0.00      A    C
ATOM    460 HG11 ILE A  31      -2.744  -3.979  16.733  1.00  0.00      A    H
ATOM    461 HG12 ILE A  31      -3.933  -4.814  15.749  1.00  0.00      A    H
ATOM    462  CD  ILE A  31      -2.473  -6.126  16.558  1.00  0.00      A    C
ATOM    463  HD1 ILE A  31      -2.853  -6.904  15.861  1.00  0.00      A    H
ATOM    464  HD2 ILE A  31      -1.379  -6.278  16.672  1.00  0.00      A    H
ATOM    465  HD3 ILE A  31      -2.979  -6.218  17.543  1.00  0.00      A    H
ATOM    466  C   ILE A  31       0.095  -3.752  13.673  1.00  0.00      A    C
ATOM    467  O   ILE A  31       0.644  -4.763  13.116  1.00  0.00      A    O
ATOM    468  N   GLY A  32       0.270  -2.463  13.257  1.00  0.00      A    N
ATOM    469  HN  GLY A  32       0.026  -1.655  13.787  1.00  0.00      A    H
ATOM    470  CA  GLY A  32       0.932  -2.082  12.001  1.00  0.00      A    C
ATOM    471  HA1 GLY A  32       0.551  -2.594  11.131  1.00  0.00      A    H
ATOM    472  HA2 GLY A  32       0.859  -1.012  11.870  1.00  0.00      A    H
ATOM    473  C   GLY A  32       2.433  -2.269  12.068  1.00  0.00      A    C
ATOM    474  O   GLY A  32       3.141  -2.632  11.167  1.00  0.00      A    O
ATOM    475  N   ALA A  33       2.956  -2.022  13.233  1.00  0.00      A    N
ATOM    476  HN  ALA A  33       2.330  -1.675  13.927  1.00  0.00      A    H
ATOM    477  CA  ALA A  33       4.356  -2.340  13.643  1.00  0.00      A    C
ATOM    478  HA  ALA A  33       4.986  -1.958  12.853  1.00  0.00      A    H
ATOM    479  CB  ALA A  33       4.719  -1.656  15.021  1.00  0.00      A    C
ATOM    480  HB1 ALA A  33       5.770  -1.915  15.273  1.00  0.00      A    H
ATOM    481  HB2 ALA A  33       4.652  -0.553  14.906  1.00  0.00      A    H
ATOM    482  HB3 ALA A  33       4.078  -1.897  15.896  1.00  0.00      A    H
ATOM    483  C   ALA A  33       4.504  -3.842  13.660  1.00  0.00      A    C
ATOM    484  O   ALA A  33       5.567  -4.376  13.321  1.00  0.00      A    O
ATOM    485  N   VAL A  34       3.506  -4.587  14.134  1.00  0.00      A    N
ATOM    486  HN  VAL A  34       2.700  -4.138  14.511  1.00  0.00      A    H
ATOM    487  CA  VAL A  34       3.510  -6.029  14.184  1.00  0.00      A    C
ATOM    488  HA  VAL A  34       4.503  -6.139  14.594  1.00  0.00      A    H
ATOM    489  CB  VAL A  34       2.512  -6.765  15.127  1.00  0.00      A    C
ATOM    490  HB  VAL A  34       1.491  -6.562  14.740  1.00  0.00      A    H
ATOM    491  CG1 VAL A  34       2.933  -8.232  15.267  1.00  0.00      A    C
ATOM    492 HG11 VAL A  34       2.960  -8.843  14.340  1.00  0.00      A    H
ATOM    493 HG12 VAL A  34       3.968  -8.201  15.669  1.00  0.00      A    H
ATOM    494 HG13 VAL A  34       2.302  -8.740  16.027  1.00  0.00      A    H
ATOM    495  CG2 VAL A  34       2.560  -6.162  16.513  1.00  0.00      A    C
ATOM    496 HG21 VAL A  34       3.602  -6.200  16.897  1.00  0.00      A    H
ATOM    497 HG22 VAL A  34       2.104  -5.150  16.556  1.00  0.00      A    H
ATOM    498 HG23 VAL A  34       1.985  -6.862  17.157  1.00  0.00      A    H
ATOM    499  C   VAL A  34       3.495  -6.658  12.777  1.00  0.00      A    C
ATOM    500  O   VAL A  34       4.181  -7.606  12.477  1.00  0.00      A    O
ATOM    501  N   GLU A  35       2.697  -6.048  11.871  1.00  0.00      A    N
ATOM    502  HN  GLU A  35       2.158  -5.289  12.227  1.00  0.00      A    H
ATOM    503  CA  GLU A  35       2.731  -6.336  10.441  1.00  0.00      A    C
ATOM    504  HA  GLU A  35       2.563  -7.394  10.302  1.00  0.00      A    H
ATOM    505  CB  GLU A  35       1.756  -5.484   9.624  1.00  0.00      A    C
ATOM    506  HB1 GLU A  35       2.088  -4.441   9.815  1.00  0.00      A    H
ATOM    507  HB2 GLU A  35       1.932  -5.608   8.534  1.00  0.00      A    H
ATOM    508  CG  GLU A  35       0.245  -5.659   9.839  1.00  0.00      A    C
ATOM    509  HG1 GLU A  35      -0.196  -6.624   9.512  1.00  0.00      A    H
ATOM    510  HG2 GLU A  35       0.131  -5.570  10.941  1.00  0.00      A    H
ATOM    511  CD  GLU A  35      -0.598  -4.486   9.292  1.00  0.00      A    C
ATOM    512  OE1 GLU A  35      -0.504  -4.023   8.107  1.00  0.00      A    O
ATOM    513  OE2 GLU A  35      -1.539  -4.001  10.032  1.00  0.00      A    O
ATOM    514  C   GLU A  35       4.214  -6.188   9.815  1.00  0.00      A    C
ATOM    515  O   GLU A  35       4.650  -6.877   8.899  1.00  0.00      A    O
ATOM    516  N   GLY A  36       4.964  -5.220  10.415  1.00  0.00      A    N
ATOM    517  HN  GLY A  36       4.581  -4.737  11.199  1.00  0.00      A    H
ATOM    518  CA  GLY A  36       6.392  -4.926  10.115  1.00  0.00      A    C
ATOM    519  HA1 GLY A  36       6.548  -4.598   9.098  1.00  0.00      A    H
ATOM    520  HA2 GLY A  36       6.553  -4.159  10.858  1.00  0.00      A    H
ATOM    521  C   GLY A  36       7.369  -5.923  10.577  1.00  0.00      A    C
ATOM    522  O   GLY A  36       8.156  -6.402   9.757  1.00  0.00      A    O
ATOM    523  N   ILE A  37       7.276  -6.381  11.854  1.00  0.00      A    N
ATOM    524  HN  ILE A  37       6.647  -6.051  12.554  1.00  0.00      A    H
ATOM    525  CA  ILE A  37       8.092  -7.437  12.430  1.00  0.00      A    C
ATOM    526  HA  ILE A  37       9.092  -7.274  12.056  1.00  0.00      A    H
ATOM    527  CB  ILE A  37       8.125  -7.495  13.968  1.00  0.00      A    C
ATOM    528  HB  ILE A  37       8.171  -6.460  14.369  1.00  0.00      A    H
ATOM    529  CG2 ILE A  37       6.737  -8.096  14.576  1.00  0.00      A    C
ATOM    530 HG21 ILE A  37       6.647  -9.181  14.358  1.00  0.00      A    H
ATOM    531 HG22 ILE A  37       6.798  -8.143  15.685  1.00  0.00      A    H
ATOM    532 HG23 ILE A  37       5.855  -7.612  14.104  1.00  0.00      A    H
ATOM    533  CG1 ILE A  37       9.396  -8.349  14.334  1.00  0.00      A    C
ATOM    534 HG11 ILE A  37       9.176  -9.436  14.269  1.00  0.00      A    H
ATOM    535 HG12 ILE A  37      10.262  -8.025  13.718  1.00  0.00      A    H
ATOM    536  CD  ILE A  37       9.812  -8.060  15.749  1.00  0.00      A    C
ATOM    537  HD1 ILE A  37      10.771  -8.561  16.004  1.00  0.00      A    H
ATOM    538  HD2 ILE A  37      10.050  -7.009  16.019  1.00  0.00      A    H
ATOM    539  HD3 ILE A  37       9.076  -8.379  16.517  1.00  0.00      A    H
ATOM    540  C   ILE A  37       7.758  -8.816  11.759  1.00  0.00      A    C
ATOM    541  O   ILE A  37       8.607  -9.622  11.486  1.00  0.00      A    O
ATOM    542  N   ASN A  38       6.431  -9.008  11.426  1.00  0.00      A    N
ATOM    543  HN  ASN A  38       5.699  -8.358  11.616  1.00  0.00      A    H
ATOM    544  CA  ASN A  38       5.951 -10.162  10.647  1.00  0.00      A    C
ATOM    545  HA  ASN A  38       6.233 -11.050  11.193  1.00  0.00      A    H
ATOM    546  CB  ASN A  38       4.374 -10.048  10.433  1.00  0.00      A    C
ATOM    547  HB1 ASN A  38       4.106  -8.995  10.203  1.00  0.00      A    H
ATOM    548  HB2 ASN A  38       4.105 -10.769   9.632  1.00  0.00      A    H
ATOM    549  CG  ASN A  38       3.650 -10.585  11.665  1.00  0.00      A    C
ATOM    550  OD1 ASN A  38       4.196 -11.326  12.463  1.00  0.00      A    O
ATOM    551  ND2 ASN A  38       2.333 -10.284  11.705  1.00  0.00      A    N
ATOM    552 HD21 ASN A  38       1.680 -10.650  12.368  1.00  0.00      A    H
ATOM    553 HD22 ASN A  38       1.821  -9.931  10.922  1.00  0.00      A    H
ATOM    554  C   ASN A  38       6.662 -10.289   9.251  1.00  0.00      A    C
ATOM    555  O   ASN A  38       7.132 -11.397   8.861  1.00  0.00      A    O
ATOM    556  N   GLN A  39       6.806  -9.179   8.502  1.00  0.00      A    N
ATOM    557  HN  GLN A  39       6.310  -8.338   8.702  1.00  0.00      A    H
ATOM    558  CA  GLN A  39       7.453  -9.231   7.212  1.00  0.00      A    C
ATOM    559  HA  GLN A  39       6.866  -9.894   6.594  1.00  0.00      A    H
ATOM    560  CB  GLN A  39       7.367  -7.812   6.636  1.00  0.00      A    C
ATOM    561  HB1 GLN A  39       6.310  -7.515   6.809  1.00  0.00      A    H
ATOM    562  HB2 GLN A  39       7.893  -7.047   7.245  1.00  0.00      A    H
ATOM    563  CG  GLN A  39       7.597  -7.689   5.140  1.00  0.00      A    C
ATOM    564  HG1 GLN A  39       7.106  -8.533   4.610  1.00  0.00      A    H
ATOM    565  HG2 GLN A  39       7.081  -6.781   4.761  1.00  0.00      A    H
ATOM    566  CD  GLN A  39       9.109  -7.592   4.624  1.00  0.00      A    C
ATOM    567  OE1 GLN A  39       9.408  -8.433   3.770  1.00  0.00      A    O
ATOM    568  NE2 GLN A  39       9.819  -6.551   5.205  1.00  0.00      A    N
ATOM    569 HE21 GLN A  39      10.701  -6.397   4.761  1.00  0.00      A    H
ATOM    570 HE22 GLN A  39       9.516  -6.077   6.032  1.00  0.00      A    H
ATOM    571  C   GLN A  39       8.923  -9.608   7.362  1.00  0.00      A    C
ATOM    572  O   GLN A  39       9.391 -10.494   6.652  1.00  0.00      A    O
ATOM    573  N   ILE A  40       9.643  -8.918   8.283  1.00  0.00      A    N
ATOM    574  HN  ILE A  40       9.294  -8.142   8.802  1.00  0.00      A    H
ATOM    575  CA  ILE A  40      11.031  -9.275   8.554  1.00  0.00      A    C
ATOM    576  HA  ILE A  40      11.559  -9.371   7.617  1.00  0.00      A    H
ATOM    577  CB  ILE A  40      11.785  -8.134   9.203  1.00  0.00      A    C
ATOM    578  HB  ILE A  40      11.282  -7.894  10.164  1.00  0.00      A    H
ATOM    579  CG2 ILE A  40      13.295  -8.223   9.515  1.00  0.00      A    C
ATOM    580 HG21 ILE A  40      13.997  -8.309   8.658  1.00  0.00      A    H
ATOM    581 HG22 ILE A  40      13.549  -7.258  10.004  1.00  0.00      A    H
ATOM    582 HG23 ILE A  40      13.471  -9.168  10.073  1.00  0.00      A    H
ATOM    583  CG1 ILE A  40      11.686  -6.931   8.195  1.00  0.00      A    C
ATOM    584 HG11 ILE A  40      12.620  -6.966   7.595  1.00  0.00      A    H
ATOM    585 HG12 ILE A  40      10.900  -7.086   7.426  1.00  0.00      A    H
ATOM    586  CD  ILE A  40      11.369  -5.535   8.985  1.00  0.00      A    C
ATOM    587  HD1 ILE A  40      10.375  -5.522   9.481  1.00  0.00      A    H
ATOM    588  HD2 ILE A  40      12.137  -5.473   9.786  1.00  0.00      A    H
ATOM    589  HD3 ILE A  40      11.463  -4.735   8.220  1.00  0.00      A    H
ATOM    590  C   ILE A  40      11.338 -10.564   9.302  1.00  0.00      A    C
ATOM    591  O   ILE A  40      11.947 -11.506   8.779  1.00  0.00      A    O
ATOM    592  N   VAL A  41      10.961 -10.640  10.536  1.00  0.00      A    N
ATOM    593  HN  VAL A  41      10.255  -9.985  10.794  1.00  0.00      A    H
ATOM    594  CA  VAL A  41      11.522 -11.614  11.396  1.00  0.00      A    C
ATOM    595  HA  VAL A  41      12.554 -11.699  11.088  1.00  0.00      A    H
ATOM    596  CB  VAL A  41      11.712 -11.084  12.815  1.00  0.00      A    C
ATOM    597  HB  VAL A  41      10.716 -10.776  13.199  1.00  0.00      A    H
ATOM    598  CG1 VAL A  41      12.177 -12.123  13.840  1.00  0.00      A    C
ATOM    599 HG11 VAL A  41      12.221 -11.709  14.871  1.00  0.00      A    H
ATOM    600 HG12 VAL A  41      11.486 -12.992  13.875  1.00  0.00      A    H
ATOM    601 HG13 VAL A  41      13.187 -12.442  13.506  1.00  0.00      A    H
ATOM    602  CG2 VAL A  41      12.775  -9.930  12.726  1.00  0.00      A    C
ATOM    603 HG21 VAL A  41      12.433  -9.122  12.044  1.00  0.00      A    H
ATOM    604 HG22 VAL A  41      12.869  -9.549  13.765  1.00  0.00      A    H
ATOM    605 HG23 VAL A  41      13.727 -10.346  12.331  1.00  0.00      A    H
ATOM    606  C   VAL A  41      10.855 -12.928  11.411  1.00  0.00      A    C
ATOM    607  O   VAL A  41      11.521 -13.911  11.332  1.00  0.00      A    O
ATOM    608  N   THR A  42       9.451 -12.922  11.573  1.00  0.00      A    N
ATOM    609  HN  THR A  42       9.034 -12.032  11.744  1.00  0.00      A    H
ATOM    610  CA  THR A  42       8.606 -14.102  11.763  1.00  0.00      A    C
ATOM    611  HA  THR A  42       9.153 -14.788  12.392  1.00  0.00      A    H
ATOM    612  CB  THR A  42       7.199 -13.794  12.197  1.00  0.00      A    C
ATOM    613  HB  THR A  42       6.622 -13.340  11.363  1.00  0.00      A    H
ATOM    614  OG1 THR A  42       7.161 -12.832  13.242  1.00  0.00      A    O
ATOM    615  HG1 THR A  42       6.306 -12.397  13.222  1.00  0.00      A    H
ATOM    616  CG2 THR A  42       6.433 -15.050  12.726  1.00  0.00      A    C
ATOM    617 HG21 THR A  42       6.992 -15.584  13.524  1.00  0.00      A    H
ATOM    618 HG22 THR A  42       5.456 -14.787  13.185  1.00  0.00      A    H
ATOM    619 HG23 THR A  42       6.301 -15.802  11.918  1.00  0.00      A    H
ATOM    620  C   THR A  42       8.542 -14.972  10.482  1.00  0.00      A    C
ATOM    621  O   THR A  42       8.782 -16.159  10.615  1.00  0.00      A    O
ATOM    622  N   GLY A  43       8.316 -14.294   9.330  1.00  0.00      A    N
ATOM    623  HN  GLY A  43       8.268 -13.299   9.363  1.00  0.00      A    H
ATOM    624  CA  GLY A  43       8.441 -14.931   8.070  1.00  0.00      A    C
ATOM    625  HA1 GLY A  43       9.112 -14.458   7.367  1.00  0.00      A    H
ATOM    626  HA2 GLY A  43       8.620 -15.987   8.212  1.00  0.00      A    H
ATOM    627  C   GLY A  43       7.134 -14.773   7.331  1.00  0.00      A    C
ATOM    628  O   GLY A  43       7.041 -14.102   6.336  1.00  0.00      A    O
ATOM    629  N   SER A  44       6.073 -15.284   7.885  1.00  0.00      A    N
ATOM    630  HN  SER A  44       6.170 -15.938   8.631  1.00  0.00      A    H
ATOM    631  CA  SER A  44       4.823 -15.309   7.185  1.00  0.00      A    C
ATOM    632  HA  SER A  44       4.964 -15.507   6.133  1.00  0.00      A    H
ATOM    633  CB  SER A  44       3.840 -16.445   7.691  1.00  0.00      A    C
ATOM    634  HB1 SER A  44       3.751 -16.348   8.794  1.00  0.00      A    H
ATOM    635  HB2 SER A  44       2.849 -16.221   7.242  1.00  0.00      A    H
ATOM    636  OG  SER A  44       4.318 -17.732   7.343  1.00  0.00      A    O
ATOM    637  HG1 SER A  44       3.643 -18.369   7.589  1.00  0.00      A    H
ATOM    638  C   SER A  44       4.142 -13.968   7.470  1.00  0.00      A    C
ATOM    639  O   SER A  44       4.097 -13.393   8.604  1.00  0.00      A    O
ATOM    640  N   LEU A  45       3.502 -13.285   6.420  1.00  0.00      A    N
ATOM    641  HN  LEU A  45       3.524 -13.645   5.490  1.00  0.00      A    H
ATOM    642  CA  LEU A  45       2.988 -11.941   6.590  1.00  0.00      A    C
ATOM    643  HA  LEU A  45       3.578 -11.410   7.322  1.00  0.00      A    H
ATOM    644  CB  LEU A  45       3.099 -11.158   5.309  1.00  0.00      A    C
ATOM    645  HB1 LEU A  45       4.185 -11.114   5.078  1.00  0.00      A    H
ATOM    646  HB2 LEU A  45       2.534 -11.718   4.533  1.00  0.00      A    H
ATOM    647  CG  LEU A  45       2.553  -9.707   5.386  1.00  0.00      A    C
ATOM    648  HG  LEU A  45       1.457  -9.603   5.529  1.00  0.00      A    H
ATOM    649  CD1 LEU A  45       3.202  -8.920   6.492  1.00  0.00      A    C
ATOM    650 HD11 LEU A  45       2.741  -9.289   7.433  1.00  0.00      A    H
ATOM    651 HD12 LEU A  45       4.312  -8.900   6.540  1.00  0.00      A    H
ATOM    652 HD13 LEU A  45       2.868  -7.862   6.429  1.00  0.00      A    H
ATOM    653  CD2 LEU A  45       2.919  -9.046   4.055  1.00  0.00      A    C
ATOM    654 HD21 LEU A  45       4.001  -9.134   3.818  1.00  0.00      A    H
ATOM    655 HD22 LEU A  45       2.341  -9.463   3.204  1.00  0.00      A    H
ATOM    656 HD23 LEU A  45       2.786  -7.954   4.212  1.00  0.00      A    H
ATOM    657  C   LEU A  45       1.522 -12.067   6.940  1.00  0.00      A    C
ATOM    658  O   LEU A  45       0.648 -11.930   6.086  1.00  0.00      A    O
ATOM    659  N   ILE A  46       1.288 -12.387   8.185  1.00  0.00      A    N
ATOM    660  HN  ILE A  46       1.955 -12.497   8.918  1.00  0.00      A    H
ATOM    661  CA  ILE A  46      -0.096 -12.393   8.624  1.00  0.00      A    C
ATOM    662  HA  ILE A  46      -0.729 -12.532   7.760  1.00  0.00      A    H
ATOM    663  CB  ILE A  46      -0.360 -13.446   9.745  1.00  0.00      A    C
ATOM    664  HB  ILE A  46       0.244 -14.302   9.374  1.00  0.00      A    H
ATOM    665  CG2 ILE A  46       0.224 -12.903  11.075  1.00  0.00      A    C
ATOM    666 HG21 ILE A  46      -0.535 -12.277  11.591  1.00  0.00      A    H
ATOM    667 HG22 ILE A  46       0.388 -13.701  11.832  1.00  0.00      A    H
ATOM    668 HG23 ILE A  46       1.217 -12.406  11.053  1.00  0.00      A    H
ATOM    669  CG1 ILE A  46      -1.771 -13.894   9.854  1.00  0.00      A    C
ATOM    670 HG11 ILE A  46      -2.476 -13.077  10.117  1.00  0.00      A    H
ATOM    671 HG12 ILE A  46      -2.121 -13.963   8.802  1.00  0.00      A    H
ATOM    672  CD  ILE A  46      -1.860 -15.113  10.714  1.00  0.00      A    C
ATOM    673  HD1 ILE A  46      -2.879 -15.473  10.972  1.00  0.00      A    H
ATOM    674  HD2 ILE A  46      -1.300 -15.978  10.299  1.00  0.00      A    H
ATOM    675  HD3 ILE A  46      -1.459 -14.852  11.717  1.00  0.00      A    H
ATOM    676  C   ILE A  46      -0.577 -11.006   9.114  1.00  0.00      A    C
ATOM    677  O   ILE A  46       0.125 -10.226   9.770  1.00  0.00      A    O
ATOM    678  N   THR A  47      -1.838 -10.652   8.738  1.00  0.00      A    N
ATOM    679  HN  THR A  47      -2.276 -11.158   7.999  1.00  0.00      A    H
ATOM    680  CA  THR A  47      -2.506  -9.410   9.200  1.00  0.00      A    C
ATOM    681  HA  THR A  47      -1.735  -8.668   9.343  1.00  0.00      A    H
ATOM    682  CB  THR A  47      -3.478  -8.689   8.355  1.00  0.00      A    C
ATOM    683  HB  THR A  47      -4.094  -7.977   8.946  1.00  0.00      A    H
ATOM    684  OG1 THR A  47      -4.449  -9.535   7.701  1.00  0.00      A    O
ATOM    685  HG1 THR A  47      -5.220  -8.963   7.690  1.00  0.00      A    H
ATOM    686  CG2 THR A  47      -2.753  -7.903   7.295  1.00  0.00      A    C
ATOM    687 HG21 THR A  47      -3.367  -7.208   6.682  1.00  0.00      A    H
ATOM    688 HG22 THR A  47      -2.111  -7.140   7.784  1.00  0.00      A    H
ATOM    689 HG23 THR A  47      -2.100  -8.532   6.652  1.00  0.00      A    H
ATOM    690  C   THR A  47      -3.168  -9.866  10.500  1.00  0.00      A    C
ATOM    691  O   THR A  47      -3.801 -10.912  10.598  1.00  0.00      A    O
ATOM    692  N   LEU A  48      -2.911  -9.157  11.574  1.00  0.00      A    N
ATOM    693  HN  LEU A  48      -2.519  -8.253  11.423  1.00  0.00      A    H
ATOM    694  CA  LEU A  48      -3.384  -9.461  12.904  1.00  0.00      A    C
ATOM    695  HA  LEU A  48      -3.642 -10.504  13.016  1.00  0.00      A    H
ATOM    696  CB  LEU A  48      -2.362  -9.107  13.922  1.00  0.00      A    C
ATOM    697  HB1 LEU A  48      -2.164  -8.020  13.805  1.00  0.00      A    H
ATOM    698  HB2 LEU A  48      -2.754  -9.319  14.940  1.00  0.00      A    H
ATOM    699  CG  LEU A  48      -1.099  -9.912  13.699  1.00  0.00      A    C
ATOM    700  HG  LEU A  48      -0.840 -10.114  12.638  1.00  0.00      A    H
ATOM    701  CD1 LEU A  48       0.094  -9.217  14.340  1.00  0.00      A    C
ATOM    702 HD11 LEU A  48      -0.050  -8.679  15.301  1.00  0.00      A    H
ATOM    703 HD12 LEU A  48       1.001  -9.851  14.439  1.00  0.00      A    H
ATOM    704 HD13 LEU A  48       0.371  -8.456  13.579  1.00  0.00      A    H
ATOM    705  CD2 LEU A  48      -1.255 -11.282  14.319  1.00  0.00      A    C
ATOM    706 HD21 LEU A  48      -0.435 -11.971  14.025  1.00  0.00      A    H
ATOM    707 HD22 LEU A  48      -1.390 -11.366  15.418  1.00  0.00      A    H
ATOM    708 HD23 LEU A  48      -2.206 -11.685  13.910  1.00  0.00      A    H
ATOM    709  C   LEU A  48      -4.649  -8.697  13.359  1.00  0.00      A    C
ATOM    710  O   LEU A  48      -5.221  -7.879  12.609  1.00  0.00      A    O
ATOM    711  N   SER A  49      -5.215  -9.096  14.535  1.00  0.00      A    N
ATOM    712  HN  SER A  49      -4.833  -9.851  15.062  1.00  0.00      A    H
ATOM    713  CA  SER A  49      -6.451  -8.536  15.029  1.00  0.00      A    C
ATOM    714  HA  SER A  49      -7.194  -8.336  14.272  1.00  0.00      A    H
ATOM    715  CB  SER A  49      -7.150  -9.515  15.924  1.00  0.00      A    C
ATOM    716  HB1 SER A  49      -7.423 -10.361  15.257  1.00  0.00      A    H
ATOM    717  HB2 SER A  49      -6.492  -9.843  16.757  1.00  0.00      A    H
ATOM    718  OG  SER A  49      -8.391  -8.926  16.332  1.00  0.00      A    O
ATOM    719  HG1 SER A  49      -9.018  -9.270  15.691  1.00  0.00      A    H
ATOM    720  C   SER A  49      -6.200  -7.307  15.807  1.00  0.00      A    C
ATOM    721  O   SER A  49      -5.427  -7.354  16.742  1.00  0.00      A    O
ATOM    722  N   GLU A  50      -6.792  -6.234  15.399  1.00  0.00      A    N
ATOM    723  HN  GLU A  50      -7.329  -6.289  14.561  1.00  0.00      A    H
ATOM    724  CA  GLU A  50      -6.897  -4.977  16.192  1.00  0.00      A    C
ATOM    725  HA  GLU A  50      -5.952  -4.869  16.702  1.00  0.00      A    H
ATOM    726  CB  GLU A  50      -7.080  -3.686  15.273  1.00  0.00      A    C
ATOM    727  HB1 GLU A  50      -7.049  -2.813  15.959  1.00  0.00      A    H
ATOM    728  HB2 GLU A  50      -6.272  -3.730  14.511  1.00  0.00      A    H
ATOM    729  CG  GLU A  50      -8.469  -3.723  14.531  1.00  0.00      A    C
ATOM    730  HG1 GLU A  50      -9.174  -4.138  15.282  1.00  0.00      A    H
ATOM    731  HG2 GLU A  50      -8.824  -2.678  14.405  1.00  0.00      A    H
ATOM    732  CD  GLU A  50      -8.485  -4.509  13.269  1.00  0.00      A    C
ATOM    733  OE1 GLU A  50      -8.323  -5.735  13.367  1.00  0.00      A    O
ATOM    734  OE2 GLU A  50      -8.465  -3.940  12.110  1.00  0.00      A    O
ATOM    735  C   GLU A  50      -7.932  -5.174  17.323  1.00  0.00      A    C
ATOM    736  O   GLU A  50      -7.702  -4.642  18.401  1.00  0.00      A    O
ATOM    737  N   GLN A  51      -9.048  -5.891  17.071  1.00  0.00      A    N
ATOM    738  HN  GLN A  51      -9.047  -6.198  16.122  1.00  0.00      A    H
ATOM    739  CA  GLN A  51     -10.309  -6.197  17.812  1.00  0.00      A    C
ATOM    740  HA  GLN A  51     -10.846  -5.285  18.029  1.00  0.00      A    H
ATOM    741  CB  GLN A  51     -11.178  -7.111  16.995  1.00  0.00      A    C
ATOM    742  HB1 GLN A  51     -11.227  -6.652  15.985  1.00  0.00      A    H
ATOM    743  HB2 GLN A  51     -10.658  -8.088  16.898  1.00  0.00      A    H
ATOM    744  CG  GLN A  51     -12.573  -7.245  17.615  1.00  0.00      A    C
ATOM    745  HG1 GLN A  51     -13.124  -8.110  17.187  1.00  0.00      A    H
ATOM    746  HG2 GLN A  51     -12.507  -7.555  18.680  1.00  0.00      A    H
ATOM    747  CD  GLN A  51     -13.486  -6.055  17.476  1.00  0.00      A    C
ATOM    748  OE1 GLN A  51     -14.260  -5.933  16.527  1.00  0.00      A    O
ATOM    749  NE2 GLN A  51     -13.510  -5.126  18.440  1.00  0.00      A    N
ATOM    750 HE21 GLN A  51     -14.265  -4.472  18.485  1.00  0.00      A    H
ATOM    751 HE22 GLN A  51     -13.084  -5.408  19.300  1.00  0.00      A    H
ATOM    752  C   GLN A  51      -9.955  -6.744  19.253  1.00  0.00      A    C
ATOM    753  O   GLN A  51     -10.592  -6.464  20.304  1.00  0.00      A    O
ATOM    754  N   GLU A  52      -8.827  -7.514  19.364  1.00  0.00      A    N
ATOM    755  HN  GLU A  52      -8.326  -7.713  18.525  1.00  0.00      A    H
ATOM    756  CA  GLU A  52      -8.308  -8.142  20.560  1.00  0.00      A    C
ATOM    757  HA  GLU A  52      -9.137  -8.601  21.077  1.00  0.00      A    H
ATOM    758  CB  GLU A  52      -7.242  -9.165  20.428  1.00  0.00      A    C
ATOM    759  HB1 GLU A  52      -7.452  -9.991  19.716  1.00  0.00      A    H
ATOM    760  HB2 GLU A  52      -6.329  -8.701  19.999  1.00  0.00      A    H
ATOM    761  CG  GLU A  52      -7.017  -9.996  21.654  1.00  0.00      A    C
ATOM    762  HG1 GLU A  52      -6.919  -9.347  22.551  1.00  0.00      A    H
ATOM    763  HG2 GLU A  52      -7.876 -10.681  21.812  1.00  0.00      A    H
ATOM    764  CD  GLU A  52      -5.762 -10.867  21.542  1.00  0.00      A    C
ATOM    765  OE1 GLU A  52      -5.610 -11.540  20.534  1.00  0.00      A    O
ATOM    766  OE2 GLU A  52      -5.090 -11.054  22.585  1.00  0.00      A    O
ATOM    767  C   GLU A  52      -7.861  -7.105  21.586  1.00  0.00      A    C
ATOM    768  O   GLU A  52      -8.063  -7.238  22.825  1.00  0.00      A    O
ATOM    769  N   LEU A  53      -7.268  -5.980  21.134  1.00  0.00      A    N
ATOM    770  HN  LEU A  53      -6.993  -5.785  20.196  1.00  0.00      A    H
ATOM    771  CA  LEU A  53      -7.093  -4.869  22.080  1.00  0.00      A    C
ATOM    772  HA  LEU A  53      -6.561  -5.149  22.976  1.00  0.00      A    H
ATOM    773  CB  LEU A  53      -6.075  -3.905  21.383  1.00  0.00      A    C
ATOM    774  HB1 LEU A  53      -6.475  -3.611  20.389  1.00  0.00      A    H
ATOM    775  HB2 LEU A  53      -5.877  -3.015  22.017  1.00  0.00      A    H
ATOM    776  CG  LEU A  53      -4.667  -4.558  21.211  1.00  0.00      A    C
ATOM    777  HG  LEU A  53      -4.892  -5.562  20.794  1.00  0.00      A    H
ATOM    778  CD1 LEU A  53      -3.923  -3.706  20.153  1.00  0.00      A    C
ATOM    779 HD11 LEU A  53      -4.483  -3.710  19.193  1.00  0.00      A    H
ATOM    780 HD12 LEU A  53      -3.914  -2.663  20.536  1.00  0.00      A    H
ATOM    781 HD13 LEU A  53      -2.870  -4.023  19.999  1.00  0.00      A    H
ATOM    782  CD2 LEU A  53      -3.907  -4.580  22.507  1.00  0.00      A    C
ATOM    783 HD21 LEU A  53      -4.120  -3.700  23.149  1.00  0.00      A    H
ATOM    784 HD22 LEU A  53      -4.168  -5.529  23.023  1.00  0.00      A    H
ATOM    785 HD23 LEU A  53      -2.828  -4.606  22.240  1.00  0.00      A    H
ATOM    786  C   LEU A  53      -8.389  -4.127  22.513  1.00  0.00      A    C
ATOM    787  O   LEU A  53      -8.273  -3.318  23.395  1.00  0.00      A    O
ATOM    788  N   VAL A  54      -9.582  -4.418  21.919  1.00  0.00      A    N
ATOM    789  HN  VAL A  54      -9.692  -5.237  21.361  1.00  0.00      A    H
ATOM    790  CA  VAL A  54     -10.777  -3.687  22.087  1.00  0.00      A    C
ATOM    791  HA  VAL A  54     -10.584  -2.788  22.653  1.00  0.00      A    H
ATOM    792  CB  VAL A  54     -11.520  -3.432  20.767  1.00  0.00      A    C
ATOM    793  HB  VAL A  54     -11.808  -4.382  20.268  1.00  0.00      A    H
ATOM    794  CG1 VAL A  54     -12.753  -2.502  20.926  1.00  0.00      A    C
ATOM    795 HG11 VAL A  54     -13.386  -2.501  20.013  1.00  0.00      A    H
ATOM    796 HG12 VAL A  54     -13.371  -2.875  21.771  1.00  0.00      A    H
ATOM    797 HG13 VAL A  54     -12.535  -1.427  21.098  1.00  0.00      A    H
ATOM    798  CG2 VAL A  54     -10.530  -2.741  19.870  1.00  0.00      A    C
ATOM    799 HG21 VAL A  54     -10.918  -2.193  18.985  1.00  0.00      A    H
ATOM    800 HG22 VAL A  54      -9.896  -2.033  20.446  1.00  0.00      A    H
ATOM    801 HG23 VAL A  54      -9.834  -3.486  19.430  1.00  0.00      A    H
ATOM    802  C   VAL A  54     -11.693  -4.467  23.026  1.00  0.00      A    C
ATOM    803  O   VAL A  54     -12.105  -4.026  24.092  1.00  0.00      A    O
ATOM    804  N   ASP A  55     -11.973  -5.759  22.684  1.00  0.00      A    N
ATOM    805  HN  ASP A  55     -11.573  -6.150  21.858  1.00  0.00      A    H
ATOM    806  CA  ASP A  55     -12.874  -6.708  23.322  1.00  0.00      A    C
ATOM    807  HA  ASP A  55     -13.901  -6.375  23.308  1.00  0.00      A    H
ATOM    808  CB  ASP A  55     -13.028  -7.938  22.401  1.00  0.00      A    C
ATOM    809  HB1 ASP A  55     -11.990  -8.315  22.281  1.00  0.00      A    H
ATOM    810  HB2 ASP A  55     -13.661  -8.659  22.962  1.00  0.00      A    H
ATOM    811  CG  ASP A  55     -13.660  -7.766  21.130  1.00  0.00      A    C
ATOM    812  OD1 ASP A  55     -13.866  -6.625  20.640  1.00  0.00      A    O
ATOM    813  OD2 ASP A  55     -14.084  -8.802  20.551  1.00  0.00      A    O
ATOM    814  C   ASP A  55     -12.353  -7.267  24.641  1.00  0.00      A    C
ATOM    815  O   ASP A  55     -13.117  -7.518  25.592  1.00  0.00      A    O
ATOM    816  N   CYS A  56     -11.039  -7.498  24.702  1.00  0.00      A    N
ATOM    817  HN  CYS A  56     -10.431  -7.236  23.956  1.00  0.00      A    H
ATOM    818  CA  CYS A  56     -10.349  -8.279  25.760  1.00  0.00      A    C
ATOM    819  HA  CYS A  56     -11.132  -8.816  26.274  1.00  0.00      A    H
ATOM    820  CB  CYS A  56      -9.376  -9.145  25.017  1.00  0.00      A    C
ATOM    821  HB1 CYS A  56      -8.721  -8.434  24.469  1.00  0.00      A    H
ATOM    822  HB2 CYS A  56      -8.801  -9.846  25.660  1.00  0.00      A    H
ATOM    823  SG  CYS A  56     -10.056 -10.298  23.781  1.00  0.00      A    S
ATOM    824  C   CYS A  56      -9.647  -7.439  26.853  1.00  0.00      A    C
ATOM    825  O   CYS A  56     -10.301  -7.237  27.874  1.00  0.00      A    O
ATOM    826  N   ASP A  57      -8.359  -6.990  26.667  1.00  0.00      A    N
ATOM    827  HN  ASP A  57      -7.809  -7.192  25.861  1.00  0.00      A    H
ATOM    828  CA  ASP A  57      -7.592  -6.419  27.783  1.00  0.00      A    C
ATOM    829  HA  ASP A  57      -7.891  -6.959  28.669  1.00  0.00      A    H
ATOM    830  CB  ASP A  57      -6.059  -6.627  27.520  1.00  0.00      A    C
ATOM    831  HB1 ASP A  57      -5.660  -6.176  26.586  1.00  0.00      A    H
ATOM    832  HB2 ASP A  57      -5.538  -6.094  28.344  1.00  0.00      A    H
ATOM    833  CG  ASP A  57      -5.669  -8.078  27.443  1.00  0.00      A    C
ATOM    834  OD1 ASP A  57      -6.030  -8.714  26.429  1.00  0.00      A    O
ATOM    835  OD2 ASP A  57      -4.994  -8.549  28.378  1.00  0.00      A    O
ATOM    836  C   ASP A  57      -7.903  -4.953  27.987  1.00  0.00      A    C
ATOM    837  O   ASP A  57      -7.316  -4.014  27.432  1.00  0.00      A    O
ATOM    838  N   THR A  58      -8.794  -4.638  28.950  1.00  0.00      A    N
ATOM    839  HN  THR A  58      -9.139  -5.284  29.626  1.00  0.00      A    H
ATOM    840  CA  THR A  58      -9.349  -3.314  29.233  1.00  0.00      A    C
ATOM    841  HA  THR A  58      -9.138  -2.626  28.427  1.00  0.00      A    H
ATOM    842  CB  THR A  58     -10.865  -3.302  29.323  1.00  0.00      A    C
ATOM    843  HB  THR A  58     -11.249  -2.444  29.916  1.00  0.00      A    H
ATOM    844  OG1 THR A  58     -11.279  -4.516  30.059  1.00  0.00      A    O
ATOM    845  HG1 THR A  58     -12.236  -4.501  29.996  1.00  0.00      A    H
ATOM    846  CG2 THR A  58     -11.430  -3.315  27.894  1.00  0.00      A    C
ATOM    847 HG21 THR A  58     -11.279  -4.286  27.375  1.00  0.00      A    H
ATOM    848 HG22 THR A  58     -12.536  -3.213  27.945  1.00  0.00      A    H
ATOM    849 HG23 THR A  58     -11.092  -2.489  27.233  1.00  0.00      A    H
ATOM    850  C   THR A  58      -8.749  -2.805  30.490  1.00  0.00      A    C
ATOM    851  O   THR A  58      -9.378  -2.152  31.315  1.00  0.00      A    O
ATOM    852  N   ASP A  59      -7.430  -3.086  30.779  1.00  0.00      A    N
ATOM    853  HN  ASP A  59      -6.877  -3.692  30.214  1.00  0.00      A    H
ATOM    854  CA  ASP A  59      -6.900  -2.850  32.062  1.00  0.00      A    C
ATOM    855  HA  ASP A  59      -7.546  -3.430  32.706  1.00  0.00      A    H
ATOM    856  CB  ASP A  59      -5.588  -3.585  32.211  1.00  0.00      A    C
ATOM    857  HB1 ASP A  59      -4.789  -3.362  31.473  1.00  0.00      A    H
ATOM    858  HB2 ASP A  59      -5.170  -3.578  33.240  1.00  0.00      A    H
ATOM    859  CG  ASP A  59      -5.964  -5.121  31.981  1.00  0.00      A    C
ATOM    860  OD1 ASP A  59      -5.818  -5.635  30.838  1.00  0.00      A    O
ATOM    861  OD2 ASP A  59      -6.421  -5.752  32.994  1.00  0.00      A    O
ATOM    862  C   ASP A  59      -6.766  -1.468  32.522  1.00  0.00      A    C
ATOM    863  O   ASP A  59      -7.481  -1.065  33.430  1.00  0.00      A    O
ATOM    864  N   TYR A  60      -5.775  -0.704  31.938  1.00  0.00      A    N
ATOM    865  HN  TYR A  60      -5.198  -1.188  31.284  1.00  0.00      A    H
ATOM    866  CA  TYR A  60      -5.359   0.671  32.257  1.00  0.00      A    C
ATOM    867  HA  TYR A  60      -5.338   0.876  33.317  1.00  0.00      A    H
ATOM    868  CB  TYR A  60      -3.922   0.967  31.636  1.00  0.00      A    C
ATOM    869  HB1 TYR A  60      -4.022   1.040  30.532  1.00  0.00      A    H
ATOM    870  HB2 TYR A  60      -3.589   1.989  31.919  1.00  0.00      A    H
ATOM    871  CG  TYR A  60      -2.738   0.024  31.914  1.00  0.00      A    C
ATOM    872  CD1 TYR A  60      -2.888  -1.039  32.753  1.00  0.00      A    C
ATOM    873  HD1 TYR A  60      -3.710  -1.288  33.408  1.00  0.00      A    H
ATOM    874  CE1 TYR A  60      -1.869  -2.039  32.857  1.00  0.00      A    C
ATOM    875  HE1 TYR A  60      -2.034  -2.794  33.611  1.00  0.00      A    H
ATOM    876  CZ  TYR A  60      -0.707  -1.972  32.112  1.00  0.00      A    C
ATOM    877  OH  TYR A  60       0.094  -3.049  32.137  1.00  0.00      A    O
ATOM    878  HH  TYR A  60       0.900  -2.885  31.643  1.00  0.00      A    H
ATOM    879  CD2 TYR A  60      -1.495   0.158  31.279  1.00  0.00      A    C
ATOM    880  HD2 TYR A  60      -1.333   0.945  30.558  1.00  0.00      A    H
ATOM    881  CE2 TYR A  60      -0.505  -0.804  31.414  1.00  0.00      A    C
ATOM    882  HE2 TYR A  60       0.395  -0.668  30.832  1.00  0.00      A    H
ATOM    883  C   TYR A  60      -6.323   1.711  31.741  1.00  0.00      A    C
ATOM    884  O   TYR A  60      -6.698   2.693  32.428  1.00  0.00      A    O
ATOM    885  N   ASP A  61      -6.642   1.654  30.477  1.00  0.00      A    N
ATOM    886  HN  ASP A  61      -6.377   0.835  29.975  1.00  0.00      A    H
ATOM    887  CA  ASP A  61      -7.371   2.628  29.646  1.00  0.00      A    C
ATOM    888  HA  ASP A  61      -8.040   3.171  30.298  1.00  0.00      A    H
ATOM    889  CB  ASP A  61      -6.511   3.657  28.824  1.00  0.00      A    C
ATOM    890  HB1 ASP A  61      -5.576   3.153  28.501  1.00  0.00      A    H
ATOM    891  HB2 ASP A  61      -7.160   3.961  27.975  1.00  0.00      A    H
ATOM    892  CG  ASP A  61      -6.368   4.922  29.573  1.00  0.00      A    C
ATOM    893  OD1 ASP A  61      -7.429   5.563  29.859  1.00  0.00      A    O
ATOM    894  OD2 ASP A  61      -5.260   5.396  29.885  1.00  0.00      A    O
ATOM    895  C   ASP A  61      -8.243   1.715  28.754  1.00  0.00      A    C
ATOM    896  O   ASP A  61      -7.883   0.530  28.646  1.00  0.00      A    O
ATOM    897  N   SER A  62      -9.358   2.192  28.153  1.00  0.00      A    N
ATOM    898  HN  SER A  62      -9.715   3.120  28.229  1.00  0.00      A    H
ATOM    899  CA  SER A  62     -10.106   1.328  27.211  1.00  0.00      A    C
ATOM    900  HA  SER A  62      -9.881   0.278  27.326  1.00  0.00      A    H
ATOM    901  CB  SER A  62     -11.614   1.179  27.379  1.00  0.00      A    C
ATOM    902  HB1 SER A  62     -12.016   0.389  26.708  1.00  0.00      A    H
ATOM    903  HB2 SER A  62     -11.769   0.901  28.444  1.00  0.00      A    H
ATOM    904  OG  SER A  62     -12.319   2.420  27.083  1.00  0.00      A    O
ATOM    905  HG1 SER A  62     -13.159   2.030  26.830  1.00  0.00      A    H
ATOM    906  C   SER A  62      -9.784   1.560  25.751  1.00  0.00      A    C
ATOM    907  O   SER A  62      -9.486   2.688  25.376  1.00  0.00      A    O
ATOM    908  N   GLY A  63      -9.744   0.511  24.884  1.00  0.00      A    N
ATOM    909  HN  GLY A  63      -9.912  -0.388  25.280  1.00  0.00      A    H
ATOM    910  CA  GLY A  63      -9.489   0.698  23.452  1.00  0.00      A    C
ATOM    911  HA1 GLY A  63      -8.618   1.337  23.481  1.00  0.00      A    H
ATOM    912  HA2 GLY A  63      -9.260  -0.309  23.137  1.00  0.00      A    H
ATOM    913  C   GLY A  63     -10.627   1.134  22.601  1.00  0.00      A    C
ATOM    914  O   GLY A  63     -10.643   0.870  21.414  1.00  0.00      A    O
ATOM    915  N   CYS A  64     -11.580   1.692  23.227  1.00  0.00      A    N
ATOM    916  HN  CYS A  64     -11.689   1.547  24.208  1.00  0.00      A    H
ATOM    917  CA  CYS A  64     -12.675   2.330  22.505  1.00  0.00      A    C
ATOM    918  HA  CYS A  64     -12.716   1.968  21.489  1.00  0.00      A    H
ATOM    919  CB  CYS A  64     -14.058   1.861  23.079  1.00  0.00      A    C
ATOM    920  HB1 CYS A  64     -13.796   0.786  23.181  1.00  0.00      A    H
ATOM    921  HB2 CYS A  64     -14.149   2.344  24.075  1.00  0.00      A    H
ATOM    922  SG  CYS A  64     -15.400   2.259  21.857  1.00  0.00      A    S
ATOM    923  C   CYS A  64     -12.473   3.796  22.544  1.00  0.00      A    C
ATOM    924  O   CYS A  64     -12.877   4.587  21.738  1.00  0.00      A    O
ATOM    925  N   ASN A  65     -11.717   4.194  23.601  1.00  0.00      A    N
ATOM    926  HN  ASN A  65     -11.335   3.623  24.324  1.00  0.00      A    H
ATOM    927  CA  ASN A  65     -11.416   5.602  23.809  1.00  0.00      A    C
ATOM    928  HA  ASN A  65     -12.105   6.195  23.226  1.00  0.00      A    H
ATOM    929  CB  ASN A  65     -11.519   6.049  25.297  1.00  0.00      A    C
ATOM    930  HB1 ASN A  65     -10.917   5.424  25.990  1.00  0.00      A    H
ATOM    931  HB2 ASN A  65     -11.024   7.043  25.330  1.00  0.00      A    H
ATOM    932  CG  ASN A  65     -12.966   6.189  25.717  1.00  0.00      A    C
ATOM    933  OD1 ASN A  65     -13.722   7.064  25.310  1.00  0.00      A    O
ATOM    934  ND2 ASN A  65     -13.319   5.379  26.690  1.00  0.00      A    N
ATOM    935 HD21 ASN A  65     -14.272   5.431  26.988  1.00  0.00      A    H
ATOM    936 HD22 ASN A  65     -12.766   4.573  26.897  1.00  0.00      A    H
ATOM    937  C   ASN A  65      -9.992   5.860  23.304  1.00  0.00      A    C
ATOM    938  O   ASN A  65      -9.729   6.726  22.491  1.00  0.00      A    O
ATOM    939  N   GLY A  66      -9.038   5.024  23.820  1.00  0.00      A    N
ATOM    940  HN  GLY A  66      -9.290   4.328  24.488  1.00  0.00      A    H
ATOM    941  CA  GLY A  66      -7.695   5.110  23.264  1.00  0.00      A    C
ATOM    942  HA1 GLY A  66      -7.519   4.168  22.766  1.00  0.00      A    H
ATOM    943  HA2 GLY A  66      -7.569   6.024  22.702  1.00  0.00      A    H
ATOM    944  C   GLY A  66      -6.658   5.275  24.298  1.00  0.00      A    C
ATOM    945  O   GLY A  66      -6.649   6.281  25.025  1.00  0.00      A    O
ATOM    946  N   GLY A  67      -5.819   4.237  24.520  1.00  0.00      A    N
ATOM    947  HN  GLY A  67      -5.915   3.497  23.858  1.00  0.00      A    H
ATOM    948  CA  GLY A  67      -4.589   4.134  25.349  1.00  0.00      A    C
ATOM    949  HA1 GLY A  67      -4.676   4.881  26.124  1.00  0.00      A    H
ATOM    950  HA2 GLY A  67      -4.546   3.174  25.842  1.00  0.00      A    H
ATOM    951  C   GLY A  67      -3.354   4.366  24.594  1.00  0.00      A    C
ATOM    952  O   GLY A  67      -3.366   4.508  23.413  1.00  0.00      A    O
ATOM    953  N   LEU A  68      -2.211   4.355  25.198  1.00  0.00      A    N
ATOM    954  HN  LEU A  68      -2.193   4.094  26.160  1.00  0.00      A    H
ATOM    955  CA  LEU A  68      -0.951   4.649  24.659  1.00  0.00      A    C
ATOM    956  HA  LEU A  68      -1.024   5.335  23.828  1.00  0.00      A    H
ATOM    957  CB  LEU A  68       0.010   4.994  25.797  1.00  0.00      A    C
ATOM    958  HB1 LEU A  68      -0.240   4.265  26.597  1.00  0.00      A    H
ATOM    959  HB2 LEU A  68       1.025   4.838  25.374  1.00  0.00      A    H
ATOM    960  CG  LEU A  68      -0.347   6.399  26.366  1.00  0.00      A    C
ATOM    961  HG  LEU A  68      -1.446   6.486  26.499  1.00  0.00      A    H
ATOM    962  CD1 LEU A  68       0.313   6.566  27.692  1.00  0.00      A    C
ATOM    963 HD11 LEU A  68       0.159   7.548  28.188  1.00  0.00      A    H
ATOM    964 HD12 LEU A  68       0.009   5.717  28.342  1.00  0.00      A    H
ATOM    965 HD13 LEU A  68       1.410   6.448  27.556  1.00  0.00      A    H
ATOM    966  CD2 LEU A  68      -0.068   7.509  25.373  1.00  0.00      A    C
ATOM    967 HD21 LEU A  68      -0.443   8.413  25.899  1.00  0.00      A    H
ATOM    968 HD22 LEU A  68       1.020   7.585  25.159  1.00  0.00      A    H
ATOM    969 HD23 LEU A  68      -0.659   7.446  24.435  1.00  0.00      A    H
ATOM    970  C   LEU A  68      -0.445   3.408  23.932  1.00  0.00      A    C
ATOM    971  O   LEU A  68      -0.941   2.269  24.034  1.00  0.00      A    O
ATOM    972  N   MET A  69       0.463   3.540  22.959  1.00  0.00      A    N
ATOM    973  HN  MET A  69       0.755   4.468  22.742  1.00  0.00      A    H
ATOM    974  CA  MET A  69       1.290   2.559  22.273  1.00  0.00      A    C
ATOM    975  HA  MET A  69       0.663   1.962  21.627  1.00  0.00      A    H
ATOM    976  CB  MET A  69       2.351   3.189  21.500  1.00  0.00      A    C
ATOM    977  HB1 MET A  69       3.103   3.644  22.179  1.00  0.00      A    H
ATOM    978  HB2 MET A  69       2.928   2.364  21.030  1.00  0.00      A    H
ATOM    979  CG  MET A  69       1.888   4.215  20.394  1.00  0.00      A    C
ATOM    980  HG1 MET A  69       1.063   3.752  19.812  1.00  0.00      A    H
ATOM    981  HG2 MET A  69       1.245   4.925  20.957  1.00  0.00      A    H
ATOM    982  SD  MET A  69       3.041   5.107  19.351  1.00  0.00      A    S
ATOM    983  CE  MET A  69       4.351   5.431  20.530  1.00  0.00      A    C
ATOM    984  HE1 MET A  69       4.826   4.535  20.983  1.00  0.00      A    H
ATOM    985  HE2 MET A  69       5.132   6.050  20.037  1.00  0.00      A    H
ATOM    986  HE3 MET A  69       3.954   6.035  21.373  1.00  0.00      A    H
ATOM    987  C   MET A  69       1.924   1.451  23.243  1.00  0.00      A    C
ATOM    988  O   MET A  69       1.976   0.283  22.856  1.00  0.00      A    O
ATOM    989  N   ASP A  70       2.388   1.943  24.416  1.00  0.00      A    N
ATOM    990  HN  ASP A  70       2.270   2.921  24.574  1.00  0.00      A    H
ATOM    991  CA  ASP A  70       3.113   1.125  25.336  1.00  0.00      A    C
ATOM    992  HA  ASP A  70       3.916   0.617  24.822  1.00  0.00      A    H
ATOM    993  CB  ASP A  70       3.682   2.055  26.464  1.00  0.00      A    C
ATOM    994  HB1 ASP A  70       2.867   2.546  27.038  1.00  0.00      A    H
ATOM    995  HB2 ASP A  70       4.217   1.549  27.296  1.00  0.00      A    H
ATOM    996  CG  ASP A  70       4.504   3.119  25.882  1.00  0.00      A    C
ATOM    997  OD1 ASP A  70       4.132   4.289  25.586  1.00  0.00      A    O
ATOM    998  OD2 ASP A  70       5.672   2.802  25.640  1.00  0.00      A    O
ATOM    999  C   ASP A  70       2.227   0.183  26.047  1.00  0.00      A    C
ATOM   1000  O   ASP A  70       2.630  -0.835  26.565  1.00  0.00      A    O
ATOM   1001  N   TYR A  71       0.906   0.637  26.164  1.00  0.00      A    N
ATOM   1002  HN  TYR A  71       0.614   1.512  25.785  1.00  0.00      A    H
ATOM   1003  CA  TYR A  71      -0.066  -0.148  26.839  1.00  0.00      A    C
ATOM   1004  HA  TYR A  71       0.336  -0.491  27.781  1.00  0.00      A    H
ATOM   1005  CB  TYR A  71      -1.340   0.743  27.137  1.00  0.00      A    C
ATOM   1006  HB1 TYR A  71      -1.783   0.966  26.143  1.00  0.00      A    H
ATOM   1007  HB2 TYR A  71      -2.056   0.023  27.586  1.00  0.00      A    H
ATOM   1008  CG  TYR A  71      -1.214   1.931  28.025  1.00  0.00      A    C
ATOM   1009  CD1 TYR A  71      -0.052   2.578  28.404  1.00  0.00      A    C
ATOM   1010  HD1 TYR A  71       0.907   2.193  28.092  1.00  0.00      A    H
ATOM   1011  CE1 TYR A  71      -0.122   3.587  29.358  1.00  0.00      A    C
ATOM   1012  HE1 TYR A  71       0.790   4.044  29.713  1.00  0.00      A    H
ATOM   1013  CZ  TYR A  71      -1.335   4.072  29.809  1.00  0.00      A    C
ATOM   1014  OH  TYR A  71      -1.385   5.221  30.559  1.00  0.00      A    O
ATOM   1015  HH  TYR A  71      -2.300   5.333  30.828  1.00  0.00      A    H
ATOM   1016  CD2 TYR A  71      -2.477   2.395  28.449  1.00  0.00      A    C
ATOM   1017  HD2 TYR A  71      -3.336   1.814  28.146  1.00  0.00      A    H
ATOM   1018  CE2 TYR A  71      -2.489   3.552  29.269  1.00  0.00      A    C
ATOM   1019  HE2 TYR A  71      -3.428   3.959  29.610  1.00  0.00      A    H
ATOM   1020  C   TYR A  71      -0.414  -1.351  25.985  1.00  0.00      A    C
ATOM   1021  O   TYR A  71      -0.433  -2.454  26.423  1.00  0.00      A    O
ATOM   1022  N   ALA A  72      -0.765  -1.064  24.712  1.00  0.00      A    N
ATOM   1023  HN  ALA A  72      -0.693  -0.116  24.412  1.00  0.00      A    H
ATOM   1024  CA  ALA A  72      -1.056  -1.966  23.631  1.00  0.00      A    C
ATOM   1025  HA  ALA A  72      -1.967  -2.468  23.920  1.00  0.00      A    H
ATOM   1026  CB  ALA A  72      -1.091  -1.054  22.306  1.00  0.00      A    C
ATOM   1027  HB1 ALA A  72      -0.061  -0.746  22.028  1.00  0.00      A    H
ATOM   1028  HB2 ALA A  72      -1.446  -1.629  21.424  1.00  0.00      A    H
ATOM   1029  HB3 ALA A  72      -1.674  -0.109  22.348  1.00  0.00      A    H
ATOM   1030  C   ALA A  72      -0.107  -3.076  23.466  1.00  0.00      A    C
ATOM   1031  O   ALA A  72      -0.371  -4.278  23.660  1.00  0.00      A    O
ATOM   1032  N   PHE A  73       1.211  -2.755  23.289  1.00  0.00      A    N
ATOM   1033  HN  PHE A  73       1.411  -1.830  22.976  1.00  0.00      A    H
ATOM   1034  CA  PHE A  73       2.272  -3.735  23.262  1.00  0.00      A    C
ATOM   1035  HA  PHE A  73       2.013  -4.499  22.544  1.00  0.00      A    H
ATOM   1036  CB  PHE A  73       3.731  -3.157  22.916  1.00  0.00      A    C
ATOM   1037  HB1 PHE A  73       3.974  -2.419  23.710  1.00  0.00      A    H
ATOM   1038  HB2 PHE A  73       4.473  -3.982  22.940  1.00  0.00      A    H
ATOM   1039  CG  PHE A  73       3.789  -2.337  21.642  1.00  0.00      A    C
ATOM   1040  CD1 PHE A  73       4.217  -0.968  21.587  1.00  0.00      A    C
ATOM   1041  HD1 PHE A  73       4.348  -0.410  22.503  1.00  0.00      A    H
ATOM   1042  CE1 PHE A  73       4.463  -0.378  20.378  1.00  0.00      A    C
ATOM   1043  HE1 PHE A  73       4.832   0.637  20.334  1.00  0.00      A    H
ATOM   1044  CZ  PHE A  73       4.317  -1.095  19.158  1.00  0.00      A    C
ATOM   1045  HZ  PHE A  73       4.519  -0.646  18.196  1.00  0.00      A    H
ATOM   1046  CD2 PHE A  73       3.542  -2.961  20.386  1.00  0.00      A    C
ATOM   1047  HD2 PHE A  73       3.331  -4.017  20.301  1.00  0.00      A    H
ATOM   1048  CE2 PHE A  73       3.764  -2.366  19.149  1.00  0.00      A    C
ATOM   1049  HE2 PHE A  73       3.693  -2.858  18.190  1.00  0.00      A    H
ATOM   1050  C   PHE A  73       2.442  -4.517  24.610  1.00  0.00      A    C
ATOM   1051  O   PHE A  73       2.536  -5.707  24.632  1.00  0.00      A    O
ATOM   1052  N   GLU A  74       2.515  -3.834  25.809  1.00  0.00      A    N
ATOM   1053  HN  GLU A  74       2.610  -2.843  25.749  1.00  0.00      A    H
ATOM   1054  CA  GLU A  74       2.483  -4.496  27.104  1.00  0.00      A    C
ATOM   1055  HA  GLU A  74       3.365  -5.120  27.114  1.00  0.00      A    H
ATOM   1056  CB  GLU A  74       2.665  -3.627  28.305  1.00  0.00      A    C
ATOM   1057  HB1 GLU A  74       3.459  -2.902  28.026  1.00  0.00      A    H
ATOM   1058  HB2 GLU A  74       1.748  -3.019  28.466  1.00  0.00      A    H
ATOM   1059  CG  GLU A  74       3.033  -4.408  29.569  1.00  0.00      A    C
ATOM   1060  HG1 GLU A  74       2.182  -5.035  29.909  1.00  0.00      A    H
ATOM   1061  HG2 GLU A  74       3.867  -5.104  29.334  1.00  0.00      A    H
ATOM   1062  CD  GLU A  74       3.241  -3.530  30.724  1.00  0.00      A    C
ATOM   1063  OE1 GLU A  74       2.455  -2.561  30.957  1.00  0.00      A    O
ATOM   1064  OE2 GLU A  74       4.317  -3.728  31.426  1.00  0.00      A    O
ATOM   1065  C   GLU A  74       1.410  -5.515  27.373  1.00  0.00      A    C
ATOM   1066  O   GLU A  74       1.737  -6.585  27.863  1.00  0.00      A    O
ATOM   1067  N   PHE A  75       0.182  -5.132  26.935  1.00  0.00      A    N
ATOM   1068  HN  PHE A  75      -0.055  -4.216  26.621  1.00  0.00      A    H
ATOM   1069  CA  PHE A  75      -0.992  -5.993  26.926  1.00  0.00      A    C
ATOM   1070  HA  PHE A  75      -1.159  -6.239  27.964  1.00  0.00      A    H
ATOM   1071  CB  PHE A  75      -2.228  -5.381  26.318  1.00  0.00      A    C
ATOM   1072  HB1 PHE A  75      -1.909  -4.840  25.402  1.00  0.00      A    H
ATOM   1073  HB2 PHE A  75      -3.042  -6.135  26.252  1.00  0.00      A    H
ATOM   1074  CG  PHE A  75      -2.805  -4.251  27.173  1.00  0.00      A    C
ATOM   1075  CD1 PHE A  75      -3.863  -3.620  26.629  1.00  0.00      A    C
ATOM   1076  HD1 PHE A  75      -4.332  -4.073  25.769  1.00  0.00      A    H
ATOM   1077  CE1 PHE A  75      -4.531  -2.585  27.294  1.00  0.00      A    C
ATOM   1078  HE1 PHE A  75      -5.378  -2.129  26.803  1.00  0.00      A    H
ATOM   1079  CZ  PHE A  75      -4.066  -2.129  28.503  1.00  0.00      A    C
ATOM   1080  HZ  PHE A  75      -4.592  -1.354  29.041  1.00  0.00      A    H
ATOM   1081  CD2 PHE A  75      -2.293  -3.815  28.378  1.00  0.00      A    C
ATOM   1082  HD2 PHE A  75      -1.492  -4.237  28.968  1.00  0.00      A    H
ATOM   1083  CE2 PHE A  75      -2.904  -2.718  29.045  1.00  0.00      A    C
ATOM   1084  HE2 PHE A  75      -2.578  -2.317  29.993  1.00  0.00      A    H
ATOM   1085  C   PHE A  75      -0.682  -7.348  26.258  1.00  0.00      A    C
ATOM   1086  O   PHE A  75      -0.848  -8.426  26.806  1.00  0.00      A    O
ATOM   1087  N   ILE A  76      -0.005  -7.280  25.078  1.00  0.00      A    N
ATOM   1088  HN  ILE A  76       0.242  -6.396  24.688  1.00  0.00      A    H
ATOM   1089  CA  ILE A  76       0.159  -8.440  24.214  1.00  0.00      A    C
ATOM   1090  HA  ILE A  76      -0.737  -9.037  24.128  1.00  0.00      A    H
ATOM   1091  CB  ILE A  76       0.453  -7.939  22.832  1.00  0.00      A    C
ATOM   1092  HB  ILE A  76       1.045  -7.000  22.824  1.00  0.00      A    H
ATOM   1093  CG2 ILE A  76       1.180  -8.934  21.937  1.00  0.00      A    C
ATOM   1094 HG21 ILE A  76       0.772  -9.928  22.217  1.00  0.00      A    H
ATOM   1095 HG22 ILE A  76       0.863  -8.772  20.885  1.00  0.00      A    H
ATOM   1096 HG23 ILE A  76       2.283  -8.983  22.067  1.00  0.00      A    H
ATOM   1097  CG1 ILE A  76      -0.868  -7.474  22.098  1.00  0.00      A    C
ATOM   1098 HG11 ILE A  76      -1.512  -8.333  21.814  1.00  0.00      A    H
ATOM   1099 HG12 ILE A  76      -1.443  -6.844  22.810  1.00  0.00      A    H
ATOM   1100  CD  ILE A  76      -0.674  -6.675  20.769  1.00  0.00      A    C
ATOM   1101  HD1 ILE A  76      -1.657  -6.516  20.277  1.00  0.00      A    H
ATOM   1102  HD2 ILE A  76      -0.155  -5.716  20.979  1.00  0.00      A    H
ATOM   1103  HD3 ILE A  76       0.027  -7.207  20.090  1.00  0.00      A    H
ATOM   1104  C   ILE A  76       1.272  -9.287  24.828  1.00  0.00      A    C
ATOM   1105  O   ILE A  76       1.018 -10.482  24.910  1.00  0.00      A    O
ATOM   1106  N   ILE A  77       2.426  -8.705  25.313  1.00  0.00      A    N
ATOM   1107  HN  ILE A  77       2.505  -7.717  25.208  1.00  0.00      A    H
ATOM   1108  CA  ILE A  77       3.551  -9.342  25.904  1.00  0.00      A    C
ATOM   1109  HA  ILE A  77       3.925 -10.035  25.165  1.00  0.00      A    H
ATOM   1110  CB  ILE A  77       4.584  -8.224  26.206  1.00  0.00      A    C
ATOM   1111  HB  ILE A  77       4.003  -7.433  26.727  1.00  0.00      A    H
ATOM   1112  CG2 ILE A  77       5.743  -8.730  27.139  1.00  0.00      A    C
ATOM   1113 HG21 ILE A  77       5.336  -8.805  28.170  1.00  0.00      A    H
ATOM   1114 HG22 ILE A  77       6.147  -9.674  26.715  1.00  0.00      A    H
ATOM   1115 HG23 ILE A  77       6.697  -8.193  27.327  1.00  0.00      A    H
ATOM   1116  CG1 ILE A  77       5.190  -7.482  25.018  1.00  0.00      A    C
ATOM   1117 HG11 ILE A  77       5.931  -8.178  24.570  1.00  0.00      A    H
ATOM   1118 HG12 ILE A  77       4.405  -7.250  24.268  1.00  0.00      A    H
ATOM   1119  CD  ILE A  77       5.831  -6.236  25.427  1.00  0.00      A    C
ATOM   1120  HD1 ILE A  77       6.357  -5.638  24.652  1.00  0.00      A    H
ATOM   1121  HD2 ILE A  77       5.019  -5.611  25.855  1.00  0.00      A    H
ATOM   1122  HD3 ILE A  77       6.615  -6.547  26.151  1.00  0.00      A    H
ATOM   1123  C   ILE A  77       3.215 -10.026  27.220  1.00  0.00      A    C
ATOM   1124  O   ILE A  77       3.656 -11.134  27.456  1.00  0.00      A    O
ATOM   1125  N   LYS A  78       2.306  -9.451  28.084  1.00  0.00      A    N
ATOM   1126  HN  LYS A  78       1.914  -8.562  27.857  1.00  0.00      A    H
ATOM   1127  CA  LYS A  78       1.822 -10.091  29.362  1.00  0.00      A    C
ATOM   1128  HA  LYS A  78       2.749 -10.421  29.807  1.00  0.00      A    H
ATOM   1129  CB  LYS A  78       0.991  -9.189  30.339  1.00  0.00      A    C
ATOM   1130  HB1 LYS A  78       0.161  -8.796  29.713  1.00  0.00      A    H
ATOM   1131  HB2 LYS A  78       0.590  -9.786  31.185  1.00  0.00      A    H
ATOM   1132  CG  LYS A  78       1.723  -8.018  31.019  1.00  0.00      A    C
ATOM   1133  HG1 LYS A  78       2.437  -8.300  31.823  1.00  0.00      A    H
ATOM   1134  HG2 LYS A  78       2.308  -7.445  30.268  1.00  0.00      A    H
ATOM   1135  CD  LYS A  78       0.837  -6.870  31.466  1.00  0.00      A    C
ATOM   1136  HD1 LYS A  78       1.520  -6.165  31.986  1.00  0.00      A    H
ATOM   1137  HD2 LYS A  78       0.305  -6.331  30.652  1.00  0.00      A    H
ATOM   1138  CE  LYS A  78      -0.148  -7.209  32.573  1.00  0.00      A    C
ATOM   1139  HE1 LYS A  78      -0.832  -8.007  32.214  1.00  0.00      A    H
ATOM   1140  HE2 LYS A  78       0.375  -7.503  33.509  1.00  0.00      A    H
ATOM   1141  NZ  LYS A  78      -0.929  -6.022  32.914  1.00  0.00      A    N
ATOM   1142  HZ1 LYS A  78      -1.681  -5.874  32.211  1.00  0.00      A    H
ATOM   1143  HZ2 LYS A  78      -1.352  -6.173  33.852  1.00  0.00      A    H
ATOM   1144  HZ3 LYS A  78      -0.384  -5.137  32.895  1.00  0.00      A    H
ATOM   1145  C   LYS A  78       1.033 -11.319  29.155  1.00  0.00      A    C
ATOM   1146  O   LYS A  78       1.185 -12.298  29.832  1.00  0.00      A    O
ATOM   1147  N   ASN A  79       0.151 -11.195  28.089  1.00  0.00      A    N
ATOM   1148  HN  ASN A  79       0.211 -10.410  27.478  1.00  0.00      A    H
ATOM   1149  CA  ASN A  79      -0.556 -12.351  27.531  1.00  0.00      A    C
ATOM   1150  HA  ASN A  79      -0.836 -13.023  28.329  1.00  0.00      A    H
ATOM   1151  CB  ASN A  79      -1.660 -12.011  26.560  1.00  0.00      A    C
ATOM   1152  HB1 ASN A  79      -1.476 -11.412  25.643  1.00  0.00      A    H
ATOM   1153  HB2 ASN A  79      -2.122 -12.960  26.214  1.00  0.00      A    H
ATOM   1154  CG  ASN A  79      -2.770 -11.318  27.341  1.00  0.00      A    C
ATOM   1155  OD1 ASN A  79      -3.100 -11.722  28.464  1.00  0.00      A    O
ATOM   1156  ND2 ASN A  79      -3.361 -10.237  26.700  1.00  0.00      A    N
ATOM   1157 HD21 ASN A  79      -4.018  -9.638  27.159  1.00  0.00      A    H
ATOM   1158 HD22 ASN A  79      -2.930  -9.940  25.848  1.00  0.00      A    H
ATOM   1159  C   ASN A  79       0.378 -13.379  26.822  1.00  0.00      A    C
ATOM   1160  O   ASN A  79       0.579 -14.488  27.331  1.00  0.00      A    O
ATOM   1161  N   GLY A  80       0.961 -13.047  25.700  1.00  0.00      A    N
ATOM   1162  HN  GLY A  80       0.896 -12.074  25.490  1.00  0.00      A    H
ATOM   1163  CA  GLY A  80       1.912 -14.021  25.037  1.00  0.00      A    C
ATOM   1164  HA1 GLY A  80       2.893 -13.844  25.453  1.00  0.00      A    H
ATOM   1165  HA2 GLY A  80       1.678 -15.073  25.114  1.00  0.00      A    H
ATOM   1166  C   GLY A  80       2.014 -13.688  23.611  1.00  0.00      A    C
ATOM   1167  O   GLY A  80       2.981 -13.966  22.981  1.00  0.00      A    O
ATOM   1168  N   GLY A  81       0.955 -13.039  22.985  1.00  0.00      A    N
ATOM   1169  HN  GLY A  81       0.228 -12.639  23.537  1.00  0.00      A    H
ATOM   1170  CA  GLY A  81       0.881 -12.918  21.556  1.00  0.00      A    C
ATOM   1171  HA1 GLY A  81       1.727 -12.334  21.226  1.00  0.00      A    H
ATOM   1172  HA2 GLY A  81       0.745 -13.860  21.046  1.00  0.00      A    H
ATOM   1173  C   GLY A  81      -0.377 -12.113  21.115  1.00  0.00      A    C
ATOM   1174  O   GLY A  81      -1.236 -11.752  21.937  1.00  0.00      A    O
ATOM   1175  N   ILE A  82      -0.507 -11.996  19.783  1.00  0.00      A    N
ATOM   1176  HN  ILE A  82       0.190 -12.317  19.147  1.00  0.00      A    H
ATOM   1177  CA  ILE A  82      -1.675 -11.475  19.180  1.00  0.00      A    C
ATOM   1178  HA  ILE A  82      -2.428 -11.281  19.930  1.00  0.00      A    H
ATOM   1179  CB  ILE A  82      -1.471 -10.071  18.601  1.00  0.00      A    C
ATOM   1180  HB  ILE A  82      -1.208  -9.434  19.473  1.00  0.00      A    H
ATOM   1181  CG2 ILE A  82      -0.263  -9.963  17.702  1.00  0.00      A    C
ATOM   1182 HG21 ILE A  82      -0.205  -8.928  17.301  1.00  0.00      A    H
ATOM   1183 HG22 ILE A  82       0.650 -10.104  18.320  1.00  0.00      A    H
ATOM   1184 HG23 ILE A  82      -0.191 -10.677  16.854  1.00  0.00      A    H
ATOM   1185  CG1 ILE A  82      -2.733  -9.394  17.974  1.00  0.00      A    C
ATOM   1186 HG11 ILE A  82      -2.281  -8.516  17.466  1.00  0.00      A    H
ATOM   1187 HG12 ILE A  82      -3.201  -9.990  17.162  1.00  0.00      A    H
ATOM   1188  CD  ILE A  82      -3.705  -8.877  19.066  1.00  0.00      A    C
ATOM   1189  HD1 ILE A  82      -4.123  -9.789  19.545  1.00  0.00      A    H
ATOM   1190  HD2 ILE A  82      -3.195  -8.264  19.840  1.00  0.00      A    H
ATOM   1191  HD3 ILE A  82      -4.673  -8.517  18.658  1.00  0.00      A    H
ATOM   1192  C   ILE A  82      -2.309 -12.417  18.104  1.00  0.00      A    C
ATOM   1193  O   ILE A  82      -1.735 -13.073  17.226  1.00  0.00      A    O
ATOM   1194  N   ASP A  83      -3.619 -12.540  18.049  1.00  0.00      A    N
ATOM   1195  HN  ASP A  83      -4.227 -12.119  18.718  1.00  0.00      A    H
ATOM   1196  CA  ASP A  83      -4.318 -13.272  17.043  1.00  0.00      A    C
ATOM   1197  HA  ASP A  83      -3.691 -14.140  16.899  1.00  0.00      A    H
ATOM   1198  CB  ASP A  83      -5.721 -13.664  17.561  1.00  0.00      A    C
ATOM   1199  HB1 ASP A  83      -6.192 -12.939  18.259  1.00  0.00      A    H
ATOM   1200  HB2 ASP A  83      -6.392 -13.855  16.696  1.00  0.00      A    H
ATOM   1201  CG  ASP A  83      -5.779 -15.073  18.148  1.00  0.00      A    C
ATOM   1202  OD1 ASP A  83      -5.888 -15.197  19.382  1.00  0.00      A    O
ATOM   1203  OD2 ASP A  83      -5.753 -16.037  17.379  1.00  0.00      A    O
ATOM   1204  C   ASP A  83      -4.405 -12.703  15.613  1.00  0.00      A    C
ATOM   1205  O   ASP A  83      -4.185 -11.530  15.292  1.00  0.00      A    O
ATOM   1206  N   SER A  84      -4.823 -13.600  14.696  1.00  0.00      A    N
ATOM   1207  HN  SER A  84      -5.078 -14.486  15.077  1.00  0.00      A    H
ATOM   1208  CA  SER A  84      -5.124 -13.364  13.295  1.00  0.00      A    C
ATOM   1209  HA  SER A  84      -4.246 -12.810  12.999  1.00  0.00      A    H
ATOM   1210  CB  SER A  84      -5.110 -14.654  12.419  1.00  0.00      A    C
ATOM   1211  HB1 SER A  84      -4.115 -15.123  12.575  1.00  0.00      A    H
ATOM   1212  HB2 SER A  84      -5.836 -15.448  12.697  1.00  0.00      A    H
ATOM   1213  OG  SER A  84      -5.198 -14.335  10.990  1.00  0.00      A    O
ATOM   1214  HG1 SER A  84      -5.080 -15.164  10.520  1.00  0.00      A    H
ATOM   1215  C   SER A  84      -6.401 -12.563  13.008  1.00  0.00      A    C
ATOM   1216  O   SER A  84      -7.481 -12.794  13.593  1.00  0.00      A    O
ATOM   1217  N   GLU A  85      -6.320 -11.688  11.959  1.00  0.00      A    N
ATOM   1218  HN  GLU A  85      -5.486 -11.519  11.439  1.00  0.00      A    H
ATOM   1219  CA  GLU A  85      -7.446 -10.981  11.320  1.00  0.00      A    C
ATOM   1220  HA  GLU A  85      -8.030 -10.393  12.013  1.00  0.00      A    H
ATOM   1221  CB  GLU A  85      -6.939 -10.026  10.286  1.00  0.00      A    C
ATOM   1222  HB1 GLU A  85      -6.159  -9.335  10.673  1.00  0.00      A    H
ATOM   1223  HB2 GLU A  85      -6.551 -10.494   9.357  1.00  0.00      A    H
ATOM   1224  CG  GLU A  85      -8.090  -9.328   9.553  1.00  0.00      A    C
ATOM   1225  HG1 GLU A  85      -8.595 -10.008   8.834  1.00  0.00      A    H
ATOM   1226  HG2 GLU A  85      -8.756  -8.971  10.368  1.00  0.00      A    H
ATOM   1227  CD  GLU A  85      -7.629  -8.136   8.723  1.00  0.00      A    C
ATOM   1228  OE1 GLU A  85      -6.663  -8.198   7.938  1.00  0.00      A    O
ATOM   1229  OE2 GLU A  85      -8.156  -6.939   8.921  1.00  0.00      A    O
ATOM   1230  C   GLU A  85      -8.333 -12.006  10.593  1.00  0.00      A    C
ATOM   1231  O   GLU A  85      -9.591 -11.818  10.518  1.00  0.00      A    O
ATOM   1232  N   ASP A  86      -7.784 -13.136  10.178  1.00  0.00      A    N
ATOM   1233  HN  ASP A  86      -6.823 -13.397  10.222  1.00  0.00      A    H
ATOM   1234  CA  ASP A  86      -8.628 -14.128   9.476  1.00  0.00      A    C
ATOM   1235  HA  ASP A  86      -9.295 -13.582   8.826  1.00  0.00      A    H
ATOM   1236  CB  ASP A  86      -7.741 -15.091   8.650  1.00  0.00      A    C
ATOM   1237  HB1 ASP A  86      -7.172 -14.524   7.882  1.00  0.00      A    H
ATOM   1238  HB2 ASP A  86      -6.977 -15.576   9.296  1.00  0.00      A    H
ATOM   1239  CG  ASP A  86      -8.611 -16.190   7.918  1.00  0.00      A    C
ATOM   1240  OD1 ASP A  86      -9.512 -15.796   7.219  1.00  0.00      A    O
ATOM   1241  OD2 ASP A  86      -8.226 -17.409   8.127  1.00  0.00      A    O
ATOM   1242  C   ASP A  86      -9.601 -14.767  10.513  1.00  0.00      A    C
ATOM   1243  O   ASP A  86     -10.762 -14.968  10.234  1.00  0.00      A    O
ATOM   1244  N   ASP A  87      -9.127 -15.057  11.776  1.00  0.00      A    N
ATOM   1245  HN  ASP A  87      -8.189 -14.861  12.050  1.00  0.00      A    H
ATOM   1246  CA  ASP A  87      -9.926 -15.636  12.826  1.00  0.00      A    C
ATOM   1247  HA  ASP A  87     -10.718 -16.248  12.419  1.00  0.00      A    H
ATOM   1248  CB  ASP A  87      -9.075 -16.407  13.885  1.00  0.00      A    C
ATOM   1249  HB1 ASP A  87      -8.089 -16.561  13.397  1.00  0.00      A    H
ATOM   1250  HB2 ASP A  87      -8.959 -15.944  14.889  1.00  0.00      A    H
ATOM   1251  CG  ASP A  87      -9.761 -17.747  14.093  1.00  0.00      A    C
ATOM   1252  OD1 ASP A  87     -11.042 -17.743  14.025  1.00  0.00      A    O
ATOM   1253  OD2 ASP A  87      -9.200 -18.840  14.420  1.00  0.00      A    O
ATOM   1254  C   ASP A  87     -10.733 -14.553  13.522  1.00  0.00      A    C
ATOM   1255  O   ASP A  87     -11.972 -14.734  13.747  1.00  0.00      A    O
ATOM   1256  N   TYR A  88     -10.056 -13.487  13.994  1.00  0.00      A    N
ATOM   1257  HN  TYR A  88      -9.090 -13.387  13.768  1.00  0.00      A    H
ATOM   1258  CA  TYR A  88     -10.634 -12.475  14.830  1.00  0.00      A    C
ATOM   1259  HA  TYR A  88     -11.623 -12.766  15.151  1.00  0.00      A    H
ATOM   1260  CB  TYR A  88      -9.673 -12.375  16.067  1.00  0.00      A    C
ATOM   1261  HB1 TYR A  88      -9.301 -13.408  16.236  1.00  0.00      A    H
ATOM   1262  HB2 TYR A  88      -8.774 -11.757  15.854  1.00  0.00      A    H
ATOM   1263  CG  TYR A  88     -10.310 -11.958  17.415  1.00  0.00      A    C
ATOM   1264  CD1 TYR A  88     -11.477 -11.212  17.445  1.00  0.00      A    C
ATOM   1265  HD1 TYR A  88     -11.907 -10.762  16.562  1.00  0.00      A    H
ATOM   1266  CE1 TYR A  88     -12.111 -11.019  18.661  1.00  0.00      A    C
ATOM   1267  HE1 TYR A  88     -13.005 -10.431  18.806  1.00  0.00      A    H
ATOM   1268  CZ  TYR A  88     -11.463 -11.376  19.839  1.00  0.00      A    C
ATOM   1269  OH  TYR A  88     -12.008 -10.988  21.089  1.00  0.00      A    O
ATOM   1270  HH  TYR A  88     -12.835 -10.552  20.871  1.00  0.00      A    H
ATOM   1271  CD2 TYR A  88      -9.671 -12.340  18.583  1.00  0.00      A    C
ATOM   1272  HD2 TYR A  88      -8.772 -12.929  18.682  1.00  0.00      A    H
ATOM   1273  CE2 TYR A  88     -10.279 -12.041  19.812  1.00  0.00      A    C
ATOM   1274  HE2 TYR A  88      -9.755 -12.218  20.740  1.00  0.00      A    H
ATOM   1275  C   TYR A  88     -10.662 -11.122  14.147  1.00  0.00      A    C
ATOM   1276  O   TYR A  88      -9.875 -10.257  14.459  1.00  0.00      A    O
ATOM   1277  N   PRO A  89     -11.473 -10.821  13.159  1.00  0.00      A    N
ATOM   1278  CD  PRO A  89     -12.555 -11.695  12.756  1.00  0.00      A    C
ATOM   1279  HD1 PRO A  89     -13.211 -12.055  13.578  1.00  0.00      A    H
ATOM   1280  HD2 PRO A  89     -12.295 -12.636  12.226  1.00  0.00      A    H
ATOM   1281  CA  PRO A  89     -11.459  -9.562  12.435  1.00  0.00      A    C
ATOM   1282  HA  PRO A  89     -10.488  -9.259  12.073  1.00  0.00      A    H
ATOM   1283  CB  PRO A  89     -12.330  -9.796  11.249  1.00  0.00      A    C
ATOM   1284  HB1 PRO A  89     -12.808  -8.941  10.725  1.00  0.00      A    H
ATOM   1285  HB2 PRO A  89     -11.825 -10.316  10.407  1.00  0.00      A    H
ATOM   1286  CG  PRO A  89     -13.328 -10.849  11.734  1.00  0.00      A    C
ATOM   1287  HG1 PRO A  89     -14.158 -10.322  12.253  1.00  0.00      A    H
ATOM   1288  HG2 PRO A  89     -13.726 -11.416  10.866  1.00  0.00      A    H
ATOM   1289  C   PRO A  89     -12.124  -8.567  13.325  1.00  0.00      A    C
ATOM   1290  O   PRO A  89     -12.709  -8.929  14.375  1.00  0.00      A    O
ATOM   1291  N   TYR A  90     -12.052  -7.330  12.899  1.00  0.00      A    N
ATOM   1292  HN  TYR A  90     -11.502  -7.215  12.076  1.00  0.00      A    H
ATOM   1293  CA  TYR A  90     -12.868  -6.214  13.396  1.00  0.00      A    C
ATOM   1294  HA  TYR A  90     -12.959  -6.271  14.471  1.00  0.00      A    H
ATOM   1295  CB  TYR A  90     -12.246  -4.894  12.886  1.00  0.00      A    C
ATOM   1296  HB1 TYR A  90     -11.141  -4.930  12.776  1.00  0.00      A    H
ATOM   1297  HB2 TYR A  90     -12.598  -4.676  11.855  1.00  0.00      A    H
ATOM   1298  CG  TYR A  90     -12.581  -3.749  13.838  1.00  0.00      A    C
ATOM   1299  CD1 TYR A  90     -11.973  -3.723  15.095  1.00  0.00      A    C
ATOM   1300  HD1 TYR A  90     -11.288  -4.516  15.356  1.00  0.00      A    H
ATOM   1301  CE1 TYR A  90     -12.120  -2.551  15.871  1.00  0.00      A    C
ATOM   1302  HE1 TYR A  90     -11.610  -2.462  16.819  1.00  0.00      A    H
ATOM   1303  CZ  TYR A  90     -13.023  -1.568  15.545  1.00  0.00      A    C
ATOM   1304  OH  TYR A  90     -13.280  -0.554  16.470  1.00  0.00      A    O
ATOM   1305  HH  TYR A  90     -12.503  -0.082  16.778  1.00  0.00      A    H
ATOM   1306  CD2 TYR A  90     -13.537  -2.758  13.530  1.00  0.00      A    C
ATOM   1307  HD2 TYR A  90     -14.070  -2.963  12.613  1.00  0.00      A    H
ATOM   1308  CE2 TYR A  90     -13.810  -1.718  14.386  1.00  0.00      A    C
ATOM   1309  HE2 TYR A  90     -14.563  -0.971  14.186  1.00  0.00      A    H
ATOM   1310  C   TYR A  90     -14.331  -6.281  12.967  1.00  0.00      A    C
ATOM   1311  O   TYR A  90     -14.601  -6.609  11.782  1.00  0.00      A    O
ATOM   1312  N   THR A  91     -15.267  -6.083  13.829  1.00  0.00      A    N
ATOM   1313  HN  THR A  91     -14.900  -5.950  14.746  1.00  0.00      A    H
ATOM   1314  CA  THR A  91     -16.676  -6.134  13.647  1.00  0.00      A    C
ATOM   1315  HA  THR A  91     -16.834  -6.436  12.622  1.00  0.00      A    H
ATOM   1316  CB  THR A  91     -17.443  -7.118  14.603  1.00  0.00      A    C
ATOM   1317  HB  THR A  91     -18.537  -6.926  14.559  1.00  0.00      A    H
ATOM   1318  OG1 THR A  91     -17.173  -6.877  15.991  1.00  0.00      A    O
ATOM   1319  HG1 THR A  91     -16.229  -7.019  16.094  1.00  0.00      A    H
ATOM   1320  CG2 THR A  91     -16.955  -8.547  14.308  1.00  0.00      A    C
ATOM   1321 HG21 THR A  91     -15.904  -8.669  14.646  1.00  0.00      A    H
ATOM   1322 HG22 THR A  91     -17.575  -9.292  14.852  1.00  0.00      A    H
ATOM   1323 HG23 THR A  91     -16.919  -8.645  13.202  1.00  0.00      A    H
ATOM   1324  C   THR A  91     -17.156  -4.642  13.742  1.00  0.00      A    C
ATOM   1325  O   THR A  91     -16.801  -3.748  12.957  1.00  0.00      A    O
ATOM   1326  N   ALA A  92     -18.083  -4.457  14.752  1.00  0.00      A    N
ATOM   1327  HN  ALA A  92     -18.200  -5.231  15.370  1.00  0.00      A    H
ATOM   1328  CA  ALA A  92     -18.796  -3.189  14.949  1.00  0.00      A    C
ATOM   1329  HA  ALA A  92     -18.851  -2.733  13.971  1.00  0.00      A    H
ATOM   1330  CB  ALA A  92     -20.187  -3.432  15.580  1.00  0.00      A    C
ATOM   1331  HB1 ALA A  92     -20.771  -4.028  14.846  1.00  0.00      A    H
ATOM   1332  HB2 ALA A  92     -20.167  -4.048  16.504  1.00  0.00      A    H
ATOM   1333  HB3 ALA A  92     -20.706  -2.501  15.890  1.00  0.00      A    H
ATOM   1334  C   ALA A  92     -17.970  -2.171  15.733  1.00  0.00      A    C
ATOM   1335  O   ALA A  92     -17.684  -1.056  15.384  1.00  0.00      A    O
ATOM   1336  N   GLN A  93     -17.754  -2.567  16.989  1.00  0.00      A    N
ATOM   1337  HN  GLN A  93     -17.956  -3.478  17.340  1.00  0.00      A    H
ATOM   1338  CA  GLN A  93     -17.034  -1.621  17.957  1.00  0.00      A    C
ATOM   1339  HA  GLN A  93     -16.199  -1.181  17.433  1.00  0.00      A    H
ATOM   1340  CB  GLN A  93     -17.975  -0.479  18.515  1.00  0.00      A    C
ATOM   1341  HB1 GLN A  93     -17.617  -0.023  19.462  1.00  0.00      A    H
ATOM   1342  HB2 GLN A  93     -17.910   0.318  17.744  1.00  0.00      A    H
ATOM   1343  CG  GLN A  93     -19.421  -0.964  18.761  1.00  0.00      A    C
ATOM   1344  HG1 GLN A  93     -19.763  -1.447  17.821  1.00  0.00      A    H
ATOM   1345  HG2 GLN A  93     -19.495  -1.726  19.566  1.00  0.00      A    H
ATOM   1346  CD  GLN A  93     -20.408   0.168  19.088  1.00  0.00      A    C
ATOM   1347  OE1 GLN A  93     -21.123   0.601  18.159  1.00  0.00      A    O
ATOM   1348  NE2 GLN A  93     -20.529   0.509  20.372  1.00  0.00      A    N
ATOM   1349 HE21 GLN A  93     -21.269   1.106  20.679  1.00  0.00      A    H
ATOM   1350 HE22 GLN A  93     -19.984   0.068  21.085  1.00  0.00      A    H
ATOM   1351  C   GLN A  93     -16.476  -2.512  19.117  1.00  0.00      A    C
ATOM   1352  O   GLN A  93     -15.788  -3.510  18.868  1.00  0.00      A    O
ATOM   1353  N   ASP A  94     -16.780  -2.135  20.397  1.00  0.00      A    N
ATOM   1354  HN  ASP A  94     -17.288  -1.305  20.617  1.00  0.00      A    H
ATOM   1355  CA  ASP A  94     -16.452  -2.850  21.602  1.00  0.00      A    C
ATOM   1356  HA  ASP A  94     -15.405  -3.107  21.538  1.00  0.00      A    H
ATOM   1357  CB  ASP A  94     -16.705  -1.815  22.825  1.00  0.00      A    C
ATOM   1358  HB1 ASP A  94     -16.297  -2.227  23.773  1.00  0.00      A    H
ATOM   1359  HB2 ASP A  94     -16.172  -0.848  22.703  1.00  0.00      A    H
ATOM   1360  CG  ASP A  94     -18.174  -1.453  22.959  1.00  0.00      A    C
ATOM   1361  OD1 ASP A  94     -18.794  -0.764  22.107  1.00  0.00      A    O
ATOM   1362  OD2 ASP A  94     -18.738  -1.879  23.987  1.00  0.00      A    O
ATOM   1363  C   ASP A  94     -17.315  -4.100  21.814  1.00  0.00      A    C
ATOM   1364  O   ASP A  94     -18.153  -4.484  21.038  1.00  0.00      A    O
ATOM   1365  N   GLY A  95     -16.910  -4.852  22.847  1.00  0.00      A    N
ATOM   1366  HN  GLY A  95     -16.200  -4.556  23.481  1.00  0.00      A    H
ATOM   1367  CA  GLY A  95     -17.685  -6.059  23.291  1.00  0.00      A    C
ATOM   1368  HA1 GLY A  95     -18.506  -5.750  23.921  1.00  0.00      A    H
ATOM   1369  HA2 GLY A  95     -17.933  -6.641  22.415  1.00  0.00      A    H
ATOM   1370  C   GLY A  95     -16.865  -6.954  24.174  1.00  0.00      A    C
ATOM   1371  O   GLY A  95     -15.873  -6.465  24.716  1.00  0.00      A    O
ATOM   1372  N   ILE A  96     -17.312  -8.187  24.443  1.00  0.00      A    N
ATOM   1373  HN  ILE A  96     -18.229  -8.371  24.097  1.00  0.00      A    H
ATOM   1374  CA  ILE A  96     -16.713  -9.115  25.377  1.00  0.00      A    C
ATOM   1375  HA  ILE A  96     -16.006  -8.545  25.961  1.00  0.00      A    H
ATOM   1376  CB  ILE A  96     -17.756  -9.752  26.362  1.00  0.00      A    C
ATOM   1377  HB  ILE A  96     -18.512 -10.366  25.828  1.00  0.00      A    H
ATOM   1378  CG2 ILE A  96     -17.038 -10.595  27.347  1.00  0.00      A    C
ATOM   1379 HG21 ILE A  96     -16.562  -9.976  28.138  1.00  0.00      A    H
ATOM   1380 HG22 ILE A  96     -17.798 -11.198  27.889  1.00  0.00      A    H
ATOM   1381 HG23 ILE A  96     -16.280 -11.279  26.910  1.00  0.00      A    H
ATOM   1382  CG1 ILE A  96     -18.579  -8.593  27.179  1.00  0.00      A    C
ATOM   1383 HG11 ILE A  96     -17.850  -7.837  27.543  1.00  0.00      A    H
ATOM   1384 HG12 ILE A  96     -19.195  -8.087  26.406  1.00  0.00      A    H
ATOM   1385  CD  ILE A  96     -19.516  -9.110  28.305  1.00  0.00      A    C
ATOM   1386  HD1 ILE A  96     -19.755 -10.192  28.228  1.00  0.00      A    H
ATOM   1387  HD2 ILE A  96     -19.022  -8.906  29.279  1.00  0.00      A    H
ATOM   1388  HD3 ILE A  96     -20.439  -8.506  28.171  1.00  0.00      A    H
ATOM   1389  C   ILE A  96     -15.900 -10.115  24.576  1.00  0.00      A    C
ATOM   1390  O   ILE A  96     -16.421 -10.612  23.585  1.00  0.00      A    O
ATOM   1391  N   CYS A  97     -14.717 -10.450  25.007  1.00  0.00      A    N
ATOM   1392  HN  CYS A  97     -14.328 -10.152  25.875  1.00  0.00      A    H
ATOM   1393  CA  CYS A  97     -13.695 -11.184  24.260  1.00  0.00      A    C
ATOM   1394  HA  CYS A  97     -13.413 -10.591  23.403  1.00  0.00      A    H
ATOM   1395  CB  CYS A  97     -12.471 -11.391  25.241  1.00  0.00      A    C
ATOM   1396  HB1 CYS A  97     -12.259 -10.437  25.769  1.00  0.00      A    H
ATOM   1397  HB2 CYS A  97     -12.786 -12.113  26.025  1.00  0.00      A    H
ATOM   1398  SG  CYS A  97     -10.849 -11.886  24.595  1.00  0.00      A    S
ATOM   1399  C   CYS A  97     -14.166 -12.569  23.704  1.00  0.00      A    C
ATOM   1400  O   CYS A  97     -15.132 -13.222  24.158  1.00  0.00      A    O
ATOM   1401  N   ASP A  98     -13.491 -12.934  22.579  1.00  0.00      A    N
ATOM   1402  HN  ASP A  98     -12.800 -12.376  22.128  1.00  0.00      A    H
ATOM   1403  CA  ASP A  98     -13.795 -14.166  21.938  1.00  0.00      A    C
ATOM   1404  HA  ASP A  98     -14.397 -14.826  22.545  1.00  0.00      A    H
ATOM   1405  CB  ASP A  98     -14.546 -13.851  20.592  1.00  0.00      A    C
ATOM   1406  HB1 ASP A  98     -15.256 -13.045  20.876  1.00  0.00      A    H
ATOM   1407  HB2 ASP A  98     -13.840 -13.406  19.859  1.00  0.00      A    H
ATOM   1408  CG  ASP A  98     -15.224 -15.080  20.017  1.00  0.00      A    C
ATOM   1409  OD1 ASP A  98     -15.946 -15.826  20.742  1.00  0.00      A    O
ATOM   1410  OD2 ASP A  98     -14.955 -15.438  18.860  1.00  0.00      A    O
ATOM   1411  C   ASP A  98     -12.535 -14.961  21.632  1.00  0.00      A    C
ATOM   1412  O   ASP A  98     -12.485 -15.760  20.684  1.00  0.00      A    O
ATOM   1413  N   GLN A  99     -11.540 -14.891  22.520  1.00  0.00      A    N
ATOM   1414  HN  GLN A  99     -11.778 -14.370  23.336  1.00  0.00      A    H
ATOM   1415  CA  GLN A  99     -10.188 -15.491  22.436  1.00  0.00      A    C
ATOM   1416  HA  GLN A  99      -9.805 -15.248  21.456  1.00  0.00      A    H
ATOM   1417  CB  GLN A  99      -9.174 -14.801  23.327  1.00  0.00      A    C
ATOM   1418  HB1 GLN A  99      -9.022 -13.763  22.963  1.00  0.00      A    H
ATOM   1419  HB2 GLN A  99      -9.739 -14.587  24.260  1.00  0.00      A    H
ATOM   1420  CG  GLN A  99      -7.816 -15.493  23.437  1.00  0.00      A    C
ATOM   1421  HG1 GLN A  99      -7.790 -16.428  24.036  1.00  0.00      A    H
ATOM   1422  HG2 GLN A  99      -7.562 -15.707  22.376  1.00  0.00      A    H
ATOM   1423  CD  GLN A  99      -6.798 -14.575  24.109  1.00  0.00      A    C
ATOM   1424  OE1 GLN A  99      -6.207 -15.091  25.023  1.00  0.00      A    O
ATOM   1425  NE2 GLN A  99      -6.424 -13.418  23.514  1.00  0.00      A    N
ATOM   1426 HE21 GLN A  99      -5.919 -12.782  24.097  1.00  0.00      A    H
ATOM   1427 HE22 GLN A  99      -6.669 -13.192  22.571  1.00  0.00      A    H
ATOM   1428  C   GLN A  99     -10.261 -16.956  22.644  1.00  0.00      A    C
ATOM   1429  O   GLN A  99      -9.498 -17.786  22.030  1.00  0.00      A    O
ATOM   1430  N   ASN A 100     -11.189 -17.393  23.547  1.00  0.00      A    N
ATOM   1431  HN  ASN A 100     -11.853 -16.796  23.989  1.00  0.00      A    H
ATOM   1432  CA  ASN A 100     -11.214 -18.790  23.918  1.00  0.00      A    C
ATOM   1433  HA  ASN A 100     -10.258 -19.190  24.222  1.00  0.00      A    H
ATOM   1434  CB  ASN A 100     -11.887 -19.124  25.321  1.00  0.00      A    C
ATOM   1435  HB1 ASN A 100     -12.945 -18.786  25.306  1.00  0.00      A    H
ATOM   1436  HB2 ASN A 100     -11.778 -20.214  25.507  1.00  0.00      A    H
ATOM   1437  CG  ASN A 100     -11.084 -18.395  26.363  1.00  0.00      A    C
ATOM   1438  OD1 ASN A 100     -11.402 -17.359  26.953  1.00  0.00      A    O
ATOM   1439  ND2 ASN A 100      -9.904 -19.012  26.652  1.00  0.00      A    N
ATOM   1440 HD21 ASN A 100      -9.371 -18.738  27.453  1.00  0.00      A    H
ATOM   1441 HD22 ASN A 100      -9.537 -19.786  26.134  1.00  0.00      A    H
ATOM   1442  C   ASN A 100     -11.675 -19.785  22.784  1.00  0.00      A    C
ATOM   1443  O   ASN A 100     -11.335 -20.984  22.807  1.00  0.00      A    O
ATOM   1444  N   ARG A 101     -12.428 -19.298  21.825  1.00  0.00      A    N
ATOM   1445  HN  ARG A 101     -12.682 -18.336  21.886  1.00  0.00      A    H
ATOM   1446  CA  ARG A 101     -13.058 -20.063  20.784  1.00  0.00      A    C
ATOM   1447  HA  ARG A 101     -13.446 -21.021  21.097  1.00  0.00      A    H
ATOM   1448  CB  ARG A 101     -14.196 -19.180  20.245  1.00  0.00      A    C
ATOM   1449  HB1 ARG A 101     -15.110 -19.361  20.851  1.00  0.00      A    H
ATOM   1450  HB2 ARG A 101     -13.970 -18.094  20.303  1.00  0.00      A    H
ATOM   1451  CG  ARG A 101     -14.733 -19.501  18.795  1.00  0.00      A    C
ATOM   1452  HG1 ARG A 101     -13.943 -19.195  18.076  1.00  0.00      A    H
ATOM   1453  HG2 ARG A 101     -14.905 -20.598  18.847  1.00  0.00      A    H
ATOM   1454  CD  ARG A 101     -16.031 -18.728  18.500  1.00  0.00      A    C
ATOM   1455  HD1 ARG A 101     -16.849 -19.242  19.047  1.00  0.00      A    H
ATOM   1456  HD2 ARG A 101     -15.802 -17.684  18.804  1.00  0.00      A    H
ATOM   1457  NE  ARG A 101     -16.360 -18.899  17.123  1.00  0.00      A    N
ATOM   1458  HE  ARG A 101     -16.585 -19.804  16.760  1.00  0.00      A    H
ATOM   1459  CZ  ARG A 101     -16.493 -17.969  16.167  1.00  0.00      A    C
ATOM   1460  NH1 ARG A 101     -16.448 -16.710  16.471  1.00  0.00      A    N
ATOM   1461 HH11 ARG A 101     -16.335 -16.428  17.424  1.00  0.00      A    H
ATOM   1462 HH12 ARG A 101     -16.600 -16.007  15.775  1.00  0.00      A    H
ATOM   1463  NH2 ARG A 101     -16.737 -18.386  14.915  1.00  0.00      A    N
ATOM   1464 HH21 ARG A 101     -16.606 -19.350  14.683  1.00  0.00      A    H
ATOM   1465 HH22 ARG A 101     -16.923 -17.666  14.246  1.00  0.00      A    H
ATOM   1466  C   ARG A 101     -11.996 -20.466  19.735  1.00  0.00      A    C
ATOM   1467  O   ARG A 101     -12.152 -21.544  19.159  1.00  0.00      A    O
ATOM   1468  N   LYS A 102     -10.981 -19.573  19.464  1.00  0.00      A    N
ATOM   1469  HN  LYS A 102     -11.005 -18.781  20.069  1.00  0.00      A    H
ATOM   1470  CA  LYS A 102     -10.105 -19.404  18.346  1.00  0.00      A    C
ATOM   1471  HA  LYS A 102     -10.781 -19.333  17.507  1.00  0.00      A    H
ATOM   1472  CB  LYS A 102      -9.250 -18.109  18.365  1.00  0.00      A    C
ATOM   1473  HB1 LYS A 102      -8.380 -18.200  19.049  1.00  0.00      A    H
ATOM   1474  HB2 LYS A 102      -8.756 -17.982  17.378  1.00  0.00      A    H
ATOM   1475  CG  LYS A 102     -10.011 -16.770  18.640  1.00  0.00      A    C
ATOM   1476  HG1 LYS A 102     -10.249 -16.679  19.722  1.00  0.00      A    H
ATOM   1477  HG2 LYS A 102      -9.202 -16.037  18.430  1.00  0.00      A    H
ATOM   1478  CD  LYS A 102     -11.166 -16.654  17.682  1.00  0.00      A    C
ATOM   1479  HD1 LYS A 102     -10.882 -17.138  16.723  1.00  0.00      A    H
ATOM   1480  HD2 LYS A 102     -11.996 -17.140  18.237  1.00  0.00      A    H
ATOM   1481  CE  LYS A 102     -11.642 -15.235  17.542  1.00  0.00      A    C
ATOM   1482  HE1 LYS A 102     -11.632 -14.633  18.475  1.00  0.00      A    H
ATOM   1483  HE2 LYS A 102     -10.983 -14.714  16.815  1.00  0.00      A    H
ATOM   1484  NZ  LYS A 102     -13.049 -15.305  17.055  1.00  0.00      A    N
ATOM   1485  HZ1 LYS A 102     -13.413 -14.381  16.746  1.00  0.00      A    H
ATOM   1486  HZ2 LYS A 102     -13.088 -15.974  16.260  1.00  0.00      A    H
ATOM   1487  HZ3 LYS A 102     -13.671 -15.580  17.843  1.00  0.00      A    H
ATOM   1488  C   LYS A 102      -9.157 -20.590  18.018  1.00  0.00      A    C
ATOM   1489  O   LYS A 102      -8.625 -21.178  18.965  1.00  0.00      A    O
ATOM   1490  N   ASN A 103      -8.941 -20.880  16.738  1.00  0.00      A    N
ATOM   1491  HN  ASN A 103      -9.287 -20.266  16.033  1.00  0.00      A    H
ATOM   1492  CA  ASN A 103      -8.105 -22.033  16.309  1.00  0.00      A    C
ATOM   1493  HA  ASN A 103      -7.665 -22.559  17.144  1.00  0.00      A    H
ATOM   1494  CB  ASN A 103      -8.886 -23.130  15.451  1.00  0.00      A    C
ATOM   1495  HB1 ASN A 103      -9.345 -22.688  14.542  1.00  0.00      A    H
ATOM   1496  HB2 ASN A 103      -8.205 -23.987  15.259  1.00  0.00      A    H
ATOM   1497  CG  ASN A 103     -10.011 -23.676  16.282  1.00  0.00      A    C
ATOM   1498  OD1 ASN A 103      -9.775 -24.627  17.023  1.00  0.00      A    O
ATOM   1499  ND2 ASN A 103     -11.206 -23.091  16.277  1.00  0.00      A    N
ATOM   1500 HD21 ASN A 103     -11.912 -23.324  16.946  1.00  0.00      A    H
ATOM   1501 HD22 ASN A 103     -11.352 -22.237  15.778  1.00  0.00      A    H
ATOM   1502  C   ASN A 103      -6.855 -21.639  15.530  1.00  0.00      A    C
ATOM   1503  O   ASN A 103      -5.894 -22.350  15.661  1.00  0.00      A    O
ATOM   1504  N   ALA A 104      -6.905 -20.616  14.654  1.00  0.00      A    N
ATOM   1505  HN  ALA A 104      -7.659 -19.964  14.653  1.00  0.00      A    H
ATOM   1506  CA  ALA A 104      -5.864 -20.386  13.656  1.00  0.00      A    C
ATOM   1507  HA  ALA A 104      -5.895 -21.331  13.132  1.00  0.00      A    H
ATOM   1508  CB  ALA A 104      -6.370 -19.272  12.645  1.00  0.00      A    C
ATOM   1509  HB1 ALA A 104      -6.488 -18.302  13.174  1.00  0.00      A    H
ATOM   1510  HB2 ALA A 104      -5.772 -19.154  11.716  1.00  0.00      A    H
ATOM   1511  HB3 ALA A 104      -7.353 -19.743  12.430  1.00  0.00      A    H
ATOM   1512  C   ALA A 104      -4.429 -20.106  14.165  1.00  0.00      A    C
ATOM   1513  O   ALA A 104      -3.803 -20.799  14.969  1.00  0.00      A    O
ATOM   1514  N   LYS A 105      -3.768 -19.060  13.666  1.00  0.00      A    N
ATOM   1515  HN  LYS A 105      -4.293 -18.545  12.993  1.00  0.00      A    H
ATOM   1516  CA  LYS A 105      -2.397 -18.679  13.820  1.00  0.00      A    C
ATOM   1517  HA  LYS A 105      -1.890 -19.476  14.344  1.00  0.00      A    H
ATOM   1518  CB  LYS A 105      -1.731 -18.510  12.347  1.00  0.00      A    C
ATOM   1519  HB1 LYS A 105      -1.942 -19.379  11.689  1.00  0.00      A    H
ATOM   1520  HB2 LYS A 105      -2.213 -17.664  11.812  1.00  0.00      A    H
ATOM   1521  CG  LYS A 105      -0.224 -18.252  12.273  1.00  0.00      A    C
ATOM   1522  HG1 LYS A 105       0.029 -17.746  11.317  1.00  0.00      A    H
ATOM   1523  HG2 LYS A 105      -0.054 -17.418  12.986  1.00  0.00      A    H
ATOM   1524  CD  LYS A 105       0.676 -19.418  12.713  1.00  0.00      A    C
ATOM   1525  HD1 LYS A 105       1.693 -18.984  12.814  1.00  0.00      A    H
ATOM   1526  HD2 LYS A 105       0.320 -19.837  13.679  1.00  0.00      A    H
ATOM   1527  CE  LYS A 105       0.786 -20.496  11.607  1.00  0.00      A    C
ATOM   1528  HE1 LYS A 105      -0.261 -20.782  11.369  1.00  0.00      A    H
ATOM   1529  HE2 LYS A 105       1.352 -20.136  10.722  1.00  0.00      A    H
ATOM   1530  NZ  LYS A 105       1.463 -21.637  12.161  1.00  0.00      A    N
ATOM   1531  HZ1 LYS A 105       0.956 -21.935  13.019  1.00  0.00      A    H
ATOM   1532  HZ2 LYS A 105       1.425 -22.428  11.487  1.00  0.00      A    H
ATOM   1533  HZ3 LYS A 105       2.462 -21.428  12.359  1.00  0.00      A    H
ATOM   1534  C   LYS A 105      -2.211 -17.402  14.618  1.00  0.00      A    C
ATOM   1535  O   LYS A 105      -2.814 -16.388  14.319  1.00  0.00      A    O
ATOM   1536  N   VAL A 106      -1.299 -17.446  15.643  1.00  0.00      A    N
ATOM   1537  HN  VAL A 106      -1.147 -18.388  15.933  1.00  0.00      A    H
ATOM   1538  CA  VAL A 106      -1.134 -16.363  16.649  1.00  0.00      A    C
ATOM   1539  HA  VAL A 106      -1.754 -15.510  16.415  1.00  0.00      A    H
ATOM   1540  CB  VAL A 106      -1.301 -16.932  18.024  1.00  0.00      A    C
ATOM   1541  HB  VAL A 106      -0.547 -17.694  18.312  1.00  0.00      A    H
ATOM   1542  CG1 VAL A 106      -1.187 -15.771  19.058  1.00  0.00      A    C
ATOM   1543 HG11 VAL A 106      -0.160 -15.347  19.019  1.00  0.00      A    H
ATOM   1544 HG12 VAL A 106      -1.899 -14.945  18.845  1.00  0.00      A    H
ATOM   1545 HG13 VAL A 106      -1.296 -16.300  20.028  1.00  0.00      A    H
ATOM   1546  CG2 VAL A 106      -2.640 -17.633  18.236  1.00  0.00      A    C
ATOM   1547 HG21 VAL A 106      -3.439 -16.922  17.935  1.00  0.00      A    H
ATOM   1548 HG22 VAL A 106      -2.674 -18.542  17.599  1.00  0.00      A    H
ATOM   1549 HG23 VAL A 106      -2.825 -17.898  19.299  1.00  0.00      A    H
ATOM   1550  C   VAL A 106       0.338 -15.848  16.597  1.00  0.00      A    C
ATOM   1551  O   VAL A 106       1.274 -16.625  16.748  1.00  0.00      A    O
ATOM   1552  N   VAL A 107       0.534 -14.514  16.574  1.00  0.00      A    N
ATOM   1553  HN  VAL A 107      -0.263 -13.916  16.587  1.00  0.00      A    H
ATOM   1554  CA  VAL A 107       1.910 -13.919  16.493  1.00  0.00      A    C
ATOM   1555  HA  VAL A 107       2.600 -14.645  16.089  1.00  0.00      A    H
ATOM   1556  CB  VAL A 107       2.035 -12.856  15.480  1.00  0.00      A    C
ATOM   1557  HB  VAL A 107       1.428 -11.964  15.747  1.00  0.00      A    H
ATOM   1558  CG1 VAL A 107       3.445 -12.291  15.351  1.00  0.00      A    C
ATOM   1559 HG11 VAL A 107       3.867 -11.854  16.281  1.00  0.00      A    H
ATOM   1560 HG12 VAL A 107       4.075 -13.115  14.955  1.00  0.00      A    H
ATOM   1561 HG13 VAL A 107       3.365 -11.386  14.711  1.00  0.00      A    H
ATOM   1562  CG2 VAL A 107       1.787 -13.513  14.178  1.00  0.00      A    C
ATOM   1563 HG21 VAL A 107       2.602 -14.243  13.984  1.00  0.00      A    H
ATOM   1564 HG22 VAL A 107       0.882 -14.122  13.968  1.00  0.00      A    H
ATOM   1565 HG23 VAL A 107       1.885 -12.685  13.444  1.00  0.00      A    H
ATOM   1566  C   VAL A 107       2.419 -13.657  17.874  1.00  0.00      A    C
ATOM   1567  O   VAL A 107       1.793 -12.916  18.630  1.00  0.00      A    O
ATOM   1568  N   THR A 108       3.462 -14.306  18.270  1.00  0.00      A    N
ATOM   1569  HN  THR A 108       3.997 -14.837  17.617  1.00  0.00      A    H
ATOM   1570  CA  THR A 108       4.007 -14.262  19.672  1.00  0.00      A    C
ATOM   1571  HA  THR A 108       3.353 -13.994  20.489  1.00  0.00      A    H
ATOM   1572  CB  THR A 108       4.332 -15.645  20.223  1.00  0.00      A    C
ATOM   1573  HB  THR A 108       4.920 -15.510  21.156  1.00  0.00      A    H
ATOM   1574  OG1 THR A 108       5.186 -16.356  19.337  1.00  0.00      A    O
ATOM   1575  HG1 THR A 108       5.766 -16.895  19.879  1.00  0.00      A    H
ATOM   1576  CG2 THR A 108       3.134 -16.518  20.552  1.00  0.00      A    C
ATOM   1577 HG21 THR A 108       2.609 -16.105  21.440  1.00  0.00      A    H
ATOM   1578 HG22 THR A 108       2.407 -16.505  19.712  1.00  0.00      A    H
ATOM   1579 HG23 THR A 108       3.546 -17.520  20.800  1.00  0.00      A    H
ATOM   1580  C   THR A 108       5.062 -13.225  19.861  1.00  0.00      A    C
ATOM   1581  O   THR A 108       6.035 -13.138  19.046  1.00  0.00      A    O
ATOM   1582  N   ILE A 109       4.969 -12.352  20.849  1.00  0.00      A    N
ATOM   1583  HN  ILE A 109       4.183 -12.480  21.449  1.00  0.00      A    H
ATOM   1584  CA  ILE A 109       5.882 -11.203  20.936  1.00  0.00      A    C
ATOM   1585  HA  ILE A 109       6.653 -11.111  20.185  1.00  0.00      A    H
ATOM   1586  CB  ILE A 109       5.114  -9.872  20.934  1.00  0.00      A    C
ATOM   1587  HB  ILE A 109       4.328  -9.871  21.720  1.00  0.00      A    H
ATOM   1588  CG2 ILE A 109       6.005  -8.581  21.259  1.00  0.00      A    C
ATOM   1589 HG21 ILE A 109       5.452  -7.620  21.327  1.00  0.00      A    H
ATOM   1590 HG22 ILE A 109       6.452  -8.563  22.276  1.00  0.00      A    H
ATOM   1591 HG23 ILE A 109       6.908  -8.486  20.618  1.00  0.00      A    H
ATOM   1592  CG1 ILE A 109       4.390  -9.652  19.531  1.00  0.00      A    C
ATOM   1593 HG11 ILE A 109       3.613 -10.430  19.372  1.00  0.00      A    H
ATOM   1594 HG12 ILE A 109       3.905  -8.659  19.649  1.00  0.00      A    H
ATOM   1595  CD  ILE A 109       5.320  -9.578  18.316  1.00  0.00      A    C
ATOM   1596  HD1 ILE A 109       6.198  -8.929  18.522  1.00  0.00      A    H
ATOM   1597  HD2 ILE A 109       5.598 -10.590  17.951  1.00  0.00      A    H
ATOM   1598  HD3 ILE A 109       4.779  -8.991  17.544  1.00  0.00      A    H
ATOM   1599  C   ILE A 109       6.601 -11.380  22.262  1.00  0.00      A    C
ATOM   1600  O   ILE A 109       6.025 -11.853  23.252  1.00  0.00      A    O
ATOM   1601  N   ASP A 110       7.890 -11.045  22.319  1.00  0.00      A    N
ATOM   1602  HN  ASP A 110       8.314 -10.728  21.474  1.00  0.00      A    H
ATOM   1603  CA  ASP A 110       8.703 -11.300  23.530  1.00  0.00      A    C
ATOM   1604  HA  ASP A 110       8.261 -11.952  24.269  1.00  0.00      A    H
ATOM   1605  CB  ASP A 110      10.082 -11.853  23.077  1.00  0.00      A    C
ATOM   1606  HB1 ASP A 110      10.554 -11.170  22.340  1.00  0.00      A    H
ATOM   1607  HB2 ASP A 110      10.735 -11.801  23.975  1.00  0.00      A    H
ATOM   1608  CG  ASP A 110       9.984 -13.243  22.585  1.00  0.00      A    C
ATOM   1609  OD1 ASP A 110       9.689 -14.098  23.403  1.00  0.00      A    O
ATOM   1610  OD2 ASP A 110      10.239 -13.617  21.407  1.00  0.00      A    O
ATOM   1611  C   ASP A 110       8.790  -9.994  24.360  1.00  0.00      A    C
ATOM   1612  O   ASP A 110       8.895  -9.998  25.600  1.00  0.00      A    O
ATOM   1613  N   GLY A 111       8.775  -8.817  23.692  1.00  0.00      A    N
ATOM   1614  HN  GLY A 111       8.698  -8.729  22.701  1.00  0.00      A    H
ATOM   1615  CA  GLY A 111       8.893  -7.528  24.320  1.00  0.00      A    C
ATOM   1616  HA1 GLY A 111       8.120  -7.479  25.072  1.00  0.00      A    H
ATOM   1617  HA2 GLY A 111       9.897  -7.358  24.681  1.00  0.00      A    H
ATOM   1618  C   GLY A 111       8.744  -6.396  23.338  1.00  0.00      A    C
ATOM   1619  O   GLY A 111       8.391  -6.707  22.214  1.00  0.00      A    O
ATOM   1620  N   TYR A 112       9.005  -5.156  23.760  1.00  0.00      A    N
ATOM   1621  HN  TYR A 112       9.234  -5.004  24.719  1.00  0.00      A    H
ATOM   1622  CA  TYR A 112       9.095  -4.019  22.874  1.00  0.00      A    C
ATOM   1623  HA  TYR A 112       9.459  -4.438  21.948  1.00  0.00      A    H
ATOM   1624  CB  TYR A 112       7.758  -3.225  22.705  1.00  0.00      A    C
ATOM   1625  HB1 TYR A 112       7.761  -2.727  21.711  1.00  0.00      A    H
ATOM   1626  HB2 TYR A 112       6.887  -3.914  22.675  1.00  0.00      A    H
ATOM   1627  CG  TYR A 112       7.384  -2.386  23.901  1.00  0.00      A    C
ATOM   1628  CD1 TYR A 112       7.089  -1.039  23.627  1.00  0.00      A    C
ATOM   1629  HD1 TYR A 112       7.246  -0.724  22.606  1.00  0.00      A    H
ATOM   1630  CE1 TYR A 112       6.823  -0.145  24.635  1.00  0.00      A    C
ATOM   1631  HE1 TYR A 112       6.717   0.897  24.370  1.00  0.00      A    H
ATOM   1632  CZ  TYR A 112       7.004  -0.508  25.946  1.00  0.00      A    C
ATOM   1633  OH  TYR A 112       6.796   0.428  26.973  1.00  0.00      A    O
ATOM   1634  HH  TYR A 112       6.339   1.109  26.474  1.00  0.00      A    H
ATOM   1635  CD2 TYR A 112       7.353  -2.771  25.278  1.00  0.00      A    C
ATOM   1636  HD2 TYR A 112       7.464  -3.818  25.521  1.00  0.00      A    H
ATOM   1637  CE2 TYR A 112       7.241  -1.842  26.314  1.00  0.00      A    C
ATOM   1638  HE2 TYR A 112       7.272  -2.126  27.356  1.00  0.00      A    H
ATOM   1639  C   TYR A 112      10.215  -3.085  23.445  1.00  0.00      A    C
ATOM   1640  O   TYR A 112      10.840  -3.334  24.495  1.00  0.00      A    O
ATOM   1641  N   GLU A 113      10.564  -1.980  22.720  1.00  0.00      A    N
ATOM   1642  HN  GLU A 113       9.961  -1.748  21.960  1.00  0.00      A    H
ATOM   1643  CA  GLU A 113      11.651  -1.008  23.113  1.00  0.00      A    C
ATOM   1644  HA  GLU A 113      11.658  -0.958  24.192  1.00  0.00      A    H
ATOM   1645  CB  GLU A 113      13.044  -1.412  22.567  1.00  0.00      A    C
ATOM   1646  HB1 GLU A 113      13.035  -2.517  22.458  1.00  0.00      A    H
ATOM   1647  HB2 GLU A 113      13.092  -0.956  21.555  1.00  0.00      A    H
ATOM   1648  CG  GLU A 113      14.284  -0.979  23.422  1.00  0.00      A    C
ATOM   1649  HG1 GLU A 113      14.445   0.100  23.212  1.00  0.00      A    H
ATOM   1650  HG2 GLU A 113      14.117  -1.152  24.507  1.00  0.00      A    H
ATOM   1651  CD  GLU A 113      15.602  -1.721  23.132  1.00  0.00      A    C
ATOM   1652  OE1 GLU A 113      16.303  -2.217  23.998  1.00  0.00      A    O
ATOM   1653  OE2 GLU A 113      15.997  -1.639  21.923  1.00  0.00      A    O
ATOM   1654  C   GLU A 113      11.181   0.331  22.570  1.00  0.00      A    C
ATOM   1655  O   GLU A 113      10.385   0.361  21.607  1.00  0.00      A    O
ATOM   1656  N   ASP A 114      11.761   1.448  23.096  1.00  0.00      A    N
ATOM   1657  HN  ASP A 114      12.328   1.437  23.916  1.00  0.00      A    H
ATOM   1658  CA  ASP A 114      11.563   2.833  22.594  1.00  0.00      A    C
ATOM   1659  HA  ASP A 114      10.600   2.766  22.111  1.00  0.00      A    H
ATOM   1660  CB  ASP A 114      11.684   3.707  23.844  1.00  0.00      A    C
ATOM   1661  HB1 ASP A 114      10.921   3.316  24.550  1.00  0.00      A    H
ATOM   1662  HB2 ASP A 114      12.738   3.597  24.179  1.00  0.00      A    H
ATOM   1663  CG  ASP A 114      11.433   5.116  23.690  1.00  0.00      A    C
ATOM   1664  OD1 ASP A 114      12.314   5.900  23.981  1.00  0.00      A    O
ATOM   1665  OD2 ASP A 114      10.255   5.384  23.371  1.00  0.00      A    O
ATOM   1666  C   ASP A 114      12.639   3.104  21.568  1.00  0.00      A    C
ATOM   1667  O   ASP A 114      13.737   2.548  21.657  1.00  0.00      A    O
ATOM   1668  N   VAL A 115      12.375   3.990  20.527  1.00  0.00      A    N
ATOM   1669  HN  VAL A 115      11.515   4.491  20.467  1.00  0.00      A    H
ATOM   1670  CA  VAL A 115      13.157   4.161  19.390  1.00  0.00      A    C
ATOM   1671  HA  VAL A 115      14.053   3.560  19.355  1.00  0.00      A    H
ATOM   1672  CB  VAL A 115      12.308   4.020  18.151  1.00  0.00      A    C
ATOM   1673  HB  VAL A 115      11.416   4.657  18.334  1.00  0.00      A    H
ATOM   1674  CG1 VAL A 115      13.023   4.501  16.926  1.00  0.00      A    C
ATOM   1675 HG11 VAL A 115      14.042   4.065  16.842  1.00  0.00      A    H
ATOM   1676 HG12 VAL A 115      12.440   4.198  16.031  1.00  0.00      A    H
ATOM   1677 HG13 VAL A 115      13.096   5.608  16.991  1.00  0.00      A    H
ATOM   1678  CG2 VAL A 115      11.996   2.561  17.899  1.00  0.00      A    C
ATOM   1679 HG21 VAL A 115      11.500   1.984  18.709  1.00  0.00      A    H
ATOM   1680 HG22 VAL A 115      11.258   2.460  17.074  1.00  0.00      A    H
ATOM   1681 HG23 VAL A 115      12.901   2.015  17.557  1.00  0.00      A    H
ATOM   1682  C   VAL A 115      13.774   5.575  19.510  1.00  0.00      A    C
ATOM   1683  O   VAL A 115      12.994   6.507  19.792  1.00  0.00      A    O
ATOM   1684  N   PRO A 116      15.126   5.729  19.245  1.00  0.00      A    N
ATOM   1685  CD  PRO A 116      16.199   4.700  19.251  1.00  0.00      A    C
ATOM   1686  HD1 PRO A 116      16.280   4.489  18.163  1.00  0.00      A    H
ATOM   1687  HD2 PRO A 116      15.941   3.839  19.904  1.00  0.00      A    H
ATOM   1688  CA  PRO A 116      15.727   7.034  19.536  1.00  0.00      A    C
ATOM   1689  HA  PRO A 116      15.389   7.331  20.518  1.00  0.00      A    H
ATOM   1690  CB  PRO A 116      17.211   6.934  19.423  1.00  0.00      A    C
ATOM   1691  HB1 PRO A 116      17.739   7.177  18.477  1.00  0.00      A    H
ATOM   1692  HB2 PRO A 116      17.733   7.524  20.207  1.00  0.00      A    H
ATOM   1693  CG  PRO A 116      17.465   5.459  19.731  1.00  0.00      A    C
ATOM   1694  HG1 PRO A 116      18.421   5.004  19.395  1.00  0.00      A    H
ATOM   1695  HG2 PRO A 116      17.426   5.284  20.827  1.00  0.00      A    H
ATOM   1696  C   PRO A 116      15.279   8.076  18.510  1.00  0.00      A    C
ATOM   1697  O   PRO A 116      15.729   8.041  17.362  1.00  0.00      A    O
ATOM   1698  N   ALA A 117      14.410   9.087  18.848  1.00  0.00      A    N
ATOM   1699  HN  ALA A 117      13.903   9.053  19.706  1.00  0.00      A    H
ATOM   1700  CA  ALA A 117      13.972  10.101  17.830  1.00  0.00      A    C
ATOM   1701  HA  ALA A 117      13.873   9.770  16.807  1.00  0.00      A    H
ATOM   1702  CB  ALA A 117      12.453  10.489  18.059  1.00  0.00      A    C
ATOM   1703  HB1 ALA A 117      11.923  11.208  17.397  1.00  0.00      A    H
ATOM   1704  HB2 ALA A 117      11.926   9.511  18.080  1.00  0.00      A    H
ATOM   1705  HB3 ALA A 117      12.204  10.810  19.093  1.00  0.00      A    H
ATOM   1706  C   ALA A 117      14.821  11.314  17.895  1.00  0.00      A    C
ATOM   1707  O   ALA A 117      16.032  11.172  18.098  1.00  0.00      A    O
ATOM   1708  N   ASN A 118      14.251  12.491  17.694  1.00  0.00      A    N
ATOM   1709  HN  ASN A 118      13.288  12.540  17.443  1.00  0.00      A    H
ATOM   1710  CA  ASN A 118      14.905  13.834  17.817  1.00  0.00      A    C
ATOM   1711  HA  ASN A 118      14.077  14.525  17.757  1.00  0.00      A    H
ATOM   1712  CB  ASN A 118      15.734  14.058  19.074  1.00  0.00      A    C
ATOM   1713  HB1 ASN A 118      16.605  13.370  19.131  1.00  0.00      A    H
ATOM   1714  HB2 ASN A 118      16.088  15.110  19.032  1.00  0.00      A    H
ATOM   1715  CG  ASN A 118      15.014  13.646  20.362  1.00  0.00      A    C
ATOM   1716  OD1 ASN A 118      13.782  13.481  20.493  1.00  0.00      A    O
ATOM   1717  ND2 ASN A 118      15.834  13.334  21.403  1.00  0.00      A    N
ATOM   1718 HD21 ASN A 118      15.438  12.786  22.140  1.00  0.00      A    H
ATOM   1719 HD22 ASN A 118      16.796  13.601  21.354  1.00  0.00      A    H
ATOM   1720  C   ASN A 118      15.696  14.127  16.645  1.00  0.00      A    C
ATOM   1721  O   ASN A 118      15.356  14.939  15.786  1.00  0.00      A    O
ATOM   1722  N   ASP A 119      16.812  13.390  16.433  1.00  0.00      A    N
ATOM   1723  HN  ASP A 119      17.116  12.866  17.225  1.00  0.00      A    H
ATOM   1724  CA  ASP A 119      17.741  13.596  15.367  1.00  0.00      A    C
ATOM   1725  HA  ASP A 119      17.686  14.630  15.060  1.00  0.00      A    H
ATOM   1726  CB  ASP A 119      19.163  13.047  15.588  1.00  0.00      A    C
ATOM   1727  HB1 ASP A 119      19.137  11.977  15.884  1.00  0.00      A    H
ATOM   1728  HB2 ASP A 119      19.699  13.001  14.616  1.00  0.00      A    H
ATOM   1729  CG  ASP A 119      19.889  13.821  16.710  1.00  0.00      A    C
ATOM   1730  OD1 ASP A 119      19.709  15.063  16.811  1.00  0.00      A    O
ATOM   1731  OD2 ASP A 119      20.682  13.203  17.433  1.00  0.00      A    O
ATOM   1732  C   ASP A 119      17.151  12.931  14.097  1.00  0.00      A    C
ATOM   1733  O   ASP A 119      16.819  11.743  14.046  1.00  0.00      A    O
ATOM   1734  N   GLU A 120      17.095  13.658  12.982  1.00  0.00      A    N
ATOM   1735  HN  GLU A 120      17.256  14.640  13.031  1.00  0.00      A    H
ATOM   1736  CA  GLU A 120      16.679  13.215  11.677  1.00  0.00      A    C
ATOM   1737  HA  GLU A 120      15.677  12.846  11.840  1.00  0.00      A    H
ATOM   1738  CB  GLU A 120      16.710  14.372  10.622  1.00  0.00      A    C
ATOM   1739  HB1 GLU A 120      16.205  15.224  11.126  1.00  0.00      A    H
ATOM   1740  HB2 GLU A 120      17.759  14.666  10.406  1.00  0.00      A    H
ATOM   1741  CG  GLU A 120      16.100  13.886   9.242  1.00  0.00      A    C
ATOM   1742  HG1 GLU A 120      16.603  12.963   8.881  1.00  0.00      A    H
ATOM   1743  HG2 GLU A 120      15.050  13.580   9.434  1.00  0.00      A    H
ATOM   1744  CD  GLU A 120      16.172  14.857   8.113  1.00  0.00      A    C
ATOM   1745  OE1 GLU A 120      15.198  15.627   7.881  1.00  0.00      A    O
ATOM   1746  OE2 GLU A 120      17.109  14.844   7.292  1.00  0.00      A    O
ATOM   1747  C   GLU A 120      17.523  12.060  11.239  1.00  0.00      A    C
ATOM   1748  O   GLU A 120      16.964  11.047  10.834  1.00  0.00      A    O
ATOM   1749  N   LYS A 121      18.821  11.980  11.493  1.00  0.00      A    N
ATOM   1750  HN  LYS A 121      19.311  12.718  11.951  1.00  0.00      A    H
ATOM   1751  CA  LYS A 121      19.634  10.799  11.020  1.00  0.00      A    C
ATOM   1752  HA  LYS A 121      19.605  10.681   9.947  1.00  0.00      A    H
ATOM   1753  CB  LYS A 121      21.079  11.063  11.439  1.00  0.00      A    C
ATOM   1754  HB1 LYS A 121      21.355  12.113  11.200  1.00  0.00      A    H
ATOM   1755  HB2 LYS A 121      21.231  10.900  12.527  1.00  0.00      A    H
ATOM   1756  CG  LYS A 121      22.058  10.136  10.757  1.00  0.00      A    C
ATOM   1757  HG1 LYS A 121      21.776   9.098  11.033  1.00  0.00      A    H
ATOM   1758  HG2 LYS A 121      21.942  10.174   9.652  1.00  0.00      A    H
ATOM   1759  CD  LYS A 121      23.587  10.220  11.195  1.00  0.00      A    C
ATOM   1760  HD1 LYS A 121      23.769  10.239  12.290  1.00  0.00      A    H
ATOM   1761  HD2 LYS A 121      24.096   9.314  10.801  1.00  0.00      A    H
ATOM   1762  CE  LYS A 121      24.326  11.510  10.639  1.00  0.00      A    C
ATOM   1763  HE1 LYS A 121      24.070  11.705   9.575  1.00  0.00      A    H
ATOM   1764  HE2 LYS A 121      23.935  12.360  11.238  1.00  0.00      A    H
ATOM   1765  NZ  LYS A 121      25.774  11.495  10.771  1.00  0.00      A    N
ATOM   1766  HZ1 LYS A 121      26.315  11.034  10.011  1.00  0.00      A    H
ATOM   1767  HZ2 LYS A 121      26.139  12.468  10.716  1.00  0.00      A    H
ATOM   1768  HZ3 LYS A 121      26.084  11.130  11.694  1.00  0.00      A    H
ATOM   1769  C   LYS A 121      19.220   9.468  11.596  1.00  0.00      A    C
ATOM   1770  O   LYS A 121      19.105   8.512  10.891  1.00  0.00      A    O
ATOM   1771  N   SER A 122      18.806   9.404  12.889  1.00  0.00      A    N
ATOM   1772  HN  SER A 122      18.817  10.178  13.517  1.00  0.00      A    H
ATOM   1773  CA  SER A 122      18.241   8.289  13.643  1.00  0.00      A    C
ATOM   1774  HA  SER A 122      18.886   7.433  13.511  1.00  0.00      A    H
ATOM   1775  CB  SER A 122      18.152   8.587  15.158  1.00  0.00      A    C
ATOM   1776  HB1 SER A 122      17.171   9.031  15.433  1.00  0.00      A    H
ATOM   1777  HB2 SER A 122      18.216   7.657  15.764  1.00  0.00      A    H
ATOM   1778  OG  SER A 122      19.252   9.425  15.586  1.00  0.00      A    O
ATOM   1779  HG1 SER A 122      19.161   9.652  16.515  1.00  0.00      A    H
ATOM   1780  C   SER A 122      16.798   7.851  13.314  1.00  0.00      A    C
ATOM   1781  O   SER A 122      16.354   6.741  13.258  1.00  0.00      A    O
ATOM   1782  N   LEU A 123      16.014   8.932  13.042  1.00  0.00      A    N
ATOM   1783  HN  LEU A 123      16.188   9.882  13.291  1.00  0.00      A    H
ATOM   1784  CA  LEU A 123      14.634   8.789  12.589  1.00  0.00      A    C
ATOM   1785  HA  LEU A 123      14.146   7.969  13.094  1.00  0.00      A    H
ATOM   1786  CB  LEU A 123      13.773  10.030  12.804  1.00  0.00      A    C
ATOM   1787  HB1 LEU A 123      13.681  10.178  13.901  1.00  0.00      A    H
ATOM   1788  HB2 LEU A 123      14.393  10.881  12.451  1.00  0.00      A    H
ATOM   1789  CG  LEU A 123      12.348   9.989  12.247  1.00  0.00      A    C
ATOM   1790  HG  LEU A 123      12.335   9.705  11.173  1.00  0.00      A    H
ATOM   1791  CD1 LEU A 123      11.411   9.006  12.962  1.00  0.00      A    C
ATOM   1792 HD11 LEU A 123      10.384   9.082  12.546  1.00  0.00      A    H
ATOM   1793 HD12 LEU A 123      11.834   8.012  12.702  1.00  0.00      A    H
ATOM   1794 HD13 LEU A 123      11.439   9.096  14.069  1.00  0.00      A    H
ATOM   1795  CD2 LEU A 123      11.715  11.401  12.187  1.00  0.00      A    C
ATOM   1796 HD21 LEU A 123      10.805  11.338  11.553  1.00  0.00      A    H
ATOM   1797 HD22 LEU A 123      11.496  11.809  13.197  1.00  0.00      A    H
ATOM   1798 HD23 LEU A 123      12.428  12.081  11.672  1.00  0.00      A    H
ATOM   1799  C   LEU A 123      14.475   8.380  11.134  1.00  0.00      A    C
ATOM   1800  O   LEU A 123      13.774   7.406  10.821  1.00  0.00      A    O
ATOM   1801  N   GLN A 124      15.306   8.888  10.212  1.00  0.00      A    N
ATOM   1802  HN  GLN A 124      15.795   9.742  10.374  1.00  0.00      A    H
ATOM   1803  CA  GLN A 124      15.416   8.263   8.907  1.00  0.00      A    C
ATOM   1804  HA  GLN A 124      14.432   8.220   8.464  1.00  0.00      A    H
ATOM   1805  CB  GLN A 124      16.325   9.174   8.029  1.00  0.00      A    C
ATOM   1806  HB1 GLN A 124      16.251  10.254   8.277  1.00  0.00      A    H
ATOM   1807  HB2 GLN A 124      17.347   8.854   8.324  1.00  0.00      A    H
ATOM   1808  CG  GLN A 124      16.211   8.951   6.528  1.00  0.00      A    C
ATOM   1809  HG1 GLN A 124      15.953   7.908   6.248  1.00  0.00      A    H
ATOM   1810  HG2 GLN A 124      15.310   9.481   6.152  1.00  0.00      A    H
ATOM   1811  CD  GLN A 124      17.417   9.381   5.694  1.00  0.00      A    C
ATOM   1812  OE1 GLN A 124      17.823  10.559   5.764  1.00  0.00      A    O
ATOM   1813  NE2 GLN A 124      17.992   8.479   4.867  1.00  0.00      A    N
ATOM   1814 HE21 GLN A 124      18.867   8.766   4.477  1.00  0.00      A    H
ATOM   1815 HE22 GLN A 124      17.465   7.671   4.603  1.00  0.00      A    H
ATOM   1816  C   GLN A 124      15.992   6.837   8.943  1.00  0.00      A    C
ATOM   1817  O   GLN A 124      15.655   5.946   8.200  1.00  0.00      A    O
ATOM   1818  N   LYS A 125      16.917   6.580   9.895  1.00  0.00      A    N
ATOM   1819  HN  LYS A 125      17.197   7.365  10.443  1.00  0.00      A    H
ATOM   1820  CA  LYS A 125      17.593   5.264  10.108  1.00  0.00      A    C
ATOM   1821  HA  LYS A 125      18.088   4.862   9.236  1.00  0.00      A    H
ATOM   1822  CB  LYS A 125      18.663   5.376  11.193  1.00  0.00      A    C
ATOM   1823  HB1 LYS A 125      19.347   6.239  11.042  1.00  0.00      A    H
ATOM   1824  HB2 LYS A 125      18.123   5.580  12.142  1.00  0.00      A    H
ATOM   1825  CG  LYS A 125      19.491   4.089  11.385  1.00  0.00      A    C
ATOM   1826  HG1 LYS A 125      18.914   3.193  11.700  1.00  0.00      A    H
ATOM   1827  HG2 LYS A 125      20.073   3.776  10.492  1.00  0.00      A    H
ATOM   1828  CD  LYS A 125      20.606   4.322  12.482  1.00  0.00      A    C
ATOM   1829  HD1 LYS A 125      20.969   5.355  12.293  1.00  0.00      A    H
ATOM   1830  HD2 LYS A 125      20.058   4.294  13.448  1.00  0.00      A    H
ATOM   1831  CE  LYS A 125      21.709   3.206  12.468  1.00  0.00      A    C
ATOM   1832  HE1 LYS A 125      21.299   2.241  12.837  1.00  0.00      A    H
ATOM   1833  HE2 LYS A 125      22.136   3.200  11.442  1.00  0.00      A    H
ATOM   1834  NZ  LYS A 125      22.673   3.649  13.423  1.00  0.00      A    N
ATOM   1835  HZ1 LYS A 125      23.490   3.006  13.445  1.00  0.00      A    H
ATOM   1836  HZ2 LYS A 125      23.012   4.573  13.087  1.00  0.00      A    H
ATOM   1837  HZ3 LYS A 125      22.233   3.800  14.353  1.00  0.00      A    H
ATOM   1838  C   LYS A 125      16.534   4.285  10.435  1.00  0.00      A    C
ATOM   1839  O   LYS A 125      16.301   3.310   9.721  1.00  0.00      A    O
ATOM   1840  N   ALA A 126      15.725   4.503  11.445  1.00  0.00      A    N
ATOM   1841  HN  ALA A 126      15.847   5.379  11.905  1.00  0.00      A    H
ATOM   1842  CA  ALA A 126      14.466   3.866  11.799  1.00  0.00      A    C
ATOM   1843  HA  ALA A 126      14.740   2.867  12.105  1.00  0.00      A    H
ATOM   1844  CB  ALA A 126      13.854   4.667  12.984  1.00  0.00      A    C
ATOM   1845  HB1 ALA A 126      12.955   4.150  13.382  1.00  0.00      A    H
ATOM   1846  HB2 ALA A 126      14.570   4.727  13.831  1.00  0.00      A    H
ATOM   1847  HB3 ALA A 126      13.441   5.641  12.643  1.00  0.00      A    H
ATOM   1848  C   ALA A 126      13.508   3.517  10.760  1.00  0.00      A    C
ATOM   1849  O   ALA A 126      13.377   2.324  10.517  1.00  0.00      A    O
ATOM   1850  N   VAL A 127      12.843   4.512  10.196  1.00  0.00      A    N
ATOM   1851  HN  VAL A 127      13.005   5.422  10.570  1.00  0.00      A    H
ATOM   1852  CA  VAL A 127      11.818   4.345   9.241  1.00  0.00      A    C
ATOM   1853  HA  VAL A 127      11.026   3.772   9.700  1.00  0.00      A    H
ATOM   1854  CB  VAL A 127      11.293   5.722   8.809  1.00  0.00      A    C
ATOM   1855  HB  VAL A 127      12.021   6.301   8.201  1.00  0.00      A    H
ATOM   1856  CG1 VAL A 127      10.040   5.565   7.957  1.00  0.00      A    C
ATOM   1857 HG11 VAL A 127       9.561   6.544   7.740  1.00  0.00      A    H
ATOM   1858 HG12 VAL A 127      10.286   5.185   6.942  1.00  0.00      A    H
ATOM   1859 HG13 VAL A 127       9.248   4.888   8.344  1.00  0.00      A    H
ATOM   1860  CG2 VAL A 127      10.794   6.534  10.094  1.00  0.00      A    C
ATOM   1861 HG21 VAL A 127      11.589   6.713  10.850  1.00  0.00      A    H
ATOM   1862 HG22 VAL A 127      10.378   7.525   9.815  1.00  0.00      A    H
ATOM   1863 HG23 VAL A 127      10.095   5.906  10.686  1.00  0.00      A    H
ATOM   1864  C   VAL A 127      12.180   3.474   8.001  1.00  0.00      A    C
ATOM   1865  O   VAL A 127      11.360   2.714   7.477  1.00  0.00      A    O
ATOM   1866  N   ALA A 128      13.417   3.612   7.554  1.00  0.00      A    N
ATOM   1867  HN  ALA A 128      14.016   4.315   7.930  1.00  0.00      A    H
ATOM   1868  CA  ALA A 128      14.070   2.842   6.589  1.00  0.00      A    C
ATOM   1869  HA  ALA A 128      13.441   2.714   5.720  1.00  0.00      A    H
ATOM   1870  CB  ALA A 128      15.374   3.479   6.179  1.00  0.00      A    C
ATOM   1871  HB1 ALA A 128      16.079   2.905   5.541  1.00  0.00      A    H
ATOM   1872  HB2 ALA A 128      15.149   4.506   5.820  1.00  0.00      A    H
ATOM   1873  HB3 ALA A 128      15.989   3.605   7.096  1.00  0.00      A    H
ATOM   1874  C   ALA A 128      14.201   1.335   6.936  1.00  0.00      A    C
ATOM   1875  O   ALA A 128      14.244   0.454   6.045  1.00  0.00      A    O
ATOM   1876  N   HSE A 129      14.406   1.008   8.255  1.00  0.00      A    N
ATOM   1877  HN  HSE A 129      14.330   1.740   8.928  1.00  0.00      A    H
ATOM   1878  CA  HSE A 129      14.563  -0.324   8.800  1.00  0.00      A    C
ATOM   1879  HA  HSE A 129      14.965  -0.981   8.043  1.00  0.00      A    H
ATOM   1880  CB  HSE A 129      15.637  -0.324   9.945  1.00  0.00      A    C
ATOM   1881  HB1 HSE A 129      15.552   0.511  10.673  1.00  0.00      A    H
ATOM   1882  HB2 HSE A 129      15.585  -1.292  10.488  1.00  0.00      A    H
ATOM   1883  ND1 HSE A 129      17.599  -1.045   8.573  1.00  0.00      A    N
ATOM   1884  CG  HSE A 129      17.021  -0.117   9.449  1.00  0.00      A    C
ATOM   1885  CE1 HSE A 129      18.884  -0.712   8.438  1.00  0.00      A    C
ATOM   1886  HE1 HSE A 129      19.713  -1.191   7.917  1.00  0.00      A    H
ATOM   1887  NE2 HSE A 129      19.125   0.364   9.198  1.00  0.00      A    N
ATOM   1888  HE2 HSE A 129      20.022   0.784   9.340  1.00  0.00      A    H
ATOM   1889  CD2 HSE A 129      17.995   0.806   9.820  1.00  0.00      A    C
ATOM   1890  HD2 HSE A 129      17.989   1.577  10.580  1.00  0.00      A    H
ATOM   1891  C   HSE A 129      13.292  -0.887   9.343  1.00  0.00      A    C
ATOM   1892  O   HSE A 129      13.098  -2.032   9.077  1.00  0.00      A    O
ATOM   1893  N   GLN A 130      12.484  -0.095  10.079  1.00  0.00      A    N
ATOM   1894  HN  GLN A 130      12.679   0.875  10.204  1.00  0.00      A    H
ATOM   1895  CA  GLN A 130      11.409  -0.700  10.893  1.00  0.00      A    C
ATOM   1896  HA  GLN A 130      11.228  -1.743  10.679  1.00  0.00      A    H
ATOM   1897  CB  GLN A 130      11.722  -0.350  12.377  1.00  0.00      A    C
ATOM   1898  HB1 GLN A 130      12.003   0.724  12.385  1.00  0.00      A    H
ATOM   1899  HB2 GLN A 130      10.801  -0.465  12.987  1.00  0.00      A    H
ATOM   1900  CG  GLN A 130      12.814  -1.236  13.001  1.00  0.00      A    C
ATOM   1901  HG1 GLN A 130      12.553  -2.314  12.934  1.00  0.00      A    H
ATOM   1902  HG2 GLN A 130      13.782  -1.182  12.460  1.00  0.00      A    H
ATOM   1903  CD  GLN A 130      13.157  -0.866  14.508  1.00  0.00      A    C
ATOM   1904  OE1 GLN A 130      13.212   0.254  14.960  1.00  0.00      A    O
ATOM   1905  NE2 GLN A 130      13.444  -1.909  15.306  1.00  0.00      A    N
ATOM   1906 HE21 GLN A 130      13.504  -1.745  16.291  1.00  0.00      A    H
ATOM   1907 HE22 GLN A 130      13.671  -2.793  14.896  1.00  0.00      A    H
ATOM   1908  C   GLN A 130      10.187   0.188  10.507  1.00  0.00      A    C
ATOM   1909  O   GLN A 130      10.263   1.414  10.591  1.00  0.00      A    O
ATOM   1910  N   PRO A 131       8.963  -0.371  10.270  1.00  0.00      A    N
ATOM   1911  CD  PRO A 131       8.824  -1.746   9.744  1.00  0.00      A    C
ATOM   1912  HD1 PRO A 131       8.679  -2.507  10.541  1.00  0.00      A    H
ATOM   1913  HD2 PRO A 131       9.612  -2.061   9.027  1.00  0.00      A    H
ATOM   1914  CA  PRO A 131       7.720   0.371  10.433  1.00  0.00      A    C
ATOM   1915  HA  PRO A 131       7.833   1.211   9.764  1.00  0.00      A    H
ATOM   1916  CB  PRO A 131       6.656  -0.587   9.880  1.00  0.00      A    C
ATOM   1917  HB1 PRO A 131       6.284  -1.130  10.776  1.00  0.00      A    H
ATOM   1918  HB2 PRO A 131       5.893   0.073   9.416  1.00  0.00      A    H
ATOM   1919  CG  PRO A 131       7.520  -1.464   8.982  1.00  0.00      A    C
ATOM   1920  HG1 PRO A 131       6.990  -2.406   8.722  1.00  0.00      A    H
ATOM   1921  HG2 PRO A 131       7.687  -0.825   8.089  1.00  0.00      A    H
ATOM   1922  C   PRO A 131       7.287   0.823  11.830  1.00  0.00      A    C
ATOM   1923  O   PRO A 131       6.456   0.238  12.538  1.00  0.00      A    O
ATOM   1924  N   VAL A 132       7.865   1.866  12.311  1.00  0.00      A    N
ATOM   1925  HN  VAL A 132       8.598   2.281  11.777  1.00  0.00      A    H
ATOM   1926  CA  VAL A 132       7.648   2.411  13.649  1.00  0.00      A    C
ATOM   1927  HA  VAL A 132       7.727   1.567  14.318  1.00  0.00      A    H
ATOM   1928  CB  VAL A 132       8.872   3.381  13.998  1.00  0.00      A    C
ATOM   1929  HB  VAL A 132       8.641   4.452  13.810  1.00  0.00      A    H
ATOM   1930  CG1 VAL A 132       9.176   3.379  15.446  1.00  0.00      A    C
ATOM   1931 HG11 VAL A 132      10.122   3.937  15.612  1.00  0.00      A    H
ATOM   1932 HG12 VAL A 132       8.411   3.956  16.007  1.00  0.00      A    H
ATOM   1933 HG13 VAL A 132       9.324   2.327  15.774  1.00  0.00      A    H
ATOM   1934  CG2 VAL A 132      10.178   2.967  13.204  1.00  0.00      A    C
ATOM   1935 HG21 VAL A 132      10.389   1.897  13.412  1.00  0.00      A    H
ATOM   1936 HG22 VAL A 132      10.186   3.181  12.113  1.00  0.00      A    H
ATOM   1937 HG23 VAL A 132      11.091   3.482  13.573  1.00  0.00      A    H
ATOM   1938  C   VAL A 132       6.266   3.084  13.959  1.00  0.00      A    C
ATOM   1939  O   VAL A 132       5.527   3.745  13.188  1.00  0.00      A    O
ATOM   1940  N   SER A 133       5.835   2.805  15.164  1.00  0.00      A    N
ATOM   1941  HN  SER A 133       6.445   2.324  15.789  1.00  0.00      A    H
ATOM   1942  CA  SER A 133       4.624   3.232  15.831  1.00  0.00      A    C
ATOM   1943  HA  SER A 133       3.921   3.355  15.021  1.00  0.00      A    H
ATOM   1944  CB  SER A 133       3.845   2.373  16.833  1.00  0.00      A    C
ATOM   1945  HB1 SER A 133       3.659   1.393  16.345  1.00  0.00      A    H
ATOM   1946  HB2 SER A 133       4.484   2.102  17.701  1.00  0.00      A    H
ATOM   1947  OG  SER A 133       2.553   2.939  17.182  1.00  0.00      A    O
ATOM   1948  HG1 SER A 133       2.771   3.733  17.676  1.00  0.00      A    H
ATOM   1949  C   SER A 133       5.067   4.592  16.448  1.00  0.00      A    C
ATOM   1950  O   SER A 133       5.613   4.669  17.556  1.00  0.00      A    O
ATOM   1951  N   VAL A 134       4.959   5.690  15.724  1.00  0.00      A    N
ATOM   1952  HN  VAL A 134       4.627   5.688  14.784  1.00  0.00      A    H
ATOM   1953  CA  VAL A 134       5.303   7.050  16.221  1.00  0.00      A    C
ATOM   1954  HA  VAL A 134       6.019   7.034  17.029  1.00  0.00      A    H
ATOM   1955  CB  VAL A 134       5.879   8.025  15.103  1.00  0.00      A    C
ATOM   1956  HB  VAL A 134       6.027   9.010  15.594  1.00  0.00      A    H
ATOM   1957  CG1 VAL A 134       7.318   7.592  14.698  1.00  0.00      A    C
ATOM   1958 HG11 VAL A 134       7.408   6.560  14.297  1.00  0.00      A    H
ATOM   1959 HG12 VAL A 134       7.767   8.255  13.928  1.00  0.00      A    H
ATOM   1960 HG13 VAL A 134       8.040   7.634  15.541  1.00  0.00      A    H
ATOM   1961  CG2 VAL A 134       4.947   8.091  13.935  1.00  0.00      A    C
ATOM   1962 HG21 VAL A 134       4.627   7.078  13.611  1.00  0.00      A    H
ATOM   1963 HG22 VAL A 134       4.011   8.642  14.168  1.00  0.00      A    H
ATOM   1964 HG23 VAL A 134       5.364   8.635  13.061  1.00  0.00      A    H
ATOM   1965  C   VAL A 134       4.065   7.640  16.869  1.00  0.00      A    C
ATOM   1966  O   VAL A 134       2.932   7.234  16.537  1.00  0.00      A    O
ATOM   1967  N   ALA A 135       4.167   8.642  17.762  1.00  0.00      A    N
ATOM   1968  HN  ALA A 135       5.072   8.985  17.999  1.00  0.00      A    H
ATOM   1969  CA  ALA A 135       2.997   9.299  18.251  1.00  0.00      A    C
ATOM   1970  HA  ALA A 135       2.161   8.618  18.192  1.00  0.00      A    H
ATOM   1971  CB  ALA A 135       3.155   9.632  19.783  1.00  0.00      A    C
ATOM   1972  HB1 ALA A 135       4.051  10.274  19.921  1.00  0.00      A    H
ATOM   1973  HB2 ALA A 135       2.211  10.091  20.147  1.00  0.00      A    H
ATOM   1974  HB3 ALA A 135       3.444   8.682  20.283  1.00  0.00      A    H
ATOM   1975  C   ALA A 135       2.703  10.523  17.425  1.00  0.00      A    C
ATOM   1976  O   ALA A 135       3.584  11.149  16.860  1.00  0.00      A    O
ATOM   1977  N   ILE A 136       1.387  10.852  17.231  1.00  0.00      A    N
ATOM   1978  HN  ILE A 136       0.652  10.302  17.620  1.00  0.00      A    H
ATOM   1979  CA  ILE A 136       1.076  12.061  16.514  1.00  0.00      A    C
ATOM   1980  HA  ILE A 136       1.910  12.747  16.543  1.00  0.00      A    H
ATOM   1981  CB  ILE A 136       0.879  11.805  15.037  1.00  0.00      A    C
ATOM   1982  HB  ILE A 136       1.504  10.899  14.883  1.00  0.00      A    H
ATOM   1983  CG2 ILE A 136      -0.633  11.312  14.711  1.00  0.00      A    C
ATOM   1984 HG21 ILE A 136      -0.622  11.151  13.612  1.00  0.00      A    H
ATOM   1985 HG22 ILE A 136      -0.874  10.369  15.248  1.00  0.00      A    H
ATOM   1986 HG23 ILE A 136      -1.366  12.133  14.858  1.00  0.00      A    H
ATOM   1987  CG1 ILE A 136       1.381  12.866  13.921  1.00  0.00      A    C
ATOM   1988 HG11 ILE A 136       1.055  12.546  12.908  1.00  0.00      A    H
ATOM   1989 HG12 ILE A 136       0.825  13.774  14.236  1.00  0.00      A    H
ATOM   1990  CD  ILE A 136       2.901  12.951  13.879  1.00  0.00      A    C
ATOM   1991  HD1 ILE A 136       3.174  13.713  13.118  1.00  0.00      A    H
ATOM   1992  HD2 ILE A 136       3.225  13.127  14.927  1.00  0.00      A    H
ATOM   1993  HD3 ILE A 136       3.347  11.998  13.522  1.00  0.00      A    H
ATOM   1994  C   ILE A 136      -0.064  12.849  17.180  1.00  0.00      A    C
ATOM   1995  O   ILE A 136      -0.919  12.386  17.959  1.00  0.00      A    O
ATOM   1996  N   GLU A 137      -0.178  14.147  16.844  1.00  0.00      A    N
ATOM   1997  HN  GLU A 137       0.504  14.621  16.292  1.00  0.00      A    H
ATOM   1998  CA  GLU A 137      -1.332  14.988  17.215  1.00  0.00      A    C
ATOM   1999  HA  GLU A 137      -1.878  14.686  18.097  1.00  0.00      A    H
ATOM   2000  CB  GLU A 137      -1.047  16.492  17.210  1.00  0.00      A    C
ATOM   2001  HB1 GLU A 137      -0.237  16.670  17.948  1.00  0.00      A    H
ATOM   2002  HB2 GLU A 137      -0.788  16.892  16.206  1.00  0.00      A    H
ATOM   2003  CG  GLU A 137      -2.259  17.269  17.764  1.00  0.00      A    C
ATOM   2004  HG1 GLU A 137      -3.174  17.020  17.185  1.00  0.00      A    H
ATOM   2005  HG2 GLU A 137      -2.493  16.999  18.816  1.00  0.00      A    H
ATOM   2006  CD  GLU A 137      -2.145  18.751  17.570  1.00  0.00      A    C
ATOM   2007  OE1 GLU A 137      -1.646  19.292  16.529  1.00  0.00      A    O
ATOM   2008  OE2 GLU A 137      -2.542  19.448  18.538  1.00  0.00      A    O
ATOM   2009  C   GLU A 137      -2.457  14.801  16.210  1.00  0.00      A    C
ATOM   2010  O   GLU A 137      -2.246  15.105  15.044  1.00  0.00      A    O
ATOM   2011  N   ALA A 138      -3.665  14.239  16.532  1.00  0.00      A    N
ATOM   2012  HN  ALA A 138      -3.865  14.124  17.502  1.00  0.00      A    H
ATOM   2013  CA  ALA A 138      -4.724  13.944  15.614  1.00  0.00      A    C
ATOM   2014  HA  ALA A 138      -4.346  14.091  14.613  1.00  0.00      A    H
ATOM   2015  CB  ALA A 138      -5.196  12.578  15.810  1.00  0.00      A    C
ATOM   2016  HB1 ALA A 138      -6.184  12.484  15.311  1.00  0.00      A    H
ATOM   2017  HB2 ALA A 138      -4.564  11.852  15.255  1.00  0.00      A    H
ATOM   2018  HB3 ALA A 138      -5.345  12.302  16.876  1.00  0.00      A    H
ATOM   2019  C   ALA A 138      -5.840  14.947  15.817  1.00  0.00      A    C
ATOM   2020  O   ALA A 138      -6.458  15.370  14.880  1.00  0.00      A    O
ATOM   2021  N   GLY A 139      -5.967  15.483  17.054  1.00  0.00      A    N
ATOM   2022  HN  GLY A 139      -5.417  15.084  17.783  1.00  0.00      A    H
ATOM   2023  CA  GLY A 139      -7.099  16.439  17.361  1.00  0.00      A    C
ATOM   2024  HA1 GLY A 139      -7.976  16.189  16.782  1.00  0.00      A    H
ATOM   2025  HA2 GLY A 139      -7.192  16.244  18.419  1.00  0.00      A    H
ATOM   2026  C   GLY A 139      -6.817  17.879  16.982  1.00  0.00      A    C
ATOM   2027  O   GLY A 139      -6.784  18.804  17.849  1.00  0.00      A    O
ATOM   2028  N   GLY A 140      -6.674  18.142  15.651  1.00  0.00      A    N
ATOM   2029  HN  GLY A 140      -6.727  17.386  15.003  1.00  0.00      A    H
ATOM   2030  CA  GLY A 140      -6.420  19.416  15.020  1.00  0.00      A    C
ATOM   2031  HA1 GLY A 140      -6.704  20.150  15.759  1.00  0.00      A    H
ATOM   2032  HA2 GLY A 140      -5.396  19.548  14.702  1.00  0.00      A    H
ATOM   2033  C   GLY A 140      -7.371  19.490  13.845  1.00  0.00      A    C
ATOM   2034  O   GLY A 140      -7.745  18.510  13.200  1.00  0.00      A    O
ATOM   2035  N   ARG A 141      -7.788  20.712  13.629  1.00  0.00      A    N
ATOM   2036  HN  ARG A 141      -7.551  21.438  14.269  1.00  0.00      A    H
ATOM   2037  CA  ARG A 141      -8.663  21.151  12.573  1.00  0.00      A    C
ATOM   2038  HA  ARG A 141      -9.557  20.546  12.569  1.00  0.00      A    H
ATOM   2039  CB  ARG A 141      -8.927  22.653  12.841  1.00  0.00      A    C
ATOM   2040  HB1 ARG A 141      -9.310  22.850  13.865  1.00  0.00      A    H
ATOM   2041  HB2 ARG A 141      -7.951  23.177  12.755  1.00  0.00      A    H
ATOM   2042  CG  ARG A 141      -9.872  23.314  11.824  1.00  0.00      A    C
ATOM   2043  HG1 ARG A 141      -9.425  23.286  10.807  1.00  0.00      A    H
ATOM   2044  HG2 ARG A 141     -10.755  22.640  11.820  1.00  0.00      A    H
ATOM   2045  CD  ARG A 141     -10.180  24.771  12.060  1.00  0.00      A    C
ATOM   2046  HD1 ARG A 141      -9.293  25.432  11.960  1.00  0.00      A    H
ATOM   2047  HD2 ARG A 141     -10.829  24.990  11.185  1.00  0.00      A    H
ATOM   2048  NE  ARG A 141     -10.982  24.843  13.305  1.00  0.00      A    N
ATOM   2049  HE  ARG A 141     -11.275  24.058  13.852  1.00  0.00      A    H
ATOM   2050  CZ  ARG A 141     -11.737  25.919  13.584  1.00  0.00      A    C
ATOM   2051  NH1 ARG A 141     -11.814  27.036  12.840  1.00  0.00      A    N
ATOM   2052 HH11 ARG A 141     -11.485  27.194  11.909  1.00  0.00      A    H
ATOM   2053 HH12 ARG A 141     -12.523  27.694  13.092  1.00  0.00      A    H
ATOM   2054  NH2 ARG A 141     -12.392  25.884  14.736  1.00  0.00      A    N
ATOM   2055 HH21 ARG A 141     -12.262  25.163  15.416  1.00  0.00      A    H
ATOM   2056 HH22 ARG A 141     -12.883  26.713  15.006  1.00  0.00      A    H
ATOM   2057  C   ARG A 141      -7.966  21.021  11.226  1.00  0.00      A    C
ATOM   2058  O   ARG A 141      -8.493  20.451  10.342  1.00  0.00      A    O
ATOM   2059  N   ALA A 142      -6.753  21.553  11.063  1.00  0.00      A    N
ATOM   2060  HN  ALA A 142      -6.268  21.974  11.826  1.00  0.00      A    H
ATOM   2061  CA  ALA A 142      -6.020  21.470   9.810  1.00  0.00      A    C
ATOM   2062  HA  ALA A 142      -6.604  21.919   9.020  1.00  0.00      A    H
ATOM   2063  CB  ALA A 142      -4.752  22.232   9.923  1.00  0.00      A    C
ATOM   2064  HB1 ALA A 142      -4.160  22.225   8.983  1.00  0.00      A    H
ATOM   2065  HB2 ALA A 142      -4.937  23.303  10.157  1.00  0.00      A    H
ATOM   2066  HB3 ALA A 142      -4.067  21.791  10.678  1.00  0.00      A    H
ATOM   2067  C   ALA A 142      -5.689  19.995   9.407  1.00  0.00      A    C
ATOM   2068  O   ALA A 142      -5.886  19.636   8.275  1.00  0.00      A    O
ATOM   2069  N   PHE A 143      -5.145  19.056  10.315  1.00  0.00      A    N
ATOM   2070  HN  PHE A 143      -4.657  19.463  11.084  1.00  0.00      A    H
ATOM   2071  CA  PHE A 143      -4.829  17.689  10.156  1.00  0.00      A    C
ATOM   2072  HA  PHE A 143      -4.179  17.597   9.299  1.00  0.00      A    H
ATOM   2073  CB  PHE A 143      -4.252  17.026  11.449  1.00  0.00      A    C
ATOM   2074  HB1 PHE A 143      -3.381  17.637  11.769  1.00  0.00      A    H
ATOM   2075  HB2 PHE A 143      -5.058  17.031  12.214  1.00  0.00      A    H
ATOM   2076  CG  PHE A 143      -3.653  15.579  11.219  1.00  0.00      A    C
ATOM   2077  CD1 PHE A 143      -2.298  15.521  10.896  1.00  0.00      A    C
ATOM   2078  HD1 PHE A 143      -1.665  16.385  10.759  1.00  0.00      A    H
ATOM   2079  CE1 PHE A 143      -1.713  14.274  10.792  1.00  0.00      A    C
ATOM   2080  HE1 PHE A 143      -0.650  14.262  10.603  1.00  0.00      A    H
ATOM   2081  CZ  PHE A 143      -2.457  13.076  10.968  1.00  0.00      A    C
ATOM   2082  HZ  PHE A 143      -1.980  12.115  10.844  1.00  0.00      A    H
ATOM   2083  CD2 PHE A 143      -4.437  14.445  11.340  1.00  0.00      A    C
ATOM   2084  HD2 PHE A 143      -5.511  14.492  11.441  1.00  0.00      A    H
ATOM   2085  CE2 PHE A 143      -3.833  13.149  11.257  1.00  0.00      A    C
ATOM   2086  HE2 PHE A 143      -4.409  12.236  11.256  1.00  0.00      A    H
ATOM   2087  C   PHE A 143      -6.056  16.780   9.810  1.00  0.00      A    C
ATOM   2088  O   PHE A 143      -6.021  15.965   8.880  1.00  0.00      A    O
ATOM   2089  N   GLN A 144      -7.233  16.941  10.459  1.00  0.00      A    N
ATOM   2090  HN  GLN A 144      -7.361  17.657  11.141  1.00  0.00      A    H
ATOM   2091  CA  GLN A 144      -8.429  16.243  10.082  1.00  0.00      A    C
ATOM   2092  HA  GLN A 144      -8.220  15.187   9.988  1.00  0.00      A    H
ATOM   2093  CB  GLN A 144      -9.548  16.427  11.142  1.00  0.00      A    C
ATOM   2094  HB1 GLN A 144      -9.909  17.464  11.314  1.00  0.00      A    H
ATOM   2095  HB2 GLN A 144     -10.440  15.882  10.766  1.00  0.00      A    H
ATOM   2096  CG  GLN A 144      -9.227  15.743  12.551  1.00  0.00      A    C
ATOM   2097  HG1 GLN A 144      -9.267  14.663  12.293  1.00  0.00      A    H
ATOM   2098  HG2 GLN A 144      -8.230  16.054  12.929  1.00  0.00      A    H
ATOM   2099  CD  GLN A 144     -10.215  16.035  13.638  1.00  0.00      A    C
ATOM   2100  OE1 GLN A 144     -11.290  15.458  13.835  1.00  0.00      A    O
ATOM   2101  NE2 GLN A 144      -9.915  17.044  14.453  1.00  0.00      A    N
ATOM   2102 HE21 GLN A 144     -10.678  17.132  15.094  1.00  0.00      A    H
ATOM   2103 HE22 GLN A 144      -9.059  17.551  14.352  1.00  0.00      A    H
ATOM   2104  C   GLN A 144      -8.913  16.636   8.694  1.00  0.00      A    C
ATOM   2105  O   GLN A 144      -9.313  15.808   7.843  1.00  0.00      A    O
ATOM   2106  N   LEU A 145      -8.921  17.965   8.453  1.00  0.00      A    N
ATOM   2107  HN  LEU A 145      -8.680  18.604   9.180  1.00  0.00      A    H
ATOM   2108  CA  LEU A 145      -9.243  18.542   7.134  1.00  0.00      A    C
ATOM   2109  HA  LEU A 145     -10.016  17.945   6.672  1.00  0.00      A    H
ATOM   2110  CB  LEU A 145      -9.852  19.922   7.292  1.00  0.00      A    C
ATOM   2111  HB1 LEU A 145      -9.047  20.595   7.655  1.00  0.00      A    H
ATOM   2112  HB2 LEU A 145     -10.260  20.320   6.338  1.00  0.00      A    H
ATOM   2113  CG  LEU A 145     -11.143  19.864   8.181  1.00  0.00      A    C
ATOM   2114  HG  LEU A 145     -10.831  19.507   9.186  1.00  0.00      A    H
ATOM   2115  CD1 LEU A 145     -11.542  21.310   8.425  1.00  0.00      A    C
ATOM   2116 HD11 LEU A 145     -10.687  21.957   8.715  1.00  0.00      A    H
ATOM   2117 HD12 LEU A 145     -11.958  21.679   7.463  1.00  0.00      A    H
ATOM   2118 HD13 LEU A 145     -12.414  21.340   9.114  1.00  0.00      A    H
ATOM   2119  CD2 LEU A 145     -12.240  18.947   7.594  1.00  0.00      A    C
ATOM   2120 HD21 LEU A 145     -13.183  19.080   8.165  1.00  0.00      A    H
ATOM   2121 HD22 LEU A 145     -12.641  19.224   6.596  1.00  0.00      A    H
ATOM   2122 HD23 LEU A 145     -12.064  17.851   7.644  1.00  0.00      A    H
ATOM   2123  C   LEU A 145      -8.131  18.564   6.149  1.00  0.00      A    C
ATOM   2124  O   LEU A 145      -7.775  19.590   5.564  1.00  0.00      A    O
ATOM   2125  N   TYR A 146      -7.483  17.369   6.031  1.00  0.00      A    N
ATOM   2126  HN  TYR A 146      -7.484  16.632   6.702  1.00  0.00      A    H
ATOM   2127  CA  TYR A 146      -6.436  17.071   5.006  1.00  0.00      A    C
ATOM   2128  HA  TYR A 146      -5.877  17.992   4.934  1.00  0.00      A    H
ATOM   2129  CB  TYR A 146      -5.553  16.007   5.717  1.00  0.00      A    C
ATOM   2130  HB1 TYR A 146      -4.974  16.451   6.555  1.00  0.00      A    H
ATOM   2131  HB2 TYR A 146      -6.134  15.189   6.196  1.00  0.00      A    H
ATOM   2132  CG  TYR A 146      -4.509  15.532   4.688  1.00  0.00      A    C
ATOM   2133  CD1 TYR A 146      -3.719  16.464   4.010  1.00  0.00      A    C
ATOM   2134  HD1 TYR A 146      -3.904  17.523   4.114  1.00  0.00      A    H
ATOM   2135  CE1 TYR A 146      -2.741  15.956   3.044  1.00  0.00      A    C
ATOM   2136  HE1 TYR A 146      -2.116  16.659   2.514  1.00  0.00      A    H
ATOM   2137  CZ  TYR A 146      -2.591  14.619   2.796  1.00  0.00      A    C
ATOM   2138  OH  TYR A 146      -1.548  14.142   1.962  1.00  0.00      A    O
ATOM   2139  HH  TYR A 146      -1.179  14.942   1.580  1.00  0.00      A    H
ATOM   2140  CD2 TYR A 146      -4.362  14.146   4.395  1.00  0.00      A    C
ATOM   2141  HD2 TYR A 146      -4.911  13.393   4.940  1.00  0.00      A    H
ATOM   2142  CE2 TYR A 146      -3.392  13.668   3.506  1.00  0.00      A    C
ATOM   2143  HE2 TYR A 146      -3.197  12.626   3.298  1.00  0.00      A    H
ATOM   2144  C   TYR A 146      -7.053  16.679   3.726  1.00  0.00      A    C
ATOM   2145  O   TYR A 146      -7.710  15.664   3.569  1.00  0.00      A    O
ATOM   2146  N   GLU A 147      -6.820  17.599   2.700  1.00  0.00      A    N
ATOM   2147  HN  GLU A 147      -6.284  18.423   2.867  1.00  0.00      A    H
ATOM   2148  CA  GLU A 147      -7.262  17.312   1.315  1.00  0.00      A    C
ATOM   2149  HA  GLU A 147      -8.202  16.780   1.342  1.00  0.00      A    H
ATOM   2150  CB  GLU A 147      -7.575  18.635   0.594  1.00  0.00      A    C
ATOM   2151  HB1 GLU A 147      -8.391  19.167   1.128  1.00  0.00      A    H
ATOM   2152  HB2 GLU A 147      -6.715  19.330   0.487  1.00  0.00      A    H
ATOM   2153  CG  GLU A 147      -8.215  18.354  -0.834  1.00  0.00      A    C
ATOM   2154  HG1 GLU A 147      -7.576  17.624  -1.376  1.00  0.00      A    H
ATOM   2155  HG2 GLU A 147      -9.195  17.859  -0.667  1.00  0.00      A    H
ATOM   2156  CD  GLU A 147      -8.280  19.543  -1.707  1.00  0.00      A    C
ATOM   2157  OE1 GLU A 147      -8.124  20.672  -1.140  1.00  0.00      A    O
ATOM   2158  OE2 GLU A 147      -8.354  19.414  -2.976  1.00  0.00      A    O
ATOM   2159  C   GLU A 147      -6.281  16.437   0.543  1.00  0.00      A    C
ATOM   2160  O   GLU A 147      -6.542  15.249   0.438  1.00  0.00      A    O
ATOM   2161  N   SER A 148      -5.149  17.052   0.030  1.00  0.00      A    N
ATOM   2162  HN  SER A 148      -4.950  18.002   0.258  1.00  0.00      A    H
ATOM   2163  CA  SER A 148      -4.190  16.344  -0.788  1.00  0.00      A    C
ATOM   2164  HA  SER A 148      -4.167  15.311  -0.474  1.00  0.00      A    H
ATOM   2165  CB  SER A 148      -4.534  16.284  -2.291  1.00  0.00      A    C
ATOM   2166  HB1 SER A 148      -4.760  17.327  -2.600  1.00  0.00      A    H
ATOM   2167  HB2 SER A 148      -3.660  15.896  -2.857  1.00  0.00      A    H
ATOM   2168  OG  SER A 148      -5.677  15.480  -2.570  1.00  0.00      A    O
ATOM   2169  HG1 SER A 148      -5.792  15.468  -3.523  1.00  0.00      A    H
ATOM   2170  C   SER A 148      -2.869  17.039  -0.612  1.00  0.00      A    C
ATOM   2171  O   SER A 148      -2.812  18.146  -0.104  1.00  0.00      A    O
ATOM   2172  N   GLY A 149      -1.674  16.511  -0.919  1.00  0.00      A    N
ATOM   2173  HN  GLY A 149      -1.574  15.551  -1.169  1.00  0.00      A    H
ATOM   2174  CA  GLY A 149      -0.452  17.284  -0.896  1.00  0.00      A    C
ATOM   2175  HA1 GLY A 149       0.086  17.082  -1.810  1.00  0.00      A    H
ATOM   2176  HA2 GLY A 149      -0.670  18.342  -0.896  1.00  0.00      A    H
ATOM   2177  C   GLY A 149       0.388  16.848   0.277  1.00  0.00      A    C
ATOM   2178  O   GLY A 149       0.298  15.702   0.771  1.00  0.00      A    O
ATOM   2179  N   VAL A 150       1.243  17.752   0.717  1.00  0.00      A    N
ATOM   2180  HN  VAL A 150       1.362  18.574   0.165  1.00  0.00      A    H
ATOM   2181  CA  VAL A 150       2.170  17.481   1.809  1.00  0.00      A    C
ATOM   2182  HA  VAL A 150       1.997  16.516   2.262  1.00  0.00      A    H
ATOM   2183  CB  VAL A 150       3.603  17.683   1.309  1.00  0.00      A    C
ATOM   2184  HB  VAL A 150       3.664  18.698   0.862  1.00  0.00      A    H
ATOM   2185  CG1 VAL A 150       4.611  17.629   2.506  1.00  0.00      A    C
ATOM   2186 HG11 VAL A 150       4.673  16.663   3.052  1.00  0.00      A    H
ATOM   2187 HG12 VAL A 150       5.646  17.866   2.178  1.00  0.00      A    H
ATOM   2188 HG13 VAL A 150       4.286  18.390   3.248  1.00  0.00      A    H
ATOM   2189  CG2 VAL A 150       4.090  16.552   0.305  1.00  0.00      A    C
ATOM   2190 HG21 VAL A 150       5.192  16.621   0.185  1.00  0.00      A    H
ATOM   2191 HG22 VAL A 150       3.881  15.526   0.676  1.00  0.00      A    H
ATOM   2192 HG23 VAL A 150       3.542  16.720  -0.647  1.00  0.00      A    H
ATOM   2193  C   VAL A 150       1.820  18.531   2.895  1.00  0.00      A    C
ATOM   2194  O   VAL A 150       1.957  19.737   2.739  1.00  0.00      A    O
ATOM   2195  N   PHE A 151       1.417  17.952   4.077  1.00  0.00      A    N
ATOM   2196  HN  PHE A 151       1.509  16.964   4.176  1.00  0.00      A    H
ATOM   2197  CA  PHE A 151       0.954  18.560   5.258  1.00  0.00      A    C
ATOM   2198  HA  PHE A 151       0.065  19.084   4.942  1.00  0.00      A    H
ATOM   2199  CB  PHE A 151       0.505  17.472   6.326  1.00  0.00      A    C
ATOM   2200  HB1 PHE A 151      -0.178  16.766   5.808  1.00  0.00      A    H
ATOM   2201  HB2 PHE A 151       1.315  16.935   6.865  1.00  0.00      A    H
ATOM   2202  CG  PHE A 151      -0.296  18.176   7.354  1.00  0.00      A    C
ATOM   2203  CD1 PHE A 151      -1.646  18.577   7.118  1.00  0.00      A    C
ATOM   2204  HD1 PHE A 151      -2.033  18.341   6.137  1.00  0.00      A    H
ATOM   2205  CE1 PHE A 151      -2.389  19.265   8.071  1.00  0.00      A    C
ATOM   2206  HE1 PHE A 151      -3.396  19.537   7.790  1.00  0.00      A    H
ATOM   2207  CZ  PHE A 151      -1.790  19.584   9.264  1.00  0.00      A    C
ATOM   2208  HZ  PHE A 151      -2.359  20.179   9.963  1.00  0.00      A    H
ATOM   2209  CD2 PHE A 151       0.344  18.577   8.607  1.00  0.00      A    C
ATOM   2210  HD2 PHE A 151       1.402  18.450   8.786  1.00  0.00      A    H
ATOM   2211  CE2 PHE A 151      -0.416  19.402   9.505  1.00  0.00      A    C
ATOM   2212  HE2 PHE A 151       0.094  19.856  10.342  1.00  0.00      A    H
ATOM   2213  C   PHE A 151       1.973  19.483   5.874  1.00  0.00      A    C
ATOM   2214  O   PHE A 151       3.033  19.031   6.310  1.00  0.00      A    O
ATOM   2215  N   THR A 152       1.680  20.797   5.940  1.00  0.00      A    N
ATOM   2216  HN  THR A 152       0.925  21.196   5.426  1.00  0.00      A    H
ATOM   2217  CA  THR A 152       2.607  21.770   6.554  1.00  0.00      A    C
ATOM   2218  HA  THR A 152       3.601  21.352   6.510  1.00  0.00      A    H
ATOM   2219  CB  THR A 152       2.578  23.143   5.861  1.00  0.00      A    C
ATOM   2220  HB  THR A 152       3.057  23.894   6.526  1.00  0.00      A    H
ATOM   2221  OG1 THR A 152       1.233  23.491   5.475  1.00  0.00      A    O
ATOM   2222  HG1 THR A 152       1.305  24.379   5.118  1.00  0.00      A    H
ATOM   2223  CG2 THR A 152       3.406  23.085   4.571  1.00  0.00      A    C
ATOM   2224 HG21 THR A 152       2.952  22.286   3.946  1.00  0.00      A    H
ATOM   2225 HG22 THR A 152       3.526  24.114   4.169  1.00  0.00      A    H
ATOM   2226 HG23 THR A 152       4.433  22.775   4.860  1.00  0.00      A    H
ATOM   2227  C   THR A 152       2.227  21.956   7.966  1.00  0.00      A    C
ATOM   2228  O   THR A 152       2.851  21.368   8.865  1.00  0.00      A    O
ATOM   2229  N   GLY A 153       1.142  22.733   8.224  1.00  0.00      A    N
ATOM   2230  HN  GLY A 153       0.522  22.899   7.461  1.00  0.00      A    H
ATOM   2231  CA  GLY A 153       0.742  23.072   9.526  1.00  0.00      A    C
ATOM   2232  HA1 GLY A 153       0.830  22.198  10.155  1.00  0.00      A    H
ATOM   2233  HA2 GLY A 153       1.358  23.885   9.880  1.00  0.00      A    H
ATOM   2234  C   GLY A 153      -0.656  23.510   9.413  1.00  0.00      A    C
ATOM   2235  O   GLY A 153      -1.277  23.399   8.362  1.00  0.00      A    O
ATOM   2236  N   THR A 154      -1.338  23.953  10.465  1.00  0.00      A    N
ATOM   2237  HN  THR A 154      -2.223  24.320  10.187  1.00  0.00      A    H
ATOM   2238  CA  THR A 154      -0.819  24.113  11.807  1.00  0.00      A    C
ATOM   2239  HA  THR A 154       0.239  24.268  11.658  1.00  0.00      A    H
ATOM   2240  CB  THR A 154      -1.481  25.293  12.526  1.00  0.00      A    C
ATOM   2241  HB  THR A 154      -2.573  25.108  12.611  1.00  0.00      A    H
ATOM   2242  OG1 THR A 154      -1.319  26.482  11.773  1.00  0.00      A    O
ATOM   2243  HG1 THR A 154      -0.431  26.555  11.417  1.00  0.00      A    H
ATOM   2244  CG2 THR A 154      -0.878  25.484  13.915  1.00  0.00      A    C
ATOM   2245 HG21 THR A 154      -1.138  24.621  14.565  1.00  0.00      A    H
ATOM   2246 HG22 THR A 154       0.204  25.642  13.718  1.00  0.00      A    H
ATOM   2247 HG23 THR A 154      -1.273  26.398  14.408  1.00  0.00      A    H
ATOM   2248  C   THR A 154      -1.011  22.768  12.533  1.00  0.00      A    C
ATOM   2249  O   THR A 154      -2.052  22.125  12.305  1.00  0.00      A    O
ATOM   2250  N   CYS A 155       0.037  22.376  13.300  1.00  0.00      A    N
ATOM   2251  HN  CYS A 155       0.922  22.835  13.282  1.00  0.00      A    H
ATOM   2252  CA  CYS A 155      -0.101  21.284  14.284  1.00  0.00      A    C
ATOM   2253  HA  CYS A 155      -1.096  21.322  14.703  1.00  0.00      A    H
ATOM   2254  CB  CYS A 155      -0.009  19.899  13.631  1.00  0.00      A    C
ATOM   2255  HB1 CYS A 155      -0.096  19.066  14.360  1.00  0.00      A    H
ATOM   2256  HB2 CYS A 155      -0.783  19.797  12.841  1.00  0.00      A    H
ATOM   2257  SG  CYS A 155       1.594  19.557  12.881  1.00  0.00      A    S
ATOM   2258  C   CYS A 155       0.841  21.458  15.429  1.00  0.00      A    C
ATOM   2259  O   CYS A 155       1.727  22.341  15.453  1.00  0.00      A    O
ATOM   2260  N   GLY A 156       0.600  20.775  16.549  1.00  0.00      A    N
ATOM   2261  HN  GLY A 156      -0.035  20.006  16.547  1.00  0.00      A    H
ATOM   2262  CA  GLY A 156       1.049  21.302  17.839  1.00  0.00      A    C
ATOM   2263  HA1 GLY A 156       1.731  22.122  17.671  1.00  0.00      A    H
ATOM   2264  HA2 GLY A 156       0.178  21.594  18.407  1.00  0.00      A    H
ATOM   2265  C   GLY A 156       1.953  20.368  18.640  1.00  0.00      A    C
ATOM   2266  O   GLY A 156       2.845  19.711  18.121  1.00  0.00      A    O
ATOM   2267  N   THR A 157       1.775  20.292  19.942  1.00  0.00      A    N
ATOM   2268  HN  THR A 157       1.055  20.846  20.353  1.00  0.00      A    H
ATOM   2269  CA  THR A 157       2.664  19.625  20.941  1.00  0.00      A    C
ATOM   2270  HA  THR A 157       3.484  19.127  20.446  1.00  0.00      A    H
ATOM   2271  CB  THR A 157       3.279  20.701  21.798  1.00  0.00      A    C
ATOM   2272  HB  THR A 157       4.041  20.227  22.452  1.00  0.00      A    H
ATOM   2273  OG1 THR A 157       2.393  21.197  22.748  1.00  0.00      A    O
ATOM   2274  HG1 THR A 157       1.890  21.914  22.354  1.00  0.00      A    H
ATOM   2275  CG2 THR A 157       3.933  21.797  21.019  1.00  0.00      A    C
ATOM   2276 HG21 THR A 157       4.318  22.595  21.689  1.00  0.00      A    H
ATOM   2277 HG22 THR A 157       4.724  21.613  20.261  1.00  0.00      A    H
ATOM   2278 HG23 THR A 157       3.177  22.262  20.350  1.00  0.00      A    H
ATOM   2279  C   THR A 157       1.999  18.533  21.776  1.00  0.00      A    C
ATOM   2280  O   THR A 157       2.688  17.818  22.456  1.00  0.00      A    O
ATOM   2281  N   GLN A 158       0.641  18.465  21.729  1.00  0.00      A    N
ATOM   2282  HN  GLN A 158       0.207  19.078  21.074  1.00  0.00      A    H
ATOM   2283  CA  GLN A 158      -0.155  17.683  22.698  1.00  0.00      A    C
ATOM   2284  HA  GLN A 158       0.483  17.190  23.416  1.00  0.00      A    H
ATOM   2285  CB  GLN A 158      -1.344  18.442  23.445  1.00  0.00      A    C
ATOM   2286  HB1 GLN A 158      -1.948  19.013  22.708  1.00  0.00      A    H
ATOM   2287  HB2 GLN A 158      -2.016  17.743  23.988  1.00  0.00      A    H
ATOM   2288  CG  GLN A 158      -0.858  19.396  24.593  1.00  0.00      A    C
ATOM   2289  HG1 GLN A 158      -0.237  20.186  24.119  1.00  0.00      A    H
ATOM   2290  HG2 GLN A 158      -1.779  19.869  24.996  1.00  0.00      A    H
ATOM   2291  CD  GLN A 158      -0.103  18.760  25.810  1.00  0.00      A    C
ATOM   2292  OE1 GLN A 158       1.082  19.048  26.127  1.00  0.00      A    O
ATOM   2293  NE2 GLN A 158      -0.823  17.837  26.531  1.00  0.00      A    N
ATOM   2294 HE21 GLN A 158      -0.433  17.560  27.409  1.00  0.00      A    H
ATOM   2295 HE22 GLN A 158      -1.756  17.578  26.281  1.00  0.00      A    H
ATOM   2296  C   GLN A 158      -0.754  16.435  21.935  1.00  0.00      A    C
ATOM   2297  O   GLN A 158      -1.725  16.526  21.222  1.00  0.00      A    O
ATOM   2298  N   LEU A 159      -0.085  15.261  21.988  1.00  0.00      A    N
ATOM   2299  HN  LEU A 159       0.653  15.202  22.657  1.00  0.00      A    H
ATOM   2300  CA  LEU A 159      -0.206  14.186  21.071  1.00  0.00      A    C
ATOM   2301  HA  LEU A 159      -0.419  14.646  20.118  1.00  0.00      A    H
ATOM   2302  CB  LEU A 159       1.075  13.389  20.820  1.00  0.00      A    C
ATOM   2303  HB1 LEU A 159       1.174  12.771  21.739  1.00  0.00      A    H
ATOM   2304  HB2 LEU A 159       1.030  12.736  19.922  1.00  0.00      A    H
ATOM   2305  CG  LEU A 159       2.316  14.329  20.648  1.00  0.00      A    C
ATOM   2306  HG  LEU A 159       2.462  14.945  21.561  1.00  0.00      A    H
ATOM   2307  CD1 LEU A 159       3.483  13.331  20.507  1.00  0.00      A    C
ATOM   2308 HD11 LEU A 159       3.490  12.459  21.195  1.00  0.00      A    H
ATOM   2309 HD12 LEU A 159       3.612  12.925  19.482  1.00  0.00      A    H
ATOM   2310 HD13 LEU A 159       4.425  13.768  20.902  1.00  0.00      A    H
ATOM   2311  CD2 LEU A 159       2.297  15.198  19.391  1.00  0.00      A    C
ATOM   2312 HD21 LEU A 159       2.078  14.556  18.511  1.00  0.00      A    H
ATOM   2313 HD22 LEU A 159       1.410  15.865  19.444  1.00  0.00      A    H
ATOM   2314 HD23 LEU A 159       3.236  15.760  19.197  1.00  0.00      A    H
ATOM   2315  C   LEU A 159      -1.406  13.350  21.550  1.00  0.00      A    C
ATOM   2316  O   LEU A 159      -1.520  13.137  22.788  1.00  0.00      A    O
ATOM   2317  N   ASP A 160      -2.209  12.756  20.626  1.00  0.00      A    N
ATOM   2318  HN  ASP A 160      -1.976  12.976  19.682  1.00  0.00      A    H
ATOM   2319  CA  ASP A 160      -3.330  11.926  20.914  1.00  0.00      A    C
ATOM   2320  HA  ASP A 160      -3.673  12.225  21.894  1.00  0.00      A    H
ATOM   2321  CB  ASP A 160      -4.439  12.193  19.892  1.00  0.00      A    C
ATOM   2322  HB1 ASP A 160      -4.298  11.948  18.817  1.00  0.00      A    H
ATOM   2323  HB2 ASP A 160      -5.257  11.528  20.244  1.00  0.00      A    H
ATOM   2324  CG  ASP A 160      -4.924  13.573  19.998  1.00  0.00      A    C
ATOM   2325  OD1 ASP A 160      -5.965  13.738  20.716  1.00  0.00      A    O
ATOM   2326  OD2 ASP A 160      -4.424  14.457  19.258  1.00  0.00      A    O
ATOM   2327  C   ASP A 160      -2.917  10.439  20.973  1.00  0.00      A    C
ATOM   2328  O   ASP A 160      -2.658   9.898  22.032  1.00  0.00      A    O
ATOM   2329  N   HSP A 161      -2.947   9.786  19.836  1.00  0.00      A    N
ATOM   2330  HN  HSP A 161      -2.937  10.221  18.939  1.00  0.00      A    H
ATOM   2331  CA  HSP A 161      -2.665   8.391  19.684  1.00  0.00      A    C
ATOM   2332  HA  HSP A 161      -2.257   8.014  20.611  1.00  0.00      A    H
ATOM   2333  CB  HSP A 161      -3.997   7.535  19.365  1.00  0.00      A    C
ATOM   2334  HB1 HSP A 161      -3.816   6.442  19.457  1.00  0.00      A    H
ATOM   2335  HB2 HSP A 161      -4.756   7.957  20.058  1.00  0.00      A    H
ATOM   2336  CD2 HSP A 161      -5.527   8.628  17.586  1.00  0.00      A    C
ATOM   2337  HD2 HSP A 161      -6.237   9.204  18.167  1.00  0.00      A    H
ATOM   2338  CG  HSP A 161      -4.544   7.789  18.009  1.00  0.00      A    C
ATOM   2339  NE2 HSP A 161      -5.682   8.521  16.211  1.00  0.00      A    N
ATOM   2340  HE2 HSP A 161      -6.403   8.921  15.645  1.00  0.00      A    H
ATOM   2341  ND1 HSP A 161      -4.091   7.219  16.878  1.00  0.00      A    N
ATOM   2342  HD1 HSP A 161      -3.235   6.706  16.829  1.00  0.00      A    H
ATOM   2343  CE1 HSP A 161      -4.827   7.584  15.826  1.00  0.00      A    C
ATOM   2344  HE1 HSP A 161      -4.770   7.169  14.841  1.00  0.00      A    H
ATOM   2345  C   HSP A 161      -1.551   8.106  18.711  1.00  0.00      A    C
ATOM   2346  O   HSP A 161      -1.023   8.937  18.009  1.00  0.00      A    O
ATOM   2347  N   GLY A 162      -1.185   6.768  18.637  1.00  0.00      A    N
ATOM   2348  HN  GLY A 162      -1.537   6.092  19.280  1.00  0.00      A    H
ATOM   2349  CA  GLY A 162      -0.049   6.436  17.748  1.00  0.00      A    C
ATOM   2350  HA1 GLY A 162       0.637   7.254  17.910  1.00  0.00      A    H
ATOM   2351  HA2 GLY A 162       0.373   5.483  18.031  1.00  0.00      A    H
ATOM   2352  C   GLY A 162      -0.504   6.210  16.246  1.00  0.00      A    C
ATOM   2353  O   GLY A 162      -1.683   5.981  15.948  1.00  0.00      A    O
ATOM   2354  N   VAL A 163       0.425   6.418  15.280  1.00  0.00      A    N
ATOM   2355  HN  VAL A 163       1.360   6.558  15.595  1.00  0.00      A    H
ATOM   2356  CA  VAL A 163       0.237   6.319  13.851  1.00  0.00      A    C
ATOM   2357  HA  VAL A 163      -0.569   5.657  13.571  1.00  0.00      A    H
ATOM   2358  CB  VAL A 163       0.115   7.630  13.020  1.00  0.00      A    C
ATOM   2359  HB  VAL A 163       0.146   7.429  11.928  1.00  0.00      A    H
ATOM   2360  CG1 VAL A 163      -1.250   8.309  13.194  1.00  0.00      A    C
ATOM   2361 HG11 VAL A 163      -2.073   7.648  12.848  1.00  0.00      A    H
ATOM   2362 HG12 VAL A 163      -1.407   8.613  14.251  1.00  0.00      A    H
ATOM   2363 HG13 VAL A 163      -1.293   9.252  12.608  1.00  0.00      A    H
ATOM   2364  CG2 VAL A 163       1.322   8.524  13.326  1.00  0.00      A    C
ATOM   2365 HG21 VAL A 163       1.354   9.500  12.797  1.00  0.00      A    H
ATOM   2366 HG22 VAL A 163       1.335   8.803  14.401  1.00  0.00      A    H
ATOM   2367 HG23 VAL A 163       2.255   7.988  13.047  1.00  0.00      A    H
ATOM   2368  C   VAL A 163       1.424   5.512  13.343  1.00  0.00      A    C
ATOM   2369  O   VAL A 163       2.499   5.476  13.928  1.00  0.00      A    O
ATOM   2370  N   VAL A 164       1.320   4.849  12.137  1.00  0.00      A    N
ATOM   2371  HN  VAL A 164       0.388   4.833  11.782  1.00  0.00      A    H
ATOM   2372  CA  VAL A 164       2.317   3.941  11.516  1.00  0.00      A    C
ATOM   2373  HA  VAL A 164       2.926   3.544  12.315  1.00  0.00      A    H
ATOM   2374  CB  VAL A 164       1.645   2.674  10.872  1.00  0.00      A    C
ATOM   2375  HB  VAL A 164       1.078   3.072  10.003  1.00  0.00      A    H
ATOM   2376  CG1 VAL A 164       2.684   1.659  10.351  1.00  0.00      A    C
ATOM   2377 HG11 VAL A 164       2.111   0.772  10.006  1.00  0.00      A    H
ATOM   2378 HG12 VAL A 164       3.283   2.135   9.546  1.00  0.00      A    H
ATOM   2379 HG13 VAL A 164       3.268   1.319  11.232  1.00  0.00      A    H
ATOM   2380  CG2 VAL A 164       0.603   2.009  11.765  1.00  0.00      A    C
ATOM   2381 HG21 VAL A 164       1.016   1.721  12.755  1.00  0.00      A    H
ATOM   2382 HG22 VAL A 164      -0.226   2.712  11.996  1.00  0.00      A    H
ATOM   2383 HG23 VAL A 164       0.140   1.064  11.409  1.00  0.00      A    H
ATOM   2384  C   VAL A 164       3.222   4.537  10.516  1.00  0.00      A    C
ATOM   2385  O   VAL A 164       2.749   5.226   9.633  1.00  0.00      A    O
ATOM   2386  N   ALA A 165       4.531   4.371  10.615  1.00  0.00      A    N
ATOM   2387  HN  ALA A 165       5.044   3.849  11.293  1.00  0.00      A    H
ATOM   2388  CA  ALA A 165       5.345   5.139   9.784  1.00  0.00      A    C
ATOM   2389  HA  ALA A 165       4.774   5.983   9.428  1.00  0.00      A    H
ATOM   2390  CB  ALA A 165       6.651   5.595  10.640  1.00  0.00      A    C
ATOM   2391  HB1 ALA A 165       6.337   6.283  11.453  1.00  0.00      A    H
ATOM   2392  HB2 ALA A 165       7.124   4.640  10.954  1.00  0.00      A    H
ATOM   2393  HB3 ALA A 165       7.326   6.205  10.003  1.00  0.00      A    H
ATOM   2394  C   ALA A 165       5.679   4.396   8.462  1.00  0.00      A    C
ATOM   2395  O   ALA A 165       6.599   3.601   8.465  1.00  0.00      A    O
ATOM   2396  N   VAL A 166       4.933   4.684   7.343  1.00  0.00      A    N
ATOM   2397  HN  VAL A 166       4.283   5.435   7.431  1.00  0.00      A    H
ATOM   2398  CA  VAL A 166       4.878   3.835   6.119  1.00  0.00      A    C
ATOM   2399  HA  VAL A 166       5.005   2.799   6.395  1.00  0.00      A    H
ATOM   2400  CB  VAL A 166       3.581   4.128   5.352  1.00  0.00      A    C
ATOM   2401  HB  VAL A 166       3.659   5.169   4.973  1.00  0.00      A    H
ATOM   2402  CG1 VAL A 166       3.358   3.249   4.073  1.00  0.00      A    C
ATOM   2403 HG11 VAL A 166       3.368   2.158   4.281  1.00  0.00      A    H
ATOM   2404 HG12 VAL A 166       2.405   3.616   3.635  1.00  0.00      A    H
ATOM   2405 HG13 VAL A 166       4.187   3.402   3.349  1.00  0.00      A    H
ATOM   2406  CG2 VAL A 166       2.402   3.881   6.261  1.00  0.00      A    C
ATOM   2407 HG21 VAL A 166       1.483   3.997   5.647  1.00  0.00      A    H
ATOM   2408 HG22 VAL A 166       2.453   2.867   6.713  1.00  0.00      A    H
ATOM   2409 HG23 VAL A 166       2.497   4.499   7.179  1.00  0.00      A    H
ATOM   2410  C   VAL A 166       5.953   4.199   5.249  1.00  0.00      A    C
ATOM   2411  O   VAL A 166       6.481   3.418   4.520  1.00  0.00      A    O
ATOM   2412  N   GLY A 167       6.565   5.410   5.370  1.00  0.00      A    N
ATOM   2413  HN  GLY A 167       6.176   6.009   6.065  1.00  0.00      A    H
ATOM   2414  CA  GLY A 167       7.561   5.788   4.422  1.00  0.00      A    C
ATOM   2415  HA1 GLY A 167       8.347   5.048   4.417  1.00  0.00      A    H
ATOM   2416  HA2 GLY A 167       6.968   5.826   3.520  1.00  0.00      A    H
ATOM   2417  C   GLY A 167       8.068   7.174   4.544  1.00  0.00      A    C
ATOM   2418  O   GLY A 167       7.743   7.953   5.455  1.00  0.00      A    O
ATOM   2419  N   TYR A 168       9.008   7.441   3.600  1.00  0.00      A    N
ATOM   2420  HN  TYR A 168       9.269   6.769   2.911  1.00  0.00      A    H
ATOM   2421  CA  TYR A 168       9.571   8.799   3.422  1.00  0.00      A    C
ATOM   2422  HA  TYR A 168       8.848   9.584   3.590  1.00  0.00      A    H
ATOM   2423  CB  TYR A 168      10.813   9.217   4.286  1.00  0.00      A    C
ATOM   2424  HB1 TYR A 168      11.087  10.267   4.047  1.00  0.00      A    H
ATOM   2425  HB2 TYR A 168      10.363   9.160   5.301  1.00  0.00      A    H
ATOM   2426  CG  TYR A 168      12.093   8.442   4.123  1.00  0.00      A    C
ATOM   2427  CD1 TYR A 168      13.030   8.795   3.169  1.00  0.00      A    C
ATOM   2428  HD1 TYR A 168      12.727   9.485   2.396  1.00  0.00      A    H
ATOM   2429  CE1 TYR A 168      14.255   8.077   3.018  1.00  0.00      A    C
ATOM   2430  HE1 TYR A 168      14.906   8.357   2.203  1.00  0.00      A    H
ATOM   2431  CZ  TYR A 168      14.573   7.123   4.095  1.00  0.00      A    C
ATOM   2432  OH  TYR A 168      15.797   6.430   4.070  1.00  0.00      A    O
ATOM   2433  HH  TYR A 168      16.131   6.515   3.174  1.00  0.00      A    H
ATOM   2434  CD2 TYR A 168      12.388   7.474   5.087  1.00  0.00      A    C
ATOM   2435  HD2 TYR A 168      11.696   7.222   5.876  1.00  0.00      A    H
ATOM   2436  CE2 TYR A 168      13.613   6.863   5.044  1.00  0.00      A    C
ATOM   2437  HE2 TYR A 168      13.826   6.163   5.838  1.00  0.00      A    H
ATOM   2438  C   TYR A 168       9.902   9.010   1.956  1.00  0.00      A    C
ATOM   2439  O   TYR A 168      10.286   8.052   1.326  1.00  0.00      A    O
ATOM   2440  N   GLY A 169       9.697  10.184   1.374  1.00  0.00      A    N
ATOM   2441  HN  GLY A 169       9.535  11.029   1.877  1.00  0.00      A    H
ATOM   2442  CA  GLY A 169       9.882  10.468  -0.055  1.00  0.00      A    C
ATOM   2443  HA1 GLY A 169      10.683   9.818  -0.376  1.00  0.00      A    H
ATOM   2444  HA2 GLY A 169       9.003  10.239  -0.639  1.00  0.00      A    H
ATOM   2445  C   GLY A 169      10.366  11.870  -0.459  1.00  0.00      A    C
ATOM   2446  O   GLY A 169      10.225  12.743   0.363  1.00  0.00      A    O
ATOM   2447  N   THR A 170      11.046  12.031  -1.623  1.00  0.00      A    N
ATOM   2448  HN  THR A 170      11.132  11.293  -2.288  1.00  0.00      A    H
ATOM   2449  CA  THR A 170      11.763  13.239  -1.995  1.00  0.00      A    C
ATOM   2450  HA  THR A 170      11.473  13.962  -1.247  1.00  0.00      A    H
ATOM   2451  CB  THR A 170      13.242  12.967  -2.082  1.00  0.00      A    C
ATOM   2452  HB  THR A 170      13.523  11.989  -2.530  1.00  0.00      A    H
ATOM   2453  OG1 THR A 170      13.829  13.001  -0.792  1.00  0.00      A    O
ATOM   2454  HG1 THR A 170      13.730  13.906  -0.488  1.00  0.00      A    H
ATOM   2455  CG2 THR A 170      14.049  13.915  -2.885  1.00  0.00      A    C
ATOM   2456 HG21 THR A 170      14.289  14.737  -2.178  1.00  0.00      A    H
ATOM   2457 HG22 THR A 170      15.033  13.429  -3.059  1.00  0.00      A    H
ATOM   2458 HG23 THR A 170      13.722  14.301  -3.874  1.00  0.00      A    H
ATOM   2459  C   THR A 170      11.247  13.598  -3.351  1.00  0.00      A    C
ATOM   2460  O   THR A 170      10.961  12.711  -4.193  1.00  0.00      A    O
ATOM   2461  N   GLU A 171      11.145  14.858  -3.625  1.00  0.00      A    N
ATOM   2462  HN  GLU A 171      11.357  15.604  -2.999  1.00  0.00      A    H
ATOM   2463  CA  GLU A 171      10.713  15.384  -4.906  1.00  0.00      A    C
ATOM   2464  HA  GLU A 171      10.758  14.597  -5.644  1.00  0.00      A    H
ATOM   2465  CB  GLU A 171       9.381  16.165  -4.966  1.00  0.00      A    C
ATOM   2466  HB1 GLU A 171       9.376  16.946  -4.175  1.00  0.00      A    H
ATOM   2467  HB2 GLU A 171       9.124  16.676  -5.918  1.00  0.00      A    H
ATOM   2468  CG  GLU A 171       8.203  15.262  -4.639  1.00  0.00      A    C
ATOM   2469  HG1 GLU A 171       8.307  14.338  -5.248  1.00  0.00      A    H
ATOM   2470  HG2 GLU A 171       8.166  14.956  -3.572  1.00  0.00      A    H
ATOM   2471  CD  GLU A 171       6.825  15.905  -4.889  1.00  0.00      A    C
ATOM   2472  OE1 GLU A 171       5.775  15.204  -4.796  1.00  0.00      A    O
ATOM   2473  OE2 GLU A 171       6.802  17.086  -5.303  1.00  0.00      A    O
ATOM   2474  C   GLU A 171      11.704  16.426  -5.377  1.00  0.00      A    C
ATOM   2475  O   GLU A 171      12.741  16.605  -4.772  1.00  0.00      A    O
ATOM   2476  N   ASP A 172      11.434  17.096  -6.535  1.00  0.00      A    N
ATOM   2477  HN  ASP A 172      10.627  16.852  -7.068  1.00  0.00      A    H
ATOM   2478  CA  ASP A 172      12.186  18.247  -6.999  1.00  0.00      A    C
ATOM   2479  HA  ASP A 172      13.209  17.994  -6.761  1.00  0.00      A    H
ATOM   2480  CB  ASP A 172      11.991  18.408  -8.517  1.00  0.00      A    C
ATOM   2481  HB1 ASP A 172      11.013  18.036  -8.889  1.00  0.00      A    H
ATOM   2482  HB2 ASP A 172      12.100  19.455  -8.872  1.00  0.00      A    H
ATOM   2483  CG  ASP A 172      12.963  17.506  -9.215  1.00  0.00      A    C
ATOM   2484  OD1 ASP A 172      12.627  16.315  -9.385  1.00  0.00      A    O
ATOM   2485  OD2 ASP A 172      14.074  17.944  -9.610  1.00  0.00      A    O
ATOM   2486  C   ASP A 172      11.837  19.544  -6.261  1.00  0.00      A    C
ATOM   2487  O   ASP A 172      11.206  20.483  -6.734  1.00  0.00      A    O
ATOM   2488  N   GLY A 173      12.214  19.601  -4.929  1.00  0.00      A    N
ATOM   2489  HN  GLY A 173      12.813  18.919  -4.516  1.00  0.00      A    H
ATOM   2490  CA  GLY A 173      11.741  20.710  -4.036  1.00  0.00      A    C
ATOM   2491  HA1 GLY A 173      12.614  21.329  -3.893  1.00  0.00      A    H
ATOM   2492  HA2 GLY A 173      10.935  21.271  -4.486  1.00  0.00      A    H
ATOM   2493  C   GLY A 173      11.265  20.279  -2.691  1.00  0.00      A    C
ATOM   2494  O   GLY A 173      11.686  20.748  -1.645  1.00  0.00      A    O
ATOM   2495  N   LEU A 174      10.232  19.429  -2.617  1.00  0.00      A    N
ATOM   2496  HN  LEU A 174       9.791  19.041  -3.422  1.00  0.00      A    H
ATOM   2497  CA  LEU A 174       9.567  19.139  -1.261  1.00  0.00      A    C
ATOM   2498  HA  LEU A 174       9.628  19.979  -0.585  1.00  0.00      A    H
ATOM   2499  CB  LEU A 174       8.108  18.941  -1.501  1.00  0.00      A    C
ATOM   2500  HB1 LEU A 174       7.943  18.093  -2.199  1.00  0.00      A    H
ATOM   2501  HB2 LEU A 174       7.516  18.751  -0.580  1.00  0.00      A    H
ATOM   2502  CG  LEU A 174       7.379  20.123  -2.118  1.00  0.00      A    C
ATOM   2503  HG  LEU A 174       7.830  20.562  -3.033  1.00  0.00      A    H
ATOM   2504  CD1 LEU A 174       6.099  19.453  -2.615  1.00  0.00      A    C
ATOM   2505 HD11 LEU A 174       5.430  20.256  -2.994  1.00  0.00      A    H
ATOM   2506 HD12 LEU A 174       6.308  18.675  -3.379  1.00  0.00      A    H
ATOM   2507 HD13 LEU A 174       5.667  18.943  -1.727  1.00  0.00      A    H
ATOM   2508  CD2 LEU A 174       7.161  21.299  -1.134  1.00  0.00      A    C
ATOM   2509 HD21 LEU A 174       6.596  20.931  -0.250  1.00  0.00      A    H
ATOM   2510 HD22 LEU A 174       8.056  21.930  -0.945  1.00  0.00      A    H
ATOM   2511 HD23 LEU A 174       6.452  21.978  -1.653  1.00  0.00      A    H
ATOM   2512  C   LEU A 174      10.137  17.855  -0.733  1.00  0.00      A    C
ATOM   2513  O   LEU A 174      10.708  17.065  -1.495  1.00  0.00      A    O
ATOM   2514  N   ASP A 175      10.018  17.529   0.527  1.00  0.00      A    N
ATOM   2515  HN  ASP A 175       9.408  18.156   1.007  1.00  0.00      A    H
ATOM   2516  CA  ASP A 175      10.531  16.365   1.170  1.00  0.00      A    C
ATOM   2517  HA  ASP A 175      10.514  15.619   0.389  1.00  0.00      A    H
ATOM   2518  CB  ASP A 175      11.872  16.510   1.874  1.00  0.00      A    C
ATOM   2519  HB1 ASP A 175      11.865  17.324   2.629  1.00  0.00      A    H
ATOM   2520  HB2 ASP A 175      12.182  15.583   2.403  1.00  0.00      A    H
ATOM   2521  CG  ASP A 175      12.981  16.790   0.856  1.00  0.00      A    C
ATOM   2522  OD1 ASP A 175      13.448  15.834   0.240  1.00  0.00      A    O
ATOM   2523  OD2 ASP A 175      13.452  17.963   0.787  1.00  0.00      A    O
ATOM   2524  C   ASP A 175       9.578  15.932   2.261  1.00  0.00      A    C
ATOM   2525  O   ASP A 175       9.060  16.699   3.048  1.00  0.00      A    O
ATOM   2526  N   TYR A 176       9.185  14.609   2.397  1.00  0.00      A    N
ATOM   2527  HN  TYR A 176       9.653  13.937   1.828  1.00  0.00      A    H
ATOM   2528  CA  TYR A 176       8.130  14.235   3.245  1.00  0.00      A    C
ATOM   2529  HA  TYR A 176       8.099  14.926   4.074  1.00  0.00      A    H
ATOM   2530  CB  TYR A 176       6.762  14.397   2.515  1.00  0.00      A    C
ATOM   2531  HB1 TYR A 176       5.985  14.064   3.236  1.00  0.00      A    H
ATOM   2532  HB2 TYR A 176       6.547  15.462   2.286  1.00  0.00      A    H
ATOM   2533  CG  TYR A 176       6.703  13.686   1.232  1.00  0.00      A    C
ATOM   2534  CD1 TYR A 176       6.306  12.353   1.342  1.00  0.00      A    C
ATOM   2535  HD1 TYR A 176       6.087  11.883   2.289  1.00  0.00      A    H
ATOM   2536  CE1 TYR A 176       6.261  11.543   0.189  1.00  0.00      A    C
ATOM   2537  HE1 TYR A 176       6.017  10.493   0.247  1.00  0.00      A    H
ATOM   2538  CZ  TYR A 176       6.570  12.052  -1.063  1.00  0.00      A    C
ATOM   2539  OH  TYR A 176       6.335  11.192  -2.143  1.00  0.00      A    O
ATOM   2540  HH  TYR A 176       6.296  11.785  -2.897  1.00  0.00      A    H
ATOM   2541  CD2 TYR A 176       7.007  14.124  -0.053  1.00  0.00      A    C
ATOM   2542  HD2 TYR A 176       7.336  15.151  -0.111  1.00  0.00      A    H
ATOM   2543  CE2 TYR A 176       6.931  13.376  -1.152  1.00  0.00      A    C
ATOM   2544  HE2 TYR A 176       7.141  13.782  -2.131  1.00  0.00      A    H
ATOM   2545  C   TYR A 176       8.239  12.821   3.809  1.00  0.00      A    C
ATOM   2546  O   TYR A 176       9.025  11.980   3.424  1.00  0.00      A    O
ATOM   2547  N   TRP A 177       7.538  12.654   4.940  1.00  0.00      A    N
ATOM   2548  HN  TRP A 177       7.156  13.537   5.206  1.00  0.00      A    H
ATOM   2549  CA  TRP A 177       7.308  11.418   5.604  1.00  0.00      A    C
ATOM   2550  HA  TRP A 177       8.005  10.647   5.310  1.00  0.00      A    H
ATOM   2551  CB  TRP A 177       7.329  11.613   7.158  1.00  0.00      A    C
ATOM   2552  HB1 TRP A 177       6.432  12.197   7.453  1.00  0.00      A    H
ATOM   2553  HB2 TRP A 177       7.253  10.649   7.706  1.00  0.00      A    H
ATOM   2554  CG  TRP A 177       8.547  12.376   7.741  1.00  0.00      A    C
ATOM   2555  CD1 TRP A 177       8.603  13.684   8.154  1.00  0.00      A    C
ATOM   2556  HD1 TRP A 177       7.821  14.414   8.003  1.00  0.00      A    H
ATOM   2557  NE1 TRP A 177       9.792  13.979   8.661  1.00  0.00      A    N
ATOM   2558  HE1 TRP A 177       9.948  14.718   9.279  1.00  0.00      A    H
ATOM   2559  CE2 TRP A 177      10.620  12.853   8.565  1.00  0.00      A    C
ATOM   2560  CD2 TRP A 177       9.847  11.830   7.971  1.00  0.00      A    C
ATOM   2561  CE3 TRP A 177      10.345  10.604   7.708  1.00  0.00      A    C
ATOM   2562  HE3 TRP A 177       9.645   9.870   7.339  1.00  0.00      A    H
ATOM   2563  CZ3 TRP A 177      11.617  10.335   8.230  1.00  0.00      A    C
ATOM   2564  HZ3 TRP A 177      11.991   9.322   8.209  1.00  0.00      A    H
ATOM   2565  CZ2 TRP A 177      11.942  12.708   8.993  1.00  0.00      A    C
ATOM   2566  HZ2 TRP A 177      12.476  13.532   9.442  1.00  0.00      A    H
ATOM   2567  CH2 TRP A 177      12.393  11.360   8.818  1.00  0.00      A    C
ATOM   2568  HH2 TRP A 177      13.422  11.177   9.090  1.00  0.00      A    H
ATOM   2569  C   TRP A 177       5.860  10.941   5.297  1.00  0.00      A    C
ATOM   2570  O   TRP A 177       4.891  11.724   5.204  1.00  0.00      A    O
ATOM   2571  N   ILE A 178       5.622   9.681   5.155  1.00  0.00      A    N
ATOM   2572  HN  ILE A 178       6.375   9.045   5.305  1.00  0.00      A    H
ATOM   2573  CA  ILE A 178       4.364   9.063   4.826  1.00  0.00      A    C
ATOM   2574  HA  ILE A 178       3.620   9.803   4.571  1.00  0.00      A    H
ATOM   2575  CB  ILE A 178       4.406   8.111   3.666  1.00  0.00      A    C
ATOM   2576  HB  ILE A 178       4.951   7.213   4.027  1.00  0.00      A    H
ATOM   2577  CG2 ILE A 178       3.016   7.477   3.261  1.00  0.00      A    C
ATOM   2578 HG21 ILE A 178       2.334   7.175   4.085  1.00  0.00      A    H
ATOM   2579 HG22 ILE A 178       2.508   8.098   2.492  1.00  0.00      A    H
ATOM   2580 HG23 ILE A 178       3.186   6.461   2.845  1.00  0.00      A    H
ATOM   2581  CG1 ILE A 178       5.166   8.858   2.520  1.00  0.00      A    C
ATOM   2582 HG11 ILE A 178       4.652   9.775   2.159  1.00  0.00      A    H
ATOM   2583 HG12 ILE A 178       6.163   9.140   2.920  1.00  0.00      A    H
ATOM   2584  CD  ILE A 178       5.453   7.780   1.407  1.00  0.00      A    C
ATOM   2585  HD1 ILE A 178       5.897   6.917   1.948  1.00  0.00      A    H
ATOM   2586  HD2 ILE A 178       4.505   7.463   0.922  1.00  0.00      A    H
ATOM   2587  HD3 ILE A 178       6.214   8.170   0.699  1.00  0.00      A    H
ATOM   2588  C   ILE A 178       3.861   8.316   6.036  1.00  0.00      A    C
ATOM   2589  O   ILE A 178       4.541   7.405   6.516  1.00  0.00      A    O
ATOM   2590  N   VAL A 179       2.633   8.528   6.524  1.00  0.00      A    N
ATOM   2591  HN  VAL A 179       2.014   9.196   6.117  1.00  0.00      A    H
ATOM   2592  CA  VAL A 179       2.081   7.983   7.722  1.00  0.00      A    C
ATOM   2593  HA  VAL A 179       2.668   7.125   8.014  1.00  0.00      A    H
ATOM   2594  CB  VAL A 179       2.080   9.099   8.781  1.00  0.00      A    C
ATOM   2595  HB  VAL A 179       1.807  10.057   8.289  1.00  0.00      A    H
ATOM   2596  CG1 VAL A 179       1.038   8.789   9.839  1.00  0.00      A    C
ATOM   2597 HG11 VAL A 179       1.098   9.492  10.697  1.00  0.00      A    H
ATOM   2598 HG12 VAL A 179      -0.007   8.817   9.461  1.00  0.00      A    H
ATOM   2599 HG13 VAL A 179       1.174   7.758  10.228  1.00  0.00      A    H
ATOM   2600  CG2 VAL A 179       3.520   9.284   9.321  1.00  0.00      A    C
ATOM   2601 HG21 VAL A 179       3.816   8.320   9.786  1.00  0.00      A    H
ATOM   2602 HG22 VAL A 179       4.277   9.444   8.524  1.00  0.00      A    H
ATOM   2603 HG23 VAL A 179       3.538  10.100  10.075  1.00  0.00      A    H
ATOM   2604  C   VAL A 179       0.663   7.338   7.557  1.00  0.00      A    C
ATOM   2605  O   VAL A 179      -0.207   7.926   6.887  1.00  0.00      A    O
ATOM   2606  N   ARG A 180       0.461   6.117   8.116  1.00  0.00      A    N
ATOM   2607  HN  ARG A 180       1.254   5.769   8.609  1.00  0.00      A    H
ATOM   2608  CA  ARG A 180      -0.848   5.438   8.163  1.00  0.00      A    C
ATOM   2609  HA  ARG A 180      -1.386   5.790   7.295  1.00  0.00      A    H
ATOM   2610  CB  ARG A 180      -0.764   3.924   8.041  1.00  0.00      A    C
ATOM   2611  HB1 ARG A 180      -1.035   3.719   6.983  1.00  0.00      A    H
ATOM   2612  HB2 ARG A 180       0.241   3.505   8.262  1.00  0.00      A    H
ATOM   2613  CG  ARG A 180      -1.560   2.945   8.887  1.00  0.00      A    C
ATOM   2614  HG1 ARG A 180      -1.255   3.020   9.953  1.00  0.00      A    H
ATOM   2615  HG2 ARG A 180      -2.623   3.264   8.928  1.00  0.00      A    H
ATOM   2616  CD  ARG A 180      -1.623   1.466   8.479  1.00  0.00      A    C
ATOM   2617  HD1 ARG A 180      -2.315   1.398   7.613  1.00  0.00      A    H
ATOM   2618  HD2 ARG A 180      -0.688   1.005   8.095  1.00  0.00      A    H
ATOM   2619  NE  ARG A 180      -2.243   0.636   9.525  1.00  0.00      A    N
ATOM   2620  HE  ARG A 180      -2.784   1.052  10.255  1.00  0.00      A    H
ATOM   2621  CZ  ARG A 180      -2.086  -0.752   9.504  1.00  0.00      A    C
ATOM   2622  NH1 ARG A 180      -1.665  -1.430   8.447  1.00  0.00      A    N
ATOM   2623 HH11 ARG A 180      -1.497  -1.038   7.542  1.00  0.00      A    H
ATOM   2624 HH12 ARG A 180      -1.500  -2.396   8.643  1.00  0.00      A    H
ATOM   2625  NH2 ARG A 180      -2.307  -1.415  10.609  1.00  0.00      A    N
ATOM   2626 HH21 ARG A 180      -2.553  -0.890  11.424  1.00  0.00      A    H
ATOM   2627 HH22 ARG A 180      -2.048  -2.379  10.536  1.00  0.00      A    H
ATOM   2628  C   ARG A 180      -1.605   5.697   9.399  1.00  0.00      A    C
ATOM   2629  O   ARG A 180      -1.018   5.624  10.441  1.00  0.00      A    O
ATOM   2630  N   ASN A 181      -2.854   6.133   9.233  1.00  0.00      A    N
ATOM   2631  HN  ASN A 181      -3.280   6.166   8.332  1.00  0.00      A    H
ATOM   2632  CA  ASN A 181      -3.679   6.503  10.348  1.00  0.00      A    C
ATOM   2633  HA  ASN A 181      -3.137   6.636  11.273  1.00  0.00      A    H
ATOM   2634  CB  ASN A 181      -4.246   7.951  10.089  1.00  0.00      A    C
ATOM   2635  HB1 ASN A 181      -5.070   8.060  10.827  1.00  0.00      A    H
ATOM   2636  HB2 ASN A 181      -3.511   8.780  10.177  1.00  0.00      A    H
ATOM   2637  CG  ASN A 181      -4.848   8.035   8.709  1.00  0.00      A    C
ATOM   2638  OD1 ASN A 181      -5.916   7.497   8.432  1.00  0.00      A    O
ATOM   2639  ND2 ASN A 181      -4.031   8.467   7.697  1.00  0.00      A    N
ATOM   2640 HD21 ASN A 181      -4.272   8.346   6.735  1.00  0.00      A    H
ATOM   2641 HD22 ASN A 181      -3.082   8.697   7.914  1.00  0.00      A    H
ATOM   2642  C   ASN A 181      -4.670   5.378  10.665  1.00  0.00      A    C
ATOM   2643  O   ASN A 181      -4.420   4.203  10.463  1.00  0.00      A    O
ATOM   2644  N   SER A 182      -5.900   5.727  11.026  1.00  0.00      A    N
ATOM   2645  HN  SER A 182      -6.187   6.627  11.343  1.00  0.00      A    H
ATOM   2646  CA  SER A 182      -6.986   4.820  11.157  1.00  0.00      A    C
ATOM   2647  HA  SER A 182      -6.691   3.905  10.665  1.00  0.00      A    H
ATOM   2648  CB  SER A 182      -7.288   4.543  12.560  1.00  0.00      A    C
ATOM   2649  HB1 SER A 182      -7.980   3.687  12.708  1.00  0.00      A    H
ATOM   2650  HB2 SER A 182      -6.437   4.084  13.107  1.00  0.00      A    H
ATOM   2651  OG  SER A 182      -7.729   5.715  13.200  1.00  0.00      A    O
ATOM   2652  HG1 SER A 182      -7.921   5.499  14.115  1.00  0.00      A    H
ATOM   2653  C   SER A 182      -8.246   5.193  10.434  1.00  0.00      A    C
ATOM   2654  O   SER A 182      -9.315   4.608  10.571  1.00  0.00      A    O
ATOM   2655  N   TRP A 183      -8.234   6.273   9.619  1.00  0.00      A    N
ATOM   2656  HN  TRP A 183      -7.388   6.770   9.438  1.00  0.00      A    H
ATOM   2657  CA  TRP A 183      -9.349   7.043   9.159  1.00  0.00      A    C
ATOM   2658  HA  TRP A 183     -10.202   6.821   9.784  1.00  0.00      A    H
ATOM   2659  CB  TRP A 183      -9.004   8.522   9.347  1.00  0.00      A    C
ATOM   2660  HB1 TRP A 183      -8.024   8.749   8.875  1.00  0.00      A    H
ATOM   2661  HB2 TRP A 183      -9.722   9.129   8.756  1.00  0.00      A    H
ATOM   2662  CG  TRP A 183      -8.958   9.084  10.842  1.00  0.00      A    C
ATOM   2663  CD1 TRP A 183      -9.457   8.542  12.042  1.00  0.00      A    C
ATOM   2664  HD1 TRP A 183     -10.151   7.716  12.066  1.00  0.00      A    H
ATOM   2665  NE1 TRP A 183      -9.423   9.589  12.965  1.00  0.00      A    N
ATOM   2666  HE1 TRP A 183      -9.455   9.442  13.929  1.00  0.00      A    H
ATOM   2667  CE2 TRP A 183      -8.609  10.579  12.501  1.00  0.00      A    C
ATOM   2668  CD2 TRP A 183      -8.417  10.325  11.139  1.00  0.00      A    C
ATOM   2669  CE3 TRP A 183      -7.797  11.306  10.351  1.00  0.00      A    C
ATOM   2670  HE3 TRP A 183      -7.658  11.186   9.287  1.00  0.00      A    H
ATOM   2671  CZ3 TRP A 183      -7.444  12.556  10.910  1.00  0.00      A    C
ATOM   2672  HZ3 TRP A 183      -7.091  13.433  10.389  1.00  0.00      A    H
ATOM   2673  CZ2 TRP A 183      -8.198  11.774  13.117  1.00  0.00      A    C
ATOM   2674  HZ2 TRP A 183      -8.324  11.993  14.167  1.00  0.00      A    H
ATOM   2675  CH2 TRP A 183      -7.594  12.741  12.299  1.00  0.00      A    C
ATOM   2676  HH2 TRP A 183      -7.195  13.657  12.710  1.00  0.00      A    H
ATOM   2677  C   TRP A 183      -9.906   6.552   7.818  1.00  0.00      A    C
ATOM   2678  O   TRP A 183     -10.776   7.134   7.143  1.00  0.00      A    O
ATOM   2679  N   GLY A 184      -9.408   5.320   7.442  1.00  0.00      A    N
ATOM   2680  HN  GLY A 184      -8.755   4.859   8.039  1.00  0.00      A    H
ATOM   2681  CA  GLY A 184      -9.820   4.586   6.245  1.00  0.00      A    C
ATOM   2682  HA1 GLY A 184      -9.383   3.602   6.330  1.00  0.00      A    H
ATOM   2683  HA2 GLY A 184     -10.900   4.588   6.212  1.00  0.00      A    H
ATOM   2684  C   GLY A 184      -9.382   5.117   4.839  1.00  0.00      A    C
ATOM   2685  O   GLY A 184      -9.006   6.255   4.682  1.00  0.00      A    O
ATOM   2686  N   SER A 185      -9.480   4.292   3.786  1.00  0.00      A    N
ATOM   2687  HN  SER A 185      -9.927   3.401   3.785  1.00  0.00      A    H
ATOM   2688  CA  SER A 185      -8.816   4.499   2.526  1.00  0.00      A    C
ATOM   2689  HA  SER A 185      -7.809   4.860   2.675  1.00  0.00      A    H
ATOM   2690  CB  SER A 185      -8.671   3.194   1.814  1.00  0.00      A    C
ATOM   2691  HB1 SER A 185      -7.958   3.240   0.964  1.00  0.00      A    H
ATOM   2692  HB2 SER A 185      -8.210   2.470   2.519  1.00  0.00      A    H
ATOM   2693  OG  SER A 185      -9.917   2.584   1.372  1.00  0.00      A    O
ATOM   2694  HG1 SER A 185      -9.672   1.659   1.297  1.00  0.00      A    H
ATOM   2695  C   SER A 185      -9.560   5.501   1.643  1.00  0.00      A    C
ATOM   2696  O   SER A 185      -9.160   5.700   0.484  1.00  0.00      A    O
ATOM   2697  N   SER A 186     -10.665   6.168   2.156  1.00  0.00      A    N
ATOM   2698  HN  SER A 186     -10.994   6.041   3.088  1.00  0.00      A    H
ATOM   2699  CA  SER A 186     -11.424   7.192   1.432  1.00  0.00      A    C
ATOM   2700  HA  SER A 186     -11.299   6.957   0.386  1.00  0.00      A    H
ATOM   2701  CB  SER A 186     -12.849   7.405   1.670  1.00  0.00      A    C
ATOM   2702  HB1 SER A 186     -13.026   7.851   2.672  1.00  0.00      A    H
ATOM   2703  HB2 SER A 186     -13.259   8.118   0.923  1.00  0.00      A    H
ATOM   2704  OG  SER A 186     -13.533   6.202   1.649  1.00  0.00      A    O
ATOM   2705  HG1 SER A 186     -14.412   6.543   1.467  1.00  0.00      A    H
ATOM   2706  C   SER A 186     -10.792   8.560   1.713  1.00  0.00      A    C
ATOM   2707  O   SER A 186     -10.867   9.424   0.847  1.00  0.00      A    O
ATOM   2708  N   TRP A 187     -10.185   8.674   2.948  1.00  0.00      A    N
ATOM   2709  HN  TRP A 187     -10.260   7.908   3.581  1.00  0.00      A    H
ATOM   2710  CA  TRP A 187      -9.705   9.906   3.568  1.00  0.00      A    C
ATOM   2711  HA  TRP A 187     -10.261  10.781   3.265  1.00  0.00      A    H
ATOM   2712  CB  TRP A 187      -9.733   9.790   5.115  1.00  0.00      A    C
ATOM   2713  HB1 TRP A 187     -10.783   9.486   5.314  1.00  0.00      A    H
ATOM   2714  HB2 TRP A 187      -9.118   8.871   5.225  1.00  0.00      A    H
ATOM   2715  CG  TRP A 187      -9.112  10.943   5.972  1.00  0.00      A    C
ATOM   2716  CD1 TRP A 187      -9.752  12.030   6.512  1.00  0.00      A    C
ATOM   2717  HD1 TRP A 187     -10.786  12.293   6.341  1.00  0.00      A    H
ATOM   2718  NE1 TRP A 187      -8.894  12.825   7.231  1.00  0.00      A    N
ATOM   2719  HE1 TRP A 187      -9.192  13.596   7.750  1.00  0.00      A    H
ATOM   2720  CE2 TRP A 187      -7.629  12.324   7.053  1.00  0.00      A    C
ATOM   2721  CD2 TRP A 187      -7.717  11.154   6.205  1.00  0.00      A    C
ATOM   2722  CE3 TRP A 187      -6.547  10.484   5.817  1.00  0.00      A    C
ATOM   2723  HE3 TRP A 187      -6.595   9.652   5.130  1.00  0.00      A    H
ATOM   2724  CZ3 TRP A 187      -5.260  10.953   6.295  1.00  0.00      A    C
ATOM   2725  HZ3 TRP A 187      -4.383  10.453   5.911  1.00  0.00      A    H
ATOM   2726  CZ2 TRP A 187      -6.431  12.717   7.500  1.00  0.00      A    C
ATOM   2727  HZ2 TRP A 187      -6.443  13.486   8.259  1.00  0.00      A    H
ATOM   2728  CH2 TRP A 187      -5.204  12.058   7.156  1.00  0.00      A    C
ATOM   2729  HH2 TRP A 187      -4.323  12.264   7.746  1.00  0.00      A    H
ATOM   2730  C   TRP A 187      -8.308  10.310   3.050  1.00  0.00      A    C
ATOM   2731  O   TRP A 187      -7.508   9.415   2.752  1.00  0.00      A    O
ATOM   2732  N   GLY A 188      -7.974  11.645   2.870  1.00  0.00      A    N
ATOM   2733  HN  GLY A 188      -8.684  12.345   2.881  1.00  0.00      A    H
ATOM   2734  CA  GLY A 188      -6.594  12.072   2.763  1.00  0.00      A    C
ATOM   2735  HA1 GLY A 188      -6.660  13.140   2.915  1.00  0.00      A    H
ATOM   2736  HA2 GLY A 188      -5.902  11.678   3.492  1.00  0.00      A    H
ATOM   2737  C   GLY A 188      -6.090  11.773   1.419  1.00  0.00      A    C
ATOM   2738  O   GLY A 188      -6.699  11.917   0.365  1.00  0.00      A    O
ATOM   2739  N   GLU A 189      -4.844  11.188   1.382  1.00  0.00      A    N
ATOM   2740  HN  GLU A 189      -4.349  11.042   2.235  1.00  0.00      A    H
ATOM   2741  CA  GLU A 189      -4.327  10.477   0.216  1.00  0.00      A    C
ATOM   2742  HA  GLU A 189      -4.911  10.727  -0.657  1.00  0.00      A    H
ATOM   2743  CB  GLU A 189      -2.796  10.758   0.007  1.00  0.00      A    C
ATOM   2744  HB1 GLU A 189      -2.722  11.864  -0.066  1.00  0.00      A    H
ATOM   2745  HB2 GLU A 189      -2.106  10.412   0.806  1.00  0.00      A    H
ATOM   2746  CG  GLU A 189      -2.383  10.326  -1.430  1.00  0.00      A    C
ATOM   2747  HG1 GLU A 189      -2.696   9.270  -1.575  1.00  0.00      A    H
ATOM   2748  HG2 GLU A 189      -2.945  10.961  -2.148  1.00  0.00      A    H
ATOM   2749  CD  GLU A 189      -0.928  10.494  -1.751  1.00  0.00      A    C
ATOM   2750  OE1 GLU A 189      -0.645  11.324  -2.674  1.00  0.00      A    O
ATOM   2751  OE2 GLU A 189      -0.026   9.808  -1.162  1.00  0.00      A    O
ATOM   2752  C   GLU A 189      -4.573   8.936   0.411  1.00  0.00      A    C
ATOM   2753  O   GLU A 189      -3.626   8.141   0.655  1.00  0.00      A    O
ATOM   2754  N   ASN A 190      -5.798   8.554   0.299  1.00  0.00      A    N
ATOM   2755  HN  ASN A 190      -6.536   9.204   0.135  1.00  0.00      A    H
ATOM   2756  CA  ASN A 190      -6.168   7.118   0.289  1.00  0.00      A    C
ATOM   2757  HA  ASN A 190      -7.243   7.226   0.281  1.00  0.00      A    H
ATOM   2758  CB  ASN A 190      -5.700   6.222  -0.909  1.00  0.00      A    C
ATOM   2759  HB1 ASN A 190      -4.591   6.171  -0.890  1.00  0.00      A    H
ATOM   2760  HB2 ASN A 190      -6.170   5.222  -0.791  1.00  0.00      A    H
ATOM   2761  CG  ASN A 190      -6.239   6.879  -2.164  1.00  0.00      A    C
ATOM   2762  OD1 ASN A 190      -5.602   7.525  -3.042  1.00  0.00      A    O
ATOM   2763  ND2 ASN A 190      -7.561   6.718  -2.268  1.00  0.00      A    N
ATOM   2764 HD21 ASN A 190      -7.998   7.279  -2.972  1.00  0.00      A    H
ATOM   2765 HD22 ASN A 190      -8.054   6.203  -1.568  1.00  0.00      A    H
ATOM   2766  C   ASN A 190      -5.869   6.388   1.632  1.00  0.00      A    C
ATOM   2767  O   ASN A 190      -5.457   5.243   1.576  1.00  0.00      A    O
ATOM   2768  N   GLY A 191      -6.088   7.040   2.742  1.00  0.00      A    N
ATOM   2769  HN  GLY A 191      -6.585   7.904   2.744  1.00  0.00      A    H
ATOM   2770  CA  GLY A 191      -5.734   6.525   4.020  1.00  0.00      A    C
ATOM   2771  HA1 GLY A 191      -6.422   6.861   4.782  1.00  0.00      A    H
ATOM   2772  HA2 GLY A 191      -5.759   5.446   4.028  1.00  0.00      A    H
ATOM   2773  C   GLY A 191      -4.422   6.902   4.491  1.00  0.00      A    C
ATOM   2774  O   GLY A 191      -4.123   6.659   5.678  1.00  0.00      A    O
ATOM   2775  N   TYR A 192      -3.559   7.524   3.679  1.00  0.00      A    N
ATOM   2776  HN  TYR A 192      -3.866   7.585   2.733  1.00  0.00      A    H
ATOM   2777  CA  TYR A 192      -2.198   7.992   4.041  1.00  0.00      A    C
ATOM   2778  HA  TYR A 192      -2.024   7.561   5.015  1.00  0.00      A    H
ATOM   2779  CB  TYR A 192      -1.199   7.397   3.093  1.00  0.00      A    C
ATOM   2780  HB1 TYR A 192      -1.341   7.745   2.048  1.00  0.00      A    H
ATOM   2781  HB2 TYR A 192      -0.165   7.734   3.322  1.00  0.00      A    H
ATOM   2782  CG  TYR A 192      -1.229   5.860   3.132  1.00  0.00      A    C
ATOM   2783  CD1 TYR A 192      -2.039   5.165   2.178  1.00  0.00      A    C
ATOM   2784  HD1 TYR A 192      -2.545   5.678   1.373  1.00  0.00      A    H
ATOM   2785  CE1 TYR A 192      -2.164   3.715   2.169  1.00  0.00      A    C
ATOM   2786  HE1 TYR A 192      -2.877   3.209   1.534  1.00  0.00      A    H
ATOM   2787  CZ  TYR A 192      -1.581   3.029   3.258  1.00  0.00      A    C
ATOM   2788  OH  TYR A 192      -1.666   1.660   3.451  1.00  0.00      A    O
ATOM   2789  HH  TYR A 192      -2.065   1.362   2.630  1.00  0.00      A    H
ATOM   2790  CD2 TYR A 192      -0.659   5.128   4.145  1.00  0.00      A    C
ATOM   2791  HD2 TYR A 192      -0.018   5.613   4.866  1.00  0.00      A    H
ATOM   2792  CE2 TYR A 192      -0.870   3.752   4.260  1.00  0.00      A    C
ATOM   2793  HE2 TYR A 192      -0.450   3.234   5.109  1.00  0.00      A    H
ATOM   2794  C   TYR A 192      -2.129   9.508   4.027  1.00  0.00      A    C
ATOM   2795  O   TYR A 192      -2.991  10.328   3.547  1.00  0.00      A    O
ATOM   2796  N   ILE A 193      -1.046  10.010   4.540  1.00  0.00      A    N
ATOM   2797  HN  ILE A 193      -0.304   9.472   4.933  1.00  0.00      A    H
ATOM   2798  CA  ILE A 193      -0.868  11.380   4.804  1.00  0.00      A    C
ATOM   2799  HA  ILE A 193      -1.381  12.014   4.096  1.00  0.00      A    H
ATOM   2800  CB  ILE A 193      -1.350  11.984   6.145  1.00  0.00      A    C
ATOM   2801  HB  ILE A 193      -2.458  11.933   6.069  1.00  0.00      A    H
ATOM   2802  CG2 ILE A 193      -0.763  11.236   7.324  1.00  0.00      A    C
ATOM   2803 HG21 ILE A 193      -1.225  11.654   8.244  1.00  0.00      A    H
ATOM   2804 HG22 ILE A 193      -0.968  10.152   7.198  1.00  0.00      A    H
ATOM   2805 HG23 ILE A 193       0.316  11.473   7.441  1.00  0.00      A    H
ATOM   2806  CG1 ILE A 193      -1.022  13.487   6.201  1.00  0.00      A    C
ATOM   2807 HG11 ILE A 193       0.009  13.564   6.607  1.00  0.00      A    H
ATOM   2808 HG12 ILE A 193      -1.149  13.958   5.203  1.00  0.00      A    H
ATOM   2809  CD  ILE A 193      -1.893  14.302   7.174  1.00  0.00      A    C
ATOM   2810  HD1 ILE A 193      -1.626  13.986   8.205  1.00  0.00      A    H
ATOM   2811  HD2 ILE A 193      -1.623  15.377   7.100  1.00  0.00      A    H
ATOM   2812  HD3 ILE A 193      -2.982  14.184   6.986  1.00  0.00      A    H
ATOM   2813  C   ILE A 193       0.540  11.703   4.526  1.00  0.00      A    C
ATOM   2814  O   ILE A 193       1.362  10.867   4.918  1.00  0.00      A    O
ATOM   2815  N   ARG A 194       0.875  12.754   3.837  1.00  0.00      A    N
ATOM   2816  HN  ARG A 194       0.205  13.226   3.269  1.00  0.00      A    H
ATOM   2817  CA  ARG A 194       2.297  13.148   3.729  1.00  0.00      A    C
ATOM   2818  HA  ARG A 194       2.935  12.324   4.014  1.00  0.00      A    H
ATOM   2819  CB  ARG A 194       2.590  13.510   2.270  1.00  0.00      A    C
ATOM   2820  HB1 ARG A 194       2.097  14.485   2.070  1.00  0.00      A    H
ATOM   2821  HB2 ARG A 194       3.648  13.826   2.142  1.00  0.00      A    H
ATOM   2822  CG  ARG A 194       2.137  12.496   1.206  1.00  0.00      A    C
ATOM   2823  HG1 ARG A 194       2.654  11.521   1.330  1.00  0.00      A    H
ATOM   2824  HG2 ARG A 194       1.044  12.298   1.205  1.00  0.00      A    H
ATOM   2825  CD  ARG A 194       2.407  12.876  -0.316  1.00  0.00      A    C
ATOM   2826  HD1 ARG A 194       1.764  13.675  -0.744  1.00  0.00      A    H
ATOM   2827  HD2 ARG A 194       3.495  13.096  -0.354  1.00  0.00      A    H
ATOM   2828  NE  ARG A 194       2.090  11.613  -1.162  1.00  0.00      A    N
ATOM   2829  HE  ARG A 194       1.436  10.937  -0.823  1.00  0.00      A    H
ATOM   2830  CZ  ARG A 194       2.619  11.375  -2.349  1.00  0.00      A    C
ATOM   2831  NH1 ARG A 194       3.482  12.211  -2.942  1.00  0.00      A    N
ATOM   2832 HH11 ARG A 194       3.753  13.025  -2.428  1.00  0.00      A    H
ATOM   2833 HH12 ARG A 194       3.591  12.102  -3.930  1.00  0.00      A    H
ATOM   2834  NH2 ARG A 194       1.959  10.574  -3.227  1.00  0.00      A    N
ATOM   2835 HH21 ARG A 194       0.989  10.440  -3.025  1.00  0.00      A    H
ATOM   2836 HH22 ARG A 194       2.228  10.614  -4.189  1.00  0.00      A    H
ATOM   2837  C   ARG A 194       2.613  14.296   4.661  1.00  0.00      A    C
ATOM   2838  O   ARG A 194       2.080  15.433   4.480  1.00  0.00      A    O
ATOM   2839  N   LEU A 195       3.543  14.149   5.642  1.00  0.00      A    N
ATOM   2840  HN  LEU A 195       4.055  13.294   5.668  1.00  0.00      A    H
ATOM   2841  CA  LEU A 195       4.040  15.136   6.585  1.00  0.00      A    C
ATOM   2842  HA  LEU A 195       3.311  15.933   6.606  1.00  0.00      A    H
ATOM   2843  CB  LEU A 195       4.417  14.562   7.951  1.00  0.00      A    C
ATOM   2844  HB1 LEU A 195       5.117  13.711   7.808  1.00  0.00      A    H
ATOM   2845  HB2 LEU A 195       4.828  15.472   8.436  1.00  0.00      A    H
ATOM   2846  CG  LEU A 195       3.206  13.997   8.665  1.00  0.00      A    C
ATOM   2847  HG  LEU A 195       2.701  13.281   7.981  1.00  0.00      A    H
ATOM   2848  CD1 LEU A 195       3.706  13.249   9.912  1.00  0.00      A    C
ATOM   2849 HD11 LEU A 195       2.817  12.752  10.357  1.00  0.00      A    H
ATOM   2850 HD12 LEU A 195       4.305  12.347   9.663  1.00  0.00      A    H
ATOM   2851 HD13 LEU A 195       4.226  13.964  10.584  1.00  0.00      A    H
ATOM   2852  CD2 LEU A 195       2.136  15.013   9.020  1.00  0.00      A    C
ATOM   2853 HD21 LEU A 195       2.507  15.964   9.459  1.00  0.00      A    H
ATOM   2854 HD22 LEU A 195       1.494  15.207   8.134  1.00  0.00      A    H
ATOM   2855 HD23 LEU A 195       1.443  14.613   9.790  1.00  0.00      A    H
ATOM   2856  C   LEU A 195       5.342  15.788   6.106  1.00  0.00      A    C
ATOM   2857  O   LEU A 195       6.246  15.093   5.615  1.00  0.00      A    O
ATOM   2858  N   GLU A 196       5.459  17.151   6.271  1.00  0.00      A    N
ATOM   2859  HN  GLU A 196       4.671  17.750   6.391  1.00  0.00      A    H
ATOM   2860  CA  GLU A 196       6.705  17.916   5.957  1.00  0.00      A    C
ATOM   2861  HA  GLU A 196       6.906  17.710   4.916  1.00  0.00      A    H
ATOM   2862  CB  GLU A 196       6.495  19.387   6.258  1.00  0.00      A    C
ATOM   2863  HB1 GLU A 196       5.672  19.756   5.609  1.00  0.00      A    H
ATOM   2864  HB2 GLU A 196       6.128  19.506   7.299  1.00  0.00      A    H
ATOM   2865  CG  GLU A 196       7.656  20.430   5.871  1.00  0.00      A    C
ATOM   2866  HG1 GLU A 196       8.412  20.061   6.596  1.00  0.00      A    H
ATOM   2867  HG2 GLU A 196       7.910  20.328   4.794  1.00  0.00      A    H
ATOM   2868  CD  GLU A 196       7.344  21.858   6.246  1.00  0.00      A    C
ATOM   2869  OE1 GLU A 196       7.092  22.231   7.430  1.00  0.00      A    O
ATOM   2870  OE2 GLU A 196       7.461  22.723   5.348  1.00  0.00      A    O
ATOM   2871  C   GLU A 196       7.913  17.478   6.671  1.00  0.00      A    C
ATOM   2872  O   GLU A 196       8.093  17.451   7.876  1.00  0.00      A    O
ATOM   2873  N   ARG A 197       9.009  17.072   5.896  1.00  0.00      A    N
ATOM   2874  HN  ARG A 197       8.877  16.851   4.933  1.00  0.00      A    H
ATOM   2875  CA  ARG A 197      10.337  16.975   6.413  1.00  0.00      A    C
ATOM   2876  HA  ARG A 197      10.311  17.056   7.490  1.00  0.00      A    H
ATOM   2877  CB  ARG A 197      10.957  15.698   5.886  1.00  0.00      A    C
ATOM   2878  HB1 ARG A 197      10.391  14.832   6.291  1.00  0.00      A    H
ATOM   2879  HB2 ARG A 197      10.857  15.679   4.780  1.00  0.00      A    H
ATOM   2880  CG  ARG A 197      12.399  15.394   6.253  1.00  0.00      A    C
ATOM   2881  HG1 ARG A 197      13.096  16.250   6.128  1.00  0.00      A    H
ATOM   2882  HG2 ARG A 197      12.317  15.210   7.346  1.00  0.00      A    H
ATOM   2883  CD  ARG A 197      12.866  14.165   5.454  1.00  0.00      A    C
ATOM   2884  HD1 ARG A 197      12.269  13.314   5.847  1.00  0.00      A    H
ATOM   2885  HD2 ARG A 197      12.667  14.342   4.375  1.00  0.00      A    H
ATOM   2886  NE  ARG A 197      14.242  13.970   5.755  1.00  0.00      A    N
ATOM   2887  HE  ARG A 197      14.722  14.481   6.469  1.00  0.00      A    H
ATOM   2888  CZ  ARG A 197      15.074  13.089   5.108  1.00  0.00      A    C
ATOM   2889  NH1 ARG A 197      14.564  12.188   4.289  1.00  0.00      A    N
ATOM   2890 HH11 ARG A 197      13.660  12.443   3.948  1.00  0.00      A    H
ATOM   2891 HH12 ARG A 197      15.187  11.542   3.847  1.00  0.00      A    H
ATOM   2892  NH2 ARG A 197      16.332  12.983   5.562  1.00  0.00      A    N
ATOM   2893 HH21 ARG A 197      16.659  13.613   6.266  1.00  0.00      A    H
ATOM   2894 HH22 ARG A 197      16.875  12.154   5.435  1.00  0.00      A    H
ATOM   2895  C   ARG A 197      11.147  18.191   5.898  1.00  0.00      A    C
ATOM   2896  O   ARG A 197      11.800  18.270   4.872  1.00  0.00      A    O
ATOM   2897  N   ASN A 198      11.127  19.351   6.666  1.00  0.00      A    N
ATOM   2898  HN  ASN A 198      10.551  19.286   7.477  1.00  0.00      A    H
ATOM   2899  CA  ASN A 198      11.793  20.613   6.443  1.00  0.00      A    C
ATOM   2900  HA  ASN A 198      11.817  20.775   5.375  1.00  0.00      A    H
ATOM   2901  CB  ASN A 198      11.012  21.811   7.171  1.00  0.00      A    C
ATOM   2902  HB1 ASN A 198       9.923  21.593   7.171  1.00  0.00      A    H
ATOM   2903  HB2 ASN A 198      11.267  21.778   8.252  1.00  0.00      A    H
ATOM   2904  CG  ASN A 198      11.280  23.127   6.499  1.00  0.00      A    C
ATOM   2905  OD1 ASN A 198      12.011  24.049   6.996  1.00  0.00      A    O
ATOM   2906  ND2 ASN A 198      10.560  23.323   5.396  1.00  0.00      A    N
ATOM   2907 HD21 ASN A 198      10.600  24.259   5.047  1.00  0.00      A    H
ATOM   2908 HD22 ASN A 198      10.000  22.545   5.110  1.00  0.00      A    H
ATOM   2909  C   ASN A 198      13.233  20.543   6.957  1.00  0.00      A    C
ATOM   2910  O   ASN A 198      13.691  19.433   7.188  1.00  0.00      A    O
ATOM   2911  N   ILE A 199      14.007  21.684   7.045  1.00  0.00      A    N
ATOM   2912  HN  ILE A 199      13.585  22.568   6.863  1.00  0.00      A    H
ATOM   2913  CA  ILE A 199      15.452  21.618   7.521  1.00  0.00      A    C
ATOM   2914  HA  ILE A 199      15.906  20.759   7.049  1.00  0.00      A    H
ATOM   2915  CB  ILE A 199      16.334  22.798   7.127  1.00  0.00      A    C
ATOM   2916  HB  ILE A 199      17.412  22.701   7.379  1.00  0.00      A    H
ATOM   2917  CG2 ILE A 199      16.373  23.006   5.614  1.00  0.00      A    C
ATOM   2918 HG21 ILE A 199      16.377  22.000   5.141  1.00  0.00      A    H
ATOM   2919 HG22 ILE A 199      15.509  23.583   5.222  1.00  0.00      A    H
ATOM   2920 HG23 ILE A 199      17.311  23.535   5.339  1.00  0.00      A    H
ATOM   2921  CG1 ILE A 199      15.771  24.151   7.680  1.00  0.00      A    C
ATOM   2922 HG11 ILE A 199      14.892  24.308   7.018  1.00  0.00      A    H
ATOM   2923 HG12 ILE A 199      15.406  23.916   8.702  1.00  0.00      A    H
ATOM   2924  CD  ILE A 199      16.654  25.363   7.570  1.00  0.00      A    C
ATOM   2925  HD1 ILE A 199      17.532  25.253   8.242  1.00  0.00      A    H
ATOM   2926  HD2 ILE A 199      16.890  25.626   6.517  1.00  0.00      A    H
ATOM   2927  HD3 ILE A 199      15.989  26.193   7.891  1.00  0.00      A    H
ATOM   2928  C   ILE A 199      15.539  21.347   8.968  1.00  0.00      A    C
ATOM   2929  O   ILE A 199      14.559  20.964   9.529  1.00  0.00      A    O
ATOM   2930  N   ASN A 200      16.736  21.527   9.583  1.00  0.00      A    N
ATOM   2931  HN  ASN A 200      17.509  21.807   9.020  1.00  0.00      A    H
ATOM   2932  CA  ASN A 200      17.001  21.246  10.962  1.00  0.00      A    C
ATOM   2933  HA  ASN A 200      17.999  21.636  11.098  1.00  0.00      A    H
ATOM   2934  CB  ASN A 200      16.032  21.799  12.057  1.00  0.00      A    C
ATOM   2935  HB1 ASN A 200      14.992  21.454  11.873  1.00  0.00      A    H
ATOM   2936  HB2 ASN A 200      16.311  21.353  13.036  1.00  0.00      A    H
ATOM   2937  CG  ASN A 200      16.182  23.307  12.277  1.00  0.00      A    C
ATOM   2938  OD1 ASN A 200      17.277  23.766  12.667  1.00  0.00      A    O
ATOM   2939  ND2 ASN A 200      15.105  24.080  11.866  1.00  0.00      A    N
ATOM   2940 HD21 ASN A 200      15.254  25.058  11.717  1.00  0.00      A    H
ATOM   2941 HD22 ASN A 200      14.261  23.616  11.596  1.00  0.00      A    H
ATOM   2942  C   ASN A 200      17.327  19.751  11.099  1.00  0.00      A    C
ATOM   2943  O   ASN A 200      16.628  18.908  10.555  1.00  0.00      A    O
ATOM   2944  N   ASP A 201      18.497  19.348  11.709  1.00  0.00      A    N
ATOM   2945  HN  ASP A 201      19.210  19.944  12.070  1.00  0.00      A    H
ATOM   2946  CA  ASP A 201      18.884  17.960  11.900  1.00  0.00      A    C
ATOM   2947  HA  ASP A 201      18.622  17.357  11.043  1.00  0.00      A    H
ATOM   2948  CB  ASP A 201      20.375  17.843  12.015  1.00  0.00      A    C
ATOM   2949  HB1 ASP A 201      20.643  18.587  12.795  1.00  0.00      A    H
ATOM   2950  HB2 ASP A 201      20.725  16.834  12.320  1.00  0.00      A    H
ATOM   2951  CG  ASP A 201      21.088  18.139  10.701  1.00  0.00      A    C
ATOM   2952  OD1 ASP A 201      20.758  17.417   9.737  1.00  0.00      A    O
ATOM   2953  OD2 ASP A 201      21.953  19.018  10.561  1.00  0.00      A    O
ATOM   2954  C   ASP A 201      18.229  17.403  13.112  1.00  0.00      A    C
ATOM   2955  O   ASP A 201      17.448  16.496  13.071  1.00  0.00      A    O
ATOM   2956  N   THR A 202      18.566  17.970  14.291  1.00  0.00      A    N
ATOM   2957  HN  THR A 202      19.290  18.653  14.353  1.00  0.00      A    H
ATOM   2958  CA  THR A 202      17.849  17.850  15.542  1.00  0.00      A    C
ATOM   2959  HA  THR A 202      17.701  16.791  15.696  1.00  0.00      A    H
ATOM   2960  CB  THR A 202      18.567  18.207  16.794  1.00  0.00      A    C
ATOM   2961  HB  THR A 202      18.636  19.314  16.741  1.00  0.00      A    H
ATOM   2962  OG1 THR A 202      19.913  17.721  16.756  1.00  0.00      A    O
ATOM   2963  HG1 THR A 202      19.849  16.772  16.625  1.00  0.00      A    H
ATOM   2964  CG2 THR A 202      17.933  17.685  18.103  1.00  0.00      A    C
ATOM   2965 HG21 THR A 202      16.833  17.581  17.993  1.00  0.00      A    H
ATOM   2966 HG22 THR A 202      18.286  16.663  18.361  1.00  0.00      A    H
ATOM   2967 HG23 THR A 202      18.213  18.307  18.980  1.00  0.00      A    H
ATOM   2968  C   THR A 202      16.539  18.513  15.457  1.00  0.00      A    C
ATOM   2969  O   THR A 202      16.255  19.703  15.581  1.00  0.00      A    O
ATOM   2970  N   LYS A 203      15.606  17.709  14.968  1.00  0.00      A    N
ATOM   2971  HN  LYS A 203      15.791  16.740  14.823  1.00  0.00      A    H
ATOM   2972  CA  LYS A 203      14.253  18.167  14.596  1.00  0.00      A    C
ATOM   2973  HA  LYS A 203      14.265  19.133  14.113  1.00  0.00      A    H
ATOM   2974  CB  LYS A 203      13.555  17.189  13.594  1.00  0.00      A    C
ATOM   2975  HB1 LYS A 203      13.874  16.192  13.966  1.00  0.00      A    H
ATOM   2976  HB2 LYS A 203      12.453  17.308  13.677  1.00  0.00      A    H
ATOM   2977  CG  LYS A 203      13.945  17.509  12.115  1.00  0.00      A    C
ATOM   2978  HG1 LYS A 203      13.760  18.593  11.958  1.00  0.00      A    H
ATOM   2979  HG2 LYS A 203      15.021  17.268  11.972  1.00  0.00      A    H
ATOM   2980  CD  LYS A 203      13.213  16.544  11.154  1.00  0.00      A    C
ATOM   2981  HD1 LYS A 203      13.779  15.591  11.084  1.00  0.00      A    H
ATOM   2982  HD2 LYS A 203      12.218  16.331  11.601  1.00  0.00      A    H
ATOM   2983  CE  LYS A 203      13.078  17.231   9.803  1.00  0.00      A    C
ATOM   2984  HE1 LYS A 203      12.508  16.661   9.039  1.00  0.00      A    H
ATOM   2985  HE2 LYS A 203      12.391  18.095   9.926  1.00  0.00      A    H
ATOM   2986  NZ  LYS A 203      14.338  17.698   9.313  1.00  0.00      A    N
ATOM   2987  HZ1 LYS A 203      14.897  16.985   8.803  1.00  0.00      A    H
ATOM   2988  HZ2 LYS A 203      14.058  18.414   8.613  1.00  0.00      A    H
ATOM   2989  HZ3 LYS A 203      14.971  18.153  10.002  1.00  0.00      A    H
ATOM   2990  C   LYS A 203      13.416  18.185  15.873  1.00  0.00      A    C
ATOM   2991  O   LYS A 203      13.740  17.467  16.871  1.00  0.00      A    O
ATOM   2992  N   THR A 204      12.345  18.992  15.909  1.00  0.00      A    N
ATOM   2993  HN  THR A 204      12.060  19.603  15.175  1.00  0.00      A    H
ATOM   2994  CA  THR A 204      11.526  19.059  17.096  1.00  0.00      A    C
ATOM   2995  HA  THR A 204      12.135  18.815  17.953  1.00  0.00      A    H
ATOM   2996  CB  THR A 204      10.767  20.393  17.323  1.00  0.00      A    C
ATOM   2997  HB  THR A 204      10.130  20.261  18.224  1.00  0.00      A    H
ATOM   2998  OG1 THR A 204      10.027  20.839  16.165  1.00  0.00      A    O
ATOM   2999  HG1 THR A 204       9.195  21.173  16.510  1.00  0.00      A    H
ATOM   3000  CG2 THR A 204      11.718  21.571  17.658  1.00  0.00      A    C
ATOM   3001 HG21 THR A 204      11.133  22.493  17.866  1.00  0.00      A    H
ATOM   3002 HG22 THR A 204      12.347  21.216  18.502  1.00  0.00      A    H
ATOM   3003 HG23 THR A 204      12.290  21.719  16.717  1.00  0.00      A    H
ATOM   3004  C   THR A 204      10.416  18.008  17.139  1.00  0.00      A    C
ATOM   3005  O   THR A 204      10.264  17.303  18.137  1.00  0.00      A    O
ATOM   3006  N   GLY A 205       9.640  17.934  16.033  1.00  0.00      A    N
ATOM   3007  HN  GLY A 205       9.687  18.523  15.230  1.00  0.00      A    H
ATOM   3008  CA  GLY A 205       8.579  16.887  15.947  1.00  0.00      A    C
ATOM   3009  HA1 GLY A 205       8.926  16.028  15.392  1.00  0.00      A    H
ATOM   3010  HA2 GLY A 205       8.256  16.652  16.950  1.00  0.00      A    H
ATOM   3011  C   GLY A 205       7.392  17.362  15.122  1.00  0.00      A    C
ATOM   3012  O   GLY A 205       6.394  17.843  15.694  1.00  0.00      A    O
ATOM   3013  N   LYS A 206       7.469  17.215  13.790  1.00  0.00      A    N
ATOM   3014  HN  LYS A 206       8.316  16.948  13.336  1.00  0.00      A    H
ATOM   3015  CA  LYS A 206       6.388  17.576  12.900  1.00  0.00      A    C
ATOM   3016  HA  LYS A 206       6.104  18.606  13.053  1.00  0.00      A    H
ATOM   3017  CB  LYS A 206       6.814  17.468  11.378  1.00  0.00      A    C
ATOM   3018  HB1 LYS A 206       7.622  18.191  11.133  1.00  0.00      A    H
ATOM   3019  HB2 LYS A 206       7.271  16.465  11.237  1.00  0.00      A    H
ATOM   3020  CG  LYS A 206       5.736  17.726  10.333  1.00  0.00      A    C
ATOM   3021  HG1 LYS A 206       6.162  17.494   9.333  1.00  0.00      A    H
ATOM   3022  HG2 LYS A 206       4.903  17.000  10.446  1.00  0.00      A    H
ATOM   3023  CD  LYS A 206       5.045  19.121  10.483  1.00  0.00      A    C
ATOM   3024  HD1 LYS A 206       4.294  19.163   9.666  1.00  0.00      A    H
ATOM   3025  HD2 LYS A 206       4.464  19.205  11.426  1.00  0.00      A    H
ATOM   3026  CE  LYS A 206       5.966  20.369  10.274  1.00  0.00      A    C
ATOM   3027  HE1 LYS A 206       6.697  20.413  11.109  1.00  0.00      A    H
ATOM   3028  HE2 LYS A 206       6.585  20.237   9.361  1.00  0.00      A    H
ATOM   3029  NZ  LYS A 206       5.167  21.566  10.262  1.00  0.00      A    N
ATOM   3030  HZ1 LYS A 206       4.713  21.563  11.198  1.00  0.00      A    H
ATOM   3031  HZ2 LYS A 206       5.744  22.420  10.123  1.00  0.00      A    H
ATOM   3032  HZ3 LYS A 206       4.414  21.495   9.549  1.00  0.00      A    H
ATOM   3033  C   LYS A 206       5.130  16.782  13.091  1.00  0.00      A    C
ATOM   3034  O   LYS A 206       4.990  15.613  12.774  1.00  0.00      A    O
ATOM   3035  N   CYS A 207       4.202  17.481  13.755  1.00  0.00      A    N
ATOM   3036  HN  CYS A 207       4.403  18.414  14.042  1.00  0.00      A    H
ATOM   3037  CA  CYS A 207       2.921  16.976  14.382  1.00  0.00      A    C
ATOM   3038  HA  CYS A 207       2.402  17.706  14.985  1.00  0.00      A    H
ATOM   3039  CB  CYS A 207       1.796  16.580  13.378  1.00  0.00      A    C
ATOM   3040  HB1 CYS A 207       2.046  15.553  13.037  1.00  0.00      A    H
ATOM   3041  HB2 CYS A 207       0.900  16.393  14.008  1.00  0.00      A    H
ATOM   3042  SG  CYS A 207       1.500  17.721  11.962  1.00  0.00      A    S
ATOM   3043  C   CYS A 207       3.133  15.851  15.459  1.00  0.00      A    C
ATOM   3044  O   CYS A 207       2.133  15.262  15.881  1.00  0.00      A    O
ATOM   3045  N   GLY A 208       4.383  15.594  15.950  1.00  0.00      A    N
ATOM   3046  HN  GLY A 208       5.146  16.170  15.665  1.00  0.00      A    H
ATOM   3047  CA  GLY A 208       4.744  14.628  16.944  1.00  0.00      A    C
ATOM   3048  HA1 GLY A 208       5.076  15.028  17.891  1.00  0.00      A    H
ATOM   3049  HA2 GLY A 208       3.889  14.003  17.159  1.00  0.00      A    H
ATOM   3050  C   GLY A 208       5.802  13.734  16.525  1.00  0.00      A    C
ATOM   3051  O   GLY A 208       6.440  13.079  17.341  1.00  0.00      A    O
ATOM   3052  N   ILE A 209       6.061  13.448  15.183  1.00  0.00      A    N
ATOM   3053  HN  ILE A 209       5.444  13.832  14.500  1.00  0.00      A    H
ATOM   3054  CA  ILE A 209       6.794  12.260  14.697  1.00  0.00      A    C
ATOM   3055  HA  ILE A 209       6.239  11.408  15.059  1.00  0.00      A    H
ATOM   3056  CB  ILE A 209       6.881  12.186  13.215  1.00  0.00      A    C
ATOM   3057  HB  ILE A 209       5.870  12.322  12.774  1.00  0.00      A    H
ATOM   3058  CG2 ILE A 209       7.766  13.159  12.462  1.00  0.00      A    C
ATOM   3059 HG21 ILE A 209       7.473  14.189  12.759  1.00  0.00      A    H
ATOM   3060 HG22 ILE A 209       8.836  12.958  12.685  1.00  0.00      A    H
ATOM   3061 HG23 ILE A 209       7.466  13.183  11.393  1.00  0.00      A    H
ATOM   3062  CG1 ILE A 209       7.569  10.814  12.880  1.00  0.00      A    C
ATOM   3063 HG11 ILE A 209       8.621  10.911  13.223  1.00  0.00      A    H
ATOM   3064 HG12 ILE A 209       7.022  10.054  13.478  1.00  0.00      A    H
ATOM   3065  CD  ILE A 209       7.484  10.489  11.407  1.00  0.00      A    C
ATOM   3066  HD1 ILE A 209       6.582  10.952  10.953  1.00  0.00      A    H
ATOM   3067  HD2 ILE A 209       8.414  10.817  10.896  1.00  0.00      A    H
ATOM   3068  HD3 ILE A 209       7.529   9.403  11.172  1.00  0.00      A    H
ATOM   3069  C   ILE A 209       8.166  12.156  15.346  1.00  0.00      A    C
ATOM   3070  O   ILE A 209       8.538  11.135  15.944  1.00  0.00      A    O
ATOM   3071  N   ALA A 210       8.960  13.204  15.355  1.00  0.00      A    N
ATOM   3072  HN  ALA A 210       8.763  13.979  14.760  1.00  0.00      A    H
ATOM   3073  CA  ALA A 210      10.322  13.087  15.940  1.00  0.00      A    C
ATOM   3074  HA  ALA A 210      10.616  12.097  15.625  1.00  0.00      A    H
ATOM   3075  CB  ALA A 210      11.234  14.120  15.195  1.00  0.00      A    C
ATOM   3076  HB1 ALA A 210      10.942  15.175  15.381  1.00  0.00      A    H
ATOM   3077  HB2 ALA A 210      12.251  13.862  15.558  1.00  0.00      A    H
ATOM   3078  HB3 ALA A 210      11.195  13.870  14.113  1.00  0.00      A    H
ATOM   3079  C   ALA A 210      10.327  13.353  17.468  1.00  0.00      A    C
ATOM   3080  O   ALA A 210      11.463  13.490  17.911  1.00  0.00      A    O
ATOM   3081  N   MET A 211       9.154  13.391  18.071  1.00  0.00      A    N
ATOM   3082  HN  MET A 211       8.248  13.276  17.670  1.00  0.00      A    H
ATOM   3083  CA  MET A 211       9.052  13.474  19.504  1.00  0.00      A    C
ATOM   3084  HA  MET A 211       9.838  14.074  19.936  1.00  0.00      A    H
ATOM   3085  CB  MET A 211       7.788  14.178  20.111  1.00  0.00      A    C
ATOM   3086  HB1 MET A 211       6.858  13.611  19.889  1.00  0.00      A    H
ATOM   3087  HB2 MET A 211       7.954  14.344  21.197  1.00  0.00      A    H
ATOM   3088  CG  MET A 211       7.425  15.580  19.498  1.00  0.00      A    C
ATOM   3089  HG1 MET A 211       8.380  16.144  19.440  1.00  0.00      A    H
ATOM   3090  HG2 MET A 211       7.163  15.460  18.425  1.00  0.00      A    H
ATOM   3091  SD  MET A 211       6.089  16.482  20.391  1.00  0.00      A    S
ATOM   3092  CE  MET A 211       6.515  18.124  19.715  1.00  0.00      A    C
ATOM   3093  HE1 MET A 211       7.615  18.203  19.855  1.00  0.00      A    H
ATOM   3094  HE2 MET A 211       6.176  18.224  18.662  1.00  0.00      A    H
ATOM   3095  HE3 MET A 211       5.994  18.930  20.274  1.00  0.00      A    H
ATOM   3096  C   MET A 211       9.065  11.993  20.079  1.00  0.00      A    C
ATOM   3097  O   MET A 211       9.964  11.616  20.849  1.00  0.00      A    O
ATOM   3098  N   GLU A 212       8.110  11.064  19.755  1.00  0.00      A    N
ATOM   3099  HN  GLU A 212       7.386  11.257  19.097  1.00  0.00      A    H
ATOM   3100  CA  GLU A 212       8.031   9.794  20.388  1.00  0.00      A    C
ATOM   3101  HA  GLU A 212       8.947   9.562  20.912  1.00  0.00      A    H
ATOM   3102  CB  GLU A 212       6.746   9.620  21.405  1.00  0.00      A    C
ATOM   3103  HB1 GLU A 212       5.869   9.948  20.808  1.00  0.00      A    H
ATOM   3104  HB2 GLU A 212       6.628   8.561  21.720  1.00  0.00      A    H
ATOM   3105  CG  GLU A 212       6.849  10.571  22.602  1.00  0.00      A    C
ATOM   3106  HG1 GLU A 212       7.812  10.289  23.078  1.00  0.00      A    H
ATOM   3107  HG2 GLU A 212       7.054  11.622  22.305  1.00  0.00      A    H
ATOM   3108  CD  GLU A 212       5.809  10.523  23.677  1.00  0.00      A    C
ATOM   3109  OE1 GLU A 212       5.164   9.486  23.935  1.00  0.00      A    O
ATOM   3110  OE2 GLU A 212       5.785  11.533  24.417  1.00  0.00      A    O
ATOM   3111  C   GLU A 212       7.837   8.771  19.286  1.00  0.00      A    C
ATOM   3112  O   GLU A 212       6.968   8.976  18.385  1.00  0.00      A    O
ATOM   3113  N   ALA A 213       8.515   7.579  19.468  1.00  0.00      A    N
ATOM   3114  HN  ALA A 213       8.968   7.459  20.348  1.00  0.00      A    H
ATOM   3115  CA  ALA A 213       8.516   6.449  18.531  1.00  0.00      A    C
ATOM   3116  HA  ALA A 213       7.537   6.459  18.075  1.00  0.00      A    H
ATOM   3117  CB  ALA A 213       9.584   6.656  17.445  1.00  0.00      A    C
ATOM   3118  HB1 ALA A 213       9.453   6.054  16.520  1.00  0.00      A    H
ATOM   3119  HB2 ALA A 213       9.441   7.706  17.112  1.00  0.00      A    H
ATOM   3120  HB3 ALA A 213      10.672   6.615  17.664  1.00  0.00      A    H
ATOM   3121  C   ALA A 213       8.861   5.102  19.248  1.00  0.00      A    C
ATOM   3122  O   ALA A 213       9.746   5.060  20.140  1.00  0.00      A    O
ATOM   3123  N   SER A 214       8.147   3.933  18.957  1.00  0.00      A    N
ATOM   3124  HN  SER A 214       7.445   4.013  18.254  1.00  0.00      A    H
ATOM   3125  CA  SER A 214       8.569   2.645  19.500  1.00  0.00      A    C
ATOM   3126  HA  SER A 214       9.646   2.711  19.537  1.00  0.00      A    H
ATOM   3127  CB  SER A 214       7.965   2.340  20.854  1.00  0.00      A    C
ATOM   3128  HB1 SER A 214       8.212   1.295  21.137  1.00  0.00      A    H
ATOM   3129  HB2 SER A 214       8.535   3.017  21.525  1.00  0.00      A    H
ATOM   3130  OG  SER A 214       6.560   2.618  20.964  1.00  0.00      A    O
ATOM   3131  HG1 SER A 214       6.311   2.698  21.888  1.00  0.00      A    H
ATOM   3132  C   SER A 214       8.157   1.508  18.567  1.00  0.00      A    C
ATOM   3133  O   SER A 214       7.562   1.758  17.529  1.00  0.00      A    O
ATOM   3134  N   TYR A 215       8.552   0.258  18.883  1.00  0.00      A    N
ATOM   3135  HN  TYR A 215       9.026   0.129  19.751  1.00  0.00      A    H
ATOM   3136  CA  TYR A 215       8.350  -0.935  18.096  1.00  0.00      A    C
ATOM   3137  HA  TYR A 215       7.369  -0.897  17.647  1.00  0.00      A    H
ATOM   3138  CB  TYR A 215       9.537  -0.891  17.093  1.00  0.00      A    C
ATOM   3139  HB1 TYR A 215       9.443   0.154  16.728  1.00  0.00      A    H
ATOM   3140  HB2 TYR A 215      10.518  -1.066  17.585  1.00  0.00      A    H
ATOM   3141  CG  TYR A 215       9.326  -1.785  15.894  1.00  0.00      A    C
ATOM   3142  CD1 TYR A 215       8.575  -1.553  14.716  1.00  0.00      A    C
ATOM   3143  HD1 TYR A 215       7.877  -0.732  14.651  1.00  0.00      A    H
ATOM   3144  CE1 TYR A 215       8.725  -2.279  13.513  1.00  0.00      A    C
ATOM   3145  HE1 TYR A 215       8.200  -2.159  12.576  1.00  0.00      A    H
ATOM   3146  CZ  TYR A 215       9.658  -3.270  13.546  1.00  0.00      A    C
ATOM   3147  OH  TYR A 215       9.655  -4.237  12.468  1.00  0.00      A    O
ATOM   3148  HH  TYR A 215      10.519  -4.612  12.652  1.00  0.00      A    H
ATOM   3149  CD2 TYR A 215      10.251  -2.852  15.853  1.00  0.00      A    C
ATOM   3150  HD2 TYR A 215      10.928  -3.018  16.678  1.00  0.00      A    H
ATOM   3151  CE2 TYR A 215      10.383  -3.651  14.697  1.00  0.00      A    C
ATOM   3152  HE2 TYR A 215      11.107  -4.452  14.713  1.00  0.00      A    H
ATOM   3153  C   TYR A 215       8.449  -2.238  18.903  1.00  0.00      A    C
ATOM   3154  O   TYR A 215       9.172  -2.272  19.920  1.00  0.00      A    O
ATOM   3155  N   PRO A 216       7.760  -3.369  18.634  1.00  0.00      A    N
ATOM   3156  CD  PRO A 216       6.792  -3.416  17.528  1.00  0.00      A    C
ATOM   3157  HD1 PRO A 216       7.139  -2.845  16.640  1.00  0.00      A    H
ATOM   3158  HD2 PRO A 216       5.881  -2.967  17.977  1.00  0.00      A    H
ATOM   3159  CA  PRO A 216       7.850  -4.590  19.400  1.00  0.00      A    C
ATOM   3160  HA  PRO A 216       7.742  -4.492  20.470  1.00  0.00      A    H
ATOM   3161  CB  PRO A 216       6.700  -5.382  18.736  1.00  0.00      A    C
ATOM   3162  HB1 PRO A 216       6.841  -6.451  19.003  1.00  0.00      A    H
ATOM   3163  HB2 PRO A 216       5.760  -5.145  19.279  1.00  0.00      A    H
ATOM   3164  CG  PRO A 216       6.654  -4.941  17.266  1.00  0.00      A    C
ATOM   3165  HG1 PRO A 216       7.505  -5.374  16.699  1.00  0.00      A    H
ATOM   3166  HG2 PRO A 216       5.735  -5.156  16.680  1.00  0.00      A    H
ATOM   3167  C   PRO A 216       9.200  -5.338  19.124  1.00  0.00      A    C
ATOM   3168  O   PRO A 216       9.904  -4.888  18.199  1.00  0.00      A    O
ATOM   3169  N   LEU A 217       9.555  -6.404  19.814  1.00  0.00      A    N
ATOM   3170  HN  LEU A 217       9.061  -6.615  20.654  1.00  0.00      A    H
ATOM   3171  CA  LEU A 217      10.744  -7.251  19.722  1.00  0.00      A    C
ATOM   3172  HA  LEU A 217      11.372  -7.095  18.857  1.00  0.00      A    H
ATOM   3173  CB  LEU A 217      11.604  -7.193  21.011  1.00  0.00      A    C
ATOM   3174  HB1 LEU A 217      10.901  -7.239  21.870  1.00  0.00      A    H
ATOM   3175  HB2 LEU A 217      12.390  -7.978  21.051  1.00  0.00      A    H
ATOM   3176  CG  LEU A 217      12.281  -5.775  21.288  1.00  0.00      A    C
ATOM   3177  HG  LEU A 217      11.542  -4.948  21.225  1.00  0.00      A    H
ATOM   3178  CD1 LEU A 217      12.652  -5.680  22.791  1.00  0.00      A    C
ATOM   3179 HD11 LEU A 217      13.365  -6.447  23.164  1.00  0.00      A    H
ATOM   3180 HD12 LEU A 217      13.178  -4.707  22.893  1.00  0.00      A    H
ATOM   3181 HD13 LEU A 217      11.688  -5.627  23.340  1.00  0.00      A    H
ATOM   3182  CD2 LEU A 217      13.477  -5.370  20.389  1.00  0.00      A    C
ATOM   3183 HD21 LEU A 217      13.013  -5.413  19.381  1.00  0.00      A    H
ATOM   3184 HD22 LEU A 217      13.653  -4.288  20.569  1.00  0.00      A    H
ATOM   3185 HD23 LEU A 217      14.331  -6.073  20.489  1.00  0.00      A    H
ATOM   3186  C   LEU A 217      10.263  -8.737  19.524  1.00  0.00      A    C
ATOM   3187  O   LEU A 217       9.239  -9.132  20.028  1.00  0.00      A    O
ATOM   3188  N   LYS A 218      11.029  -9.595  18.779  1.00  0.00      A    N
ATOM   3189  HN  LYS A 218      11.833  -9.416  18.219  1.00  0.00      A    H
ATOM   3190  CA  LYS A 218      10.787 -11.026  18.940  1.00  0.00      A    C
ATOM   3191  HA  LYS A 218      10.428 -11.218  19.940  1.00  0.00      A    H
ATOM   3192  CB  LYS A 218       9.902 -11.555  17.852  1.00  0.00      A    C
ATOM   3193  HB1 LYS A 218       8.975 -10.943  17.886  1.00  0.00      A    H
ATOM   3194  HB2 LYS A 218      10.356 -11.314  16.867  1.00  0.00      A    H
ATOM   3195  CG  LYS A 218       9.469 -13.012  17.877  1.00  0.00      A    C
ATOM   3196  HG1 LYS A 218      10.365 -13.659  17.982  1.00  0.00      A    H
ATOM   3197  HG2 LYS A 218       8.883 -13.259  18.788  1.00  0.00      A    H
ATOM   3198  CD  LYS A 218       8.784 -13.345  16.539  1.00  0.00      A    C
ATOM   3199  HD1 LYS A 218       7.953 -12.621  16.401  1.00  0.00      A    H
ATOM   3200  HD2 LYS A 218       9.499 -13.131  15.716  1.00  0.00      A    H
ATOM   3201  CE  LYS A 218       8.304 -14.809  16.447  1.00  0.00      A    C
ATOM   3202  HE1 LYS A 218       7.667 -14.759  15.538  1.00  0.00      A    H
ATOM   3203  HE2 LYS A 218       9.144 -15.532  16.373  1.00  0.00      A    H
ATOM   3204  NZ  LYS A 218       7.390 -15.167  17.589  1.00  0.00      A    N
ATOM   3205  HZ1 LYS A 218       6.565 -14.535  17.644  1.00  0.00      A    H
ATOM   3206  HZ2 LYS A 218       7.079 -16.143  17.412  1.00  0.00      A    H
ATOM   3207  HZ3 LYS A 218       7.931 -15.228  18.475  1.00  0.00      A    H
ATOM   3208  C   LYS A 218      12.114 -11.622  18.940  1.00  0.00      A    C
ATOM   3209  O   LYS A 218      13.109 -11.060  18.477  1.00  0.00      A    O
ATOM   3210  N   ALA A 219      12.314 -12.764  19.698  1.00  0.00      A    N
ATOM   3211  HN  ALA A 219      11.576 -13.215  20.194  1.00  0.00      A    H
ATOM   3212  CA  ALA A 219      13.628 -13.338  19.847  1.00  0.00      A    C
ATOM   3213  HA  ALA A 219      14.391 -12.601  19.646  1.00  0.00      A    H
ATOM   3214  CB  ALA A 219      13.800 -13.957  21.229  1.00  0.00      A    C
ATOM   3215  HB1 ALA A 219      12.936 -14.639  21.383  1.00  0.00      A    H
ATOM   3216  HB2 ALA A 219      14.773 -14.491  21.199  1.00  0.00      A    H
ATOM   3217  HB3 ALA A 219      13.954 -13.219  22.045  1.00  0.00      A    H
ATOM   3218  C   ALA A 219      13.852 -14.365  18.704  1.00  0.00      A    C
ATOM   3219  O   ALA A 219      13.263 -14.190  17.631  1.00  0.00      A    O
ATOM   3220  N   GLY A 220      14.733 -15.424  18.853  1.00  0.00      A    N
ATOM   3221  HN  GLY A 220      15.385 -15.558  19.596  1.00  0.00      A    H
ATOM   3222  CA  GLY A 220      15.106 -16.167  17.678  1.00  0.00      A    C
ATOM   3223  HA1 GLY A 220      14.238 -16.366  17.067  1.00  0.00      A    H
ATOM   3224  HA2 GLY A 220      15.814 -15.541  17.155  1.00  0.00      A    H
ATOM   3225  C   GLY A 220      15.791 -17.489  17.950  1.00  0.00      A    C
ATOM   3226  O   GLY A 220      15.819 -17.998  19.064  1.00  0.00      A    O
ATOM   3227  N   ALA A 221      16.263 -18.101  16.896  1.00  0.00      A    N
ATOM   3228  HN  ALA A 221      16.444 -17.660  16.020  1.00  0.00      A    H
ATOM   3229  CA  ALA A 221      16.757 -19.422  16.857  1.00  0.00      A    C
ATOM   3230  HA  ALA A 221      16.361 -19.968  17.700  1.00  0.00      A    H
ATOM   3231  CB  ALA A 221      16.007 -20.075  15.649  1.00  0.00      A    C
ATOM   3232  HB1 ALA A 221      16.260 -21.154  15.566  1.00  0.00      A    H
ATOM   3233  HB2 ALA A 221      14.902 -20.054  15.765  1.00  0.00      A    H
ATOM   3234  HB3 ALA A 221      16.099 -19.562  14.667  1.00  0.00      A    H
ATOM   3235  C   ALA A 221      18.244 -19.493  16.838  1.00  0.00      A    C
ATOM   3236  O   ALA A 221      18.926 -18.472  16.781  1.00  0.00      A    O
ATOM   3237  N   ASN A 222      18.836 -20.692  16.983  1.00  0.00      A    N
ATOM   3238  HN  ASN A 222      18.337 -21.548  17.092  1.00  0.00      A    H
ATOM   3239  CA  ASN A 222      20.253 -20.760  16.927  1.00  0.00      A    C
ATOM   3240  HA  ASN A 222      20.554 -19.935  17.556  1.00  0.00      A    H
ATOM   3241  CB  ASN A 222      20.671 -22.154  17.366  1.00  0.00      A    C
ATOM   3242  HB1 ASN A 222      20.018 -22.937  16.924  1.00  0.00      A    H
ATOM   3243  HB2 ASN A 222      21.726 -22.322  17.062  1.00  0.00      A    H
ATOM   3244  CG  ASN A 222      20.726 -22.345  18.859  1.00  0.00      A    C
ATOM   3245  OD1 ASN A 222      21.644 -21.986  19.579  1.00  0.00      A    O
ATOM   3246  ND2 ASN A 222      19.628 -22.876  19.439  1.00  0.00      A    N
ATOM   3247 HD21 ASN A 222      19.514 -22.981  20.427  1.00  0.00      A    H
ATOM   3248 HD22 ASN A 222      18.879 -23.094  18.814  1.00  0.00      A    H
ATOM   3249  C   ASN A 222      20.708 -20.625  15.500  1.00  0.00      A    C
ATOM   3250  O   ASN A 222      20.119 -21.299  14.642  1.00  0.00      A    O
ATOM   3251  N   PRO A 223      21.724 -19.743  15.081  1.00  0.00      A    N
ATOM   3252  CD  PRO A 223      22.678 -18.982  15.886  1.00  0.00      A    C
ATOM   3253  HD1 PRO A 223      23.503 -19.701  16.079  1.00  0.00      A    H
ATOM   3254  HD2 PRO A 223      22.126 -18.820  16.837  1.00  0.00      A    H
ATOM   3255  CA  PRO A 223      22.150 -19.464  13.696  1.00  0.00      A    C
ATOM   3256  HA  PRO A 223      21.282 -19.140  13.141  1.00  0.00      A    H
ATOM   3257  CB  PRO A 223      23.248 -18.376  13.805  1.00  0.00      A    C
ATOM   3258  HB1 PRO A 223      24.283 -18.772  13.715  1.00  0.00      A    H
ATOM   3259  HB2 PRO A 223      23.058 -17.631  13.004  1.00  0.00      A    H
ATOM   3260  CG  PRO A 223      23.065 -17.738  15.149  1.00  0.00      A    C
ATOM   3261  HG1 PRO A 223      23.998 -17.225  15.464  1.00  0.00      A    H
ATOM   3262  HG2 PRO A 223      22.194 -17.052  15.212  1.00  0.00      A    H
ATOM   3263  C   PRO A 223      22.750 -20.781  13.040  1.00  0.00      A    C
ATOM   3264  O   PRO A 223      22.913 -21.842  13.698  1.00  0.00      A    O
ATOM   3265  N   PRO A 224      23.254 -20.639  11.836  1.00  0.00      A    N
ATOM   3266  CD  PRO A 224      22.810 -19.616  10.926  1.00  0.00      A    C
ATOM   3267  HD1 PRO A 224      23.579 -18.814  10.924  1.00  0.00      A    H
ATOM   3268  HD2 PRO A 224      21.816 -19.180  11.168  1.00  0.00      A    H
ATOM   3269  CA  PRO A 224      23.841 -21.833  11.182  1.00  0.00      A    C
ATOM   3270  HA  PRO A 224      23.197 -22.662  11.436  1.00  0.00      A    H
ATOM   3271  CB  PRO A 224      23.953 -21.373   9.700  1.00  0.00      A    C
ATOM   3272  HB1 PRO A 224      24.915 -20.847   9.525  1.00  0.00      A    H
ATOM   3273  HB2 PRO A 224      23.770 -22.149   8.926  1.00  0.00      A    H
ATOM   3274  CG  PRO A 224      22.810 -20.281   9.492  1.00  0.00      A    C
ATOM   3275  HG1 PRO A 224      22.906 -19.507   8.701  1.00  0.00      A    H
ATOM   3276  HG2 PRO A 224      21.846 -20.789   9.276  1.00  0.00      A    H
ATOM   3277  C   PRO A 224      25.274 -22.091  11.766  1.00  0.00      A    C
ATOM   3278  O   PRO A 224      25.909 -21.251  12.388  1.00  0.00      A    O
ATOM   3279  N   ASN A 225      25.717 -23.385  11.523  1.00  0.00      A    N
ATOM   3280  HN  ASN A 225      25.218 -24.068  10.996  1.00  0.00      A    H
ATOM   3281  CA  ASN A 225      27.026 -23.854  12.032  1.00  0.00      A    C
ATOM   3282  HA  ASN A 225      27.299 -23.121  12.776  1.00  0.00      A    H
ATOM   3283  CB  ASN A 225      26.934 -25.242  12.701  1.00  0.00      A    C
ATOM   3284  HB1 ASN A 225      26.721 -26.037  11.954  1.00  0.00      A    H
ATOM   3285  HB2 ASN A 225      27.926 -25.535  13.107  1.00  0.00      A    H
ATOM   3286  CG  ASN A 225      25.898 -25.301  13.816  1.00  0.00      A    C
ATOM   3287  OD1 ASN A 225      25.882 -24.482  14.661  1.00  0.00      A    O
ATOM   3288  ND2 ASN A 225      24.955 -26.295  13.786  1.00  0.00      A    N
ATOM   3289 HD21 ASN A 225      24.221 -26.274  14.465  1.00  0.00      A    H
ATOM   3290 HD22 ASN A 225      25.069 -27.000  13.087  1.00  0.00      A    H
ATOM   3291  C   ASN A 225      28.055 -23.890  10.986  1.00  0.00      A    C
ATOM   3292  O   ASN A 225      27.916 -24.687  10.027  1.00  0.00      A    O
ATOM   3293  N   PRO A 226      29.117 -23.116  11.008  1.00  0.00      A    N
ATOM   3294  CD  PRO A 226      29.356 -22.051  12.004  1.00  0.00      A    C
ATOM   3295  HD1 PRO A 226      29.478 -22.473  13.025  1.00  0.00      A    H
ATOM   3296  HD2 PRO A 226      28.573 -21.267  11.924  1.00  0.00      A    H
ATOM   3297  CA  PRO A 226      30.136 -23.190   9.957  1.00  0.00      A    C
ATOM   3298  HA  PRO A 226      29.674 -23.163   8.981  1.00  0.00      A    H
ATOM   3299  CB  PRO A 226      30.786 -21.778  10.087  1.00  0.00      A    C
ATOM   3300  HB1 PRO A 226      31.803 -21.859   9.646  1.00  0.00      A    H
ATOM   3301  HB2 PRO A 226      30.304 -21.016   9.438  1.00  0.00      A    H
ATOM   3302  CG  PRO A 226      30.697 -21.439  11.583  1.00  0.00      A    C
ATOM   3303  HG1 PRO A 226      31.504 -21.957  12.144  1.00  0.00      A    H
ATOM   3304  HG2 PRO A 226      30.857 -20.348  11.721  1.00  0.00      A    H
ATOM   3305  C   PRO A 226      31.174 -24.330  10.104  1.00  0.00      A    C
ATOM   3306  O   PRO A 226      31.210 -25.068  11.135  1.00  0.00      A    O
ATOM   3307  N   GLY A 227      32.001 -24.518   9.090  1.00  0.00      A    N
ATOM   3308  HN  GLY A 227      32.011 -23.849   8.350  1.00  0.00      A    H
ATOM   3309  CA  GLY A 227      32.997 -25.594   8.943  1.00  0.00      A    C
ATOM   3310  HA1 GLY A 227      32.577 -26.502   9.349  1.00  0.00      A    H
ATOM   3311  HA2 GLY A 227      33.245 -25.609   7.892  1.00  0.00      A    H
ATOM   3312  C   GLY A 227      34.264 -25.122   9.663  1.00  0.00      A    C
ATOM   3313  O   GLY A 227      34.226 -24.104  10.373  1.00  0.00      A    O
ATOM   3314  N   PRO A 228      35.388 -25.838   9.676  1.00  0.00      A    N
ATOM   3315  CD  PRO A 228      35.626 -27.248   9.149  1.00  0.00      A    C
ATOM   3316  HD1 PRO A 228      35.346 -27.312   8.076  1.00  0.00      A    H
ATOM   3317  HD2 PRO A 228      34.952 -27.856   9.788  1.00  0.00      A    H
ATOM   3318  CA  PRO A 228      36.461 -25.419  10.487  1.00  0.00      A    C
ATOM   3319  HA  PRO A 228      36.185 -25.032  11.457  1.00  0.00      A    H
ATOM   3320  CB  PRO A 228      37.258 -26.760  10.796  1.00  0.00      A    C
ATOM   3321  HB1 PRO A 228      38.335 -26.749  11.072  1.00  0.00      A    H
ATOM   3322  HB2 PRO A 228      36.677 -27.358  11.530  1.00  0.00      A    H
ATOM   3323  CG  PRO A 228      37.140 -27.561   9.460  1.00  0.00      A    C
ATOM   3324  HG1 PRO A 228      37.850 -27.205   8.684  1.00  0.00      A    H
ATOM   3325  HG2 PRO A 228      37.311 -28.627   9.723  1.00  0.00      A    H
ATOM   3326  C   PRO A 228      37.342 -24.294   9.767  1.00  0.00      A    C
ATOM   3327  O   PRO A 228      37.224 -24.132   8.532  1.00  0.00      A    O
ATOM   3328  N   SER A 229      38.085 -23.443  10.509  1.00  0.00      A    N
ATOM   3329  HN  SER A 229      38.101 -23.642  11.486  1.00  0.00      A    H
ATOM   3330  CA  SER A 229      38.633 -22.216  10.045  1.00  0.00      A    C
ATOM   3331  HA  SER A 229      38.281 -22.105   9.030  1.00  0.00      A    H
ATOM   3332  CB  SER A 229      38.069 -21.039  10.874  1.00  0.00      A    C
ATOM   3333  HB1 SER A 229      38.329 -20.107  10.329  1.00  0.00      A    H
ATOM   3334  HB2 SER A 229      36.965 -21.166  10.888  1.00  0.00      A    H
ATOM   3335  OG  SER A 229      38.606 -20.922  12.228  1.00  0.00      A    O
ATOM   3336  HG1 SER A 229      38.118 -20.262  12.727  1.00  0.00      A    H
ATOM   3337  C   SER A 229      40.149 -22.354   9.945  1.00  0.00      A    C
ATOM   3338  O   SER A 229      40.720 -23.336  10.395  1.00  0.00      A    O
ATOM   3339  N   PRO A 230      40.871 -21.478   9.246  1.00  0.00      A    N
ATOM   3340  CD  PRO A 230      40.240 -20.692   8.192  1.00  0.00      A    C
ATOM   3341  HD1 PRO A 230      39.680 -19.915   8.755  1.00  0.00      A    H
ATOM   3342  HD2 PRO A 230      39.514 -21.348   7.667  1.00  0.00      A    H
ATOM   3343  CA  PRO A 230      42.307 -21.327   9.292  1.00  0.00      A    C
ATOM   3344  HA  PRO A 230      42.800 -22.227   8.954  1.00  0.00      A    H
ATOM   3345  CB  PRO A 230      42.558 -20.179   8.275  1.00  0.00      A    C
ATOM   3346  HB1 PRO A 230      42.324 -19.254   8.845  1.00  0.00      A    H
ATOM   3347  HB2 PRO A 230      43.584 -20.098   7.856  1.00  0.00      A    H
ATOM   3348  CG  PRO A 230      41.372 -20.275   7.261  1.00  0.00      A    C
ATOM   3349  HG1 PRO A 230      41.172 -19.326   6.721  1.00  0.00      A    H
ATOM   3350  HG2 PRO A 230      41.515 -21.044   6.472  1.00  0.00      A    H
ATOM   3351  C   PRO A 230      42.945 -21.067  10.686  1.00  0.00      A    C
ATOM   3352  O   PRO A 230      42.105 -20.922  11.565  1.00  0.00      A    O
ATOM   3353  N   PRO A 231      44.215 -21.089  11.023  1.00  0.00      A    N
ATOM   3354  CD  PRO A 231      45.348 -21.236  10.054  1.00  0.00      A    C
ATOM   3355  HD1 PRO A 231      45.322 -20.549   9.181  1.00  0.00      A    H
ATOM   3356  HD2 PRO A 231      45.296 -22.302   9.746  1.00  0.00      A    H
ATOM   3357  CA  PRO A 231      44.644 -21.191  12.404  1.00  0.00      A    C
ATOM   3358  HA  PRO A 231      44.209 -22.062  12.873  1.00  0.00      A    H
ATOM   3359  CB  PRO A 231      46.178 -21.378  12.287  1.00  0.00      A    C
ATOM   3360  HB1 PRO A 231      46.786 -20.819  13.030  1.00  0.00      A    H
ATOM   3361  HB2 PRO A 231      46.414 -22.446  12.479  1.00  0.00      A    H
ATOM   3362  CG  PRO A 231      46.533 -20.912  10.850  1.00  0.00      A    C
ATOM   3363  HG1 PRO A 231      46.776 -19.829  10.828  1.00  0.00      A    H
ATOM   3364  HG2 PRO A 231      47.404 -21.498  10.488  1.00  0.00      A    H
ATOM   3365  C   PRO A 231      44.331 -19.968  13.224  1.00  0.00      A    C
ATOM   3366  O   PRO A 231      45.128 -18.958  13.184  1.00  0.00      A    O
ATOM   3367  N   THR A 232      43.218 -20.047  13.976  1.00  0.00      A    N
ATOM   3368  HN  THR A 232      42.757 -20.918  13.826  1.00  0.00      A    H
ATOM   3369  CA  THR A 232      42.620 -19.147  14.862  1.00  0.00      A    C
ATOM   3370  HA  THR A 232      41.590 -19.470  14.852  1.00  0.00      A    H
ATOM   3371  CB  THR A 232      42.985 -19.401  16.339  1.00  0.00      A    C
ATOM   3372  HB  THR A 232      44.054 -19.120  16.447  1.00  0.00      A    H
ATOM   3373  OG1 THR A 232      42.855 -20.849  16.453  1.00  0.00      A    O
ATOM   3374  HG1 THR A 232      43.331 -21.146  17.232  1.00  0.00      A    H
ATOM   3375  CG2 THR A 232      42.124 -18.641  17.309  1.00  0.00      A    C
ATOM   3376 HG21 THR A 232      42.365 -18.971  18.342  1.00  0.00      A    H
ATOM   3377 HG22 THR A 232      42.107 -17.539  17.167  1.00  0.00      A    H
ATOM   3378 HG23 THR A 232      41.072 -18.996  17.270  1.00  0.00      A    H
ATOM   3379  C   THR A 232      42.628 -17.696  14.383  1.00  0.00      A    C
ATOM   3380  O   THR A 232      43.394 -16.838  14.952  1.00  0.00      A    O
ATOM   3381  N   PRO A 233      41.806 -17.298  13.479  1.00  0.00      A    N
ATOM   3382  CD  PRO A 233      40.694 -18.111  12.954  1.00  0.00      A    C
ATOM   3383  HD1 PRO A 233      40.043 -18.441  13.792  1.00  0.00      A    H
ATOM   3384  HD2 PRO A 233      40.894 -19.029  12.361  1.00  0.00      A    H
ATOM   3385  CA  PRO A 233      41.643 -15.906  13.099  1.00  0.00      A    C
ATOM   3386  HA  PRO A 233      42.632 -15.661  12.740  1.00  0.00      A    H
ATOM   3387  CB  PRO A 233      40.665 -15.964  11.910  1.00  0.00      A    C
ATOM   3388  HB1 PRO A 233      40.027 -15.054  11.882  1.00  0.00      A    H
ATOM   3389  HB2 PRO A 233      41.292 -15.982  10.993  1.00  0.00      A    H
ATOM   3390  CG  PRO A 233      39.775 -17.154  12.145  1.00  0.00      A    C
ATOM   3391  HG1 PRO A 233      38.855 -16.890  12.709  1.00  0.00      A    H
ATOM   3392  HG2 PRO A 233      39.330 -17.635  11.248  1.00  0.00      A    H
ATOM   3393  C   PRO A 233      41.040 -14.967  14.187  1.00  0.00      A    C
ATOM   3394  O   PRO A 233      40.447 -15.451  15.194  1.00  0.00      A    O
ATOM   3395  N   PRO A 234      41.172 -13.619  14.145  1.00  0.00      A    N
ATOM   3396  CD  PRO A 234      41.886 -12.886  13.123  1.00  0.00      A    C
ATOM   3397  HD1 PRO A 234      41.688 -13.289  12.107  1.00  0.00      A    H
ATOM   3398  HD2 PRO A 234      42.974 -13.062  13.261  1.00  0.00      A    H
ATOM   3399  CA  PRO A 234      40.510 -12.682  15.056  1.00  0.00      A    C
ATOM   3400  HA  PRO A 234      40.861 -13.022  16.018  1.00  0.00      A    H
ATOM   3401  CB  PRO A 234      41.143 -11.312  14.725  1.00  0.00      A    C
ATOM   3402  HB1 PRO A 234      40.695 -10.403  15.180  1.00  0.00      A    H
ATOM   3403  HB2 PRO A 234      42.105 -11.364  15.279  1.00  0.00      A    H
ATOM   3404  CG  PRO A 234      41.434 -11.406  13.267  1.00  0.00      A    C
ATOM   3405  HG1 PRO A 234      40.581 -11.200  12.585  1.00  0.00      A    H
ATOM   3406  HG2 PRO A 234      42.263 -10.694  13.064  1.00  0.00      A    H
ATOM   3407  C   PRO A 234      38.955 -12.592  14.960  1.00  0.00      A    C
ATOM   3408  O   PRO A 234      38.375 -12.814  13.884  1.00  0.00      A    O
ATOM   3409  N   PRO A 235      38.229 -12.275  15.977  1.00  0.00      A    N
ATOM   3410  CD  PRO A 235      38.720 -11.947  17.350  1.00  0.00      A    C
ATOM   3411  HD1 PRO A 235      39.427 -11.091  17.383  1.00  0.00      A    H
ATOM   3412  HD2 PRO A 235      39.370 -12.784  17.683  1.00  0.00      A    H
ATOM   3413  CA  PRO A 235      36.812 -12.531  16.025  1.00  0.00      A    C
ATOM   3414  HA  PRO A 235      36.441 -13.291  15.355  1.00  0.00      A    H
ATOM   3415  CB  PRO A 235      36.504 -12.821  17.489  1.00  0.00      A    C
ATOM   3416  HB1 PRO A 235      35.499 -12.531  17.863  1.00  0.00      A    H
ATOM   3417  HB2 PRO A 235      36.761 -13.866  17.766  1.00  0.00      A    H
ATOM   3418  CG  PRO A 235      37.531 -11.951  18.229  1.00  0.00      A    C
ATOM   3419  HG1 PRO A 235      37.087 -10.949  18.414  1.00  0.00      A    H
ATOM   3420  HG2 PRO A 235      37.862 -12.358  19.208  1.00  0.00      A    H
ATOM   3421  C   PRO A 235      36.084 -11.308  15.570  1.00  0.00      A    C
ATOM   3422  O   PRO A 235      36.674 -10.237  15.625  1.00  0.00      A    O
ATOM   3423  N   PRO A 236      34.745 -11.354  15.142  1.00  0.00      A    N
ATOM   3424  CD  PRO A 236      33.971 -12.564  15.113  1.00  0.00      A    C
ATOM   3425  HD1 PRO A 236      34.216 -13.186  16.000  1.00  0.00      A    H
ATOM   3426  HD2 PRO A 236      34.399 -13.071  14.221  1.00  0.00      A    H
ATOM   3427  CA  PRO A 236      33.938 -10.114  14.994  1.00  0.00      A    C
ATOM   3428  HA  PRO A 236      34.512  -9.446  14.369  1.00  0.00      A    H
ATOM   3429  CB  PRO A 236      32.568 -10.638  14.453  1.00  0.00      A    C
ATOM   3430  HB1 PRO A 236      31.670 -10.037  14.712  1.00  0.00      A    H
ATOM   3431  HB2 PRO A 236      32.661 -10.622  13.346  1.00  0.00      A    H
ATOM   3432  CG  PRO A 236      32.556 -12.111  14.968  1.00  0.00      A    C
ATOM   3433  HG1 PRO A 236      32.019 -12.168  15.939  1.00  0.00      A    H
ATOM   3434  HG2 PRO A 236      31.999 -12.820  14.318  1.00  0.00      A    H
ATOM   3435  C   PRO A 236      33.706  -9.452  16.377  1.00  0.00      A    C
ATOM   3436  O   PRO A 236      34.062 -10.022  17.394  1.00  0.00      A    O
ATOM   3437  N   PRO A 237      33.194  -8.221  16.437  1.00  0.00      A    N
ATOM   3438  CD  PRO A 237      32.921  -7.323  15.389  1.00  0.00      A    C
ATOM   3439  HD1 PRO A 237      32.403  -7.745  14.502  1.00  0.00      A    H
ATOM   3440  HD2 PRO A 237      33.922  -6.958  15.074  1.00  0.00      A    H
ATOM   3441  CA  PRO A 237      32.805  -7.576  17.711  1.00  0.00      A    C
ATOM   3442  HA  PRO A 237      33.584  -7.739  18.442  1.00  0.00      A    H
ATOM   3443  CB  PRO A 237      32.693  -6.054  17.348  1.00  0.00      A    C
ATOM   3444  HB1 PRO A 237      31.982  -5.562  18.045  1.00  0.00      A    H
ATOM   3445  HB2 PRO A 237      33.641  -5.475  17.371  1.00  0.00      A    H
ATOM   3446  CG  PRO A 237      32.174  -6.142  15.899  1.00  0.00      A    C
ATOM   3447  HG1 PRO A 237      31.073  -6.248  16.005  1.00  0.00      A    H
ATOM   3448  HG2 PRO A 237      32.260  -5.242  15.252  1.00  0.00      A    H
ATOM   3449  C   PRO A 237      31.393  -8.085  18.206  1.00  0.00      A    C
ATOM   3450  O   PRO A 237      30.739  -8.809  17.463  1.00  0.00      A    O
ATOM   3451  N   PRO A 238      30.856  -7.585  19.296  1.00  0.00      A    N
ATOM   3452  CD  PRO A 238      31.606  -6.930  20.339  1.00  0.00      A    C
ATOM   3453  HD1 PRO A 238      32.135  -6.035  19.949  1.00  0.00      A    H
ATOM   3454  HD2 PRO A 238      32.295  -7.740  20.663  1.00  0.00      A    H
ATOM   3455  CA  PRO A 238      29.478  -7.951  19.615  1.00  0.00      A    C
ATOM   3456  HA  PRO A 238      29.162  -8.918  19.253  1.00  0.00      A    H
ATOM   3457  CB  PRO A 238      29.525  -7.763  21.186  1.00  0.00      A    C
ATOM   3458  HB1 PRO A 238      28.520  -7.489  21.572  1.00  0.00      A    H
ATOM   3459  HB2 PRO A 238      29.780  -8.757  21.611  1.00  0.00      A    H
ATOM   3460  CG  PRO A 238      30.626  -6.680  21.404  1.00  0.00      A    C
ATOM   3461  HG1 PRO A 238      30.172  -5.677  21.254  1.00  0.00      A    H
ATOM   3462  HG2 PRO A 238      31.056  -6.765  22.425  1.00  0.00      A    H
ATOM   3463  C   PRO A 238      28.460  -7.016  18.840  1.00  0.00      A    C
ATOM   3464  O   PRO A 238      28.844  -6.114  18.134  1.00  0.00      A    O
ATOM   3465  N   ALA A 239      27.151  -7.224  19.003  1.00  0.00      A    N
ATOM   3466  HN  ALA A 239      26.980  -8.024  19.573  1.00  0.00      A    H
ATOM   3467  CA  ALA A 239      26.129  -6.500  18.272  1.00  0.00      A    C
ATOM   3468  HA  ALA A 239      26.379  -6.433  17.223  1.00  0.00      A    H
ATOM   3469  CB  ALA A 239      24.791  -7.252  18.341  1.00  0.00      A    C
ATOM   3470  HB1 ALA A 239      23.956  -6.765  17.793  1.00  0.00      A    H
ATOM   3471  HB2 ALA A 239      24.911  -8.316  18.043  1.00  0.00      A    H
ATOM   3472  HB3 ALA A 239      24.528  -7.214  19.420  1.00  0.00      A    H
ATOM   3473  C   ALA A 239      25.934  -5.075  18.853  1.00  0.00      A    C
ATOM   3474  O   ALA A 239      26.145  -4.782  20.050  1.00  0.00      A    O
ATOM   3475  N   PRO A 240      25.545  -4.088  18.088  1.00  0.00      A    N
ATOM   3476  CD  PRO A 240      25.458  -4.198  16.620  1.00  0.00      A    C
ATOM   3477  HD1 PRO A 240      24.803  -5.036  16.300  1.00  0.00      A    H
ATOM   3478  HD2 PRO A 240      26.479  -4.241  16.183  1.00  0.00      A    H
ATOM   3479  CA  PRO A 240      24.945  -2.784  18.595  1.00  0.00      A    C
ATOM   3480  HA  PRO A 240      25.397  -2.543  19.546  1.00  0.00      A    H
ATOM   3481  CB  PRO A 240      25.064  -1.876  17.379  1.00  0.00      A    C
ATOM   3482  HB1 PRO A 240      24.288  -1.084  17.445  1.00  0.00      A    H
ATOM   3483  HB2 PRO A 240      26.114  -1.512  17.385  1.00  0.00      A    H
ATOM   3484  CG  PRO A 240      24.869  -2.851  16.174  1.00  0.00      A    C
ATOM   3485  HG1 PRO A 240      23.788  -3.051  16.015  1.00  0.00      A    H
ATOM   3486  HG2 PRO A 240      25.469  -2.569  15.282  1.00  0.00      A    H
ATOM   3487  C   PRO A 240      23.462  -3.087  18.882  1.00  0.00      A    C
ATOM   3488  O   PRO A 240      23.046  -4.213  18.915  1.00  0.00      A    O
ATOM   3489  N   SER A 241      22.610  -2.081  19.132  1.00  0.00      A    N
ATOM   3490  HN  SER A 241      22.915  -1.141  19.261  1.00  0.00      A    H
ATOM   3491  CA  SER A 241      21.141  -2.213  19.168  1.00  0.00      A    C
ATOM   3492  HA  SER A 241      20.836  -3.088  19.723  1.00  0.00      A    H
ATOM   3493  CB  SER A 241      20.443  -1.076  20.049  1.00  0.00      A    C
ATOM   3494  HB1 SER A 241      19.357  -1.065  19.816  1.00  0.00      A    H
ATOM   3495  HB2 SER A 241      20.649  -1.213  21.133  1.00  0.00      A    H
ATOM   3496  OG  SER A 241      20.927   0.215  19.714  1.00  0.00      A    O
ATOM   3497  HG1 SER A 241      20.377   0.862  20.162  1.00  0.00      A    H
ATOM   3498  C   SER A 241      20.599  -2.440  17.790  1.00  0.00      A    C
ATOM   3499  O   SER A 241      19.986  -3.467  17.547  1.00  0.00      A    O
ATOM   3500  N   THR A 242      20.803  -1.490  16.822  1.00  0.00      A    N
ATOM   3501  HN  THR A 242      21.309  -0.697  17.154  1.00  0.00      A    H
ATOM   3502  CA  THR A 242      20.333  -1.549  15.427  1.00  0.00      A    C
ATOM   3503  HA  THR A 242      19.256  -1.618  15.385  1.00  0.00      A    H
ATOM   3504  CB  THR A 242      20.646  -0.283  14.676  1.00  0.00      A    C
ATOM   3505  HB  THR A 242      21.713  -0.214  14.372  1.00  0.00      A    H
ATOM   3506  OG1 THR A 242      20.226   0.821  15.336  1.00  0.00      A    O
ATOM   3507  HG1 THR A 242      20.823   1.183  15.995  1.00  0.00      A    H
ATOM   3508  CG2 THR A 242      19.865  -0.325  13.279  1.00  0.00      A    C
ATOM   3509 HG21 THR A 242      20.101   0.533  12.613  1.00  0.00      A    H
ATOM   3510 HG22 THR A 242      20.134  -1.235  12.702  1.00  0.00      A    H
ATOM   3511 HG23 THR A 242      18.778  -0.312  13.508  1.00  0.00      A    H
ATOM   3512  C   THR A 242      20.968  -2.747  14.707  1.00  0.00      A    C
ATOM   3513  O   THR A 242      22.047  -2.686  14.184  1.00  0.00      A    O
ATOM   3514  N   VAL A 243      20.199  -3.830  14.617  1.00  0.00      A    N
ATOM   3515  HN  VAL A 243      19.319  -3.854  15.085  1.00  0.00      A    H
ATOM   3516  CA  VAL A 243      20.443  -5.075  13.926  1.00  0.00      A    C
ATOM   3517  HA  VAL A 243      21.482  -5.058  13.631  1.00  0.00      A    H
ATOM   3518  CB  VAL A 243      20.161  -6.377  14.700  1.00  0.00      A    C
ATOM   3519  HB  VAL A 243      20.350  -7.183  13.959  1.00  0.00      A    H
ATOM   3520  CG1 VAL A 243      21.151  -6.646  15.827  1.00  0.00      A    C
ATOM   3521 HG11 VAL A 243      22.175  -6.391  15.479  1.00  0.00      A    H
ATOM   3522 HG12 VAL A 243      20.976  -5.901  16.632  1.00  0.00      A    H
ATOM   3523 HG13 VAL A 243      21.088  -7.680  16.227  1.00  0.00      A    H
ATOM   3524  CG2 VAL A 243      18.773  -6.407  15.266  1.00  0.00      A    C
ATOM   3525 HG21 VAL A 243      18.649  -7.332  15.869  1.00  0.00      A    H
ATOM   3526 HG22 VAL A 243      18.599  -5.597  16.007  1.00  0.00      A    H
ATOM   3527 HG23 VAL A 243      18.006  -6.375  14.464  1.00  0.00      A    H
ATOM   3528  C   VAL A 243      19.532  -5.060  12.688  1.00  0.00      A    C
ATOM   3529  O   VAL A 243      18.536  -4.372  12.638  1.00  0.00      A    O
ATOM   3530  N   CYS A 244      19.808  -5.861  11.649  1.00  0.00      A    N
ATOM   3531  HN  CYS A 244      20.669  -6.336  11.814  1.00  0.00      A    H
ATOM   3532  CA  CYS A 244      18.999  -5.992  10.493  1.00  0.00      A    C
ATOM   3533  HA  CYS A 244      18.525  -5.051  10.257  1.00  0.00      A    H
ATOM   3534  CB  CYS A 244      19.740  -6.587   9.288  1.00  0.00      A    C
ATOM   3535  HB1 CYS A 244      20.390  -5.714   9.067  1.00  0.00      A    H
ATOM   3536  HB2 CYS A 244      20.379  -7.438   9.609  1.00  0.00      A    H
ATOM   3537  SG  CYS A 244      18.877  -7.001   7.711  1.00  0.00      A    S
ATOM   3538  C   CYS A 244      17.820  -6.982  10.761  1.00  0.00      A    C
ATOM   3539  O   CYS A 244      16.783  -6.608  11.330  1.00  0.00      A    O
ATOM   3540  N   ASP A 245      18.002  -8.326  10.562  1.00  0.00      A    N
ATOM   3541  HN  ASP A 245      18.843  -8.663  10.145  1.00  0.00      A    H
ATOM   3542  CA  ASP A 245      17.217  -9.453  11.036  1.00  0.00      A    C
ATOM   3543  HA  ASP A 245      16.193  -9.122  10.942  1.00  0.00      A    H
ATOM   3544  CB  ASP A 245      17.460 -10.669  10.001  1.00  0.00      A    C
ATOM   3545  HB1 ASP A 245      16.861 -11.555  10.302  1.00  0.00      A    H
ATOM   3546  HB2 ASP A 245      17.065 -10.276   9.040  1.00  0.00      A    H
ATOM   3547  CG  ASP A 245      18.921 -11.077   9.649  1.00  0.00      A    C
ATOM   3548  OD1 ASP A 245      19.692 -10.093   9.482  1.00  0.00      A    O
ATOM   3549  OD2 ASP A 245      19.355 -12.232   9.601  1.00  0.00      A    O
ATOM   3550  C   ASP A 245      17.536  -9.843  12.497  1.00  0.00      A    C
ATOM   3551  O   ASP A 245      17.849  -8.993  13.336  1.00  0.00      A    O
ATOM   3552  N   ASP A 246      17.344 -11.116  12.854  1.00  0.00      A    N
ATOM   3553  HN  ASP A 246      16.905 -11.679  12.158  1.00  0.00      A    H
ATOM   3554  CA  ASP A 246      17.866 -11.659  14.096  1.00  0.00      A    C
ATOM   3555  HA  ASP A 246      17.673 -10.979  14.912  1.00  0.00      A    H
ATOM   3556  CB  ASP A 246      17.145 -13.007  14.304  1.00  0.00      A    C
ATOM   3557  HB1 ASP A 246      16.087 -12.701  14.157  1.00  0.00      A    H
ATOM   3558  HB2 ASP A 246      17.333 -13.709  13.464  1.00  0.00      A    H
ATOM   3559  CG  ASP A 246      17.357 -13.599  15.657  1.00  0.00      A    C
ATOM   3560  OD1 ASP A 246      17.165 -12.856  16.668  1.00  0.00      A    O
ATOM   3561  OD2 ASP A 246      17.714 -14.785  15.735  1.00  0.00      A    O
ATOM   3562  C   ASP A 246      19.384 -11.691  14.024  1.00  0.00      A    C
ATOM   3563  O   ASP A 246      20.017 -11.473  15.048  1.00  0.00      A    O
ATOM   3564  N   TYR A 247      19.938 -12.038  12.905  1.00  0.00      A    N
ATOM   3565  HN  TYR A 247      19.292 -12.047  12.146  1.00  0.00      A    H
ATOM   3566  CA  TYR A 247      21.373 -12.348  12.746  1.00  0.00      A    C
ATOM   3567  HA  TYR A 247      21.885 -12.762  13.603  1.00  0.00      A    H
ATOM   3568  CB  TYR A 247      21.646 -13.284  11.542  1.00  0.00      A    C
ATOM   3569  HB1 TYR A 247      21.324 -12.763  10.615  1.00  0.00      A    H
ATOM   3570  HB2 TYR A 247      22.742 -13.469  11.531  1.00  0.00      A    H
ATOM   3571  CG  TYR A 247      21.046 -14.588  11.739  1.00  0.00      A    C
ATOM   3572  CD1 TYR A 247      20.561 -15.069  12.975  1.00  0.00      A    C
ATOM   3573  HD1 TYR A 247      20.557 -14.491  13.888  1.00  0.00      A    H
ATOM   3574  CE1 TYR A 247      19.955 -16.398  12.936  1.00  0.00      A    C
ATOM   3575  HE1 TYR A 247      19.594 -16.906  13.818  1.00  0.00      A    H
ATOM   3576  CZ  TYR A 247      19.778 -17.091  11.750  1.00  0.00      A    C
ATOM   3577  OH  TYR A 247      18.938 -18.268  11.815  1.00  0.00      A    O
ATOM   3578  HH  TYR A 247      18.630 -18.467  10.928  1.00  0.00      A    H
ATOM   3579  CD2 TYR A 247      21.012 -15.435  10.594  1.00  0.00      A    C
ATOM   3580  HD2 TYR A 247      21.288 -15.123   9.597  1.00  0.00      A    H
ATOM   3581  CE2 TYR A 247      20.250 -16.556  10.571  1.00  0.00      A    C
ATOM   3582  HE2 TYR A 247      20.044 -17.010   9.613  1.00  0.00      A    H
ATOM   3583  C   TYR A 247      22.169 -11.089  12.530  1.00  0.00      A    C
ATOM   3584  O   TYR A 247      22.971 -10.821  13.437  1.00  0.00      A    O
ATOM   3585  N   TYR A 248      22.052 -10.322  11.424  1.00  0.00      A    N
ATOM   3586  HN  TYR A 248      21.251 -10.378  10.832  1.00  0.00      A    H
ATOM   3587  CA  TYR A 248      23.105  -9.431  11.113  1.00  0.00      A    C
ATOM   3588  HA  TYR A 248      24.082  -9.816  11.364  1.00  0.00      A    H
ATOM   3589  CB  TYR A 248      23.157  -9.179   9.553  1.00  0.00      A    C
ATOM   3590  HB1 TYR A 248      22.175  -8.894   9.119  1.00  0.00      A    H
ATOM   3591  HB2 TYR A 248      23.785  -8.288   9.341  1.00  0.00      A    H
ATOM   3592  CG  TYR A 248      23.565 -10.360   8.830  1.00  0.00      A    C
ATOM   3593  CD1 TYR A 248      22.640 -11.406   8.540  1.00  0.00      A    C
ATOM   3594  HD1 TYR A 248      21.613 -11.314   8.862  1.00  0.00      A    H
ATOM   3595  CE1 TYR A 248      23.129 -12.525   7.847  1.00  0.00      A    C
ATOM   3596  HE1 TYR A 248      22.397 -13.294   7.649  1.00  0.00      A    H
ATOM   3597  CZ  TYR A 248      24.471 -12.561   7.377  1.00  0.00      A    C
ATOM   3598  OH  TYR A 248      24.959 -13.710   6.661  1.00  0.00      A    O
ATOM   3599  HH  TYR A 248      24.588 -14.441   7.161  1.00  0.00      A    H
ATOM   3600  CD2 TYR A 248      24.908 -10.419   8.363  1.00  0.00      A    C
ATOM   3601  HD2 TYR A 248      25.482  -9.555   8.662  1.00  0.00      A    H
ATOM   3602  CE2 TYR A 248      25.308 -11.497   7.496  1.00  0.00      A    C
ATOM   3603  HE2 TYR A 248      26.369 -11.565   7.306  1.00  0.00      A    H
ATOM   3604  C   TYR A 248      22.922  -8.127  11.757  1.00  0.00      A    C
ATOM   3605  O   TYR A 248      21.891  -7.616  12.201  1.00  0.00      A    O
ATOM   3606  N   SER A 249      24.034  -7.422  11.973  1.00  0.00      A    N
ATOM   3607  HN  SER A 249      24.951  -7.705  11.701  1.00  0.00      A    H
ATOM   3608  CA  SER A 249      24.107  -6.055  12.535  1.00  0.00      A    C
ATOM   3609  HA  SER A 249      23.265  -5.992  13.208  1.00  0.00      A    H
ATOM   3610  CB  SER A 249      25.405  -5.714  13.289  1.00  0.00      A    C
ATOM   3611  HB1 SER A 249      26.327  -6.013  12.747  1.00  0.00      A    H
ATOM   3612  HB2 SER A 249      25.656  -4.646  13.464  1.00  0.00      A    H
ATOM   3613  OG  SER A 249      25.636  -6.640  14.370  1.00  0.00      A    O
ATOM   3614  HG1 SER A 249      26.526  -6.597  14.727  1.00  0.00      A    H
ATOM   3615  C   SER A 249      24.094  -5.026  11.367  1.00  0.00      A    C
ATOM   3616  O   SER A 249      24.549  -5.246  10.271  1.00  0.00      A    O
ATOM   3617  N   CYS A 250      23.604  -3.823  11.705  1.00  0.00      A    N
ATOM   3618  HN  CYS A 250      23.158  -3.570  12.560  1.00  0.00      A    H
ATOM   3619  CA  CYS A 250      23.855  -2.677  10.890  1.00  0.00      A    C
ATOM   3620  HA  CYS A 250      24.062  -2.906   9.855  1.00  0.00      A    H
ATOM   3621  CB  CYS A 250      22.531  -1.827  10.757  1.00  0.00      A    C
ATOM   3622  HB1 CYS A 250      22.807  -0.957  10.123  1.00  0.00      A    H
ATOM   3623  HB2 CYS A 250      22.117  -1.552  11.751  1.00  0.00      A    H
ATOM   3624  SG  CYS A 250      21.315  -2.819   9.845  1.00  0.00      A    S
ATOM   3625  C   CYS A 250      24.864  -1.749  11.495  1.00  0.00      A    C
ATOM   3626  O   CYS A 250      25.516  -1.842  12.568  1.00  0.00      A    O
ATOM   3627  N   SER A 251      25.234  -0.732  10.715  1.00  0.00      A    N
ATOM   3628  HN  SER A 251      24.908  -0.659   9.776  1.00  0.00      A    H
ATOM   3629  CA  SER A 251      26.076   0.315  11.109  1.00  0.00      A    C
ATOM   3630  HA  SER A 251      26.137   0.434  12.181  1.00  0.00      A    H
ATOM   3631  CB  SER A 251      27.556   0.181  10.547  1.00  0.00      A    C
ATOM   3632  HB1 SER A 251      27.912  -0.851  10.754  1.00  0.00      A    H
ATOM   3633  HB2 SER A 251      27.538   0.491   9.480  1.00  0.00      A    H
ATOM   3634  OG  SER A 251      28.455   0.986  11.282  1.00  0.00      A    O
ATOM   3635  HG1 SER A 251      29.313   1.049  10.855  1.00  0.00      A    H
ATOM   3636  C   SER A 251      25.363   1.607  10.685  1.00  0.00      A    C
ATOM   3637  O   SER A 251      24.145   1.728  10.378  1.00  0.00      A    O
ATOM   3638  N   GLU A 252      26.105   2.730  10.659  1.00  0.00      A    N
ATOM   3639  HN  GLU A 252      27.009   2.692  11.077  1.00  0.00      A    H
ATOM   3640  CA  GLU A 252      25.540   4.037  10.306  1.00  0.00      A    C
ATOM   3641  HA  GLU A 252      24.607   4.135  10.841  1.00  0.00      A    H
ATOM   3642  CB  GLU A 252      26.405   5.174  10.970  1.00  0.00      A    C
ATOM   3643  HB1 GLU A 252      26.990   4.714  11.795  1.00  0.00      A    H
ATOM   3644  HB2 GLU A 252      27.050   5.529  10.139  1.00  0.00      A    H
ATOM   3645  CG  GLU A 252      25.599   6.429  11.518  1.00  0.00      A    C
ATOM   3646  HG1 GLU A 252      26.313   7.075  12.073  1.00  0.00      A    H
ATOM   3647  HG2 GLU A 252      25.212   7.023  10.663  1.00  0.00      A    H
ATOM   3648  CD  GLU A 252      24.436   6.160  12.464  1.00  0.00      A    C
ATOM   3649  OE1 GLU A 252      24.876   5.696  13.574  1.00  0.00      A    O
ATOM   3650  OE2 GLU A 252      23.197   6.291  12.133  1.00  0.00      A    O
ATOM   3651  C   GLU A 252      25.312   4.191   8.834  1.00  0.00      A    C
ATOM   3652  O   GLU A 252      26.195   4.310   7.969  1.00  0.00      A    O
ATOM   3653  N   GLY A 253      24.055   4.254   8.372  1.00  0.00      A    N
ATOM   3654  HN  GLY A 253      23.262   4.152   8.969  1.00  0.00      A    H
ATOM   3655  CA  GLY A 253      23.774   4.419   6.935  1.00  0.00      A    C
ATOM   3656  HA1 GLY A 253      22.961   5.131   6.910  1.00  0.00      A    H
ATOM   3657  HA2 GLY A 253      24.609   4.865   6.414  1.00  0.00      A    H
ATOM   3658  C   GLY A 253      23.491   3.209   6.074  1.00  0.00      A    C
ATOM   3659  O   GLY A 253      22.904   3.363   4.994  1.00  0.00      A    O
ATOM   3660  N   SER A 254      23.835   2.052   6.597  1.00  0.00      A    N
ATOM   3661  HN  SER A 254      24.181   1.932   7.524  1.00  0.00      A    H
ATOM   3662  CA  SER A 254      23.583   0.817   5.865  1.00  0.00      A    C
ATOM   3663  HA  SER A 254      23.872   1.052   4.851  1.00  0.00      A    H
ATOM   3664  CB  SER A 254      24.590  -0.219   6.470  1.00  0.00      A    C
ATOM   3665  HB1 SER A 254      24.299  -1.211   6.061  1.00  0.00      A    H
ATOM   3666  HB2 SER A 254      25.618  -0.035   6.092  1.00  0.00      A    H
ATOM   3667  OG  SER A 254      24.436  -0.535   7.896  1.00  0.00      A    O
ATOM   3668  HG1 SER A 254      25.116  -1.190   8.071  1.00  0.00      A    H
ATOM   3669  C   SER A 254      22.190   0.359   5.889  1.00  0.00      A    C
ATOM   3670  O   SER A 254      21.416   0.514   6.840  1.00  0.00      A    O
ATOM   3671  N   THR A 255      21.792  -0.334   4.750  1.00  0.00      A    N
ATOM   3672  HN  THR A 255      22.453  -0.528   4.029  1.00  0.00      A    H
ATOM   3673  CA  THR A 255      20.345  -0.756   4.525  1.00  0.00      A    C
ATOM   3674  HA  THR A 255      19.750  -0.155   5.196  1.00  0.00      A    H
ATOM   3675  CB  THR A 255      19.903  -0.625   3.080  1.00  0.00      A    C
ATOM   3676  HB  THR A 255      20.408  -1.353   2.410  1.00  0.00      A    H
ATOM   3677  OG1 THR A 255      20.265   0.658   2.520  1.00  0.00      A    O
ATOM   3678  HG1 THR A 255      20.331   0.579   1.565  1.00  0.00      A    H
ATOM   3679  CG2 THR A 255      18.350  -0.745   2.994  1.00  0.00      A    C
ATOM   3680 HG21 THR A 255      17.913   0.106   3.559  1.00  0.00      A    H
ATOM   3681 HG22 THR A 255      17.968  -0.590   1.963  1.00  0.00      A    H
ATOM   3682 HG23 THR A 255      17.930  -1.663   3.459  1.00  0.00      A    H
ATOM   3683  C   THR A 255      20.251  -2.194   4.789  1.00  0.00      A    C
ATOM   3684  O   THR A 255      21.032  -3.001   4.275  1.00  0.00      A    O
ATOM   3685  N   CYS A 256      19.238  -2.623   5.575  1.00  0.00      A    N
ATOM   3686  HN  CYS A 256      18.600  -1.934   5.909  1.00  0.00      A    H
ATOM   3687  CA  CYS A 256      18.903  -4.045   5.769  1.00  0.00      A    C
ATOM   3688  HA  CYS A 256      19.805  -4.566   6.052  1.00  0.00      A    H
ATOM   3689  CB  CYS A 256      17.854  -4.188   6.958  1.00  0.00      A    C
ATOM   3690  HB1 CYS A 256      18.331  -3.809   7.886  1.00  0.00      A    H
ATOM   3691  HB2 CYS A 256      17.129  -3.400   6.659  1.00  0.00      A    H
ATOM   3692  SG  CYS A 256      17.232  -5.823   7.418  1.00  0.00      A    S
ATOM   3693  C   CYS A 256      18.307  -4.578   4.534  1.00  0.00      A    C
ATOM   3694  O   CYS A 256      17.223  -4.192   4.035  1.00  0.00      A    O
ATOM   3695  N   CYS A 257      19.046  -5.536   3.850  1.00  0.00      A    N
ATOM   3696  HN  CYS A 257      19.990  -5.747   4.092  1.00  0.00      A    H
ATOM   3697  CA  CYS A 257      18.536  -6.236   2.669  1.00  0.00      A    C
ATOM   3698  HA  CYS A 257      17.625  -5.724   2.396  1.00  0.00      A    H
ATOM   3699  CB  CYS A 257      19.626  -6.085   1.554  1.00  0.00      A    C
ATOM   3700  HB1 CYS A 257      20.586  -6.381   2.028  1.00  0.00      A    H
ATOM   3701  HB2 CYS A 257      19.343  -6.766   0.723  1.00  0.00      A    H
ATOM   3702  SG  CYS A 257      19.891  -4.438   0.958  1.00  0.00      A    S
ATOM   3703  HG1 CYS A 257      20.175  -3.878   2.125  1.00  0.00      A    H
ATOM   3704  C   CYS A 257      18.329  -7.709   2.900  1.00  0.00      A    C
ATOM   3705  O   CYS A 257      19.193  -8.469   3.421  1.00  0.00      A    O
ATOM   3706  N   CYS A 258      17.116  -8.210   2.448  1.00  0.00      A    N
ATOM   3707  HN  CYS A 258      16.346  -7.611   2.242  1.00  0.00      A    H
ATOM   3708  CA  CYS A 258      16.835  -9.571   2.471  1.00  0.00      A    C
ATOM   3709  HA  CYS A 258      16.997  -9.854   3.501  1.00  0.00      A    H
ATOM   3710  CB  CYS A 258      15.330  -9.822   2.276  1.00  0.00      A    C
ATOM   3711  HB1 CYS A 258      14.853  -9.013   2.870  1.00  0.00      A    H
ATOM   3712  HB2 CYS A 258      15.117  -9.575   1.214  1.00  0.00      A    H
ATOM   3713  SG  CYS A 258      14.703 -11.436   2.794  1.00  0.00      A    S
ATOM   3714  HG1 CYS A 258      15.019 -11.252   4.067  1.00  0.00      A    H
ATOM   3715  C   CYS A 258      17.742 -10.391   1.468  1.00  0.00      A    C
ATOM   3716  O   CYS A 258      18.072 -10.038   0.308  1.00  0.00      A    O
ATOM   3717  N   MET A 259      18.120 -11.601   1.948  1.00  0.00      A    N
ATOM   3718  HN  MET A 259      17.883 -11.813   2.893  1.00  0.00      A    H
ATOM   3719  CA  MET A 259      18.866 -12.652   1.201  1.00  0.00      A    C
ATOM   3720  HA  MET A 259      18.915 -12.410   0.149  1.00  0.00      A    H
ATOM   3721  CB  MET A 259      20.348 -12.720   1.584  1.00  0.00      A    C
ATOM   3722  HB1 MET A 259      20.859 -11.753   1.388  1.00  0.00      A    H
ATOM   3723  HB2 MET A 259      20.450 -12.785   2.688  1.00  0.00      A    H
ATOM   3724  CG  MET A 259      21.228 -13.901   1.049  1.00  0.00      A    C
ATOM   3725  HG1 MET A 259      20.681 -14.866   1.115  1.00  0.00      A    H
ATOM   3726  HG2 MET A 259      21.372 -13.835  -0.050  1.00  0.00      A    H
ATOM   3727  SD  MET A 259      22.817 -14.202   1.916  1.00  0.00      A    S
ATOM   3728  CE  MET A 259      22.158 -14.950   3.510  1.00  0.00      A    C
ATOM   3729  HE1 MET A 259      21.433 -14.244   3.969  1.00  0.00      A    H
ATOM   3730  HE2 MET A 259      21.575 -15.824   3.148  1.00  0.00      A    H
ATOM   3731  HE3 MET A 259      22.843 -15.319   4.303  1.00  0.00      A    H
ATOM   3732  C   MET A 259      18.183 -13.990   1.162  1.00  0.00      A    C
ATOM   3733  O   MET A 259      17.531 -14.243   0.197  1.00  0.00      A    O
ATOM   3734  N   TYR A 260      18.188 -14.792   2.240  1.00  0.00      A    N
ATOM   3735  HN  TYR A 260      18.647 -14.569   3.096  1.00  0.00      A    H
ATOM   3736  CA  TYR A 260      17.555 -16.094   2.291  1.00  0.00      A    C
ATOM   3737  HA  TYR A 260      16.731 -16.102   1.593  1.00  0.00      A    H
ATOM   3738  CB  TYR A 260      18.575 -17.154   1.948  1.00  0.00      A    C
ATOM   3739  HB1 TYR A 260      19.155 -16.701   1.116  1.00  0.00      A    H
ATOM   3740  HB2 TYR A 260      19.167 -17.463   2.836  1.00  0.00      A    H
ATOM   3741  CG  TYR A 260      18.056 -18.420   1.315  1.00  0.00      A    C
ATOM   3742  CD1 TYR A 260      17.887 -18.488  -0.056  1.00  0.00      A    C
ATOM   3743  HD1 TYR A 260      18.186 -17.654  -0.673  1.00  0.00      A    H
ATOM   3744  CE1 TYR A 260      17.216 -19.571  -0.649  1.00  0.00      A    C
ATOM   3745  HE1 TYR A 260      17.103 -19.631  -1.721  1.00  0.00      A    H
ATOM   3746  CZ  TYR A 260      16.821 -20.657   0.171  1.00  0.00      A    C
ATOM   3747  OH  TYR A 260      16.070 -21.689  -0.323  1.00  0.00      A    O
ATOM   3748  HH  TYR A 260      15.770 -22.181   0.444  1.00  0.00      A    H
ATOM   3749  CD2 TYR A 260      17.575 -19.455   2.110  1.00  0.00      A    C
ATOM   3750  HD2 TYR A 260      17.573 -19.453   3.190  1.00  0.00      A    H
ATOM   3751  CE2 TYR A 260      17.052 -20.594   1.535  1.00  0.00      A    C
ATOM   3752  HE2 TYR A 260      16.823 -21.439   2.168  1.00  0.00      A    H
ATOM   3753  C   TYR A 260      16.851 -16.328   3.637  1.00  0.00      A    C
ATOM   3754  O   TYR A 260      17.553 -16.653   4.576  1.00  0.00      A    O
ATOM   3755  N   GLN A 261      15.553 -16.094   3.800  1.00  0.00      A    N
ATOM   3756  HN  GLN A 261      14.998 -15.739   3.053  1.00  0.00      A    H
ATOM   3757  CA  GLN A 261      14.664 -16.657   4.793  1.00  0.00      A    C
ATOM   3758  HA  GLN A 261      15.204 -17.189   5.563  1.00  0.00      A    H
ATOM   3759  CB  GLN A 261      13.818 -15.597   5.467  1.00  0.00      A    C
ATOM   3760  HB1 GLN A 261      14.501 -14.890   5.985  1.00  0.00      A    H
ATOM   3761  HB2 GLN A 261      13.182 -15.090   4.710  1.00  0.00      A    H
ATOM   3762  CG  GLN A 261      12.892 -16.167   6.591  1.00  0.00      A    C
ATOM   3763  HG1 GLN A 261      11.897 -16.512   6.238  1.00  0.00      A    H
ATOM   3764  HG2 GLN A 261      13.483 -17.028   6.970  1.00  0.00      A    H
ATOM   3765  CD  GLN A 261      12.619 -15.067   7.610  1.00  0.00      A    C
ATOM   3766  OE1 GLN A 261      13.189 -13.943   7.598  1.00  0.00      A    O
ATOM   3767  NE2 GLN A 261      11.749 -15.373   8.591  1.00  0.00      A    N
ATOM   3768 HE21 GLN A 261      11.703 -14.842   9.437  1.00  0.00      A    H
ATOM   3769 HE22 GLN A 261      11.106 -16.135   8.505  1.00  0.00      A    H
ATOM   3770  C   GLN A 261      13.679 -17.621   4.135  1.00  0.00      A    C
ATOM   3771  O   GLN A 261      13.007 -17.282   3.207  1.00  0.00      A    O
ATOM   3772  N   TYR A 262      13.615 -18.860   4.548  1.00  0.00      A    N
ATOM   3773  HN  TYR A 262      14.109 -19.228   5.332  1.00  0.00      A    H
ATOM   3774  CA  TYR A 262      12.759 -19.867   3.964  1.00  0.00      A    C
ATOM   3775  HA  TYR A 262      12.331 -19.570   3.018  1.00  0.00      A    H
ATOM   3776  CB  TYR A 262      13.608 -21.140   3.704  1.00  0.00      A    C
ATOM   3777  HB1 TYR A 262      14.580 -20.740   3.343  1.00  0.00      A    H
ATOM   3778  HB2 TYR A 262      13.855 -21.617   4.676  1.00  0.00      A    H
ATOM   3779  CG  TYR A 262      13.001 -22.080   2.695  1.00  0.00      A    C
ATOM   3780  CD1 TYR A 262      13.349 -21.754   1.348  1.00  0.00      A    C
ATOM   3781  HD1 TYR A 262      13.949 -20.860   1.264  1.00  0.00      A    H
ATOM   3782  CE1 TYR A 262      12.820 -22.550   0.379  1.00  0.00      A    C
ATOM   3783  HE1 TYR A 262      13.087 -22.392  -0.656  1.00  0.00      A    H
ATOM   3784  CZ  TYR A 262      11.910 -23.583   0.628  1.00  0.00      A    C
ATOM   3785  OH  TYR A 262      11.431 -24.375  -0.480  1.00  0.00      A    O
ATOM   3786  HH  TYR A 262      11.667 -23.914  -1.288  1.00  0.00      A    H
ATOM   3787  CD2 TYR A 262      12.167 -23.167   3.012  1.00  0.00      A    C
ATOM   3788  HD2 TYR A 262      12.048 -23.352   4.069  1.00  0.00      A    H
ATOM   3789  CE2 TYR A 262      11.647 -23.936   1.943  1.00  0.00      A    C
ATOM   3790  HE2 TYR A 262      11.133 -24.867   2.130  1.00  0.00      A    H
ATOM   3791  C   TYR A 262      11.620 -20.155   4.856  1.00  0.00      A    C
ATOM   3792  O   TYR A 262      11.518 -21.232   5.467  1.00  0.00      A    O
ATOM   3793  N   GLY A 263      10.685 -19.228   5.082  1.00  0.00      A    N
ATOM   3794  HN  GLY A 263      10.649 -18.414   4.507  1.00  0.00      A    H
ATOM   3795  CA  GLY A 263       9.582 -19.319   6.075  1.00  0.00      A    C
ATOM   3796  HA1 GLY A 263       8.895 -18.528   5.811  1.00  0.00      A    H
ATOM   3797  HA2 GLY A 263       9.184 -20.318   5.974  1.00  0.00      A    H
ATOM   3798  C   GLY A 263      10.005 -18.972   7.458  1.00  0.00      A    C
ATOM   3799  O   GLY A 263      10.311 -17.809   7.811  1.00  0.00      A    O
ATOM   3800  N   ASP A 264      10.099 -20.018   8.372  1.00  0.00      A    N
ATOM   3801  HN  ASP A 264       9.809 -20.942   8.134  1.00  0.00      A    H
ATOM   3802  CA  ASP A 264      10.530 -19.956   9.786  1.00  0.00      A    C
ATOM   3803  HA  ASP A 264      10.276 -18.986  10.187  1.00  0.00      A    H
ATOM   3804  CB  ASP A 264       9.704 -21.025  10.542  1.00  0.00      A    C
ATOM   3805  HB1 ASP A 264       9.733 -21.967   9.955  1.00  0.00      A    H
ATOM   3806  HB2 ASP A 264      10.144 -21.272  11.532  1.00  0.00      A    H
ATOM   3807  CG  ASP A 264       8.279 -20.599  10.644  1.00  0.00      A    C
ATOM   3808  OD1 ASP A 264       7.946 -19.905  11.657  1.00  0.00      A    O
ATOM   3809  OD2 ASP A 264       7.567 -20.886   9.676  1.00  0.00      A    O
ATOM   3810  C   ASP A 264      12.019 -20.170   9.919  1.00  0.00      A    C
ATOM   3811  O   ASP A 264      12.665 -19.648  10.732  1.00  0.00      A    O
ATOM   3812  N   THR A 265      12.643 -20.925   8.986  1.00  0.00      A    N
ATOM   3813  HN  THR A 265      12.119 -21.480   8.344  1.00  0.00      A    H
ATOM   3814  CA  THR A 265      14.130 -21.150   8.926  1.00  0.00      A    C
ATOM   3815  HA  THR A 265      14.584 -21.285   9.897  1.00  0.00      A    H
ATOM   3816  CB  THR A 265      14.499 -22.411   8.097  1.00  0.00      A    C
ATOM   3817  HB  THR A 265      14.114 -22.297   7.062  1.00  0.00      A    H
ATOM   3818  OG1 THR A 265      13.854 -23.560   8.658  1.00  0.00      A    O
ATOM   3819  HG1 THR A 265      14.165 -23.613   9.565  1.00  0.00      A    H
ATOM   3820  CG2 THR A 265      15.982 -22.629   7.918  1.00  0.00      A    C
ATOM   3821 HG21 THR A 265      16.603 -22.465   8.825  1.00  0.00      A    H
ATOM   3822 HG22 THR A 265      16.219 -23.668   7.605  1.00  0.00      A    H
ATOM   3823 HG23 THR A 265      16.262 -21.987   7.056  1.00  0.00      A    H
ATOM   3824  C   THR A 265      14.781 -20.003   8.256  1.00  0.00      A    C
ATOM   3825  O   THR A 265      14.568 -19.762   7.054  1.00  0.00      A    O
ATOM   3826  N   CYS A 266      15.576 -19.242   8.951  1.00  0.00      A    N
ATOM   3827  HN  CYS A 266      15.731 -19.423   9.920  1.00  0.00      A    H
ATOM   3828  CA  CYS A 266      16.306 -18.158   8.345  1.00  0.00      A    C
ATOM   3829  HA  CYS A 266      15.926 -18.015   7.344  1.00  0.00      A    H
ATOM   3830  CB  CYS A 266      16.030 -16.866   9.151  1.00  0.00      A    C
ATOM   3831  HB1 CYS A 266      14.944 -16.768   9.363  1.00  0.00      A    H
ATOM   3832  HB2 CYS A 266      16.368 -16.907  10.208  1.00  0.00      A    H
ATOM   3833  SG  CYS A 266      16.550 -15.303   8.331  1.00  0.00      A    S
ATOM   3834  HG1 CYS A 266      16.519 -14.631   9.473  1.00  0.00      A    H
ATOM   3835  C   CYS A 266      17.769 -18.404   8.199  1.00  0.00      A    C
ATOM   3836  O   CYS A 266      18.415 -18.808   9.192  1.00  0.00      A    O
ATOM   3837  N   PHE A 267      18.336 -18.211   6.942  1.00  0.00      A    N
ATOM   3838  HN  PHE A 267      17.823 -17.862   6.161  1.00  0.00      A    H
ATOM   3839  CA  PHE A 267      19.779 -18.310   6.787  1.00  0.00      A    C
ATOM   3840  HA  PHE A 267      20.242 -19.014   7.463  1.00  0.00      A    H
ATOM   3841  CB  PHE A 267      20.144 -18.783   5.406  1.00  0.00      A    C
ATOM   3842  HB1 PHE A 267      19.315 -18.482   4.730  1.00  0.00      A    H
ATOM   3843  HB2 PHE A 267      21.131 -18.452   5.021  1.00  0.00      A    H
ATOM   3844  CG  PHE A 267      20.168 -20.263   5.224  1.00  0.00      A    C
ATOM   3845  CD1 PHE A 267      19.337 -21.138   5.850  1.00  0.00      A    C
ATOM   3846  HD1 PHE A 267      18.522 -20.854   6.500  1.00  0.00      A    H
ATOM   3847  CE1 PHE A 267      19.522 -22.570   5.730  1.00  0.00      A    C
ATOM   3848  HE1 PHE A 267      18.981 -23.127   6.480  1.00  0.00      A    H
ATOM   3849  CZ  PHE A 267      20.544 -23.036   4.914  1.00  0.00      A    C
ATOM   3850  HZ  PHE A 267      20.570 -24.099   4.723  1.00  0.00      A    H
ATOM   3851  CD2 PHE A 267      21.210 -20.800   4.453  1.00  0.00      A    C
ATOM   3852  HD2 PHE A 267      21.988 -20.164   4.056  1.00  0.00      A    H
ATOM   3853  CE2 PHE A 267      21.396 -22.144   4.196  1.00  0.00      A    C
ATOM   3854  HE2 PHE A 267      22.322 -22.473   3.748  1.00  0.00      A    H
ATOM   3855  C   PHE A 267      20.503 -17.076   6.964  1.00  0.00      A    C
ATOM   3856  O   PHE A 267      21.575 -17.084   7.564  1.00  0.00      A    O
ATOM   3857  N   GLY A 268      19.899 -15.952   6.515  1.00  0.00      A    N
ATOM   3858  HN  GLY A 268      19.163 -16.033   5.847  1.00  0.00      A    H
ATOM   3859  CA  GLY A 268      20.290 -14.604   6.867  1.00  0.00      A    C
ATOM   3860  HA1 GLY A 268      20.079 -14.446   7.914  1.00  0.00      A    H
ATOM   3861  HA2 GLY A 268      21.324 -14.587   6.556  1.00  0.00      A    H
ATOM   3862  C   GLY A 268      19.492 -13.587   6.102  1.00  0.00      A    C
ATOM   3863  O   GLY A 268      18.967 -13.922   4.995  1.00  0.00      A    O
ATOM   3864  N   TRP A 269      19.686 -12.329   6.529  1.00  0.00      A    N
ATOM   3865  HN  TRP A 269      19.990 -12.134   7.458  1.00  0.00      A    H
ATOM   3866  CA  TRP A 269      19.388 -11.163   5.594  1.00  0.00      A    C
ATOM   3867  HA  TRP A 269      19.061 -11.510   4.625  1.00  0.00      A    H
ATOM   3868  CB  TRP A 269      18.424 -10.240   6.259  1.00  0.00      A    C
ATOM   3869  HB1 TRP A 269      18.724 -10.020   7.305  1.00  0.00      A    H
ATOM   3870  HB2 TRP A 269      18.327  -9.208   5.859  1.00  0.00      A    H
ATOM   3871  CG  TRP A 269      17.000 -10.737   6.231  1.00  0.00      A    C
ATOM   3872  CD1 TRP A 269      16.455 -12.003   6.476  1.00  0.00      A    C
ATOM   3873  HD1 TRP A 269      16.992 -12.911   6.710  1.00  0.00      A    H
ATOM   3874  NE1 TRP A 269      15.099 -11.924   6.439  1.00  0.00      A    N
ATOM   3875  HE1 TRP A 269      14.475 -12.661   6.579  1.00  0.00      A    H
ATOM   3876  CE2 TRP A 269      14.733 -10.643   6.154  1.00  0.00      A    C
ATOM   3877  CD2 TRP A 269      15.900  -9.840   5.978  1.00  0.00      A    C
ATOM   3878  CE3 TRP A 269      15.811  -8.517   5.566  1.00  0.00      A    C
ATOM   3879  HE3 TRP A 269      16.667  -7.860   5.587  1.00  0.00      A    H
ATOM   3880  CZ3 TRP A 269      14.517  -7.912   5.553  1.00  0.00      A    C
ATOM   3881  HZ3 TRP A 269      14.352  -6.848   5.471  1.00  0.00      A    H
ATOM   3882  CZ2 TRP A 269      13.492 -10.096   5.883  1.00  0.00      A    C
ATOM   3883  HZ2 TRP A 269      12.632 -10.741   5.987  1.00  0.00      A    H
ATOM   3884  CH2 TRP A 269      13.314  -8.710   5.655  1.00  0.00      A    C
ATOM   3885  HH2 TRP A 269      12.349  -8.232   5.571  1.00  0.00      A    H
ATOM   3886  C   TRP A 269      20.741 -10.535   5.353  1.00  0.00      A    C
ATOM   3887  O   TRP A 269      21.524 -11.101   4.585  1.00  0.00      A    O
ATOM   3888  N   GLY A 270      21.093  -9.345   5.843  1.00  0.00      A    N
ATOM   3889  HN  GLY A 270      20.452  -8.844   6.420  1.00  0.00      A    H
ATOM   3890  CA  GLY A 270      22.357  -8.611   5.525  1.00  0.00      A    C
ATOM   3891  HA1 GLY A 270      23.045  -8.939   6.290  1.00  0.00      A    H
ATOM   3892  HA2 GLY A 270      22.728  -8.904   4.554  1.00  0.00      A    H
ATOM   3893  C   GLY A 270      22.231  -7.099   5.498  1.00  0.00      A    C
ATOM   3894  O   GLY A 270      21.429  -6.520   4.784  1.00  0.00      A    O
ATOM   3895  N   CYS A 271      23.168  -6.336   6.146  1.00  0.00      A    N
ATOM   3896  HN  CYS A 271      23.967  -6.762   6.565  1.00  0.00      A    H
ATOM   3897  CA  CYS A 271      23.014  -4.912   6.201  1.00  0.00      A    C
ATOM   3898  HA  CYS A 271      22.165  -4.545   5.643  1.00  0.00      A    H
ATOM   3899  CB  CYS A 271      22.968  -4.372   7.703  1.00  0.00      A    C
ATOM   3900  HB1 CYS A 271      22.471  -5.203   8.247  1.00  0.00      A    H
ATOM   3901  HB2 CYS A 271      23.927  -4.196   8.235  1.00  0.00      A    H
ATOM   3902  SG  CYS A 271      22.012  -2.830   7.946  1.00  0.00      A    S
ATOM   3903  C   CYS A 271      24.179  -4.297   5.534  1.00  0.00      A    C
ATOM   3904  O   CYS A 271      25.289  -4.400   6.052  1.00  0.00      A    O
ATOM   3905  N   CYS A 272      23.912  -3.790   4.346  1.00  0.00      A    N
ATOM   3906  HN  CYS A 272      22.947  -3.775   4.098  1.00  0.00      A    H
ATOM   3907  CA  CYS A 272      24.810  -3.348   3.297  1.00  0.00      A    C
ATOM   3908  HA  CYS A 272      25.733  -3.897   3.418  1.00  0.00      A    H
ATOM   3909  CB  CYS A 272      24.306  -3.913   1.936  1.00  0.00      A    C
ATOM   3910  HB1 CYS A 272      23.307  -3.479   1.718  1.00  0.00      A    H
ATOM   3911  HB2 CYS A 272      25.040  -3.651   1.144  1.00  0.00      A    H
ATOM   3912  SG  CYS A 272      24.077  -5.739   1.742  1.00  0.00      A    S
ATOM   3913  HG1 CYS A 272      25.236  -6.063   2.297  1.00  0.00      A    H
ATOM   3914  C   CYS A 272      25.042  -1.794   3.222  1.00  0.00      A    C
ATOM   3915  O   CYS A 272      24.128  -0.997   2.906  1.00  0.00      A    O
ATOM   3916  N   PRO A 273      26.288  -1.287   3.529  1.00  0.00      A    N
ATOM   3917  CD  PRO A 273      27.395  -2.129   4.043  1.00  0.00      A    C
ATOM   3918  HD1 PRO A 273      27.818  -2.742   3.218  1.00  0.00      A    H
ATOM   3919  HD2 PRO A 273      27.042  -2.682   4.939  1.00  0.00      A    H
ATOM   3920  CA  PRO A 273      26.778   0.055   3.431  1.00  0.00      A    C
ATOM   3921  HA  PRO A 273      26.032   0.750   3.788  1.00  0.00      A    H
ATOM   3922  CB  PRO A 273      28.123   0.164   4.260  1.00  0.00      A    C
ATOM   3923  HB1 PRO A 273      28.828   0.907   3.832  1.00  0.00      A    H
ATOM   3924  HB2 PRO A 273      27.920   0.518   5.294  1.00  0.00      A    H
ATOM   3925  CG  PRO A 273      28.645  -1.306   4.461  1.00  0.00      A    C
ATOM   3926  HG1 PRO A 273      29.405  -1.612   3.711  1.00  0.00      A    H
ATOM   3927  HG2 PRO A 273      29.097  -1.521   5.453  1.00  0.00      A    H
ATOM   3928  C   PRO A 273      26.950   0.297   1.967  1.00  0.00      A    C
ATOM   3929  O   PRO A 273      28.080   0.194   1.497  1.00  0.00      A    O
ATOM   3930  N   LEU A 274      25.945   0.705   1.252  1.00  0.00      A    N
ATOM   3931  HN  LEU A 274      25.115   1.031   1.699  1.00  0.00      A    H
ATOM   3932  CA  LEU A 274      26.025   0.917  -0.199  1.00  0.00      A    C
ATOM   3933  HA  LEU A 274      27.023   0.767  -0.583  1.00  0.00      A    H
ATOM   3934  CB  LEU A 274      25.089  -0.007  -0.999  1.00  0.00      A    C
ATOM   3935  HB1 LEU A 274      24.063   0.292  -0.696  1.00  0.00      A    H
ATOM   3936  HB2 LEU A 274      25.115   0.154  -2.098  1.00  0.00      A    H
ATOM   3937  CG  LEU A 274      25.277  -1.501  -0.683  1.00  0.00      A    C
ATOM   3938  HG  LEU A 274      24.958  -1.702   0.362  1.00  0.00      A    H
ATOM   3939  CD1 LEU A 274      24.258  -2.301  -1.483  1.00  0.00      A    C
ATOM   3940 HD11 LEU A 274      24.079  -3.310  -1.055  1.00  0.00      A    H
ATOM   3941 HD12 LEU A 274      23.307  -1.741  -1.364  1.00  0.00      A    H
ATOM   3942 HD13 LEU A 274      24.579  -2.155  -2.537  1.00  0.00      A    H
ATOM   3943  CD2 LEU A 274      26.775  -1.893  -1.020  1.00  0.00      A    C
ATOM   3944 HD21 LEU A 274      27.171  -1.575  -2.008  1.00  0.00      A    H
ATOM   3945 HD22 LEU A 274      27.378  -1.511  -0.169  1.00  0.00      A    H
ATOM   3946 HD23 LEU A 274      26.848  -2.996  -0.904  1.00  0.00      A    H
ATOM   3947  C   LEU A 274      25.719   2.345  -0.580  1.00  0.00      A    C
ATOM   3948  O   LEU A 274      25.019   3.094   0.135  1.00  0.00      A    O
ATOM   3949  N   GLU A 275      26.137   2.786  -1.785  1.00  0.00      A    N
ATOM   3950  HN  GLU A 275      26.851   2.217  -2.185  1.00  0.00      A    H
ATOM   3951  CA  GLU A 275      25.744   4.197  -2.179  1.00  0.00      A    C
ATOM   3952  HA  GLU A 275      25.738   4.789  -1.276  1.00  0.00      A    H
ATOM   3953  CB  GLU A 275      26.827   4.788  -3.161  1.00  0.00      A    C
ATOM   3954  HB1 GLU A 275      26.848   4.303  -4.160  1.00  0.00      A    H
ATOM   3955  HB2 GLU A 275      26.592   5.863  -3.313  1.00  0.00      A    H
ATOM   3956  CG  GLU A 275      28.233   4.623  -2.587  1.00  0.00      A    C
ATOM   3957  HG1 GLU A 275      28.327   5.047  -1.564  1.00  0.00      A    H
ATOM   3958  HG2 GLU A 275      28.411   3.527  -2.548  1.00  0.00      A    H
ATOM   3959  CD  GLU A 275      29.342   5.188  -3.530  1.00  0.00      A    C
ATOM   3960  OE1 GLU A 275      29.447   6.403  -3.638  1.00  0.00      A    O
ATOM   3961  OE2 GLU A 275      30.093   4.331  -4.083  1.00  0.00      A    O
ATOM   3962  C   GLU A 275      24.402   4.255  -2.757  1.00  0.00      A    C
ATOM   3963  O   GLU A 275      23.628   5.157  -2.449  1.00  0.00      A    O
ATOM   3964  N   SER A 276      24.035   3.182  -3.512  1.00  0.00      A    N
ATOM   3965  HN  SER A 276      24.674   2.417  -3.527  1.00  0.00      A    H
ATOM   3966  CA  SER A 276      22.687   2.990  -4.072  1.00  0.00      A    C
ATOM   3967  HA  SER A 276      22.318   3.959  -4.371  1.00  0.00      A    H
ATOM   3968  CB  SER A 276      22.722   1.934  -5.217  1.00  0.00      A    C
ATOM   3969  HB1 SER A 276      23.221   1.027  -4.815  1.00  0.00      A    H
ATOM   3970  HB2 SER A 276      21.680   1.640  -5.469  1.00  0.00      A    H
ATOM   3971  OG  SER A 276      23.401   2.410  -6.322  1.00  0.00      A    O
ATOM   3972  HG1 SER A 276      23.471   1.728  -6.993  1.00  0.00      A    H
ATOM   3973  C   SER A 276      21.915   2.438  -2.893  1.00  0.00      A    C
ATOM   3974  O   SER A 276      22.449   2.212  -1.801  1.00  0.00      A    O
ATOM   3975  N   ALA A 277      20.561   2.227  -3.096  1.00  0.00      A    N
ATOM   3976  HN  ALA A 277      20.201   2.569  -3.961  1.00  0.00      A    H
ATOM   3977  CA  ALA A 277      19.486   1.883  -2.224  1.00  0.00      A    C
ATOM   3978  HA  ALA A 277      19.396   2.644  -1.464  1.00  0.00      A    H
ATOM   3979  CB  ALA A 277      18.065   1.713  -2.854  1.00  0.00      A    C
ATOM   3980  HB1 ALA A 277      17.273   1.629  -2.079  1.00  0.00      A    H
ATOM   3981  HB2 ALA A 277      17.786   2.639  -3.399  1.00  0.00      A    H
ATOM   3982  HB3 ALA A 277      17.985   0.927  -3.636  1.00  0.00      A    H
ATOM   3983  C   ALA A 277      19.751   0.559  -1.454  1.00  0.00      A    C
ATOM   3984  O   ALA A 277      20.312   0.593  -0.373  1.00  0.00      A    O
ATOM   3985  N   SER A 278      19.494  -0.602  -2.159  1.00  0.00      A    N
ATOM   3986  HN  SER A 278      18.934  -0.584  -2.983  1.00  0.00      A    H
ATOM   3987  CA  SER A 278      19.666  -1.929  -1.614  1.00  0.00      A    C
ATOM   3988  HA  SER A 278      20.014  -1.783  -0.602  1.00  0.00      A    H
ATOM   3989  CB  SER A 278      18.346  -2.687  -1.636  1.00  0.00      A    C
ATOM   3990  HB1 SER A 278      17.968  -2.873  -2.664  1.00  0.00      A    H
ATOM   3991  HB2 SER A 278      18.368  -3.716  -1.218  1.00  0.00      A    H
ATOM   3992  OG  SER A 278      17.416  -1.902  -0.844  1.00  0.00      A    O
ATOM   3993  HG1 SER A 278      17.082  -1.242  -1.456  1.00  0.00      A    H
ATOM   3994  C   SER A 278      20.667  -2.790  -2.360  1.00  0.00      A    C
ATOM   3995  O   SER A 278      21.212  -3.733  -1.783  1.00  0.00      A    O
ATOM   3996  N   CYS A 279      20.854  -2.486  -3.684  1.00  0.00      A    N
ATOM   3997  HN  CYS A 279      20.350  -1.749  -4.128  1.00  0.00      A    H
ATOM   3998  CA  CYS A 279      21.780  -3.250  -4.523  1.00  0.00      A    C
ATOM   3999  HA  CYS A 279      22.550  -3.657  -3.884  1.00  0.00      A    H
ATOM   4000  CB  CYS A 279      21.064  -4.278  -5.422  1.00  0.00      A    C
ATOM   4001  HB1 CYS A 279      20.269  -3.805  -6.037  1.00  0.00      A    H
ATOM   4002  HB2 CYS A 279      21.709  -4.636  -6.253  1.00  0.00      A    H
ATOM   4003  SG  CYS A 279      20.511  -5.768  -4.514  1.00  0.00      A    S
ATOM   4004  HG1 CYS A 279      19.753  -5.127  -3.637  1.00  0.00      A    H
ATOM   4005  C   CYS A 279      22.465  -2.341  -5.461  1.00  0.00      A    C
ATOM   4006  O   CYS A 279      21.845  -1.387  -6.018  1.00  0.00      A    O
ATOM   4007  N   CYS A 280      23.735  -2.651  -5.826  1.00  0.00      A    N
ATOM   4008  HN  CYS A 280      24.130  -3.430  -5.344  1.00  0.00      A    H
ATOM   4009  CA  CYS A 280      24.503  -1.921  -6.850  1.00  0.00      A    C
ATOM   4010  HA  CYS A 280      23.927  -1.096  -7.243  1.00  0.00      A    H
ATOM   4011  CB  CYS A 280      25.872  -1.437  -6.219  1.00  0.00      A    C
ATOM   4012  HB1 CYS A 280      26.531  -2.308  -6.014  1.00  0.00      A    H
ATOM   4013  HB2 CYS A 280      26.313  -0.716  -6.941  1.00  0.00      A    H
ATOM   4014  SG  CYS A 280      25.596  -0.647  -4.585  1.00  0.00      A    S
ATOM   4015  HG1 CYS A 280      26.781  -0.083  -4.402  1.00  0.00      A    H
ATOM   4016  C   CYS A 280      24.753  -2.915  -7.920  1.00  0.00      A    C
ATOM   4017  O   CYS A 280      24.312  -4.079  -7.888  1.00  0.00      A    O
ATOM   4018  N   ASP A 281      25.253  -2.484  -9.061  1.00  0.00      A    N
ATOM   4019  HN  ASP A 281      25.313  -1.499  -9.205  1.00  0.00      A    H
ATOM   4020  CA  ASP A 281      25.398  -3.379 -10.157  1.00  0.00      A    C
ATOM   4021  HA  ASP A 281      24.453  -3.863 -10.359  1.00  0.00      A    H
ATOM   4022  CB  ASP A 281      25.764  -2.502 -11.402  1.00  0.00      A    C
ATOM   4023  HB1 ASP A 281      26.758  -2.019 -11.284  1.00  0.00      A    H
ATOM   4024  HB2 ASP A 281      25.807  -3.151 -12.302  1.00  0.00      A    H
ATOM   4025  CG  ASP A 281      24.734  -1.477 -11.581  1.00  0.00      A    C
ATOM   4026  OD1 ASP A 281      24.956  -0.409 -10.834  1.00  0.00      A    O
ATOM   4027  OD2 ASP A 281      23.868  -1.577 -12.474  1.00  0.00      A    O
ATOM   4028  C   ASP A 281      26.447  -4.404  -9.988  1.00  0.00      A    C
ATOM   4029  O   ASP A 281      26.159  -5.550 -10.233  1.00  0.00      A    O
ATOM   4030  N   ASP A 282      27.649  -3.938  -9.576  1.00  0.00      A    N
ATOM   4031  HN  ASP A 282      27.623  -2.955  -9.408  1.00  0.00      A    H
ATOM   4032  CA  ASP A 282      28.874  -4.539  -9.982  1.00  0.00      A    C
ATOM   4033  HA  ASP A 282      28.806  -4.975 -10.968  1.00  0.00      A    H
ATOM   4034  CB  ASP A 282      30.060  -3.572  -9.939  1.00  0.00      A    C
ATOM   4035  HB1 ASP A 282      30.047  -3.105  -8.931  1.00  0.00      A    H
ATOM   4036  HB2 ASP A 282      31.033  -4.085 -10.096  1.00  0.00      A    H
ATOM   4037  CG  ASP A 282      29.896  -2.504 -10.981  1.00  0.00      A    C
ATOM   4038  OD1 ASP A 282      29.346  -1.433 -10.642  1.00  0.00      A    O
ATOM   4039  OD2 ASP A 282      30.348  -2.692 -12.108  1.00  0.00      A    O
ATOM   4040  C   ASP A 282      29.346  -5.641  -9.021  1.00  0.00      A    C
ATOM   4041  O   ASP A 282      29.338  -6.803  -9.356  1.00  0.00      A    O
ATOM   4042  N   HSE A 283      29.785  -5.244  -7.786  1.00  0.00      A    N
ATOM   4043  HN  HSE A 283      29.843  -4.268  -7.594  1.00  0.00      A    H
ATOM   4044  CA  HSE A 283      30.035  -6.247  -6.793  1.00  0.00      A    C
ATOM   4045  HA  HSE A 283      30.420  -7.155  -7.233  1.00  0.00      A    H
ATOM   4046  CB  HSE A 283      31.164  -5.724  -5.822  1.00  0.00      A    C
ATOM   4047  HB1 HSE A 283      32.088  -5.547  -6.413  1.00  0.00      A    H
ATOM   4048  HB2 HSE A 283      30.811  -4.720  -5.503  1.00  0.00      A    H
ATOM   4049  ND1 HSE A 283      32.108  -5.796  -3.584  1.00  0.00      A    N
ATOM   4050  CG  HSE A 283      31.622  -6.551  -4.624  1.00  0.00      A    C
ATOM   4051  CE1 HSE A 283      32.488  -6.760  -2.681  1.00  0.00      A    C
ATOM   4052  HE1 HSE A 283      32.782  -6.464  -1.674  1.00  0.00      A    H
ATOM   4053  NE2 HSE A 283      32.386  -8.009  -3.209  1.00  0.00      A    N
ATOM   4054  HE2 HSE A 283      32.683  -8.856  -2.768  1.00  0.00      A    H
ATOM   4055  CD2 HSE A 283      31.863  -7.923  -4.501  1.00  0.00      A    C
ATOM   4056  HD2 HSE A 283      31.612  -8.705  -5.207  1.00  0.00      A    H
ATOM   4057  C   HSE A 283      28.790  -6.593  -6.021  1.00  0.00      A    C
ATOM   4058  O   HSE A 283      28.428  -7.758  -5.892  1.00  0.00      A    O
ATOM   4059  N   TYR A 284      28.126  -5.566  -5.420  1.00  0.00      A    N
ATOM   4060  HN  TYR A 284      28.362  -4.599  -5.368  1.00  0.00      A    H
ATOM   4061  CA  TYR A 284      27.031  -5.891  -4.472  1.00  0.00      A    C
ATOM   4062  HA  TYR A 284      27.101  -6.917  -4.142  1.00  0.00      A    H
ATOM   4063  CB  TYR A 284      27.006  -4.903  -3.245  1.00  0.00      A    C
ATOM   4064  HB1 TYR A 284      27.208  -3.863  -3.581  1.00  0.00      A    H
ATOM   4065  HB2 TYR A 284      26.065  -4.994  -2.662  1.00  0.00      A    H
ATOM   4066  CG  TYR A 284      28.082  -5.275  -2.249  1.00  0.00      A    C
ATOM   4067  CD1 TYR A 284      29.125  -4.350  -2.047  1.00  0.00      A    C
ATOM   4068  HD1 TYR A 284      29.255  -3.482  -2.676  1.00  0.00      A    H
ATOM   4069  CE1 TYR A 284      30.195  -4.622  -1.171  1.00  0.00      A    C
ATOM   4070  HE1 TYR A 284      31.044  -3.960  -1.083  1.00  0.00      A    H
ATOM   4071  CZ  TYR A 284      30.219  -5.823  -0.425  1.00  0.00      A    C
ATOM   4072  OH  TYR A 284      31.313  -6.186   0.372  1.00  0.00      A    O
ATOM   4073  HH  TYR A 284      31.862  -5.400   0.422  1.00  0.00      A    H
ATOM   4074  CD2 TYR A 284      28.096  -6.451  -1.482  1.00  0.00      A    C
ATOM   4075  HD2 TYR A 284      27.280  -7.155  -1.557  1.00  0.00      A    H
ATOM   4076  CE2 TYR A 284      29.186  -6.748  -0.664  1.00  0.00      A    C
ATOM   4077  HE2 TYR A 284      29.129  -7.607  -0.012  1.00  0.00      A    H
ATOM   4078  C   TYR A 284      25.673  -5.818  -5.101  1.00  0.00      A    C
ATOM   4079  O   TYR A 284      24.748  -5.120  -4.738  1.00  0.00      A    O
ATOM   4080  N   SER A 285      25.479  -6.673  -6.090  1.00  0.00      A    N
ATOM   4081  HN  SER A 285      26.265  -7.150  -6.475  1.00  0.00      A    H
ATOM   4082  CA  SER A 285      24.203  -7.158  -6.497  1.00  0.00      A    C
ATOM   4083  HA  SER A 285      23.494  -6.343  -6.507  1.00  0.00      A    H
ATOM   4084  CB  SER A 285      24.184  -7.578  -7.982  1.00  0.00      A    C
ATOM   4085  HB1 SER A 285      24.616  -6.750  -8.584  1.00  0.00      A    H
ATOM   4086  HB2 SER A 285      24.854  -8.458  -8.087  1.00  0.00      A    H
ATOM   4087  OG  SER A 285      22.871  -7.979  -8.384  1.00  0.00      A    O
ATOM   4088  HG1 SER A 285      22.910  -8.271  -9.297  1.00  0.00      A    H
ATOM   4089  C   SER A 285      23.825  -8.287  -5.582  1.00  0.00      A    C
ATOM   4090  O   SER A 285      24.699  -8.844  -4.987  1.00  0.00      A    O
ATOM   4091  N   CYS A 286      22.485  -8.554  -5.454  1.00  0.00      A    N
ATOM   4092  HN  CYS A 286      21.781  -8.079  -5.976  1.00  0.00      A    H
ATOM   4093  CA  CYS A 286      22.050  -9.661  -4.732  1.00  0.00      A    C
ATOM   4094  HA  CYS A 286      22.769  -9.873  -3.955  1.00  0.00      A    H
ATOM   4095  CB  CYS A 286      20.725  -9.513  -3.948  1.00  0.00      A    C
ATOM   4096  HB1 CYS A 286      20.663 -10.380  -3.256  1.00  0.00      A    H
ATOM   4097  HB2 CYS A 286      20.791  -8.651  -3.250  1.00  0.00      A    H
ATOM   4098  SG  CYS A 286      19.206  -9.236  -4.925  1.00  0.00      A    S
ATOM   4099  HG1 CYS A 286      18.325  -9.501  -3.972  1.00  0.00      A    H
ATOM   4100  C   CYS A 286      22.000 -10.918  -5.612  1.00  0.00      A    C
ATOM   4101  O   CYS A 286      21.793 -12.016  -5.126  1.00  0.00      A    O
ATOM   4102  N   CYS A 287      22.379 -10.825  -6.926  1.00  0.00      A    N
ATOM   4103  HN  CYS A 287      22.700  -9.957  -7.298  1.00  0.00      A    H
ATOM   4104  CA  CYS A 287      22.550 -11.974  -7.738  1.00  0.00      A    C
ATOM   4105  HA  CYS A 287      22.318 -12.838  -7.132  1.00  0.00      A    H
ATOM   4106  CB  CYS A 287      21.629 -11.881  -8.954  1.00  0.00      A    C
ATOM   4107  HB1 CYS A 287      21.717 -10.901  -9.469  1.00  0.00      A    H
ATOM   4108  HB2 CYS A 287      21.840 -12.609  -9.766  1.00  0.00      A    H
ATOM   4109  SG  CYS A 287      19.903 -12.141  -8.487  1.00  0.00      A    S
ATOM   4110  HG1 CYS A 287      19.870 -11.130  -7.632  1.00  0.00      A    H
ATOM   4111  C   CYS A 287      23.978 -12.073  -8.278  1.00  0.00      A    C
ATOM   4112  O   CYS A 287      24.750 -11.128  -8.173  1.00  0.00      A    O
ATOM   4113  N   PRO A 288      24.307 -13.188  -9.036  1.00  0.00      A    N
ATOM   4114  CD  PRO A 288      23.726 -14.467  -8.773  1.00  0.00      A    C
ATOM   4115  HD1 PRO A 288      22.746 -14.615  -9.275  1.00  0.00      A    H
ATOM   4116  HD2 PRO A 288      23.636 -14.624  -7.677  1.00  0.00      A    H
ATOM   4117  CA  PRO A 288      25.398 -13.210  -9.983  1.00  0.00      A    C
ATOM   4118  HA  PRO A 288      26.304 -12.949  -9.457  1.00  0.00      A    H
ATOM   4119  CB  PRO A 288      25.285 -14.636 -10.539  1.00  0.00      A    C
ATOM   4120  HB1 PRO A 288      24.539 -14.704 -11.360  1.00  0.00      A    H
ATOM   4121  HB2 PRO A 288      26.290 -15.039 -10.787  1.00  0.00      A    H
ATOM   4122  CG  PRO A 288      24.773 -15.457  -9.371  1.00  0.00      A    C
ATOM   4123  HG1 PRO A 288      24.349 -16.403  -9.771  1.00  0.00      A    H
ATOM   4124  HG2 PRO A 288      25.658 -15.654  -8.730  1.00  0.00      A    H
ATOM   4125  C   PRO A 288      25.222 -12.312 -11.147  1.00  0.00      A    C
ATOM   4126  O   PRO A 288      24.095 -11.838 -11.341  1.00  0.00      A    O
ATOM   4127  N   GLN A 289      26.284 -12.119 -11.969  1.00  0.00      A    N
ATOM   4128  HN  GLN A 289      27.052 -12.743 -11.850  1.00  0.00      A    H
ATOM   4129  CA  GLN A 289      26.520 -11.046 -12.902  1.00  0.00      A    C
ATOM   4130  HA  GLN A 289      26.335 -10.090 -12.434  1.00  0.00      A    H
ATOM   4131  CB  GLN A 289      27.906 -11.273 -13.471  1.00  0.00      A    C
ATOM   4132  HB1 GLN A 289      28.154 -10.520 -14.249  1.00  0.00      A    H
ATOM   4133  HB2 GLN A 289      28.630 -11.034 -12.662  1.00  0.00      A    H
ATOM   4134  CG  GLN A 289      28.167 -12.683 -14.067  1.00  0.00      A    C
ATOM   4135  HG1 GLN A 289      27.279 -13.328 -13.892  1.00  0.00      A    H
ATOM   4136  HG2 GLN A 289      28.209 -12.513 -15.164  1.00  0.00      A    H
ATOM   4137  CD  GLN A 289      29.351 -13.425 -13.540  1.00  0.00      A    C
ATOM   4138  OE1 GLN A 289      29.749 -13.353 -12.411  1.00  0.00      A    O
ATOM   4139  NE2 GLN A 289      30.051 -14.189 -14.403  1.00  0.00      A    N
ATOM   4140 HE21 GLN A 289      30.826 -14.622 -13.942  1.00  0.00      A    H
ATOM   4141 HE22 GLN A 289      29.710 -14.497 -15.291  1.00  0.00      A    H
ATOM   4142  C   GLN A 289      25.485 -10.948 -14.089  1.00  0.00      A    C
ATOM   4143  O   GLN A 289      25.274  -9.888 -14.598  1.00  0.00      A    O
ATOM   4144  N   GLU A 290      24.853 -12.022 -14.506  1.00  0.00      A    N
ATOM   4145  HN  GLU A 290      25.071 -12.894 -14.075  1.00  0.00      A    H
ATOM   4146  CA  GLU A 290      24.001 -12.208 -15.649  1.00  0.00      A    C
ATOM   4147  HA  GLU A 290      24.403 -11.587 -16.436  1.00  0.00      A    H
ATOM   4148  CB  GLU A 290      24.095 -13.680 -16.184  1.00  0.00      A    C
ATOM   4149  HB1 GLU A 290      24.068 -14.450 -15.384  1.00  0.00      A    H
ATOM   4150  HB2 GLU A 290      23.328 -13.891 -16.960  1.00  0.00      A    H
ATOM   4151  CG  GLU A 290      25.439 -14.004 -16.891  1.00  0.00      A    C
ATOM   4152  HG1 GLU A 290      26.360 -13.914 -16.276  1.00  0.00      A    H
ATOM   4153  HG2 GLU A 290      25.506 -15.108 -16.989  1.00  0.00      A    H
ATOM   4154  CD  GLU A 290      25.695 -13.347 -18.231  1.00  0.00      A    C
ATOM   4155  OE1 GLU A 290      26.772 -12.708 -18.462  1.00  0.00      A    O
ATOM   4156  OE2 GLU A 290      24.741 -13.418 -19.095  1.00  0.00      A    O
ATOM   4157  C   GLU A 290      22.461 -11.784 -15.404  1.00  0.00      A    C
ATOM   4158  O   GLU A 290      21.726 -11.376 -16.364  1.00  0.00      A    O
ATOM   4159  N   TYR A 291      22.036 -11.892 -14.144  1.00  0.00      A    N
ATOM   4160  HN  TYR A 291      22.647 -12.194 -13.417  1.00  0.00      A    H
ATOM   4161  CA  TYR A 291      20.623 -11.577 -13.837  1.00  0.00      A    C
ATOM   4162  HA  TYR A 291      20.028 -12.020 -14.623  1.00  0.00      A    H
ATOM   4163  CB  TYR A 291      20.205 -12.266 -12.514  1.00  0.00      A    C
ATOM   4164  HB1 TYR A 291      21.100 -12.068 -11.886  1.00  0.00      A    H
ATOM   4165  HB2 TYR A 291      19.238 -11.919 -12.091  1.00  0.00      A    H
ATOM   4166  CG  TYR A 291      20.280 -13.740 -12.720  1.00  0.00      A    C
ATOM   4167  CD1 TYR A 291      19.277 -14.384 -13.546  1.00  0.00      A    C
ATOM   4168  HD1 TYR A 291      18.462 -13.970 -14.121  1.00  0.00      A    H
ATOM   4169  CE1 TYR A 291      19.339 -15.781 -13.588  1.00  0.00      A    C
ATOM   4170  HE1 TYR A 291      18.577 -16.336 -14.114  1.00  0.00      A    H
ATOM   4171  CZ  TYR A 291      20.334 -16.514 -12.921  1.00  0.00      A    C
ATOM   4172  OH  TYR A 291      20.351 -17.900 -13.109  1.00  0.00      A    O
ATOM   4173  HH  TYR A 291      21.148 -18.274 -12.727  1.00  0.00      A    H
ATOM   4174  CD2 TYR A 291      21.206 -14.495 -12.022  1.00  0.00      A    C
ATOM   4175  HD2 TYR A 291      22.015 -14.092 -11.431  1.00  0.00      A    H
ATOM   4176  CE2 TYR A 291      21.212 -15.867 -12.118  1.00  0.00      A    C
ATOM   4177  HE2 TYR A 291      21.996 -16.369 -11.571  1.00  0.00      A    H
ATOM   4178  C   TYR A 291      20.379 -10.159 -13.674  1.00  0.00      A    C
ATOM   4179  O   TYR A 291      21.190  -9.451 -13.115  1.00  0.00      A    O
ATOM   4180  N   PRO A 292      19.296  -9.620 -14.145  1.00  0.00      A    N
ATOM   4181  CD  PRO A 292      18.448 -10.117 -15.116  1.00  0.00      A    C
ATOM   4182  HD1 PRO A 292      18.338 -11.218 -15.015  1.00  0.00      A    H
ATOM   4183  HD2 PRO A 292      18.875  -9.873 -16.112  1.00  0.00      A    H
ATOM   4184  CA  PRO A 292      18.940  -8.248 -13.738  1.00  0.00      A    C
ATOM   4185  HA  PRO A 292      19.773  -7.561 -13.748  1.00  0.00      A    H
ATOM   4186  CB  PRO A 292      17.748  -7.891 -14.680  1.00  0.00      A    C
ATOM   4187  HB1 PRO A 292      17.085  -7.093 -14.283  1.00  0.00      A    H
ATOM   4188  HB2 PRO A 292      18.204  -7.584 -15.645  1.00  0.00      A    H
ATOM   4189  CG  PRO A 292      17.202  -9.268 -14.985  1.00  0.00      A    C
ATOM   4190  HG1 PRO A 292      16.676  -9.657 -14.087  1.00  0.00      A    H
ATOM   4191  HG2 PRO A 292      16.458  -9.231 -15.810  1.00  0.00      A    H
ATOM   4192  C   PRO A 292      18.513  -8.141 -12.326  1.00  0.00      A    C
ATOM   4193  O   PRO A 292      18.491  -9.178 -11.634  1.00  0.00      A    O
ATOM   4194  N   VAL A 293      18.292  -6.898 -11.718  1.00  0.00      A    N
ATOM   4195  HN  VAL A 293      18.178  -6.034 -12.201  1.00  0.00      A    H
ATOM   4196  CA  VAL A 293      17.961  -6.901 -10.333  1.00  0.00      A    C
ATOM   4197  HA  VAL A 293      17.463  -7.812 -10.035  1.00  0.00      A    H
ATOM   4198  CB  VAL A 293      19.348  -6.865  -9.555  1.00  0.00      A    C
ATOM   4199  HB  VAL A 293      20.054  -7.628  -9.946  1.00  0.00      A    H
ATOM   4200  CG1 VAL A 293      20.143  -5.550  -9.769  1.00  0.00      A    C
ATOM   4201 HG11 VAL A 293      21.110  -5.753  -9.261  1.00  0.00      A    H
ATOM   4202 HG12 VAL A 293      20.360  -5.174 -10.792  1.00  0.00      A    H
ATOM   4203 HG13 VAL A 293      19.657  -4.750  -9.170  1.00  0.00      A    H
ATOM   4204  CG2 VAL A 293      19.229  -7.242  -8.059  1.00  0.00      A    C
ATOM   4205 HG21 VAL A 293      18.537  -6.568  -7.511  1.00  0.00      A    H
ATOM   4206 HG22 VAL A 293      18.702  -8.199  -7.856  1.00  0.00      A    H
ATOM   4207 HG23 VAL A 293      20.243  -7.249  -7.605  1.00  0.00      A    H
ATOM   4208  C   VAL A 293      17.123  -5.736  -9.912  1.00  0.00      A    C
ATOM   4209  O   VAL A 293      17.025  -4.751 -10.622  1.00  0.00      A    O
ATOM   4210  N   CYS A 294      16.539  -5.758  -8.691  1.00  0.00      A    N
ATOM   4211  HN  CYS A 294      16.780  -6.533  -8.112  1.00  0.00      A    H
ATOM   4212  CA  CYS A 294      15.551  -4.727  -8.238  1.00  0.00      A    C
ATOM   4213  HA  CYS A 294      15.132  -5.152  -7.338  1.00  0.00      A    H
ATOM   4214  CB  CYS A 294      16.330  -3.405  -7.825  1.00  0.00      A    C
ATOM   4215  HB1 CYS A 294      17.349  -3.666  -7.467  1.00  0.00      A    H
ATOM   4216  HB2 CYS A 294      16.565  -2.832  -8.747  1.00  0.00      A    H
ATOM   4217  SG  CYS A 294      15.450  -2.453  -6.508  1.00  0.00      A    S
ATOM   4218  HG1 CYS A 294      15.796  -3.120  -5.416  1.00  0.00      A    H
ATOM   4219  C   CYS A 294      14.302  -4.535  -9.107  1.00  0.00      A    C
ATOM   4220  O   CYS A 294      14.373  -4.309 -10.288  1.00  0.00      A    O
ATOM   4221  N   ASP A 295      13.152  -4.688  -8.427  1.00  0.00      A    N
ATOM   4222  HN  ASP A 295      13.060  -4.782  -7.439  1.00  0.00      A    H
ATOM   4223  CA  ASP A 295      11.882  -4.673  -9.199  1.00  0.00      A    C
ATOM   4224  HA  ASP A 295      12.053  -5.069 -10.190  1.00  0.00      A    H
ATOM   4225  CB  ASP A 295      10.870  -5.523  -8.459  1.00  0.00      A    C
ATOM   4226  HB1 ASP A 295      11.189  -6.557  -8.209  1.00  0.00      A    H
ATOM   4227  HB2 ASP A 295      10.653  -5.027  -7.488  1.00  0.00      A    H
ATOM   4228  CG  ASP A 295       9.508  -5.574  -9.114  1.00  0.00      A    C
ATOM   4229  OD1 ASP A 295       9.454  -5.484 -10.360  1.00  0.00      A    O
ATOM   4230  OD2 ASP A 295       8.439  -5.573  -8.457  1.00  0.00      A    O
ATOM   4231  C   ASP A 295      11.354  -3.194  -9.408  1.00  0.00      A    C
ATOM   4232  O   ASP A 295      11.882  -2.242  -8.928  1.00  0.00      A    O
ATOM   4233  N   LEU A 296      10.422  -3.054 -10.358  1.00  0.00      A    N
ATOM   4234  HN  LEU A 296      10.123  -3.954 -10.665  1.00  0.00      A    H
ATOM   4235  CA  LEU A 296       9.822  -1.856 -10.790  1.00  0.00      A    C
ATOM   4236  HA  LEU A 296      10.513  -1.038 -10.927  1.00  0.00      A    H
ATOM   4237  CB  LEU A 296       9.126  -2.308 -12.164  1.00  0.00      A    C
ATOM   4238  HB1 LEU A 296       9.915  -2.756 -12.806  1.00  0.00      A    H
ATOM   4239  HB2 LEU A 296       8.442  -3.151 -11.927  1.00  0.00      A    H
ATOM   4240  CG  LEU A 296       8.441  -1.243 -12.921  1.00  0.00      A    C
ATOM   4241  HG  LEU A 296       7.492  -0.936 -12.431  1.00  0.00      A    H
ATOM   4242  CD1 LEU A 296       9.471  -0.142 -13.304  1.00  0.00      A    C
ATOM   4243 HD11 LEU A 296      10.364  -0.545 -13.827  1.00  0.00      A    H
ATOM   4244 HD12 LEU A 296       8.984   0.609 -13.963  1.00  0.00      A    H
ATOM   4245 HD13 LEU A 296       9.848   0.419 -12.423  1.00  0.00      A    H
ATOM   4246  CD2 LEU A 296       7.972  -1.867 -14.258  1.00  0.00      A    C
ATOM   4247 HD21 LEU A 296       7.330  -2.721 -13.952  1.00  0.00      A    H
ATOM   4248 HD22 LEU A 296       7.472  -1.079 -14.861  1.00  0.00      A    H
ATOM   4249 HD23 LEU A 296       8.828  -2.231 -14.865  1.00  0.00      A    H
ATOM   4250  C   LEU A 296       8.656  -1.458  -9.775  1.00  0.00      A    C
ATOM   4251  O   LEU A 296       8.547  -0.347  -9.194  1.00  0.00      A    O
ATOM   4252  N   ASP A 297       7.833  -2.442  -9.540  1.00  0.00      A    N
ATOM   4253  HN  ASP A 297       7.886  -3.369  -9.904  1.00  0.00      A    H
ATOM   4254  CA  ASP A 297       6.786  -2.310  -8.469  1.00  0.00      A    C
ATOM   4255  HA  ASP A 297       6.265  -1.389  -8.683  1.00  0.00      A    H
ATOM   4256  CB  ASP A 297       5.716  -3.427  -8.513  1.00  0.00      A    C
ATOM   4257  HB1 ASP A 297       6.097  -4.416  -8.182  1.00  0.00      A    H
ATOM   4258  HB2 ASP A 297       4.851  -3.243  -7.842  1.00  0.00      A    H
ATOM   4259  CG  ASP A 297       5.124  -3.685  -9.880  1.00  0.00      A    C
ATOM   4260  OD1 ASP A 297       4.523  -2.779 -10.511  1.00  0.00      A    O
ATOM   4261  OD2 ASP A 297       5.142  -4.884 -10.294  1.00  0.00      A    O
ATOM   4262  C   ASP A 297       7.368  -2.271  -7.059  1.00  0.00      A    C
ATOM   4263  O   ASP A 297       7.274  -1.272  -6.326  1.00  0.00      A    O
ATOM   4264  N   GLU A 298       8.011  -3.345  -6.638  1.00  0.00      A    N
ATOM   4265  HN  GLU A 298       8.117  -4.088  -7.295  1.00  0.00      A    H
ATOM   4266  CA  GLU A 298       8.451  -3.610  -5.324  1.00  0.00      A    C
ATOM   4267  HA  GLU A 298       7.583  -3.521  -4.688  1.00  0.00      A    H
ATOM   4268  CB  GLU A 298       8.958  -5.049  -5.117  1.00  0.00      A    C
ATOM   4269  HB1 GLU A 298       8.043  -5.636  -5.347  1.00  0.00      A    H
ATOM   4270  HB2 GLU A 298       9.788  -5.341  -5.795  1.00  0.00      A    H
ATOM   4271  CG  GLU A 298       9.365  -5.277  -3.668  1.00  0.00      A    C
ATOM   4272  HG1 GLU A 298      10.094  -4.591  -3.186  1.00  0.00      A    H
ATOM   4273  HG2 GLU A 298       8.420  -5.098  -3.113  1.00  0.00      A    H
ATOM   4274  CD  GLU A 298       9.680  -6.672  -3.314  1.00  0.00      A    C
ATOM   4275  OE1 GLU A 298       8.970  -7.382  -2.611  1.00  0.00      A    O
ATOM   4276  OE2 GLU A 298      10.773  -7.110  -3.694  1.00  0.00      A    O
ATOM   4277  C   GLU A 298       9.511  -2.658  -4.826  1.00  0.00      A    C
ATOM   4278  O   GLU A 298       9.403  -1.909  -3.843  1.00  0.00      A    O
ATOM   4279  N   GLY A 299      10.610  -2.655  -5.590  1.00  0.00      A    N
ATOM   4280  HN  GLY A 299      10.657  -3.187  -6.432  1.00  0.00      A    H
ATOM   4281  CA  GLY A 299      11.803  -1.734  -5.376  1.00  0.00      A    C
ATOM   4282  HA1 GLY A 299      12.394  -1.982  -6.245  1.00  0.00      A    H
ATOM   4283  HA2 GLY A 299      11.353  -0.755  -5.297  1.00  0.00      A    H
ATOM   4284  C   GLY A 299      12.569  -2.027  -4.104  1.00  0.00      A    C
ATOM   4285  O   GLY A 299      12.998  -1.069  -3.463  1.00  0.00      A    O
ATOM   4286  N   SER A 300      12.744  -3.297  -3.714  1.00  0.00      A    N
ATOM   4287  HN  SER A 300      12.274  -4.005  -4.236  1.00  0.00      A    H
ATOM   4288  CA  SER A 300      13.634  -3.806  -2.636  1.00  0.00      A    C
ATOM   4289  HA  SER A 300      14.003  -3.005  -2.012  1.00  0.00      A    H
ATOM   4290  CB  SER A 300      12.866  -4.854  -1.843  1.00  0.00      A    C
ATOM   4291  HB1 SER A 300      12.040  -4.267  -1.387  1.00  0.00      A    H
ATOM   4292  HB2 SER A 300      12.403  -5.670  -2.438  1.00  0.00      A    H
ATOM   4293  OG  SER A 300      13.593  -5.490  -0.787  1.00  0.00      A    O
ATOM   4294  HG1 SER A 300      13.066  -6.187  -0.391  1.00  0.00      A    H
ATOM   4295  C   SER A 300      14.883  -4.448  -3.203  1.00  0.00      A    C
ATOM   4296  O   SER A 300      15.778  -3.720  -3.577  1.00  0.00      A    O
ATOM   4297  N   CYS A 301      15.032  -5.783  -3.335  1.00  0.00      A    N
ATOM   4298  HN  CYS A 301      14.277  -6.413  -3.172  1.00  0.00      A    H
ATOM   4299  CA  CYS A 301      16.332  -6.403  -3.612  1.00  0.00      A    C
ATOM   4300  HA  CYS A 301      17.025  -5.575  -3.631  1.00  0.00      A    H
ATOM   4301  CB  CYS A 301      16.740  -7.376  -2.406  1.00  0.00      A    C
ATOM   4302  HB1 CYS A 301      16.021  -8.223  -2.421  1.00  0.00      A    H
ATOM   4303  HB2 CYS A 301      17.724  -7.875  -2.532  1.00  0.00      A    H
ATOM   4304  SG  CYS A 301      16.907  -6.492  -0.807  1.00  0.00      A    S
ATOM   4305  HG1 CYS A 301      15.710  -5.923  -0.789  1.00  0.00      A    H
ATOM   4306  C   CYS A 301      16.432  -7.046  -4.903  1.00  0.00      A    C
ATOM   4307  O   CYS A 301      17.236  -6.631  -5.658  1.00  0.00      A    O
ATOM   4308  N   LYS A 302      15.618  -8.128  -5.019  1.00  0.00      A    N
ATOM   4309  HN  LYS A 302      15.275  -8.528  -4.172  1.00  0.00      A    H
ATOM   4310  CA  LYS A 302      15.451  -8.891  -6.215  1.00  0.00      A    C
ATOM   4311  HA  LYS A 302      16.399  -8.813  -6.727  1.00  0.00      A    H
ATOM   4312  CB  LYS A 302      15.232 -10.420  -5.899  1.00  0.00      A    C
ATOM   4313  HB1 LYS A 302      15.201 -10.954  -6.873  1.00  0.00      A    H
ATOM   4314  HB2 LYS A 302      16.128 -10.834  -5.389  1.00  0.00      A    H
ATOM   4315  CG  LYS A 302      14.046 -10.834  -4.990  1.00  0.00      A    C
ATOM   4316  HG1 LYS A 302      14.174 -10.406  -3.973  1.00  0.00      A    H
ATOM   4317  HG2 LYS A 302      13.161 -10.321  -5.426  1.00  0.00      A    H
ATOM   4318  CD  LYS A 302      13.960 -12.323  -4.839  1.00  0.00      A    C
ATOM   4319  HD1 LYS A 302      13.753 -12.754  -5.842  1.00  0.00      A    H
ATOM   4320  HD2 LYS A 302      14.962 -12.679  -4.517  1.00  0.00      A    H
ATOM   4321  CE  LYS A 302      12.919 -12.863  -3.790  1.00  0.00      A    C
ATOM   4322  HE1 LYS A 302      12.830 -13.961  -3.643  1.00  0.00      A    H
ATOM   4323  HE2 LYS A 302      13.004 -12.437  -2.768  1.00  0.00      A    H
ATOM   4324  NZ  LYS A 302      11.559 -12.590  -4.159  1.00  0.00      A    N
ATOM   4325  HZ1 LYS A 302      10.867 -13.215  -3.698  1.00  0.00      A    H
ATOM   4326  HZ2 LYS A 302      11.289 -11.615  -3.917  1.00  0.00      A    H
ATOM   4327  HZ3 LYS A 302      11.481 -12.633  -5.196  1.00  0.00      A    H
ATOM   4328  C   LYS A 302      14.413  -8.363  -7.185  1.00  0.00      A    C
ATOM   4329  O   LYS A 302      13.535  -7.522  -6.875  1.00  0.00      A    O
ATOM   4330  N   SER A 303      14.452  -8.876  -8.398  1.00  0.00      A    N
ATOM   4331  HN  SER A 303      15.206  -9.388  -8.800  1.00  0.00      A    H
ATOM   4332  CA  SER A 303      13.539  -8.565  -9.445  1.00  0.00      A    C
ATOM   4333  HA  SER A 303      13.057  -7.644  -9.151  1.00  0.00      A    H
ATOM   4334  CB  SER A 303      14.147  -8.339 -10.839  1.00  0.00      A    C
ATOM   4335  HB1 SER A 303      13.443  -7.795 -11.504  1.00  0.00      A    H
ATOM   4336  HB2 SER A 303      14.976  -7.652 -10.564  1.00  0.00      A    H
ATOM   4337  OG  SER A 303      14.750  -9.512 -11.397  1.00  0.00      A    O
ATOM   4338  HG1 SER A 303      14.284  -9.679 -12.219  1.00  0.00      A    H
ATOM   4339  C   SER A 303      12.336  -9.622  -9.430  1.00  0.00      A    C
ATOM   4340  O   SER A 303      11.892 -10.067  -8.386  1.00  0.00      A    O
ATOM   4341  N   LYS A 304      11.700  -9.934 -10.620  1.00  0.00      A    N
ATOM   4342  HN  LYS A 304      12.018  -9.599 -11.503  1.00  0.00      A    H
ATOM   4343  CA  LYS A 304      10.496 -10.798 -10.663  1.00  0.00      A    C
ATOM   4344  HA  LYS A 304       9.961 -10.727  -9.728  1.00  0.00      A    H
ATOM   4345  CB  LYS A 304       9.558 -10.386 -11.798  1.00  0.00      A    C
ATOM   4346  HB1 LYS A 304      10.148 -10.304 -12.736  1.00  0.00      A    H
ATOM   4347  HB2 LYS A 304       8.767 -11.164 -11.843  1.00  0.00      A    H
ATOM   4348  CG  LYS A 304       8.891  -9.042 -11.438  1.00  0.00      A    C
ATOM   4349  HG1 LYS A 304       8.772  -8.932 -10.339  1.00  0.00      A    H
ATOM   4350  HG2 LYS A 304       9.566  -8.206 -11.719  1.00  0.00      A    H
ATOM   4351  CD  LYS A 304       7.575  -8.870 -12.117  1.00  0.00      A    C
ATOM   4352  HD1 LYS A 304       7.624  -9.235 -13.165  1.00  0.00      A    H
ATOM   4353  HD2 LYS A 304       6.943  -9.553 -11.510  1.00  0.00      A    H
ATOM   4354  CE  LYS A 304       6.953  -7.425 -12.093  1.00  0.00      A    C
ATOM   4355  HE1 LYS A 304       7.564  -6.741 -12.721  1.00  0.00      A    H
ATOM   4356  HE2 LYS A 304       5.902  -7.355 -12.445  1.00  0.00      A    H
ATOM   4357  NZ  LYS A 304       6.994  -6.833 -10.766  1.00  0.00      A    N
ATOM   4358  HZ1 LYS A 304       6.546  -7.493 -10.099  1.00  0.00      A    H
ATOM   4359  HZ2 LYS A 304       7.929  -6.547 -10.411  1.00  0.00      A    H
ATOM   4360  HZ3 LYS A 304       6.397  -5.983 -10.718  1.00  0.00      A    H
ATOM   4361  C   LYS A 304      10.848 -12.252 -10.851  1.00  0.00      A    C
ATOM   4362  O   LYS A 304      10.384 -13.069 -10.039  1.00  0.00      A    O
ATOM   4363  N   ASP A 305      11.545 -12.603 -11.993  1.00  0.00      A    N
ATOM   4364  HN  ASP A 305      11.672 -11.949 -12.735  1.00  0.00      A    H
ATOM   4365  CA  ASP A 305      11.853 -13.947 -12.309  1.00  0.00      A    C
ATOM   4366  HA  ASP A 305      11.142 -14.627 -11.862  1.00  0.00      A    H
ATOM   4367  CB  ASP A 305      11.642 -14.064 -13.798  1.00  0.00      A    C
ATOM   4368  HB1 ASP A 305      11.556 -15.139 -14.066  1.00  0.00      A    H
ATOM   4369  HB2 ASP A 305      10.686 -13.640 -14.172  1.00  0.00      A    H
ATOM   4370  CG  ASP A 305      12.792 -13.541 -14.666  1.00  0.00      A    C
ATOM   4371  OD1 ASP A 305      13.339 -12.448 -14.430  1.00  0.00      A    O
ATOM   4372  OD2 ASP A 305      13.312 -14.372 -15.465  1.00  0.00      A    O
ATOM   4373  C   ASP A 305      13.269 -14.350 -11.873  1.00  0.00      A    C
ATOM   4374  O   ASP A 305      13.648 -15.478 -11.730  1.00  0.00      A    O
ATOM   4375  N   SER A 306      14.199 -13.393 -11.571  1.00  0.00      A    N
ATOM   4376  HN  SER A 306      13.786 -12.488 -11.633  1.00  0.00      A    H
ATOM   4377  CA  SER A 306      15.555 -13.680 -11.094  1.00  0.00      A    C
ATOM   4378  HA  SER A 306      15.920 -14.361 -11.848  1.00  0.00      A    H
ATOM   4379  CB  SER A 306      16.440 -12.386 -10.935  1.00  0.00      A    C
ATOM   4380  HB1 SER A 306      15.755 -11.693 -10.399  1.00  0.00      A    H
ATOM   4381  HB2 SER A 306      17.404 -12.517 -10.398  1.00  0.00      A    H
ATOM   4382  OG  SER A 306      16.953 -11.804 -12.130  1.00  0.00      A    O
ATOM   4383  HG1 SER A 306      17.358 -10.961 -11.913  1.00  0.00      A    H
ATOM   4384  C   SER A 306      15.563 -14.371  -9.754  1.00  0.00      A    C
ATOM   4385  O   SER A 306      14.746 -14.226  -8.898  1.00  0.00      A    O
ATOM   4386  N   PRO A 307      16.548 -15.279  -9.602  1.00  0.00      A    N
ATOM   4387  CD  PRO A 307      17.834 -15.401 -10.355  1.00  0.00      A    C
ATOM   4388  HD1 PRO A 307      18.305 -14.409 -10.524  1.00  0.00      A    H
ATOM   4389  HD2 PRO A 307      17.496 -15.797 -11.336  1.00  0.00      A    H
ATOM   4390  CA  PRO A 307      16.528 -16.291  -8.631  1.00  0.00      A    C
ATOM   4391  HA  PRO A 307      15.569 -16.787  -8.636  1.00  0.00      A    H
ATOM   4392  CB  PRO A 307      17.598 -17.261  -9.058  1.00  0.00      A    C
ATOM   4393  HB1 PRO A 307      17.960 -17.842  -8.183  1.00  0.00      A    H
ATOM   4394  HB2 PRO A 307      17.202 -17.857  -9.907  1.00  0.00      A    H
ATOM   4395  CG  PRO A 307      18.679 -16.311  -9.579  1.00  0.00      A    C
ATOM   4396  HG1 PRO A 307      19.041 -15.701  -8.723  1.00  0.00      A    H
ATOM   4397  HG2 PRO A 307      19.588 -16.734 -10.058  1.00  0.00      A    H
ATOM   4398  C   PRO A 307      16.776 -15.705  -7.249  1.00  0.00      A    C
ATOM   4399  O   PRO A 307      17.510 -14.741  -7.079  1.00  0.00      A    O
ATOM   4400  N   LEU A 308      16.153 -16.438  -6.270  1.00  0.00      A    N
ATOM   4401  HN  LEU A 308      15.578 -17.207  -6.541  1.00  0.00      A    H
ATOM   4402  CA  LEU A 308      16.295 -16.282  -4.863  1.00  0.00      A    C
ATOM   4403  HA  LEU A 308      16.552 -15.246  -4.699  1.00  0.00      A    H
ATOM   4404  CB  LEU A 308      15.102 -16.841  -4.113  1.00  0.00      A    C
ATOM   4405  HB1 LEU A 308      14.169 -16.346  -4.457  1.00  0.00      A    H
ATOM   4406  HB2 LEU A 308      15.007 -17.893  -4.456  1.00  0.00      A    H
ATOM   4407  CG  LEU A 308      15.217 -16.779  -2.605  1.00  0.00      A    C
ATOM   4408  HG  LEU A 308      16.070 -17.470  -2.433  1.00  0.00      A    H
ATOM   4409  CD1 LEU A 308      15.597 -15.458  -1.983  1.00  0.00      A    C
ATOM   4410 HD11 LEU A 308      15.473 -15.584  -0.886  1.00  0.00      A    H
ATOM   4411 HD12 LEU A 308      16.654 -15.212  -2.218  1.00  0.00      A    H
ATOM   4412 HD13 LEU A 308      15.015 -14.557  -2.272  1.00  0.00      A    H
ATOM   4413  CD2 LEU A 308      13.988 -17.344  -1.877  1.00  0.00      A    C
ATOM   4414 HD21 LEU A 308      14.090 -17.369  -0.771  1.00  0.00      A    H
ATOM   4415 HD22 LEU A 308      13.064 -16.748  -2.040  1.00  0.00      A    H
ATOM   4416 HD23 LEU A 308      13.701 -18.336  -2.288  1.00  0.00      A    H
ATOM   4417  C   LEU A 308      17.510 -17.062  -4.381  1.00  0.00      A    C
ATOM   4418  O   LEU A 308      18.429 -16.617  -3.731  1.00  0.00      A    O
ATOM   4419  N   SER A 309      17.592 -18.398  -4.598  1.00  0.00      A    N
ATOM   4420  HN  SER A 309      16.768 -18.855  -4.925  1.00  0.00      A    H
ATOM   4421  CA  SER A 309      18.781 -19.165  -4.305  1.00  0.00      A    C
ATOM   4422  HA  SER A 309      19.038 -19.000  -3.269  1.00  0.00      A    H
ATOM   4423  CB  SER A 309      18.496 -20.671  -4.441  1.00  0.00      A    C
ATOM   4424  HB1 SER A 309      17.546 -20.901  -3.914  1.00  0.00      A    H
ATOM   4425  HB2 SER A 309      18.339 -20.918  -5.513  1.00  0.00      A    H
ATOM   4426  OG  SER A 309      19.483 -21.616  -3.957  1.00  0.00      A    O
ATOM   4427  HG1 SER A 309      19.199 -22.528  -4.060  1.00  0.00      A    H
ATOM   4428  C   SER A 309      20.069 -18.904  -5.129  1.00  0.00      A    C
ATOM   4429  O   SER A 309      20.251 -19.290  -6.349  1.00  0.00      A    O
ATOM   4430  N   VAL A 310      21.046 -18.109  -4.543  1.00  0.00      A    N
ATOM   4431  HN  VAL A 310      21.063 -17.741  -3.616  1.00  0.00      A    H
ATOM   4432  CA  VAL A 310      22.194 -17.657  -5.235  1.00  0.00      A    C
ATOM   4433  HA  VAL A 310      22.098 -17.947  -6.270  1.00  0.00      A    H
ATOM   4434  CB  VAL A 310      22.333 -16.120  -5.258  1.00  0.00      A    C
ATOM   4435  HB  VAL A 310      23.312 -15.767  -5.647  1.00  0.00      A    H
ATOM   4436  CG1 VAL A 310      21.208 -15.651  -6.168  1.00  0.00      A    C
ATOM   4437 HG11 VAL A 310      21.313 -15.931  -7.238  1.00  0.00      A    H
ATOM   4438 HG12 VAL A 310      20.218 -16.056  -5.868  1.00  0.00      A    H
ATOM   4439 HG13 VAL A 310      21.043 -14.553  -6.179  1.00  0.00      A    H
ATOM   4440  CG2 VAL A 310      22.196 -15.453  -3.875  1.00  0.00      A    C
ATOM   4441 HG21 VAL A 310      23.166 -15.581  -3.348  1.00  0.00      A    H
ATOM   4442 HG22 VAL A 310      22.112 -14.351  -3.995  1.00  0.00      A    H
ATOM   4443 HG23 VAL A 310      21.386 -15.971  -3.319  1.00  0.00      A    H
ATOM   4444  C   VAL A 310      23.416 -18.291  -4.714  1.00  0.00      A    C
ATOM   4445  O   VAL A 310      23.432 -19.419  -4.234  1.00  0.00      A    O
ATOM   4446  N   LYS A 311      24.584 -17.716  -4.773  1.00  0.00      A    N
ATOM   4447  HN  LYS A 311      24.680 -16.739  -4.947  1.00  0.00      A    H
ATOM   4448  CA  LYS A 311      25.900 -18.387  -4.414  1.00  0.00      A    C
ATOM   4449  HA  LYS A 311      25.787 -19.453  -4.548  1.00  0.00      A    H
ATOM   4450  CB  LYS A 311      27.106 -17.916  -5.277  1.00  0.00      A    C
ATOM   4451  HB1 LYS A 311      27.215 -16.821  -5.124  1.00  0.00      A    H
ATOM   4452  HB2 LYS A 311      27.927 -18.538  -4.860  1.00  0.00      A    H
ATOM   4453  CG  LYS A 311      26.901 -18.214  -6.771  1.00  0.00      A    C
ATOM   4454  HG1 LYS A 311      26.607 -19.272  -6.944  1.00  0.00      A    H
ATOM   4455  HG2 LYS A 311      26.015 -17.646  -7.128  1.00  0.00      A    H
ATOM   4456  CD  LYS A 311      28.220 -18.153  -7.657  1.00  0.00      A    C
ATOM   4457  HD1 LYS A 311      28.849 -18.982  -7.268  1.00  0.00      A    H
ATOM   4458  HD2 LYS A 311      27.832 -18.277  -8.690  1.00  0.00      A    H
ATOM   4459  CE  LYS A 311      28.834 -16.832  -7.766  1.00  0.00      A    C
ATOM   4460  HE1 LYS A 311      28.007 -16.138  -8.029  1.00  0.00      A    H
ATOM   4461  HE2 LYS A 311      29.420 -16.484  -6.888  1.00  0.00      A    H
ATOM   4462  NZ  LYS A 311      29.767 -16.746  -9.019  1.00  0.00      A    N
ATOM   4463  HZ1 LYS A 311      29.989 -15.750  -9.216  1.00  0.00      A    H
ATOM   4464  HZ2 LYS A 311      30.643 -17.272  -8.828  1.00  0.00      A    H
ATOM   4465  HZ3 LYS A 311      29.285 -17.212  -9.815  1.00  0.00      A    H
ATOM   4466  C   LYS A 311      26.200 -18.085  -2.951  1.00  0.00      A    C
ATOM   4467  O   LYS A 311      26.836 -18.921  -2.268  1.00  0.00      A    O
ATOM   4468  N   ALA A 312      25.792 -16.862  -2.446  1.00  0.00      A    N
ATOM   4469  HN  ALA A 312      25.396 -16.233  -3.110  1.00  0.00      A    H
ATOM   4470  CA  ALA A 312      26.042 -16.326  -1.076  1.00  0.00      A    C
ATOM   4471  HA  ALA A 312      27.122 -16.298  -1.069  1.00  0.00      A    H
ATOM   4472  CB  ALA A 312      25.372 -14.962  -1.046  1.00  0.00      A    C
ATOM   4473  HB1 ALA A 312      25.066 -14.534  -0.068  1.00  0.00      A    H
ATOM   4474  HB2 ALA A 312      26.007 -14.231  -1.591  1.00  0.00      A    H
ATOM   4475  HB3 ALA A 312      24.411 -14.963  -1.604  1.00  0.00      A    H
ATOM   4476  C   ALA A 312      25.572 -17.109   0.036  1.00  0.00      A    C
ATOM   4477  O   ALA A 312      26.151 -17.203   1.086  1.00  0.00      A    O
ATOM   4478  N   MET A 313      24.381 -17.667  -0.145  1.00  0.00      A    N
ATOM   4479  HN  MET A 313      23.873 -17.649  -1.003  1.00  0.00      A    H
ATOM   4480  CA  MET A 313      23.570 -18.313   0.849  1.00  0.00      A    C
ATOM   4481  HA  MET A 313      23.649 -17.686   1.725  1.00  0.00      A    H
ATOM   4482  CB  MET A 313      22.105 -18.264   0.398  1.00  0.00      A    C
ATOM   4483  HB1 MET A 313      21.624 -19.023   1.052  1.00  0.00      A    H
ATOM   4484  HB2 MET A 313      21.614 -17.295   0.632  1.00  0.00      A    H
ATOM   4485  CG  MET A 313      21.844 -18.560  -1.080  1.00  0.00      A    C
ATOM   4486  HG1 MET A 313      20.755 -18.404  -1.234  1.00  0.00      A    H
ATOM   4487  HG2 MET A 313      22.370 -17.840  -1.743  1.00  0.00      A    H
ATOM   4488  SD  MET A 313      22.064 -20.313  -1.553  1.00  0.00      A    S
ATOM   4489  CE  MET A 313      20.625 -21.060  -0.698  1.00  0.00      A    C
ATOM   4490  HE1 MET A 313      19.684 -20.708  -1.175  1.00  0.00      A    H
ATOM   4491  HE2 MET A 313      20.599 -22.168  -0.763  1.00  0.00      A    H
ATOM   4492  HE3 MET A 313      20.579 -20.668   0.340  1.00  0.00      A    H
ATOM   4493  C   MET A 313      24.060 -19.730   1.227  1.00  0.00      A    C
ATOM   4494  O   MET A 313      23.520 -20.370   2.141  1.00  0.00      A    O
ATOM   4495  N   ARG A 314      25.048 -20.291   0.541  1.00  0.00      A    N
ATOM   4496  HN  ARG A 314      25.272 -19.811  -0.304  1.00  0.00      A    H
ATOM   4497  CA  ARG A 314      25.539 -21.593   0.811  1.00  0.00      A    C
ATOM   4498  HA  ARG A 314      24.741 -22.284   1.038  1.00  0.00      A    H
ATOM   4499  CB  ARG A 314      26.262 -22.014  -0.468  1.00  0.00      A    C
ATOM   4500  HB1 ARG A 314      27.073 -21.267  -0.610  1.00  0.00      A    H
ATOM   4501  HB2 ARG A 314      26.658 -23.041  -0.320  1.00  0.00      A    H
ATOM   4502  CG  ARG A 314      25.364 -22.100  -1.741  1.00  0.00      A    C
ATOM   4503  HG1 ARG A 314      24.495 -22.761  -1.537  1.00  0.00      A    H
ATOM   4504  HG2 ARG A 314      24.868 -21.121  -1.916  1.00  0.00      A    H
ATOM   4505  CD  ARG A 314      25.900 -22.607  -3.085  1.00  0.00      A    C
ATOM   4506  HD1 ARG A 314      26.190 -23.675  -2.986  1.00  0.00      A    H
ATOM   4507  HD2 ARG A 314      25.056 -22.513  -3.801  1.00  0.00      A    H
ATOM   4508  NE  ARG A 314      27.022 -21.660  -3.408  1.00  0.00      A    N
ATOM   4509  HE  ARG A 314      27.216 -20.909  -2.778  1.00  0.00      A    H
ATOM   4510  CZ  ARG A 314      28.062 -21.942  -4.265  1.00  0.00      A    C
ATOM   4511  NH1 ARG A 314      27.995 -23.002  -5.018  1.00  0.00      A    N
ATOM   4512 HH11 ARG A 314      27.358 -23.750  -4.838  1.00  0.00      A    H
ATOM   4513 HH12 ARG A 314      28.842 -23.251  -5.490  1.00  0.00      A    H
ATOM   4514  NH2 ARG A 314      29.129 -21.186  -4.304  1.00  0.00      A    N
ATOM   4515 HH21 ARG A 314      29.184 -20.358  -3.746  1.00  0.00      A    H
ATOM   4516 HH22 ARG A 314      29.839 -21.469  -4.949  1.00  0.00      A    H
ATOM   4517  C   ARG A 314      26.417 -21.589   2.087  1.00  0.00      A    C
ATOM   4518  O   ARG A 314      25.967 -22.189   3.066  1.00  0.00      A    O
ATOM   4519  N   ARG A 315      27.574 -20.865   2.196  1.00  0.00      A    N
ATOM   4520  HN  ARG A 315      27.849 -20.348   1.389  1.00  0.00      A    H
ATOM   4521  CA  ARG A 315      28.328 -20.745   3.390  1.00  0.00      A    C
ATOM   4522  HA  ARG A 315      28.336 -21.652   3.975  1.00  0.00      A    H
ATOM   4523  CB  ARG A 315      29.862 -20.353   3.130  1.00  0.00      A    C
ATOM   4524  HB1 ARG A 315      29.775 -19.442   2.500  1.00  0.00      A    H
ATOM   4525  HB2 ARG A 315      30.382 -20.221   4.103  1.00  0.00      A    H
ATOM   4526  CG  ARG A 315      30.627 -21.552   2.525  1.00  0.00      A    C
ATOM   4527  HG1 ARG A 315      30.027 -21.789   1.621  1.00  0.00      A    H
ATOM   4528  HG2 ARG A 315      31.640 -21.265   2.170  1.00  0.00      A    H
ATOM   4529  CD  ARG A 315      30.657 -22.846   3.393  1.00  0.00      A    C
ATOM   4530  HD1 ARG A 315      31.046 -22.474   4.365  1.00  0.00      A    H
ATOM   4531  HD2 ARG A 315      29.613 -23.227   3.390  1.00  0.00      A    H
ATOM   4532  NE  ARG A 315      31.584 -23.888   2.911  1.00  0.00      A    N
ATOM   4533  HE  ARG A 315      32.240 -23.722   2.175  1.00  0.00      A    H
ATOM   4534  CZ  ARG A 315      31.727 -25.117   3.406  1.00  0.00      A    C
ATOM   4535  NH1 ARG A 315      30.975 -25.517   4.406  1.00  0.00      A    N
ATOM   4536 HH11 ARG A 315      30.377 -24.871   4.880  1.00  0.00      A    H
ATOM   4537 HH12 ARG A 315      31.285 -26.352   4.859  1.00  0.00      A    H
ATOM   4538  NH2 ARG A 315      32.655 -25.910   2.884  1.00  0.00      A    N
ATOM   4539 HH21 ARG A 315      33.018 -25.630   1.995  1.00  0.00      A    H
ATOM   4540 HH22 ARG A 315      32.658 -26.901   3.012  1.00  0.00      A    H
ATOM   4541  C   ARG A 315      27.756 -19.631   4.254  1.00  0.00      A    C
ATOM   4542  O   ARG A 315      28.266 -18.520   4.275  1.00  0.00      A    O
ATOM   4543  N   VAL A 316      26.780 -19.993   5.105  1.00  0.00      A    N
ATOM   4544  HN  VAL A 316      26.465 -20.932   4.992  1.00  0.00      A    H
ATOM   4545  CA  VAL A 316      26.292 -19.159   6.173  1.00  0.00      A    C
ATOM   4546  HA  VAL A 316      26.692 -18.171   6.000  1.00  0.00      A    H
ATOM   4547  CB  VAL A 316      24.778 -18.899   6.198  1.00  0.00      A    C
ATOM   4548  HB  VAL A 316      24.650 -18.532   7.239  1.00  0.00      A    H
ATOM   4549  CG1 VAL A 316      24.480 -17.818   5.157  1.00  0.00      A    C
ATOM   4550 HG11 VAL A 316      24.671 -18.284   4.166  1.00  0.00      A    H
ATOM   4551 HG12 VAL A 316      23.391 -17.676   5.324  1.00  0.00      A    H
ATOM   4552 HG13 VAL A 316      24.944 -16.819   5.303  1.00  0.00      A    H
ATOM   4553  CG2 VAL A 316      23.963 -20.224   6.079  1.00  0.00      A    C
ATOM   4554 HG21 VAL A 316      24.162 -20.680   5.085  1.00  0.00      A    H
ATOM   4555 HG22 VAL A 316      24.349 -20.954   6.822  1.00  0.00      A    H
ATOM   4556 HG23 VAL A 316      22.888 -20.076   6.318  1.00  0.00      A    H
ATOM   4557  C   VAL A 316      26.851 -19.769   7.427  1.00  0.00      A    C
ATOM   4558  O   VAL A 316      26.914 -21.016   7.406  1.00  0.00      A    O
ATOM   4559  N   PRO A 317      27.235 -19.076   8.518  1.00  0.00      A    N
ATOM   4560  CD  PRO A 317      27.562 -19.846   9.704  1.00  0.00      A    C
ATOM   4561  HD1 PRO A 317      28.200 -20.748   9.582  1.00  0.00      A    H
ATOM   4562  HD2 PRO A 317      26.602 -20.216  10.123  1.00  0.00      A    H
ATOM   4563  CA  PRO A 317      27.075 -17.676   8.773  1.00  0.00      A    C
ATOM   4564  HA  PRO A 317      26.155 -17.285   8.367  1.00  0.00      A    H
ATOM   4565  CB  PRO A 317      27.128 -17.599  10.323  1.00  0.00      A    C
ATOM   4566  HB1 PRO A 317      27.564 -16.669  10.746  1.00  0.00      A    H
ATOM   4567  HB2 PRO A 317      26.140 -17.687  10.823  1.00  0.00      A    H
ATOM   4568  CG  PRO A 317      28.051 -18.792  10.735  1.00  0.00      A    C
ATOM   4569  HG1 PRO A 317      29.115 -18.507  10.589  1.00  0.00      A    H
ATOM   4570  HG2 PRO A 317      27.844 -19.100  11.782  1.00  0.00      A    H
ATOM   4571  C   PRO A 317      28.177 -16.884   8.103  1.00  0.00      A    C
ATOM   4572  O   PRO A 317      29.209 -17.506   7.792  1.00  0.00      A    O
ATOM   4573  N   ALA A 318      28.076 -15.532   7.891  1.00  0.00      A    N
ATOM   4574  HN  ALA A 318      27.316 -15.001   8.256  1.00  0.00      A    H
ATOM   4575  CA  ALA A 318      29.127 -14.750   7.172  1.00  0.00      A    C
ATOM   4576  HA  ALA A 318      29.448 -15.340   6.326  1.00  0.00      A    H
ATOM   4577  CB  ALA A 318      28.425 -13.535   6.573  1.00  0.00      A    C
ATOM   4578  HB1 ALA A 318      29.048 -13.180   5.724  1.00  0.00      A    H
ATOM   4579  HB2 ALA A 318      27.459 -13.787   6.085  1.00  0.00      A    H
ATOM   4580  HB3 ALA A 318      28.299 -12.739   7.338  1.00  0.00      A    H
ATOM   4581  C   ALA A 318      30.389 -14.380   7.928  1.00  0.00      A    C
ATOM   4582  O   ALA A 318      30.811 -13.236   7.913  1.00  0.00      A    O
ATOM   4583  N   LYS A 319      30.990 -15.471   8.430  1.00  0.00      A    N
ATOM   4584  HN  LYS A 319      30.505 -16.342   8.438  1.00  0.00      A    H
ATOM   4585  CA  LYS A 319      32.282 -15.477   9.061  1.00  0.00      A    C
ATOM   4586  HA  LYS A 319      32.585 -14.515   9.446  1.00  0.00      A    H
ATOM   4587  CB  LYS A 319      32.270 -16.403  10.304  1.00  0.00      A    C
ATOM   4588  HB1 LYS A 319      31.939 -17.419  10.000  1.00  0.00      A    H
ATOM   4589  HB2 LYS A 319      33.294 -16.476  10.729  1.00  0.00      A    H
ATOM   4590  CG  LYS A 319      31.501 -15.727  11.496  1.00  0.00      A    C
ATOM   4591  HG1 LYS A 319      31.855 -14.675  11.539  1.00  0.00      A    H
ATOM   4592  HG2 LYS A 319      30.420 -15.751  11.242  1.00  0.00      A    H
ATOM   4593  CD  LYS A 319      31.644 -16.396  12.849  1.00  0.00      A    C
ATOM   4594  HD1 LYS A 319      31.358 -17.454  12.668  1.00  0.00      A    H
ATOM   4595  HD2 LYS A 319      32.661 -16.404  13.297  1.00  0.00      A    H
ATOM   4596  CE  LYS A 319      30.641 -15.800  13.833  1.00  0.00      A    C
ATOM   4597  HE1 LYS A 319      30.834 -14.711  13.938  1.00  0.00      A    H
ATOM   4598  HE2 LYS A 319      29.619 -16.094  13.510  1.00  0.00      A    H
ATOM   4599  NZ  LYS A 319      30.833 -16.550  15.064  1.00  0.00      A    N
ATOM   4600  HZ1 LYS A 319      31.784 -16.450  15.474  1.00  0.00      A    H
ATOM   4601  HZ2 LYS A 319      30.141 -16.199  15.756  1.00  0.00      A    H
ATOM   4602  HZ3 LYS A 319      30.547 -17.545  14.971  1.00  0.00      A    H
ATOM   4603  C   LYS A 319      33.285 -15.854   7.947  1.00  0.00      A    C
ATOM   4604  O   LYS A 319      33.150 -16.875   7.310  1.00  0.00      A    O
ATOM   4605  N   SER A 320      34.338 -15.018   7.719  1.00  0.00      A    N
ATOM   4606  HN  SER A 320      34.525 -14.375   8.457  1.00  0.00      A    H
ATOM   4607  CA  SER A 320      35.217 -15.110   6.528  1.00  0.00      A    C
ATOM   4608  HA  SER A 320      35.349 -16.174   6.404  1.00  0.00      A    H
ATOM   4609  CB  SER A 320      34.615 -14.401   5.238  1.00  0.00      A    C
ATOM   4610  HB1 SER A 320      33.633 -14.844   4.964  1.00  0.00      A    H
ATOM   4611  HB2 SER A 320      34.329 -13.369   5.534  1.00  0.00      A    H
ATOM   4612  OG  SER A 320      35.525 -14.462   4.148  1.00  0.00      A    O
ATOM   4613  HG1 SER A 320      35.253 -13.745   3.571  1.00  0.00      A    H
ATOM   4614  C   SER A 320      36.630 -14.662   6.870  1.00  0.00      A    C
ATOM   4615  O   SER A 320      36.891 -14.185   7.950  1.00  0.00      A    O
ATOM   4616  N   TYR A 321      37.617 -14.921   5.975  1.00  0.00      A    N
ATOM   4617  HN  TYR A 321      37.496 -15.463   5.146  1.00  0.00      A    H
ATOM   4618  CA  TYR A 321      38.986 -14.572   6.169  1.00  0.00      A    C
ATOM   4619  HA  TYR A 321      39.183 -14.281   7.190  1.00  0.00      A    H
ATOM   4620  CB  TYR A 321      39.820 -15.807   5.646  1.00  0.00      A    C
ATOM   4621  HB1 TYR A 321      39.320 -16.791   5.778  1.00  0.00      A    H
ATOM   4622  HB2 TYR A 321      39.879 -15.774   4.537  1.00  0.00      A    H
ATOM   4623  CG  TYR A 321      41.229 -15.876   6.258  1.00  0.00      A    C
ATOM   4624  CD1 TYR A 321      41.438 -15.882   7.615  1.00  0.00      A    C
ATOM   4625  HD1 TYR A 321      40.588 -15.925   8.279  1.00  0.00      A    H
ATOM   4626  CE1 TYR A 321      42.748 -16.021   8.117  1.00  0.00      A    C
ATOM   4627  HE1 TYR A 321      42.844 -16.046   9.192  1.00  0.00      A    H
ATOM   4628  CZ  TYR A 321      43.871 -16.160   7.315  1.00  0.00      A    C
ATOM   4629  OH  TYR A 321      45.198 -16.247   7.892  1.00  0.00      A    O
ATOM   4630  HH  TYR A 321      45.105 -15.779   8.725  1.00  0.00      A    H
ATOM   4631  CD2 TYR A 321      42.365 -16.117   5.433  1.00  0.00      A    C
ATOM   4632  HD2 TYR A 321      42.203 -16.186   4.367  1.00  0.00      A    H
ATOM   4633  CE2 TYR A 321      43.629 -16.095   5.897  1.00  0.00      A    C
ATOM   4634  HE2 TYR A 321      44.461 -16.095   5.207  1.00  0.00      A    H
ATOM   4635  C   TYR A 321      39.309 -13.249   5.323  1.00  0.00      A    C
ATOM   4636  O   TYR A 321      38.616 -12.967   4.341  1.00  0.00      A    O
ATOM   4637  N   PRO A 322      40.390 -12.475   5.617  1.00  0.00      A    N
ATOM   4638  CD  PRO A 322      40.936 -12.293   6.974  1.00  0.00      A    C
ATOM   4639  HD1 PRO A 322      41.770 -13.022   7.056  1.00  0.00      A    H
ATOM   4640  HD2 PRO A 322      40.191 -12.456   7.782  1.00  0.00      A    H
ATOM   4641  CA  PRO A 322      40.881 -11.401   4.617  1.00  0.00      A    C
ATOM   4642  HA  PRO A 322      39.995 -10.996   4.150  1.00  0.00      A    H
ATOM   4643  CB  PRO A 322      41.833 -10.573   5.444  1.00  0.00      A    C
ATOM   4644  HB1 PRO A 322      42.919 -10.808   5.426  1.00  0.00      A    H
ATOM   4645  HB2 PRO A 322      41.664  -9.492   5.248  1.00  0.00      A    H
ATOM   4646  CG  PRO A 322      41.433 -10.841   6.937  1.00  0.00      A    C
ATOM   4647  HG1 PRO A 322      42.264 -10.648   7.648  1.00  0.00      A    H
ATOM   4648  HG2 PRO A 322      40.557 -10.207   7.193  1.00  0.00      A    H
ATOM   4649  C   PRO A 322      41.643 -12.027   3.454  1.00  0.00      A    C
ATOM   4650  O   PRO A 322      42.000 -13.181   3.643  1.00  0.00      A    O
ATOM   4651  N   LYS A 323      41.844 -11.413   2.289  1.00  0.00      A    N
ATOM   4652  HN  LYS A 323      41.630 -10.442   2.214  1.00  0.00      A    H
ATOM   4653  CA  LYS A 323      42.327 -12.088   1.115  1.00  0.00      A    C
ATOM   4654  HA  LYS A 323      42.212 -13.161   1.170  1.00  0.00      A    H
ATOM   4655  CB  LYS A 323      41.406 -11.704  -0.074  1.00  0.00      A    C
ATOM   4656  HB1 LYS A 323      41.455 -10.673  -0.486  1.00  0.00      A    H
ATOM   4657  HB2 LYS A 323      41.650 -12.337  -0.954  1.00  0.00      A    H
ATOM   4658  CG  LYS A 323      39.947 -11.794   0.324  1.00  0.00      A    C
ATOM   4659  HG1 LYS A 323      39.816 -12.779   0.823  1.00  0.00      A    H
ATOM   4660  HG2 LYS A 323      39.666 -10.958   0.999  1.00  0.00      A    H
ATOM   4661  CD  LYS A 323      39.069 -11.916  -0.953  1.00  0.00      A    C
ATOM   4662  HD1 LYS A 323      39.431 -11.135  -1.655  1.00  0.00      A    H
ATOM   4663  HD2 LYS A 323      39.434 -12.864  -1.404  1.00  0.00      A    H
ATOM   4664  CE  LYS A 323      37.582 -12.000  -0.724  1.00  0.00      A    C
ATOM   4665  HE1 LYS A 323      37.311 -12.916  -0.156  1.00  0.00      A    H
ATOM   4666  HE2 LYS A 323      37.219 -11.035  -0.311  1.00  0.00      A    H
ATOM   4667  NZ  LYS A 323      36.899 -12.159  -2.042  1.00  0.00      A    N
ATOM   4668  HZ1 LYS A 323      35.883 -12.078  -1.833  1.00  0.00      A    H
ATOM   4669  HZ2 LYS A 323      37.188 -11.430  -2.725  1.00  0.00      A    H
ATOM   4670  HZ3 LYS A 323      37.178 -13.042  -2.515  1.00  0.00      A    H
ATOM   4671  C   LYS A 323      43.866 -11.856   1.026  1.00  0.00      A    C
ATOM   4672  O   LYS A 323      44.399 -10.779   1.231  1.00  0.00      A    O
ATOM   4673  N   LEU A 324      44.638 -12.829   0.574  1.00  0.00      A    N
ATOM   4674  HN  LEU A 324      44.140 -13.595   0.175  1.00  0.00      A    H
ATOM   4675  CA  LEU A 324      46.031 -12.764   0.359  1.00  0.00      A    C
ATOM   4676  HA  LEU A 324      46.410 -12.244   1.227  1.00  0.00      A    H
ATOM   4677  CB  LEU A 324      46.717 -14.120   0.370  1.00  0.00      A    C
ATOM   4678  HB1 LEU A 324      46.290 -14.646  -0.511  1.00  0.00      A    H
ATOM   4679  HB2 LEU A 324      47.804 -13.995   0.177  1.00  0.00      A    H
ATOM   4680  CG  LEU A 324      46.498 -14.886   1.637  1.00  0.00      A    C
ATOM   4681  HG  LEU A 324      45.430 -15.188   1.687  1.00  0.00      A    H
ATOM   4682  CD1 LEU A 324      47.276 -16.155   1.459  1.00  0.00      A    C
ATOM   4683 HD11 LEU A 324      47.203 -16.815   2.349  1.00  0.00      A    H
ATOM   4684 HD12 LEU A 324      47.019 -16.701   0.526  1.00  0.00      A    H
ATOM   4685 HD13 LEU A 324      48.376 -16.008   1.511  1.00  0.00      A    H
ATOM   4686  CD2 LEU A 324      46.950 -14.183   2.912  1.00  0.00      A    C
ATOM   4687 HD21 LEU A 324      48.017 -13.902   2.783  1.00  0.00      A    H
ATOM   4688 HD22 LEU A 324      46.433 -13.219   3.107  1.00  0.00      A    H
ATOM   4689 HD23 LEU A 324      46.744 -14.728   3.858  1.00  0.00      A    H
ATOM   4690  C   LEU A 324      46.403 -11.969  -0.824  1.00  0.00      A    C
ATOM   4691  O   LEU A 324      45.550 -11.745  -1.688  1.00  0.00      A    O
ATOM   4692  N   LEU A 325      47.695 -11.498  -0.833  1.00  0.00      A    N
ATOM   4693  HN  LEU A 325      48.374 -11.657  -0.120  1.00  0.00      A    H
ATOM   4694  CA  LEU A 325      48.273 -10.822  -1.980  1.00  0.00      A    C
ATOM   4695  HA  LEU A 325      47.498 -10.559  -2.685  1.00  0.00      A    H
ATOM   4696  CB  LEU A 325      48.898  -9.535  -1.448  1.00  0.00      A    C
ATOM   4697  HB1 LEU A 325      49.832  -9.794  -0.905  1.00  0.00      A    H
ATOM   4698  HB2 LEU A 325      49.301  -8.956  -2.306  1.00  0.00      A    H
ATOM   4699  CG  LEU A 325      47.949  -8.649  -0.634  1.00  0.00      A    C
ATOM   4700  HG  LEU A 325      47.528  -9.221   0.220  1.00  0.00      A    H
ATOM   4701  CD1 LEU A 325      48.738  -7.444   0.054  1.00  0.00      A    C
ATOM   4702 HD11 LEU A 325      49.276  -7.778   0.967  1.00  0.00      A    H
ATOM   4703 HD12 LEU A 325      49.404  -6.943  -0.681  1.00  0.00      A    H
ATOM   4704 HD13 LEU A 325      48.045  -6.593   0.227  1.00  0.00      A    H
ATOM   4705  CD2 LEU A 325      46.891  -8.005  -1.556  1.00  0.00      A    C
ATOM   4706 HD21 LEU A 325      47.429  -7.516  -2.397  1.00  0.00      A    H
ATOM   4707 HD22 LEU A 325      46.187  -8.826  -1.808  1.00  0.00      A    H
ATOM   4708 HD23 LEU A 325      46.379  -7.169  -1.034  1.00  0.00      A    H
ATOM   4709  C   LEU A 325      49.390 -11.689  -2.620  1.00  0.00      A    C
ATOM   4710  O   LEU A 325      49.533 -11.641  -3.862  1.00  0.00      A    O
ATOM   4711  N   GLY A 326      50.150 -12.465  -1.880  1.00  0.00      A    N
ATOM   4712  HN  GLY A 326      50.025 -12.341  -0.899  1.00  0.00      A    H
ATOM   4713  CA  GLY A 326      51.059 -13.439  -2.348  1.00  0.00      A    C
ATOM   4714  HA1 GLY A 326      50.438 -14.212  -2.775  1.00  0.00      A    H
ATOM   4715  HA2 GLY A 326      51.790 -13.047  -3.040  1.00  0.00      A    H
ATOM   4716  C   GLY A 326      51.931 -14.028  -1.308  1.00  0.00      A    C
ATOM   4717  O   GLY A 326      53.028 -14.469  -1.581  1.00  0.00      A    O
ATOM   4718  N   GLY A 327      51.463 -14.124  -0.054  1.00  0.00      A    N
ATOM   4719  HN  GLY A 327      50.625 -13.777   0.358  1.00  0.00      A    H
ATOM   4720  CA  GLY A 327      52.366 -14.728   0.979  1.00  0.00      A    C
ATOM   4721  HA1 GLY A 327      52.646 -15.698   0.597  1.00  0.00      A    H
ATOM   4722  HA2 GLY A 327      53.129 -13.987   1.166  1.00  0.00      A    H
ATOM   4723  C   GLY A 327      51.723 -15.014   2.330  1.00  0.00      A    C
ATOM   4724  O   GLY A 327      51.547 -14.096   3.187  1.00  0.00      A    O
ATOM   4725  N   ALA A 328      51.327 -16.232   2.633  1.00  0.00      A    N
ATOM   4726  HN  ALA A 328      51.426 -17.014   2.021  1.00  0.00      A    H
ATOM   4727  CA  ALA A 328      50.828 -16.613   3.914  1.00  0.00      A    C
ATOM   4728  HA  ALA A 328      50.436 -15.831   4.548  1.00  0.00      A    H
ATOM   4729  CB  ALA A 328      49.768 -17.770   3.721  1.00  0.00      A    C
ATOM   4730  HB1 ALA A 328      49.345 -18.123   4.685  1.00  0.00      A    H
ATOM   4731  HB2 ALA A 328      48.900 -17.402   3.133  1.00  0.00      A    H
ATOM   4732  HB3 ALA A 328      50.328 -18.456   3.050  1.00  0.00      A    H
ATOM   4733  C   ALA A 328      51.928 -17.014   4.835  1.00  0.00      A    C
ATOM   4734  O   ALA A 328      52.569 -16.167   5.430  1.00  0.00      A    O
ATOM   4735  N   GLY A 329      52.177 -18.365   4.987  1.00  0.00      A    N
ATOM   4736  HN  GLY A 329      51.625 -19.008   4.463  1.00  0.00      A    H
ATOM   4737  CA  GLY A 329      53.208 -18.903   5.806  1.00  0.00      A    C
ATOM   4738  HA1 GLY A 329      54.210 -18.622   5.517  1.00  0.00      A    H
ATOM   4739  HA2 GLY A 329      52.940 -18.670   6.826  1.00  0.00      A    H
ATOM   4740  C   GLY A 329      53.026 -20.415   5.722  1.00  0.00      A    C
ATOM   4741  O   GLY A 329      53.470 -21.094   4.811  1.00  0.00      A    O
ATOM   4742  N   GLN A 330      52.226 -20.954   6.643  1.00  0.00      A    N
ATOM   4743  HN  GLN A 330      51.935 -20.451   7.453  1.00  0.00      A    H
ATOM   4744  CA  GLN A 330      51.506 -22.207   6.330  1.00  0.00      A    C
ATOM   4745  HA  GLN A 330      51.663 -22.399   5.278  1.00  0.00      A    H
ATOM   4746  CB  GLN A 330      52.145 -23.416   7.107  1.00  0.00      A    C
ATOM   4747  HB1 GLN A 330      53.223 -23.443   6.841  1.00  0.00      A    H
ATOM   4748  HB2 GLN A 330      52.108 -23.283   8.209  1.00  0.00      A    H
ATOM   4749  CG  GLN A 330      51.418 -24.774   6.905  1.00  0.00      A    C
ATOM   4750  HG1 GLN A 330      51.823 -25.570   7.566  1.00  0.00      A    H
ATOM   4751  HG2 GLN A 330      50.317 -24.703   7.042  1.00  0.00      A    H
ATOM   4752  CD  GLN A 330      51.707 -25.385   5.526  1.00  0.00      A    C
ATOM   4753  OE1 GLN A 330      52.758 -25.856   5.181  1.00  0.00      A    O
ATOM   4754  NE2 GLN A 330      50.593 -25.474   4.677  1.00  0.00      A    N
ATOM   4755 HE21 GLN A 330      50.639 -26.080   3.883  1.00  0.00      A    H
ATOM   4756 HE22 GLN A 330      49.709 -25.105   4.964  1.00  0.00      A    H
ATOM   4757  C   GLN A 330      50.015 -22.155   6.547  1.00  0.00      A    C
ATOM   4758  O   GLN A 330      49.540 -22.094   7.708  1.00  0.00      A    O
ATOM   4759  N   ILE A 331      49.223 -22.176   5.516  1.00  0.00      A    N
ATOM   4760  HN  ILE A 331      49.605 -22.174   4.595  1.00  0.00      A    H
ATOM   4761  CA  ILE A 331      47.739 -22.443   5.715  1.00  0.00      A    C
ATOM   4762  HA  ILE A 331      47.529 -22.782   6.719  1.00  0.00      A    H
ATOM   4763  CB  ILE A 331      46.863 -21.233   5.416  1.00  0.00      A    C
ATOM   4764  HB  ILE A 331      47.183 -20.997   4.379  1.00  0.00      A    H
ATOM   4765  CG2 ILE A 331      45.354 -21.593   5.508  1.00  0.00      A    C
ATOM   4766 HG21 ILE A 331      44.554 -20.908   5.153  1.00  0.00      A    H
ATOM   4767 HG22 ILE A 331      45.270 -22.509   4.886  1.00  0.00      A    H
ATOM   4768 HG23 ILE A 331      45.107 -21.840   6.562  1.00  0.00      A    H
ATOM   4769  CG1 ILE A 331      47.228 -20.033   6.359  1.00  0.00      A    C
ATOM   4770 HG11 ILE A 331      46.867 -20.300   7.375  1.00  0.00      A    H
ATOM   4771 HG12 ILE A 331      48.329 -19.892   6.397  1.00  0.00      A    H
ATOM   4772  CD  ILE A 331      46.503 -18.725   5.956  1.00  0.00      A    C
ATOM   4773  HD1 ILE A 331      45.405 -18.856   6.062  1.00  0.00      A    H
ATOM   4774  HD2 ILE A 331      46.771 -17.914   6.667  1.00  0.00      A    H
ATOM   4775  HD3 ILE A 331      46.703 -18.467   4.894  1.00  0.00      A    H
ATOM   4776  C   ILE A 331      47.425 -23.726   4.917  1.00  0.00      A    C
ATOM   4777  O   ILE A 331      48.046 -24.005   3.896  1.00  0.00      A    O
ATOM   4778  N   GLU A 332      46.434 -24.559   5.404  1.00  0.00      A    N
ATOM   4779  HN  GLU A 332      46.009 -24.414   6.294  1.00  0.00      A    H
ATOM   4780  CA  GLU A 332      46.087 -25.728   4.645  1.00  0.00      A    C
ATOM   4781  HA  GLU A 332      46.964 -26.150   4.176  1.00  0.00      A    H
ATOM   4782  CB  GLU A 332      45.515 -26.735   5.665  1.00  0.00      A    C
ATOM   4783  HB1 GLU A 332      46.223 -27.016   6.474  1.00  0.00      A    H
ATOM   4784  HB2 GLU A 332      44.577 -26.400   6.157  1.00  0.00      A    H
ATOM   4785  CG  GLU A 332      45.169 -28.151   5.005  1.00  0.00      A    C
ATOM   4786  HG1 GLU A 332      44.343 -27.857   4.322  1.00  0.00      A    H
ATOM   4787  HG2 GLU A 332      46.054 -28.519   4.444  1.00  0.00      A    H
ATOM   4788  CD  GLU A 332      44.717 -29.112   5.995  1.00  0.00      A    C
ATOM   4789  OE1 GLU A 332      43.959 -28.841   6.915  1.00  0.00      A    O
ATOM   4790  OE2 GLU A 332      44.985 -30.352   5.790  1.00  0.00      A    O
ATOM   4791  C   GLU A 332      45.053 -25.389   3.589  1.00  0.00      A    C
ATOM   4792  O   GLU A 332      44.037 -24.714   3.898  1.00  0.00      A    O
ATOM   4793  N   TRP A 333      45.205 -25.855   2.345  1.00  0.00      A    N
ATOM   4794  HN  TRP A 333      46.133 -26.119   2.093  1.00  0.00      A    H
ATOM   4795  CA  TRP A 333      44.296 -25.554   1.279  1.00  0.00      A    C
ATOM   4796  HA  TRP A 333      44.451 -24.509   1.054  1.00  0.00      A    H
ATOM   4797  CB  TRP A 333      44.760 -26.282   0.037  1.00  0.00      A    C
ATOM   4798  HB1 TRP A 333      44.290 -25.860  -0.877  1.00  0.00      A    H
ATOM   4799  HB2 TRP A 333      45.819 -25.945   0.021  1.00  0.00      A    H
ATOM   4800  CG  TRP A 333      44.880 -27.731   0.085  1.00  0.00      A    C
ATOM   4801  CD1 TRP A 333      45.753 -28.620   0.708  1.00  0.00      A    C
ATOM   4802  HD1 TRP A 333      46.616 -28.292   1.268  1.00  0.00      A    H
ATOM   4803  NE1 TRP A 333      45.457 -29.917   0.421  1.00  0.00      A    N
ATOM   4804  HE1 TRP A 333      46.002 -30.714   0.562  1.00  0.00      A    H
ATOM   4805  CE2 TRP A 333      44.313 -29.937  -0.236  1.00  0.00      A    C
ATOM   4806  CD2 TRP A 333      43.932 -28.593  -0.540  1.00  0.00      A    C
ATOM   4807  CE3 TRP A 333      42.717 -28.310  -1.102  1.00  0.00      A    C
ATOM   4808  HE3 TRP A 333      42.328 -27.327  -1.320  1.00  0.00      A    H
ATOM   4809  CZ3 TRP A 333      41.827 -29.387  -1.431  1.00  0.00      A    C
ATOM   4810  HZ3 TRP A 333      40.824 -29.128  -1.738  1.00  0.00      A    H
ATOM   4811  CZ2 TRP A 333      43.526 -30.985  -0.652  1.00  0.00      A    C
ATOM   4812  HZ2 TRP A 333      43.751 -32.040  -0.604  1.00  0.00      A    H
ATOM   4813  CH2 TRP A 333      42.306 -30.733  -1.295  1.00  0.00      A    C
ATOM   4814  HH2 TRP A 333      41.677 -31.535  -1.651  1.00  0.00      A    H
ATOM   4815  C   TRP A 333      42.803 -25.920   1.569  1.00  0.00      A    C
ATOM   4816  O   TRP A 333      41.902 -25.118   1.284  1.00  0.00      A    O
ATOM   4817  N   GLU A 334      42.542 -26.999   2.257  1.00  0.00      A    N
ATOM   4818  HN  GLU A 334      43.214 -27.714   2.434  1.00  0.00      A    H
ATOM   4819  CA  GLU A 334      41.257 -27.368   2.703  1.00  0.00      A    C
ATOM   4820  HA  GLU A 334      40.564 -27.450   1.879  1.00  0.00      A    H
ATOM   4821  CB  GLU A 334      41.371 -28.737   3.344  1.00  0.00      A    C
ATOM   4822  HB1 GLU A 334      41.947 -28.689   4.293  1.00  0.00      A    H
ATOM   4823  HB2 GLU A 334      40.318 -28.973   3.607  1.00  0.00      A    H
ATOM   4824  CG  GLU A 334      41.788 -29.881   2.339  1.00  0.00      A    C
ATOM   4825  HG1 GLU A 334      41.258 -29.748   1.372  1.00  0.00      A    H
ATOM   4826  HG2 GLU A 334      42.850 -30.009   2.040  1.00  0.00      A    H
ATOM   4827  CD  GLU A 334      41.355 -31.201   2.987  1.00  0.00      A    C
ATOM   4828  OE1 GLU A 334      40.203 -31.641   2.751  1.00  0.00      A    O
ATOM   4829  OE2 GLU A 334      42.160 -31.869   3.670  1.00  0.00      A    O
ATOM   4830  C   GLU A 334      40.616 -26.401   3.718  1.00  0.00      A    C
ATOM   4831  O   GLU A 334      39.403 -26.417   3.952  1.00  0.00      A    O
ATOM   4832  N   LEU A 335      41.404 -25.489   4.446  1.00  0.00      A    N
ATOM   4833  HN  LEU A 335      42.383 -25.310   4.391  1.00  0.00      A    H
ATOM   4834  CA  LEU A 335      40.712 -24.587   5.389  1.00  0.00      A    C
ATOM   4835  HA  LEU A 335      39.852 -25.041   5.859  1.00  0.00      A    H
ATOM   4836  CB  LEU A 335      41.560 -24.279   6.623  1.00  0.00      A    C
ATOM   4837  HB1 LEU A 335      42.473 -23.752   6.274  1.00  0.00      A    H
ATOM   4838  HB2 LEU A 335      40.907 -23.626   7.241  1.00  0.00      A    H
ATOM   4839  CG  LEU A 335      41.910 -25.486   7.512  1.00  0.00      A    C
ATOM   4840  HG  LEU A 335      42.386 -26.289   6.908  1.00  0.00      A    H
ATOM   4841  CD1 LEU A 335      43.011 -25.232   8.507  1.00  0.00      A    C
ATOM   4842 HD11 LEU A 335      43.746 -24.478   8.152  1.00  0.00      A    H
ATOM   4843 HD12 LEU A 335      42.613 -24.773   9.437  1.00  0.00      A    H
ATOM   4844 HD13 LEU A 335      43.457 -26.153   8.939  1.00  0.00      A    H
ATOM   4845  CD2 LEU A 335      40.683 -26.025   8.339  1.00  0.00      A    C
ATOM   4846 HD21 LEU A 335      41.094 -26.813   9.006  1.00  0.00      A    H
ATOM   4847 HD22 LEU A 335      40.145 -25.219   8.883  1.00  0.00      A    H
ATOM   4848 HD23 LEU A 335      40.036 -26.639   7.676  1.00  0.00      A    H
ATOM   4849  C   LEU A 335      40.129 -23.400   4.751  1.00  0.00      A    C
ATOM   4850  O   LEU A 335      39.135 -22.850   5.193  1.00  0.00      A    O
ATOM   4851  N   VAL A 336      40.792 -22.843   3.691  1.00  0.00      A    N
ATOM   4852  HN  VAL A 336      41.446 -23.447   3.241  1.00  0.00      A    H
ATOM   4853  CA  VAL A 336      40.449 -21.587   3.134  1.00  0.00      A    C
ATOM   4854  HA  VAL A 336      40.508 -20.826   3.897  1.00  0.00      A    H
ATOM   4855  CB  VAL A 336      41.415 -21.059   2.171  1.00  0.00      A    C
ATOM   4856  HB  VAL A 336      41.409 -21.727   1.284  1.00  0.00      A    H
ATOM   4857  CG1 VAL A 336      41.102 -19.602   1.676  1.00  0.00      A    C
ATOM   4858 HG11 VAL A 336      41.956 -19.215   1.080  1.00  0.00      A    H
ATOM   4859 HG12 VAL A 336      40.112 -19.618   1.171  1.00  0.00      A    H
ATOM   4860 HG13 VAL A 336      41.076 -18.896   2.533  1.00  0.00      A    H
ATOM   4861  CG2 VAL A 336      42.769 -20.988   2.888  1.00  0.00      A    C
ATOM   4862 HG21 VAL A 336      43.538 -20.783   2.113  1.00  0.00      A    H
ATOM   4863 HG22 VAL A 336      42.855 -20.254   3.718  1.00  0.00      A    H
ATOM   4864 HG23 VAL A 336      42.996 -22.000   3.288  1.00  0.00      A    H
ATOM   4865  C   VAL A 336      39.088 -21.620   2.390  1.00  0.00      A    C
ATOM   4866  O   VAL A 336      38.911 -22.474   1.486  1.00  0.00      A    O
ATOM   4867  N   ASN A 337      38.220 -20.647   2.667  1.00  0.00      A    N
ATOM   4868  HN  ASN A 337      38.386 -20.000   3.407  1.00  0.00      A    H
ATOM   4869  CA  ASN A 337      36.951 -20.573   1.942  1.00  0.00      A    C
ATOM   4870  HA  ASN A 337      36.589 -21.582   1.811  1.00  0.00      A    H
ATOM   4871  CB  ASN A 337      35.970 -19.819   2.840  1.00  0.00      A    C
ATOM   4872  HB1 ASN A 337      36.393 -18.890   3.277  1.00  0.00      A    H
ATOM   4873  HB2 ASN A 337      35.091 -19.517   2.232  1.00  0.00      A    H
ATOM   4874  CG  ASN A 337      35.496 -20.713   3.955  1.00  0.00      A    C
ATOM   4875  OD1 ASN A 337      36.056 -20.674   5.065  1.00  0.00      A    O
ATOM   4876  ND2 ASN A 337      34.421 -21.445   3.729  1.00  0.00      A    N
ATOM   4877 HD21 ASN A 337      34.022 -21.922   4.512  1.00  0.00      A    H
ATOM   4878 HD22 ASN A 337      33.920 -21.452   2.864  1.00  0.00      A    H
ATOM   4879  C   ASN A 337      37.052 -19.888   0.539  1.00  0.00      A    C
ATOM   4880  O   ASN A 337      36.445 -20.422  -0.400  1.00  0.00      A    O
ATOM   4881  N   GLU A 338      37.810 -18.821   0.412  1.00  0.00      A    N
ATOM   4882  HN  GLU A 338      38.212 -18.458   1.249  1.00  0.00      A    H
ATOM   4883  CA  GLU A 338      38.076 -18.257  -0.933  1.00  0.00      A    C
ATOM   4884  HA  GLU A 338      37.138 -17.841  -1.270  1.00  0.00      A    H
ATOM   4885  CB  GLU A 338      39.143 -17.186  -0.694  1.00  0.00      A    C
ATOM   4886  HB1 GLU A 338      38.831 -16.581   0.185  1.00  0.00      A    H
ATOM   4887  HB2 GLU A 338      40.023 -17.753  -0.322  1.00  0.00      A    H
ATOM   4888  CG  GLU A 338      39.511 -16.195  -1.827  1.00  0.00      A    C
ATOM   4889  HG1 GLU A 338      40.281 -15.495  -1.439  1.00  0.00      A    H
ATOM   4890  HG2 GLU A 338      40.069 -16.808  -2.567  1.00  0.00      A    H
ATOM   4891  CD  GLU A 338      38.421 -15.356  -2.463  1.00  0.00      A    C
ATOM   4892  OE1 GLU A 338      38.797 -14.647  -3.444  1.00  0.00      A    O
ATOM   4893  OE2 GLU A 338      37.277 -15.299  -1.901  1.00  0.00      A    O
ATOM   4894  C   GLU A 338      38.588 -19.192  -1.923  1.00  0.00      A    C
ATOM   4895  O   GLU A 338      38.199 -19.077  -3.052  1.00  0.00      A    O
ATOM   4896  N   LEU A 339      39.441 -20.135  -1.623  1.00  0.00      A    N
ATOM   4897  HN  LEU A 339      39.812 -20.276  -0.708  1.00  0.00      A    H
ATOM   4898  CA  LEU A 339      39.809 -21.124  -2.583  1.00  0.00      A    C
ATOM   4899  HA  LEU A 339      40.181 -20.599  -3.451  1.00  0.00      A    H
ATOM   4900  CB  LEU A 339      40.984 -21.850  -1.856  1.00  0.00      A    C
ATOM   4901  HB1 LEU A 339      41.691 -21.044  -1.564  1.00  0.00      A    H
ATOM   4902  HB2 LEU A 339      40.701 -22.478  -0.984  1.00  0.00      A    H
ATOM   4903  CG  LEU A 339      41.803 -22.842  -2.775  1.00  0.00      A    C
ATOM   4904  HG  LEU A 339      41.169 -23.680  -3.135  1.00  0.00      A    H
ATOM   4905  CD1 LEU A 339      42.307 -22.203  -4.069  1.00  0.00      A    C
ATOM   4906 HD11 LEU A 339      41.520 -22.040  -4.836  1.00  0.00      A    H
ATOM   4907 HD12 LEU A 339      42.806 -21.214  -3.991  1.00  0.00      A    H
ATOM   4908 HD13 LEU A 339      42.964 -22.892  -4.641  1.00  0.00      A    H
ATOM   4909  CD2 LEU A 339      43.011 -23.443  -1.936  1.00  0.00      A    C
ATOM   4910 HD21 LEU A 339      42.714 -23.772  -0.918  1.00  0.00      A    H
ATOM   4911 HD22 LEU A 339      43.374 -24.313  -2.524  1.00  0.00      A    H
ATOM   4912 HD23 LEU A 339      43.877 -22.755  -1.825  1.00  0.00      A    H
ATOM   4913  C   LEU A 339      38.685 -22.112  -2.974  1.00  0.00      A    C
ATOM   4914  O   LEU A 339      38.527 -22.425  -4.182  1.00  0.00      A    O
ATOM   4915  N   GLU A 340      37.872 -22.614  -1.947  1.00  0.00      A    N
ATOM   4916  HN  GLU A 340      37.965 -22.317  -1.000  1.00  0.00      A    H
ATOM   4917  CA  GLU A 340      36.760 -23.545  -2.226  1.00  0.00      A    C
ATOM   4918  HA  GLU A 340      37.252 -24.361  -2.734  1.00  0.00      A    H
ATOM   4919  CB  GLU A 340      36.152 -24.049  -0.884  1.00  0.00      A    C
ATOM   4920  HB1 GLU A 340      36.804 -24.368  -0.042  1.00  0.00      A    H
ATOM   4921  HB2 GLU A 340      35.599 -23.162  -0.506  1.00  0.00      A    H
ATOM   4922  CG  GLU A 340      35.160 -25.251  -1.125  1.00  0.00      A    C
ATOM   4923  HG1 GLU A 340      34.401 -25.018  -1.902  1.00  0.00      A    H
ATOM   4924  HG2 GLU A 340      35.736 -26.163  -1.391  1.00  0.00      A    H
ATOM   4925  CD  GLU A 340      34.415 -25.472   0.184  1.00  0.00      A    C
ATOM   4926  OE1 GLU A 340      33.477 -24.698   0.391  1.00  0.00      A    O
ATOM   4927  OE2 GLU A 340      34.775 -26.372   0.939  1.00  0.00      A    O
ATOM   4928  C   GLU A 340      35.691 -22.931  -3.121  1.00  0.00      A    C
ATOM   4929  O   GLU A 340      34.988 -23.518  -3.924  1.00  0.00      A    O
ATOM   4930  N   HSE A 341      35.546 -21.564  -3.028  1.00  0.00      A    N
ATOM   4931  HN  HSE A 341      35.987 -21.035  -2.307  1.00  0.00      A    H
ATOM   4932  CA  HSE A 341      34.718 -20.849  -3.992  1.00  0.00      A    C
ATOM   4933  HA  HSE A 341      33.832 -21.433  -4.193  1.00  0.00      A    H
ATOM   4934  CB  HSE A 341      34.265 -19.432  -3.484  1.00  0.00      A    C
ATOM   4935  HB1 HSE A 341      35.240 -18.900  -3.472  1.00  0.00      A    H
ATOM   4936  HB2 HSE A 341      33.547 -19.009  -4.219  1.00  0.00      A    H
ATOM   4937  ND1 HSE A 341      32.637 -20.124  -1.786  1.00  0.00      A    N
ATOM   4938  CG  HSE A 341      33.756 -19.469  -2.111  1.00  0.00      A    C
ATOM   4939  CE1 HSE A 341      32.295 -19.775  -0.583  1.00  0.00      A    C
ATOM   4940  HE1 HSE A 341      31.390 -20.029  -0.031  1.00  0.00      A    H
ATOM   4941  NE2 HSE A 341      33.180 -18.908  -0.107  1.00  0.00      A    N
ATOM   4942  HE2 HSE A 341      33.306 -18.508   0.801  1.00  0.00      A    H
ATOM   4943  CD2 HSE A 341      34.118 -18.656  -1.126  1.00  0.00      A    C
ATOM   4944  HD2 HSE A 341      34.843 -17.855  -1.056  1.00  0.00      A    H
ATOM   4945  C   HSE A 341      35.361 -20.673  -5.333  1.00  0.00      A    C
ATOM   4946  O   HSE A 341      34.736 -20.850  -6.352  1.00  0.00      A    O
ATOM   4947  N   SER A 342      36.675 -20.312  -5.372  1.00  0.00      A    N
ATOM   4948  HN  SER A 342      37.221 -20.258  -4.539  1.00  0.00      A    H
ATOM   4949  CA  SER A 342      37.477 -19.952  -6.599  1.00  0.00      A    C
ATOM   4950  HA  SER A 342      36.872 -19.252  -7.155  1.00  0.00      A    H
ATOM   4951  CB  SER A 342      38.812 -19.179  -6.512  1.00  0.00      A    C
ATOM   4952  HB1 SER A 342      39.133 -18.910  -7.541  1.00  0.00      A    H
ATOM   4953  HB2 SER A 342      38.585 -18.197  -6.043  1.00  0.00      A    H
ATOM   4954  OG  SER A 342      39.766 -19.886  -5.719  1.00  0.00      A    O
ATOM   4955  HG1 SER A 342      39.394 -19.856  -4.834  1.00  0.00      A    H
ATOM   4956  C   SER A 342      37.672 -21.142  -7.468  1.00  0.00      A    C
ATOM   4957  O   SER A 342      37.709 -21.017  -8.657  1.00  0.00      A    O
ATOM   4958  N   PHE A 343      37.620 -22.372  -6.919  1.00  0.00      A    N
ATOM   4959  HN  PHE A 343      37.594 -22.586  -5.946  1.00  0.00      A    H
ATOM   4960  CA  PHE A 343      37.535 -23.644  -7.729  1.00  0.00      A    C
ATOM   4961  HA  PHE A 343      38.256 -23.728  -8.529  1.00  0.00      A    H
ATOM   4962  CB  PHE A 343      37.814 -24.777  -6.699  1.00  0.00      A    C
ATOM   4963  HB1 PHE A 343      37.390 -24.579  -5.691  1.00  0.00      A    H
ATOM   4964  HB2 PHE A 343      37.398 -25.679  -7.196  1.00  0.00      A    H
ATOM   4965  CG  PHE A 343      39.367 -25.120  -6.550  1.00  0.00      A    C
ATOM   4966  CD1 PHE A 343      40.240 -25.037  -7.582  1.00  0.00      A    C
ATOM   4967  HD1 PHE A 343      40.016 -24.889  -8.628  1.00  0.00      A    H
ATOM   4968  CE1 PHE A 343      41.635 -25.281  -7.329  1.00  0.00      A    C
ATOM   4969  HE1 PHE A 343      42.320 -25.170  -8.157  1.00  0.00      A    H
ATOM   4970  CZ  PHE A 343      42.163 -25.444  -6.111  1.00  0.00      A    C
ATOM   4971  HZ  PHE A 343      43.233 -25.579  -6.057  1.00  0.00      A    H
ATOM   4972  CD2 PHE A 343      39.904 -25.187  -5.225  1.00  0.00      A    C
ATOM   4973  HD2 PHE A 343      39.144 -25.269  -4.462  1.00  0.00      A    H
ATOM   4974  CE2 PHE A 343      41.229 -25.462  -4.978  1.00  0.00      A    C
ATOM   4975  HE2 PHE A 343      41.601 -25.697  -3.992  1.00  0.00      A    H
ATOM   4976  C   PHE A 343      36.206 -23.871  -8.397  1.00  0.00      A    C
ATOM   4977  O   PHE A 343      36.148 -24.677  -9.295  1.00  0.00      A    O
ATOM   4978  N   GLU A 344      35.103 -23.180  -8.083  1.00  0.00      A    N
ATOM   4979  HN  GLU A 344      35.095 -22.620  -7.258  1.00  0.00      A    H
ATOM   4980  CA  GLU A 344      33.920 -23.195  -8.938  1.00  0.00      A    C
ATOM   4981  HA  GLU A 344      33.819 -24.198  -9.327  1.00  0.00      A    H
ATOM   4982  CB  GLU A 344      32.661 -22.872  -8.145  1.00  0.00      A    C
ATOM   4983  HB1 GLU A 344      32.736 -21.848  -7.721  1.00  0.00      A    H
ATOM   4984  HB2 GLU A 344      31.788 -22.870  -8.833  1.00  0.00      A    H
ATOM   4985  CG  GLU A 344      32.393 -23.831  -6.907  1.00  0.00      A    C
ATOM   4986  HG1 GLU A 344      32.077 -24.793  -7.364  1.00  0.00      A    H
ATOM   4987  HG2 GLU A 344      33.243 -23.905  -6.196  1.00  0.00      A    H
ATOM   4988  CD  GLU A 344      31.208 -23.422  -6.104  1.00  0.00      A    C
ATOM   4989  OE1 GLU A 344      31.260 -22.348  -5.399  1.00  0.00      A    O
ATOM   4990  OE2 GLU A 344      30.139 -24.025  -6.254  1.00  0.00      A    O
ATOM   4991  C   GLU A 344      34.033 -22.137 -10.068  1.00  0.00      A    C
ATOM   4992  O   GLU A 344      33.720 -22.412 -11.206  1.00  0.00      A    O
ATOM   4993  N   GLU A 345      34.403 -20.834  -9.732  1.00  0.00      A    N
ATOM   4994  HN  GLU A 345      34.626 -20.689  -8.771  1.00  0.00      A    H
ATOM   4995  CA  GLU A 345      34.563 -19.583 -10.524  1.00  0.00      A    C
ATOM   4996  HA  GLU A 345      33.613 -19.373 -10.992  1.00  0.00      A    H
ATOM   4997  CB  GLU A 345      34.850 -18.301  -9.694  1.00  0.00      A    C
ATOM   4998  HB1 GLU A 345      35.930 -18.392  -9.454  1.00  0.00      A    H
ATOM   4999  HB2 GLU A 345      34.816 -17.400 -10.343  1.00  0.00      A    H
ATOM   5000  CG  GLU A 345      33.931 -18.150  -8.460  1.00  0.00      A    C
ATOM   5001  HG1 GLU A 345      33.943 -19.081  -7.854  1.00  0.00      A    H
ATOM   5002  HG2 GLU A 345      34.239 -17.323  -7.784  1.00  0.00      A    H
ATOM   5003  CD  GLU A 345      32.603 -17.783  -9.002  1.00  0.00      A    C
ATOM   5004  OE1 GLU A 345      32.542 -16.787  -9.808  1.00  0.00      A    O
ATOM   5005  OE2 GLU A 345      31.575 -18.442  -8.703  1.00  0.00      A    O
ATOM   5006  C   GLU A 345      35.670 -19.786 -11.513  1.00  0.00      A    C
ATOM   5007  O   GLU A 345      35.420 -19.608 -12.727  1.00  0.00      A    O
ATOM   5008  N   GLN A 346      36.843 -20.116 -11.115  1.00  0.00      A    N
ATOM   5009  HN  GLN A 346      37.063 -20.434 -10.196  1.00  0.00      A    H
ATOM   5010  CA  GLN A 346      38.018 -20.185 -11.930  1.00  0.00      A    C
ATOM   5011  HA  GLN A 346      37.912 -19.480 -12.741  1.00  0.00      A    H
ATOM   5012  CB  GLN A 346      39.409 -19.848 -11.387  1.00  0.00      A    C
ATOM   5013  HB1 GLN A 346      39.689 -20.552 -10.575  1.00  0.00      A    H
ATOM   5014  HB2 GLN A 346      40.204 -20.052 -12.136  1.00  0.00      A    H
ATOM   5015  CG  GLN A 346      39.403 -18.326 -11.084  1.00  0.00      A    C
ATOM   5016  HG1 GLN A 346      39.483 -17.690 -11.992  1.00  0.00      A    H
ATOM   5017  HG2 GLN A 346      38.428 -18.041 -10.634  1.00  0.00      A    H
ATOM   5018  CD  GLN A 346      40.549 -17.943 -10.178  1.00  0.00      A    C
ATOM   5019  OE1 GLN A 346      40.404 -17.551  -9.064  1.00  0.00      A    O
ATOM   5020  NE2 GLN A 346      41.852 -18.039 -10.643  1.00  0.00      A    N
ATOM   5021 HE21 GLN A 346      42.662 -17.953 -10.063  1.00  0.00      A    H
ATOM   5022 HE22 GLN A 346      42.100 -18.335 -11.565  1.00  0.00      A    H
ATOM   5023  C   GLN A 346      38.075 -21.579 -12.519  1.00  0.00      A    C
ATOM   5024  O   GLN A 346      37.624 -22.620 -11.974  1.00  0.00      A    O
ATOM   5025  N   LYS A 347      38.725 -21.647 -13.709  1.00  0.00      A    N
ATOM   5026  HN  LYS A 347      38.876 -20.813 -14.234  1.00  0.00      A    H
ATOM   5027  CA  LYS A 347      39.210 -22.901 -14.315  1.00  0.00      A    C
ATOM   5028  HA  LYS A 347      38.470 -23.635 -14.030  1.00  0.00      A    H
ATOM   5029  CB  LYS A 347      39.229 -22.842 -15.861  1.00  0.00      A    C
ATOM   5030  HB1 LYS A 347      39.954 -22.032 -16.093  1.00  0.00      A    H
ATOM   5031  HB2 LYS A 347      39.599 -23.813 -16.253  1.00  0.00      A    H
ATOM   5032  CG  LYS A 347      37.879 -22.602 -16.408  1.00  0.00      A    C
ATOM   5033  HG1 LYS A 347      37.238 -23.507 -16.344  1.00  0.00      A    H
ATOM   5034  HG2 LYS A 347      37.401 -21.851 -15.744  1.00  0.00      A    H
ATOM   5035  CD  LYS A 347      37.842 -22.135 -17.890  1.00  0.00      A    C
ATOM   5036  HD1 LYS A 347      38.410 -21.188 -18.017  1.00  0.00      A    H
ATOM   5037  HD2 LYS A 347      38.303 -22.867 -18.586  1.00  0.00      A    H
ATOM   5038  CE  LYS A 347      36.510 -21.968 -18.633  1.00  0.00      A    C
ATOM   5039  HE1 LYS A 347      35.880 -21.146 -18.231  1.00  0.00      A    H
ATOM   5040  HE2 LYS A 347      36.733 -21.796 -19.708  1.00  0.00      A    H
ATOM   5041  NZ  LYS A 347      35.724 -23.162 -18.490  1.00  0.00      A    N
ATOM   5042  HZ1 LYS A 347      35.042 -23.122 -17.706  1.00  0.00      A    H
ATOM   5043  HZ2 LYS A 347      35.254 -23.293 -19.408  1.00  0.00      A    H
ATOM   5044  HZ3 LYS A 347      36.360 -23.985 -18.470  1.00  0.00      A    H
ATOM   5045  C   LYS A 347      40.517 -23.405 -13.809  1.00  0.00      A    C
ATOM   5046  O   LYS A 347      40.973 -24.444 -14.293  1.00  0.00      A    O
ATOM   5047  N   TYR A 348      41.279 -22.698 -12.978  1.00  0.00      A    N
ATOM   5048  HN  TYR A 348      40.974 -21.812 -12.638  1.00  0.00      A    H
ATOM   5049  CA  TYR A 348      42.587 -23.207 -12.540  1.00  0.00      A    C
ATOM   5050  HA  TYR A 348      43.103 -23.245 -13.488  1.00  0.00      A    H
ATOM   5051  CB  TYR A 348      43.373 -22.130 -11.903  1.00  0.00      A    C
ATOM   5052  HB1 TYR A 348      44.427 -22.482 -11.882  1.00  0.00      A    H
ATOM   5053  HB2 TYR A 348      43.236 -21.249 -12.565  1.00  0.00      A    H
ATOM   5054  CG  TYR A 348      43.071 -21.647 -10.501  1.00  0.00      A    C
ATOM   5055  CD1 TYR A 348      41.896 -21.883  -9.806  1.00  0.00      A    C
ATOM   5056  HD1 TYR A 348      41.147 -22.583 -10.144  1.00  0.00      A    H
ATOM   5057  CE1 TYR A 348      41.775 -21.289  -8.547  1.00  0.00      A    C
ATOM   5058  HE1 TYR A 348      40.946 -21.547  -7.905  1.00  0.00      A    H
ATOM   5059  CZ  TYR A 348      42.688 -20.327  -8.099  1.00  0.00      A    C
ATOM   5060  OH  TYR A 348      42.581 -19.667  -6.877  1.00  0.00      A    O
ATOM   5061  HH  TYR A 348      41.795 -20.088  -6.522  1.00  0.00      A    H
ATOM   5062  CD2 TYR A 348      43.995 -20.681 -10.066  1.00  0.00      A    C
[truncated: 22,678 more chars]
