# Supplementary material for: Sequence comparison, molecular modeling, and network analysis predict structural diversity in cysteine proteases from the Cape sundew, Drosera capensis
Source: Comput Struct Biotechnol J. 2016 Jun 14;14:271–82. doi: 10.1016/j.csbj.2016.05.003 (PMC4949590; doi:10.1016/j.csbj.2016.05.003)
Supplement: Supplementary file 4 [file mmc4.zip › Rosetta_mature/DCAP_5945_nogranulin_mature_m1.pdb]

CRYST1   62.328   68.625   58.939  90.00  90.00  90.00 P 1           1
ATOM      1  N   LEU A   1      24.223   1.543   9.153  1.00  0.00      A    N
ATOM      2  HT1 LEU A   1      24.458   0.993  10.003  1.00  0.00      A    H
ATOM      3  HT2 LEU A   1      24.710   2.460   9.099  1.00  0.00      A    H
ATOM      4  HT3 LEU A   1      24.443   0.994   8.297  1.00  0.00      A    H
ATOM      5  CA  LEU A   1      22.721   1.784   9.081  1.00  0.00      A    C
ATOM      6  HA  LEU A   1      22.239   0.850   9.325  1.00  0.00      A    H
ATOM      7  CB  LEU A   1      22.326   2.921  10.142  1.00  0.00      A    C
ATOM      8  HB1 LEU A   1      22.857   3.866   9.898  1.00  0.00      A    H
ATOM      9  HB2 LEU A   1      21.234   3.050   9.983  1.00  0.00      A    H
ATOM     10  CG  LEU A   1      22.384   2.705  11.607  1.00  0.00      A    C
ATOM     11  HG  LEU A   1      23.408   2.632  12.032  1.00  0.00      A    H
ATOM     12  CD1 LEU A   1      21.780   3.934  12.265  1.00  0.00      A    C
ATOM     13 HD11 LEU A   1      20.673   3.842  12.234  1.00  0.00      A    H
ATOM     14 HD12 LEU A   1      22.081   3.955  13.334  1.00  0.00      A    H
ATOM     15 HD13 LEU A   1      22.054   4.930  11.858  1.00  0.00      A    H
ATOM     16  CD2 LEU A   1      21.626   1.465  12.126  1.00  0.00      A    C
ATOM     17 HD21 LEU A   1      20.569   1.542  11.794  1.00  0.00      A    H
ATOM     18 HD22 LEU A   1      22.037   0.484  11.804  1.00  0.00      A    H
ATOM     19 HD23 LEU A   1      21.683   1.470  13.236  1.00  0.00      A    H
ATOM     20  C   LEU A   1      22.183   2.264   7.669  1.00  0.00      A    C
ATOM     21  O   LEU A   1      23.004   2.733   6.907  1.00  0.00      A    O
ATOM     22  N   PRO A   2      20.903   2.080   7.286  1.00  0.00      A    N
ATOM     23  CD  PRO A   2      19.999   1.264   8.132  1.00  0.00      A    C
ATOM     24  HD1 PRO A   2      20.013   1.618   9.185  1.00  0.00      A    H
ATOM     25  HD2 PRO A   2      20.254   0.187   8.034  1.00  0.00      A    H
ATOM     26  CA  PRO A   2      20.331   2.435   6.039  1.00  0.00      A    C
ATOM     27  HA  PRO A   2      21.042   2.093   5.302  1.00  0.00      A    H
ATOM     28  CB  PRO A   2      18.954   1.758   5.959  1.00  0.00      A    C
ATOM     29  HB1 PRO A   2      18.114   2.344   5.527  1.00  0.00      A    H
ATOM     30  HB2 PRO A   2      19.014   0.793   5.412  1.00  0.00      A    H
ATOM     31  CG  PRO A   2      18.655   1.428   7.427  1.00  0.00      A    C
ATOM     32  HG1 PRO A   2      18.157   2.325   7.854  1.00  0.00      A    H
ATOM     33  HG2 PRO A   2      18.007   0.535   7.551  1.00  0.00      A    H
ATOM     34  C   PRO A   2      20.059   3.969   5.873  1.00  0.00      A    C
ATOM     35  O   PRO A   2      20.218   4.830   6.750  1.00  0.00      A    O
ATOM     36  N   GLU A   3      19.609   4.328   4.665  1.00  0.00      A    N
ATOM     37  HN  GLU A   3      19.478   3.606   3.990  1.00  0.00      A    H
ATOM     38  CA  GLU A   3      19.190   5.707   4.383  1.00  0.00      A    C
ATOM     39  HA  GLU A   3      19.660   6.303   5.152  1.00  0.00      A    H
ATOM     40  CB  GLU A   3      19.735   6.166   3.017  1.00  0.00      A    C
ATOM     41  HB1 GLU A   3      19.458   7.232   2.872  1.00  0.00      A    H
ATOM     42  HB2 GLU A   3      20.841   6.263   2.991  1.00  0.00      A    H
ATOM     43  CG  GLU A   3      19.340   5.330   1.748  1.00  0.00      A    C
ATOM     44  HG1 GLU A   3      19.576   4.250   1.856  1.00  0.00      A    H
ATOM     45  HG2 GLU A   3      18.243   5.369   1.574  1.00  0.00      A    H
ATOM     46  CD  GLU A   3      19.894   5.842   0.454  1.00  0.00      A    C
ATOM     47  OE1 GLU A   3      19.571   6.972   0.090  1.00  0.00      A    O
ATOM     48  OE2 GLU A   3      20.703   5.186  -0.262  1.00  0.00      A    O
ATOM     49  C   GLU A   3      17.707   5.922   4.468  1.00  0.00      A    C
ATOM     50  O   GLU A   3      17.187   6.912   4.942  1.00  0.00      A    O
ATOM     51  N   MET A   4      16.979   4.819   4.086  1.00  0.00      A    N
ATOM     52  HN  MET A   4      17.578   4.089   3.767  1.00  0.00      A    H
ATOM     53  CA  MET A   4      15.617   4.609   4.285  1.00  0.00      A    C
ATOM     54  HA  MET A   4      15.448   5.289   5.106  1.00  0.00      A    H
ATOM     55  CB  MET A   4      14.828   4.954   2.970  1.00  0.00      A    C
ATOM     56  HB1 MET A   4      15.136   5.921   2.519  1.00  0.00      A    H
ATOM     57  HB2 MET A   4      15.198   4.275   2.173  1.00  0.00      A    H
ATOM     58  CG  MET A   4      13.305   4.730   3.196  1.00  0.00      A    C
ATOM     59  HG1 MET A   4      13.202   3.625   3.228  1.00  0.00      A    H
ATOM     60  HG2 MET A   4      12.963   5.054   4.202  1.00  0.00      A    H
ATOM     61  SD  MET A   4      12.276   5.540   1.953  1.00  0.00      A    S
ATOM     62  CE  MET A   4      10.731   4.750   2.552  1.00  0.00      A    C
ATOM     63  HE1 MET A   4       9.786   5.126   2.104  1.00  0.00      A    H
ATOM     64  HE2 MET A   4      10.699   3.663   2.324  1.00  0.00      A    H
ATOM     65  HE3 MET A   4      10.603   4.958   3.636  1.00  0.00      A    H
ATOM     66  C   MET A   4      15.420   3.168   4.854  1.00  0.00      A    C
ATOM     67  O   MET A   4      15.899   2.161   4.391  1.00  0.00      A    O
ATOM     68  N   VAL A   5      14.607   3.089   5.925  1.00  0.00      A    N
ATOM     69  HN  VAL A   5      14.117   3.884   6.274  1.00  0.00      A    H
ATOM     70  CA  VAL A   5      14.020   1.843   6.490  1.00  0.00      A    C
ATOM     71  HA  VAL A   5      14.482   0.957   6.078  1.00  0.00      A    H
ATOM     72  CB  VAL A   5      14.040   1.893   8.030  1.00  0.00      A    C
ATOM     73  HB  VAL A   5      13.417   2.735   8.401  1.00  0.00      A    H
ATOM     74  CG1 VAL A   5      13.429   0.642   8.710  1.00  0.00      A    C
ATOM     75 HG11 VAL A   5      13.528   0.780   9.808  1.00  0.00      A    H
ATOM     76 HG12 VAL A   5      12.334   0.540   8.552  1.00  0.00      A    H
ATOM     77 HG13 VAL A   5      13.892  -0.333   8.446  1.00  0.00      A    H
ATOM     78  CG2 VAL A   5      15.530   1.931   8.509  1.00  0.00      A    C
ATOM     79 HG21 VAL A   5      15.621   2.261   9.566  1.00  0.00      A    H
ATOM     80 HG22 VAL A   5      15.936   0.898   8.531  1.00  0.00      A    H
ATOM     81 HG23 VAL A   5      16.190   2.528   7.844  1.00  0.00      A    H
ATOM     82  C   VAL A   5      12.631   1.966   6.077  1.00  0.00      A    C
ATOM     83  O   VAL A   5      11.881   2.810   6.465  1.00  0.00      A    O
ATOM     84  N   ASP A   6      12.159   0.871   5.499  1.00  0.00      A    N
ATOM     85  HN  ASP A   6      12.759   0.113   5.257  1.00  0.00      A    H
ATOM     86  CA  ASP A   6      10.673   0.661   5.440  1.00  0.00      A    C
ATOM     87  HA  ASP A   6      10.185   1.290   6.169  1.00  0.00      A    H
ATOM     88  CB  ASP A   6      10.205   0.862   3.994  1.00  0.00      A    C
ATOM     89  HB1 ASP A   6      10.439   1.862   3.571  1.00  0.00      A    H
ATOM     90  HB2 ASP A   6      10.652   0.053   3.376  1.00  0.00      A    H
ATOM     91  CG  ASP A   6       8.683   0.812   3.956  1.00  0.00      A    C
ATOM     92  OD1 ASP A   6       8.024   0.461   5.000  1.00  0.00      A    O
ATOM     93  OD2 ASP A   6       8.088   1.090   2.897  1.00  0.00      A    O
ATOM     94  C   ASP A   6      10.571  -0.743   5.916  1.00  0.00      A    C
ATOM     95  O   ASP A   6      10.979  -1.670   5.227  1.00  0.00      A    O
ATOM     96  N   TRP A   7       9.903  -0.998   7.091  1.00  0.00      A    N
ATOM     97  HN  TRP A   7       9.723  -0.298   7.778  1.00  0.00      A    H
ATOM     98  CA  TRP A   7       9.791  -2.386   7.517  1.00  0.00      A    C
ATOM     99  HA  TRP A   7      10.660  -2.995   7.318  1.00  0.00      A    H
ATOM    100  CB  TRP A   7       9.501  -2.375   9.075  1.00  0.00      A    C
ATOM    101  HB1 TRP A   7       8.800  -1.541   9.294  1.00  0.00      A    H
ATOM    102  HB2 TRP A   7       8.972  -3.311   9.354  1.00  0.00      A    H
ATOM    103  CG  TRP A   7      10.721  -2.391  10.008  1.00  0.00      A    C
ATOM    104  CD1 TRP A   7      11.126  -1.434  10.909  1.00  0.00      A    C
ATOM    105  HD1 TRP A   7      10.691  -0.456  11.052  1.00  0.00      A    H
ATOM    106  NE1 TRP A   7      12.218  -1.868  11.591  1.00  0.00      A    N
ATOM    107  HE1 TRP A   7      12.872  -1.249  11.968  1.00  0.00      A    H
ATOM    108  CE2 TRP A   7      12.573  -3.075  11.155  1.00  0.00      A    C
ATOM    109  CD2 TRP A   7      11.644  -3.418  10.125  1.00  0.00      A    C
ATOM    110  CE3 TRP A   7      11.737  -4.630   9.437  1.00  0.00      A    C
ATOM    111  HE3 TRP A   7      11.018  -4.876   8.669  1.00  0.00      A    H
ATOM    112  CZ3 TRP A   7      12.844  -5.420   9.772  1.00  0.00      A    C
ATOM    113  HZ3 TRP A   7      12.902  -6.334   9.200  1.00  0.00      A    H
ATOM    114  CZ2 TRP A   7      13.639  -3.846  11.519  1.00  0.00      A    C
ATOM    115  HZ2 TRP A   7      14.307  -3.417  12.251  1.00  0.00      A    H
ATOM    116  CH2 TRP A   7      13.748  -5.109  10.791  1.00  0.00      A    C
ATOM    117  HH2 TRP A   7      14.654  -5.692  10.865  1.00  0.00      A    H
ATOM    118  C   TRP A   7       8.653  -3.188   6.830  1.00  0.00      A    C
ATOM    119  O   TRP A   7       8.646  -4.419   6.967  1.00  0.00      A    O
ATOM    120  N   ARG A   8       7.823  -2.581   6.017  1.00  0.00      A    N
ATOM    121  HN  ARG A   8       7.986  -1.604   5.901  1.00  0.00      A    H
ATOM    122  CA  ARG A   8       6.786  -3.336   5.323  1.00  0.00      A    C
ATOM    123  HA  ARG A   8       6.462  -4.185   5.907  1.00  0.00      A    H
ATOM    124  CB  ARG A   8       5.594  -2.391   4.809  1.00  0.00      A    C
ATOM    125  HB1 ARG A   8       5.995  -1.765   3.983  1.00  0.00      A    H
ATOM    126  HB2 ARG A   8       4.765  -2.971   4.350  1.00  0.00      A    H
ATOM    127  CG  ARG A   8       5.174  -1.453   5.927  1.00  0.00      A    C
ATOM    128  HG1 ARG A   8       4.465  -2.018   6.568  1.00  0.00      A    H
ATOM    129  HG2 ARG A   8       5.935  -1.098   6.654  1.00  0.00      A    H
ATOM    130  CD  ARG A   8       4.364  -0.259   5.472  1.00  0.00      A    C
ATOM    131  HD1 ARG A   8       3.448  -0.513   4.896  1.00  0.00      A    H
ATOM    132  HD2 ARG A   8       4.019   0.234   6.406  1.00  0.00      A    H
ATOM    133  NE  ARG A   8       5.360   0.549   4.683  1.00  0.00      A    N
ATOM    134  HE  ARG A   8       6.338   0.414   4.841  1.00  0.00      A    H
ATOM    135  CZ  ARG A   8       5.068   1.818   4.362  1.00  0.00      A    C
ATOM    136  NH1 ARG A   8       3.784   2.235   4.449  1.00  0.00      A    N
ATOM    137 HH11 ARG A   8       3.121   1.566   4.112  1.00  0.00      A    H
ATOM    138 HH12 ARG A   8       3.587   3.206   4.315  1.00  0.00      A    H
ATOM    139  NH2 ARG A   8       5.951   2.721   4.037  1.00  0.00      A    N
ATOM    140 HH21 ARG A   8       6.740   2.219   3.682  1.00  0.00      A    H
ATOM    141 HH22 ARG A   8       5.651   3.587   3.636  1.00  0.00      A    H
ATOM    142  C   ARG A   8       7.344  -3.956   4.091  1.00  0.00      A    C
ATOM    143  O   ARG A   8       7.051  -5.078   3.757  1.00  0.00      A    O
ATOM    144  N   GLN A   9       8.281  -3.151   3.456  1.00  0.00      A    N
ATOM    145  HN  GLN A   9       8.572  -2.278   3.839  1.00  0.00      A    H
ATOM    146  CA  GLN A   9       9.065  -3.709   2.353  1.00  0.00      A    C
ATOM    147  HA  GLN A   9       8.469  -4.115   1.550  1.00  0.00      A    H
ATOM    148  CB  GLN A   9       9.977  -2.588   1.747  1.00  0.00      A    C
ATOM    149  HB1 GLN A   9      10.530  -2.089   2.570  1.00  0.00      A    H
ATOM    150  HB2 GLN A   9      10.699  -3.162   1.127  1.00  0.00      A    H
ATOM    151  CG  GLN A   9       9.389  -1.414   0.932  1.00  0.00      A    C
ATOM    152  HG1 GLN A   9       8.624  -1.919   0.303  1.00  0.00      A    H
ATOM    153  HG2 GLN A   9       8.963  -0.714   1.682  1.00  0.00      A    H
ATOM    154  CD  GLN A   9      10.323  -0.722  -0.089  1.00  0.00      A    C
ATOM    155  OE1 GLN A   9      10.568   0.476  -0.190  1.00  0.00      A    O
ATOM    156  NE2 GLN A   9      10.919  -1.632  -0.906  1.00  0.00      A    N
ATOM    157 HE21 GLN A   9      11.337  -1.330  -1.763  1.00  0.00      A    H
ATOM    158 HE22 GLN A   9      10.920  -2.591  -0.624  1.00  0.00      A    H
ATOM    159  C   GLN A   9      10.001  -4.809   2.757  1.00  0.00      A    C
ATOM    160  O   GLN A   9       9.894  -5.816   2.014  1.00  0.00      A    O
ATOM    161  N   LYS A  10      10.803  -4.701   3.801  1.00  0.00      A    N
ATOM    162  HN  LYS A  10      10.875  -3.862   4.333  1.00  0.00      A    H
ATOM    163  CA  LYS A  10      11.692  -5.749   4.317  1.00  0.00      A    C
ATOM    164  HA  LYS A  10      12.412  -6.063   3.575  1.00  0.00      A    H
ATOM    165  CB  LYS A  10      12.536  -5.328   5.566  1.00  0.00      A    C
ATOM    166  HB1 LYS A  10      11.771  -5.075   6.331  1.00  0.00      A    H
ATOM    167  HB2 LYS A  10      13.088  -6.188   6.003  1.00  0.00      A    H
ATOM    168  CG  LYS A  10      13.411  -4.104   5.324  1.00  0.00      A    C
ATOM    169  HG1 LYS A  10      14.021  -4.260   4.409  1.00  0.00      A    H
ATOM    170  HG2 LYS A  10      12.864  -3.167   5.083  1.00  0.00      A    H
ATOM    171  CD  LYS A  10      14.339  -3.792   6.487  1.00  0.00      A    C
ATOM    172  HD1 LYS A  10      14.686  -2.750   6.321  1.00  0.00      A    H
ATOM    173  HD2 LYS A  10      13.711  -3.803   7.403  1.00  0.00      A    H
ATOM    174  CE  LYS A  10      15.528  -4.774   6.562  1.00  0.00      A    C
ATOM    175  HE1 LYS A  10      15.262  -5.850   6.629  1.00  0.00      A    H
ATOM    176  HE2 LYS A  10      16.145  -4.646   5.647  1.00  0.00      A    H
ATOM    177  NZ  LYS A  10      16.382  -4.551   7.766  1.00  0.00      A    N
ATOM    178  HZ1 LYS A  10      16.068  -5.201   8.515  1.00  0.00      A    H
ATOM    179  HZ2 LYS A  10      17.361  -4.807   7.528  1.00  0.00      A    H
ATOM    180  HZ3 LYS A  10      16.414  -3.567   8.100  1.00  0.00      A    H
ATOM    181  C   LYS A  10      10.877  -6.981   4.631  1.00  0.00      A    C
ATOM    182  O   LYS A  10      11.167  -8.092   4.114  1.00  0.00      A    O
ATOM    183  N   GLY A  11       9.708  -6.835   5.332  1.00  0.00      A    N
ATOM    184  HN  GLY A  11       9.565  -5.956   5.780  1.00  0.00      A    H
ATOM    185  CA  GLY A  11       8.801  -7.939   5.487  1.00  0.00      A    C
ATOM    186  HA1 GLY A  11       8.068  -7.965   4.695  1.00  0.00      A    H
ATOM    187  HA2 GLY A  11       9.386  -8.838   5.617  1.00  0.00      A    H
ATOM    188  C   GLY A  11       7.889  -7.825   6.680  1.00  0.00      A    C
ATOM    189  O   GLY A  11       6.733  -8.212   6.646  1.00  0.00      A    O
ATOM    190  N   ALA A  12       8.448  -7.349   7.807  1.00  0.00      A    N
ATOM    191  HN  ALA A  12       9.437  -7.230   7.836  1.00  0.00      A    H
ATOM    192  CA  ALA A  12       7.847  -7.457   9.076  1.00  0.00      A    C
ATOM    193  HA  ALA A  12       7.863  -8.469   9.453  1.00  0.00      A    H
ATOM    194  CB  ALA A  12       8.739  -6.575  10.029  1.00  0.00      A    C
ATOM    195  HB1 ALA A  12       8.225  -6.438  11.004  1.00  0.00      A    H
ATOM    196  HB2 ALA A  12       9.727  -7.058  10.188  1.00  0.00      A    H
ATOM    197  HB3 ALA A  12       8.862  -5.543   9.636  1.00  0.00      A    H
ATOM    198  C   ALA A  12       6.420  -6.928   9.286  1.00  0.00      A    C
ATOM    199  O   ALA A  12       5.522  -7.631   9.741  1.00  0.00      A    O
ATOM    200  N   VAL A  13       6.155  -5.609   9.120  1.00  0.00      A    N
ATOM    201  HN  VAL A  13       6.864  -5.022   8.736  1.00  0.00      A    H
ATOM    202  CA  VAL A  13       4.947  -4.884   9.540  1.00  0.00      A    C
ATOM    203  HA  VAL A  13       4.402  -5.395  10.319  1.00  0.00      A    H
ATOM    204  CB  VAL A  13       5.264  -3.409   9.810  1.00  0.00      A    C
ATOM    205  HB  VAL A  13       5.678  -2.940   8.892  1.00  0.00      A    H
ATOM    206  CG1 VAL A  13       3.967  -2.711  10.263  1.00  0.00      A    C
ATOM    207 HG11 VAL A  13       3.230  -2.458   9.470  1.00  0.00      A    H
ATOM    208 HG12 VAL A  13       3.461  -3.420  10.953  1.00  0.00      A    H
ATOM    209 HG13 VAL A  13       4.144  -1.786  10.851  1.00  0.00      A    H
ATOM    210  CG2 VAL A  13       6.335  -3.431  10.963  1.00  0.00      A    C
ATOM    211 HG21 VAL A  13       6.321  -2.406  11.391  1.00  0.00      A    H
ATOM    212 HG22 VAL A  13       5.980  -4.187  11.695  1.00  0.00      A    H
ATOM    213 HG23 VAL A  13       7.356  -3.794  10.720  1.00  0.00      A    H
ATOM    214  C   VAL A  13       3.966  -4.894   8.327  1.00  0.00      A    C
ATOM    215  O   VAL A  13       4.397  -4.604   7.178  1.00  0.00      A    O
ATOM    216  N   ALA A  14       2.687  -5.216   8.539  1.00  0.00      A    N
ATOM    217  HN  ALA A  14       2.442  -5.540   9.450  1.00  0.00      A    H
ATOM    218  CA  ALA A  14       1.756  -5.287   7.485  1.00  0.00      A    C
ATOM    219  HA  ALA A  14       2.064  -4.744   6.604  1.00  0.00      A    H
ATOM    220  CB  ALA A  14       1.587  -6.820   7.213  1.00  0.00      A    C
ATOM    221  HB1 ALA A  14       2.575  -7.326   7.244  1.00  0.00      A    H
ATOM    222  HB2 ALA A  14       0.917  -7.326   7.940  1.00  0.00      A    H
ATOM    223  HB3 ALA A  14       1.120  -6.973   6.217  1.00  0.00      A    H
ATOM    224  C   ALA A  14       0.401  -4.563   7.823  1.00  0.00      A    C
ATOM    225  O   ALA A  14       0.234  -3.834   8.817  1.00  0.00      A    O
ATOM    226  N   GLU A  15      -0.561  -4.614   6.858  1.00  0.00      A    N
ATOM    227  HN  GLU A  15      -0.472  -5.172   6.036  1.00  0.00      A    H
ATOM    228  CA  GLU A  15      -1.688  -3.688   6.650  1.00  0.00      A    C
ATOM    229  HA  GLU A  15      -1.292  -2.791   6.200  1.00  0.00      A    H
ATOM    230  CB  GLU A  15      -2.560  -4.360   5.525  1.00  0.00      A    C
ATOM    231  HB1 GLU A  15      -1.831  -4.545   4.707  1.00  0.00      A    H
ATOM    232  HB2 GLU A  15      -2.989  -5.334   5.843  1.00  0.00      A    H
ATOM    233  CG  GLU A  15      -3.794  -3.529   4.960  1.00  0.00      A    C
ATOM    234  HG1 GLU A  15      -4.683  -3.499   5.626  1.00  0.00      A    H
ATOM    235  HG2 GLU A  15      -3.355  -2.509   4.953  1.00  0.00      A    H
ATOM    236  CD  GLU A  15      -4.168  -3.978   3.535  1.00  0.00      A    C
ATOM    237  OE1 GLU A  15      -3.292  -3.984   2.610  1.00  0.00      A    O
ATOM    238  OE2 GLU A  15      -5.367  -4.283   3.357  1.00  0.00      A    O
ATOM    239  C   GLU A  15      -2.604  -3.262   7.800  1.00  0.00      A    C
ATOM    240  O   GLU A  15      -2.981  -4.035   8.664  1.00  0.00      A    O
ATOM    241  N   VAL A  16      -2.950  -1.943   7.842  1.00  0.00      A    N
ATOM    242  HN  VAL A  16      -2.719  -1.433   7.017  1.00  0.00      A    H
ATOM    243  CA  VAL A  16      -3.884  -1.360   8.812  1.00  0.00      A    C
ATOM    244  HA  VAL A  16      -3.534  -1.728   9.765  1.00  0.00      A    H
ATOM    245  CB  VAL A  16      -3.850   0.143   8.926  1.00  0.00      A    C
ATOM    246  HB  VAL A  16      -4.385   0.646   8.092  1.00  0.00      A    H
ATOM    247  CG1 VAL A  16      -4.593   0.556  10.264  1.00  0.00      A    C
ATOM    248 HG11 VAL A  16      -5.659   0.254  10.347  1.00  0.00      A    H
ATOM    249 HG12 VAL A  16      -4.118   0.191  11.200  1.00  0.00      A    H
ATOM    250 HG13 VAL A  16      -4.616   1.666  10.256  1.00  0.00      A    H
ATOM    251  CG2 VAL A  16      -2.371   0.638   8.965  1.00  0.00      A    C
ATOM    252 HG21 VAL A  16      -1.754   0.156   9.754  1.00  0.00      A    H
ATOM    253 HG22 VAL A  16      -1.872   0.571   7.974  1.00  0.00      A    H
ATOM    254 HG23 VAL A  16      -2.483   1.729   9.142  1.00  0.00      A    H
ATOM    255  C   VAL A  16      -5.259  -1.827   8.563  1.00  0.00      A    C
ATOM    256  O   VAL A  16      -5.889  -1.411   7.584  1.00  0.00      A    O
ATOM    257  N   LYS A  17      -5.817  -2.726   9.426  1.00  0.00      A    N
ATOM    258  HN  LYS A  17      -5.238  -3.019  10.183  1.00  0.00      A    H
ATOM    259  CA  LYS A  17      -7.164  -3.279   9.302  1.00  0.00      A    C
ATOM    260  HA  LYS A  17      -7.319  -3.733   8.335  1.00  0.00      A    H
ATOM    261  CB  LYS A  17      -7.424  -4.338  10.408  1.00  0.00      A    C
ATOM    262  HB1 LYS A  17      -7.491  -3.770  11.360  1.00  0.00      A    H
ATOM    263  HB2 LYS A  17      -8.420  -4.799  10.233  1.00  0.00      A    H
ATOM    264  CG  LYS A  17      -6.324  -5.344  10.513  1.00  0.00      A    C
ATOM    265  HG1 LYS A  17      -6.209  -5.741   9.482  1.00  0.00      A    H
ATOM    266  HG2 LYS A  17      -5.328  -4.925  10.768  1.00  0.00      A    H
ATOM    267  CD  LYS A  17      -6.821  -6.456  11.413  1.00  0.00      A    C
ATOM    268  HD1 LYS A  17      -7.011  -6.001  12.408  1.00  0.00      A    H
ATOM    269  HD2 LYS A  17      -7.794  -6.813  11.012  1.00  0.00      A    H
ATOM    270  CE  LYS A  17      -5.793  -7.578  11.544  1.00  0.00      A    C
ATOM    271  HE1 LYS A  17      -5.888  -8.404  10.808  1.00  0.00      A    H
ATOM    272  HE2 LYS A  17      -4.737  -7.233  11.515  1.00  0.00      A    H
ATOM    273  NZ  LYS A  17      -5.951  -8.169  12.900  1.00  0.00      A    N
ATOM    274  HZ1 LYS A  17      -5.140  -8.703  13.272  1.00  0.00      A    H
ATOM    275  HZ2 LYS A  17      -6.182  -7.508  13.669  1.00  0.00      A    H
ATOM    276  HZ3 LYS A  17      -6.701  -8.889  12.867  1.00  0.00      A    H
ATOM    277  C   LYS A  17      -8.231  -2.153   9.478  1.00  0.00      A    C
ATOM    278  O   LYS A  17      -8.036  -1.036   9.991  1.00  0.00      A    O
ATOM    279  N   ASP A  18      -9.451  -2.565   8.978  1.00  0.00      A    N
ATOM    280  HN  ASP A  18      -9.628  -3.490   8.651  1.00  0.00      A    H
ATOM    281  CA  ASP A  18     -10.571  -1.631   8.954  1.00  0.00      A    C
ATOM    282  HA  ASP A  18     -10.191  -0.621   8.901  1.00  0.00      A    H
ATOM    283  CB  ASP A  18     -11.302  -1.884   7.754  1.00  0.00      A    C
ATOM    284  HB1 ASP A  18     -10.794  -1.816   6.768  1.00  0.00      A    H
ATOM    285  HB2 ASP A  18     -11.758  -2.897   7.759  1.00  0.00      A    H
ATOM    286  CG  ASP A  18     -12.438  -0.917   7.616  1.00  0.00      A    C
ATOM    287  OD1 ASP A  18     -13.591  -1.384   7.759  1.00  0.00      A    O
ATOM    288  OD2 ASP A  18     -12.207   0.261   7.315  1.00  0.00      A    O
ATOM    289  C   ASP A  18     -11.358  -1.747  10.242  1.00  0.00      A    C
ATOM    290  O   ASP A  18     -12.322  -2.492  10.347  1.00  0.00      A    O
ATOM    291  N   GLN A  19     -10.882  -0.982  11.286  1.00  0.00      A    N
ATOM    292  HN  GLN A  19     -10.160  -0.304  11.173  1.00  0.00      A    H
ATOM    293  CA  GLN A  19     -11.399  -0.997  12.673  1.00  0.00      A    C
ATOM    294  HA  GLN A  19     -11.689  -2.020  12.862  1.00  0.00      A    H
ATOM    295  CB  GLN A  19     -10.396  -0.643  13.763  1.00  0.00      A    C
ATOM    296  HB1 GLN A  19     -10.121   0.418  13.584  1.00  0.00      A    H
ATOM    297  HB2 GLN A  19     -10.790  -0.569  14.799  1.00  0.00      A    H
ATOM    298  CG  GLN A  19      -9.043  -1.377  13.665  1.00  0.00      A    C
ATOM    299  HG1 GLN A  19      -8.738  -1.441  12.599  1.00  0.00      A    H
ATOM    300  HG2 GLN A  19      -8.223  -0.807  14.151  1.00  0.00      A    H
ATOM    301  CD  GLN A  19      -9.166  -2.789  14.234  1.00  0.00      A    C
ATOM    302  OE1 GLN A  19     -10.152  -3.166  14.898  1.00  0.00      A    O
ATOM    303  NE2 GLN A  19      -8.141  -3.643  14.072  1.00  0.00      A    N
ATOM    304 HE21 GLN A  19      -8.172  -4.579  14.424  1.00  0.00      A    H
ATOM    305 HE22 GLN A  19      -7.251  -3.307  13.763  1.00  0.00      A    H
ATOM    306  C   GLN A  19     -12.658  -0.161  12.977  1.00  0.00      A    C
ATOM    307  O   GLN A  19     -13.727  -0.719  12.916  1.00  0.00      A    O
ATOM    308  N   GLY A  20     -12.604   1.175  13.125  1.00  0.00      A    N
ATOM    309  HN  GLY A  20     -11.672   1.519  13.037  1.00  0.00      A    H
ATOM    310  CA  GLY A  20     -13.659   2.191  13.143  1.00  0.00      A    C
ATOM    311  HA1 GLY A  20     -13.153   3.139  13.028  1.00  0.00      A    H
ATOM    312  HA2 GLY A  20     -14.353   2.022  12.333  1.00  0.00      A    H
ATOM    313  C   GLY A  20     -14.450   2.255  14.402  1.00  0.00      A    C
ATOM    314  O   GLY A  20     -14.405   3.202  15.183  1.00  0.00      A    O
ATOM    315  N   GLN A  21     -15.172   1.155  14.657  1.00  0.00      A    N
ATOM    316  HN  GLN A  21     -15.013   0.463  13.957  1.00  0.00      A    H
ATOM    317  CA  GLN A  21     -16.188   0.841  15.629  1.00  0.00      A    C
ATOM    318  HA  GLN A  21     -16.962   1.589  15.713  1.00  0.00      A    H
ATOM    319  CB  GLN A  21     -16.737  -0.541  15.342  1.00  0.00      A    C
ATOM    320  HB1 GLN A  21     -15.860  -1.206  15.190  1.00  0.00      A    H
ATOM    321  HB2 GLN A  21     -17.407  -0.805  16.187  1.00  0.00      A    H
ATOM    322  CG  GLN A  21     -17.494  -0.565  13.994  1.00  0.00      A    C
ATOM    323  HG1 GLN A  21     -18.296   0.189  13.839  1.00  0.00      A    H
ATOM    324  HG2 GLN A  21     -16.867  -0.277  13.123  1.00  0.00      A    H
ATOM    325  CD  GLN A  21     -18.144  -1.890  13.615  1.00  0.00      A    C
ATOM    326  OE1 GLN A  21     -18.672  -2.563  14.487  1.00  0.00      A    O
ATOM    327  NE2 GLN A  21     -18.041  -2.362  12.357  1.00  0.00      A    N
ATOM    328 HE21 GLN A  21     -18.424  -3.268  12.173  1.00  0.00      A    H
ATOM    329 HE22 GLN A  21     -17.889  -1.758  11.575  1.00  0.00      A    H
ATOM    330  C   GLN A  21     -15.501   0.762  17.096  1.00  0.00      A    C
ATOM    331  O   GLN A  21     -15.715   1.588  17.951  1.00  0.00      A    O
ATOM    332  N   CYS A  22     -14.582  -0.249  17.272  1.00  0.00      A    N
ATOM    333  HN  CYS A  22     -14.456  -0.939  16.563  1.00  0.00      A    H
ATOM    334  CA  CYS A  22     -13.740  -0.391  18.436  1.00  0.00      A    C
ATOM    335  HA  CYS A  22     -14.274  -0.020  19.298  1.00  0.00      A    H
ATOM    336  CB  CYS A  22     -13.144  -1.864  18.570  1.00  0.00      A    C
ATOM    337  HB1 CYS A  22     -13.944  -2.599  18.337  1.00  0.00      A    H
ATOM    338  HB2 CYS A  22     -12.319  -2.024  17.844  1.00  0.00      A    H
ATOM    339  SG  CYS A  22     -12.630  -2.235  20.255  1.00  0.00      A    S
ATOM    340  C   CYS A  22     -12.524   0.491  18.322  1.00  0.00      A    C
ATOM    341  O   CYS A  22     -11.762   0.285  17.333  1.00  0.00      A    O
ATOM    342  N   GLY A  23     -12.249   1.369  19.260  1.00  0.00      A    N
ATOM    343  HN  GLY A  23     -12.928   1.622  19.946  1.00  0.00      A    H
ATOM    344  CA  GLY A  23     -10.953   1.966  19.524  1.00  0.00      A    C
ATOM    345  HA1 GLY A  23     -10.419   2.085  18.594  1.00  0.00      A    H
ATOM    346  HA2 GLY A  23     -11.094   2.870  20.098  1.00  0.00      A    H
ATOM    347  C   GLY A  23     -10.007   1.109  20.321  1.00  0.00      A    C
ATOM    348  O   GLY A  23      -9.412   1.332  21.394  1.00  0.00      A    O
ATOM    349  N   SER A  24      -9.635  -0.071  19.697  1.00  0.00      A    N
ATOM    350  HN  SER A  24     -10.133  -0.264  18.856  1.00  0.00      A    H
ATOM    351  CA  SER A  24      -8.618  -0.977  20.126  1.00  0.00      A    C
ATOM    352  HA  SER A  24      -8.580  -1.091  21.199  1.00  0.00      A    H
ATOM    353  CB  SER A  24      -9.039  -2.402  19.678  1.00  0.00      A    C
ATOM    354  HB1 SER A  24      -8.375  -3.221  20.028  1.00  0.00      A    H
ATOM    355  HB2 SER A  24      -9.992  -2.548  20.231  1.00  0.00      A    H
ATOM    356  OG  SER A  24      -9.235  -2.345  18.231  1.00  0.00      A    O
ATOM    357  HG1 SER A  24      -9.459  -3.215  17.892  1.00  0.00      A    H
ATOM    358  C   SER A  24      -7.221  -0.668  19.635  1.00  0.00      A    C
ATOM    359  O   SER A  24      -6.497  -1.585  19.229  1.00  0.00      A    O
ATOM    360  N   CYS A  25      -6.793   0.604  19.657  1.00  0.00      A    N
ATOM    361  HN  CYS A  25      -7.448   1.288  19.968  1.00  0.00      A    H
ATOM    362  CA  CYS A  25      -5.514   1.102  19.171  1.00  0.00      A    C
ATOM    363  HA  CYS A  25      -5.391   0.879  18.122  1.00  0.00      A    H
ATOM    364  CB  CYS A  25      -5.642   2.648  19.386  1.00  0.00      A    C
ATOM    365  HB1 CYS A  25      -5.610   2.978  20.446  1.00  0.00      A    H
ATOM    366  HB2 CYS A  25      -4.821   3.209  18.891  1.00  0.00      A    H
ATOM    367  SG  CYS A  25      -7.196   3.302  18.753  1.00  0.00      A    S
ATOM    368  C   CYS A  25      -4.393   0.403  19.944  1.00  0.00      A    C
ATOM    369  O   CYS A  25      -3.501  -0.173  19.374  1.00  0.00      A    O
ATOM    370  N   TRP A  26      -4.304   0.563  21.293  1.00  0.00      A    N
ATOM    371  HN  TRP A  26      -4.977   1.212  21.637  1.00  0.00      A    H
ATOM    372  CA  TRP A  26      -3.409  -0.094  22.229  1.00  0.00      A    C
ATOM    373  HA  TRP A  26      -2.444   0.375  22.113  1.00  0.00      A    H
ATOM    374  CB  TRP A  26      -3.992  -0.165  23.694  1.00  0.00      A    C
ATOM    375  HB1 TRP A  26      -3.117  -0.433  24.324  1.00  0.00      A    H
ATOM    376  HB2 TRP A  26      -4.160   0.871  24.056  1.00  0.00      A    H
ATOM    377  CG  TRP A  26      -5.286  -0.968  24.017  1.00  0.00      A    C
ATOM    378  CD1 TRP A  26      -6.460  -0.965  23.338  1.00  0.00      A    C
ATOM    379  HD1 TRP A  26      -6.719  -0.092  22.758  1.00  0.00      A    H
ATOM    380  NE1 TRP A  26      -7.340  -1.889  23.863  1.00  0.00      A    N
ATOM    381  HE1 TRP A  26      -8.312  -1.803  23.835  1.00  0.00      A    H
ATOM    382  CE2 TRP A  26      -6.757  -2.481  24.925  1.00  0.00      A    C
ATOM    383  CD2 TRP A  26      -5.467  -1.907  25.092  1.00  0.00      A    C
ATOM    384  CE3 TRP A  26      -4.677  -2.206  26.233  1.00  0.00      A    C
ATOM    385  HE3 TRP A  26      -3.689  -1.833  26.464  1.00  0.00      A    H
ATOM    386  CZ3 TRP A  26      -5.187  -3.179  27.127  1.00  0.00      A    C
ATOM    387  HZ3 TRP A  26      -4.607  -3.513  27.975  1.00  0.00      A    H
ATOM    388  CZ2 TRP A  26      -7.334  -3.299  25.939  1.00  0.00      A    C
ATOM    389  HZ2 TRP A  26      -8.281  -3.818  25.901  1.00  0.00      A    H
ATOM    390  CH2 TRP A  26      -6.493  -3.649  27.056  1.00  0.00      A    C
ATOM    391  HH2 TRP A  26      -6.902  -4.321  27.795  1.00  0.00      A    H
ATOM    392  C   TRP A  26      -2.951  -1.503  21.854  1.00  0.00      A    C
ATOM    393  O   TRP A  26      -1.773  -1.965  21.877  1.00  0.00      A    O
ATOM    394  N   ALA A  27      -3.961  -2.298  21.436  1.00  0.00      A    N
ATOM    395  HN  ALA A  27      -4.847  -1.858  21.311  1.00  0.00      A    H
ATOM    396  CA  ALA A  27      -3.730  -3.583  20.871  1.00  0.00      A    C
ATOM    397  HA  ALA A  27      -3.080  -4.024  21.612  1.00  0.00      A    H
ATOM    398  CB  ALA A  27      -5.090  -4.304  20.884  1.00  0.00      A    C
ATOM    399  HB1 ALA A  27      -4.914  -5.362  20.597  1.00  0.00      A    H
ATOM    400  HB2 ALA A  27      -5.573  -4.339  21.885  1.00  0.00      A    H
ATOM    401  HB3 ALA A  27      -5.641  -3.720  20.117  1.00  0.00      A    H
ATOM    402  C   ALA A  27      -2.917  -3.651  19.546  1.00  0.00      A    C
ATOM    403  O   ALA A  27      -1.907  -4.319  19.396  1.00  0.00      A    O
ATOM    404  N   PHE A  28      -3.397  -2.928  18.536  1.00  0.00      A    N
ATOM    405  HN  PHE A  28      -4.129  -2.270  18.694  1.00  0.00      A    H
ATOM    406  CA  PHE A  28      -2.824  -2.873  17.203  1.00  0.00      A    C
ATOM    407  HA  PHE A  28      -2.890  -3.910  16.911  1.00  0.00      A    H
ATOM    408  CB  PHE A  28      -3.805  -2.147  16.264  1.00  0.00      A    C
ATOM    409  HB1 PHE A  28      -4.830  -2.410  16.601  1.00  0.00      A    H
ATOM    410  HB2 PHE A  28      -3.555  -1.083  16.459  1.00  0.00      A    H
ATOM    411  CG  PHE A  28      -3.725  -2.569  14.805  1.00  0.00      A    C
ATOM    412  CD1 PHE A  28      -3.756  -3.938  14.460  1.00  0.00      A    C
ATOM    413  HD1 PHE A  28      -4.016  -4.697  15.183  1.00  0.00      A    H
ATOM    414  CE1 PHE A  28      -3.445  -4.249  13.138  1.00  0.00      A    C
ATOM    415  HE1 PHE A  28      -3.556  -5.304  12.936  1.00  0.00      A    H
ATOM    416  CZ  PHE A  28      -3.178  -3.349  12.146  1.00  0.00      A    C
ATOM    417  HZ  PHE A  28      -2.939  -3.657  11.139  1.00  0.00      A    H
ATOM    418  CD2 PHE A  28      -3.320  -1.650  13.849  1.00  0.00      A    C
ATOM    419  HD2 PHE A  28      -3.281  -0.582  14.010  1.00  0.00      A    H
ATOM    420  CE2 PHE A  28      -3.060  -2.032  12.524  1.00  0.00      A    C
ATOM    421  HE2 PHE A  28      -2.875  -1.326  11.728  1.00  0.00      A    H
ATOM    422  C   PHE A  28      -1.362  -2.371  17.062  1.00  0.00      A    C
ATOM    423  O   PHE A  28      -0.608  -2.658  16.171  1.00  0.00      A    O
ATOM    424  N   SER A  29      -1.026  -1.634  18.037  1.00  0.00      A    N
ATOM    425  HN  SER A  29      -1.728  -1.293  18.658  1.00  0.00      A    H
ATOM    426  CA  SER A  29       0.375  -1.289  18.338  1.00  0.00      A    C
ATOM    427  HA  SER A  29       0.787  -0.919  17.411  1.00  0.00      A    H
ATOM    428  CB  SER A  29       0.417  -0.130  19.456  1.00  0.00      A    C
ATOM    429  HB1 SER A  29      -0.162   0.748  19.099  1.00  0.00      A    H
ATOM    430  HB2 SER A  29      -0.155  -0.502  20.332  1.00  0.00      A    H
ATOM    431  OG  SER A  29       1.662   0.318  19.973  1.00  0.00      A    O
ATOM    432  HG1 SER A  29       2.057   0.884  19.307  1.00  0.00      A    H
ATOM    433  C   SER A  29       1.125  -2.414  18.884  1.00  0.00      A    C
ATOM    434  O   SER A  29       2.212  -2.769  18.271  1.00  0.00      A    O
ATOM    435  N   THR A  30       0.707  -3.063  20.015  1.00  0.00      A    N
ATOM    436  HN  THR A  30      -0.144  -2.714  20.398  1.00  0.00      A    H
ATOM    437  CA  THR A  30       1.564  -4.045  20.686  1.00  0.00      A    C
ATOM    438  HA  THR A  30       2.540  -3.585  20.732  1.00  0.00      A    H
ATOM    439  CB  THR A  30       1.057  -4.202  22.089  1.00  0.00      A    C
ATOM    440  HB  THR A  30       1.557  -5.019  22.651  1.00  0.00      A    H
ATOM    441  OG1 THR A  30      -0.321  -4.489  22.041  1.00  0.00      A    O
ATOM    442  HG1 THR A  30      -0.690  -3.605  21.976  1.00  0.00      A    H
ATOM    443  CG2 THR A  30       1.330  -2.939  22.945  1.00  0.00      A    C
ATOM    444 HG21 THR A  30       2.386  -2.592  22.978  1.00  0.00      A    H
ATOM    445 HG22 THR A  30       0.734  -2.061  22.618  1.00  0.00      A    H
ATOM    446 HG23 THR A  30       1.103  -3.213  23.998  1.00  0.00      A    H
ATOM    447  C   THR A  30       1.645  -5.339  20.014  1.00  0.00      A    C
ATOM    448  O   THR A  30       2.675  -6.011  20.008  1.00  0.00      A    O
ATOM    449  N   ILE A  31       0.492  -5.779  19.363  1.00  0.00      A    N
ATOM    450  HN  ILE A  31      -0.381  -5.298  19.393  1.00  0.00      A    H
ATOM    451  CA  ILE A  31       0.290  -6.963  18.589  1.00  0.00      A    C
ATOM    452  HA  ILE A  31       0.832  -7.774  19.054  1.00  0.00      A    H
ATOM    453  CB  ILE A  31      -1.256  -7.266  18.435  1.00  0.00      A    C
ATOM    454  HB  ILE A  31      -1.747  -6.342  18.062  1.00  0.00      A    H
ATOM    455  CG2 ILE A  31      -1.380  -8.556  17.589  1.00  0.00      A    C
ATOM    456 HG21 ILE A  31      -0.931  -8.461  16.577  1.00  0.00      A    H
ATOM    457 HG22 ILE A  31      -0.826  -9.408  18.038  1.00  0.00      A    H
ATOM    458 HG23 ILE A  31      -2.382  -9.006  17.426  1.00  0.00      A    H
ATOM    459  CG1 ILE A  31      -1.754  -7.604  19.850  1.00  0.00      A    C
ATOM    460 HG11 ILE A  31      -1.404  -8.587  20.233  1.00  0.00      A    H
ATOM    461 HG12 ILE A  31      -1.463  -6.776  20.531  1.00  0.00      A    H
ATOM    462  CD  ILE A  31      -3.318  -7.543  19.852  1.00  0.00      A    C
ATOM    463  HD1 ILE A  31      -3.724  -7.769  20.861  1.00  0.00      A    H
ATOM    464  HD2 ILE A  31      -3.742  -6.557  19.568  1.00  0.00      A    H
ATOM    465  HD3 ILE A  31      -3.683  -8.283  19.108  1.00  0.00      A    H
ATOM    466  C   ILE A  31       0.946  -6.791  17.248  1.00  0.00      A    C
ATOM    467  O   ILE A  31       1.315  -7.755  16.520  1.00  0.00      A    O
ATOM    468  N   GLY A  32       1.280  -5.498  16.855  1.00  0.00      A    N
ATOM    469  HN  GLY A  32       1.005  -4.694  17.377  1.00  0.00      A    H
ATOM    470  CA  GLY A  32       2.054  -5.111  15.777  1.00  0.00      A    C
ATOM    471  HA1 GLY A  32       1.616  -5.548  14.891  1.00  0.00      A    H
ATOM    472  HA2 GLY A  32       2.015  -4.034  15.706  1.00  0.00      A    H
ATOM    473  C   GLY A  32       3.500  -5.561  15.861  1.00  0.00      A    C
ATOM    474  O   GLY A  32       4.085  -6.114  14.922  1.00  0.00      A    O
ATOM    475  N   ALA A  33       4.108  -5.313  17.051  1.00  0.00      A    N
ATOM    476  HN  ALA A  33       3.709  -4.800  17.807  1.00  0.00      A    H
ATOM    477  CA  ALA A  33       5.408  -5.816  17.340  1.00  0.00      A    C
ATOM    478  HA  ALA A  33       6.057  -5.397  16.585  1.00  0.00      A    H
ATOM    479  CB  ALA A  33       5.818  -5.223  18.755  1.00  0.00      A    C
ATOM    480  HB1 ALA A  33       6.887  -5.457  18.950  1.00  0.00      A    H
ATOM    481  HB2 ALA A  33       5.648  -4.127  18.814  1.00  0.00      A    H
ATOM    482  HB3 ALA A  33       5.229  -5.743  19.541  1.00  0.00      A    H
ATOM    483  C   ALA A  33       5.334  -7.320  17.383  1.00  0.00      A    C
ATOM    484  O   ALA A  33       6.377  -7.957  17.186  1.00  0.00      A    O
ATOM    485  N   VAL A  34       4.163  -7.918  17.679  1.00  0.00      A    N
ATOM    486  HN  VAL A  34       3.306  -7.414  17.606  1.00  0.00      A    H
ATOM    487  CA  VAL A  34       3.997  -9.450  17.819  1.00  0.00      A    C
ATOM    488  HA  VAL A  34       4.904  -9.851  18.247  1.00  0.00      A    H
ATOM    489  CB  VAL A  34       2.879  -9.764  18.729  1.00  0.00      A    C
ATOM    490  HB  VAL A  34       1.955  -9.223  18.434  1.00  0.00      A    H
ATOM    491  CG1 VAL A  34       2.771 -11.260  18.819  1.00  0.00      A    C
ATOM    492 HG11 VAL A  34       3.738 -11.729  19.102  1.00  0.00      A    H
ATOM    493 HG12 VAL A  34       1.936 -11.557  19.490  1.00  0.00      A    H
ATOM    494 HG13 VAL A  34       2.550 -11.687  17.817  1.00  0.00      A    H
ATOM    495  CG2 VAL A  34       3.145  -9.234  20.210  1.00  0.00      A    C
ATOM    496 HG21 VAL A  34       3.566  -8.206  20.195  1.00  0.00      A    H
ATOM    497 HG22 VAL A  34       2.240  -9.295  20.851  1.00  0.00      A    H
ATOM    498 HG23 VAL A  34       3.907  -9.830  20.757  1.00  0.00      A    H
ATOM    499  C   VAL A  34       3.879 -10.094  16.446  1.00  0.00      A    C
ATOM    500  O   VAL A  34       4.412 -11.124  16.103  1.00  0.00      A    O
ATOM    501  N   GLU A  35       3.264  -9.374  15.524  1.00  0.00      A    N
ATOM    502  HN  GLU A  35       2.683  -8.628  15.840  1.00  0.00      A    H
ATOM    503  CA  GLU A  35       3.213  -9.645  14.089  1.00  0.00      A    C
ATOM    504  HA  GLU A  35       2.805 -10.634  13.939  1.00  0.00      A    H
ATOM    505  CB  GLU A  35       2.350  -8.525  13.402  1.00  0.00      A    C
ATOM    506  HB1 GLU A  35       1.290  -8.717  13.670  1.00  0.00      A    H
ATOM    507  HB2 GLU A  35       2.615  -7.591  13.942  1.00  0.00      A    H
ATOM    508  CG  GLU A  35       2.371  -8.470  11.844  1.00  0.00      A    C
ATOM    509  HG1 GLU A  35       3.380  -8.291  11.416  1.00  0.00      A    H
ATOM    510  HG2 GLU A  35       1.970  -9.421  11.433  1.00  0.00      A    H
ATOM    511  CD  GLU A  35       1.435  -7.406  11.329  1.00  0.00      A    C
ATOM    512  OE1 GLU A  35       1.876  -6.262  11.034  1.00  0.00      A    O
ATOM    513  OE2 GLU A  35       0.160  -7.663  11.232  1.00  0.00      A    O
ATOM    514  C   GLU A  35       4.638  -9.650  13.510  1.00  0.00      A    C
ATOM    515  O   GLU A  35       5.183 -10.600  12.831  1.00  0.00      A    O
ATOM    516  N   GLY A  36       5.396  -8.565  13.789  1.00  0.00      A    N
ATOM    517  HN  GLY A  36       5.059  -7.731  14.219  1.00  0.00      A    H
ATOM    518  CA  GLY A  36       6.802  -8.408  13.319  1.00  0.00      A    C
ATOM    519  HA1 GLY A  36       6.851  -8.523  12.246  1.00  0.00      A    H
ATOM    520  HA2 GLY A  36       7.066  -7.380  13.519  1.00  0.00      A    H
ATOM    521  C   GLY A  36       7.720  -9.413  13.872  1.00  0.00      A    C
ATOM    522  O   GLY A  36       8.528  -9.984  13.115  1.00  0.00      A    O
ATOM    523  N   ILE A  37       7.713  -9.695  15.140  1.00  0.00      A    N
ATOM    524  HN  ILE A  37       6.991  -9.224  15.642  1.00  0.00      A    H
ATOM    525  CA  ILE A  37       8.596 -10.622  15.762  1.00  0.00      A    C
ATOM    526  HA  ILE A  37       9.590 -10.237  15.588  1.00  0.00      A    H
ATOM    527  CB  ILE A  37       8.585 -10.546  17.295  1.00  0.00      A    C
ATOM    528  HB  ILE A  37       8.238  -9.505  17.468  1.00  0.00      A    H
ATOM    529  CG2 ILE A  37       7.606 -11.543  17.935  1.00  0.00      A    C
ATOM    530 HG21 ILE A  37       7.926 -12.584  17.717  1.00  0.00      A    H
ATOM    531 HG22 ILE A  37       7.408 -11.215  18.977  1.00  0.00      A    H
ATOM    532 HG23 ILE A  37       6.624 -11.438  17.426  1.00  0.00      A    H
ATOM    533  CG1 ILE A  37      10.005 -10.661  17.930  1.00  0.00      A    C
ATOM    534 HG11 ILE A  37      10.550 -11.556  17.562  1.00  0.00      A    H
ATOM    535 HG12 ILE A  37      10.621  -9.798  17.596  1.00  0.00      A    H
ATOM    536  CD  ILE A  37      10.017 -10.737  19.410  1.00  0.00      A    C
ATOM    537  HD1 ILE A  37      10.995 -11.064  19.824  1.00  0.00      A    H
ATOM    538  HD2 ILE A  37       9.842  -9.709  19.793  1.00  0.00      A    H
ATOM    539  HD3 ILE A  37       9.274 -11.514  19.689  1.00  0.00      A    H
ATOM    540  C   ILE A  37       8.475 -12.055  15.216  1.00  0.00      A    C
ATOM    541  O   ILE A  37       9.399 -12.791  15.221  1.00  0.00      A    O
ATOM    542  N   ASN A  38       7.248 -12.398  14.739  1.00  0.00      A    N
ATOM    543  HN  ASN A  38       6.420 -11.844  14.768  1.00  0.00      A    H
ATOM    544  CA  ASN A  38       7.045 -13.793  14.245  1.00  0.00      A    C
ATOM    545  HA  ASN A  38       7.619 -14.521  14.798  1.00  0.00      A    H
ATOM    546  CB  ASN A  38       5.574 -14.106  14.465  1.00  0.00      A    C
ATOM    547  HB1 ASN A  38       5.415 -14.058  15.564  1.00  0.00      A    H
ATOM    548  HB2 ASN A  38       4.882 -13.422  13.928  1.00  0.00      A    H
ATOM    549  CG  ASN A  38       5.217 -15.567  14.153  1.00  0.00      A    C
ATOM    550  OD1 ASN A  38       5.106 -16.503  14.990  1.00  0.00      A    O
ATOM    551  ND2 ASN A  38       4.925 -15.849  12.893  1.00  0.00      A    N
ATOM    552 HD21 ASN A  38       4.989 -16.791  12.564  1.00  0.00      A    H
ATOM    553 HD22 ASN A  38       4.913 -15.142  12.185  1.00  0.00      A    H
ATOM    554  C   ASN A  38       7.441 -13.903  12.765  1.00  0.00      A    C
ATOM    555  O   ASN A  38       7.908 -14.942  12.292  1.00  0.00      A    O
ATOM    556  N   GLN A  39       7.266 -12.746  12.079  1.00  0.00      A    N
ATOM    557  HN  GLN A  39       6.920 -11.933  12.541  1.00  0.00      A    H
ATOM    558  CA  GLN A  39       7.871 -12.631  10.764  1.00  0.00      A    C
ATOM    559  HA  GLN A  39       7.597 -13.534  10.239  1.00  0.00      A    H
ATOM    560  CB  GLN A  39       7.175 -11.453  10.110  1.00  0.00      A    C
ATOM    561  HB1 GLN A  39       6.101 -11.452  10.392  1.00  0.00      A    H
ATOM    562  HB2 GLN A  39       7.674 -10.554  10.532  1.00  0.00      A    H
ATOM    563  CG  GLN A  39       7.287 -11.309   8.551  1.00  0.00      A    C
ATOM    564  HG1 GLN A  39       6.708 -12.153   8.117  1.00  0.00      A    H
ATOM    565  HG2 GLN A  39       6.826 -10.357   8.212  1.00  0.00      A    H
ATOM    566  CD  GLN A  39       8.762 -11.432   7.963  1.00  0.00      A    C
ATOM    567  OE1 GLN A  39       9.667 -10.687   8.396  1.00  0.00      A    O
ATOM    568  NE2 GLN A  39       8.907 -12.327   6.972  1.00  0.00      A    N
ATOM    569 HE21 GLN A  39       9.731 -12.375   6.408  1.00  0.00      A    H
ATOM    570 HE22 GLN A  39       8.210 -12.957   6.630  1.00  0.00      A    H
ATOM    571  C   GLN A  39       9.372 -12.760  10.741  1.00  0.00      A    C
ATOM    572  O   GLN A  39       9.868 -13.579  10.015  1.00  0.00      A    O
ATOM    573  N   ILE A  40      10.082 -11.908  11.515  1.00  0.00      A    N
ATOM    574  HN  ILE A  40       9.635 -11.132  11.954  1.00  0.00      A    H
ATOM    575  CA  ILE A  40      11.520 -11.768  11.536  1.00  0.00      A    C
ATOM    576  HA  ILE A  40      11.785 -11.535  10.515  1.00  0.00      A    H
ATOM    577  CB  ILE A  40      11.919 -10.591  12.508  1.00  0.00      A    C
ATOM    578  HB  ILE A  40      11.383 -10.781  13.462  1.00  0.00      A    H
ATOM    579  CG2 ILE A  40      13.453 -10.443  12.843  1.00  0.00      A    C
ATOM    580 HG21 ILE A  40      14.042 -10.312  11.910  1.00  0.00      A    H
ATOM    581 HG22 ILE A  40      13.513  -9.563  13.520  1.00  0.00      A    H
ATOM    582 HG23 ILE A  40      13.860 -11.289  13.437  1.00  0.00      A    H
ATOM    583  CG1 ILE A  40      11.367  -9.294  11.861  1.00  0.00      A    C
ATOM    584 HG11 ILE A  40      11.847  -9.268  10.859  1.00  0.00      A    H
ATOM    585 HG12 ILE A  40      10.297  -9.366  11.571  1.00  0.00      A    H
ATOM    586  CD  ILE A  40      11.551  -7.998  12.658  1.00  0.00      A    C
ATOM    587  HD1 ILE A  40      11.586  -8.429  13.682  1.00  0.00      A    H
ATOM    588  HD2 ILE A  40      12.511  -7.498  12.409  1.00  0.00      A    H
ATOM    589  HD3 ILE A  40      10.640  -7.368  12.573  1.00  0.00      A    H
ATOM    590  C   ILE A  40      12.302 -12.963  11.792  1.00  0.00      A    C
ATOM    591  O   ILE A  40      13.309 -13.206  11.101  1.00  0.00      A    O
ATOM    592  N   VAL A  41      11.781 -13.832  12.735  1.00  0.00      A    N
ATOM    593  HN  VAL A  41      11.030 -13.425  13.250  1.00  0.00      A    H
ATOM    594  CA  VAL A  41      12.367 -15.116  13.169  1.00  0.00      A    C
ATOM    595  HA  VAL A  41      13.445 -15.095  13.227  1.00  0.00      A    H
ATOM    596  CB  VAL A  41      11.929 -15.426  14.622  1.00  0.00      A    C
ATOM    597  HB  VAL A  41      10.819 -15.388  14.601  1.00  0.00      A    H
ATOM    598  CG1 VAL A  41      12.413 -16.806  15.087  1.00  0.00      A    C
ATOM    599 HG11 VAL A  41      12.060 -16.952  16.130  1.00  0.00      A    H
ATOM    600 HG12 VAL A  41      11.924 -17.574  14.451  1.00  0.00      A    H
ATOM    601 HG13 VAL A  41      13.521 -16.829  15.003  1.00  0.00      A    H
ATOM    602  CG2 VAL A  41      12.560 -14.297  15.529  1.00  0.00      A    C
ATOM    603 HG21 VAL A  41      12.352 -14.446  16.610  1.00  0.00      A    H
ATOM    604 HG22 VAL A  41      13.666 -14.297  15.429  1.00  0.00      A    H
ATOM    605 HG23 VAL A  41      12.317 -13.226  15.359  1.00  0.00      A    H
ATOM    606  C   VAL A  41      11.811 -16.244  12.254  1.00  0.00      A    C
ATOM    607  O   VAL A  41      12.584 -17.136  11.849  1.00  0.00      A    O
ATOM    608  N   THR A  42      10.537 -16.264  11.835  1.00  0.00      A    N
ATOM    609  HN  THR A  42       9.903 -15.553  12.130  1.00  0.00      A    H
ATOM    610  CA  THR A  42      10.100 -17.347  10.974  1.00  0.00      A    C
ATOM    611  HA  THR A  42      10.699 -18.206  11.237  1.00  0.00      A    H
ATOM    612  CB  THR A  42       8.699 -17.811  11.175  1.00  0.00      A    C
ATOM    613  HB  THR A  42       8.558 -18.694  10.516  1.00  0.00      A    H
ATOM    614  OG1 THR A  42       7.671 -16.970  10.655  1.00  0.00      A    O
ATOM    615  HG1 THR A  42       7.670 -16.240  11.278  1.00  0.00      A    H
ATOM    616  CG2 THR A  42       8.356 -18.253  12.614  1.00  0.00      A    C
ATOM    617 HG21 THR A  42       9.183 -18.897  12.984  1.00  0.00      A    H
ATOM    618 HG22 THR A  42       8.314 -17.295  13.175  1.00  0.00      A    H
ATOM    619 HG23 THR A  42       7.410 -18.829  12.699  1.00  0.00      A    H
ATOM    620  C   THR A  42      10.395 -17.226   9.491  1.00  0.00      A    C
ATOM    621  O   THR A  42      10.753 -18.247   8.826  1.00  0.00      A    O
ATOM    622  N   GLY A  43      10.104 -16.030   8.981  1.00  0.00      A    N
ATOM    623  HN  GLY A  43       9.917 -15.202   9.504  1.00  0.00      A    H
ATOM    624  CA  GLY A  43       9.994 -15.795   7.551  1.00  0.00      A    C
ATOM    625  HA1 GLY A  43      10.389 -14.849   7.211  1.00  0.00      A    H
ATOM    626  HA2 GLY A  43      10.446 -16.562   6.939  1.00  0.00      A    H
ATOM    627  C   GLY A  43       8.615 -15.702   7.058  1.00  0.00      A    C
ATOM    628  O   GLY A  43       8.401 -15.184   5.953  1.00  0.00      A    O
ATOM    629  N   SER A  44       7.559 -16.058   7.844  1.00  0.00      A    N
ATOM    630  HN  SER A  44       7.690 -16.269   8.809  1.00  0.00      A    H
ATOM    631  CA  SER A  44       6.210 -15.999   7.442  1.00  0.00      A    C
ATOM    632  HA  SER A  44       6.189 -15.721   6.399  1.00  0.00      A    H
ATOM    633  CB  SER A  44       5.734 -17.428   7.566  1.00  0.00      A    C
ATOM    634  HB1 SER A  44       6.397 -18.193   7.108  1.00  0.00      A    H
ATOM    635  HB2 SER A  44       5.636 -17.783   8.614  1.00  0.00      A    H
ATOM    636  OG  SER A  44       4.427 -17.555   6.928  1.00  0.00      A    O
ATOM    637  HG1 SER A  44       4.361 -18.460   6.615  1.00  0.00      A    H
ATOM    638  C   SER A  44       5.406 -15.042   8.362  1.00  0.00      A    C
ATOM    639  O   SER A  44       5.595 -14.906   9.563  1.00  0.00      A    O
ATOM    640  N   LEU A  45       4.340 -14.366   7.769  1.00  0.00      A    N
ATOM    641  HN  LEU A  45       4.200 -14.528   6.795  1.00  0.00      A    H
ATOM    642  CA  LEU A  45       3.486 -13.438   8.462  1.00  0.00      A    C
ATOM    643  HA  LEU A  45       3.987 -12.857   9.222  1.00  0.00      A    H
ATOM    644  CB  LEU A  45       2.873 -12.475   7.350  1.00  0.00      A    C
ATOM    645  HB1 LEU A  45       3.742 -11.944   6.907  1.00  0.00      A    H
ATOM    646  HB2 LEU A  45       2.380 -13.016   6.513  1.00  0.00      A    H
ATOM    647  CG  LEU A  45       2.020 -11.349   7.909  1.00  0.00      A    C
ATOM    648  HG  LEU A  45       1.274 -11.731   8.638  1.00  0.00      A    H
ATOM    649  CD1 LEU A  45       3.032 -10.347   8.546  1.00  0.00      A    C
ATOM    650 HD11 LEU A  45       3.858 -10.161   7.826  1.00  0.00      A    H
ATOM    651 HD12 LEU A  45       2.539  -9.413   8.893  1.00  0.00      A    H
ATOM    652 HD13 LEU A  45       3.466 -10.742   9.489  1.00  0.00      A    H
ATOM    653  CD2 LEU A  45       1.293 -10.681   6.750  1.00  0.00      A    C
ATOM    654 HD21 LEU A  45       1.971 -10.176   6.029  1.00  0.00      A    H
ATOM    655 HD22 LEU A  45       0.730 -11.469   6.206  1.00  0.00      A    H
ATOM    656 HD23 LEU A  45       0.630  -9.896   7.173  1.00  0.00      A    H
ATOM    657  C   LEU A  45       2.321 -14.147   9.129  1.00  0.00      A    C
ATOM    658  O   LEU A  45       1.503 -14.748   8.458  1.00  0.00      A    O
ATOM    659  N   ILE A  46       2.268 -13.997  10.482  1.00  0.00      A    N
ATOM    660  HN  ILE A  46       2.929 -13.379  10.901  1.00  0.00      A    H
ATOM    661  CA  ILE A  46       1.140 -14.381  11.213  1.00  0.00      A    C
ATOM    662  HA  ILE A  46       0.691 -15.185  10.649  1.00  0.00      A    H
ATOM    663  CB  ILE A  46       1.557 -14.915  12.670  1.00  0.00      A    C
ATOM    664  HB  ILE A  46       2.360 -15.588  12.300  1.00  0.00      A    H
ATOM    665  CG2 ILE A  46       2.053 -13.811  13.590  1.00  0.00      A    C
ATOM    666 HG21 ILE A  46       2.657 -13.017  13.102  1.00  0.00      A    H
ATOM    667 HG22 ILE A  46       1.110 -13.338  13.937  1.00  0.00      A    H
ATOM    668 HG23 ILE A  46       2.566 -14.122  14.526  1.00  0.00      A    H
ATOM    669  CG1 ILE A  46       0.482 -15.780  13.294  1.00  0.00      A    C
ATOM    670 HG11 ILE A  46       0.719 -15.979  14.361  1.00  0.00      A    H
ATOM    671 HG12 ILE A  46      -0.449 -15.177  13.231  1.00  0.00      A    H
ATOM    672  CD  ILE A  46       0.345 -17.255  12.649  1.00  0.00      A    C
ATOM    673  HD1 ILE A  46      -0.464 -17.869  13.100  1.00  0.00      A    H
ATOM    674  HD2 ILE A  46       0.028 -17.113  11.594  1.00  0.00      A    H
ATOM    675  HD3 ILE A  46       1.190 -17.964  12.785  1.00  0.00      A    H
ATOM    676  C   ILE A  46       0.135 -13.218  11.206  1.00  0.00      A    C
ATOM    677  O   ILE A  46       0.418 -12.079  11.605  1.00  0.00      A    O
ATOM    678  N   THR A  47      -1.132 -13.386  10.722  1.00  0.00      A    N
ATOM    679  HN  THR A  47      -1.385 -14.240  10.275  1.00  0.00      A    H
ATOM    680  CA  THR A  47      -2.386 -12.591  10.973  1.00  0.00      A    C
ATOM    681  HA  THR A  47      -2.132 -11.541  10.971  1.00  0.00      A    H
ATOM    682  CB  THR A  47      -3.546 -12.774  10.019  1.00  0.00      A    C
ATOM    683  HB  THR A  47      -4.052 -13.752  10.164  1.00  0.00      A    H
ATOM    684  OG1 THR A  47      -3.157 -12.558   8.650  1.00  0.00      A    O
ATOM    685  HG1 THR A  47      -2.595 -13.260   8.313  1.00  0.00      A    H
ATOM    686  CG2 THR A  47      -4.532 -11.603  10.297  1.00  0.00      A    C
ATOM    687 HG21 THR A  47      -4.853 -11.562  11.360  1.00  0.00      A    H
ATOM    688 HG22 THR A  47      -4.130 -10.627   9.948  1.00  0.00      A    H
ATOM    689 HG23 THR A  47      -5.488 -11.743   9.749  1.00  0.00      A    H
ATOM    690  C   THR A  47      -3.004 -12.816  12.362  1.00  0.00      A    C
ATOM    691  O   THR A  47      -3.729 -13.756  12.604  1.00  0.00      A    O
ATOM    692  N   LEU A  48      -2.789 -11.872  13.290  1.00  0.00      A    N
ATOM    693  HN  LEU A  48      -2.306 -11.047  13.008  1.00  0.00      A    H
ATOM    694  CA  LEU A  48      -3.273 -11.970  14.673  1.00  0.00      A    C
ATOM    695  HA  LEU A  48      -3.460 -13.020  14.844  1.00  0.00      A    H
ATOM    696  CB  LEU A  48      -2.189 -11.639  15.716  1.00  0.00      A    C
ATOM    697  HB1 LEU A  48      -1.872 -10.582  15.584  1.00  0.00      A    H
ATOM    698  HB2 LEU A  48      -2.594 -11.661  16.750  1.00  0.00      A    H
ATOM    699  CG  LEU A  48      -0.923 -12.520  15.570  1.00  0.00      A    C
ATOM    700  HG  LEU A  48      -0.738 -12.678  14.486  1.00  0.00      A    H
ATOM    701  CD1 LEU A  48       0.320 -12.024  16.294  1.00  0.00      A    C
ATOM    702 HD11 LEU A  48       1.061 -12.851  16.330  1.00  0.00      A    H
ATOM    703 HD12 LEU A  48       0.897 -11.224  15.784  1.00  0.00      A    H
ATOM    704 HD13 LEU A  48       0.023 -11.777  17.336  1.00  0.00      A    H
ATOM    705  CD2 LEU A  48      -1.239 -13.946  16.089  1.00  0.00      A    C
ATOM    706 HD21 LEU A  48      -1.348 -13.978  17.195  1.00  0.00      A    H
ATOM    707 HD22 LEU A  48      -2.231 -14.284  15.720  1.00  0.00      A    H
ATOM    708 HD23 LEU A  48      -0.449 -14.650  15.748  1.00  0.00      A    H
ATOM    709  C   LEU A  48      -4.498 -11.184  15.017  1.00  0.00      A    C
ATOM    710  O   LEU A  48      -4.967 -10.373  14.180  1.00  0.00      A    O
ATOM    711  N   SER A  49      -5.102 -11.568  16.228  1.00  0.00      A    N
ATOM    712  HN  SER A  49      -4.788 -12.389  16.699  1.00  0.00      A    H
ATOM    713  CA  SER A  49      -6.325 -11.015  16.670  1.00  0.00      A    C
ATOM    714  HA  SER A  49      -6.727 -10.409  15.871  1.00  0.00      A    H
ATOM    715  CB  SER A  49      -7.432 -12.032  17.004  1.00  0.00      A    C
ATOM    716  HB1 SER A  49      -7.393 -12.807  16.209  1.00  0.00      A    H
ATOM    717  HB2 SER A  49      -7.268 -12.540  17.979  1.00  0.00      A    H
ATOM    718  OG  SER A  49      -8.658 -11.282  17.061  1.00  0.00      A    O
ATOM    719  HG1 SER A  49      -9.319 -11.977  17.084  1.00  0.00      A    H
ATOM    720  C   SER A  49      -6.061 -10.155  17.884  1.00  0.00      A    C
ATOM    721  O   SER A  49      -5.164 -10.326  18.707  1.00  0.00      A    O
ATOM    722  N   GLU A  50      -6.895  -9.090  17.977  1.00  0.00      A    N
ATOM    723  HN  GLU A  50      -7.656  -9.081  17.332  1.00  0.00      A    H
ATOM    724  CA  GLU A  50      -6.928  -8.081  19.066  1.00  0.00      A    C
ATOM    725  HA  GLU A  50      -6.014  -8.160  19.637  1.00  0.00      A    H
ATOM    726  CB  GLU A  50      -7.081  -6.631  18.528  1.00  0.00      A    C
ATOM    727  HB1 GLU A  50      -8.096  -6.601  18.076  1.00  0.00      A    H
ATOM    728  HB2 GLU A  50      -7.011  -6.043  19.467  1.00  0.00      A    H
ATOM    729  CG  GLU A  50      -6.036  -6.176  17.513  1.00  0.00      A    C
ATOM    730  HG1 GLU A  50      -5.763  -5.133  17.784  1.00  0.00      A    H
ATOM    731  HG2 GLU A  50      -5.088  -6.721  17.710  1.00  0.00      A    H
ATOM    732  CD  GLU A  50      -6.434  -6.309  16.039  1.00  0.00      A    C
ATOM    733  OE1 GLU A  50      -7.520  -5.829  15.694  1.00  0.00      A    O
ATOM    734  OE2 GLU A  50      -5.667  -6.793  15.189  1.00  0.00      A    O
ATOM    735  C   GLU A  50      -7.944  -8.395  20.127  1.00  0.00      A    C
ATOM    736  O   GLU A  50      -7.753  -8.068  21.307  1.00  0.00      A    O
ATOM    737  N   GLN A  51      -9.075  -8.928  19.701  1.00  0.00      A    N
ATOM    738  HN  GLN A  51      -9.063  -9.246  18.756  1.00  0.00      A    H
ATOM    739  CA  GLN A  51     -10.440  -8.910  20.321  1.00  0.00      A    C
ATOM    740  HA  GLN A  51     -10.727  -7.871  20.395  1.00  0.00      A    H
ATOM    741  CB  GLN A  51     -11.456  -9.748  19.404  1.00  0.00      A    C
ATOM    742  HB1 GLN A  51     -11.278  -9.409  18.361  1.00  0.00      A    H
ATOM    743  HB2 GLN A  51     -11.026 -10.771  19.453  1.00  0.00      A    H
ATOM    744  CG  GLN A  51     -12.983  -9.661  19.748  1.00  0.00      A    C
ATOM    745  HG1 GLN A  51     -13.476 -10.359  19.038  1.00  0.00      A    H
ATOM    746  HG2 GLN A  51     -13.230 -10.071  20.750  1.00  0.00      A    H
ATOM    747  CD  GLN A  51     -13.553  -8.239  19.787  1.00  0.00      A    C
ATOM    748  OE1 GLN A  51     -13.421  -7.521  18.789  1.00  0.00      A    O
ATOM    749  NE2 GLN A  51     -14.203  -7.751  20.879  1.00  0.00      A    N
ATOM    750 HE21 GLN A  51     -14.710  -6.892  20.812  1.00  0.00      A    H
ATOM    751 HE22 GLN A  51     -14.192  -8.345  21.684  1.00  0.00      A    H
ATOM    752  C   GLN A  51     -10.513  -9.464  21.715  1.00  0.00      A    C
ATOM    753  O   GLN A  51     -11.242  -8.911  22.484  1.00  0.00      A    O
ATOM    754  N   GLU A  52      -9.585 -10.356  22.150  1.00  0.00      A    N
ATOM    755  HN  GLU A  52      -8.845 -10.625  21.538  1.00  0.00      A    H
ATOM    756  CA  GLU A  52      -9.501 -10.944  23.497  1.00  0.00      A    C
ATOM    757  HA  GLU A  52     -10.491 -11.318  23.715  1.00  0.00      A    H
ATOM    758  CB  GLU A  52      -8.381 -12.030  23.531  1.00  0.00      A    C
ATOM    759  HB1 GLU A  52      -8.572 -12.664  22.639  1.00  0.00      A    H
ATOM    760  HB2 GLU A  52      -7.400 -11.579  23.269  1.00  0.00      A    H
ATOM    761  CG  GLU A  52      -8.181 -12.817  24.830  1.00  0.00      A    C
ATOM    762  HG1 GLU A  52      -7.731 -12.175  25.617  1.00  0.00      A    H
ATOM    763  HG2 GLU A  52      -9.202 -13.188  25.062  1.00  0.00      A    H
ATOM    764  CD  GLU A  52      -7.222 -13.969  24.614  1.00  0.00      A    C
ATOM    765  OE1 GLU A  52      -6.183 -13.809  23.903  1.00  0.00      A    O
ATOM    766  OE2 GLU A  52      -7.520 -15.084  25.197  1.00  0.00      A    O
ATOM    767  C   GLU A  52      -9.240  -9.946  24.603  1.00  0.00      A    C
ATOM    768  O   GLU A  52      -9.827 -10.022  25.690  1.00  0.00      A    O
ATOM    769  N   LEU A  53      -8.398  -8.905  24.268  1.00  0.00      A    N
ATOM    770  HN  LEU A  53      -7.911  -8.859  23.399  1.00  0.00      A    H
ATOM    771  CA  LEU A  53      -8.169  -7.852  25.221  1.00  0.00      A    C
ATOM    772  HA  LEU A  53      -7.828  -8.351  26.117  1.00  0.00      A    H
ATOM    773  CB  LEU A  53      -6.985  -7.034  24.660  1.00  0.00      A    C
ATOM    774  HB1 LEU A  53      -7.038  -6.731  23.592  1.00  0.00      A    H
ATOM    775  HB2 LEU A  53      -6.981  -6.044  25.165  1.00  0.00      A    H
ATOM    776  CG  LEU A  53      -5.588  -7.632  24.902  1.00  0.00      A    C
ATOM    777  HG  LEU A  53      -5.486  -7.914  25.972  1.00  0.00      A    H
ATOM    778  CD1 LEU A  53      -5.277  -8.782  23.984  1.00  0.00      A    C
ATOM    779 HD11 LEU A  53      -4.256  -9.210  24.077  1.00  0.00      A    H
ATOM    780 HD12 LEU A  53      -6.001  -9.605  24.164  1.00  0.00      A    H
ATOM    781 HD13 LEU A  53      -5.357  -8.530  22.904  1.00  0.00      A    H
ATOM    782  CD2 LEU A  53      -4.495  -6.523  24.493  1.00  0.00      A    C
ATOM    783 HD21 LEU A  53      -4.586  -6.262  23.417  1.00  0.00      A    H
ATOM    784 HD22 LEU A  53      -4.685  -5.591  25.066  1.00  0.00      A    H
ATOM    785 HD23 LEU A  53      -3.477  -6.932  24.668  1.00  0.00      A    H
ATOM    786  C   LEU A  53      -9.354  -6.915  25.546  1.00  0.00      A    C
ATOM    787  O   LEU A  53      -9.473  -6.143  26.494  1.00  0.00      A    O
ATOM    788  N   VAL A  54     -10.325  -7.042  24.566  1.00  0.00      A    N
ATOM    789  HN  VAL A  54     -10.201  -7.486  23.683  1.00  0.00      A    H
ATOM    790  CA  VAL A  54     -11.577  -6.463  24.533  1.00  0.00      A    C
ATOM    791  HA  VAL A  54     -11.509  -5.594  25.171  1.00  0.00      A    H
ATOM    792  CB  VAL A  54     -11.996  -5.974  23.207  1.00  0.00      A    C
ATOM    793  HB  VAL A  54     -12.194  -6.791  22.481  1.00  0.00      A    H
ATOM    794  CG1 VAL A  54     -13.241  -5.149  23.266  1.00  0.00      A    C
ATOM    795 HG11 VAL A  54     -13.455  -4.761  22.248  1.00  0.00      A    H
ATOM    796 HG12 VAL A  54     -14.027  -5.858  23.604  1.00  0.00      A    H
ATOM    797 HG13 VAL A  54     -13.195  -4.251  23.918  1.00  0.00      A    H
ATOM    798  CG2 VAL A  54     -10.924  -5.178  22.605  1.00  0.00      A    C
ATOM    799 HG21 VAL A  54     -10.102  -5.806  22.200  1.00  0.00      A    H
ATOM    800 HG22 VAL A  54     -11.201  -4.579  21.711  1.00  0.00      A    H
ATOM    801 HG23 VAL A  54     -10.460  -4.463  23.318  1.00  0.00      A    H
ATOM    802  C   VAL A  54     -12.685  -7.230  25.172  1.00  0.00      A    C
ATOM    803  O   VAL A  54     -13.400  -6.732  26.059  1.00  0.00      A    O
ATOM    804  N   ASP A  55     -12.791  -8.469  24.792  1.00  0.00      A    N
ATOM    805  HN  ASP A  55     -12.198  -8.841  24.082  1.00  0.00      A    H
ATOM    806  CA  ASP A  55     -13.883  -9.416  25.192  1.00  0.00      A    C
ATOM    807  HA  ASP A  55     -14.853  -8.959  25.064  1.00  0.00      A    H
ATOM    808  CB  ASP A  55     -13.914 -10.731  24.407  1.00  0.00      A    C
ATOM    809  HB1 ASP A  55     -12.869 -10.984  24.128  1.00  0.00      A    H
ATOM    810  HB2 ASP A  55     -14.399 -11.616  24.871  1.00  0.00      A    H
ATOM    811  CG  ASP A  55     -14.676 -10.540  23.139  1.00  0.00      A    C
ATOM    812  OD1 ASP A  55     -15.262  -9.465  22.903  1.00  0.00      A    O
ATOM    813  OD2 ASP A  55     -14.907 -11.531  22.399  1.00  0.00      A    O
ATOM    814  C   ASP A  55     -13.846  -9.893  26.639  1.00  0.00      A    C
ATOM    815  O   ASP A  55     -14.844  -9.836  27.346  1.00  0.00      A    O
ATOM    816  N   CYS A  56     -12.651 -10.340  27.047  1.00  0.00      A    N
ATOM    817  HN  CYS A  56     -11.872 -10.244  26.433  1.00  0.00      A    H
ATOM    818  CA  CYS A  56     -12.260 -10.919  28.342  1.00  0.00      A    C
ATOM    819  HA  CYS A  56     -13.107 -11.574  28.482  1.00  0.00      A    H
ATOM    820  CB  CYS A  56     -10.958 -11.714  28.338  1.00  0.00      A    C
ATOM    821  HB1 CYS A  56     -10.188 -11.017  27.945  1.00  0.00      A    H
ATOM    822  HB2 CYS A  56     -10.681 -12.166  29.314  1.00  0.00      A    H
ATOM    823  SG  CYS A  56     -11.007 -13.204  27.151  1.00  0.00      A    S
ATOM    824  C   CYS A  56     -12.304  -9.901  29.527  1.00  0.00      A    C
ATOM    825  O   CYS A  56     -13.397  -9.487  29.941  1.00  0.00      A    O
ATOM    826  N   ASP A  57     -11.186  -9.505  30.218  1.00  0.00      A    N
ATOM    827  HN  ASP A  57     -10.267  -9.622  29.850  1.00  0.00      A    H
ATOM    828  CA  ASP A  57     -11.380  -8.768  31.524  1.00  0.00      A    C
ATOM    829  HA  ASP A  57     -12.399  -8.851  31.871  1.00  0.00      A    H
ATOM    830  CB  ASP A  57     -10.467  -9.209  32.614  1.00  0.00      A    C
ATOM    831  HB1 ASP A  57      -9.459  -9.493  32.245  1.00  0.00      A    H
ATOM    832  HB2 ASP A  57     -10.155  -8.436  33.349  1.00  0.00      A    H
ATOM    833  CG  ASP A  57     -11.011 -10.322  33.426  1.00  0.00      A    C
ATOM    834  OD1 ASP A  57     -10.251 -10.970  34.236  1.00  0.00      A    O
ATOM    835  OD2 ASP A  57     -12.155 -10.743  33.194  1.00  0.00      A    O
ATOM    836  C   ASP A  57     -11.228  -7.306  31.196  1.00  0.00      A    C
ATOM    837  O   ASP A  57     -10.367  -6.876  30.407  1.00  0.00      A    O
ATOM    838  N   THR A  58     -11.947  -6.384  31.878  1.00  0.00      A    N
ATOM    839  HN  THR A  58     -12.529  -6.712  32.617  1.00  0.00      A    H
ATOM    840  CA  THR A  58     -11.784  -4.908  31.748  1.00  0.00      A    C
ATOM    841  HA  THR A  58     -11.505  -4.755  30.716  1.00  0.00      A    H
ATOM    842  CB  THR A  58     -13.086  -4.081  32.063  1.00  0.00      A    C
ATOM    843  HB  THR A  58     -12.833  -3.005  31.955  1.00  0.00      A    H
ATOM    844  OG1 THR A  58     -13.701  -4.460  33.297  1.00  0.00      A    O
ATOM    845  HG1 THR A  58     -14.479  -3.897  33.303  1.00  0.00      A    H
ATOM    846  CG2 THR A  58     -14.084  -4.410  30.944  1.00  0.00      A    C
ATOM    847 HG21 THR A  58     -13.663  -4.044  29.983  1.00  0.00      A    H
ATOM    848 HG22 THR A  58     -14.285  -5.501  30.896  1.00  0.00      A    H
ATOM    849 HG23 THR A  58     -15.043  -3.937  31.245  1.00  0.00      A    H
ATOM    850  C   THR A  58     -10.703  -4.238  32.659  1.00  0.00      A    C
ATOM    851  O   THR A  58      -9.584  -3.821  32.239  1.00  0.00      A    O
ATOM    852  N   ASP A  59     -11.052  -4.046  33.962  1.00  0.00      A    N
ATOM    853  HN  ASP A  59     -11.895  -4.519  34.204  1.00  0.00      A    H
ATOM    854  CA  ASP A  59     -10.259  -3.413  35.061  1.00  0.00      A    C
ATOM    855  HA  ASP A  59     -10.878  -3.721  35.891  1.00  0.00      A    H
ATOM    856  CB  ASP A  59      -8.891  -4.055  35.263  1.00  0.00      A    C
ATOM    857  HB1 ASP A  59      -8.428  -4.160  34.259  1.00  0.00      A    H
ATOM    858  HB2 ASP A  59      -8.332  -3.309  35.867  1.00  0.00      A    H
ATOM    859  CG  ASP A  59      -9.019  -5.431  35.928  1.00  0.00      A    C
ATOM    860  OD1 ASP A  59      -8.320  -5.589  36.945  1.00  0.00      A    O
ATOM    861  OD2 ASP A  59      -9.593  -6.328  35.350  1.00  0.00      A    O
ATOM    862  C   ASP A  59     -10.259  -1.830  34.979  1.00  0.00      A    C
ATOM    863  O   ASP A  59     -11.039  -1.157  35.619  1.00  0.00      A    O
ATOM    864  N   TYR A  60      -9.329  -1.250  34.214  1.00  0.00      A    N
ATOM    865  HN  TYR A  60      -8.588  -1.743  33.766  1.00  0.00      A    H
ATOM    866  CA  TYR A  60      -9.204   0.245  34.173  1.00  0.00      A    C
ATOM    867  HA  TYR A  60      -9.237   0.580  35.200  1.00  0.00      A    H
ATOM    868  CB  TYR A  60      -7.874   0.761  33.486  1.00  0.00      A    C
ATOM    869  HB1 TYR A  60      -7.922   0.495  32.408  1.00  0.00      A    H
ATOM    870  HB2 TYR A  60      -7.904   1.858  33.659  1.00  0.00      A    H
ATOM    871  CG  TYR A  60      -6.644   0.154  34.026  1.00  0.00      A    C
ATOM    872  CD1 TYR A  60      -6.033   0.705  35.191  1.00  0.00      A    C
ATOM    873  HD1 TYR A  60      -6.351   1.688  35.504  1.00  0.00      A    H
ATOM    874  CE1 TYR A  60      -4.781   0.147  35.623  1.00  0.00      A    C
ATOM    875  HE1 TYR A  60      -4.234   0.600  36.437  1.00  0.00      A    H
ATOM    876  CZ  TYR A  60      -4.285  -0.967  35.026  1.00  0.00      A    C
ATOM    877  OH  TYR A  60      -3.009  -1.286  35.537  1.00  0.00      A    O
ATOM    878  HH  TYR A  60      -2.581  -1.861  34.899  1.00  0.00      A    H
ATOM    879  CD2 TYR A  60      -6.123  -1.023  33.476  1.00  0.00      A    C
ATOM    880  HD2 TYR A  60      -6.633  -1.355  32.584  1.00  0.00      A    H
ATOM    881  CE2 TYR A  60      -4.942  -1.566  33.931  1.00  0.00      A    C
ATOM    882  HE2 TYR A  60      -4.579  -2.438  33.407  1.00  0.00      A    H
ATOM    883  C   TYR A  60     -10.362   0.985  33.441  1.00  0.00      A    C
ATOM    884  O   TYR A  60     -11.118   1.741  34.056  1.00  0.00      A    O
ATOM    885  N   ASP A  61     -10.452   0.964  32.131  1.00  0.00      A    N
ATOM    886  HN  ASP A  61      -9.897   0.380  31.544  1.00  0.00      A    H
ATOM    887  CA  ASP A  61     -11.543   1.637  31.386  1.00  0.00      A    C
ATOM    888  HA  ASP A  61     -12.281   2.125  32.007  1.00  0.00      A    H
ATOM    889  CB  ASP A  61     -11.061   2.761  30.391  1.00  0.00      A    C
ATOM    890  HB1 ASP A  61     -10.188   2.371  29.825  1.00  0.00      A    H
ATOM    891  HB2 ASP A  61     -11.937   3.024  29.761  1.00  0.00      A    H
ATOM    892  CG  ASP A  61     -10.618   3.983  31.077  1.00  0.00      A    C
ATOM    893  OD1 ASP A  61     -11.547   4.603  31.664  1.00  0.00      A    O
ATOM    894  OD2 ASP A  61      -9.420   4.314  31.086  1.00  0.00      A    O
ATOM    895  C   ASP A  61     -12.229   0.458  30.681  1.00  0.00      A    C
ATOM    896  O   ASP A  61     -12.695  -0.407  31.424  1.00  0.00      A    O
ATOM    897  N   SER A  62     -12.222   0.402  29.286  1.00  0.00      A    N
ATOM    898  HN  SER A  62     -12.059   1.254  28.795  1.00  0.00      A    H
ATOM    899  CA  SER A  62     -12.374  -0.825  28.565  1.00  0.00      A    C
ATOM    900  HA  SER A  62     -12.090  -1.652  29.199  1.00  0.00      A    H
ATOM    901  CB  SER A  62     -13.832  -1.156  28.310  1.00  0.00      A    C
ATOM    902  HB1 SER A  62     -14.389  -1.057  29.266  1.00  0.00      A    H
ATOM    903  HB2 SER A  62     -14.218  -0.434  27.559  1.00  0.00      A    H
ATOM    904  OG  SER A  62     -14.014  -2.564  27.941  1.00  0.00      A    O
ATOM    905  HG1 SER A  62     -14.956  -2.697  28.071  1.00  0.00      A    H
ATOM    906  C   SER A  62     -11.522  -0.805  27.266  1.00  0.00      A    C
ATOM    907  O   SER A  62     -10.845   0.132  26.945  1.00  0.00      A    O
ATOM    908  N   GLY A  63     -11.566  -1.914  26.450  1.00  0.00      A    N
ATOM    909  HN  GLY A  63     -12.304  -2.569  26.591  1.00  0.00      A    H
ATOM    910  CA  GLY A  63     -10.612  -2.050  25.308  1.00  0.00      A    C
ATOM    911  HA1 GLY A  63      -9.615  -1.765  25.611  1.00  0.00      A    H
ATOM    912  HA2 GLY A  63     -10.664  -3.065  24.944  1.00  0.00      A    H
ATOM    913  C   GLY A  63     -10.949  -1.306  24.124  1.00  0.00      A    C
ATOM    914  O   GLY A  63     -10.099  -1.246  23.267  1.00  0.00      A    O
ATOM    915  N   CYS A  64     -12.210  -0.835  23.970  1.00  0.00      A    N
ATOM    916  HN  CYS A  64     -12.948  -1.136  24.568  1.00  0.00      A    H
ATOM    917  CA  CYS A  64     -12.535  -0.038  22.775  1.00  0.00      A    C
ATOM    918  HA  CYS A  64     -11.781  -0.244  22.029  1.00  0.00      A    H
ATOM    919  CB  CYS A  64     -13.961  -0.293  22.204  1.00  0.00      A    C
ATOM    920  HB1 CYS A  64     -14.165   0.268  21.266  1.00  0.00      A    H
ATOM    921  HB2 CYS A  64     -14.813  -0.180  22.908  1.00  0.00      A    H
ATOM    922  SG  CYS A  64     -14.069  -2.017  21.701  1.00  0.00      A    S
ATOM    923  C   CYS A  64     -12.331   1.433  23.116  1.00  0.00      A    C
ATOM    924  O   CYS A  64     -12.285   2.274  22.216  1.00  0.00      A    O
ATOM    925  N   ASN A  65     -12.258   1.772  24.407  1.00  0.00      A    N
ATOM    926  HN  ASN A  65     -12.660   1.106  25.032  1.00  0.00      A    H
ATOM    927  CA  ASN A  65     -11.852   3.110  24.826  1.00  0.00      A    C
ATOM    928  HA  ASN A  65     -12.293   3.851  24.176  1.00  0.00      A    H
ATOM    929  CB  ASN A  65     -11.939   3.411  26.369  1.00  0.00      A    C
ATOM    930  HB1 ASN A  65     -11.357   2.602  26.859  1.00  0.00      A    H
ATOM    931  HB2 ASN A  65     -11.566   4.421  26.644  1.00  0.00      A    H
ATOM    932  CG  ASN A  65     -13.350   3.244  26.886  1.00  0.00      A    C
ATOM    933  OD1 ASN A  65     -13.621   2.303  27.709  1.00  0.00      A    O
ATOM    934  ND2 ASN A  65     -14.151   4.249  26.704  1.00  0.00      A    N
ATOM    935 HD21 ASN A  65     -15.002   4.189  27.226  1.00  0.00      A    H
ATOM    936 HD22 ASN A  65     -13.858   4.987  26.096  1.00  0.00      A    H
ATOM    937  C   ASN A  65     -10.402   3.230  24.514  1.00  0.00      A    C
ATOM    938  O   ASN A  65     -10.004   4.140  23.761  1.00  0.00      A    O
ATOM    939  N   GLY A  66      -9.606   2.272  25.044  1.00  0.00      A    N
ATOM    940  HN  GLY A  66      -9.996   1.476  25.501  1.00  0.00      A    H
ATOM    941  CA  GLY A  66      -8.147   2.243  24.876  1.00  0.00      A    C
ATOM    942  HA1 GLY A  66      -7.880   1.661  24.007  1.00  0.00      A    H
ATOM    943  HA2 GLY A  66      -7.890   3.277  24.699  1.00  0.00      A    H
ATOM    944  C   GLY A  66      -7.481   1.805  26.075  1.00  0.00      A    C
ATOM    945  O   GLY A  66      -8.167   1.450  27.069  1.00  0.00      A    O
ATOM    946  N   GLY A  67      -6.165   1.925  26.114  1.00  0.00      A    N
ATOM    947  HN  GLY A  67      -5.733   2.176  25.252  1.00  0.00      A    H
ATOM    948  CA  GLY A  67      -5.242   1.471  27.109  1.00  0.00      A    C
ATOM    949  HA1 GLY A  67      -5.628   1.885  28.029  1.00  0.00      A    H
ATOM    950  HA2 GLY A  67      -5.263   0.391  27.093  1.00  0.00      A    H
ATOM    951  C   GLY A  67      -3.866   1.960  26.809  1.00  0.00      A    C
ATOM    952  O   GLY A  67      -3.579   2.616  25.798  1.00  0.00      A    O
ATOM    953  N   LEU A  68      -2.976   1.608  27.727  1.00  0.00      A    N
ATOM    954  HN  LEU A  68      -3.375   1.297  28.586  1.00  0.00      A    H
ATOM    955  CA  LEU A  68      -1.513   1.724  27.518  1.00  0.00      A    C
ATOM    956  HA  LEU A  68      -1.274   2.609  26.948  1.00  0.00      A    H
ATOM    957  CB  LEU A  68      -0.769   1.850  28.886  1.00  0.00      A    C
ATOM    958  HB1 LEU A  68      -1.115   1.050  29.575  1.00  0.00      A    H
ATOM    959  HB2 LEU A  68       0.305   1.715  28.633  1.00  0.00      A    H
ATOM    960  CG  LEU A  68      -0.918   3.211  29.584  1.00  0.00      A    C
ATOM    961  HG  LEU A  68      -1.988   3.266  29.878  1.00  0.00      A    H
ATOM    962  CD1 LEU A  68      -0.132   3.360  30.872  1.00  0.00      A    C
ATOM    963 HD11 LEU A  68      -0.493   2.794  31.758  1.00  0.00      A    H
ATOM    964 HD12 LEU A  68       0.925   3.088  30.670  1.00  0.00      A    H
ATOM    965 HD13 LEU A  68      -0.239   4.408  31.225  1.00  0.00      A    H
ATOM    966  CD2 LEU A  68      -0.519   4.364  28.650  1.00  0.00      A    C
ATOM    967 HD21 LEU A  68       0.491   4.232  28.208  1.00  0.00      A    H
ATOM    968 HD22 LEU A  68      -1.329   4.583  27.922  1.00  0.00      A    H
ATOM    969 HD23 LEU A  68      -0.339   5.280  29.252  1.00  0.00      A    H
ATOM    970  C   LEU A  68      -0.920   0.537  26.785  1.00  0.00      A    C
ATOM    971  O   LEU A  68      -1.374  -0.619  26.775  1.00  0.00      A    O
ATOM    972  N   MET A  69       0.249   0.704  26.114  1.00  0.00      A    N
ATOM    973  HN  MET A  69       0.787   1.544  26.101  1.00  0.00      A    H
ATOM    974  CA  MET A  69       0.993  -0.434  25.528  1.00  0.00      A    C
ATOM    975  HA  MET A  69       0.409  -0.951  24.781  1.00  0.00      A    H
ATOM    976  CB  MET A  69       2.240   0.090  24.725  1.00  0.00      A    C
ATOM    977  HB1 MET A  69       2.903   0.604  25.453  1.00  0.00      A    H
ATOM    978  HB2 MET A  69       2.753  -0.849  24.425  1.00  0.00      A    H
ATOM    979  CG  MET A  69       1.857   1.026  23.620  1.00  0.00      A    C
ATOM    980  HG1 MET A  69       1.302   0.408  22.882  1.00  0.00      A    H
ATOM    981  HG2 MET A  69       1.091   1.801  23.836  1.00  0.00      A    H
ATOM    982  SD  MET A  69       3.292   1.675  22.677  1.00  0.00      A    S
ATOM    983  CE  MET A  69       4.083   2.740  23.889  1.00  0.00      A    C
ATOM    984  HE1 MET A  69       5.037   3.245  23.624  1.00  0.00      A    H
ATOM    985  HE2 MET A  69       3.376   3.523  24.234  1.00  0.00      A    H
ATOM    986  HE3 MET A  69       4.219   2.125  24.804  1.00  0.00      A    H
ATOM    987  C   MET A  69       1.427  -1.496  26.582  1.00  0.00      A    C
ATOM    988  O   MET A  69       1.392  -2.689  26.354  1.00  0.00      A    O
ATOM    989  N   ASP A  70       1.842  -1.085  27.807  1.00  0.00      A    N
ATOM    990  HN  ASP A  70       1.945  -0.106  27.965  1.00  0.00      A    H
ATOM    991  CA  ASP A  70       1.993  -1.930  28.944  1.00  0.00      A    C
ATOM    992  HA  ASP A  70       2.788  -2.652  28.836  1.00  0.00      A    H
ATOM    993  CB  ASP A  70       2.380  -1.149  30.184  1.00  0.00      A    C
ATOM    994  HB1 ASP A  70       1.490  -0.517  30.390  1.00  0.00      A    H
ATOM    995  HB2 ASP A  70       2.617  -1.798  31.054  1.00  0.00      A    H
ATOM    996  CG  ASP A  70       3.518  -0.195  29.924  1.00  0.00      A    C
ATOM    997  OD1 ASP A  70       4.723  -0.453  30.077  1.00  0.00      A    O
ATOM    998  OD2 ASP A  70       3.156   0.983  29.625  1.00  0.00      A    O
ATOM    999  C   ASP A  70       0.775  -2.733  29.201  1.00  0.00      A    C
ATOM   1000  O   ASP A  70       0.924  -3.919  29.593  1.00  0.00      A    O
ATOM   1001  N   TYR A  71      -0.469  -2.164  29.229  1.00  0.00      A    N
ATOM   1002  HN  TYR A  71      -0.576  -1.204  28.980  1.00  0.00      A    H
ATOM   1003  CA  TYR A  71      -1.628  -2.886  29.689  1.00  0.00      A    C
ATOM   1004  HA  TYR A  71      -1.398  -3.386  30.618  1.00  0.00      A    H
ATOM   1005  CB  TYR A  71      -2.877  -2.002  29.813  1.00  0.00      A    C
ATOM   1006  HB1 TYR A  71      -2.924  -1.526  28.810  1.00  0.00      A    H
ATOM   1007  HB2 TYR A  71      -3.731  -2.679  30.027  1.00  0.00      A    H
ATOM   1008  CG  TYR A  71      -2.807  -0.866  30.747  1.00  0.00      A    C
ATOM   1009  CD1 TYR A  71      -1.823  -0.634  31.747  1.00  0.00      A    C
ATOM   1010  HD1 TYR A  71      -0.949  -1.263  31.826  1.00  0.00      A    H
ATOM   1011  CE1 TYR A  71      -2.018   0.471  32.606  1.00  0.00      A    C
ATOM   1012  HE1 TYR A  71      -1.356   0.685  33.432  1.00  0.00      A    H
ATOM   1013  CZ  TYR A  71      -3.196   1.240  32.569  1.00  0.00      A    C
ATOM   1014  OH  TYR A  71      -3.402   2.270  33.611  1.00  0.00      A    O
ATOM   1015  HH  TYR A  71      -2.497   2.456  33.870  1.00  0.00      A    H
ATOM   1016  CD2 TYR A  71      -4.010  -0.097  30.709  1.00  0.00      A    C
ATOM   1017  HD2 TYR A  71      -4.775  -0.413  30.014  1.00  0.00      A    H
ATOM   1018  CE2 TYR A  71      -4.114   1.013  31.629  1.00  0.00      A    C
ATOM   1019  HE2 TYR A  71      -5.018   1.588  31.763  1.00  0.00      A    H
ATOM   1020  C   TYR A  71      -1.984  -3.944  28.671  1.00  0.00      A    C
ATOM   1021  O   TYR A  71      -2.437  -5.042  29.036  1.00  0.00      A    O
ATOM   1022  N   ALA A  72      -1.622  -3.645  27.413  1.00  0.00      A    N
ATOM   1023  HN  ALA A  72      -1.341  -2.724  27.154  1.00  0.00      A    H
ATOM   1024  CA  ALA A  72      -1.728  -4.588  26.329  1.00  0.00      A    C
ATOM   1025  HA  ALA A  72      -2.747  -4.923  26.203  1.00  0.00      A    H
ATOM   1026  CB  ALA A  72      -1.611  -3.706  25.060  1.00  0.00      A    C
ATOM   1027  HB1 ALA A  72      -2.581  -3.166  25.050  1.00  0.00      A    H
ATOM   1028  HB2 ALA A  72      -0.766  -2.985  25.081  1.00  0.00      A    H
ATOM   1029  HB3 ALA A  72      -1.519  -4.389  24.188  1.00  0.00      A    H
ATOM   1030  C   ALA A  72      -0.753  -5.700  26.358  1.00  0.00      A    C
ATOM   1031  O   ALA A  72      -1.223  -6.830  26.502  1.00  0.00      A    O
ATOM   1032  N   PHE A  73       0.552  -5.390  26.264  1.00  0.00      A    N
ATOM   1033  HN  PHE A  73       0.817  -4.434  26.169  1.00  0.00      A    H
ATOM   1034  CA  PHE A  73       1.574  -6.380  26.463  1.00  0.00      A    C
ATOM   1035  HA  PHE A  73       1.558  -7.150  25.705  1.00  0.00      A    H
ATOM   1036  CB  PHE A  73       2.961  -5.781  26.541  1.00  0.00      A    C
ATOM   1037  HB1 PHE A  73       2.965  -4.932  27.258  1.00  0.00      A    H
ATOM   1038  HB2 PHE A  73       3.703  -6.496  26.957  1.00  0.00      A    H
ATOM   1039  CG  PHE A  73       3.514  -5.360  25.196  1.00  0.00      A    C
ATOM   1040  CD1 PHE A  73       4.044  -4.024  25.003  1.00  0.00      A    C
ATOM   1041  HD1 PHE A  73       3.949  -3.351  25.842  1.00  0.00      A    H
ATOM   1042  CE1 PHE A  73       4.559  -3.651  23.791  1.00  0.00      A    C
ATOM   1043  HE1 PHE A  73       4.887  -2.635  23.632  1.00  0.00      A    H
ATOM   1044  CZ  PHE A  73       4.631  -4.576  22.745  1.00  0.00      A    C
ATOM   1045  HZ  PHE A  73       5.038  -4.426  21.756  1.00  0.00      A    H
ATOM   1046  CD2 PHE A  73       3.547  -6.325  24.121  1.00  0.00      A    C
ATOM   1047  HD2 PHE A  73       3.112  -7.308  24.223  1.00  0.00      A    H
ATOM   1048  CE2 PHE A  73       4.107  -5.851  22.923  1.00  0.00      A    C
ATOM   1049  HE2 PHE A  73       4.138  -6.517  22.074  1.00  0.00      A    H
ATOM   1050  C   PHE A  73       1.367  -7.212  27.676  1.00  0.00      A    C
ATOM   1051  O   PHE A  73       1.476  -8.414  27.589  1.00  0.00      A    O
ATOM   1052  N   GLU A  74       0.943  -6.689  28.860  1.00  0.00      A    N
ATOM   1053  HN  GLU A  74       0.758  -5.710  28.832  1.00  0.00      A    H
ATOM   1054  CA  GLU A  74       0.741  -7.408  30.125  1.00  0.00      A    C
ATOM   1055  HA  GLU A  74       1.689  -7.875  30.348  1.00  0.00      A    H
ATOM   1056  CB  GLU A  74       0.289  -6.501  31.282  1.00  0.00      A    C
ATOM   1057  HB1 GLU A  74       0.863  -5.550  31.227  1.00  0.00      A    H
ATOM   1058  HB2 GLU A  74      -0.792  -6.246  31.262  1.00  0.00      A    H
ATOM   1059  CG  GLU A  74       0.547  -7.036  32.705  1.00  0.00      A    C
ATOM   1060  HG1 GLU A  74       0.515  -8.147  32.697  1.00  0.00      A    H
ATOM   1061  HG2 GLU A  74       1.596  -6.848  33.018  1.00  0.00      A    H
ATOM   1062  CD  GLU A  74      -0.418  -6.393  33.695  1.00  0.00      A    C
ATOM   1063  OE1 GLU A  74      -0.110  -5.268  34.097  1.00  0.00      A    O
ATOM   1064  OE2 GLU A  74      -1.418  -6.986  34.116  1.00  0.00      A    O
ATOM   1065  C   GLU A  74      -0.154  -8.609  30.035  1.00  0.00      A    C
ATOM   1066  O   GLU A  74       0.213  -9.685  30.448  1.00  0.00      A    O
ATOM   1067  N   PHE A  75      -1.327  -8.347  29.369  1.00  0.00      A    N
ATOM   1068  HN  PHE A  75      -1.423  -7.430  28.989  1.00  0.00      A    H
ATOM   1069  CA  PHE A  75      -2.454  -9.286  29.201  1.00  0.00      A    C
ATOM   1070  HA  PHE A  75      -2.600  -9.728  30.175  1.00  0.00      A    H
ATOM   1071  CB  PHE A  75      -3.578  -8.541  28.437  1.00  0.00      A    C
ATOM   1072  HB1 PHE A  75      -3.643  -7.474  28.739  1.00  0.00      A    H
ATOM   1073  HB2 PHE A  75      -3.412  -8.495  27.340  1.00  0.00      A    H
ATOM   1074  CG  PHE A  75      -4.855  -9.175  28.766  1.00  0.00      A    C
ATOM   1075  CD1 PHE A  75      -5.564  -8.680  29.890  1.00  0.00      A    C
ATOM   1076  HD1 PHE A  75      -5.160  -7.980  30.606  1.00  0.00      A    H
ATOM   1077  CE1 PHE A  75      -6.747  -9.276  30.277  1.00  0.00      A    C
ATOM   1078  HE1 PHE A  75      -7.279  -8.915  31.144  1.00  0.00      A    H
ATOM   1079  CZ  PHE A  75      -7.373 -10.185  29.384  1.00  0.00      A    C
ATOM   1080  HZ  PHE A  75      -8.354 -10.564  29.631  1.00  0.00      A    H
ATOM   1081  CD2 PHE A  75      -5.527 -10.108  27.922  1.00  0.00      A    C
ATOM   1082  HD2 PHE A  75      -5.065 -10.433  27.002  1.00  0.00      A    H
ATOM   1083  CE2 PHE A  75      -6.770 -10.523  28.173  1.00  0.00      A    C
ATOM   1084  HE2 PHE A  75      -7.346 -11.203  27.562  1.00  0.00      A    H
ATOM   1085  C   PHE A  75      -1.995 -10.451  28.223  1.00  0.00      A    C
ATOM   1086  O   PHE A  75      -2.278 -11.631  28.447  1.00  0.00      A    O
ATOM   1087  N   ILE A  76      -1.252 -10.146  27.095  1.00  0.00      A    N
ATOM   1088  HN  ILE A  76      -1.035  -9.223  26.787  1.00  0.00      A    H
ATOM   1089  CA  ILE A  76      -0.695 -11.147  26.231  1.00  0.00      A    C
ATOM   1090  HA  ILE A  76      -1.570 -11.652  25.850  1.00  0.00      A    H
ATOM   1091  CB  ILE A  76       0.056 -10.446  25.061  1.00  0.00      A    C
ATOM   1092  HB  ILE A  76       0.966  -9.938  25.446  1.00  0.00      A    H
ATOM   1093  CG2 ILE A  76       0.643 -11.563  24.152  1.00  0.00      A    C
ATOM   1094 HG21 ILE A  76       1.167 -11.044  23.321  1.00  0.00      A    H
ATOM   1095 HG22 ILE A  76       1.388 -12.241  24.620  1.00  0.00      A    H
ATOM   1096 HG23 ILE A  76      -0.226 -12.131  23.757  1.00  0.00      A    H
ATOM   1097  CG1 ILE A  76      -0.828  -9.407  24.231  1.00  0.00      A    C
ATOM   1098 HG11 ILE A  76      -1.713 -10.017  23.949  1.00  0.00      A    H
ATOM   1099 HG12 ILE A  76      -1.334  -8.668  24.888  1.00  0.00      A    H
ATOM   1100  CD  ILE A  76      -0.153  -8.677  23.109  1.00  0.00      A    C
ATOM   1101  HD1 ILE A  76      -0.132  -9.202  22.130  1.00  0.00      A    H
ATOM   1102  HD2 ILE A  76      -0.523  -7.631  23.050  1.00  0.00      A    H
ATOM   1103  HD3 ILE A  76       0.912  -8.501  23.370  1.00  0.00      A    H
ATOM   1104  C   ILE A  76       0.198 -12.142  26.886  1.00  0.00      A    C
ATOM   1105  O   ILE A  76      -0.066 -13.370  26.812  1.00  0.00      A    O
ATOM   1106  N   ILE A  77       1.227 -11.642  27.595  1.00  0.00      A    N
ATOM   1107  HN  ILE A  77       1.266 -10.666  27.796  1.00  0.00      A    H
ATOM   1108  CA  ILE A  77       2.263 -12.467  28.284  1.00  0.00      A    C
ATOM   1109  HA  ILE A  77       2.666 -13.212  27.613  1.00  0.00      A    H
ATOM   1110  CB  ILE A  77       3.304 -11.435  28.716  1.00  0.00      A    C
ATOM   1111  HB  ILE A  77       2.733 -10.663  29.274  1.00  0.00      A    H
ATOM   1112  CG2 ILE A  77       4.516 -11.957  29.540  1.00  0.00      A    C
ATOM   1113 HG21 ILE A  77       5.143 -11.080  29.808  1.00  0.00      A    H
ATOM   1114 HG22 ILE A  77       4.286 -12.546  30.453  1.00  0.00      A    H
ATOM   1115 HG23 ILE A  77       5.147 -12.561  28.853  1.00  0.00      A    H
ATOM   1116  CG1 ILE A  77       3.881 -10.805  27.432  1.00  0.00      A    C
ATOM   1117 HG11 ILE A  77       4.561 -11.565  26.992  1.00  0.00      A    H
ATOM   1118 HG12 ILE A  77       3.173 -10.421  26.667  1.00  0.00      A    H
ATOM   1119  CD  ILE A  77       4.735  -9.573  27.799  1.00  0.00      A    C
ATOM   1120  HD1 ILE A  77       5.699  -9.878  28.260  1.00  0.00      A    H
ATOM   1121  HD2 ILE A  77       4.945  -9.123  26.805  1.00  0.00      A    H
ATOM   1122  HD3 ILE A  77       4.242  -8.822  28.453  1.00  0.00      A    H
ATOM   1123  C   ILE A  77       1.753 -13.273  29.535  1.00  0.00      A    C
ATOM   1124  O   ILE A  77       2.128 -14.430  29.652  1.00  0.00      A    O
ATOM   1125  N   LYS A  78       0.878 -12.718  30.346  1.00  0.00      A    N
ATOM   1126  HN  LYS A  78       0.646 -11.763  30.179  1.00  0.00      A    H
ATOM   1127  CA  LYS A  78       0.193 -13.379  31.455  1.00  0.00      A    C
ATOM   1128  HA  LYS A  78       0.901 -13.749  32.182  1.00  0.00      A    H
ATOM   1129  CB  LYS A  78      -0.724 -12.301  32.148  1.00  0.00      A    C
ATOM   1130  HB1 LYS A  78      -1.171 -11.606  31.405  1.00  0.00      A    H
ATOM   1131  HB2 LYS A  78      -1.534 -12.842  32.683  1.00  0.00      A    H
ATOM   1132  CG  LYS A  78       0.012 -11.514  33.256  1.00  0.00      A    C
ATOM   1133  HG1 LYS A  78       0.368 -12.180  34.070  1.00  0.00      A    H
ATOM   1134  HG2 LYS A  78       0.959 -11.106  32.842  1.00  0.00      A    H
ATOM   1135  CD  LYS A  78      -0.839 -10.462  33.963  1.00  0.00      A    C
ATOM   1136  HD1 LYS A  78      -0.974  -9.662  33.203  1.00  0.00      A    H
ATOM   1137  HD2 LYS A  78      -1.819 -10.976  34.060  1.00  0.00      A    H
ATOM   1138  CE  LYS A  78      -0.329  -9.846  35.266  1.00  0.00      A    C
ATOM   1139  HE1 LYS A  78      -0.174 -10.703  35.956  1.00  0.00      A    H
ATOM   1140  HE2 LYS A  78       0.698  -9.431  35.186  1.00  0.00      A    H
ATOM   1141  NZ  LYS A  78      -1.255  -8.899  35.898  1.00  0.00      A    N
ATOM   1142  HZ1 LYS A  78      -1.428  -8.035  35.346  1.00  0.00      A    H
ATOM   1143  HZ2 LYS A  78      -2.139  -9.397  36.129  1.00  0.00      A    H
ATOM   1144  HZ3 LYS A  78      -0.826  -8.617  36.802  1.00  0.00      A    H
ATOM   1145  C   LYS A  78      -0.560 -14.546  30.957  1.00  0.00      A    C
ATOM   1146  O   LYS A  78      -0.255 -15.662  31.323  1.00  0.00      A    O
ATOM   1147  N   ASN A  79      -1.539 -14.385  30.051  1.00  0.00      A    N
ATOM   1148  HN  ASN A  79      -1.634 -13.441  29.743  1.00  0.00      A    H
ATOM   1149  CA  ASN A  79      -2.202 -15.458  29.232  1.00  0.00      A    C
ATOM   1150  HA  ASN A  79      -2.815 -15.945  29.975  1.00  0.00      A    H
ATOM   1151  CB  ASN A  79      -3.038 -14.767  28.114  1.00  0.00      A    C
ATOM   1152  HB1 ASN A  79      -2.411 -14.011  27.596  1.00  0.00      A    H
ATOM   1153  HB2 ASN A  79      -3.537 -15.387  27.339  1.00  0.00      A    H
ATOM   1154  CG  ASN A  79      -4.178 -14.053  28.759  1.00  0.00      A    C
ATOM   1155  OD1 ASN A  79      -4.488 -14.277  29.939  1.00  0.00      A    O
ATOM   1156  ND2 ASN A  79      -4.904 -13.294  27.930  1.00  0.00      A    N
ATOM   1157 HD21 ASN A  79      -5.627 -12.773  28.384  1.00  0.00      A    H
ATOM   1158 HD22 ASN A  79      -4.550 -13.191  27.000  1.00  0.00      A    H
ATOM   1159  C   ASN A  79      -1.211 -16.522  28.617  1.00  0.00      A    C
ATOM   1160  O   ASN A  79      -1.391 -17.735  28.870  1.00  0.00      A    O
ATOM   1161  N   GLY A  80      -0.122 -16.097  27.965  1.00  0.00      A    N
ATOM   1162  HN  GLY A  80       0.028 -15.125  27.804  1.00  0.00      A    H
ATOM   1163  CA  GLY A  80       0.717 -16.883  27.096  1.00  0.00      A    C
ATOM   1164  HA1 GLY A  80       1.648 -17.020  27.627  1.00  0.00      A    H
ATOM   1165  HA2 GLY A  80       0.255 -17.826  26.842  1.00  0.00      A    H
ATOM   1166  C   GLY A  80       0.960 -16.175  25.840  1.00  0.00      A    C
ATOM   1167  O   GLY A  80       2.081 -15.734  25.634  1.00  0.00      A    O
ATOM   1168  N   GLY A  81      -0.078 -16.015  24.974  1.00  0.00      A    N
ATOM   1169  HN  GLY A  81      -0.984 -16.314  25.264  1.00  0.00      A    H
ATOM   1170  CA  GLY A  81       0.088 -15.239  23.764  1.00  0.00      A    C
ATOM   1171  HA1 GLY A  81       0.583 -14.310  24.005  1.00  0.00      A    H
ATOM   1172  HA2 GLY A  81       0.573 -15.849  23.017  1.00  0.00      A    H
ATOM   1173  C   GLY A  81      -1.257 -14.827  23.202  1.00  0.00      A    C
ATOM   1174  O   GLY A  81      -2.244 -14.773  23.932  1.00  0.00      A    O
ATOM   1175  N   ILE A  82      -1.331 -14.424  21.932  1.00  0.00      A    N
ATOM   1176  HN  ILE A  82      -0.536 -14.606  21.359  1.00  0.00      A    H
ATOM   1177  CA  ILE A  82      -2.500 -13.854  21.336  1.00  0.00      A    C
ATOM   1178  HA  ILE A  82      -3.291 -13.960  22.064  1.00  0.00      A    H
ATOM   1179  CB  ILE A  82      -2.354 -12.365  21.001  1.00  0.00      A    C
ATOM   1180  HB  ILE A  82      -1.872 -11.874  21.874  1.00  0.00      A    H
ATOM   1181  CG2 ILE A  82      -1.386 -12.121  19.813  1.00  0.00      A    C
ATOM   1182 HG21 ILE A  82      -0.329 -12.454  19.895  1.00  0.00      A    H
ATOM   1183 HG22 ILE A  82      -1.780 -12.597  18.889  1.00  0.00      A    H
ATOM   1184 HG23 ILE A  82      -1.421 -11.043  19.548  1.00  0.00      A    H
ATOM   1185  CG1 ILE A  82      -3.714 -11.762  20.853  1.00  0.00      A    C
ATOM   1186 HG11 ILE A  82      -3.627 -10.742  20.421  1.00  0.00      A    H
ATOM   1187 HG12 ILE A  82      -4.179 -12.305  20.002  1.00  0.00      A    H
ATOM   1188  CD  ILE A  82      -4.642 -11.678  22.122  1.00  0.00      A    C
ATOM   1189  HD1 ILE A  82      -4.792 -12.725  22.462  1.00  0.00      A    H
ATOM   1190  HD2 ILE A  82      -4.151 -11.079  22.918  1.00  0.00      A    H
ATOM   1191  HD3 ILE A  82      -5.616 -11.232  21.827  1.00  0.00      A    H
ATOM   1192  C   ILE A  82      -2.856 -14.785  20.122  1.00  0.00      A    C
ATOM   1193  O   ILE A  82      -1.941 -15.346  19.511  1.00  0.00      A    O
ATOM   1194  N   ASP A  83      -4.088 -14.965  19.702  1.00  0.00      A    N
ATOM   1195  HN  ASP A  83      -4.849 -14.450  20.091  1.00  0.00      A    H
ATOM   1196  CA  ASP A  83      -4.493 -16.028  18.698  1.00  0.00      A    C
ATOM   1197  HA  ASP A  83      -3.772 -16.832  18.674  1.00  0.00      A    H
ATOM   1198  CB  ASP A  83      -5.960 -16.570  18.934  1.00  0.00      A    C
ATOM   1199  HB1 ASP A  83      -6.598 -15.671  19.072  1.00  0.00      A    H
ATOM   1200  HB2 ASP A  83      -6.322 -17.265  18.147  1.00  0.00      A    H
ATOM   1201  CG  ASP A  83      -6.062 -17.411  20.183  1.00  0.00      A    C
ATOM   1202  OD1 ASP A  83      -5.912 -16.863  21.302  1.00  0.00      A    O
ATOM   1203  OD2 ASP A  83      -6.351 -18.614  20.047  1.00  0.00      A    O
ATOM   1204  C   ASP A  83      -4.526 -15.541  17.208  1.00  0.00      A    C
ATOM   1205  O   ASP A  83      -4.492 -14.339  16.857  1.00  0.00      A    O
ATOM   1206  N   SER A  84      -4.546 -16.503  16.356  1.00  0.00      A    N
ATOM   1207  HN  SER A  84      -4.581 -17.474  16.578  1.00  0.00      A    H
ATOM   1208  CA  SER A  84      -4.653 -16.196  14.931  1.00  0.00      A    C
ATOM   1209  HA  SER A  84      -3.932 -15.451  14.628  1.00  0.00      A    H
ATOM   1210  CB  SER A  84      -4.432 -17.589  14.205  1.00  0.00      A    C
ATOM   1211  HB1 SER A  84      -3.423 -17.946  14.500  1.00  0.00      A    H
ATOM   1212  HB2 SER A  84      -5.212 -18.216  14.688  1.00  0.00      A    H
ATOM   1213  OG  SER A  84      -4.617 -17.448  12.784  1.00  0.00      A    O
ATOM   1214  HG1 SER A  84      -4.245 -18.268  12.452  1.00  0.00      A    H
ATOM   1215  C   SER A  84      -6.074 -15.669  14.564  1.00  0.00      A    C
ATOM   1216  O   SER A  84      -7.116 -16.156  15.085  1.00  0.00      A    O
ATOM   1217  N   GLU A  85      -6.118 -14.615  13.702  1.00  0.00      A    N
ATOM   1218  HN  GLU A  85      -5.344 -14.341  13.136  1.00  0.00      A    H
ATOM   1219  CA  GLU A  85      -7.377 -13.933  13.354  1.00  0.00      A    C
ATOM   1220  HA  GLU A  85      -7.826 -13.618  14.284  1.00  0.00      A    H
ATOM   1221  CB  GLU A  85      -7.092 -12.702  12.481  1.00  0.00      A    C
ATOM   1222  HB1 GLU A  85      -6.709 -11.992  13.245  1.00  0.00      A    H
ATOM   1223  HB2 GLU A  85      -6.386 -12.996  11.674  1.00  0.00      A    H
ATOM   1224  CG  GLU A  85      -8.286 -11.966  11.990  1.00  0.00      A    C
ATOM   1225  HG1 GLU A  85      -8.635 -12.665  11.200  1.00  0.00      A    H
ATOM   1226  HG2 GLU A  85      -9.094 -11.823  12.739  1.00  0.00      A    H
ATOM   1227  CD  GLU A  85      -7.965 -10.554  11.469  1.00  0.00      A    C
ATOM   1228  OE1 GLU A  85      -8.213  -9.556  12.178  1.00  0.00      A    O
ATOM   1229  OE2 GLU A  85      -7.436 -10.397  10.319  1.00  0.00      A    O
ATOM   1230  C   GLU A  85      -8.411 -14.790  12.709  1.00  0.00      A    C
ATOM   1231  O   GLU A  85      -9.617 -14.594  12.851  1.00  0.00      A    O
ATOM   1232  N   ASP A  86      -7.941 -15.820  12.053  1.00  0.00      A    N
ATOM   1233  HN  ASP A  86      -6.967 -16.026  12.097  1.00  0.00      A    H
ATOM   1234  CA  ASP A  86      -8.768 -16.865  11.505  1.00  0.00      A    C
ATOM   1235  HA  ASP A  86      -9.550 -16.420  10.908  1.00  0.00      A    H
ATOM   1236  CB  ASP A  86      -7.840 -17.909  10.730  1.00  0.00      A    C
ATOM   1237  HB1 ASP A  86      -6.985 -18.166  11.392  1.00  0.00      A    H
ATOM   1238  HB2 ASP A  86      -8.467 -18.792  10.483  1.00  0.00      A    H
ATOM   1239  CG  ASP A  86      -7.335 -17.192   9.508  1.00  0.00      A    C
ATOM   1240  OD1 ASP A  86      -6.087 -17.231   9.256  1.00  0.00      A    O
ATOM   1241  OD2 ASP A  86      -8.153 -16.527   8.808  1.00  0.00      A    O
ATOM   1242  C   ASP A  86      -9.549 -17.634  12.505  1.00  0.00      A    C
ATOM   1243  O   ASP A  86     -10.605 -18.167  12.279  1.00  0.00      A    O
ATOM   1244  N   ASP A  87      -8.949 -17.786  13.744  1.00  0.00      A    N
ATOM   1245  HN  ASP A  87      -8.042 -17.427  13.948  1.00  0.00      A    H
ATOM   1246  CA  ASP A  87      -9.602 -18.482  14.852  1.00  0.00      A    C
ATOM   1247  HA  ASP A  87     -10.309 -19.229  14.521  1.00  0.00      A    H
ATOM   1248  CB  ASP A  87      -8.603 -19.484  15.453  1.00  0.00      A    C
ATOM   1249  HB1 ASP A  87      -7.577 -19.088  15.614  1.00  0.00      A    H
ATOM   1250  HB2 ASP A  87      -8.884 -19.737  16.498  1.00  0.00      A    H
ATOM   1251  CG  ASP A  87      -8.519 -20.869  14.744  1.00  0.00      A    C
ATOM   1252  OD1 ASP A  87      -8.437 -20.988  13.514  1.00  0.00      A    O
ATOM   1253  OD2 ASP A  87      -8.648 -21.813  15.545  1.00  0.00      A    O
ATOM   1254  C   ASP A  87     -10.410 -17.661  15.816  1.00  0.00      A    C
ATOM   1255  O   ASP A  87     -11.472 -18.083  16.254  1.00  0.00      A    O
ATOM   1256  N   TYR A  88      -9.803 -16.498  16.215  1.00  0.00      A    N
ATOM   1257  HN  TYR A  88      -8.827 -16.328  16.099  1.00  0.00      A    H
ATOM   1258  CA  TYR A  88     -10.475 -15.546  16.988  1.00  0.00      A    C
ATOM   1259  HA  TYR A  88     -11.415 -15.890  17.392  1.00  0.00      A    H
ATOM   1260  CB  TYR A  88      -9.723 -15.195  18.307  1.00  0.00      A    C
ATOM   1261  HB1 TYR A  88      -9.283 -16.149  18.668  1.00  0.00      A    H
ATOM   1262  HB2 TYR A  88      -8.878 -14.513  18.075  1.00  0.00      A    H
ATOM   1263  CG  TYR A  88     -10.492 -14.532  19.458  1.00  0.00      A    C
ATOM   1264  CD1 TYR A  88     -11.719 -13.861  19.214  1.00  0.00      A    C
ATOM   1265  HD1 TYR A  88     -12.252 -13.721  18.285  1.00  0.00      A    H
ATOM   1266  CE1 TYR A  88     -12.537 -13.449  20.295  1.00  0.00      A    C
ATOM   1267  HE1 TYR A  88     -13.471 -12.922  20.167  1.00  0.00      A    H
ATOM   1268  CZ  TYR A  88     -12.169 -13.731  21.585  1.00  0.00      A    C
ATOM   1269  OH  TYR A  88     -13.044 -13.436  22.629  1.00  0.00      A    O
ATOM   1270  HH  TYR A  88     -13.714 -12.826  22.313  1.00  0.00      A    H
ATOM   1271  CD2 TYR A  88     -10.112 -14.754  20.810  1.00  0.00      A    C
ATOM   1272  HD2 TYR A  88      -9.182 -15.257  21.026  1.00  0.00      A    H
ATOM   1273  CE2 TYR A  88     -10.959 -14.384  21.886  1.00  0.00      A    C
ATOM   1274  HE2 TYR A  88     -10.676 -14.566  22.912  1.00  0.00      A    H
ATOM   1275  C   TYR A  88     -10.722 -14.306  16.089  1.00  0.00      A    C
ATOM   1276  O   TYR A  88      -9.847 -13.448  16.005  1.00  0.00      A    O
ATOM   1277  N   PRO A  89     -11.905 -14.183  15.468  1.00  0.00      A    N
ATOM   1278  CD  PRO A  89     -12.816 -15.277  15.111  1.00  0.00      A    C
ATOM   1279  HD1 PRO A  89     -13.333 -15.723  15.987  1.00  0.00      A    H
ATOM   1280  HD2 PRO A  89     -12.233 -16.058  14.578  1.00  0.00      A    H
ATOM   1281  CA  PRO A  89     -12.156 -13.066  14.645  1.00  0.00      A    C
ATOM   1282  HA  PRO A  89     -11.309 -12.824  14.021  1.00  0.00      A    H
ATOM   1283  CB  PRO A  89     -13.260 -13.455  13.711  1.00  0.00      A    C
ATOM   1284  HB1 PRO A  89     -13.875 -12.562  13.469  1.00  0.00      A    H
ATOM   1285  HB2 PRO A  89     -12.819 -13.737  12.731  1.00  0.00      A    H
ATOM   1286  CG  PRO A  89     -13.998 -14.555  14.377  1.00  0.00      A    C
ATOM   1287  HG1 PRO A  89     -14.671 -13.997  15.062  1.00  0.00      A    H
ATOM   1288  HG2 PRO A  89     -14.707 -15.155  13.767  1.00  0.00      A    H
ATOM   1289  C   PRO A  89     -12.516 -11.739  15.377  1.00  0.00      A    C
ATOM   1290  O   PRO A  89     -12.707 -11.736  16.560  1.00  0.00      A    O
ATOM   1291  N   TYR A  90     -12.603 -10.587  14.635  1.00  0.00      A    N
ATOM   1292  HN  TYR A  90     -12.374 -10.560  13.666  1.00  0.00      A    H
ATOM   1293  CA  TYR A  90     -12.949  -9.218  15.159  1.00  0.00      A    C
ATOM   1294  HA  TYR A  90     -12.399  -9.129  16.084  1.00  0.00      A    H
ATOM   1295  CB  TYR A  90     -12.473  -8.133  14.143  1.00  0.00      A    C
ATOM   1296  HB1 TYR A  90     -11.376  -8.257  14.021  1.00  0.00      A    H
ATOM   1297  HB2 TYR A  90     -13.016  -8.412  13.215  1.00  0.00      A    H
ATOM   1298  CG  TYR A  90     -12.793  -6.740  14.353  1.00  0.00      A    C
ATOM   1299  CD1 TYR A  90     -12.375  -6.143  15.513  1.00  0.00      A    C
ATOM   1300  HD1 TYR A  90     -11.926  -6.820  16.225  1.00  0.00      A    H
ATOM   1301  CE1 TYR A  90     -12.596  -4.758  15.780  1.00  0.00      A    C
ATOM   1302  HE1 TYR A  90     -12.274  -4.279  16.694  1.00  0.00      A    H
ATOM   1303  CZ  TYR A  90     -13.416  -4.027  14.948  1.00  0.00      A    C
ATOM   1304  OH  TYR A  90     -13.607  -2.668  15.206  1.00  0.00      A    O
ATOM   1305  HH  TYR A  90     -13.875  -2.271  14.374  1.00  0.00      A    H
ATOM   1306  CD2 TYR A  90     -13.700  -5.970  13.541  1.00  0.00      A    C
ATOM   1307  HD2 TYR A  90     -14.198  -6.463  12.719  1.00  0.00      A    H
ATOM   1308  CE2 TYR A  90     -13.982  -4.614  13.841  1.00  0.00      A    C
ATOM   1309  HE2 TYR A  90     -14.621  -4.048  13.180  1.00  0.00      A    H
ATOM   1310  C   TYR A  90     -14.444  -9.105  15.337  1.00  0.00      A    C
ATOM   1311  O   TYR A  90     -15.244  -9.368  14.449  1.00  0.00      A    O
ATOM   1312  N   THR A  91     -14.996  -8.714  16.537  1.00  0.00      A    N
ATOM   1313  HN  THR A  91     -14.472  -8.547  17.369  1.00  0.00      A    H
ATOM   1314  CA  THR A  91     -16.448  -8.454  16.754  1.00  0.00      A    C
ATOM   1315  HA  THR A  91     -16.947  -8.515  15.799  1.00  0.00      A    H
ATOM   1316  CB  THR A  91     -17.091  -9.394  17.786  1.00  0.00      A    C
ATOM   1317  HB  THR A  91     -18.080  -9.024  18.133  1.00  0.00      A    H
ATOM   1318  OG1 THR A  91     -16.264  -9.562  18.947  1.00  0.00      A    O
ATOM   1319  HG1 THR A  91     -16.808  -9.417  19.725  1.00  0.00      A    H
ATOM   1320  CG2 THR A  91     -17.343 -10.751  17.054  1.00  0.00      A    C
ATOM   1321 HG21 THR A  91     -16.360 -11.268  17.037  1.00  0.00      A    H
ATOM   1322 HG22 THR A  91     -18.074 -11.358  17.630  1.00  0.00      A    H
ATOM   1323 HG23 THR A  91     -17.642 -10.662  15.988  1.00  0.00      A    H
ATOM   1324  C   THR A  91     -16.741  -7.069  17.073  1.00  0.00      A    C
ATOM   1325  O   THR A  91     -17.820  -6.620  16.813  1.00  0.00      A    O
ATOM   1326  N   ALA A  92     -15.833  -6.218  17.558  1.00  0.00      A    N
ATOM   1327  HN  ALA A  92     -14.899  -6.495  17.768  1.00  0.00      A    H
ATOM   1328  CA  ALA A  92     -16.170  -4.779  17.894  1.00  0.00      A    C
ATOM   1329  HA  ALA A  92     -15.208  -4.318  18.063  1.00  0.00      A    H
ATOM   1330  CB  ALA A  92     -16.682  -3.998  16.737  1.00  0.00      A    C
ATOM   1331  HB1 ALA A  92     -16.912  -2.936  16.968  1.00  0.00      A    H
ATOM   1332  HB2 ALA A  92     -16.020  -4.070  15.849  1.00  0.00      A    H
ATOM   1333  HB3 ALA A  92     -17.658  -4.382  16.370  1.00  0.00      A    H
ATOM   1334  C   ALA A  92     -16.943  -4.704  19.225  1.00  0.00      A    C
ATOM   1335  O   ALA A  92     -16.490  -4.269  20.278  1.00  0.00      A    O
ATOM   1336  N   GLN A  93     -18.237  -5.141  19.257  1.00  0.00      A    N
ATOM   1337  HN  GLN A  93     -18.612  -5.486  18.400  1.00  0.00      A    H
ATOM   1338  CA  GLN A  93     -19.242  -5.097  20.361  1.00  0.00      A    C
ATOM   1339  HA  GLN A  93     -19.332  -4.041  20.572  1.00  0.00      A    H
ATOM   1340  CB  GLN A  93     -20.658  -5.620  19.880  1.00  0.00      A    C
ATOM   1341  HB1 GLN A  93     -21.356  -5.505  20.736  1.00  0.00      A    H
ATOM   1342  HB2 GLN A  93     -20.903  -4.903  19.067  1.00  0.00      A    H
ATOM   1343  CG  GLN A  93     -20.728  -7.146  19.417  1.00  0.00      A    C
ATOM   1344  HG1 GLN A  93     -20.704  -7.252  18.312  1.00  0.00      A    H
ATOM   1345  HG2 GLN A  93     -19.855  -7.713  19.805  1.00  0.00      A    H
ATOM   1346  CD  GLN A  93     -22.067  -7.872  19.797  1.00  0.00      A    C
ATOM   1347  OE1 GLN A  93     -23.062  -7.641  19.186  1.00  0.00      A    O
ATOM   1348  NE2 GLN A  93     -21.993  -8.805  20.774  1.00  0.00      A    N
ATOM   1349 HE21 GLN A  93     -22.792  -9.305  21.110  1.00  0.00      A    H
ATOM   1350 HE22 GLN A  93     -21.358  -8.670  21.535  1.00  0.00      A    H
ATOM   1351  C   GLN A  93     -18.765  -5.836  21.685  1.00  0.00      A    C
ATOM   1352  O   GLN A  93     -17.638  -6.257  21.839  1.00  0.00      A    O
ATOM   1353  N   ASP A  94     -19.683  -5.918  22.673  1.00  0.00      A    N
ATOM   1354  HN  ASP A  94     -20.494  -5.341  22.613  1.00  0.00      A    H
ATOM   1355  CA  ASP A  94     -19.528  -6.558  23.943  1.00  0.00      A    C
ATOM   1356  HA  ASP A  94     -18.655  -6.171  24.447  1.00  0.00      A    H
ATOM   1357  CB  ASP A  94     -20.740  -6.216  24.805  1.00  0.00      A    C
ATOM   1358  HB1 ASP A  94     -21.607  -6.807  24.441  1.00  0.00      A    H
ATOM   1359  HB2 ASP A  94     -20.606  -6.578  25.847  1.00  0.00      A    H
ATOM   1360  CG  ASP A  94     -21.079  -4.715  24.804  1.00  0.00      A    C
ATOM   1361  OD1 ASP A  94     -21.755  -4.272  23.876  1.00  0.00      A    O
ATOM   1362  OD2 ASP A  94     -20.495  -4.025  25.646  1.00  0.00      A    O
ATOM   1363  C   ASP A  94     -19.402  -8.069  23.794  1.00  0.00      A    C
ATOM   1364  O   ASP A  94     -19.831  -8.702  22.823  1.00  0.00      A    O
ATOM   1365  N   GLY A  95     -18.596  -8.729  24.620  1.00  0.00      A    N
ATOM   1366  HN  GLY A  95     -18.200  -8.202  25.368  1.00  0.00      A    H
ATOM   1367  CA  GLY A  95     -18.485 -10.142  24.621  1.00  0.00      A    C
ATOM   1368  HA1 GLY A  95     -19.320 -10.674  24.189  1.00  0.00      A    H
ATOM   1369  HA2 GLY A  95     -17.622 -10.317  23.996  1.00  0.00      A    H
ATOM   1370  C   GLY A  95     -18.170 -10.775  25.933  1.00  0.00      A    C
ATOM   1371  O   GLY A  95     -17.970 -10.050  26.913  1.00  0.00      A    O
ATOM   1372  N   ILE A  96     -18.091 -12.097  25.911  1.00  0.00      A    N
ATOM   1373  HN  ILE A  96     -18.072 -12.580  25.040  1.00  0.00      A    H
ATOM   1374  CA  ILE A  96     -17.771 -12.919  27.035  1.00  0.00      A    C
ATOM   1375  HA  ILE A  96     -17.764 -12.314  27.930  1.00  0.00      A    H
ATOM   1376  CB  ILE A  96     -18.729 -14.133  27.238  1.00  0.00      A    C
ATOM   1377  HB  ILE A  96     -18.830 -14.652  26.261  1.00  0.00      A    H
ATOM   1378  CG2 ILE A  96     -18.215 -15.178  28.255  1.00  0.00      A    C
ATOM   1379 HG21 ILE A  96     -17.331 -15.746  27.895  1.00  0.00      A    H
ATOM   1380 HG22 ILE A  96     -17.988 -14.734  29.247  1.00  0.00      A    H
ATOM   1381 HG23 ILE A  96     -18.992 -15.927  28.520  1.00  0.00      A    H
ATOM   1382  CG1 ILE A  96     -20.148 -13.591  27.712  1.00  0.00      A    C
ATOM   1383 HG11 ILE A  96     -20.640 -12.979  26.927  1.00  0.00      A    H
ATOM   1384 HG12 ILE A  96     -20.730 -14.522  27.885  1.00  0.00      A    H
ATOM   1385  CD  ILE A  96     -20.167 -12.652  28.900  1.00  0.00      A    C
ATOM   1386  HD1 ILE A  96     -21.201 -12.349  29.171  1.00  0.00      A    H
ATOM   1387  HD2 ILE A  96     -19.677 -13.075  29.802  1.00  0.00      A    H
ATOM   1388  HD3 ILE A  96     -19.634 -11.741  28.553  1.00  0.00      A    H
ATOM   1389  C   ILE A  96     -16.371 -13.405  26.770  1.00  0.00      A    C
ATOM   1390  O   ILE A  96     -16.088 -13.388  25.583  1.00  0.00      A    O
ATOM   1391  N   CYS A  97     -15.550 -13.857  27.762  1.00  0.00      A    N
ATOM   1392  HN  CYS A  97     -15.945 -13.901  28.676  1.00  0.00      A    H
ATOM   1393  CA  CYS A  97     -14.196 -14.439  27.514  1.00  0.00      A    C
ATOM   1394  HA  CYS A  97     -13.643 -13.755  26.886  1.00  0.00      A    H
ATOM   1395  CB  CYS A  97     -13.295 -14.628  28.801  1.00  0.00      A    C
ATOM   1396  HB1 CYS A  97     -13.389 -13.720  29.434  1.00  0.00      A    H
ATOM   1397  HB2 CYS A  97     -13.644 -15.514  29.374  1.00  0.00      A    H
ATOM   1398  SG  CYS A  97     -11.485 -14.655  28.429  1.00  0.00      A    S
ATOM   1399  C   CYS A  97     -14.236 -15.750  26.711  1.00  0.00      A    C
ATOM   1400  O   CYS A  97     -14.595 -16.793  27.251  1.00  0.00      A    O
ATOM   1401  N   ASP A  98     -14.003 -15.611  25.389  1.00  0.00      A    N
ATOM   1402  HN  ASP A  98     -13.916 -14.766  24.867  1.00  0.00      A    H
ATOM   1403  CA  ASP A  98     -14.172 -16.774  24.533  1.00  0.00      A    C
ATOM   1404  HA  ASP A  98     -14.829 -17.440  25.072  1.00  0.00      A    H
ATOM   1405  CB  ASP A  98     -14.800 -16.385  23.230  1.00  0.00      A    C
ATOM   1406  HB1 ASP A  98     -15.577 -15.656  23.544  1.00  0.00      A    H
ATOM   1407  HB2 ASP A  98     -14.013 -15.948  22.578  1.00  0.00      A    H
ATOM   1408  CG  ASP A  98     -15.653 -17.458  22.556  1.00  0.00      A    C
ATOM   1409  OD1 ASP A  98     -16.803 -17.662  23.082  1.00  0.00      A    O
ATOM   1410  OD2 ASP A  98     -15.166 -18.078  21.609  1.00  0.00      A    O
ATOM   1411  C   ASP A  98     -12.833 -17.395  24.304  1.00  0.00      A    C
ATOM   1412  O   ASP A  98     -11.762 -16.830  24.065  1.00  0.00      A    O
ATOM   1413  N   GLN A  99     -12.855 -18.668  24.629  1.00  0.00      A    N
ATOM   1414  HN  GLN A  99     -13.716 -19.101  24.885  1.00  0.00      A    H
ATOM   1415  CA  GLN A  99     -11.649 -19.551  24.787  1.00  0.00      A    C
ATOM   1416  HA  GLN A  99     -10.745 -19.070  24.443  1.00  0.00      A    H
ATOM   1417  CB  GLN A  99     -11.553 -20.021  26.274  1.00  0.00      A    C
ATOM   1418  HB1 GLN A  99     -12.377 -20.749  26.437  1.00  0.00      A    H
ATOM   1419  HB2 GLN A  99     -10.630 -20.612  26.458  1.00  0.00      A    H
ATOM   1420  CG  GLN A  99     -11.696 -18.903  27.354  1.00  0.00      A    C
ATOM   1421  HG1 GLN A  99     -10.899 -18.137  27.245  1.00  0.00      A    H
ATOM   1422  HG2 GLN A  99     -12.664 -18.361  27.305  1.00  0.00      A    H
ATOM   1423  CD  GLN A  99     -11.637 -19.554  28.762  1.00  0.00      A    C
ATOM   1424  OE1 GLN A  99     -12.637 -20.085  29.295  1.00  0.00      A    O
ATOM   1425  NE2 GLN A  99     -10.444 -19.455  29.416  1.00  0.00      A    N
ATOM   1426 HE21 GLN A  99     -10.410 -19.935  30.293  1.00  0.00      A    H
ATOM   1427 HE22 GLN A  99      -9.672 -19.037  28.937  1.00  0.00      A    H
ATOM   1428  C   GLN A  99     -11.602 -20.795  23.874  1.00  0.00      A    C
ATOM   1429  O   GLN A  99     -10.715 -21.050  23.092  1.00  0.00      A    O
ATOM   1430  N   ASN A 100     -12.602 -21.716  24.019  1.00  0.00      A    N
ATOM   1431  HN  ASN A 100     -13.374 -21.475  24.602  1.00  0.00      A    H
ATOM   1432  CA  ASN A 100     -12.530 -23.112  23.754  1.00  0.00      A    C
ATOM   1433  HA  ASN A 100     -11.619 -23.402  24.257  1.00  0.00      A    H
ATOM   1434  CB  ASN A 100     -13.752 -23.847  24.407  1.00  0.00      A    C
ATOM   1435  HB1 ASN A 100     -14.690 -23.512  23.915  1.00  0.00      A    H
ATOM   1436  HB2 ASN A 100     -13.803 -24.924  24.137  1.00  0.00      A    H
ATOM   1437  CG  ASN A 100     -13.711 -23.706  25.933  1.00  0.00      A    C
ATOM   1438  OD1 ASN A 100     -12.860 -23.017  26.544  1.00  0.00      A    O
ATOM   1439  ND2 ASN A 100     -14.546 -24.553  26.630  1.00  0.00      A    N
ATOM   1440 HD21 ASN A 100     -14.392 -24.673  27.610  1.00  0.00      A    H
ATOM   1441 HD22 ASN A 100     -15.181 -25.103  26.088  1.00  0.00      A    H
ATOM   1442  C   ASN A 100     -12.381 -23.395  22.278  1.00  0.00      A    C
ATOM   1443  O   ASN A 100     -11.566 -24.189  21.890  1.00  0.00      A    O
ATOM   1444  N   ARG A 101     -13.112 -22.798  21.386  1.00  0.00      A    N
ATOM   1445  HN  ARG A 101     -13.822 -22.141  21.629  1.00  0.00      A    H
ATOM   1446  CA  ARG A 101     -13.070 -23.191  19.985  1.00  0.00      A    C
ATOM   1447  HA  ARG A 101     -13.000 -24.263  19.874  1.00  0.00      A    H
ATOM   1448  CB  ARG A 101     -14.421 -22.650  19.322  1.00  0.00      A    C
ATOM   1449  HB1 ARG A 101     -14.431 -21.586  19.639  1.00  0.00      A    H
ATOM   1450  HB2 ARG A 101     -14.251 -22.812  18.236  1.00  0.00      A    H
ATOM   1451  CG  ARG A 101     -15.658 -23.514  19.704  1.00  0.00      A    C
ATOM   1452  HG1 ARG A 101     -15.743 -24.429  19.079  1.00  0.00      A    H
ATOM   1453  HG2 ARG A 101     -15.527 -23.856  20.753  1.00  0.00      A    H
ATOM   1454  CD  ARG A 101     -17.035 -22.758  19.649  1.00  0.00      A    C
ATOM   1455  HD1 ARG A 101     -17.886 -23.463  19.763  1.00  0.00      A    H
ATOM   1456  HD2 ARG A 101     -17.036 -22.102  20.546  1.00  0.00      A    H
ATOM   1457  NE  ARG A 101     -17.070 -22.090  18.345  1.00  0.00      A    N
ATOM   1458  HE  ARG A 101     -16.724 -22.497  17.500  1.00  0.00      A    H
ATOM   1459  CZ  ARG A 101     -17.434 -20.832  18.106  1.00  0.00      A    C
ATOM   1460  NH1 ARG A 101     -17.676 -20.001  19.124  1.00  0.00      A    N
ATOM   1461 HH11 ARG A 101     -17.575 -20.341  20.058  1.00  0.00      A    H
ATOM   1462 HH12 ARG A 101     -18.101 -19.098  19.055  1.00  0.00      A    H
ATOM   1463  NH2 ARG A 101     -17.353 -20.316  16.894  1.00  0.00      A    N
ATOM   1464 HH21 ARG A 101     -16.623 -20.586  16.265  1.00  0.00      A    H
ATOM   1465 HH22 ARG A 101     -17.367 -19.319  16.815  1.00  0.00      A    H
ATOM   1466  C   ARG A 101     -11.850 -22.648  19.209  1.00  0.00      A    C
ATOM   1467  O   ARG A 101     -11.643 -22.924  18.003  1.00  0.00      A    O
ATOM   1468  N   LYS A 102     -10.902 -21.965  19.874  1.00  0.00      A    N
ATOM   1469  HN  LYS A 102     -10.865 -21.712  20.838  1.00  0.00      A    H
ATOM   1470  CA  LYS A 102      -9.689 -21.520  19.251  1.00  0.00      A    C
ATOM   1471  HA  LYS A 102      -9.972 -21.232  18.249  1.00  0.00      A    H
ATOM   1472  CB  LYS A 102      -9.052 -20.296  19.842  1.00  0.00      A    C
ATOM   1473  HB1 LYS A 102      -8.430 -20.451  20.750  1.00  0.00      A    H
ATOM   1474  HB2 LYS A 102      -8.221 -20.096  19.132  1.00  0.00      A    H
ATOM   1475  CG  LYS A 102      -9.992 -19.073  19.726  1.00  0.00      A    C
ATOM   1476  HG1 LYS A 102      -9.252 -18.245  19.702  1.00  0.00      A    H
ATOM   1477  HG2 LYS A 102     -10.535 -19.062  18.757  1.00  0.00      A    H
ATOM   1478  CD  LYS A 102     -10.954 -18.842  20.894  1.00  0.00      A    C
ATOM   1479  HD1 LYS A 102     -11.573 -19.740  21.106  1.00  0.00      A    H
ATOM   1480  HD2 LYS A 102     -10.367 -18.843  21.838  1.00  0.00      A    H
ATOM   1481  CE  LYS A 102     -11.913 -17.661  20.732  1.00  0.00      A    C
ATOM   1482  HE1 LYS A 102     -12.296 -17.245  21.688  1.00  0.00      A    H
ATOM   1483  HE2 LYS A 102     -11.242 -16.980  20.165  1.00  0.00      A    H
ATOM   1484  NZ  LYS A 102     -13.058 -18.036  19.841  1.00  0.00      A    N
ATOM   1485  HZ1 LYS A 102     -13.887 -18.336  20.393  1.00  0.00      A    H
ATOM   1486  HZ2 LYS A 102     -13.375 -17.149  19.400  1.00  0.00      A    H
ATOM   1487  HZ3 LYS A 102     -12.829 -18.785  19.157  1.00  0.00      A    H
ATOM   1488  C   LYS A 102      -8.639 -22.639  19.225  1.00  0.00      A    C
ATOM   1489  O   LYS A 102      -8.132 -23.051  20.267  1.00  0.00      A    O
ATOM   1490  N   ASN A 103      -8.333 -23.194  18.052  1.00  0.00      A    N
ATOM   1491  HN  ASN A 103      -8.622 -22.708  17.231  1.00  0.00      A    H
ATOM   1492  CA  ASN A 103      -7.542 -24.411  17.876  1.00  0.00      A    C
ATOM   1493  HA  ASN A 103      -7.303 -24.805  18.853  1.00  0.00      A    H
ATOM   1494  CB  ASN A 103      -8.245 -25.373  16.915  1.00  0.00      A    C
ATOM   1495  HB1 ASN A 103      -8.560 -24.878  15.972  1.00  0.00      A    H
ATOM   1496  HB2 ASN A 103      -7.539 -26.181  16.625  1.00  0.00      A    H
ATOM   1497  CG  ASN A 103      -9.432 -25.996  17.561  1.00  0.00      A    C
ATOM   1498  OD1 ASN A 103      -9.431 -26.321  18.745  1.00  0.00      A    O
ATOM   1499  ND2 ASN A 103     -10.568 -26.028  16.734  1.00  0.00      A    N
ATOM   1500 HD21 ASN A 103     -11.149 -26.817  16.936  1.00  0.00      A    H
ATOM   1501 HD22 ASN A 103     -10.509 -25.581  15.841  1.00  0.00      A    H
ATOM   1502  C   ASN A 103      -6.152 -24.007  17.355  1.00  0.00      A    C
ATOM   1503  O   ASN A 103      -5.133 -24.659  17.690  1.00  0.00      A    O
ATOM   1504  N   ALA A 104      -6.051 -22.982  16.470  1.00  0.00      A    N
ATOM   1505  HN  ALA A 104      -6.878 -22.577  16.088  1.00  0.00      A    H
ATOM   1506  CA  ALA A 104      -4.885 -22.545  15.751  1.00  0.00      A    C
ATOM   1507  HA  ALA A 104      -4.497 -23.450  15.308  1.00  0.00      A    H
ATOM   1508  CB  ALA A 104      -5.315 -21.787  14.511  1.00  0.00      A    C
ATOM   1509  HB1 ALA A 104      -6.178 -22.369  14.123  1.00  0.00      A    H
ATOM   1510  HB2 ALA A 104      -5.704 -20.793  14.819  1.00  0.00      A    H
ATOM   1511  HB3 ALA A 104      -4.546 -21.566  13.740  1.00  0.00      A    H
ATOM   1512  C   ALA A 104      -3.779 -21.940  16.545  1.00  0.00      A    C
ATOM   1513  O   ALA A 104      -3.706 -21.723  17.769  1.00  0.00      A    O
ATOM   1514  N   LYS A 105      -2.651 -21.575  15.813  1.00  0.00      A    N
ATOM   1515  HN  LYS A 105      -2.688 -21.695  14.824  1.00  0.00      A    H
ATOM   1516  CA  LYS A 105      -1.396 -21.059  16.408  1.00  0.00      A    C
ATOM   1517  HA  LYS A 105      -1.086 -21.870  17.050  1.00  0.00      A    H
ATOM   1518  CB  LYS A 105      -0.277 -20.898  15.285  1.00  0.00      A    C
ATOM   1519  HB1 LYS A 105      -0.213 -21.928  14.873  1.00  0.00      A    H
ATOM   1520  HB2 LYS A 105      -0.566 -20.221  14.454  1.00  0.00      A    H
ATOM   1521  CG  LYS A 105       1.135 -20.417  15.747  1.00  0.00      A    C
ATOM   1522  HG1 LYS A 105       1.707 -20.273  14.805  1.00  0.00      A    H
ATOM   1523  HG2 LYS A 105       1.007 -19.438  16.256  1.00  0.00      A    H
ATOM   1524  CD  LYS A 105       1.784 -21.442  16.640  1.00  0.00      A    C
ATOM   1525  HD1 LYS A 105       1.304 -21.471  17.642  1.00  0.00      A    H
ATOM   1526  HD2 LYS A 105       1.611 -22.467  16.248  1.00  0.00      A    H
ATOM   1527  CE  LYS A 105       3.278 -21.193  16.921  1.00  0.00      A    C
ATOM   1528  HE1 LYS A 105       3.386 -20.191  17.388  1.00  0.00      A    H
ATOM   1529  HE2 LYS A 105       3.722 -21.802  17.738  1.00  0.00      A    H
ATOM   1530  NZ  LYS A 105       4.109 -21.284  15.747  1.00  0.00      A    N
ATOM   1531  HZ1 LYS A 105       3.956 -20.452  15.142  1.00  0.00      A    H
ATOM   1532  HZ2 LYS A 105       5.124 -21.387  15.947  1.00  0.00      A    H
ATOM   1533  HZ3 LYS A 105       3.756 -22.128  15.252  1.00  0.00      A    H
ATOM   1534  C   LYS A 105      -1.452 -19.763  17.196  1.00  0.00      A    C
ATOM   1535  O   LYS A 105      -1.864 -18.702  16.766  1.00  0.00      A    O
ATOM   1536  N   VAL A 106      -1.142 -19.939  18.507  1.00  0.00      A    N
ATOM   1537  HN  VAL A 106      -1.011 -20.840  18.912  1.00  0.00      A    H
ATOM   1538  CA  VAL A 106      -1.184 -18.903  19.420  1.00  0.00      A    C
ATOM   1539  HA  VAL A 106      -1.887 -18.161  19.069  1.00  0.00      A    H
ATOM   1540  CB  VAL A 106      -1.590 -19.405  20.767  1.00  0.00      A    C
ATOM   1541  HB  VAL A 106      -0.840 -20.031  21.296  1.00  0.00      A    H
ATOM   1542  CG1 VAL A 106      -1.867 -18.167  21.659  1.00  0.00      A    C
ATOM   1543 HG11 VAL A 106      -2.343 -18.547  22.588  1.00  0.00      A    H
ATOM   1544 HG12 VAL A 106      -0.919 -17.592  21.728  1.00  0.00      A    H
ATOM   1545 HG13 VAL A 106      -2.752 -17.559  21.374  1.00  0.00      A    H
ATOM   1546  CG2 VAL A 106      -2.939 -20.142  20.716  1.00  0.00      A    C
ATOM   1547 HG21 VAL A 106      -3.617 -19.533  20.081  1.00  0.00      A    H
ATOM   1548 HG22 VAL A 106      -2.723 -21.065  20.137  1.00  0.00      A    H
ATOM   1549 HG23 VAL A 106      -3.237 -20.375  21.761  1.00  0.00      A    H
ATOM   1550  C   VAL A 106       0.231 -18.389  19.479  1.00  0.00      A    C
ATOM   1551  O   VAL A 106       1.186 -19.208  19.566  1.00  0.00      A    O
ATOM   1552  N   VAL A 107       0.502 -17.087  19.217  1.00  0.00      A    N
ATOM   1553  HN  VAL A 107      -0.290 -16.489  19.120  1.00  0.00      A    H
ATOM   1554  CA  VAL A 107       1.886 -16.626  19.131  1.00  0.00      A    C
ATOM   1555  HA  VAL A 107       2.637 -17.364  18.890  1.00  0.00      A    H
ATOM   1556  CB  VAL A 107       2.110 -15.537  18.188  1.00  0.00      A    C
ATOM   1557  HB  VAL A 107       1.419 -14.671  18.266  1.00  0.00      A    H
ATOM   1558  CG1 VAL A 107       3.560 -14.983  18.077  1.00  0.00      A    C
ATOM   1559 HG11 VAL A 107       4.322 -15.735  17.777  1.00  0.00      A    H
ATOM   1560 HG12 VAL A 107       3.613 -14.289  17.211  1.00  0.00      A    H
ATOM   1561 HG13 VAL A 107       3.863 -14.422  18.986  1.00  0.00      A    H
ATOM   1562  CG2 VAL A 107       1.800 -16.196  16.847  1.00  0.00      A    C
ATOM   1563 HG21 VAL A 107       2.356 -15.679  16.036  1.00  0.00      A    H
ATOM   1564 HG22 VAL A 107       2.244 -17.214  16.831  1.00  0.00      A    H
ATOM   1565 HG23 VAL A 107       0.744 -16.446  16.613  1.00  0.00      A    H
ATOM   1566  C   VAL A 107       2.279 -16.055  20.528  1.00  0.00      A    C
ATOM   1567  O   VAL A 107       1.755 -15.092  21.058  1.00  0.00      A    O
ATOM   1568  N   THR A 108       3.212 -16.664  21.226  1.00  0.00      A    N
ATOM   1569  HN  THR A 108       3.633 -17.487  20.853  1.00  0.00      A    H
ATOM   1570  CA  THR A 108       3.594 -16.347  22.612  1.00  0.00      A    C
ATOM   1571  HA  THR A 108       2.696 -15.980  23.088  1.00  0.00      A    H
ATOM   1572  CB  THR A 108       4.051 -17.633  23.331  1.00  0.00      A    C
ATOM   1573  HB  THR A 108       4.335 -17.381  24.375  1.00  0.00      A    H
ATOM   1574  OG1 THR A 108       5.088 -18.371  22.787  1.00  0.00      A    O
ATOM   1575  HG1 THR A 108       5.688 -18.490  23.527  1.00  0.00      A    H
ATOM   1576  CG2 THR A 108       2.951 -18.634  23.387  1.00  0.00      A    C
ATOM   1577 HG21 THR A 108       2.011 -18.285  23.865  1.00  0.00      A    H
ATOM   1578 HG22 THR A 108       2.672 -18.966  22.364  1.00  0.00      A    H
ATOM   1579 HG23 THR A 108       3.273 -19.620  23.783  1.00  0.00      A    H
ATOM   1580  C   THR A 108       4.774 -15.407  22.834  1.00  0.00      A    C
ATOM   1581  O   THR A 108       5.770 -15.453  22.103  1.00  0.00      A    O
ATOM   1582  N   ILE A 109       4.628 -14.501  23.828  1.00  0.00      A    N
ATOM   1583  HN  ILE A 109       3.759 -14.369  24.298  1.00  0.00      A    H
ATOM   1584  CA  ILE A 109       5.663 -13.542  24.134  1.00  0.00      A    C
ATOM   1585  HA  ILE A 109       6.512 -13.567  23.467  1.00  0.00      A    H
ATOM   1586  CB  ILE A 109       5.099 -12.092  24.135  1.00  0.00      A    C
ATOM   1587  HB  ILE A 109       4.196 -12.129  24.780  1.00  0.00      A    H
ATOM   1588  CG2 ILE A 109       6.158 -11.126  24.660  1.00  0.00      A    C
ATOM   1589 HG21 ILE A 109       5.784 -10.108  24.421  1.00  0.00      A    H
ATOM   1590 HG22 ILE A 109       6.224 -11.095  25.769  1.00  0.00      A    H
ATOM   1591 HG23 ILE A 109       7.124 -11.329  24.149  1.00  0.00      A    H
ATOM   1592  CG1 ILE A 109       4.662 -11.770  22.699  1.00  0.00      A    C
ATOM   1593 HG11 ILE A 109       4.001 -12.584  22.329  1.00  0.00      A    H
ATOM   1594 HG12 ILE A 109       3.998 -10.881  22.649  1.00  0.00      A    H
ATOM   1595  CD  ILE A 109       5.811 -11.587  21.748  1.00  0.00      A    C
ATOM   1596  HD1 ILE A 109       6.532 -10.784  22.014  1.00  0.00      A    H
ATOM   1597  HD2 ILE A 109       6.424 -12.498  21.580  1.00  0.00      A    H
ATOM   1598  HD3 ILE A 109       5.484 -11.261  20.737  1.00  0.00      A    H
ATOM   1599  C   ILE A 109       6.231 -13.853  25.519  1.00  0.00      A    C
ATOM   1600  O   ILE A 109       5.510 -13.902  26.535  1.00  0.00      A    O
ATOM   1601  N   ASP A 110       7.621 -14.001  25.691  1.00  0.00      A    N
ATOM   1602  HN  ASP A 110       8.150 -13.954  24.847  1.00  0.00      A    H
ATOM   1603  CA  ASP A 110       8.268 -14.285  26.982  1.00  0.00      A    C
ATOM   1604  HA  ASP A 110       7.701 -15.085  27.433  1.00  0.00      A    H
ATOM   1605  CB  ASP A 110       9.789 -14.736  26.951  1.00  0.00      A    C
ATOM   1606  HB1 ASP A 110       9.841 -15.509  26.154  1.00  0.00      A    H
ATOM   1607  HB2 ASP A 110      10.497 -13.944  26.625  1.00  0.00      A    H
ATOM   1608  CG  ASP A 110      10.410 -15.388  28.169  1.00  0.00      A    C
ATOM   1609  OD1 ASP A 110       9.648 -16.087  28.865  1.00  0.00      A    O
ATOM   1610  OD2 ASP A 110      11.473 -14.925  28.654  1.00  0.00      A    O
ATOM   1611  C   ASP A 110       8.179 -13.055  27.902  1.00  0.00      A    C
ATOM   1612  O   ASP A 110       8.069 -13.265  29.095  1.00  0.00      A    O
ATOM   1613  N   GLY A 111       8.394 -11.870  27.396  1.00  0.00      A    N
ATOM   1614  HN  GLY A 111       8.659 -11.839  26.436  1.00  0.00      A    H
ATOM   1615  CA  GLY A 111       8.451 -10.671  28.261  1.00  0.00      A    C
ATOM   1616  HA1 GLY A 111       7.539 -10.695  28.839  1.00  0.00      A    H
ATOM   1617  HA2 GLY A 111       9.368 -10.826  28.810  1.00  0.00      A    H
ATOM   1618  C   GLY A 111       8.444  -9.469  27.346  1.00  0.00      A    C
ATOM   1619  O   GLY A 111       8.283  -9.539  26.114  1.00  0.00      A    O
ATOM   1620  N   TYR A 112       8.644  -8.278  27.887  1.00  0.00      A    N
ATOM   1621  HN  TYR A 112       8.715  -8.195  28.878  1.00  0.00      A    H
ATOM   1622  CA  TYR A 112       8.965  -7.102  27.117  1.00  0.00      A    C
ATOM   1623  HA  TYR A 112       9.322  -7.393  26.141  1.00  0.00      A    H
ATOM   1624  CB  TYR A 112       7.784  -6.106  26.741  1.00  0.00      A    C
ATOM   1625  HB1 TYR A 112       8.021  -5.339  25.973  1.00  0.00      A    H
ATOM   1626  HB2 TYR A 112       7.024  -6.690  26.178  1.00  0.00      A    H
ATOM   1627  CG  TYR A 112       7.169  -5.349  27.892  1.00  0.00      A    C
ATOM   1628  CD1 TYR A 112       7.097  -3.940  27.845  1.00  0.00      A    C
ATOM   1629  HD1 TYR A 112       7.597  -3.403  27.052  1.00  0.00      A    H
ATOM   1630  CE1 TYR A 112       6.483  -3.219  28.824  1.00  0.00      A    C
ATOM   1631  HE1 TYR A 112       6.253  -2.187  28.604  1.00  0.00      A    H
ATOM   1632  CZ  TYR A 112       5.836  -3.899  29.834  1.00  0.00      A    C
ATOM   1633  OH  TYR A 112       5.083  -3.132  30.752  1.00  0.00      A    O
ATOM   1634  HH  TYR A 112       5.257  -2.206  30.566  1.00  0.00      A    H
ATOM   1635  CD2 TYR A 112       6.555  -6.002  28.976  1.00  0.00      A    C
ATOM   1636  HD2 TYR A 112       6.580  -7.079  28.904  1.00  0.00      A    H
ATOM   1637  CE2 TYR A 112       5.874  -5.274  29.947  1.00  0.00      A    C
ATOM   1638  HE2 TYR A 112       5.343  -5.788  30.734  1.00  0.00      A    H
ATOM   1639  C   TYR A 112      10.022  -6.273  27.757  1.00  0.00      A    C
ATOM   1640  O   TYR A 112      10.496  -6.693  28.856  1.00  0.00      A    O
ATOM   1641  N   GLU A 113      10.451  -5.110  27.114  1.00  0.00      A    N
ATOM   1642  HN  GLU A 113      10.222  -4.999  26.150  1.00  0.00      A    H
ATOM   1643  CA  GLU A 113      11.504  -4.284  27.673  1.00  0.00      A    C
ATOM   1644  HA  GLU A 113      11.442  -4.376  28.747  1.00  0.00      A    H
ATOM   1645  CB  GLU A 113      12.964  -4.756  27.419  1.00  0.00      A    C
ATOM   1646  HB1 GLU A 113      13.628  -4.008  27.903  1.00  0.00      A    H
ATOM   1647  HB2 GLU A 113      13.110  -5.753  27.886  1.00  0.00      A    H
ATOM   1648  CG  GLU A 113      13.366  -4.850  25.938  1.00  0.00      A    C
ATOM   1649  HG1 GLU A 113      12.662  -5.566  25.461  1.00  0.00      A    H
ATOM   1650  HG2 GLU A 113      13.263  -3.900  25.372  1.00  0.00      A    H
ATOM   1651  CD  GLU A 113      14.835  -5.377  25.767  1.00  0.00      A    C
ATOM   1652  OE1 GLU A 113      14.927  -6.470  25.242  1.00  0.00      A    O
ATOM   1653  OE2 GLU A 113      15.757  -4.606  26.108  1.00  0.00      A    O
ATOM   1654  C   GLU A 113      11.318  -2.787  27.285  1.00  0.00      A    C
ATOM   1655  O   GLU A 113      10.531  -2.308  26.392  1.00  0.00      A    O
ATOM   1656  N   ASP A 114      12.077  -1.878  27.895  1.00  0.00      A    N
ATOM   1657  HN  ASP A 114      12.787  -2.181  28.526  1.00  0.00      A    H
ATOM   1658  CA  ASP A 114      12.019  -0.490  27.633  1.00  0.00      A    C
ATOM   1659  HA  ASP A 114      11.086  -0.244  27.149  1.00  0.00      A    H
ATOM   1660  CB  ASP A 114      11.993   0.326  28.943  1.00  0.00      A    C
ATOM   1661  HB1 ASP A 114      11.030   0.195  29.480  1.00  0.00      A    H
ATOM   1662  HB2 ASP A 114      12.798  -0.025  29.624  1.00  0.00      A    H
ATOM   1663  CG  ASP A 114      11.998   1.798  28.670  1.00  0.00      A    C
ATOM   1664  OD1 ASP A 114      11.037   2.324  28.138  1.00  0.00      A    O
ATOM   1665  OD2 ASP A 114      12.870   2.568  29.264  1.00  0.00      A    O
ATOM   1666  C   ASP A 114      13.157  -0.253  26.660  1.00  0.00      A    C
ATOM   1667  O   ASP A 114      14.230  -0.778  26.790  1.00  0.00      A    O
ATOM   1668  N   VAL A 115      12.991   0.598  25.651  1.00  0.00      A    N
ATOM   1669  HN  VAL A 115      12.100   1.006  25.465  1.00  0.00      A    H
ATOM   1670  CA  VAL A 115      14.080   0.967  24.691  1.00  0.00      A    C
ATOM   1671  HA  VAL A 115      14.904   0.354  25.025  1.00  0.00      A    H
ATOM   1672  CB  VAL A 115      13.693   0.638  23.151  1.00  0.00      A    C
ATOM   1673  HB  VAL A 115      12.731   1.179  23.019  1.00  0.00      A    H
ATOM   1674  CG1 VAL A 115      14.709   0.999  22.026  1.00  0.00      A    C
ATOM   1675 HG11 VAL A 115      14.353   0.952  20.975  1.00  0.00      A    H
ATOM   1676 HG12 VAL A 115      15.069   2.036  22.199  1.00  0.00      A    H
ATOM   1677 HG13 VAL A 115      15.520   0.240  22.064  1.00  0.00      A    H
ATOM   1678  CG2 VAL A 115      13.498  -0.951  23.030  1.00  0.00      A    C
ATOM   1679 HG21 VAL A 115      12.750  -1.365  23.740  1.00  0.00      A    H
ATOM   1680 HG22 VAL A 115      13.316  -1.211  21.965  1.00  0.00      A    H
ATOM   1681 HG23 VAL A 115      14.496  -1.408  23.198  1.00  0.00      A    H
ATOM   1682  C   VAL A 115      14.310   2.458  24.912  1.00  0.00      A    C
ATOM   1683  O   VAL A 115      13.365   3.233  24.916  1.00  0.00      A    O
ATOM   1684  N   PRO A 116      15.545   2.901  24.981  1.00  0.00      A    N
ATOM   1685  CD  PRO A 116      16.675   2.065  25.389  1.00  0.00      A    C
ATOM   1686  HD1 PRO A 116      17.290   1.576  24.604  1.00  0.00      A    H
ATOM   1687  HD2 PRO A 116      16.361   1.199  26.010  1.00  0.00      A    H
ATOM   1688  CA  PRO A 116      15.997   4.310  24.886  1.00  0.00      A    C
ATOM   1689  HA  PRO A 116      15.384   4.871  25.577  1.00  0.00      A    H
ATOM   1690  CB  PRO A 116      17.418   4.320  25.389  1.00  0.00      A    C
ATOM   1691  HB1 PRO A 116      18.079   4.311  24.496  1.00  0.00      A    H
ATOM   1692  HB2 PRO A 116      17.628   5.246  25.965  1.00  0.00      A    H
ATOM   1693  CG  PRO A 116      17.517   3.043  26.220  1.00  0.00      A    C
ATOM   1694  HG1 PRO A 116      18.527   2.660  26.478  1.00  0.00      A    H
ATOM   1695  HG2 PRO A 116      17.003   3.196  27.193  1.00  0.00      A    H
ATOM   1696  C   PRO A 116      15.881   4.959  23.503  1.00  0.00      A    C
ATOM   1697  O   PRO A 116      16.567   4.618  22.525  1.00  0.00      A    O
ATOM   1698  N   ALA A 117      15.020   5.968  23.354  1.00  0.00      A    N
ATOM   1699  HN  ALA A 117      14.452   6.291  24.108  1.00  0.00      A    H
ATOM   1700  CA  ALA A 117      14.768   6.810  22.206  1.00  0.00      A    C
ATOM   1701  HA  ALA A 117      15.385   6.457  21.393  1.00  0.00      A    H
ATOM   1702  CB  ALA A 117      13.325   6.793  21.761  1.00  0.00      A    C
ATOM   1703  HB1 ALA A 117      12.722   6.855  22.692  1.00  0.00      A    H
ATOM   1704  HB2 ALA A 117      13.072   7.680  21.141  1.00  0.00      A    H
ATOM   1705  HB3 ALA A 117      12.918   5.883  21.270  1.00  0.00      A    H
ATOM   1706  C   ALA A 117      15.183   8.213  22.693  1.00  0.00      A    C
ATOM   1707  O   ALA A 117      16.366   8.366  23.113  1.00  0.00      A    O
ATOM   1708  N   ASN A 118      14.285   9.227  22.823  1.00  0.00      A    N
ATOM   1709  HN  ASN A 118      13.321   8.973  22.838  1.00  0.00      A    H
ATOM   1710  CA  ASN A 118      14.505  10.664  23.003  1.00  0.00      A    C
ATOM   1711  HA  ASN A 118      13.558  11.136  22.786  1.00  0.00      A    H
ATOM   1712  CB  ASN A 118      14.731  11.124  24.506  1.00  0.00      A    C
ATOM   1713  HB1 ASN A 118      15.679  10.610  24.774  1.00  0.00      A    H
ATOM   1714  HB2 ASN A 118      14.858  12.227  24.537  1.00  0.00      A    H
ATOM   1715  CG  ASN A 118      13.523  10.721  25.322  1.00  0.00      A    C
ATOM   1716  OD1 ASN A 118      13.519   9.656  25.929  1.00  0.00      A    O
ATOM   1717  ND2 ASN A 118      12.579  11.751  25.500  1.00  0.00      A    N
ATOM   1718 HD21 ASN A 118      11.673  11.476  25.821  1.00  0.00      A    H
ATOM   1719 HD22 ASN A 118      12.818  12.637  25.104  1.00  0.00      A    H
ATOM   1720  C   ASN A 118      15.434  11.449  22.057  1.00  0.00      A    C
ATOM   1721  O   ASN A 118      15.114  12.489  21.526  1.00  0.00      A    O
ATOM   1722  N   ASP A 119      16.607  10.878  21.856  1.00  0.00      A    N
ATOM   1723  HN  ASP A 119      16.824   9.949  22.145  1.00  0.00      A    H
ATOM   1724  CA  ASP A 119      17.537  11.260  20.801  1.00  0.00      A    C
ATOM   1725  HA  ASP A 119      17.613  12.334  20.717  1.00  0.00      A    H
ATOM   1726  CB  ASP A 119      18.964  10.775  21.217  1.00  0.00      A    C
ATOM   1727  HB1 ASP A 119      19.377  11.465  21.984  1.00  0.00      A    H
ATOM   1728  HB2 ASP A 119      18.920   9.744  21.630  1.00  0.00      A    H
ATOM   1729  CG  ASP A 119      19.976  10.685  20.122  1.00  0.00      A    C
ATOM   1730  OD1 ASP A 119      20.509   9.604  19.861  1.00  0.00      A    O
ATOM   1731  OD2 ASP A 119      20.200  11.751  19.506  1.00  0.00      A    O
ATOM   1732  C   ASP A 119      17.071  10.582  19.493  1.00  0.00      A    C
ATOM   1733  O   ASP A 119      16.786   9.413  19.536  1.00  0.00      A    O
ATOM   1734  N   GLU A 120      16.973  11.283  18.320  1.00  0.00      A    N
ATOM   1735  HN  GLU A 120      17.238  12.243  18.365  1.00  0.00      A    H
ATOM   1736  CA  GLU A 120      16.481  10.877  17.051  1.00  0.00      A    C
ATOM   1737  HA  GLU A 120      15.603  10.319  17.340  1.00  0.00      A    H
ATOM   1738  CB  GLU A 120      16.155  12.034  16.158  1.00  0.00      A    C
ATOM   1739  HB1 GLU A 120      16.976  12.779  16.086  1.00  0.00      A    H
ATOM   1740  HB2 GLU A 120      16.012  11.630  15.133  1.00  0.00      A    H
ATOM   1741  CG  GLU A 120      14.837  12.738  16.558  1.00  0.00      A    C
ATOM   1742  HG1 GLU A 120      14.081  11.926  16.626  1.00  0.00      A    H
ATOM   1743  HG2 GLU A 120      14.937  13.298  17.512  1.00  0.00      A    H
ATOM   1744  CD  GLU A 120      14.346  13.704  15.478  1.00  0.00      A    C
ATOM   1745  OE1 GLU A 120      15.096  14.481  14.885  1.00  0.00      A    O
ATOM   1746  OE2 GLU A 120      13.163  13.710  15.201  1.00  0.00      A    O
ATOM   1747  C   GLU A 120      17.506   9.917  16.467  1.00  0.00      A    C
ATOM   1748  O   GLU A 120      17.108   9.188  15.532  1.00  0.00      A    O
ATOM   1749  N   LYS A 121      18.752   9.875  16.899  1.00  0.00      A    N
ATOM   1750  HN  LYS A 121      18.973  10.392  17.722  1.00  0.00      A    H
ATOM   1751  CA  LYS A 121      19.833   9.110  16.277  1.00  0.00      A    C
ATOM   1752  HA  LYS A 121      19.771   9.143  15.200  1.00  0.00      A    H
ATOM   1753  CB  LYS A 121      21.160   9.847  16.484  1.00  0.00      A    C
ATOM   1754  HB1 LYS A 121      21.029  10.847  16.017  1.00  0.00      A    H
ATOM   1755  HB2 LYS A 121      21.373   9.999  17.563  1.00  0.00      A    H
ATOM   1756  CG  LYS A 121      22.421   9.284  15.707  1.00  0.00      A    C
ATOM   1757  HG1 LYS A 121      22.806   8.256  15.875  1.00  0.00      A    H
ATOM   1758  HG2 LYS A 121      22.185   9.512  14.646  1.00  0.00      A    H
ATOM   1759  CD  LYS A 121      23.705  10.192  15.802  1.00  0.00      A    C
ATOM   1760  HD1 LYS A 121      23.336  11.233  15.679  1.00  0.00      A    H
ATOM   1761  HD2 LYS A 121      24.205  10.140  16.793  1.00  0.00      A    H
ATOM   1762  CE  LYS A 121      24.783   9.855  14.778  1.00  0.00      A    C
ATOM   1763  HE1 LYS A 121      24.394   9.972  13.744  1.00  0.00      A    H
ATOM   1764  HE2 LYS A 121      25.665  10.524  14.871  1.00  0.00      A    H
ATOM   1765  NZ  LYS A 121      25.332   8.505  14.976  1.00  0.00      A    N
ATOM   1766  HZ1 LYS A 121      25.986   8.407  14.173  1.00  0.00      A    H
ATOM   1767  HZ2 LYS A 121      25.789   8.432  15.907  1.00  0.00      A    H
ATOM   1768  HZ3 LYS A 121      24.573   7.795  14.943  1.00  0.00      A    H
ATOM   1769  C   LYS A 121      19.928   7.692  16.843  1.00  0.00      A    C
ATOM   1770  O   LYS A 121      19.906   6.677  16.130  1.00  0.00      A    O
ATOM   1771  N   SER A 122      19.897   7.548  18.148  1.00  0.00      A    N
ATOM   1772  HN  SER A 122      19.973   8.402  18.658  1.00  0.00      A    H
ATOM   1773  CA  SER A 122      19.646   6.247  18.795  1.00  0.00      A    C
ATOM   1774  HA  SER A 122      20.280   5.514  18.317  1.00  0.00      A    H
ATOM   1775  CB  SER A 122      20.137   6.175  20.231  1.00  0.00      A    C
ATOM   1776  HB1 SER A 122      19.752   5.248  20.707  1.00  0.00      A    H
ATOM   1777  HB2 SER A 122      21.229   6.256  20.049  1.00  0.00      A    H
ATOM   1778  OG  SER A 122      19.595   7.260  20.956  1.00  0.00      A    O
ATOM   1779  HG1 SER A 122      19.845   8.104  20.572  1.00  0.00      A    H
ATOM   1780  C   SER A 122      18.252   5.713  18.632  1.00  0.00      A    C
ATOM   1781  O   SER A 122      18.144   4.493  18.705  1.00  0.00      A    O
ATOM   1782  N   LEU A 123      17.238   6.524  18.434  1.00  0.00      A    N
ATOM   1783  HN  LEU A 123      17.360   7.512  18.492  1.00  0.00      A    H
ATOM   1784  CA  LEU A 123      15.920   6.129  17.843  1.00  0.00      A    C
ATOM   1785  HA  LEU A 123      15.511   5.285  18.378  1.00  0.00      A    H
ATOM   1786  CB  LEU A 123      14.889   7.270  17.938  1.00  0.00      A    C
ATOM   1787  HB1 LEU A 123      14.722   7.562  18.997  1.00  0.00      A    H
ATOM   1788  HB2 LEU A 123      15.301   8.215  17.523  1.00  0.00      A    H
ATOM   1789  CG  LEU A 123      13.492   7.099  17.318  1.00  0.00      A    C
ATOM   1790  HG  LEU A 123      13.693   6.918  16.240  1.00  0.00      A    H
ATOM   1791  CD1 LEU A 123      12.666   5.927  17.897  1.00  0.00      A    C
ATOM   1792 HD11 LEU A 123      13.265   4.992  17.893  1.00  0.00      A    H
ATOM   1793 HD12 LEU A 123      12.470   6.104  18.976  1.00  0.00      A    H
ATOM   1794 HD13 LEU A 123      11.702   5.865  17.348  1.00  0.00      A    H
ATOM   1795  CD2 LEU A 123      12.557   8.331  17.304  1.00  0.00      A    C
ATOM   1796 HD21 LEU A 123      12.910   9.245  16.782  1.00  0.00      A    H
ATOM   1797 HD22 LEU A 123      11.559   8.071  16.889  1.00  0.00      A    H
ATOM   1798 HD23 LEU A 123      12.406   8.604  18.370  1.00  0.00      A    H
ATOM   1799  C   LEU A 123      16.048   5.708  16.354  1.00  0.00      A    C
ATOM   1800  O   LEU A 123      15.476   4.718  16.007  1.00  0.00      A    O
ATOM   1801  N   GLN A 124      16.902   6.309  15.517  1.00  0.00      A    N
ATOM   1802  HN  GLN A 124      17.363   7.100  15.912  1.00  0.00      A    H
ATOM   1803  CA  GLN A 124      17.253   5.869  14.174  1.00  0.00      A    C
ATOM   1804  HA  GLN A 124      16.416   5.930  13.495  1.00  0.00      A    H
ATOM   1805  CB  GLN A 124      18.300   6.850  13.485  1.00  0.00      A    C
ATOM   1806  HB1 GLN A 124      18.036   7.916  13.657  1.00  0.00      A    H
ATOM   1807  HB2 GLN A 124      19.261   6.648  14.004  1.00  0.00      A    H
ATOM   1808  CG  GLN A 124      18.476   6.593  11.945  1.00  0.00      A    C
ATOM   1809  HG1 GLN A 124      18.694   5.534  11.689  1.00  0.00      A    H
ATOM   1810  HG2 GLN A 124      17.559   6.921  11.410  1.00  0.00      A    H
ATOM   1811  CD  GLN A 124      19.689   7.425  11.426  1.00  0.00      A    C
ATOM   1812  OE1 GLN A 124      19.701   8.680  11.548  1.00  0.00      A    O
ATOM   1813  NE2 GLN A 124      20.786   6.853  10.855  1.00  0.00      A    N
ATOM   1814 HE21 GLN A 124      21.597   7.436  10.895  1.00  0.00      A    H
ATOM   1815 HE22 GLN A 124      20.841   5.855  10.808  1.00  0.00      A    H
ATOM   1816  C   GLN A 124      17.812   4.465  14.134  1.00  0.00      A    C
ATOM   1817  O   GLN A 124      17.390   3.542  13.411  1.00  0.00      A    O
ATOM   1818  N   LYS A 125      18.722   4.300  15.106  1.00  0.00      A    N
ATOM   1819  HN  LYS A 125      19.109   5.124  15.513  1.00  0.00      A    H
ATOM   1820  CA  LYS A 125      19.309   3.007  15.406  1.00  0.00      A    C
ATOM   1821  HA  LYS A 125      19.670   2.568  14.488  1.00  0.00      A    H
ATOM   1822  CB  LYS A 125      20.598   3.137  16.365  1.00  0.00      A    C
ATOM   1823  HB1 LYS A 125      21.306   3.868  15.918  1.00  0.00      A    H
ATOM   1824  HB2 LYS A 125      20.202   3.588  17.299  1.00  0.00      A    H
ATOM   1825  CG  LYS A 125      21.153   1.756  16.625  1.00  0.00      A    C
ATOM   1826  HG1 LYS A 125      20.399   1.097  17.105  1.00  0.00      A    H
ATOM   1827  HG2 LYS A 125      21.463   1.271  15.674  1.00  0.00      A    H
ATOM   1828  CD  LYS A 125      22.372   1.869  17.535  1.00  0.00      A    C
ATOM   1829  HD1 LYS A 125      23.254   1.964  16.866  1.00  0.00      A    H
ATOM   1830  HD2 LYS A 125      22.232   2.629  18.333  1.00  0.00      A    H
ATOM   1831  CE  LYS A 125      22.711   0.616  18.445  1.00  0.00      A    C
ATOM   1832  HE1 LYS A 125      23.768   0.750  18.758  1.00  0.00      A    H
ATOM   1833  HE2 LYS A 125      22.084   0.480  19.352  1.00  0.00      A    H
ATOM   1834  NZ  LYS A 125      22.572  -0.652  17.645  1.00  0.00      A    N
ATOM   1835  HZ1 LYS A 125      21.625  -1.078  17.610  1.00  0.00      A    H
ATOM   1836  HZ2 LYS A 125      22.798  -0.400  16.661  1.00  0.00      A    H
ATOM   1837  HZ3 LYS A 125      23.229  -1.402  17.940  1.00  0.00      A    H
ATOM   1838  C   LYS A 125      18.266   1.983  15.817  1.00  0.00      A    C
ATOM   1839  O   LYS A 125      18.165   0.866  15.299  1.00  0.00      A    O
ATOM   1840  N   ALA A 126      17.473   2.324  16.823  1.00  0.00      A    N
ATOM   1841  HN  ALA A 126      17.442   3.223  17.253  1.00  0.00      A    H
ATOM   1842  CA  ALA A 126      16.435   1.472  17.312  1.00  0.00      A    C
ATOM   1843  HA  ALA A 126      16.764   0.590  17.842  1.00  0.00      A    H
ATOM   1844  CB  ALA A 126      15.664   2.257  18.383  1.00  0.00      A    C
ATOM   1845  HB1 ALA A 126      15.236   3.136  17.856  1.00  0.00      A    H
ATOM   1846  HB2 ALA A 126      14.825   1.721  18.875  1.00  0.00      A    H
ATOM   1847  HB3 ALA A 126      16.322   2.734  19.141  1.00  0.00      A    H
ATOM   1848  C   ALA A 126      15.467   0.973  16.251  1.00  0.00      A    C
ATOM   1849  O   ALA A 126      15.376  -0.249  16.082  1.00  0.00      A    O
ATOM   1850  N   VAL A 127      14.774   1.946  15.565  1.00  0.00      A    N
ATOM   1851  HN  VAL A 127      14.935   2.926  15.659  1.00  0.00      A    H
ATOM   1852  CA  VAL A 127      13.777   1.660  14.450  1.00  0.00      A    C
ATOM   1853  HA  VAL A 127      12.953   1.116  14.888  1.00  0.00      A    H
ATOM   1854  CB  VAL A 127      13.357   2.956  13.867  1.00  0.00      A    C
ATOM   1855  HB  VAL A 127      14.226   3.555  13.520  1.00  0.00      A    H
ATOM   1856  CG1 VAL A 127      12.402   2.758  12.608  1.00  0.00      A    C
ATOM   1857 HG11 VAL A 127      11.863   3.687  12.323  1.00  0.00      A    H
ATOM   1858 HG12 VAL A 127      13.026   2.504  11.724  1.00  0.00      A    H
ATOM   1859 HG13 VAL A 127      11.724   1.910  12.844  1.00  0.00      A    H
ATOM   1860  CG2 VAL A 127      12.549   3.747  14.957  1.00  0.00      A    C
ATOM   1861 HG21 VAL A 127      13.124   3.903  15.895  1.00  0.00      A    H
ATOM   1862 HG22 VAL A 127      12.314   4.762  14.572  1.00  0.00      A    H
ATOM   1863 HG23 VAL A 127      11.593   3.299  15.301  1.00  0.00      A    H
ATOM   1864  C   VAL A 127      14.397   0.764  13.399  1.00  0.00      A    C
ATOM   1865  O   VAL A 127      13.786  -0.263  12.962  1.00  0.00      A    O
ATOM   1866  N   ALA A 128      15.723   1.061  13.028  1.00  0.00      A    N
ATOM   1867  HN  ALA A 128      16.216   1.797  13.485  1.00  0.00      A    H
ATOM   1868  CA  ALA A 128      16.402   0.113  12.155  1.00  0.00      A    C
ATOM   1869  HA  ALA A 128      15.961   0.067  11.170  1.00  0.00      A    H
ATOM   1870  CB  ALA A 128      17.745   0.768  11.806  1.00  0.00      A    C
ATOM   1871  HB1 ALA A 128      17.675   1.828  11.479  1.00  0.00      A    H
ATOM   1872  HB2 ALA A 128      18.428   0.719  12.681  1.00  0.00      A    H
ATOM   1873  HB3 ALA A 128      18.290   0.233  10.999  1.00  0.00      A    H
ATOM   1874  C   ALA A 128      16.638  -1.340  12.593  1.00  0.00      A    C
ATOM   1875  O   ALA A 128      16.675  -2.274  11.781  1.00  0.00      A    O
ATOM   1876  N   HSE A 129      16.885  -1.490  13.895  1.00  0.00      A    N
ATOM   1877  HN  HSE A 129      16.987  -0.622  14.373  1.00  0.00      A    H
ATOM   1878  CA  HSE A 129      17.127  -2.792  14.490  1.00  0.00      A    C
ATOM   1879  HA  HSE A 129      17.753  -3.320  13.787  1.00  0.00      A    H
ATOM   1880  CB  HSE A 129      17.766  -2.646  15.911  1.00  0.00      A    C
ATOM   1881  HB1 HSE A 129      18.493  -1.806  15.890  1.00  0.00      A    H
ATOM   1882  HB2 HSE A 129      16.941  -2.249  16.540  1.00  0.00      A    H
ATOM   1883  ND1 HSE A 129      19.309  -4.620  15.743  1.00  0.00      A    N
ATOM   1884  CG  HSE A 129      18.352  -3.897  16.456  1.00  0.00      A    C
ATOM   1885  CE1 HSE A 129      19.511  -5.720  16.470  1.00  0.00      A    C
ATOM   1886  HE1 HSE A 129      20.126  -6.582  16.211  1.00  0.00      A    H
ATOM   1887  NE2 HSE A 129      18.775  -5.711  17.606  1.00  0.00      A    N
ATOM   1888  HE2 HSE A 129      18.362  -6.501  18.060  1.00  0.00      A    H
ATOM   1889  CD2 HSE A 129      18.025  -4.536  17.569  1.00  0.00      A    C
ATOM   1890  HD2 HSE A 129      17.259  -4.340  18.309  1.00  0.00      A    H
ATOM   1891  C   HSE A 129      15.844  -3.584  14.584  1.00  0.00      A    C
ATOM   1892  O   HSE A 129      15.853  -4.784  14.415  1.00  0.00      A    O
ATOM   1893  N   GLN A 130      14.695  -2.954  14.953  1.00  0.00      A    N
ATOM   1894  HN  GLN A 130      14.609  -1.983  15.163  1.00  0.00      A    H
ATOM   1895  CA  GLN A 130      13.448  -3.715  15.290  1.00  0.00      A    C
ATOM   1896  HA  GLN A 130      13.347  -4.424  14.482  1.00  0.00      A    H
ATOM   1897  CB  GLN A 130      13.528  -4.325  16.726  1.00  0.00      A    C
ATOM   1898  HB1 GLN A 130      12.622  -4.945  16.898  1.00  0.00      A    H
ATOM   1899  HB2 GLN A 130      14.436  -4.960  16.657  1.00  0.00      A    H
ATOM   1900  CG  GLN A 130      13.774  -3.318  17.913  1.00  0.00      A    C
ATOM   1901  HG1 GLN A 130      14.457  -2.497  17.604  1.00  0.00      A    H
ATOM   1902  HG2 GLN A 130      12.799  -2.826  18.116  1.00  0.00      A    H
ATOM   1903  CD  GLN A 130      14.362  -3.873  19.295  1.00  0.00      A    C
ATOM   1904  OE1 GLN A 130      14.836  -4.992  19.444  1.00  0.00      A    O
ATOM   1905  NE2 GLN A 130      14.330  -3.019  20.346  1.00  0.00      A    N
ATOM   1906 HE21 GLN A 130      14.767  -3.385  21.168  1.00  0.00      A    H
ATOM   1907 HE22 GLN A 130      13.976  -2.086  20.282  1.00  0.00      A    H
ATOM   1908  C   GLN A 130      12.261  -2.788  15.288  1.00  0.00      A    C
ATOM   1909  O   GLN A 130      12.417  -1.635  15.738  1.00  0.00      A    O
ATOM   1910  N   PRO A 131      11.041  -3.233  14.863  1.00  0.00      A    N
ATOM   1911  CD  PRO A 131      10.758  -4.547  14.239  1.00  0.00      A    C
ATOM   1912  HD1 PRO A 131      11.125  -5.318  14.951  1.00  0.00      A    H
ATOM   1913  HD2 PRO A 131      11.245  -4.739  13.259  1.00  0.00      A    H
ATOM   1914  CA  PRO A 131       9.939  -2.285  14.734  1.00  0.00      A    C
ATOM   1915  HA  PRO A 131      10.286  -1.340  14.343  1.00  0.00      A    H
ATOM   1916  CB  PRO A 131       8.979  -2.970  13.758  1.00  0.00      A    C
ATOM   1917  HB1 PRO A 131       7.954  -2.651  14.045  1.00  0.00      A    H
ATOM   1918  HB2 PRO A 131       9.160  -2.651  12.709  1.00  0.00      A    H
ATOM   1919  CG  PRO A 131       9.294  -4.493  13.907  1.00  0.00      A    C
ATOM   1920  HG1 PRO A 131       8.747  -4.936  14.766  1.00  0.00      A    H
ATOM   1921  HG2 PRO A 131       9.048  -5.021  12.961  1.00  0.00      A    H
ATOM   1922  C   PRO A 131       9.280  -2.020  16.087  1.00  0.00      A    C
ATOM   1923  O   PRO A 131       8.310  -2.643  16.489  1.00  0.00      A    O
ATOM   1924  N   VAL A 132       9.877  -1.091  16.870  1.00  0.00      A    N
ATOM   1925  HN  VAL A 132      10.783  -0.754  16.624  1.00  0.00      A    H
ATOM   1926  CA  VAL A 132       9.424  -0.681  18.191  1.00  0.00      A    C
ATOM   1927  HA  VAL A 132       9.286  -1.589  18.761  1.00  0.00      A    H
ATOM   1928  CB  VAL A 132      10.469   0.206  18.997  1.00  0.00      A    C
ATOM   1929  HB  VAL A 132      10.135   0.605  19.978  1.00  0.00      A    H
ATOM   1930  CG1 VAL A 132      11.818  -0.526  19.429  1.00  0.00      A    C
ATOM   1931 HG11 VAL A 132      12.489  -0.809  18.590  1.00  0.00      A    H
ATOM   1932 HG12 VAL A 132      12.485   0.166  19.986  1.00  0.00      A    H
ATOM   1933 HG13 VAL A 132      11.628  -1.405  20.081  1.00  0.00      A    H
ATOM   1934  CG2 VAL A 132      10.788   1.390  18.088  1.00  0.00      A    C
ATOM   1935 HG21 VAL A 132      11.543   2.052  18.563  1.00  0.00      A    H
ATOM   1936 HG22 VAL A 132      11.205   1.053  17.115  1.00  0.00      A    H
ATOM   1937 HG23 VAL A 132       9.875   1.997  17.907  1.00  0.00      A    H
ATOM   1938  C   VAL A 132       8.100  -0.091  18.285  1.00  0.00      A    C
ATOM   1939  O   VAL A 132       7.552   0.562  17.390  1.00  0.00      A    O
ATOM   1940  N   SER A 133       7.397  -0.365  19.423  1.00  0.00      A    N
ATOM   1941  HN  SER A 133       7.896  -0.834  20.148  1.00  0.00      A    H
ATOM   1942  CA  SER A 133       6.036   0.107  19.721  1.00  0.00      A    C
ATOM   1943  HA  SER A 133       5.464   0.325  18.831  1.00  0.00      A    H
ATOM   1944  CB  SER A 133       5.199  -0.915  20.641  1.00  0.00      A    C
ATOM   1945  HB1 SER A 133       5.749  -1.122  21.584  1.00  0.00      A    H
ATOM   1946  HB2 SER A 133       4.236  -0.444  20.933  1.00  0.00      A    H
ATOM   1947  OG  SER A 133       4.949  -2.102  19.914  1.00  0.00      A    O
ATOM   1948  HG1 SER A 133       4.102  -1.932  19.497  1.00  0.00      A    H
ATOM   1949  C   SER A 133       6.218   1.403  20.441  1.00  0.00      A    C
ATOM   1950  O   SER A 133       6.903   1.589  21.396  1.00  0.00      A    O
ATOM   1951  N   VAL A 134       5.541   2.467  19.911  1.00  0.00      A    N
ATOM   1952  HN  VAL A 134       4.807   2.360  19.245  1.00  0.00      A    H
ATOM   1953  CA  VAL A 134       5.907   3.829  20.333  1.00  0.00      A    C
ATOM   1954  HA  VAL A 134       6.460   3.853  21.261  1.00  0.00      A    H
ATOM   1955  CB  VAL A 134       6.869   4.553  19.307  1.00  0.00      A    C
ATOM   1956  HB  VAL A 134       7.091   5.507  19.830  1.00  0.00      A    H
ATOM   1957  CG1 VAL A 134       8.204   3.794  19.179  1.00  0.00      A    C
ATOM   1958 HG11 VAL A 134       8.972   4.373  18.624  1.00  0.00      A    H
ATOM   1959 HG12 VAL A 134       8.655   3.851  20.193  1.00  0.00      A    H
ATOM   1960 HG13 VAL A 134       8.079   2.807  18.684  1.00  0.00      A    H
ATOM   1961  CG2 VAL A 134       6.194   4.751  17.942  1.00  0.00      A    C
ATOM   1962 HG21 VAL A 134       5.858   3.739  17.629  1.00  0.00      A    H
ATOM   1963 HG22 VAL A 134       5.344   5.467  17.917  1.00  0.00      A    H
ATOM   1964 HG23 VAL A 134       6.993   5.172  17.295  1.00  0.00      A    H
ATOM   1965  C   VAL A 134       4.649   4.563  20.616  1.00  0.00      A    C
ATOM   1966  O   VAL A 134       3.575   4.109  20.168  1.00  0.00      A    O
ATOM   1967  N   ALA A 135       4.771   5.661  21.338  1.00  0.00      A    N
ATOM   1968  HN  ALA A 135       5.672   5.977  21.624  1.00  0.00      A    H
ATOM   1969  CA  ALA A 135       3.601   6.367  21.768  1.00  0.00      A    C
ATOM   1970  HA  ALA A 135       2.764   5.684  21.778  1.00  0.00      A    H
ATOM   1971  CB  ALA A 135       3.626   6.901  23.249  1.00  0.00      A    C
ATOM   1972  HB1 ALA A 135       3.659   6.013  23.915  1.00  0.00      A    H
ATOM   1973  HB2 ALA A 135       4.653   7.289  23.424  1.00  0.00      A    H
ATOM   1974  HB3 ALA A 135       2.856   7.697  23.339  1.00  0.00      A    H
ATOM   1975  C   ALA A 135       3.369   7.495  20.757  1.00  0.00      A    C
ATOM   1976  O   ALA A 135       4.335   8.059  20.252  1.00  0.00      A    O
ATOM   1977  N   ILE A 136       2.100   7.908  20.513  1.00  0.00      A    N
ATOM   1978  HN  ILE A 136       1.251   7.545  20.889  1.00  0.00      A    H
ATOM   1979  CA  ILE A 136       1.902   9.222  19.862  1.00  0.00      A    C
ATOM   1980  HA  ILE A 136       2.783   9.842  19.942  1.00  0.00      A    H
ATOM   1981  CB  ILE A 136       1.572   9.046  18.321  1.00  0.00      A    C
ATOM   1982  HB  ILE A 136       2.001   8.033  18.168  1.00  0.00      A    H
ATOM   1983  CG2 ILE A 136       0.067   8.852  17.981  1.00  0.00      A    C
ATOM   1984 HG21 ILE A 136      -0.371   7.955  18.468  1.00  0.00      A    H
ATOM   1985 HG22 ILE A 136      -0.499   9.717  18.388  1.00  0.00      A    H
ATOM   1986 HG23 ILE A 136      -0.134   8.666  16.904  1.00  0.00      A    H
ATOM   1987  CG1 ILE A 136       2.262   9.998  17.316  1.00  0.00      A    C
ATOM   1988 HG11 ILE A 136       1.851   9.988  16.284  1.00  0.00      A    H
ATOM   1989 HG12 ILE A 136       2.019  11.003  17.724  1.00  0.00      A    H
ATOM   1990  CD  ILE A 136       3.813   9.801  17.194  1.00  0.00      A    C
ATOM   1991  HD1 ILE A 136       4.032   8.870  16.630  1.00  0.00      A    H
ATOM   1992  HD2 ILE A 136       4.318  10.677  16.731  1.00  0.00      A    H
ATOM   1993  HD3 ILE A 136       4.246   9.545  18.185  1.00  0.00      A    H
ATOM   1994  C   ILE A 136       0.778  10.132  20.522  1.00  0.00      A    C
ATOM   1995  O   ILE A 136      -0.065   9.617  21.261  1.00  0.00      A    O
ATOM   1996  N   GLU A 137       0.700  11.427  20.171  1.00  0.00      A    N
ATOM   1997  HN  GLU A 137       1.412  11.813  19.589  1.00  0.00      A    H
ATOM   1998  CA  GLU A 137      -0.473  12.260  20.338  1.00  0.00      A    C
ATOM   1999  HA  GLU A 137      -1.132  11.855  21.092  1.00  0.00      A    H
ATOM   2000  CB  GLU A 137       0.007  13.653  20.711  1.00  0.00      A    C
ATOM   2001  HB1 GLU A 137       0.790  13.509  21.486  1.00  0.00      A    H
ATOM   2002  HB2 GLU A 137       0.547  14.001  19.805  1.00  0.00      A    H
ATOM   2003  CG  GLU A 137      -1.157  14.627  21.191  1.00  0.00      A    C
ATOM   2004  HG1 GLU A 137      -2.122  14.461  20.665  1.00  0.00      A    H
ATOM   2005  HG2 GLU A 137      -1.492  14.301  22.198  1.00  0.00      A    H
ATOM   2006  CD  GLU A 137      -0.788  16.102  21.176  1.00  0.00      A    C
ATOM   2007  OE1 GLU A 137      -0.874  16.719  20.070  1.00  0.00      A    O
ATOM   2008  OE2 GLU A 137      -0.540  16.700  22.265  1.00  0.00      A    O
ATOM   2009  C   GLU A 137      -1.256  12.279  19.060  1.00  0.00      A    C
ATOM   2010  O   GLU A 137      -0.720  12.504  17.969  1.00  0.00      A    O
ATOM   2011  N   ALA A 138      -2.573  11.996  19.159  1.00  0.00      A    N
ATOM   2012  HN  ALA A 138      -2.929  11.814  20.073  1.00  0.00      A    H
ATOM   2013  CA  ALA A 138      -3.289  11.745  17.962  1.00  0.00      A    C
ATOM   2014  HA  ALA A 138      -2.798  12.095  17.065  1.00  0.00      A    H
ATOM   2015  CB  ALA A 138      -3.620  10.231  17.779  1.00  0.00      A    C
ATOM   2016  HB1 ALA A 138      -4.217   9.971  16.879  1.00  0.00      A    H
ATOM   2017  HB2 ALA A 138      -2.661   9.670  17.734  1.00  0.00      A    H
ATOM   2018  HB3 ALA A 138      -4.152   9.824  18.665  1.00  0.00      A    H
ATOM   2019  C   ALA A 138      -4.582  12.486  17.949  1.00  0.00      A    C
ATOM   2020  O   ALA A 138      -5.139  12.925  16.973  1.00  0.00      A    O
ATOM   2021  N   GLY A 139      -5.236  12.653  19.192  1.00  0.00      A    N
ATOM   2022  HN  GLY A 139      -4.739  12.338  19.997  1.00  0.00      A    H
ATOM   2023  CA  GLY A 139      -6.537  13.337  19.524  1.00  0.00      A    C
ATOM   2024  HA1 GLY A 139      -7.252  13.285  18.715  1.00  0.00      A    H
ATOM   2025  HA2 GLY A 139      -6.899  12.965  20.471  1.00  0.00      A    H
ATOM   2026  C   GLY A 139      -6.284  14.820  19.715  1.00  0.00      A    C
ATOM   2027  O   GLY A 139      -6.524  15.274  20.849  1.00  0.00      A    O
ATOM   2028  N   GLY A 140      -5.932  15.466  18.638  1.00  0.00      A    N
ATOM   2029  HN  GLY A 140      -5.675  15.061  17.764  1.00  0.00      A    H
ATOM   2030  CA  GLY A 140      -6.021  16.969  18.413  1.00  0.00      A    C
ATOM   2031  HA1 GLY A 140      -6.727  17.418  19.096  1.00  0.00      A    H
ATOM   2032  HA2 GLY A 140      -5.069  17.473  18.342  1.00  0.00      A    H
ATOM   2033  C   GLY A 140      -6.695  16.998  17.038  1.00  0.00      A    C
ATOM   2034  O   GLY A 140      -7.117  16.000  16.443  1.00  0.00      A    O
ATOM   2035  N   ARG A 141      -6.839  18.237  16.542  1.00  0.00      A    N
ATOM   2036  HN  ARG A 141      -6.513  19.029  17.054  1.00  0.00      A    H
ATOM   2037  CA  ARG A 141      -7.609  18.423  15.294  1.00  0.00      A    C
ATOM   2038  HA  ARG A 141      -8.465  17.768  15.229  1.00  0.00      A    H
ATOM   2039  CB  ARG A 141      -8.038  19.863  15.317  1.00  0.00      A    C
ATOM   2040  HB1 ARG A 141      -8.502  20.100  16.298  1.00  0.00      A    H
ATOM   2041  HB2 ARG A 141      -7.137  20.487  15.135  1.00  0.00      A    H
ATOM   2042  CG  ARG A 141      -9.125  20.205  14.248  1.00  0.00      A    C
ATOM   2043  HG1 ARG A 141      -8.895  21.266  14.008  1.00  0.00      A    H
ATOM   2044  HG2 ARG A 141      -9.133  19.623  13.302  1.00  0.00      A    H
ATOM   2045  CD  ARG A 141     -10.591  20.347  14.794  1.00  0.00      A    C
ATOM   2046  HD1 ARG A 141     -10.614  20.834  15.793  1.00  0.00      A    H
ATOM   2047  HD2 ARG A 141     -11.184  20.927  14.055  1.00  0.00      A    H
ATOM   2048  NE  ARG A 141     -11.075  19.002  14.859  1.00  0.00      A    N
ATOM   2049  HE  ARG A 141     -10.919  18.499  15.709  1.00  0.00      A    H
ATOM   2050  CZ  ARG A 141     -11.882  18.462  13.899  1.00  0.00      A    C
ATOM   2051  NH1 ARG A 141     -12.284  19.082  12.800  1.00  0.00      A    N
ATOM   2052 HH11 ARG A 141     -11.995  20.038  12.759  1.00  0.00      A    H
ATOM   2053 HH12 ARG A 141     -12.874  18.651  12.117  1.00  0.00      A    H
ATOM   2054  NH2 ARG A 141     -12.359  17.192  13.967  1.00  0.00      A    N
ATOM   2055 HH21 ARG A 141     -12.141  16.725  14.824  1.00  0.00      A    H
ATOM   2056 HH22 ARG A 141     -12.915  16.777  13.247  1.00  0.00      A    H
ATOM   2057  C   ARG A 141      -6.792  18.082  14.029  1.00  0.00      A    C
ATOM   2058  O   ARG A 141      -7.235  17.228  13.209  1.00  0.00      A    O
ATOM   2059  N   ALA A 142      -5.522  18.587  13.829  1.00  0.00      A    N
ATOM   2060  HN  ALA A 142      -5.218  19.214  14.543  1.00  0.00      A    H
ATOM   2061  CA  ALA A 142      -4.719  18.515  12.663  1.00  0.00      A    C
ATOM   2062  HA  ALA A 142      -5.324  18.911  11.861  1.00  0.00      A    H
ATOM   2063  CB  ALA A 142      -3.409  19.314  12.988  1.00  0.00      A    C
ATOM   2064  HB1 ALA A 142      -3.805  20.299  13.316  1.00  0.00      A    H
ATOM   2065  HB2 ALA A 142      -2.802  18.867  13.804  1.00  0.00      A    H
ATOM   2066  HB3 ALA A 142      -2.762  19.517  12.108  1.00  0.00      A    H
ATOM   2067  C   ALA A 142      -4.354  17.116  12.318  1.00  0.00      A    C
ATOM   2068  O   ALA A 142      -4.543  16.823  11.136  1.00  0.00      A    O
ATOM   2069  N   PHE A 143      -3.821  16.286  13.287  1.00  0.00      A    N
ATOM   2070  HN  PHE A 143      -3.578  16.739  14.141  1.00  0.00      A    H
ATOM   2071  CA  PHE A 143      -3.678  14.830  13.277  1.00  0.00      A    C
ATOM   2072  HA  PHE A 143      -2.892  14.540  12.595  1.00  0.00      A    H
ATOM   2073  CB  PHE A 143      -3.063  14.354  14.653  1.00  0.00      A    C
ATOM   2074  HB1 PHE A 143      -2.351  15.023  15.184  1.00  0.00      A    H
ATOM   2075  HB2 PHE A 143      -3.850  14.113  15.399  1.00  0.00      A    H
ATOM   2076  CG  PHE A 143      -2.273  13.117  14.463  1.00  0.00      A    C
ATOM   2077  CD1 PHE A 143      -0.930  13.178  14.749  1.00  0.00      A    C
ATOM   2078  HD1 PHE A 143      -0.525  14.043  15.253  1.00  0.00      A    H
ATOM   2079  CE1 PHE A 143      -0.105  12.062  14.587  1.00  0.00      A    C
ATOM   2080  HE1 PHE A 143       0.968  12.158  14.663  1.00  0.00      A    H
ATOM   2081  CZ  PHE A 143      -0.698  10.828  14.103  1.00  0.00      A    C
ATOM   2082  HZ  PHE A 143      -0.041  10.001  13.878  1.00  0.00      A    H
ATOM   2083  CD2 PHE A 143      -2.885  11.818  14.255  1.00  0.00      A    C
ATOM   2084  HD2 PHE A 143      -3.939  11.644  14.095  1.00  0.00      A    H
ATOM   2085  CE2 PHE A 143      -2.111  10.739  14.060  1.00  0.00      A    C
ATOM   2086  HE2 PHE A 143      -2.497   9.759  13.819  1.00  0.00      A    H
ATOM   2087  C   PHE A 143      -4.957  13.999  12.906  1.00  0.00      A    C
ATOM   2088  O   PHE A 143      -4.916  13.080  12.093  1.00  0.00      A    O
ATOM   2089  N   GLN A 144      -6.225  14.272  13.414  1.00  0.00      A    N
ATOM   2090  HN  GLN A 144      -6.356  15.020  14.061  1.00  0.00      A    H
ATOM   2091  CA  GLN A 144      -7.398  13.626  12.893  1.00  0.00      A    C
ATOM   2092  HA  GLN A 144      -7.249  12.556  12.866  1.00  0.00      A    H
ATOM   2093  CB  GLN A 144      -8.551  13.799  13.804  1.00  0.00      A    C
ATOM   2094  HB1 GLN A 144      -8.860  14.862  13.711  1.00  0.00      A    H
ATOM   2095  HB2 GLN A 144      -9.382  13.257  13.305  1.00  0.00      A    H
ATOM   2096  CG  GLN A 144      -8.420  13.308  15.241  1.00  0.00      A    C
ATOM   2097  HG1 GLN A 144      -8.179  12.223  15.248  1.00  0.00      A    H
ATOM   2098  HG2 GLN A 144      -7.537  13.708  15.784  1.00  0.00      A    H
ATOM   2099  CD  GLN A 144      -9.623  13.564  16.037  1.00  0.00      A    C
ATOM   2100  OE1 GLN A 144     -10.715  12.944  16.151  1.00  0.00      A    O
ATOM   2101  NE2 GLN A 144      -9.553  14.663  16.834  1.00  0.00      A    N
ATOM   2102 HE21 GLN A 144     -10.363  14.886  17.377  1.00  0.00      A    H
ATOM   2103 HE22 GLN A 144      -8.682  15.153  16.785  1.00  0.00      A    H
ATOM   2104  C   GLN A 144      -7.777  13.930  11.395  1.00  0.00      A    C
ATOM   2105  O   GLN A 144      -8.208  13.026  10.672  1.00  0.00      A    O
ATOM   2106  N   LEU A 145      -7.666  15.175  10.997  1.00  0.00      A    N
ATOM   2107  HN  LEU A 145      -7.400  15.874  11.655  1.00  0.00      A    H
ATOM   2108  CA  LEU A 145      -7.610  15.755   9.655  1.00  0.00      A    C
ATOM   2109  HA  LEU A 145      -8.449  15.395   9.077  1.00  0.00      A    H
ATOM   2110  CB  LEU A 145      -7.893  17.231   9.900  1.00  0.00      A    C
ATOM   2111  HB1 LEU A 145      -7.080  17.582  10.570  1.00  0.00      A    H
ATOM   2112  HB2 LEU A 145      -7.793  17.981   9.087  1.00  0.00      A    H
ATOM   2113  CG  LEU A 145      -9.294  17.554  10.436  1.00  0.00      A    C
ATOM   2114  HG  LEU A 145      -9.411  17.190  11.479  1.00  0.00      A    H
ATOM   2115  CD1 LEU A 145      -9.555  19.065  10.427  1.00  0.00      A    C
ATOM   2116 HD11 LEU A 145      -8.930  19.496  11.238  1.00  0.00      A    H
ATOM   2117 HD12 LEU A 145      -9.284  19.404   9.404  1.00  0.00      A    H
ATOM   2118 HD13 LEU A 145     -10.611  19.271  10.702  1.00  0.00      A    H
ATOM   2119  CD2 LEU A 145     -10.402  16.980   9.581  1.00  0.00      A    C
ATOM   2120 HD21 LEU A 145     -10.443  15.870   9.539  1.00  0.00      A    H
ATOM   2121 HD22 LEU A 145     -11.402  17.298   9.945  1.00  0.00      A    H
ATOM   2122 HD23 LEU A 145     -10.172  17.287   8.539  1.00  0.00      A    H
ATOM   2123  C   LEU A 145      -6.368  15.530   8.811  1.00  0.00      A    C
ATOM   2124  O   LEU A 145      -6.270  16.181   7.717  1.00  0.00      A    O
ATOM   2125  N   TYR A 146      -5.363  14.725   9.175  1.00  0.00      A    N
ATOM   2126  HN  TYR A 146      -5.374  14.309  10.081  1.00  0.00      A    H
ATOM   2127  CA  TYR A 146      -4.233  14.485   8.248  1.00  0.00      A    C
ATOM   2128  HA  TYR A 146      -3.770  15.422   7.977  1.00  0.00      A    H
ATOM   2129  CB  TYR A 146      -3.169  13.677   8.949  1.00  0.00      A    C
ATOM   2130  HB1 TYR A 146      -2.907  14.231   9.875  1.00  0.00      A    H
ATOM   2131  HB2 TYR A 146      -3.754  12.818   9.342  1.00  0.00      A    H
ATOM   2132  CG  TYR A 146      -2.039  13.127   8.175  1.00  0.00      A    C
ATOM   2133  CD1 TYR A 146      -1.225  14.081   7.628  1.00  0.00      A    C
ATOM   2134  HD1 TYR A 146      -1.293  15.144   7.808  1.00  0.00      A    H
ATOM   2135  CE1 TYR A 146      -0.021  13.598   6.965  1.00  0.00      A    C
ATOM   2136  HE1 TYR A 146       0.799  14.276   6.781  1.00  0.00      A    H
ATOM   2137  CZ  TYR A 146       0.126  12.234   6.710  1.00  0.00      A    C
ATOM   2138  OH  TYR A 146       1.373  11.761   6.117  1.00  0.00      A    O
ATOM   2139  HH  TYR A 146       1.864  12.579   6.009  1.00  0.00      A    H
ATOM   2140  CD2 TYR A 146      -1.925  11.793   7.852  1.00  0.00      A    C
ATOM   2141  HD2 TYR A 146      -2.596  11.099   8.338  1.00  0.00      A    H
ATOM   2142  CE2 TYR A 146      -0.797  11.304   7.163  1.00  0.00      A    C
ATOM   2143  HE2 TYR A 146      -0.709  10.244   6.973  1.00  0.00      A    H
ATOM   2144  C   TYR A 146      -4.574  13.742   6.898  1.00  0.00      A    C
ATOM   2145  O   TYR A 146      -5.220  12.712   6.905  1.00  0.00      A    O
ATOM   2146  N   GLU A 147      -4.206  14.285   5.793  1.00  0.00      A    N
ATOM   2147  HN  GLU A 147      -3.767  15.180   5.794  1.00  0.00      A    H
ATOM   2148  CA  GLU A 147      -4.539  13.809   4.453  1.00  0.00      A    C
ATOM   2149  HA  GLU A 147      -5.344  13.092   4.513  1.00  0.00      A    H
ATOM   2150  CB  GLU A 147      -5.043  14.977   3.578  1.00  0.00      A    C
ATOM   2151  HB1 GLU A 147      -5.848  15.536   4.102  1.00  0.00      A    H
ATOM   2152  HB2 GLU A 147      -4.201  15.651   3.311  1.00  0.00      A    H
ATOM   2153  CG  GLU A 147      -5.738  14.591   2.260  1.00  0.00      A    C
ATOM   2154  HG1 GLU A 147      -5.904  15.528   1.688  1.00  0.00      A    H
ATOM   2155  HG2 GLU A 147      -4.989  13.875   1.860  1.00  0.00      A    H
ATOM   2156  CD  GLU A 147      -7.112  13.986   2.464  1.00  0.00      A    C
ATOM   2157  OE1 GLU A 147      -8.060  14.756   2.574  1.00  0.00      A    O
ATOM   2158  OE2 GLU A 147      -7.290  12.829   2.624  1.00  0.00      A    O
ATOM   2159  C   GLU A 147      -3.348  13.213   3.797  1.00  0.00      A    C
ATOM   2160  O   GLU A 147      -3.431  11.986   3.443  1.00  0.00      A    O
ATOM   2161  N   SER A 148      -2.219  13.940   3.694  1.00  0.00      A    N
ATOM   2162  HN  SER A 148      -2.353  14.920   3.819  1.00  0.00      A    H
ATOM   2163  CA  SER A 148      -1.086  13.518   2.936  1.00  0.00      A    C
ATOM   2164  HA  SER A 148      -0.793  12.508   3.181  1.00  0.00      A    H
ATOM   2165  CB  SER A 148      -1.434  13.581   1.364  1.00  0.00      A    C
ATOM   2166  HB1 SER A 148      -2.271  12.888   1.128  1.00  0.00      A    H
ATOM   2167  HB2 SER A 148      -1.800  14.583   1.053  1.00  0.00      A    H
ATOM   2168  OG  SER A 148      -0.371  13.195   0.536  1.00  0.00      A    O
ATOM   2169  HG1 SER A 148      -0.378  13.747  -0.249  1.00  0.00      A    H
ATOM   2170  C   SER A 148       0.149  14.381   3.186  1.00  0.00      A    C
ATOM   2171  O   SER A 148       0.068  15.510   3.601  1.00  0.00      A    O
ATOM   2172  N   GLY A 149       1.407  13.890   2.845  1.00  0.00      A    N
ATOM   2173  HN  GLY A 149       1.471  12.944   2.539  1.00  0.00      A    H
ATOM   2174  CA  GLY A 149       2.636  14.806   2.998  1.00  0.00      A    C
ATOM   2175  HA1 GLY A 149       3.181  14.769   2.067  1.00  0.00      A    H
ATOM   2176  HA2 GLY A 149       2.391  15.844   3.165  1.00  0.00      A    H
ATOM   2177  C   GLY A 149       3.462  14.313   4.131  1.00  0.00      A    C
ATOM   2178  O   GLY A 149       2.959  13.546   4.946  1.00  0.00      A    O
ATOM   2179  N   VAL A 150       4.609  14.920   4.339  1.00  0.00      A    N
ATOM   2180  HN  VAL A 150       5.060  15.405   3.594  1.00  0.00      A    H
ATOM   2181  CA  VAL A 150       5.267  14.788   5.587  1.00  0.00      A    C
ATOM   2182  HA  VAL A 150       5.221  13.772   5.950  1.00  0.00      A    H
ATOM   2183  CB  VAL A 150       6.756  15.013   5.398  1.00  0.00      A    C
ATOM   2184  HB  VAL A 150       6.949  16.034   5.002  1.00  0.00      A    H
ATOM   2185  CG1 VAL A 150       7.465  14.843   6.783  1.00  0.00      A    C
ATOM   2186 HG11 VAL A 150       7.025  14.003   7.362  1.00  0.00      A    H
ATOM   2187 HG12 VAL A 150       8.509  14.687   6.437  1.00  0.00      A    H
ATOM   2188 HG13 VAL A 150       7.412  15.767   7.399  1.00  0.00      A    H
ATOM   2189  CG2 VAL A 150       7.340  14.074   4.342  1.00  0.00      A    C
ATOM   2190 HG21 VAL A 150       7.043  14.482   3.352  1.00  0.00      A    H
ATOM   2191 HG22 VAL A 150       8.444  14.084   4.462  1.00  0.00      A    H
ATOM   2192 HG23 VAL A 150       7.088  13.000   4.467  1.00  0.00      A    H
ATOM   2193  C   VAL A 150       4.728  15.781   6.588  1.00  0.00      A    C
ATOM   2194  O   VAL A 150       4.566  17.023   6.350  1.00  0.00      A    O
ATOM   2195  N   PHE A 151       4.326  15.317   7.804  1.00  0.00      A    N
ATOM   2196  HN  PHE A 151       4.205  14.331   7.895  1.00  0.00      A    H
ATOM   2197  CA  PHE A 151       3.615  16.059   8.778  1.00  0.00      A    C
ATOM   2198  HA  PHE A 151       2.967  16.770   8.286  1.00  0.00      A    H
ATOM   2199  CB  PHE A 151       2.768  15.125   9.683  1.00  0.00      A    C
ATOM   2200  HB1 PHE A 151       2.191  14.401   9.070  1.00  0.00      A    H
ATOM   2201  HB2 PHE A 151       3.378  14.497  10.367  1.00  0.00      A    H
ATOM   2202  CG  PHE A 151       1.752  15.782  10.616  1.00  0.00      A    C
ATOM   2203  CD1 PHE A 151       0.483  16.136  10.075  1.00  0.00      A    C
ATOM   2204  HD1 PHE A 151       0.238  15.818   9.072  1.00  0.00      A    H
ATOM   2205  CE1 PHE A 151      -0.550  16.663  10.870  1.00  0.00      A    C
ATOM   2206  HE1 PHE A 151      -1.553  16.887  10.537  1.00  0.00      A    H
ATOM   2207  CZ  PHE A 151      -0.251  16.982  12.240  1.00  0.00      A    C
ATOM   2208  HZ  PHE A 151      -1.020  17.369  12.892  1.00  0.00      A    H
ATOM   2209  CD2 PHE A 151       1.940  16.065  11.971  1.00  0.00      A    C
ATOM   2210  HD2 PHE A 151       2.838  15.740  12.474  1.00  0.00      A    H
ATOM   2211  CE2 PHE A 151       0.993  16.730  12.805  1.00  0.00      A    C
ATOM   2212  HE2 PHE A 151       1.221  17.065  13.806  1.00  0.00      A    H
ATOM   2213  C   PHE A 151       4.579  16.853   9.642  1.00  0.00      A    C
ATOM   2214  O   PHE A 151       5.387  16.292  10.366  1.00  0.00      A    O
ATOM   2215  N   THR A 152       4.375  18.165   9.576  1.00  0.00      A    N
ATOM   2216  HN  THR A 152       3.790  18.470   8.829  1.00  0.00      A    H
ATOM   2217  CA  THR A 152       5.061  19.152  10.385  1.00  0.00      A    C
ATOM   2218  HA  THR A 152       6.019  18.769  10.704  1.00  0.00      A    H
ATOM   2219  CB  THR A 152       5.456  20.311   9.470  1.00  0.00      A    C
ATOM   2220  HB  THR A 152       6.028  21.029  10.097  1.00  0.00      A    H
ATOM   2221  OG1 THR A 152       4.292  21.020   9.028  1.00  0.00      A    O
ATOM   2222  HG1 THR A 152       4.609  21.535   8.282  1.00  0.00      A    H
ATOM   2223  CG2 THR A 152       6.223  19.837   8.332  1.00  0.00      A    C
ATOM   2224 HG21 THR A 152       6.591  20.702   7.740  1.00  0.00      A    H
ATOM   2225 HG22 THR A 152       7.162  19.332   8.645  1.00  0.00      A    H
ATOM   2226 HG23 THR A 152       5.608  19.185   7.675  1.00  0.00      A    H
ATOM   2227  C   THR A 152       4.270  19.548  11.583  1.00  0.00      A    C
ATOM   2228  O   THR A 152       4.806  19.900  12.650  1.00  0.00      A    O
ATOM   2229  N   GLY A 153       2.908  19.476  11.560  1.00  0.00      A    N
ATOM   2230  HN  GLY A 153       2.408  19.087  10.790  1.00  0.00      A    H
ATOM   2231  CA  GLY A 153       2.165  20.140  12.623  1.00  0.00      A    C
ATOM   2232  HA1 GLY A 153       2.232  19.505  13.494  1.00  0.00      A    H
ATOM   2233  HA2 GLY A 153       2.602  21.116  12.775  1.00  0.00      A    H
ATOM   2234  C   GLY A 153       0.690  20.324  12.311  1.00  0.00      A    C
ATOM   2235  O   GLY A 153       0.251  20.150  11.202  1.00  0.00      A    O
ATOM   2236  N   THR A 154      -0.160  20.717  13.282  1.00  0.00      A    N
ATOM   2237  HN  THR A 154      -1.092  20.913  12.987  1.00  0.00      A    H
ATOM   2238  CA  THR A 154       0.139  20.936  14.674  1.00  0.00      A    C
ATOM   2239  HA  THR A 154       1.145  21.261  14.892  1.00  0.00      A    H
ATOM   2240  CB  THR A 154      -0.709  21.963  15.420  1.00  0.00      A    C
ATOM   2241  HB  THR A 154      -1.739  21.555  15.501  1.00  0.00      A    H
ATOM   2242  OG1 THR A 154      -0.699  23.227  14.690  1.00  0.00      A    O
ATOM   2243  HG1 THR A 154      -1.481  23.650  15.052  1.00  0.00      A    H
ATOM   2244  CG2 THR A 154      -0.146  22.237  16.858  1.00  0.00      A    C
ATOM   2245 HG21 THR A 154      -0.796  22.988  17.356  1.00  0.00      A    H
ATOM   2246 HG22 THR A 154      -0.213  21.384  17.567  1.00  0.00      A    H
ATOM   2247 HG23 THR A 154       0.884  22.639  16.745  1.00  0.00      A    H
ATOM   2248  C   THR A 154      -0.046  19.667  15.507  1.00  0.00      A    C
ATOM   2249  O   THR A 154      -1.125  18.999  15.481  1.00  0.00      A    O
ATOM   2250  N   CYS A 155       0.990  19.161  16.255  1.00  0.00      A    N
ATOM   2251  HN  CYS A 155       1.792  19.712  16.471  1.00  0.00      A    H
ATOM   2252  CA  CYS A 155       0.792  18.088  17.247  1.00  0.00      A    C
ATOM   2253  HA  CYS A 155      -0.235  18.135  17.578  1.00  0.00      A    H
ATOM   2254  CB  CYS A 155       1.067  16.658  16.602  1.00  0.00      A    C
ATOM   2255  HB1 CYS A 155       0.731  15.835  17.269  1.00  0.00      A    H
ATOM   2256  HB2 CYS A 155       0.373  16.629  15.736  1.00  0.00      A    H
ATOM   2257  SG  CYS A 155       2.789  16.485  16.057  1.00  0.00      A    S
ATOM   2258  C   CYS A 155       1.666  18.326  18.454  1.00  0.00      A    C
ATOM   2259  O   CYS A 155       2.379  19.283  18.480  1.00  0.00      A    O
ATOM   2260  N   GLY A 156       1.696  17.499  19.485  1.00  0.00      A    N
ATOM   2261  HN  GLY A 156       1.000  16.807  19.663  1.00  0.00      A    H
ATOM   2262  CA  GLY A 156       2.486  17.812  20.651  1.00  0.00      A    C
ATOM   2263  HA1 GLY A 156       3.441  18.201  20.327  1.00  0.00      A    H
ATOM   2264  HA2 GLY A 156       1.927  18.507  21.259  1.00  0.00      A    H
ATOM   2265  C   GLY A 156       2.808  16.585  21.451  1.00  0.00      A    C
ATOM   2266  O   GLY A 156       3.221  15.568  20.876  1.00  0.00      A    O
ATOM   2267  N   THR A 157       2.725  16.617  22.726  1.00  0.00      A    N
ATOM   2268  HN  THR A 157       2.406  17.447  23.176  1.00  0.00      A    H
ATOM   2269  CA  THR A 157       3.235  15.575  23.612  1.00  0.00      A    C
ATOM   2270  HA  THR A 157       3.732  14.791  23.060  1.00  0.00      A    H
ATOM   2271  CB  THR A 157       4.271  16.119  24.588  1.00  0.00      A    C
ATOM   2272  HB  THR A 157       4.670  15.449  25.380  1.00  0.00      A    H
ATOM   2273  OG1 THR A 157       3.836  17.338  25.260  1.00  0.00      A    O
ATOM   2274  HG1 THR A 157       4.284  17.298  26.109  1.00  0.00      A    H
ATOM   2275  CG2 THR A 157       5.364  16.702  23.771  1.00  0.00      A    C
ATOM   2276 HG21 THR A 157       5.054  17.480  23.040  1.00  0.00      A    H
ATOM   2277 HG22 THR A 157       6.080  16.998  24.567  1.00  0.00      A    H
ATOM   2278 HG23 THR A 157       5.909  15.914  23.208  1.00  0.00      A    H
ATOM   2279  C   THR A 157       2.135  14.980  24.580  1.00  0.00      A    C
ATOM   2280  O   THR A 157       2.530  14.275  25.534  1.00  0.00      A    O
ATOM   2281  N   GLN A 158       0.823  15.300  24.447  1.00  0.00      A    N
ATOM   2282  HN  GLN A 158       0.436  15.881  23.735  1.00  0.00      A    H
ATOM   2283  CA  GLN A 158      -0.214  14.707  25.299  1.00  0.00      A    C
ATOM   2284  HA  GLN A 158       0.206  14.461  26.263  1.00  0.00      A    H
ATOM   2285  CB  GLN A 158      -1.489  15.649  25.449  1.00  0.00      A    C
ATOM   2286  HB1 GLN A 158      -1.943  15.867  24.459  1.00  0.00      A    H
ATOM   2287  HB2 GLN A 158      -2.322  15.126  25.965  1.00  0.00      A    H
ATOM   2288  CG  GLN A 158      -1.161  16.963  26.129  1.00  0.00      A    C
ATOM   2289  HG1 GLN A 158      -0.291  17.520  25.721  1.00  0.00      A    H
ATOM   2290  HG2 GLN A 158      -2.030  17.617  25.903  1.00  0.00      A    H
ATOM   2291  CD  GLN A 158      -0.999  16.869  27.675  1.00  0.00      A    C
ATOM   2292  OE1 GLN A 158      -1.731  16.246  28.407  1.00  0.00      A    O
ATOM   2293  NE2 GLN A 158       0.099  17.515  28.219  1.00  0.00      A    N
ATOM   2294 HE21 GLN A 158       0.283  17.355  29.189  1.00  0.00      A    H
ATOM   2295 HE22 GLN A 158       0.731  18.031  27.642  1.00  0.00      A    H
ATOM   2296  C   GLN A 158      -0.723  13.324  24.786  1.00  0.00      A    C
ATOM   2297  O   GLN A 158      -1.826  13.251  24.201  1.00  0.00      A    O
ATOM   2298  N   LEU A 159       0.076  12.298  25.008  1.00  0.00      A    N
ATOM   2299  HN  LEU A 159       1.005  12.470  25.327  1.00  0.00      A    H
ATOM   2300  CA  LEU A 159      -0.041  10.948  24.583  1.00  0.00      A    C
ATOM   2301  HA  LEU A 159       0.067  10.997  23.509  1.00  0.00      A    H
ATOM   2302  CB  LEU A 159       1.165  10.163  25.131  1.00  0.00      A    C
ATOM   2303  HB1 LEU A 159       1.027   9.909  26.204  1.00  0.00      A    H
ATOM   2304  HB2 LEU A 159       1.083   9.163  24.654  1.00  0.00      A    H
ATOM   2305  CG  LEU A 159       2.570  10.713  25.024  1.00  0.00      A    C
ATOM   2306  HG  LEU A 159       2.674  11.696  25.532  1.00  0.00      A    H
ATOM   2307  CD1 LEU A 159       3.734   9.771  25.547  1.00  0.00      A    C
ATOM   2308 HD11 LEU A 159       3.532   8.771  25.108  1.00  0.00      A    H
ATOM   2309 HD12 LEU A 159       4.736  10.138  25.238  1.00  0.00      A    H
ATOM   2310 HD13 LEU A 159       3.683   9.727  26.656  1.00  0.00      A    H
ATOM   2311  CD2 LEU A 159       3.009  11.029  23.583  1.00  0.00      A    C
ATOM   2312 HD21 LEU A 159       4.033  11.452  23.668  1.00  0.00      A    H
ATOM   2313 HD22 LEU A 159       3.024  10.111  22.957  1.00  0.00      A    H
ATOM   2314 HD23 LEU A 159       2.323  11.811  23.195  1.00  0.00      A    H
ATOM   2315  C   LEU A 159      -1.419  10.197  24.782  1.00  0.00      A    C
ATOM   2316  O   LEU A 159      -1.819   9.943  25.915  1.00  0.00      A    O
ATOM   2317  N   ASP A 160      -1.964   9.792  23.597  1.00  0.00      A    N
ATOM   2318  HN  ASP A 160      -1.544  10.133  22.759  1.00  0.00      A    H
ATOM   2319  CA  ASP A 160      -3.275   9.126  23.466  1.00  0.00      A    C
ATOM   2320  HA  ASP A 160      -3.855   9.349  24.350  1.00  0.00      A    H
ATOM   2321  CB  ASP A 160      -3.972   9.569  22.185  1.00  0.00      A    C
ATOM   2322  HB1 ASP A 160      -3.236   9.558  21.353  1.00  0.00      A    H
ATOM   2323  HB2 ASP A 160      -4.845   8.983  21.826  1.00  0.00      A    H
ATOM   2324  CG  ASP A 160      -4.449  11.033  22.354  1.00  0.00      A    C
ATOM   2325  OD1 ASP A 160      -5.406  11.307  23.038  1.00  0.00      A    O
ATOM   2326  OD2 ASP A 160      -3.874  11.878  21.567  1.00  0.00      A    O
ATOM   2327  C   ASP A 160      -3.108   7.652  23.581  1.00  0.00      A    C
ATOM   2328  O   ASP A 160      -3.468   7.048  24.609  1.00  0.00      A    O
ATOM   2329  N   HSP A 161      -2.730   7.070  22.490  1.00  0.00      A    N
ATOM   2330  HN  HSP A 161      -2.444   7.612  21.704  1.00  0.00      A    H
ATOM   2331  CA  HSP A 161      -2.483   5.629  22.344  1.00  0.00      A    C
ATOM   2332  HA  HSP A 161      -2.456   5.178  23.325  1.00  0.00      A    H
ATOM   2333  CB  HSP A 161      -3.565   5.072  21.443  1.00  0.00      A    C
ATOM   2334  HB1 HSP A 161      -3.320   3.993  21.347  1.00  0.00      A    H
ATOM   2335  HB2 HSP A 161      -4.538   5.251  21.949  1.00  0.00      A    H
ATOM   2336  CD2 HSP A 161      -4.691   6.218  19.457  1.00  0.00      A    C
ATOM   2337  HD2 HSP A 161      -5.439   6.884  19.870  1.00  0.00      A    H
ATOM   2338  CG  HSP A 161      -3.594   5.674  20.012  1.00  0.00      A    C
ATOM   2339  NE2 HSP A 161      -4.632   6.097  18.072  1.00  0.00      A    N
ATOM   2340  HE2 HSP A 161      -5.348   6.233  17.388  1.00  0.00      A    H
ATOM   2341  ND1 HSP A 161      -2.888   5.197  18.957  1.00  0.00      A    N
ATOM   2342  HD1 HSP A 161      -2.226   4.449  18.992  1.00  0.00      A    H
ATOM   2343  CE1 HSP A 161      -3.519   5.438  17.802  1.00  0.00      A    C
ATOM   2344  HE1 HSP A 161      -3.014   5.393  16.860  1.00  0.00      A    H
ATOM   2345  C   HSP A 161      -1.158   5.427  21.708  1.00  0.00      A    C
ATOM   2346  O   HSP A 161      -0.596   6.356  21.167  1.00  0.00      A    O
ATOM   2347  N   GLY A 162      -0.670   4.214  21.716  1.00  0.00      A    N
ATOM   2348  HN  GLY A 162      -1.094   3.587  22.365  1.00  0.00      A    H
ATOM   2349  CA  GLY A 162       0.441   3.727  20.925  1.00  0.00      A    C
ATOM   2350  HA1 GLY A 162       1.242   4.451  20.939  1.00  0.00      A    H
ATOM   2351  HA2 GLY A 162       0.756   2.767  21.306  1.00  0.00      A    H
ATOM   2352  C   GLY A 162       0.161   3.369  19.483  1.00  0.00      A    C
ATOM   2353  O   GLY A 162      -0.956   3.156  18.991  1.00  0.00      A    O
ATOM   2354  N   VAL A 163       1.322   3.350  18.725  1.00  0.00      A    N
ATOM   2355  HN  VAL A 163       2.211   3.470  19.161  1.00  0.00      A    H
ATOM   2356  CA  VAL A 163       1.385   3.194  17.321  1.00  0.00      A    C
ATOM   2357  HA  VAL A 163       0.527   2.715  16.873  1.00  0.00      A    H
ATOM   2358  CB  VAL A 163       1.558   4.488  16.570  1.00  0.00      A    C
ATOM   2359  HB  VAL A 163       1.791   4.222  15.517  1.00  0.00      A    H
ATOM   2360  CG1 VAL A 163       0.267   5.366  16.566  1.00  0.00      A    C
ATOM   2361 HG11 VAL A 163       0.398   6.363  16.094  1.00  0.00      A    H
ATOM   2362 HG12 VAL A 163      -0.560   4.735  16.177  1.00  0.00      A    H
ATOM   2363 HG13 VAL A 163       0.046   5.680  17.609  1.00  0.00      A    H
ATOM   2364  CG2 VAL A 163       2.711   5.319  17.147  1.00  0.00      A    C
ATOM   2365 HG21 VAL A 163       2.800   6.330  16.696  1.00  0.00      A    H
ATOM   2366 HG22 VAL A 163       2.587   5.353  18.251  1.00  0.00      A    H
ATOM   2367 HG23 VAL A 163       3.750   4.994  16.924  1.00  0.00      A    H
ATOM   2368  C   VAL A 163       2.628   2.346  17.084  1.00  0.00      A    C
ATOM   2369  O   VAL A 163       3.188   1.903  18.091  1.00  0.00      A    O
ATOM   2370  N   VAL A 164       3.060   2.070  15.868  1.00  0.00      A    N
ATOM   2371  HN  VAL A 164       2.504   2.435  15.124  1.00  0.00      A    H
ATOM   2372  CA  VAL A 164       4.196   1.287  15.577  1.00  0.00      A    C
ATOM   2373  HA  VAL A 164       4.668   1.081  16.527  1.00  0.00      A    H
ATOM   2374  CB  VAL A 164       3.901  -0.092  14.942  1.00  0.00      A    C
ATOM   2375  HB  VAL A 164       3.383   0.063  13.972  1.00  0.00      A    H
ATOM   2376  CG1 VAL A 164       5.125  -1.005  14.696  1.00  0.00      A    C
ATOM   2377 HG11 VAL A 164       4.841  -1.853  14.036  1.00  0.00      A    H
ATOM   2378 HG12 VAL A 164       6.014  -0.631  14.145  1.00  0.00      A    H
ATOM   2379 HG13 VAL A 164       5.510  -1.442  15.642  1.00  0.00      A    H
ATOM   2380  CG2 VAL A 164       3.003  -0.906  15.831  1.00  0.00      A    C
ATOM   2381 HG21 VAL A 164       3.409  -0.822  16.862  1.00  0.00      A    H
ATOM   2382 HG22 VAL A 164       1.944  -0.613  15.668  1.00  0.00      A    H
ATOM   2383 HG23 VAL A 164       3.015  -1.979  15.545  1.00  0.00      A    H
ATOM   2384  C   VAL A 164       5.205   2.022  14.743  1.00  0.00      A    C
ATOM   2385  O   VAL A 164       4.816   2.663  13.746  1.00  0.00      A    O
ATOM   2386  N   ALA A 165       6.517   2.008  15.100  1.00  0.00      A    N
ATOM   2387  HN  ALA A 165       6.782   1.410  15.852  1.00  0.00      A    H
ATOM   2388  CA  ALA A 165       7.485   2.756  14.362  1.00  0.00      A    C
ATOM   2389  HA  ALA A 165       7.098   3.670  13.937  1.00  0.00      A    H
ATOM   2390  CB  ALA A 165       8.769   2.877  15.155  1.00  0.00      A    C
ATOM   2391  HB1 ALA A 165       9.615   3.217  14.521  1.00  0.00      A    H
ATOM   2392  HB2 ALA A 165       8.534   3.621  15.946  1.00  0.00      A    H
ATOM   2393  HB3 ALA A 165       9.004   1.892  15.613  1.00  0.00      A    H
ATOM   2394  C   ALA A 165       7.936   1.876  13.162  1.00  0.00      A    C
ATOM   2395  O   ALA A 165       8.614   0.877  13.400  1.00  0.00      A    O
ATOM   2396  N   VAL A 166       7.472   2.252  11.957  1.00  0.00      A    N
ATOM   2397  HN  VAL A 166       6.973   3.106  11.827  1.00  0.00      A    H
ATOM   2398  CA  VAL A 166       7.604   1.444  10.757  1.00  0.00      A    C
ATOM   2399  HA  VAL A 166       7.543   0.403  11.039  1.00  0.00      A    H
ATOM   2400  CB  VAL A 166       6.455   1.758   9.760  1.00  0.00      A    C
ATOM   2401  HB  VAL A 166       6.265   2.853   9.751  1.00  0.00      A    H
ATOM   2402  CG1 VAL A 166       6.822   1.189   8.348  1.00  0.00      A    C
ATOM   2403 HG11 VAL A 166       7.529   1.973   8.002  1.00  0.00      A    H
ATOM   2404 HG12 VAL A 166       7.248   0.163   8.369  1.00  0.00      A    H
ATOM   2405 HG13 VAL A 166       5.888   1.223   7.748  1.00  0.00      A    H
ATOM   2406  CG2 VAL A 166       5.239   0.959  10.347  1.00  0.00      A    C
ATOM   2407 HG21 VAL A 166       4.852   1.495  11.240  1.00  0.00      A    H
ATOM   2408 HG22 VAL A 166       4.379   0.977   9.645  1.00  0.00      A    H
ATOM   2409 HG23 VAL A 166       5.533  -0.087  10.581  1.00  0.00      A    H
ATOM   2410  C   VAL A 166       8.913   1.800  10.054  1.00  0.00      A    C
ATOM   2411  O   VAL A 166       9.536   0.922   9.456  1.00  0.00      A    O
ATOM   2412  N   GLY A 167       9.338   3.050  10.056  1.00  0.00      A    N
ATOM   2413  HN  GLY A 167       8.851   3.769  10.546  1.00  0.00      A    H
ATOM   2414  CA  GLY A 167      10.592   3.297   9.345  1.00  0.00      A    C
ATOM   2415  HA1 GLY A 167      11.351   2.608   9.685  1.00  0.00      A    H
ATOM   2416  HA2 GLY A 167      10.452   3.071   8.298  1.00  0.00      A    H
ATOM   2417  C   GLY A 167      11.223   4.651   9.448  1.00  0.00      A    C
ATOM   2418  O   GLY A 167      10.691   5.511  10.127  1.00  0.00      A    O
ATOM   2419  N   TYR A 168      12.226   4.928   8.648  1.00  0.00      A    N
ATOM   2420  HN  TYR A 168      12.672   4.257   8.061  1.00  0.00      A    H
ATOM   2421  CA  TYR A 168      12.701   6.289   8.444  1.00  0.00      A    C
ATOM   2422  HA  TYR A 168      11.943   7.031   8.649  1.00  0.00      A    H
ATOM   2423  CB  TYR A 168      13.775   6.876   9.427  1.00  0.00      A    C
ATOM   2424  HB1 TYR A 168      13.874   7.978   9.318  1.00  0.00      A    H
ATOM   2425  HB2 TYR A 168      13.319   6.680  10.421  1.00  0.00      A    H
ATOM   2426  CG  TYR A 168      15.123   6.207   9.319  1.00  0.00      A    C
ATOM   2427  CD1 TYR A 168      16.110   6.664   8.451  1.00  0.00      A    C
ATOM   2428  HD1 TYR A 168      15.740   7.472   7.837  1.00  0.00      A    H
ATOM   2429  CE1 TYR A 168      17.325   6.088   8.369  1.00  0.00      A    C
ATOM   2430  HE1 TYR A 168      17.992   6.485   7.618  1.00  0.00      A    H
ATOM   2431  CZ  TYR A 168      17.702   5.036   9.246  1.00  0.00      A    C
ATOM   2432  OH  TYR A 168      18.983   4.389   9.086  1.00  0.00      A    O
ATOM   2433  HH  TYR A 168      19.394   4.676   8.267  1.00  0.00      A    H
ATOM   2434  CD2 TYR A 168      15.485   5.237  10.263  1.00  0.00      A    C
ATOM   2435  HD2 TYR A 168      14.725   5.060  11.010  1.00  0.00      A    H
ATOM   2436  CE2 TYR A 168      16.726   4.572  10.154  1.00  0.00      A    C
ATOM   2437  HE2 TYR A 168      16.985   3.763  10.822  1.00  0.00      A    H
ATOM   2438  C   TYR A 168      13.031   6.461   7.018  1.00  0.00      A    C
ATOM   2439  O   TYR A 168      13.532   5.562   6.419  1.00  0.00      A    O
ATOM   2440  N   GLY A 169      12.710   7.613   6.387  1.00  0.00      A    N
ATOM   2441  HN  GLY A 169      12.265   8.330   6.917  1.00  0.00      A    H
ATOM   2442  CA  GLY A 169      12.868   7.869   4.965  1.00  0.00      A    C
ATOM   2443  HA1 GLY A 169      13.450   7.064   4.541  1.00  0.00      A    H
ATOM   2444  HA2 GLY A 169      11.914   8.005   4.478  1.00  0.00      A    H
ATOM   2445  C   GLY A 169      13.482   9.233   5.001  1.00  0.00      A    C
ATOM   2446  O   GLY A 169      12.872  10.291   4.909  1.00  0.00      A    O
ATOM   2447  N   THR A 170      14.784   9.226   5.079  1.00  0.00      A    N
ATOM   2448  HN  THR A 170      15.226   8.377   5.357  1.00  0.00      A    H
ATOM   2449  CA  THR A 170      15.538  10.350   4.698  1.00  0.00      A    C
ATOM   2450  HA  THR A 170      15.062  11.302   4.880  1.00  0.00      A    H
ATOM   2451  CB  THR A 170      16.898  10.424   5.330  1.00  0.00      A    C
ATOM   2452  HB  THR A 170      17.411   9.464   5.108  1.00  0.00      A    H
ATOM   2453  OG1 THR A 170      16.702  10.531   6.747  1.00  0.00      A    O
ATOM   2454  HG1 THR A 170      16.004  11.162   6.936  1.00  0.00      A    H
ATOM   2455  CG2 THR A 170      17.738  11.626   4.924  1.00  0.00      A    C
ATOM   2456 HG21 THR A 170      17.192  12.539   4.603  1.00  0.00      A    H
ATOM   2457 HG22 THR A 170      18.498  11.748   5.725  1.00  0.00      A    H
ATOM   2458 HG23 THR A 170      18.306  11.302   4.026  1.00  0.00      A    H
ATOM   2459  C   THR A 170      15.841  10.363   3.195  1.00  0.00      A    C
ATOM   2460  O   THR A 170      16.671   9.638   2.652  1.00  0.00      A    O
ATOM   2461  N   GLU A 171      15.023  11.093   2.362  1.00  0.00      A    N
ATOM   2462  HN  GLU A 171      14.199  11.565   2.667  1.00  0.00      A    H
ATOM   2463  CA  GLU A 171      15.204  11.068   0.948  1.00  0.00      A    C
ATOM   2464  HA  GLU A 171      15.863  10.237   0.742  1.00  0.00      A    H
ATOM   2465  CB  GLU A 171      13.951  10.675   0.190  1.00  0.00      A    C
ATOM   2466  HB1 GLU A 171      13.235  11.502   0.388  1.00  0.00      A    H
ATOM   2467  HB2 GLU A 171      14.191  10.562  -0.888  1.00  0.00      A    H
ATOM   2468  CG  GLU A 171      13.271   9.295   0.544  1.00  0.00      A    C
ATOM   2469  HG1 GLU A 171      13.993   8.457   0.439  1.00  0.00      A    H
ATOM   2470  HG2 GLU A 171      13.040   9.320   1.631  1.00  0.00      A    H
ATOM   2471  CD  GLU A 171      11.937   8.930  -0.193  1.00  0.00      A    C
ATOM   2472  OE1 GLU A 171      10.971   9.572   0.165  1.00  0.00      A    O
ATOM   2473  OE2 GLU A 171      11.862   8.098  -1.130  1.00  0.00      A    O
ATOM   2474  C   GLU A 171      15.954  12.270   0.361  1.00  0.00      A    C
ATOM   2475  O   GLU A 171      16.849  12.847   1.011  1.00  0.00      A    O
ATOM   2476  N   ASP A 172      15.659  12.610  -0.905  1.00  0.00      A    N
ATOM   2477  HN  ASP A 172      14.931  12.189  -1.440  1.00  0.00      A    H
ATOM   2478  CA  ASP A 172      16.422  13.625  -1.592  1.00  0.00      A    C
ATOM   2479  HA  ASP A 172      17.476  13.388  -1.598  1.00  0.00      A    H
ATOM   2480  CB  ASP A 172      15.953  13.550  -3.119  1.00  0.00      A    C
ATOM   2481  HB1 ASP A 172      14.847  13.614  -3.046  1.00  0.00      A    H
ATOM   2482  HB2 ASP A 172      16.179  14.495  -3.659  1.00  0.00      A    H
ATOM   2483  CG  ASP A 172      16.328  12.290  -3.823  1.00  0.00      A    C
ATOM   2484  OD1 ASP A 172      17.475  12.206  -4.365  1.00  0.00      A    O
ATOM   2485  OD2 ASP A 172      15.564  11.306  -3.759  1.00  0.00      A    O
ATOM   2486  C   ASP A 172      16.172  15.038  -1.026  1.00  0.00      A    C
ATOM   2487  O   ASP A 172      17.052  15.828  -0.728  1.00  0.00      A    O
ATOM   2488  N   GLY A 173      14.911  15.471  -0.947  1.00  0.00      A    N
ATOM   2489  HN  GLY A 173      14.156  14.913  -1.284  1.00  0.00      A    H
ATOM   2490  CA  GLY A 173      14.481  16.692  -0.255  1.00  0.00      A    C
ATOM   2491  HA1 GLY A 173      15.276  17.381  -0.010  1.00  0.00      A    H
ATOM   2492  HA2 GLY A 173      13.778  17.226  -0.878  1.00  0.00      A    H
ATOM   2493  C   GLY A 173      13.835  16.576   1.089  1.00  0.00      A    C
ATOM   2494  O   GLY A 173      14.203  17.159   2.055  1.00  0.00      A    O
ATOM   2495  N   LEU A 174      12.730  15.822   1.102  1.00  0.00      A    N
ATOM   2496  HN  LEU A 174      12.357  15.614   0.201  1.00  0.00      A    H
ATOM   2497  CA  LEU A 174      11.998  15.437   2.347  1.00  0.00      A    C
ATOM   2498  HA  LEU A 174      11.889  16.368   2.883  1.00  0.00      A    H
ATOM   2499  CB  LEU A 174      10.570  14.907   2.189  1.00  0.00      A    C
ATOM   2500  HB1 LEU A 174      10.657  13.840   1.892  1.00  0.00      A    H
ATOM   2501  HB2 LEU A 174      10.123  14.840   3.204  1.00  0.00      A    H
ATOM   2502  CG  LEU A 174       9.668  15.715   1.182  1.00  0.00      A    C
ATOM   2503  HG  LEU A 174      10.355  16.084   0.391  1.00  0.00      A    H
ATOM   2504  CD1 LEU A 174       8.545  14.873   0.734  1.00  0.00      A    C
ATOM   2505 HD11 LEU A 174       7.798  14.787   1.553  1.00  0.00      A    H
ATOM   2506 HD12 LEU A 174       7.915  15.439   0.015  1.00  0.00      A    H
ATOM   2507 HD13 LEU A 174       8.766  13.874   0.302  1.00  0.00      A    H
ATOM   2508  CD2 LEU A 174       9.034  16.908   1.866  1.00  0.00      A    C
ATOM   2509 HD21 LEU A 174       9.858  17.644   1.979  1.00  0.00      A    H
ATOM   2510 HD22 LEU A 174       8.341  17.407   1.156  1.00  0.00      A    H
ATOM   2511 HD23 LEU A 174       8.589  16.671   2.857  1.00  0.00      A    H
ATOM   2512  C   LEU A 174      12.819  14.440   3.168  1.00  0.00      A    C
ATOM   2513  O   LEU A 174      13.690  13.775   2.718  1.00  0.00      A    O
ATOM   2514  N   ASP A 175      12.630  14.521   4.524  1.00  0.00      A    N
ATOM   2515  HN  ASP A 175      12.037  15.222   4.912  1.00  0.00      A    H
ATOM   2516  CA  ASP A 175      13.225  13.784   5.595  1.00  0.00      A    C
ATOM   2517  HA  ASP A 175      13.607  12.920   5.070  1.00  0.00      A    H
ATOM   2518  CB  ASP A 175      14.465  14.499   6.239  1.00  0.00      A    C
ATOM   2519  HB1 ASP A 175      15.098  14.716   5.353  1.00  0.00      A    H
ATOM   2520  HB2 ASP A 175      14.043  15.441   6.649  1.00  0.00      A    H
ATOM   2521  CG  ASP A 175      15.218  13.741   7.266  1.00  0.00      A    C
ATOM   2522  OD1 ASP A 175      15.243  12.513   7.214  1.00  0.00      A    O
ATOM   2523  OD2 ASP A 175      15.949  14.412   8.096  1.00  0.00      A    O
ATOM   2524  C   ASP A 175      12.174  13.353   6.691  1.00  0.00      A    C
ATOM   2525  O   ASP A 175      11.831  14.111   7.585  1.00  0.00      A    O
ATOM   2526  N   TYR A 176      11.724  12.091   6.717  1.00  0.00      A    N
ATOM   2527  HN  TYR A 176      12.026  11.513   5.963  1.00  0.00      A    H
ATOM   2528  CA  TYR A 176      10.651  11.602   7.588  1.00  0.00      A    C
ATOM   2529  HA  TYR A 176      10.509  12.408   8.293  1.00  0.00      A    H
ATOM   2530  CB  TYR A 176       9.322  11.428   6.829  1.00  0.00      A    C
ATOM   2531  HB1 TYR A 176       8.591  10.931   7.502  1.00  0.00      A    H
ATOM   2532  HB2 TYR A 176       8.882  12.429   6.635  1.00  0.00      A    H
ATOM   2533  CG  TYR A 176       9.433  10.543   5.520  1.00  0.00      A    C
ATOM   2534  CD1 TYR A 176       9.111   9.212   5.522  1.00  0.00      A    C
ATOM   2535  HD1 TYR A 176       8.931   8.688   6.449  1.00  0.00      A    H
ATOM   2536  CE1 TYR A 176       9.321   8.469   4.381  1.00  0.00      A    C
ATOM   2537  HE1 TYR A 176       9.145   7.405   4.325  1.00  0.00      A    H
ATOM   2538  CZ  TYR A 176       9.640   9.064   3.145  1.00  0.00      A    C
ATOM   2539  OH  TYR A 176       9.743   8.285   1.961  1.00  0.00      A    O
ATOM   2540  HH  TYR A 176      10.383   8.759   1.425  1.00  0.00      A    H
ATOM   2541  CD2 TYR A 176       9.858  11.132   4.336  1.00  0.00      A    C
ATOM   2542  HD2 TYR A 176      10.275  12.128   4.328  1.00  0.00      A    H
ATOM   2543  CE2 TYR A 176      10.067  10.393   3.179  1.00  0.00      A    C
ATOM   2544  HE2 TYR A 176      10.453  10.798   2.255  1.00  0.00      A    H
ATOM   2545  C   TYR A 176      10.958  10.346   8.391  1.00  0.00      A    C
ATOM   2546  O   TYR A 176      11.809   9.543   8.106  1.00  0.00      A    O
ATOM   2547  N   TRP A 177      10.265  10.288   9.556  1.00  0.00      A    N
ATOM   2548  HN  TRP A 177       9.700  11.075   9.790  1.00  0.00      A    H
ATOM   2549  CA  TRP A 177       9.881   9.014  10.114  1.00  0.00      A    C
ATOM   2550  HA  TRP A 177      10.568   8.220   9.857  1.00  0.00      A    H
ATOM   2551  CB  TRP A 177       9.743   9.118  11.633  1.00  0.00      A    C
ATOM   2552  HB1 TRP A 177       8.868   9.750  11.898  1.00  0.00      A    H
ATOM   2553  HB2 TRP A 177       9.751   8.085  12.041  1.00  0.00      A    H
ATOM   2554  CG  TRP A 177      11.004   9.747  12.300  1.00  0.00      A    C
ATOM   2555  CD1 TRP A 177      11.198  11.048  12.739  1.00  0.00      A    C
ATOM   2556  HD1 TRP A 177      10.411  11.786  12.782  1.00  0.00      A    H
ATOM   2557  NE1 TRP A 177      12.363  11.144  13.449  1.00  0.00      A    N
ATOM   2558  HE1 TRP A 177      12.587  11.853  14.081  1.00  0.00      A    H
ATOM   2559  CE2 TRP A 177      12.931   9.930  13.437  1.00  0.00      A    C
ATOM   2560  CD2 TRP A 177      12.164   9.027  12.668  1.00  0.00      A    C
ATOM   2561  CE3 TRP A 177      12.489   7.658  12.535  1.00  0.00      A    C
ATOM   2562  HE3 TRP A 177      11.944   6.863  12.046  1.00  0.00      A    H
ATOM   2563  CZ3 TRP A 177      13.732   7.229  13.162  1.00  0.00      A    C
ATOM   2564  HZ3 TRP A 177      14.145   6.243  13.008  1.00  0.00      A    H
ATOM   2565  CZ2 TRP A 177      14.095   9.506  14.002  1.00  0.00      A    C
ATOM   2566  HZ2 TRP A 177      14.755  10.147  14.567  1.00  0.00      A    H
ATOM   2567  CH2 TRP A 177      14.545   8.155  13.774  1.00  0.00      A    C
ATOM   2568  HH2 TRP A 177      15.493   7.915  14.231  1.00  0.00      A    H
ATOM   2569  C   TRP A 177       8.528   8.551   9.665  1.00  0.00      A    C
ATOM   2570  O   TRP A 177       7.633   9.349   9.388  1.00  0.00      A    O
ATOM   2571  N   ILE A 178       8.348   7.220   9.547  1.00  0.00      A    N
ATOM   2572  HN  ILE A 178       9.137   6.663   9.797  1.00  0.00      A    H
ATOM   2573  CA  ILE A 178       7.141   6.522   9.117  1.00  0.00      A    C
ATOM   2574  HA  ILE A 178       6.375   7.199   8.770  1.00  0.00      A    H
ATOM   2575  CB  ILE A 178       7.361   5.438   7.995  1.00  0.00      A    C
ATOM   2576  HB  ILE A 178       7.974   4.622   8.434  1.00  0.00      A    H
ATOM   2577  CG2 ILE A 178       6.066   4.803   7.491  1.00  0.00      A    C
ATOM   2578 HG21 ILE A 178       5.642   5.457   6.700  1.00  0.00      A    H
ATOM   2579 HG22 ILE A 178       6.296   3.866   6.939  1.00  0.00      A    H
ATOM   2580 HG23 ILE A 178       5.414   4.502   8.339  1.00  0.00      A    H
ATOM   2581  CG1 ILE A 178       8.085   5.893   6.741  1.00  0.00      A    C
ATOM   2582 HG11 ILE A 178       7.460   6.672   6.254  1.00  0.00      A    H
ATOM   2583 HG12 ILE A 178       9.060   6.318   7.062  1.00  0.00      A    H
ATOM   2584  CD  ILE A 178       8.436   4.765   5.823  1.00  0.00      A    C
ATOM   2585  HD1 ILE A 178       9.210   4.973   5.054  1.00  0.00      A    H
ATOM   2586  HD2 ILE A 178       8.766   3.876   6.402  1.00  0.00      A    H
ATOM   2587  HD3 ILE A 178       7.524   4.454   5.269  1.00  0.00      A    H
ATOM   2588  C   ILE A 178       6.557   5.715  10.327  1.00  0.00      A    C
ATOM   2589  O   ILE A 178       7.289   4.839  10.837  1.00  0.00      A    O
ATOM   2590  N   VAL A 179       5.275   6.025  10.729  1.00  0.00      A    N
ATOM   2591  HN  VAL A 179       4.826   6.624  10.071  1.00  0.00      A    H
ATOM   2592  CA  VAL A 179       4.564   5.363  11.814  1.00  0.00      A    C
ATOM   2593  HA  VAL A 179       5.093   4.562  12.310  1.00  0.00      A    H
ATOM   2594  CB  VAL A 179       4.247   6.508  12.875  1.00  0.00      A    C
ATOM   2595  HB  VAL A 179       3.955   7.343  12.203  1.00  0.00      A    H
ATOM   2596  CG1 VAL A 179       3.248   6.136  13.926  1.00  0.00      A    C
ATOM   2597 HG11 VAL A 179       3.706   5.316  14.519  1.00  0.00      A    H
ATOM   2598 HG12 VAL A 179       3.137   6.976  14.645  1.00  0.00      A    H
ATOM   2599 HG13 VAL A 179       2.313   5.709  13.505  1.00  0.00      A    H
ATOM   2600  CG2 VAL A 179       5.572   6.967  13.605  1.00  0.00      A    C
ATOM   2601 HG21 VAL A 179       5.369   7.744  14.373  1.00  0.00      A    H
ATOM   2602 HG22 VAL A 179       6.032   6.029  13.981  1.00  0.00      A    H
ATOM   2603 HG23 VAL A 179       6.284   7.350  12.843  1.00  0.00      A    H
ATOM   2604  C   VAL A 179       3.264   4.680  11.399  1.00  0.00      A    C
ATOM   2605  O   VAL A 179       2.496   5.277  10.647  1.00  0.00      A    O
ATOM   2606  N   ARG A 180       2.987   3.460  11.812  1.00  0.00      A    N
ATOM   2607  HN  ARG A 180       3.717   3.081  12.375  1.00  0.00      A    H
ATOM   2608  CA  ARG A 180       1.707   2.702  11.632  1.00  0.00      A    C
ATOM   2609  HA  ARG A 180       1.261   2.967  10.685  1.00  0.00      A    H
ATOM   2610  CB  ARG A 180       1.887   1.187  11.673  1.00  0.00      A    C
ATOM   2611  HB1 ARG A 180       2.631   0.877  10.909  1.00  0.00      A    H
ATOM   2612  HB2 ARG A 180       2.179   0.991  12.727  1.00  0.00      A    H
ATOM   2613  CG  ARG A 180       0.544   0.547  11.317  1.00  0.00      A    C
ATOM   2614  HG1 ARG A 180      -0.210   0.740  12.110  1.00  0.00      A    H
ATOM   2615  HG2 ARG A 180       0.125   0.985  10.386  1.00  0.00      A    H
ATOM   2616  CD  ARG A 180       0.663  -0.891  10.972  1.00  0.00      A    C
ATOM   2617  HD1 ARG A 180      -0.226  -1.109  10.343  1.00  0.00      A    H
ATOM   2618  HD2 ARG A 180       1.631  -1.226  10.541  1.00  0.00      A    H
ATOM   2619  NE  ARG A 180       0.453  -1.657  12.324  1.00  0.00      A    N
ATOM   2620  HE  ARG A 180       0.057  -1.203  13.122  1.00  0.00      A    H
ATOM   2621  CZ  ARG A 180       0.491  -2.982  12.431  1.00  0.00      A    C
ATOM   2622  NH1 ARG A 180       0.921  -3.816  11.504  1.00  0.00      A    N
ATOM   2623 HH11 ARG A 180       0.713  -3.562  10.559  1.00  0.00      A    H
ATOM   2624 HH12 ARG A 180       1.144  -4.787  11.592  1.00  0.00      A    H
ATOM   2625  NH2 ARG A 180       0.138  -3.621  13.557  1.00  0.00      A    N
ATOM   2626 HH21 ARG A 180       0.082  -3.199  14.462  1.00  0.00      A    H
ATOM   2627 HH22 ARG A 180      -0.046  -4.602  13.498  1.00  0.00      A    H
ATOM   2628  C   ARG A 180       0.786   3.192  12.694  1.00  0.00      A    C
ATOM   2629  O   ARG A 180       0.987   2.921  13.860  1.00  0.00      A    O
ATOM   2630  N   ASN A 181      -0.307   3.872  12.329  1.00  0.00      A    N
ATOM   2631  HN  ASN A 181      -0.333   4.055  11.350  1.00  0.00      A    H
ATOM   2632  CA  ASN A 181      -1.400   4.312  13.214  1.00  0.00      A    C
ATOM   2633  HA  ASN A 181      -0.968   4.408  14.199  1.00  0.00      A    H
ATOM   2634  CB  ASN A 181      -2.119   5.638  12.736  1.00  0.00      A    C
ATOM   2635  HB1 ASN A 181      -1.279   6.339  12.543  1.00  0.00      A    H
ATOM   2636  HB2 ASN A 181      -2.749   5.502  11.830  1.00  0.00      A    H
ATOM   2637  CG  ASN A 181      -2.945   6.287  13.786  1.00  0.00      A    C
ATOM   2638  OD1 ASN A 181      -2.853   5.884  15.012  1.00  0.00      A    O
ATOM   2639  ND2 ASN A 181      -3.756   7.342  13.450  1.00  0.00      A    N
ATOM   2640 HD21 ASN A 181      -4.322   7.800  14.136  1.00  0.00      A    H
ATOM   2641 HD22 ASN A 181      -3.989   7.420  12.481  1.00  0.00      A    H
ATOM   2642  C   ASN A 181      -2.410   3.160  13.320  1.00  0.00      A    C
ATOM   2643  O   ASN A 181      -2.194   1.998  12.978  1.00  0.00      A    O
ATOM   2644  N   SER A 182      -3.513   3.427  14.033  1.00  0.00      A    N
ATOM   2645  HN  SER A 182      -3.564   4.313  14.486  1.00  0.00      A    H
ATOM   2646  CA  SER A 182      -4.694   2.588  14.013  1.00  0.00      A    C
ATOM   2647  HA  SER A 182      -4.602   1.727  13.368  1.00  0.00      A    H
ATOM   2648  CB  SER A 182      -5.072   2.285  15.491  1.00  0.00      A    C
ATOM   2649  HB1 SER A 182      -5.856   1.498  15.488  1.00  0.00      A    H
ATOM   2650  HB2 SER A 182      -4.142   1.996  16.025  1.00  0.00      A    H
ATOM   2651  OG  SER A 182      -5.485   3.450  16.278  1.00  0.00      A    O
ATOM   2652  HG1 SER A 182      -5.799   3.056  17.095  1.00  0.00      A    H
ATOM   2653  C   SER A 182      -5.763   3.392  13.276  1.00  0.00      A    C
ATOM   2654  O   SER A 182      -5.488   4.058  12.299  1.00  0.00      A    O
ATOM   2655  N   TRP A 183      -7.044   3.207  13.696  1.00  0.00      A    N
ATOM   2656  HN  TRP A 183      -7.163   2.729  14.563  1.00  0.00      A    H
ATOM   2657  CA  TRP A 183      -8.256   3.774  13.110  1.00  0.00      A    C
ATOM   2658  HA  TRP A 183      -8.987   3.512  13.861  1.00  0.00      A    H
ATOM   2659  CB  TRP A 183      -8.132   5.286  12.948  1.00  0.00      A    C
ATOM   2660  HB1 TRP A 183      -7.336   5.619  12.247  1.00  0.00      A    H
ATOM   2661  HB2 TRP A 183      -9.027   5.649  12.398  1.00  0.00      A    H
ATOM   2662  CG  TRP A 183      -7.860   6.048  14.263  1.00  0.00      A    C
ATOM   2663  CD1 TRP A 183      -7.914   5.687  15.583  1.00  0.00      A    C
ATOM   2664  HD1 TRP A 183      -8.267   4.771  16.034  1.00  0.00      A    H
ATOM   2665  NE1 TRP A 183      -7.514   6.726  16.361  1.00  0.00      A    N
ATOM   2666  HE1 TRP A 183      -7.807   6.840  17.285  1.00  0.00      A    H
ATOM   2667  CE2 TRP A 183      -7.127   7.817  15.582  1.00  0.00      A    C
ATOM   2668  CD2 TRP A 183      -7.320   7.454  14.242  1.00  0.00      A    C
ATOM   2669  CE3 TRP A 183      -7.076   8.397  13.249  1.00  0.00      A    C
ATOM   2670  HE3 TRP A 183      -7.134   8.083  12.217  1.00  0.00      A    H
ATOM   2671  CZ3 TRP A 183      -6.727   9.700  13.568  1.00  0.00      A    C
ATOM   2672  HZ3 TRP A 183      -6.529  10.320  12.707  1.00  0.00      A    H
ATOM   2673  CZ2 TRP A 183      -6.598   9.057  15.915  1.00  0.00      A    C
ATOM   2674  HZ2 TRP A 183      -6.603   9.337  16.959  1.00  0.00      A    H
ATOM   2675  CH2 TRP A 183      -6.377  10.023  14.862  1.00  0.00      A    C
ATOM   2676  HH2 TRP A 183      -5.937  10.978  15.109  1.00  0.00      A    H
ATOM   2677  C   TRP A 183      -8.623   3.050  11.813  1.00  0.00      A    C
ATOM   2678  O   TRP A 183      -9.721   2.444  11.707  1.00  0.00      A    O
ATOM   2679  N   GLY A 184      -7.797   3.096  10.813  1.00  0.00      A    N
ATOM   2680  HN  GLY A 184      -7.010   3.705  10.869  1.00  0.00      A    H
ATOM   2681  CA  GLY A 184      -8.080   2.309   9.585  1.00  0.00      A    C
ATOM   2682  HA1 GLY A 184      -7.710   1.330   9.849  1.00  0.00      A    H
ATOM   2683  HA2 GLY A 184      -9.128   2.408   9.346  1.00  0.00      A    H
ATOM   2684  C   GLY A 184      -7.374   2.780   8.436  1.00  0.00      A    C
ATOM   2685  O   GLY A 184      -7.007   3.954   8.398  1.00  0.00      A    O
ATOM   2686  N   SER A 185      -7.192   1.964   7.359  1.00  0.00      A    N
ATOM   2687  HN  SER A 185      -7.462   1.004   7.351  1.00  0.00      A    H
ATOM   2688  CA  SER A 185      -6.626   2.470   6.116  1.00  0.00      A    C
ATOM   2689  HA  SER A 185      -5.569   2.660   6.229  1.00  0.00      A    H
ATOM   2690  CB  SER A 185      -6.685   1.300   5.028  1.00  0.00      A    C
ATOM   2691  HB1 SER A 185      -6.016   1.532   4.172  1.00  0.00      A    H
ATOM   2692  HB2 SER A 185      -6.349   0.390   5.569  1.00  0.00      A    H
ATOM   2693  OG  SER A 185      -8.023   1.164   4.451  1.00  0.00      A    O
ATOM   2694  HG1 SER A 185      -8.532   0.751   5.152  1.00  0.00      A    H
ATOM   2695  C   SER A 185      -7.247   3.681   5.469  1.00  0.00      A    C
ATOM   2696  O   SER A 185      -6.582   4.370   4.681  1.00  0.00      A    O
ATOM   2697  N   SER A 186      -8.513   3.983   5.666  1.00  0.00      A    N
ATOM   2698  HN  SER A 186      -9.026   3.199   6.006  1.00  0.00      A    H
ATOM   2699  CA  SER A 186      -9.252   5.175   5.359  1.00  0.00      A    C
ATOM   2700  HA  SER A 186      -9.283   5.149   4.280  1.00  0.00      A    H
ATOM   2701  CB  SER A 186     -10.785   5.159   5.885  1.00  0.00      A    C
ATOM   2702  HB1 SER A 186     -11.273   6.148   5.748  1.00  0.00      A    H
ATOM   2703  HB2 SER A 186     -11.300   4.424   5.230  1.00  0.00      A    H
ATOM   2704  OG  SER A 186     -10.856   4.889   7.288  1.00  0.00      A    O
ATOM   2705  HG1 SER A 186     -11.573   5.396   7.676  1.00  0.00      A    H
ATOM   2706  C   SER A 186      -8.573   6.427   5.864  1.00  0.00      A    C
ATOM   2707  O   SER A 186      -8.718   7.494   5.286  1.00  0.00      A    O
ATOM   2708  N   TRP A 187      -7.712   6.382   6.921  1.00  0.00      A    N
ATOM   2709  HN  TRP A 187      -7.578   5.499   7.365  1.00  0.00      A    H
ATOM   2710  CA  TRP A 187      -6.915   7.581   7.371  1.00  0.00      A    C
ATOM   2711  HA  TRP A 187      -7.554   8.446   7.270  1.00  0.00      A    H
ATOM   2712  CB  TRP A 187      -6.732   7.522   8.948  1.00  0.00      A    C
ATOM   2713  HB1 TRP A 187      -7.736   7.237   9.329  1.00  0.00      A    H
ATOM   2714  HB2 TRP A 187      -6.060   6.652   9.110  1.00  0.00      A    H
ATOM   2715  CG  TRP A 187      -6.208   8.770   9.601  1.00  0.00      A    C
ATOM   2716  CD1 TRP A 187      -6.732  10.035   9.711  1.00  0.00      A    C
ATOM   2717  HD1 TRP A 187      -7.692  10.497   9.532  1.00  0.00      A    H
ATOM   2718  NE1 TRP A 187      -5.724  10.848  10.304  1.00  0.00      A    N
ATOM   2719  HE1 TRP A 187      -5.725  11.781  10.589  1.00  0.00      A    H
ATOM   2720  CE2 TRP A 187      -4.588  10.117  10.474  1.00  0.00      A    C
ATOM   2721  CD2 TRP A 187      -4.788   8.828   9.990  1.00  0.00      A    C
ATOM   2722  CE3 TRP A 187      -3.746   7.880   9.904  1.00  0.00      A    C
ATOM   2723  HE3 TRP A 187      -3.884   6.870   9.546  1.00  0.00      A    H
ATOM   2724  CZ3 TRP A 187      -2.475   8.345  10.337  1.00  0.00      A    C
ATOM   2725  HZ3 TRP A 187      -1.671   7.625  10.299  1.00  0.00      A    H
ATOM   2726  CZ2 TRP A 187      -3.299  10.527  10.920  1.00  0.00      A    C
ATOM   2727  HZ2 TRP A 187      -3.073  11.550  11.182  1.00  0.00      A    H
ATOM   2728  CH2 TRP A 187      -2.260   9.630  10.915  1.00  0.00      A    C
ATOM   2729  HH2 TRP A 187      -1.277   9.934  11.245  1.00  0.00      A    H
ATOM   2730  C   TRP A 187      -5.614   7.902   6.726  1.00  0.00      A    C
ATOM   2731  O   TRP A 187      -4.930   6.969   6.304  1.00  0.00      A    O
ATOM   2732  N   GLY A 188      -5.253   9.139   6.395  1.00  0.00      A    N
ATOM   2733  HN  GLY A 188      -5.854   9.903   6.619  1.00  0.00      A    H
ATOM   2734  CA  GLY A 188      -3.970   9.558   5.917  1.00  0.00      A    C
ATOM   2735  HA1 GLY A 188      -3.932  10.565   5.529  1.00  0.00      A    H
ATOM   2736  HA2 GLY A 188      -3.282   9.240   6.686  1.00  0.00      A    H
ATOM   2737  C   GLY A 188      -3.318   8.911   4.757  1.00  0.00      A    C
ATOM   2738  O   GLY A 188      -3.968   8.741   3.715  1.00  0.00      A    O
ATOM   2739  N   GLU A 189      -2.091   8.517   4.784  1.00  0.00      A    N
ATOM   2740  HN  GLU A 189      -1.457   8.643   5.544  1.00  0.00      A    H
ATOM   2741  CA  GLU A 189      -1.521   7.601   3.799  1.00  0.00      A    C
ATOM   2742  HA  GLU A 189      -2.022   7.666   2.844  1.00  0.00      A    H
ATOM   2743  CB  GLU A 189      -0.035   7.869   3.564  1.00  0.00      A    C
ATOM   2744  HB1 GLU A 189       0.589   7.740   4.474  1.00  0.00      A    H
ATOM   2745  HB2 GLU A 189       0.262   7.195   2.733  1.00  0.00      A    H
ATOM   2746  CG  GLU A 189       0.173   9.303   3.030  1.00  0.00      A    C
ATOM   2747  HG1 GLU A 189      -0.095   9.491   1.968  1.00  0.00      A    H
ATOM   2748  HG2 GLU A 189      -0.422  10.038   3.614  1.00  0.00      A    H
ATOM   2749  CD  GLU A 189       1.556   9.849   3.166  1.00  0.00      A    C
ATOM   2750  OE1 GLU A 189       2.511   9.132   3.638  1.00  0.00      A    O
ATOM   2751  OE2 GLU A 189       1.780  10.940   2.630  1.00  0.00      A    O
ATOM   2752  C   GLU A 189      -1.780   6.182   4.349  1.00  0.00      A    C
ATOM   2753  O   GLU A 189      -0.914   5.582   5.074  1.00  0.00      A    O
ATOM   2754  N   ASN A 190      -2.927   5.589   4.007  1.00  0.00      A    N
ATOM   2755  HN  ASN A 190      -3.659   6.136   3.606  1.00  0.00      A    H
ATOM   2756  CA  ASN A 190      -3.206   4.215   4.284  1.00  0.00      A    C
ATOM   2757  HA  ASN A 190      -4.250   4.118   4.028  1.00  0.00      A    H
ATOM   2758  CB  ASN A 190      -2.390   3.315   3.316  1.00  0.00      A    C
ATOM   2759  HB1 ASN A 190      -1.320   3.565   3.477  1.00  0.00      A    H
ATOM   2760  HB2 ASN A 190      -2.612   2.245   3.519  1.00  0.00      A    H
ATOM   2761  CG  ASN A 190      -2.750   3.602   1.813  1.00  0.00      A    C
ATOM   2762  OD1 ASN A 190      -3.983   3.668   1.481  1.00  0.00      A    O
ATOM   2763  ND2 ASN A 190      -1.730   3.651   0.908  1.00  0.00      A    N
ATOM   2764 HD21 ASN A 190      -1.999   3.859  -0.033  1.00  0.00      A    H
ATOM   2765 HD22 ASN A 190      -0.769   3.434   1.078  1.00  0.00      A    H
ATOM   2766  C   ASN A 190      -3.256   3.764   5.662  1.00  0.00      A    C
ATOM   2767  O   ASN A 190      -3.124   2.600   5.945  1.00  0.00      A    O
ATOM   2768  N   GLY A 191      -3.458   4.699   6.623  1.00  0.00      A    N
ATOM   2769  HN  GLY A 191      -3.689   5.661   6.494  1.00  0.00      A    H
ATOM   2770  CA  GLY A 191      -3.434   4.246   7.997  1.00  0.00      A    C
ATOM   2771  HA1 GLY A 191      -4.149   4.929   8.431  1.00  0.00      A    H
ATOM   2772  HA2 GLY A 191      -3.836   3.245   8.053  1.00  0.00      A    H
ATOM   2773  C   GLY A 191      -2.042   4.401   8.538  1.00  0.00      A    C
ATOM   2774  O   GLY A 191      -1.669   3.943   9.683  1.00  0.00      A    O
ATOM   2775  N   TYR A 192      -1.116   4.988   7.712  1.00  0.00      A    N
ATOM   2776  HN  TYR A 192      -1.368   5.307   6.801  1.00  0.00      A    H
ATOM   2777  CA  TYR A 192       0.232   5.242   8.113  1.00  0.00      A    C
ATOM   2778  HA  TYR A 192       0.389   4.941   9.138  1.00  0.00      A    H
ATOM   2779  CB  TYR A 192       1.300   4.525   7.100  1.00  0.00      A    C
ATOM   2780  HB1 TYR A 192       1.015   4.691   6.039  1.00  0.00      A    H
ATOM   2781  HB2 TYR A 192       2.321   4.805   7.437  1.00  0.00      A    H
ATOM   2782  CG  TYR A 192       1.184   2.980   7.354  1.00  0.00      A    C
ATOM   2783  CD1 TYR A 192       0.278   2.312   6.475  1.00  0.00      A    C
ATOM   2784  HD1 TYR A 192      -0.487   2.825   5.913  1.00  0.00      A    H
ATOM   2785  CE1 TYR A 192       0.370   0.921   6.404  1.00  0.00      A    C
ATOM   2786  HE1 TYR A 192      -0.341   0.439   5.749  1.00  0.00      A    H
ATOM   2787  CZ  TYR A 192       1.244   0.149   7.203  1.00  0.00      A    C
ATOM   2788  OH  TYR A 192       1.115  -1.225   7.224  1.00  0.00      A    O
ATOM   2789  HH  TYR A 192       0.427  -1.399   6.577  1.00  0.00      A    H
ATOM   2790  CD2 TYR A 192       2.152   2.279   8.145  1.00  0.00      A    C
ATOM   2791  HD2 TYR A 192       2.765   2.854   8.822  1.00  0.00      A    H
ATOM   2792  CE2 TYR A 192       2.187   0.818   8.020  1.00  0.00      A    C
ATOM   2793  HE2 TYR A 192       2.869   0.220   8.606  1.00  0.00      A    H
ATOM   2794  C   TYR A 192       0.481   6.726   8.028  1.00  0.00      A    C
ATOM   2795  O   TYR A 192      -0.278   7.459   7.394  1.00  0.00      A    O
ATOM   2796  N   ILE A 193       1.462   7.291   8.777  1.00  0.00      A    N
ATOM   2797  HN  ILE A 193       2.012   6.722   9.382  1.00  0.00      A    H
ATOM   2798  CA  ILE A 193       1.725   8.715   8.713  1.00  0.00      A    C
ATOM   2799  HA  ILE A 193       1.318   9.192   7.834  1.00  0.00      A    H
ATOM   2800  CB  ILE A 193       1.220   9.479   9.969  1.00  0.00      A    C
ATOM   2801  HB  ILE A 193       0.121   9.519   9.816  1.00  0.00      A    H
ATOM   2802  CG2 ILE A 193       1.496   8.711  11.289  1.00  0.00      A    C
ATOM   2803 HG21 ILE A 193       2.564   8.982  11.435  1.00  0.00      A    H
ATOM   2804 HG22 ILE A 193       0.981   9.187  12.150  1.00  0.00      A    H
ATOM   2805 HG23 ILE A 193       1.333   7.612  11.295  1.00  0.00      A    H
ATOM   2806  CG1 ILE A 193       1.757  10.935  10.061  1.00  0.00      A    C
ATOM   2807 HG11 ILE A 193       2.787  10.830  10.463  1.00  0.00      A    H
ATOM   2808 HG12 ILE A 193       1.783  11.370   9.039  1.00  0.00      A    H
ATOM   2809  CD  ILE A 193       0.855  11.918  10.879  1.00  0.00      A    C
ATOM   2810  HD1 ILE A 193       1.473  12.823  11.060  1.00  0.00      A    H
ATOM   2811  HD2 ILE A 193       0.028  12.144  10.173  1.00  0.00      A    H
ATOM   2812  HD3 ILE A 193       0.628  11.583  11.914  1.00  0.00      A    H
ATOM   2813  C   ILE A 193       3.299   8.839   8.658  1.00  0.00      A    C
ATOM   2814  O   ILE A 193       4.046   8.201   9.370  1.00  0.00      A    O
ATOM   2815  N   ARG A 194       3.737   9.752   7.672  1.00  0.00      A    N
ATOM   2816  HN  ARG A 194       3.052  10.209   7.109  1.00  0.00      A    H
ATOM   2817  CA  ARG A 194       5.062  10.279   7.642  1.00  0.00      A    C
ATOM   2818  HA  ARG A 194       5.725   9.564   8.106  1.00  0.00      A    H
ATOM   2819  CB  ARG A 194       5.607  10.641   6.193  1.00  0.00      A    C
ATOM   2820  HB1 ARG A 194       4.826  11.362   5.869  1.00  0.00      A    H
ATOM   2821  HB2 ARG A 194       6.595  11.138   6.291  1.00  0.00      A    H
ATOM   2822  CG  ARG A 194       5.645   9.405   5.168  1.00  0.00      A    C
ATOM   2823  HG1 ARG A 194       6.454   8.727   5.513  1.00  0.00      A    H
ATOM   2824  HG2 ARG A 194       4.641   8.933   5.104  1.00  0.00      A    H
ATOM   2825  CD  ARG A 194       6.156   9.827   3.809  1.00  0.00      A    C
ATOM   2826  HD1 ARG A 194       6.842  10.673   4.030  1.00  0.00      A    H
ATOM   2827  HD2 ARG A 194       6.628   8.972   3.279  1.00  0.00      A    H
ATOM   2828  NE  ARG A 194       5.020  10.450   3.007  1.00  0.00      A    N
ATOM   2829  HE  ARG A 194       4.098  10.263   3.347  1.00  0.00      A    H
ATOM   2830  CZ  ARG A 194       5.112  11.343   2.047  1.00  0.00      A    C
ATOM   2831  NH1 ARG A 194       6.399  11.675   1.585  1.00  0.00      A    N
ATOM   2832 HH11 ARG A 194       7.143  11.009   1.638  1.00  0.00      A    H
ATOM   2833 HH12 ARG A 194       6.423  12.303   0.807  1.00  0.00      A    H
ATOM   2834  NH2 ARG A 194       4.011  11.788   1.494  1.00  0.00      A    N
ATOM   2835 HH21 ARG A 194       3.122  11.575   1.901  1.00  0.00      A    H
ATOM   2836 HH22 ARG A 194       3.989  12.371   0.681  1.00  0.00      A    H
ATOM   2837  C   ARG A 194       5.151  11.518   8.460  1.00  0.00      A    C
ATOM   2838  O   ARG A 194       4.409  12.503   8.307  1.00  0.00      A    O
ATOM   2839  N   LEU A 195       6.045  11.533   9.434  1.00  0.00      A    N
ATOM   2840  HN  LEU A 195       6.676  10.767   9.533  1.00  0.00      A    H
ATOM   2841  CA  LEU A 195       6.266  12.539  10.485  1.00  0.00      A    C
ATOM   2842  HA  LEU A 195       5.464  13.258  10.412  1.00  0.00      A    H
ATOM   2843  CB  LEU A 195       6.224  11.894  11.886  1.00  0.00      A    C
ATOM   2844  HB1 LEU A 195       7.051  11.172  12.056  1.00  0.00      A    H
ATOM   2845  HB2 LEU A 195       6.587  12.722  12.532  1.00  0.00      A    H
ATOM   2846  CG  LEU A 195       4.840  11.460  12.404  1.00  0.00      A    C
ATOM   2847  HG  LEU A 195       4.351  10.729  11.726  1.00  0.00      A    H
ATOM   2848  CD1 LEU A 195       5.089  10.703  13.706  1.00  0.00      A    C
ATOM   2849 HD11 LEU A 195       5.744  11.285  14.388  1.00  0.00      A    H
ATOM   2850 HD12 LEU A 195       4.173  10.445  14.279  1.00  0.00      A    H
ATOM   2851 HD13 LEU A 195       5.640   9.746  13.580  1.00  0.00      A    H
ATOM   2852  CD2 LEU A 195       4.012  12.755  12.682  1.00  0.00      A    C
ATOM   2853 HD21 LEU A 195       2.958  12.556  12.971  1.00  0.00      A    H
ATOM   2854 HD22 LEU A 195       4.464  13.185  13.601  1.00  0.00      A    H
ATOM   2855 HD23 LEU A 195       4.140  13.473  11.844  1.00  0.00      A    H
ATOM   2856  C   LEU A 195       7.620  13.207  10.129  1.00  0.00      A    C
ATOM   2857  O   LEU A 195       8.602  12.503   9.898  1.00  0.00      A    O
ATOM   2858  N   GLU A 196       7.703  14.523  10.160  1.00  0.00      A    N
ATOM   2859  HN  GLU A 196       6.919  15.075  10.434  1.00  0.00      A    H
ATOM   2860  CA  GLU A 196       8.952  15.269   9.995  1.00  0.00      A    C
ATOM   2861  HA  GLU A 196       9.297  15.050   8.995  1.00  0.00      A    H
ATOM   2862  CB  GLU A 196       8.730  16.828   9.983  1.00  0.00      A    C
ATOM   2863  HB1 GLU A 196       7.793  16.988   9.408  1.00  0.00      A    H
ATOM   2864  HB2 GLU A 196       8.395  17.146  10.993  1.00  0.00      A    H
ATOM   2865  CG  GLU A 196       9.866  17.655   9.370  1.00  0.00      A    C
ATOM   2866  HG1 GLU A 196      10.699  17.466  10.080  1.00  0.00      A    H
ATOM   2867  HG2 GLU A 196      10.147  17.182   8.405  1.00  0.00      A    H
ATOM   2868  CD  GLU A 196       9.702  19.107   9.138  1.00  0.00      A    C
ATOM   2869  OE1 GLU A 196       9.630  19.639   7.993  1.00  0.00      A    O
ATOM   2870  OE2 GLU A 196       9.653  19.880  10.127  1.00  0.00      A    O
ATOM   2871  C   GLU A 196      10.034  14.954  11.077  1.00  0.00      A    C
ATOM   2872  O   GLU A 196       9.698  14.643  12.221  1.00  0.00      A    O
ATOM   2873  N   ARG A 197      11.290  15.025  10.660  1.00  0.00      A    N
ATOM   2874  HN  ARG A 197      11.565  15.165   9.712  1.00  0.00      A    H
ATOM   2875  CA  ARG A 197      12.419  14.884  11.514  1.00  0.00      A    C
ATOM   2876  HA  ARG A 197      12.163  14.404  12.447  1.00  0.00      A    H
ATOM   2877  CB  ARG A 197      13.327  13.808  10.863  1.00  0.00      A    C
ATOM   2878  HB1 ARG A 197      12.795  12.833  10.873  1.00  0.00      A    H
ATOM   2879  HB2 ARG A 197      13.524  14.036   9.794  1.00  0.00      A    H
ATOM   2880  CG  ARG A 197      14.648  13.518  11.545  1.00  0.00      A    C
ATOM   2881  HG1 ARG A 197      15.407  14.304  11.346  1.00  0.00      A    H
ATOM   2882  HG2 ARG A 197      14.417  13.426  12.628  1.00  0.00      A    H
ATOM   2883  CD  ARG A 197      15.113  12.258  11.061  1.00  0.00      A    C
ATOM   2884  HD1 ARG A 197      14.354  11.448  11.113  1.00  0.00      A    H
ATOM   2885  HD2 ARG A 197      15.440  12.383  10.007  1.00  0.00      A    H
ATOM   2886  NE  ARG A 197      16.261  11.938  11.965  1.00  0.00      A    N
ATOM   2887  HE  ARG A 197      16.692  12.735  12.388  1.00  0.00      A    H
ATOM   2888  CZ  ARG A 197      16.925  10.798  11.882  1.00  0.00      A    C
ATOM   2889  NH1 ARG A 197      16.604   9.857  10.989  1.00  0.00      A    N
ATOM   2890 HH11 ARG A 197      15.933  10.082  10.283  1.00  0.00      A    H
ATOM   2891 HH12 ARG A 197      17.374   9.227  10.884  1.00  0.00      A    H
ATOM   2892  NH2 ARG A 197      18.060  10.701  12.578  1.00  0.00      A    N
ATOM   2893 HH21 ARG A 197      18.233  11.426  13.245  1.00  0.00      A    H
ATOM   2894 HH22 ARG A 197      18.714  10.038  12.214  1.00  0.00      A    H
ATOM   2895  C   ARG A 197      13.112  16.126  11.739  1.00  0.00      A    C
ATOM   2896  O   ARG A 197      12.911  17.059  10.898  1.00  0.00      A    O
ATOM   2897  N   ASN A 198      13.886  16.303  12.846  1.00  0.00      A    N
ATOM   2898  HN  ASN A 198      14.031  15.503  13.423  1.00  0.00      A    H
ATOM   2899  CA  ASN A 198      14.553  17.492  13.219  1.00  0.00      A    C
ATOM   2900  HA  ASN A 198      14.104  18.373  12.785  1.00  0.00      A    H
ATOM   2901  CB  ASN A 198      14.481  17.600  14.769  1.00  0.00      A    C
ATOM   2902  HB1 ASN A 198      13.806  16.783  15.102  1.00  0.00      A    H
ATOM   2903  HB2 ASN A 198      15.447  17.703  15.309  1.00  0.00      A    H
ATOM   2904  CG  ASN A 198      13.853  18.931  15.128  1.00  0.00      A    C
ATOM   2905  OD1 ASN A 198      14.003  19.975  14.496  1.00  0.00      A    O
ATOM   2906  ND2 ASN A 198      13.012  19.021  16.178  1.00  0.00      A    N
ATOM   2907 HD21 ASN A 198      12.714  19.930  16.470  1.00  0.00      A    H
ATOM   2908 HD22 ASN A 198      12.842  18.276  16.822  1.00  0.00      A    H
ATOM   2909  C   ASN A 198      15.970  17.400  12.697  1.00  0.00      A    C
ATOM   2910  O   ASN A 198      16.265  16.733  11.758  1.00  0.00      A    O
ATOM   2911  N   ILE A 199      16.926  18.105  13.248  1.00  0.00      A    N
ATOM   2912  HN  ILE A 199      16.787  18.642  14.077  1.00  0.00      A    H
ATOM   2913  CA  ILE A 199      18.257  18.101  12.681  1.00  0.00      A    C
ATOM   2914  HA  ILE A 199      18.217  17.819  11.639  1.00  0.00      A    H
ATOM   2915  CB  ILE A 199      18.834  19.532  12.669  1.00  0.00      A    C
ATOM   2916  HB  ILE A 199      18.834  19.911  13.714  1.00  0.00      A    H
ATOM   2917  CG2 ILE A 199      20.281  19.467  12.148  1.00  0.00      A    C
ATOM   2918 HG21 ILE A 199      20.357  19.020  11.134  1.00  0.00      A    H
ATOM   2919 HG22 ILE A 199      20.601  20.530  12.173  1.00  0.00      A    H
ATOM   2920 HG23 ILE A 199      20.956  18.921  12.842  1.00  0.00      A    H
ATOM   2921  CG1 ILE A 199      17.931  20.461  11.759  1.00  0.00      A    C
ATOM   2922 HG11 ILE A 199      17.784  19.866  10.833  1.00  0.00      A    H
ATOM   2923 HG12 ILE A 199      16.922  20.456  12.223  1.00  0.00      A    H
ATOM   2924  CD  ILE A 199      18.425  21.868  11.570  1.00  0.00      A    C
ATOM   2925  HD1 ILE A 199      18.422  22.381  12.555  1.00  0.00      A    H
ATOM   2926  HD2 ILE A 199      19.460  21.952  11.176  1.00  0.00      A    H
ATOM   2927  HD3 ILE A 199      17.707  22.379  10.893  1.00  0.00      A    H
ATOM   2928  C   ILE A 199      19.041  17.028  13.362  1.00  0.00      A    C
ATOM   2929  O   ILE A 199      19.128  15.964  12.791  1.00  0.00      A    O
ATOM   2930  N   ASN A 200      19.658  17.214  14.566  1.00  0.00      A    N
ATOM   2931  HN  ASN A 200      19.475  18.061  15.059  1.00  0.00      A    H
ATOM   2932  CA  ASN A 200      20.414  16.154  15.217  1.00  0.00      A    C
ATOM   2933  HA  ASN A 200      20.110  15.154  14.944  1.00  0.00      A    H
ATOM   2934  CB  ASN A 200      21.980  16.354  15.042  1.00  0.00      A    C
ATOM   2935  HB1 ASN A 200      22.180  17.405  15.341  1.00  0.00      A    H
ATOM   2936  HB2 ASN A 200      22.465  15.643  15.744  1.00  0.00      A    H
ATOM   2937  CG  ASN A 200      22.463  16.072  13.630  1.00  0.00      A    C
ATOM   2938  OD1 ASN A 200      22.095  15.040  13.037  1.00  0.00      A    O
ATOM   2939  ND2 ASN A 200      23.333  16.958  13.150  1.00  0.00      A    N
ATOM   2940 HD21 ASN A 200      23.797  16.711  12.300  1.00  0.00      A    H
ATOM   2941 HD22 ASN A 200      23.631  17.781  13.633  1.00  0.00      A    H
ATOM   2942  C   ASN A 200      20.076  16.180  16.697  1.00  0.00      A    C
ATOM   2943  O   ASN A 200      20.933  16.420  17.585  1.00  0.00      A    O
ATOM   2944  N   ASP A 201      18.779  16.204  16.998  1.00  0.00      A    N
ATOM   2945  HN  ASP A 201      18.021  15.973  16.393  1.00  0.00      A    H
ATOM   2946  CA  ASP A 201      18.378  16.725  18.291  1.00  0.00      A    C
ATOM   2947  HA  ASP A 201      19.166  17.275  18.784  1.00  0.00      A    H
ATOM   2948  CB  ASP A 201      17.282  17.758  17.902  1.00  0.00      A    C
ATOM   2949  HB1 ASP A 201      16.516  17.236  17.290  1.00  0.00      A    H
ATOM   2950  HB2 ASP A 201      16.813  18.220  18.798  1.00  0.00      A    H
ATOM   2951  CG  ASP A 201      17.799  18.876  17.068  1.00  0.00      A    C
ATOM   2952  OD1 ASP A 201      18.639  19.601  17.611  1.00  0.00      A    O
ATOM   2953  OD2 ASP A 201      17.372  19.098  15.929  1.00  0.00      A    O
ATOM   2954  C   ASP A 201      17.791  15.734  19.309  1.00  0.00      A    C
ATOM   2955  O   ASP A 201      17.689  14.514  18.971  1.00  0.00      A    O
ATOM   2956  N   THR A 202      17.510  16.268  20.531  1.00  0.00      A    N
ATOM   2957  HN  THR A 202      17.611  17.226  20.792  1.00  0.00      A    H
ATOM   2958  CA  THR A 202      16.979  15.401  21.575  1.00  0.00      A    C
ATOM   2959  HA  THR A 202      16.775  14.439  21.128  1.00  0.00      A    H
ATOM   2960  CB  THR A 202      17.842  15.317  22.805  1.00  0.00      A    C
ATOM   2961  HB  THR A 202      17.986  16.309  23.284  1.00  0.00      A    H
ATOM   2962  OG1 THR A 202      19.141  14.937  22.392  1.00  0.00      A    O
ATOM   2963  HG1 THR A 202      19.613  14.851  23.224  1.00  0.00      A    H
ATOM   2964  CG2 THR A 202      17.512  14.201  23.846  1.00  0.00      A    C
ATOM   2965 HG21 THR A 202      18.292  14.156  24.636  1.00  0.00      A    H
ATOM   2966 HG22 THR A 202      16.510  14.356  24.301  1.00  0.00      A    H
ATOM   2967 HG23 THR A 202      17.585  13.256  23.267  1.00  0.00      A    H
ATOM   2968  C   THR A 202      15.714  15.887  22.091  1.00  0.00      A    C
ATOM   2969  O   THR A 202      15.655  16.991  22.598  1.00  0.00      A    O
ATOM   2970  N   LYS A 203      14.643  15.226  21.901  1.00  0.00      A    N
ATOM   2971  HN  LYS A 203      14.635  14.250  21.696  1.00  0.00      A    H
ATOM   2972  CA  LYS A 203      13.358  15.925  21.938  1.00  0.00      A    C
ATOM   2973  HA  LYS A 203      13.527  16.747  22.618  1.00  0.00      A    H
ATOM   2974  CB  LYS A 203      13.019  16.382  20.406  1.00  0.00      A    C
ATOM   2975  HB1 LYS A 203      13.157  15.408  19.890  1.00  0.00      A    H
ATOM   2976  HB2 LYS A 203      11.970  16.736  20.308  1.00  0.00      A    H
ATOM   2977  CG  LYS A 203      13.776  17.613  19.876  1.00  0.00      A    C
ATOM   2978  HG1 LYS A 203      14.873  17.522  20.030  1.00  0.00      A    H
ATOM   2979  HG2 LYS A 203      13.657  17.521  18.775  1.00  0.00      A    H
ATOM   2980  CD  LYS A 203      13.281  18.945  20.314  1.00  0.00      A    C
ATOM   2981  HD1 LYS A 203      12.354  19.307  19.819  1.00  0.00      A    H
ATOM   2982  HD2 LYS A 203      13.008  18.939  21.391  1.00  0.00      A    H
ATOM   2983  CE  LYS A 203      14.379  19.942  20.161  1.00  0.00      A    C
ATOM   2984  HE1 LYS A 203      15.019  19.713  21.039  1.00  0.00      A    H
ATOM   2985  HE2 LYS A 203      15.025  19.989  19.258  1.00  0.00      A    H
ATOM   2986  NZ  LYS A 203      13.853  21.297  20.326  1.00  0.00      A    N
ATOM   2987  HZ1 LYS A 203      14.388  22.082  19.904  1.00  0.00      A    H
ATOM   2988  HZ2 LYS A 203      12.919  21.410  19.884  1.00  0.00      A    H
ATOM   2989  HZ3 LYS A 203      13.775  21.461  21.350  1.00  0.00      A    H
ATOM   2990  C   LYS A 203      12.338  14.943  22.469  1.00  0.00      A    C
ATOM   2991  O   LYS A 203      12.717  13.792  22.797  1.00  0.00      A    O
ATOM   2992  N   THR A 204      11.075  15.341  22.551  1.00  0.00      A    N
ATOM   2993  HN  THR A 204      10.710  16.255  22.390  1.00  0.00      A    H
ATOM   2994  CA  THR A 204       9.946  14.380  22.638  1.00  0.00      A    C
ATOM   2995  HA  THR A 204      10.160  13.464  23.168  1.00  0.00      A    H
ATOM   2996  CB  THR A 204       8.615  15.145  23.092  1.00  0.00      A    C
ATOM   2997  HB  THR A 204       7.823  14.367  23.041  1.00  0.00      A    H
ATOM   2998  OG1 THR A 204       8.314  16.382  22.462  1.00  0.00      A    O
ATOM   2999  HG1 THR A 204       7.480  16.388  21.987  1.00  0.00      A    H
ATOM   3000  CG2 THR A 204       8.802  15.468  24.592  1.00  0.00      A    C
ATOM   3001 HG21 THR A 204       9.079  14.597  25.224  1.00  0.00      A    H
ATOM   3002 HG22 THR A 204       9.697  16.123  24.550  1.00  0.00      A    H
ATOM   3003 HG23 THR A 204       7.900  15.941  25.036  1.00  0.00      A    H
ATOM   3004  C   THR A 204       9.664  13.771  21.332  1.00  0.00      A    C
ATOM   3005  O   THR A 204       9.046  12.735  21.252  1.00  0.00      A    O
ATOM   3006  N   GLY A 205      10.098  14.386  20.270  1.00  0.00      A    N
ATOM   3007  HN  GLY A 205      10.518  15.285  20.369  1.00  0.00      A    H
ATOM   3008  CA  GLY A 205      10.114  13.772  18.894  1.00  0.00      A    C
ATOM   3009  HA1 GLY A 205      10.962  14.094  18.308  1.00  0.00      A    H
ATOM   3010  HA2 GLY A 205      10.083  12.693  18.923  1.00  0.00      A    H
ATOM   3011  C   GLY A 205       8.816  14.241  18.275  1.00  0.00      A    C
ATOM   3012  O   GLY A 205       7.863  14.744  18.892  1.00  0.00      A    O
ATOM   3013  N   LYS A 206       8.684  14.201  16.904  1.00  0.00      A    N
ATOM   3014  HN  LYS A 206       9.418  13.920  16.290  1.00  0.00      A    H
ATOM   3015  CA  LYS A 206       7.469  14.638  16.194  1.00  0.00      A    C
ATOM   3016  HA  LYS A 206       7.309  15.684  16.409  1.00  0.00      A    H
ATOM   3017  CB  LYS A 206       7.833  14.670  14.649  1.00  0.00      A    C
ATOM   3018  HB1 LYS A 206       8.733  15.304  14.501  1.00  0.00      A    H
ATOM   3019  HB2 LYS A 206       8.110  13.645  14.320  1.00  0.00      A    H
ATOM   3020  CG  LYS A 206       6.665  15.202  13.835  1.00  0.00      A    C
ATOM   3021  HG1 LYS A 206       6.872  15.170  12.744  1.00  0.00      A    H
ATOM   3022  HG2 LYS A 206       5.734  14.602  13.918  1.00  0.00      A    H
ATOM   3023  CD  LYS A 206       6.285  16.652  14.107  1.00  0.00      A    C
ATOM   3024  HD1 LYS A 206       5.411  16.850  13.451  1.00  0.00      A    H
ATOM   3025  HD2 LYS A 206       5.943  16.752  15.159  1.00  0.00      A    H
ATOM   3026  CE  LYS A 206       7.465  17.635  13.828  1.00  0.00      A    C
ATOM   3027  HE1 LYS A 206       8.417  17.331  14.313  1.00  0.00      A    H
ATOM   3028  HE2 LYS A 206       7.552  17.594  12.721  1.00  0.00      A    H
ATOM   3029  NZ  LYS A 206       7.076  18.925  14.252  1.00  0.00      A    N
ATOM   3030  HZ1 LYS A 206       7.395  19.705  13.641  1.00  0.00      A    H
ATOM   3031  HZ2 LYS A 206       6.057  19.120  14.321  1.00  0.00      A    H
ATOM   3032  HZ3 LYS A 206       7.556  19.196  15.134  1.00  0.00      A    H
ATOM   3033  C   LYS A 206       6.209  13.868  16.542  1.00  0.00      A    C
ATOM   3034  O   LYS A 206       6.114  12.660  16.254  1.00  0.00      A    O
ATOM   3035  N   CYS A 207       5.231  14.530  17.194  1.00  0.00      A    N
ATOM   3036  HN  CYS A 207       5.452  15.502  17.193  1.00  0.00      A    H
ATOM   3037  CA  CYS A 207       4.070  13.955  17.856  1.00  0.00      A    C
ATOM   3038  HA  CYS A 207       3.612  14.778  18.385  1.00  0.00      A    H
ATOM   3039  CB  CYS A 207       2.973  13.479  16.849  1.00  0.00      A    C
ATOM   3040  HB1 CYS A 207       3.413  12.515  16.517  1.00  0.00      A    H
ATOM   3041  HB2 CYS A 207       1.980  13.321  17.320  1.00  0.00      A    H
ATOM   3042  SG  CYS A 207       2.732  14.555  15.352  1.00  0.00      A    S
ATOM   3043  C   CYS A 207       4.234  12.939  18.959  1.00  0.00      A    C
ATOM   3044  O   CYS A 207       3.284  12.343  19.316  1.00  0.00      A    O
ATOM   3045  N   GLY A 208       5.288  12.800  19.564  1.00  0.00      A    N
ATOM   3046  HN  GLY A 208       6.018  13.436  19.324  1.00  0.00      A    H
ATOM   3047  CA  GLY A 208       5.434  11.849  20.710  1.00  0.00      A    C
ATOM   3048  HA1 GLY A 208       5.879  12.476  21.468  1.00  0.00      A    H
ATOM   3049  HA2 GLY A 208       4.485  11.514  21.100  1.00  0.00      A    H
ATOM   3050  C   GLY A 208       6.264  10.626  20.446  1.00  0.00      A    C
ATOM   3051  O   GLY A 208       6.552   9.843  21.399  1.00  0.00      A    O
ATOM   3052  N   ILE A 209       6.722  10.358  19.204  1.00  0.00      A    N
ATOM   3053  HN  ILE A 209       6.451  11.015  18.505  1.00  0.00      A    H
ATOM   3054  CA  ILE A 209       7.476   9.229  18.754  1.00  0.00      A    C
ATOM   3055  HA  ILE A 209       6.681   8.498  18.748  1.00  0.00      A    H
ATOM   3056  CB  ILE A 209       7.863   9.323  17.270  1.00  0.00      A    C
ATOM   3057  HB  ILE A 209       7.014   9.693  16.656  1.00  0.00      A    H
ATOM   3058  CG2 ILE A 209       8.942  10.455  17.046  1.00  0.00      A    C
ATOM   3059 HG21 ILE A 209       8.690  11.403  17.568  1.00  0.00      A    H
ATOM   3060 HG22 ILE A 209       9.900  10.016  17.398  1.00  0.00      A    H
ATOM   3061 HG23 ILE A 209       9.027  10.834  16.005  1.00  0.00      A    H
ATOM   3062  CG1 ILE A 209       8.289   7.972  16.561  1.00  0.00      A    C
ATOM   3063 HG11 ILE A 209       9.292   7.608  16.870  1.00  0.00      A    H
ATOM   3064 HG12 ILE A 209       7.560   7.150  16.721  1.00  0.00      A    H
ATOM   3065  CD  ILE A 209       8.324   8.353  15.144  1.00  0.00      A    C
ATOM   3066  HD1 ILE A 209       8.577   7.435  14.570  1.00  0.00      A    H
ATOM   3067  HD2 ILE A 209       7.306   8.646  14.806  1.00  0.00      A    H
ATOM   3068  HD3 ILE A 209       9.143   9.061  14.895  1.00  0.00      A    H
ATOM   3069  C   ILE A 209       8.547   8.660  19.630  1.00  0.00      A    C
ATOM   3070  O   ILE A 209       8.789   7.473  19.950  1.00  0.00      A    O
ATOM   3071  N   ALA A 210       9.275   9.639  20.212  1.00  0.00      A    N
ATOM   3072  HN  ALA A 210       8.939  10.566  20.061  1.00  0.00      A    H
ATOM   3073  CA  ALA A 210      10.550   9.436  20.796  1.00  0.00      A    C
ATOM   3074  HA  ALA A 210      10.956   8.499  20.444  1.00  0.00      A    H
ATOM   3075  CB  ALA A 210      11.485  10.524  20.343  1.00  0.00      A    C
ATOM   3076  HB1 ALA A 210      11.166  11.531  20.686  1.00  0.00      A    H
ATOM   3077  HB2 ALA A 210      12.521  10.385  20.722  1.00  0.00      A    H
ATOM   3078  HB3 ALA A 210      11.397  10.477  19.236  1.00  0.00      A    H
ATOM   3079  C   ALA A 210      10.539   9.371  22.282  1.00  0.00      A    C
ATOM   3080  O   ALA A 210      11.555   9.133  22.904  1.00  0.00      A    O
ATOM   3081  N   MET A 211       9.372   9.540  22.981  1.00  0.00      A    N
ATOM   3082  HN  MET A 211       8.487   9.677  22.542  1.00  0.00      A    H
ATOM   3083  CA  MET A 211       9.230   9.452  24.456  1.00  0.00      A    C
ATOM   3084  HA  MET A 211      10.091   9.856  24.968  1.00  0.00      A    H
ATOM   3085  CB  MET A 211       7.885  10.132  24.891  1.00  0.00      A    C
ATOM   3086  HB1 MET A 211       6.995   9.664  24.419  1.00  0.00      A    H
ATOM   3087  HB2 MET A 211       7.799  10.234  25.994  1.00  0.00      A    H
ATOM   3088  CG  MET A 211       7.807  11.586  24.469  1.00  0.00      A    C
ATOM   3089  HG1 MET A 211       8.739  12.045  24.864  1.00  0.00      A    H
ATOM   3090  HG2 MET A 211       7.836  11.612  23.359  1.00  0.00      A    H
ATOM   3091  SD  MET A 211       6.309  12.447  24.930  1.00  0.00      A    S
ATOM   3092  CE  MET A 211       6.564  12.614  26.689  1.00  0.00      A    C
ATOM   3093  HE1 MET A 211       6.378  11.647  27.203  1.00  0.00      A    H
ATOM   3094  HE2 MET A 211       7.610  12.958  26.838  1.00  0.00      A    H
ATOM   3095  HE3 MET A 211       5.900  13.405  27.100  1.00  0.00      A    H
ATOM   3096  C   MET A 211       9.238   8.059  24.916  1.00  0.00      A    C
ATOM   3097  O   MET A 211      10.252   7.599  25.471  1.00  0.00      A    O
ATOM   3098  N   GLU A 212       8.121   7.347  24.656  1.00  0.00      A    N
ATOM   3099  HN  GLU A 212       7.401   7.814  24.148  1.00  0.00      A    H
ATOM   3100  CA  GLU A 212       7.987   5.980  25.156  1.00  0.00      A    C
ATOM   3101  HA  GLU A 212       8.670   5.779  25.968  1.00  0.00      A    H
ATOM   3102  CB  GLU A 212       6.490   5.758  25.628  1.00  0.00      A    C
ATOM   3103  HB1 GLU A 212       5.761   6.070  24.850  1.00  0.00      A    H
ATOM   3104  HB2 GLU A 212       6.379   4.667  25.806  1.00  0.00      A    H
ATOM   3105  CG  GLU A 212       6.146   6.446  26.953  1.00  0.00      A    C
ATOM   3106  HG1 GLU A 212       6.973   6.255  27.670  1.00  0.00      A    H
ATOM   3107  HG2 GLU A 212       5.961   7.538  26.867  1.00  0.00      A    H
ATOM   3108  CD  GLU A 212       4.844   5.944  27.640  1.00  0.00      A    C
ATOM   3109  OE1 GLU A 212       3.995   6.851  28.048  1.00  0.00      A    O
ATOM   3110  OE2 GLU A 212       4.644   4.722  27.793  1.00  0.00      A    O
ATOM   3111  C   GLU A 212       8.148   5.031  23.982  1.00  0.00      A    C
ATOM   3112  O   GLU A 212       7.417   5.172  22.966  1.00  0.00      A    O
ATOM   3113  N   ALA A 213       9.205   4.258  24.011  1.00  0.00      A    N
ATOM   3114  HN  ALA A 213       9.663   4.189  24.894  1.00  0.00      A    H
ATOM   3115  CA  ALA A 213       9.548   3.247  23.112  1.00  0.00      A    C
ATOM   3116  HA  ALA A 213       8.918   3.221  22.235  1.00  0.00      A    H
ATOM   3117  CB  ALA A 213      10.916   3.675  22.520  1.00  0.00      A    C
ATOM   3118  HB1 ALA A 213      11.107   3.019  21.644  1.00  0.00      A    H
ATOM   3119  HB2 ALA A 213      10.960   4.746  22.228  1.00  0.00      A    H
ATOM   3120  HB3 ALA A 213      11.771   3.410  23.178  1.00  0.00      A    H
ATOM   3121  C   ALA A 213       9.642   1.859  23.809  1.00  0.00      A    C
ATOM   3122  O   ALA A 213      10.313   1.731  24.814  1.00  0.00      A    O
ATOM   3123  N   SER A 214       9.004   0.831  23.316  1.00  0.00      A    N
ATOM   3124  HN  SER A 214       8.448   0.970  22.500  1.00  0.00      A    H
ATOM   3125  CA  SER A 214       9.151  -0.490  23.823  1.00  0.00      A    C
ATOM   3126  HA  SER A 214      10.135  -0.498  24.269  1.00  0.00      A    H
ATOM   3127  CB  SER A 214       8.038  -0.857  24.900  1.00  0.00      A    C
ATOM   3128  HB1 SER A 214       8.330  -1.855  25.290  1.00  0.00      A    H
ATOM   3129  HB2 SER A 214       8.095  -0.060  25.673  1.00  0.00      A    H
ATOM   3130  OG  SER A 214       6.697  -0.875  24.420  1.00  0.00      A    O
ATOM   3131  HG1 SER A 214       6.042  -0.955  25.117  1.00  0.00      A    H
ATOM   3132  C   SER A 214       9.205  -1.546  22.817  1.00  0.00      A    C
ATOM   3133  O   SER A 214       8.827  -1.414  21.640  1.00  0.00      A    O
ATOM   3134  N   TYR A 215       9.710  -2.778  23.194  1.00  0.00      A    N
ATOM   3135  HN  TYR A 215       9.979  -2.875  24.149  1.00  0.00      A    H
ATOM   3136  CA  TYR A 215       9.627  -3.935  22.338  1.00  0.00      A    C
ATOM   3137  HA  TYR A 215       8.746  -3.787  21.731  1.00  0.00      A    H
ATOM   3138  CB  TYR A 215      10.911  -3.914  21.469  1.00  0.00      A    C
ATOM   3139  HB1 TYR A 215      11.151  -2.887  21.120  1.00  0.00      A    H
ATOM   3140  HB2 TYR A 215      11.756  -4.180  22.139  1.00  0.00      A    H
ATOM   3141  CG  TYR A 215      10.873  -4.796  20.198  1.00  0.00      A    C
ATOM   3142  CD1 TYR A 215      10.071  -4.414  19.136  1.00  0.00      A    C
ATOM   3143  HD1 TYR A 215       9.481  -3.531  19.331  1.00  0.00      A    H
ATOM   3144  CE1 TYR A 215       9.889  -5.205  17.977  1.00  0.00      A    C
ATOM   3145  HE1 TYR A 215       9.335  -4.897  17.102  1.00  0.00      A    H
ATOM   3146  CZ  TYR A 215      10.645  -6.355  17.835  1.00  0.00      A    C
ATOM   3147  OH  TYR A 215      10.524  -6.960  16.645  1.00  0.00      A    O
ATOM   3148  HH  TYR A 215      11.239  -7.599  16.600  1.00  0.00      A    H
ATOM   3149  CD2 TYR A 215      11.637  -5.978  19.980  1.00  0.00      A    C
ATOM   3150  HD2 TYR A 215      12.301  -6.387  20.726  1.00  0.00      A    H
ATOM   3151  CE2 TYR A 215      11.534  -6.773  18.858  1.00  0.00      A    C
ATOM   3152  HE2 TYR A 215      12.140  -7.666  18.810  1.00  0.00      A    H
ATOM   3153  C   TYR A 215       9.478  -5.204  23.092  1.00  0.00      A    C
ATOM   3154  O   TYR A 215      10.128  -5.382  24.128  1.00  0.00      A    O
ATOM   3155  N   PRO A 216       8.657  -6.154  22.570  1.00  0.00      A    N
ATOM   3156  CD  PRO A 216       7.919  -6.198  21.276  1.00  0.00      A    C
ATOM   3157  HD1 PRO A 216       8.540  -5.989  20.379  1.00  0.00      A    H
ATOM   3158  HD2 PRO A 216       7.059  -5.554  21.561  1.00  0.00      A    H
ATOM   3159  CA  PRO A 216       8.594  -7.428  23.243  1.00  0.00      A    C
ATOM   3160  HA  PRO A 216       8.550  -7.284  24.313  1.00  0.00      A    H
ATOM   3161  CB  PRO A 216       7.391  -8.014  22.599  1.00  0.00      A    C
ATOM   3162  HB1 PRO A 216       7.191  -9.073  22.868  1.00  0.00      A    H
ATOM   3163  HB2 PRO A 216       6.543  -7.440  23.030  1.00  0.00      A    H
ATOM   3164  CG  PRO A 216       7.418  -7.656  21.133  1.00  0.00      A    C
ATOM   3165  HG1 PRO A 216       8.221  -8.297  20.710  1.00  0.00      A    H
ATOM   3166  HG2 PRO A 216       6.482  -7.707  20.537  1.00  0.00      A    H
ATOM   3167  C   PRO A 216       9.891  -8.257  22.984  1.00  0.00      A    C
ATOM   3168  O   PRO A 216      10.792  -7.926  22.168  1.00  0.00      A    O
ATOM   3169  N   LEU A 217       9.968  -9.322  23.786  1.00  0.00      A    N
ATOM   3170  HN  LEU A 217       9.206  -9.497  24.406  1.00  0.00      A    H
ATOM   3171  CA  LEU A 217      10.977 -10.277  23.816  1.00  0.00      A    C
ATOM   3172  HA  LEU A 217      11.721 -10.105  23.052  1.00  0.00      A    H
ATOM   3173  CB  LEU A 217      11.821 -10.087  25.086  1.00  0.00      A    C
ATOM   3174  HB1 LEU A 217      12.258  -9.066  25.107  1.00  0.00      A    H
ATOM   3175  HB2 LEU A 217      11.184 -10.220  25.986  1.00  0.00      A    H
ATOM   3176  CG  LEU A 217      13.095 -11.022  25.181  1.00  0.00      A    C
ATOM   3177  HG  LEU A 217      13.004 -11.953  24.582  1.00  0.00      A    H
ATOM   3178  CD1 LEU A 217      14.294 -10.304  24.570  1.00  0.00      A    C
ATOM   3179 HD11 LEU A 217      15.260 -10.844  24.665  1.00  0.00      A    H
ATOM   3180 HD12 LEU A 217      14.258 -10.104  23.478  1.00  0.00      A    H
ATOM   3181 HD13 LEU A 217      14.356  -9.348  25.132  1.00  0.00      A    H
ATOM   3182  CD2 LEU A 217      13.431 -11.348  26.628  1.00  0.00      A    C
ATOM   3183 HD21 LEU A 217      14.349 -11.972  26.677  1.00  0.00      A    H
ATOM   3184 HD22 LEU A 217      13.678 -10.447  27.229  1.00  0.00      A    H
ATOM   3185 HD23 LEU A 217      12.601 -11.761  27.241  1.00  0.00      A    H
ATOM   3186  C   LEU A 217      10.420 -11.650  23.671  1.00  0.00      A    C
ATOM   3187  O   LEU A 217       9.500 -11.971  24.448  1.00  0.00      A    O
ATOM   3188  N   LYS A 218      10.934 -12.455  22.759  1.00  0.00      A    N
ATOM   3189  HN  LYS A 218      11.630 -12.117  22.131  1.00  0.00      A    H
ATOM   3190  CA  LYS A 218      10.459 -13.845  22.494  1.00  0.00      A    C
ATOM   3191  HA  LYS A 218       9.498 -13.952  22.973  1.00  0.00      A    H
ATOM   3192  CB  LYS A 218      10.251 -13.969  20.978  1.00  0.00      A    C
ATOM   3193  HB1 LYS A 218       9.465 -13.210  20.777  1.00  0.00      A    H
ATOM   3194  HB2 LYS A 218      11.115 -13.606  20.382  1.00  0.00      A    H
ATOM   3195  CG  LYS A 218       9.772 -15.298  20.311  1.00  0.00      A    C
ATOM   3196  HG1 LYS A 218      10.463 -16.127  20.579  1.00  0.00      A    H
ATOM   3197  HG2 LYS A 218       8.745 -15.542  20.656  1.00  0.00      A    H
ATOM   3198  CD  LYS A 218       9.913 -15.100  18.780  1.00  0.00      A    C
ATOM   3199  HD1 LYS A 218       9.836 -14.065  18.384  1.00  0.00      A    H
ATOM   3200  HD2 LYS A 218      10.959 -15.426  18.593  1.00  0.00      A    H
ATOM   3201  CE  LYS A 218       8.943 -15.885  17.912  1.00  0.00      A    C
ATOM   3202  HE1 LYS A 218       7.887 -15.546  17.850  1.00  0.00      A    H
ATOM   3203  HE2 LYS A 218       9.302 -15.806  16.864  1.00  0.00      A    H
ATOM   3204  NZ  LYS A 218       8.977 -17.335  18.263  1.00  0.00      A    N
ATOM   3205  HZ1 LYS A 218       8.447 -17.885  17.558  1.00  0.00      A    H
ATOM   3206  HZ2 LYS A 218       9.984 -17.595  18.255  1.00  0.00      A    H
ATOM   3207  HZ3 LYS A 218       8.538 -17.469  19.196  1.00  0.00      A    H
ATOM   3208  C   LYS A 218      11.503 -14.845  23.062  1.00  0.00      A    C
ATOM   3209  O   LYS A 218      12.698 -14.538  23.252  1.00  0.00      A    O
ATOM   3210  N   ALA A 219      11.113 -16.058  23.246  1.00  0.00      A    N
ATOM   3211  HN  ALA A 219      10.229 -16.378  22.915  1.00  0.00      A    H
ATOM   3212  CA  ALA A 219      11.932 -17.202  23.649  1.00  0.00      A    C
ATOM   3213  HA  ALA A 219      12.564 -16.737  24.391  1.00  0.00      A    H
ATOM   3214  CB  ALA A 219      11.045 -18.229  24.356  1.00  0.00      A    C
ATOM   3215  HB1 ALA A 219      10.369 -18.769  23.659  1.00  0.00      A    H
ATOM   3216  HB2 ALA A 219      11.721 -18.969  24.835  1.00  0.00      A    H
ATOM   3217  HB3 ALA A 219      10.337 -17.654  24.990  1.00  0.00      A    H
ATOM   3218  C   ALA A 219      12.646 -17.668  22.397  1.00  0.00      A    C
ATOM   3219  O   ALA A 219      13.786 -17.430  22.132  1.00  0.00      A    O
ATOM   3220  N   GLY A 220      11.968 -18.406  21.534  1.00  0.00      A    N
ATOM   3221  HN  GLY A 220      10.989 -18.525  21.676  1.00  0.00      A    H
ATOM   3222  CA  GLY A 220      12.576 -19.291  20.508  1.00  0.00      A    C
ATOM   3223  HA1 GLY A 220      13.492 -18.835  20.161  1.00  0.00      A    H
ATOM   3224  HA2 GLY A 220      12.669 -20.164  21.137  1.00  0.00      A    H
ATOM   3225  C   GLY A 220      11.699 -19.654  19.357  1.00  0.00      A    C
ATOM   3226  O   GLY A 220      11.203 -18.814  18.606  1.00  0.00      A    O
ATOM   3227  N   ALA A 221      11.451 -20.953  19.146  1.00  0.00      A    N
ATOM   3228  HN  ALA A 221      11.610 -21.611  19.878  1.00  0.00      A    H
ATOM   3229  CA  ALA A 221      11.135 -21.478  17.876  1.00  0.00      A    C
ATOM   3230  HA  ALA A 221      11.168 -20.728  17.100  1.00  0.00      A    H
ATOM   3231  CB  ALA A 221      12.204 -22.502  17.579  1.00  0.00      A    C
ATOM   3232  HB1 ALA A 221      13.202 -22.043  17.740  1.00  0.00      A    H
ATOM   3233  HB2 ALA A 221      12.067 -23.345  18.289  1.00  0.00      A    H
ATOM   3234  HB3 ALA A 221      12.155 -22.818  16.515  1.00  0.00      A    H
ATOM   3235  C   ALA A 221       9.636 -22.001  17.937  1.00  0.00      A    C
ATOM   3236  OT1 ALA A 221       8.748 -21.335  17.306  1.00  0.00      A    O
ATOM   3237  OT2 ALA A 221       9.354 -22.905  18.709  1.00  0.00      A    O
END
