# Supplementary material for: Sequence comparison, molecular modeling, and network analysis predict structural diversity in cysteine proteases from the Cape sundew, Drosera capensis
Source: Comput Struct Biotechnol J. 2016 Jun 14;14:271–82. doi: 10.1016/j.csbj.2016.05.003 (PMC4949590; doi:10.1016/j.csbj.2016.05.003)
Supplement: Supplementary file 4 [file mmc4.zip › Rosetta_mature/DCAP_5993_mature_m1.pdb]

CRYST1   55.512   70.591   65.561  90.00  90.00  90.00 P 1           1
ATOM      1  N   VAL A   1       4.432   4.437 -46.159  1.00  0.00      A    N
ATOM      2  HT1 VAL A   1       5.404   4.294 -45.818  1.00  0.00      A    H
ATOM      3  HT2 VAL A   1       4.259   5.418 -46.458  1.00  0.00      A    H
ATOM      4  HT3 VAL A   1       4.421   3.894 -47.046  1.00  0.00      A    H
ATOM      5  CA  VAL A   1       3.425   3.888 -45.170  1.00  0.00      A    C
ATOM      6  HA  VAL A   1       3.571   2.828 -45.027  1.00  0.00      A    H
ATOM      7  CB  VAL A   1       3.665   4.482 -43.767  1.00  0.00      A    C
ATOM      8  HB  VAL A   1       2.884   4.209 -43.026  1.00  0.00      A    H
ATOM      9  CG1 VAL A   1       5.012   4.046 -43.222  1.00  0.00      A    C
ATOM     10 HG11 VAL A   1       4.980   2.938 -43.291  1.00  0.00      A    H
ATOM     11 HG12 VAL A   1       5.890   4.407 -43.799  1.00  0.00      A    H
ATOM     12 HG13 VAL A   1       5.146   4.363 -42.165  1.00  0.00      A    H
ATOM     13  CG2 VAL A   1       3.577   6.056 -43.845  1.00  0.00      A    C
ATOM     14 HG21 VAL A   1       4.274   6.508 -44.583  1.00  0.00      A    H
ATOM     15 HG22 VAL A   1       2.572   6.368 -44.203  1.00  0.00      A    H
ATOM     16 HG23 VAL A   1       3.865   6.384 -42.824  1.00  0.00      A    H
ATOM     17  C   VAL A   1       1.890   4.033 -45.619  1.00  0.00      A    C
ATOM     18  O   VAL A   1       1.560   4.974 -46.353  1.00  0.00      A    O
ATOM     19  N   PRO A   2       0.945   3.168 -45.215  1.00  0.00      A    N
ATOM     20  CD  PRO A   2       1.177   2.027 -44.294  1.00  0.00      A    C
ATOM     21  HD1 PRO A   2       1.690   2.479 -43.418  1.00  0.00      A    H
ATOM     22  HD2 PRO A   2       1.703   1.194 -44.808  1.00  0.00      A    H
ATOM     23  CA  PRO A   2      -0.455   3.279 -45.656  1.00  0.00      A    C
ATOM     24  HA  PRO A   2      -0.447   3.477 -46.718  1.00  0.00      A    H
ATOM     25  CB  PRO A   2      -0.940   1.812 -45.318  1.00  0.00      A    C
ATOM     26  HB1 PRO A   2      -2.044   1.689 -45.306  1.00  0.00      A    H
ATOM     27  HB2 PRO A   2      -0.521   1.116 -46.077  1.00  0.00      A    H
ATOM     28  CG  PRO A   2      -0.309   1.481 -44.023  1.00  0.00      A    C
ATOM     29  HG1 PRO A   2      -0.795   2.106 -43.244  1.00  0.00      A    H
ATOM     30  HG2 PRO A   2      -0.405   0.396 -43.802  1.00  0.00      A    H
ATOM     31  C   PRO A   2      -1.173   4.409 -44.934  1.00  0.00      A    C
ATOM     32  O   PRO A   2      -0.697   5.040 -43.986  1.00  0.00      A    O
ATOM     33  N   ASP A   3      -2.359   4.737 -45.369  1.00  0.00      A    N
ATOM     34  HN  ASP A   3      -2.661   4.111 -46.083  1.00  0.00      A    H
ATOM     35  CA  ASP A   3      -3.180   5.907 -45.032  1.00  0.00      A    C
ATOM     36  HA  ASP A   3      -2.507   6.748 -44.964  1.00  0.00      A    H
ATOM     37  CB  ASP A   3      -4.319   6.018 -46.089  1.00  0.00      A    C
ATOM     38  HB1 ASP A   3      -4.890   5.066 -46.053  1.00  0.00      A    H
ATOM     39  HB2 ASP A   3      -4.999   6.877 -45.909  1.00  0.00      A    H
ATOM     40  CG  ASP A   3      -3.823   6.133 -47.498  1.00  0.00      A    C
ATOM     41  OD1 ASP A   3      -4.338   5.373 -48.357  1.00  0.00      A    O
ATOM     42  OD2 ASP A   3      -2.878   6.935 -47.767  1.00  0.00      A    O
ATOM     43  C   ASP A   3      -3.806   5.690 -43.746  1.00  0.00      A    C
ATOM     44  O   ASP A   3      -3.797   6.646 -42.963  1.00  0.00      A    O
ATOM     45  N   SER A   4      -4.445   4.505 -43.516  1.00  0.00      A    N
ATOM     46  HN  SER A   4      -4.412   3.857 -44.274  1.00  0.00      A    H
ATOM     47  CA  SER A   4      -5.060   4.191 -42.250  1.00  0.00      A    C
ATOM     48  HA  SER A   4      -4.893   4.959 -41.510  1.00  0.00      A    H
ATOM     49  CB  SER A   4      -6.618   3.998 -42.467  1.00  0.00      A    C
ATOM     50  HB1 SER A   4      -6.977   4.799 -43.149  1.00  0.00      A    H
ATOM     51  HB2 SER A   4      -6.750   3.026 -42.989  1.00  0.00      A    H
ATOM     52  OG  SER A   4      -7.265   3.928 -41.177  1.00  0.00      A    O
ATOM     53  HG1 SER A   4      -8.185   4.145 -41.344  1.00  0.00      A    H
ATOM     54  C   SER A   4      -4.459   2.957 -41.671  1.00  0.00      A    C
ATOM     55  O   SER A   4      -4.430   1.929 -42.334  1.00  0.00      A    O
ATOM     56  N   ILE A   5      -4.124   3.034 -40.331  1.00  0.00      A    N
ATOM     57  HN  ILE A   5      -4.179   3.955 -39.951  1.00  0.00      A    H
ATOM     58  CA  ILE A   5      -3.785   1.944 -39.481  1.00  0.00      A    C
ATOM     59  HA  ILE A   5      -3.931   1.008 -39.998  1.00  0.00      A    H
ATOM     60  CB  ILE A   5      -2.333   1.943 -39.029  1.00  0.00      A    C
ATOM     61  HB  ILE A   5      -2.126   2.949 -38.605  1.00  0.00      A    H
ATOM     62  CG2 ILE A   5      -1.929   0.790 -37.992  1.00  0.00      A    C
ATOM     63 HG21 ILE A   5      -2.474   0.926 -37.033  1.00  0.00      A    H
ATOM     64 HG22 ILE A   5      -2.151  -0.244 -38.333  1.00  0.00      A    H
ATOM     65 HG23 ILE A   5      -0.877   1.058 -37.757  1.00  0.00      A    H
ATOM     66  CG1 ILE A   5      -1.312   1.835 -40.204  1.00  0.00      A    C
ATOM     67 HG11 ILE A   5      -1.620   2.396 -41.113  1.00  0.00      A    H
ATOM     68 HG12 ILE A   5      -0.389   2.409 -39.976  1.00  0.00      A    H
ATOM     69  CD  ILE A   5      -0.832   0.428 -40.672  1.00  0.00      A    C
ATOM     70  HD1 ILE A   5      -0.474  -0.164 -39.803  1.00  0.00      A    H
ATOM     71  HD2 ILE A   5      -1.688  -0.132 -41.105  1.00  0.00      A    H
ATOM     72  HD3 ILE A   5      -0.019   0.492 -41.426  1.00  0.00      A    H
ATOM     73  C   ILE A   5      -4.609   1.970 -38.208  1.00  0.00      A    C
ATOM     74  O   ILE A   5      -4.583   2.906 -37.421  1.00  0.00      A    O
ATOM     75  N   ASP A   6      -5.488   0.936 -38.017  1.00  0.00      A    N
ATOM     76  HN  ASP A   6      -5.690   0.207 -38.666  1.00  0.00      A    H
ATOM     77  CA  ASP A   6      -6.159   0.716 -36.750  1.00  0.00      A    C
ATOM     78  HA  ASP A   6      -5.861   1.423 -35.990  1.00  0.00      A    H
ATOM     79  CB  ASP A   6      -7.630   0.863 -36.914  1.00  0.00      A    C
ATOM     80  HB1 ASP A   6      -7.861   1.873 -37.315  1.00  0.00      A    H
ATOM     81  HB2 ASP A   6      -8.009   0.059 -37.580  1.00  0.00      A    H
ATOM     82  CG  ASP A   6      -8.487   0.866 -35.709  1.00  0.00      A    C
ATOM     83  OD1 ASP A   6      -8.064   0.459 -34.588  1.00  0.00      A    O
ATOM     84  OD2 ASP A   6      -9.675   1.291 -35.787  1.00  0.00      A    O
ATOM     85  C   ASP A   6      -5.676  -0.703 -36.267  1.00  0.00      A    C
ATOM     86  O   ASP A   6      -5.694  -1.649 -37.012  1.00  0.00      A    O
ATOM     87  N   TRP A   7      -5.193  -0.823 -35.039  1.00  0.00      A    N
ATOM     88  HN  TRP A   7      -5.300  -0.093 -34.368  1.00  0.00      A    H
ATOM     89  CA  TRP A   7      -4.873  -2.117 -34.422  1.00  0.00      A    C
ATOM     90  HA  TRP A   7      -4.525  -2.776 -35.204  1.00  0.00      A    H
ATOM     91  CB  TRP A   7      -3.691  -1.934 -33.469  1.00  0.00      A    C
ATOM     92  HB1 TRP A   7      -3.955  -1.096 -32.789  1.00  0.00      A    H
ATOM     93  HB2 TRP A   7      -3.533  -2.882 -32.911  1.00  0.00      A    H
ATOM     94  CG  TRP A   7      -2.364  -1.811 -34.241  1.00  0.00      A    C
ATOM     95  CD1 TRP A   7      -1.495  -0.767 -34.498  1.00  0.00      A    C
ATOM     96  HD1 TRP A   7      -1.666   0.270 -34.250  1.00  0.00      A    H
ATOM     97  NE1 TRP A   7      -0.544  -1.158 -35.390  1.00  0.00      A    N
ATOM     98  HE1 TRP A   7       0.092  -0.531 -35.783  1.00  0.00      A    H
ATOM     99  CE2 TRP A   7      -0.673  -2.441 -35.661  1.00  0.00      A    C
ATOM    100  CD2 TRP A   7      -1.881  -2.912 -35.014  1.00  0.00      A    C
ATOM    101  CE3 TRP A   7      -2.209  -4.237 -35.158  1.00  0.00      A    C
ATOM    102  HE3 TRP A   7      -2.964  -4.765 -34.595  1.00  0.00      A    H
ATOM    103  CZ3 TRP A   7      -1.431  -5.088 -36.014  1.00  0.00      A    C
ATOM    104  HZ3 TRP A   7      -1.745  -6.116 -36.121  1.00  0.00      A    H
ATOM    105  CZ2 TRP A   7       0.078  -3.284 -36.515  1.00  0.00      A    C
ATOM    106  HZ2 TRP A   7       1.021  -2.898 -36.872  1.00  0.00      A    H
ATOM    107  CH2 TRP A   7      -0.352  -4.606 -36.745  1.00  0.00      A    C
ATOM    108  HH2 TRP A   7       0.206  -5.251 -37.407  1.00  0.00      A    H
ATOM    109  C   TRP A   7      -6.070  -2.756 -33.761  1.00  0.00      A    C
ATOM    110  O   TRP A   7      -6.088  -3.945 -33.417  1.00  0.00      A    O
ATOM    111  N   ARG A   8      -7.195  -2.042 -33.545  1.00  0.00      A    N
ATOM    112  HN  ARG A   8      -7.195  -1.082 -33.813  1.00  0.00      A    H
ATOM    113  CA  ARG A   8      -8.443  -2.556 -33.053  1.00  0.00      A    C
ATOM    114  HA  ARG A   8      -8.072  -3.309 -32.374  1.00  0.00      A    H
ATOM    115  CB  ARG A   8      -9.339  -1.371 -32.408  1.00  0.00      A    C
ATOM    116  HB1 ARG A   8      -9.769  -0.840 -33.285  1.00  0.00      A    H
ATOM    117  HB2 ARG A   8     -10.086  -1.855 -31.743  1.00  0.00      A    H
ATOM    118  CG  ARG A   8      -8.645  -0.349 -31.462  1.00  0.00      A    C
ATOM    119  HG1 ARG A   8      -8.461  -0.804 -30.465  1.00  0.00      A    H
ATOM    120  HG2 ARG A   8      -7.605  -0.195 -31.820  1.00  0.00      A    H
ATOM    121  CD  ARG A   8      -9.493   0.888 -31.164  1.00  0.00      A    C
ATOM    122  HD1 ARG A   8     -10.514   0.567 -30.867  1.00  0.00      A    H
ATOM    123  HD2 ARG A   8      -9.081   1.587 -30.405  1.00  0.00      A    H
ATOM    124  NE  ARG A   8      -9.585   1.623 -32.516  1.00  0.00      A    N
ATOM    125  HE  ARG A   8      -9.106   1.200 -33.285  1.00  0.00      A    H
ATOM    126  CZ  ARG A   8     -10.425   2.626 -32.778  1.00  0.00      A    C
ATOM    127  NH1 ARG A   8     -11.095   3.313 -31.836  1.00  0.00      A    N
ATOM    128 HH11 ARG A   8     -11.166   2.949 -30.907  1.00  0.00      A    H
ATOM    129 HH12 ARG A   8     -11.695   4.069 -32.097  1.00  0.00      A    H
ATOM    130  NH2 ARG A   8     -10.556   3.068 -34.018  1.00  0.00      A    N
ATOM    131 HH21 ARG A   8     -10.090   2.517 -34.710  1.00  0.00      A    H
ATOM    132 HH22 ARG A   8     -11.152   3.856 -34.178  1.00  0.00      A    H
ATOM    133  C   ARG A   8      -9.281  -3.144 -34.194  1.00  0.00      A    C
ATOM    134  O   ARG A   8     -10.126  -3.969 -33.864  1.00  0.00      A    O
ATOM    135  N   LYS A   9      -9.115  -2.756 -35.425  1.00  0.00      A    N
ATOM    136  HN  LYS A   9      -8.545  -1.948 -35.554  1.00  0.00      A    H
ATOM    137  CA  LYS A   9      -9.718  -3.372 -36.698  1.00  0.00      A    C
ATOM    138  HA  LYS A   9     -10.737  -3.632 -36.450  1.00  0.00      A    H
ATOM    139  CB  LYS A   9      -9.784  -2.178 -37.697  1.00  0.00      A    C
ATOM    140  HB1 LYS A   9     -10.546  -1.526 -37.219  1.00  0.00      A    H
ATOM    141  HB2 LYS A   9      -8.795  -1.694 -37.843  1.00  0.00      A    H
ATOM    142  CG  LYS A   9     -10.279  -2.514 -39.117  1.00  0.00      A    C
ATOM    143  HG1 LYS A   9     -10.418  -1.487 -39.518  1.00  0.00      A    H
ATOM    144  HG2 LYS A   9      -9.527  -3.124 -39.661  1.00  0.00      A    H
ATOM    145  CD  LYS A   9     -11.634  -3.237 -39.010  1.00  0.00      A    C
ATOM    146  HD1 LYS A   9     -11.429  -4.191 -38.479  1.00  0.00      A    H
ATOM    147  HD2 LYS A   9     -12.327  -2.569 -38.456  1.00  0.00      A    H
ATOM    148  CE  LYS A   9     -12.275  -3.477 -40.321  1.00  0.00      A    C
ATOM    149  HE1 LYS A   9     -12.837  -2.544 -40.543  1.00  0.00      A    H
ATOM    150  HE2 LYS A   9     -11.618  -3.924 -41.097  1.00  0.00      A    H
ATOM    151  NZ  LYS A   9     -13.181  -4.603 -40.062  1.00  0.00      A    N
ATOM    152  HZ1 LYS A   9     -12.997  -5.418 -40.680  1.00  0.00      A    H
ATOM    153  HZ2 LYS A   9     -13.171  -4.871 -39.057  1.00  0.00      A    H
ATOM    154  HZ3 LYS A   9     -14.160  -4.320 -40.268  1.00  0.00      A    H
ATOM    155  C   LYS A   9      -8.934  -4.485 -37.143  1.00  0.00      A    C
ATOM    156  O   LYS A   9      -9.464  -5.398 -37.814  1.00  0.00      A    O
ATOM    157  N   LYS A  10      -7.580  -4.452 -36.917  1.00  0.00      A    N
ATOM    158  HN  LYS A  10      -7.154  -3.608 -36.602  1.00  0.00      A    H
ATOM    159  CA  LYS A  10      -6.748  -5.625 -37.252  1.00  0.00      A    C
ATOM    160  HA  LYS A  10      -7.060  -6.077 -38.183  1.00  0.00      A    H
ATOM    161  CB  LYS A  10      -5.245  -5.190 -37.405  1.00  0.00      A    C
ATOM    162  HB1 LYS A  10      -4.865  -4.487 -36.632  1.00  0.00      A    H
ATOM    163  HB2 LYS A  10      -4.504  -6.017 -37.421  1.00  0.00      A    H
ATOM    164  CG  LYS A  10      -5.145  -4.439 -38.685  1.00  0.00      A    C
ATOM    165  HG1 LYS A  10      -5.411  -5.094 -39.543  1.00  0.00      A    H
ATOM    166  HG2 LYS A  10      -5.905  -3.647 -38.853  1.00  0.00      A    H
ATOM    167  CD  LYS A  10      -3.785  -3.742 -38.761  1.00  0.00      A    C
ATOM    168  HD1 LYS A  10      -3.703  -3.010 -37.929  1.00  0.00      A    H
ATOM    169  HD2 LYS A  10      -2.966  -4.492 -38.743  1.00  0.00      A    H
ATOM    170  CE  LYS A  10      -3.649  -2.871 -40.011  1.00  0.00      A    C
ATOM    171  HE1 LYS A  10      -4.550  -2.279 -40.279  1.00  0.00      A    H
ATOM    172  HE2 LYS A  10      -2.899  -2.087 -39.772  1.00  0.00      A    H
ATOM    173  NZ  LYS A  10      -3.253  -3.703 -41.201  1.00  0.00      A    N
ATOM    174  HZ1 LYS A  10      -2.474  -4.345 -40.952  1.00  0.00      A    H
ATOM    175  HZ2 LYS A  10      -4.055  -4.237 -41.592  1.00  0.00      A    H
ATOM    176  HZ3 LYS A  10      -2.908  -3.118 -41.988  1.00  0.00      A    H
ATOM    177  C   LYS A  10      -6.809  -6.749 -36.156  1.00  0.00      A    C
ATOM    178  O   LYS A  10      -6.477  -7.917 -36.507  1.00  0.00      A    O
ATOM    179  N   GLY A  11      -7.158  -6.470 -34.854  1.00  0.00      A    N
ATOM    180  HN  GLY A  11      -7.491  -5.564 -34.603  1.00  0.00      A    H
ATOM    181  CA  GLY A  11      -7.000  -7.490 -33.774  1.00  0.00      A    C
ATOM    182  HA1 GLY A  11      -7.755  -7.256 -33.038  1.00  0.00      A    H
ATOM    183  HA2 GLY A  11      -7.118  -8.501 -34.135  1.00  0.00      A    H
ATOM    184  C   GLY A  11      -5.713  -7.557 -33.143  1.00  0.00      A    C
ATOM    185  O   GLY A  11      -4.870  -8.288 -33.537  1.00  0.00      A    O
ATOM    186  N   ALA A  12      -5.539  -6.665 -32.161  1.00  0.00      A    N
ATOM    187  HN  ALA A  12      -6.315  -6.092 -31.910  1.00  0.00      A    H
ATOM    188  CA  ALA A  12      -4.332  -6.643 -31.414  1.00  0.00      A    C
ATOM    189  HA  ALA A  12      -3.950  -7.648 -31.310  1.00  0.00      A    H
ATOM    190  CB  ALA A  12      -3.305  -5.761 -32.175  1.00  0.00      A    C
ATOM    191  HB1 ALA A  12      -2.268  -5.868 -31.792  1.00  0.00      A    H
ATOM    192  HB2 ALA A  12      -3.310  -6.046 -33.249  1.00  0.00      A    H
ATOM    193  HB3 ALA A  12      -3.673  -4.719 -32.065  1.00  0.00      A    H
ATOM    194  C   ALA A  12      -4.536  -6.205 -30.018  1.00  0.00      A    C
ATOM    195  O   ALA A  12      -4.225  -6.926 -29.117  1.00  0.00      A    O
ATOM    196  N   VAL A  13      -4.951  -4.909 -29.880  1.00  0.00      A    N
ATOM    197  HN  VAL A  13      -5.047  -4.385 -30.723  1.00  0.00      A    H
ATOM    198  CA  VAL A  13      -4.971  -4.212 -28.616  1.00  0.00      A    C
ATOM    199  HA  VAL A  13      -4.131  -4.548 -28.027  1.00  0.00      A    H
ATOM    200  CB  VAL A  13      -5.026  -2.699 -28.835  1.00  0.00      A    C
ATOM    201  HB  VAL A  13      -5.169  -2.224 -27.841  1.00  0.00      A    H
ATOM    202  CG1 VAL A  13      -3.682  -2.215 -29.385  1.00  0.00      A    C
ATOM    203 HG11 VAL A  13      -3.667  -1.176 -29.777  1.00  0.00      A    H
ATOM    204 HG12 VAL A  13      -2.936  -2.205 -28.562  1.00  0.00      A    H
ATOM    205 HG13 VAL A  13      -3.458  -2.850 -30.269  1.00  0.00      A    H
ATOM    206  CG2 VAL A  13      -6.189  -2.236 -29.812  1.00  0.00      A    C
ATOM    207 HG21 VAL A  13      -7.147  -2.651 -29.431  1.00  0.00      A    H
ATOM    208 HG22 VAL A  13      -6.126  -1.132 -29.916  1.00  0.00      A    H
ATOM    209 HG23 VAL A  13      -6.098  -2.650 -30.839  1.00  0.00      A    H
ATOM    210  C   VAL A  13      -6.121  -4.645 -27.774  1.00  0.00      A    C
ATOM    211  O   VAL A  13      -7.184  -5.121 -28.200  1.00  0.00      A    O
ATOM    212  N   THR A  14      -5.964  -4.498 -26.453  1.00  0.00      A    N
ATOM    213  HN  THR A  14      -5.147  -4.164 -25.990  1.00  0.00      A    H
ATOM    214  CA  THR A  14      -7.089  -4.801 -25.588  1.00  0.00      A    C
ATOM    215  HA  THR A  14      -7.769  -5.429 -26.144  1.00  0.00      A    H
ATOM    216  CB  THR A  14      -6.410  -5.632 -24.417  1.00  0.00      A    C
ATOM    217  HB  THR A  14      -7.201  -5.713 -23.641  1.00  0.00      A    H
ATOM    218  OG1 THR A  14      -5.265  -5.009 -23.902  1.00  0.00      A    O
ATOM    219  HG1 THR A  14      -5.034  -5.358 -23.038  1.00  0.00      A    H
ATOM    220  CG2 THR A  14      -5.895  -6.967 -24.901  1.00  0.00      A    C
ATOM    221 HG21 THR A  14      -5.699  -7.627 -24.029  1.00  0.00      A    H
ATOM    222 HG22 THR A  14      -6.690  -7.395 -25.548  1.00  0.00      A    H
ATOM    223 HG23 THR A  14      -5.001  -6.813 -25.542  1.00  0.00      A    H
ATOM    224  C   THR A  14      -7.850  -3.561 -25.060  1.00  0.00      A    C
ATOM    225  O   THR A  14      -7.347  -2.409 -25.113  1.00  0.00      A    O
ATOM    226  N   PRO A  15      -9.049  -3.702 -24.483  1.00  0.00      A    N
ATOM    227  CD  PRO A  15      -9.847  -4.892 -24.391  1.00  0.00      A    C
ATOM    228  HD1 PRO A  15      -9.272  -5.817 -24.174  1.00  0.00      A    H
ATOM    229  HD2 PRO A  15     -10.377  -4.923 -25.367  1.00  0.00      A    H
ATOM    230  CA  PRO A  15      -9.780  -2.538 -23.953  1.00  0.00      A    C
ATOM    231  HA  PRO A  15      -9.920  -1.778 -24.708  1.00  0.00      A    H
ATOM    232  CB  PRO A  15     -11.173  -3.153 -23.514  1.00  0.00      A    C
ATOM    233  HB1 PRO A  15     -11.729  -2.711 -22.659  1.00  0.00      A    H
ATOM    234  HB2 PRO A  15     -11.789  -2.952 -24.416  1.00  0.00      A    H
ATOM    235  CG  PRO A  15     -10.934  -4.605 -23.321  1.00  0.00      A    C
ATOM    236  HG1 PRO A  15     -10.486  -4.897 -22.347  1.00  0.00      A    H
ATOM    237  HG2 PRO A  15     -11.798  -5.292 -23.445  1.00  0.00      A    H
ATOM    238  C   PRO A  15      -9.201  -1.690 -22.831  1.00  0.00      A    C
ATOM    239  O   PRO A  15      -8.119  -1.925 -22.284  1.00  0.00      A    O
ATOM    240  N   VAL A  16      -9.907  -0.662 -22.434  1.00  0.00      A    N
ATOM    241  HN  VAL A  16     -10.741  -0.371 -22.898  1.00  0.00      A    H
ATOM    242  CA  VAL A  16      -9.540  -0.010 -21.180  1.00  0.00      A    C
ATOM    243  HA  VAL A  16      -8.463  -0.078 -21.142  1.00  0.00      A    H
ATOM    244  CB  VAL A  16      -9.856   1.428 -21.223  1.00  0.00      A    C
ATOM    245  HB  VAL A  16     -10.959   1.548 -21.279  1.00  0.00      A    H
ATOM    246  CG1 VAL A  16      -9.485   2.271 -19.996  1.00  0.00      A    C
ATOM    247 HG11 VAL A  16      -9.528   3.368 -20.167  1.00  0.00      A    H
ATOM    248 HG12 VAL A  16     -10.124   2.040 -19.117  1.00  0.00      A    H
ATOM    249 HG13 VAL A  16      -8.390   2.224 -19.813  1.00  0.00      A    H
ATOM    250  CG2 VAL A  16      -9.105   1.989 -22.456  1.00  0.00      A    C
ATOM    251 HG21 VAL A  16      -9.183   3.092 -22.561  1.00  0.00      A    H
ATOM    252 HG22 VAL A  16      -8.029   1.740 -22.335  1.00  0.00      A    H
ATOM    253 HG23 VAL A  16      -9.565   1.555 -23.369  1.00  0.00      A    H
ATOM    254  C   VAL A  16     -10.198  -0.609 -19.956  1.00  0.00      A    C
ATOM    255  O   VAL A  16     -11.397  -0.815 -19.917  1.00  0.00      A    O
ATOM    256  N   LYS A  17      -9.425  -0.907 -18.825  1.00  0.00      A    N
ATOM    257  HN  LYS A  17      -8.471  -0.628 -18.905  1.00  0.00      A    H
ATOM    258  CA  LYS A  17      -9.839  -1.359 -17.518  1.00  0.00      A    C
ATOM    259  HA  LYS A  17     -10.837  -1.771 -17.528  1.00  0.00      A    H
ATOM    260  CB  LYS A  17      -8.795  -2.349 -16.968  1.00  0.00      A    C
ATOM    261  HB1 LYS A  17      -7.826  -1.819 -16.844  1.00  0.00      A    H
ATOM    262  HB2 LYS A  17      -9.238  -2.697 -16.011  1.00  0.00      A    H
ATOM    263  CG  LYS A  17      -8.574  -3.589 -17.856  1.00  0.00      A    C
ATOM    264  HG1 LYS A  17      -9.495  -4.200 -17.963  1.00  0.00      A    H
ATOM    265  HG2 LYS A  17      -8.209  -3.333 -18.874  1.00  0.00      A    H
ATOM    266  CD  LYS A  17      -7.578  -4.549 -17.224  1.00  0.00      A    C
ATOM    267  HD1 LYS A  17      -6.722  -3.953 -16.842  1.00  0.00      A    H
ATOM    268  HD2 LYS A  17      -8.174  -5.045 -16.428  1.00  0.00      A    H
ATOM    269  CE  LYS A  17      -7.081  -5.535 -18.260  1.00  0.00      A    C
ATOM    270  HE1 LYS A  17      -7.924  -6.225 -18.481  1.00  0.00      A    H
ATOM    271  HE2 LYS A  17      -6.814  -5.001 -19.197  1.00  0.00      A    H
ATOM    272  NZ  LYS A  17      -5.903  -6.382 -17.831  1.00  0.00      A    N
ATOM    273  HZ1 LYS A  17      -5.180  -6.546 -18.561  1.00  0.00      A    H
ATOM    274  HZ2 LYS A  17      -5.360  -6.037 -17.014  1.00  0.00      A    H
ATOM    275  HZ3 LYS A  17      -6.335  -7.280 -17.534  1.00  0.00      A    H
ATOM    276  C   LYS A  17      -9.825  -0.160 -16.583  1.00  0.00      A    C
ATOM    277  O   LYS A  17      -9.172   0.817 -16.774  1.00  0.00      A    O
ATOM    278  N   ASP A  18     -10.747  -0.140 -15.606  1.00  0.00      A    N
ATOM    279  HN  ASP A  18     -11.279  -0.961 -15.414  1.00  0.00      A    H
ATOM    280  CA  ASP A  18     -10.839   0.933 -14.671  1.00  0.00      A    C
ATOM    281  HA  ASP A  18     -10.729   1.828 -15.266  1.00  0.00      A    H
ATOM    282  CB  ASP A  18     -12.232   0.946 -14.081  1.00  0.00      A    C
ATOM    283  HB1 ASP A  18     -12.378   0.046 -13.447  1.00  0.00      A    H
ATOM    284  HB2 ASP A  18     -12.335   1.944 -13.605  1.00  0.00      A    H
ATOM    285  CG  ASP A  18     -13.273   1.022 -15.225  1.00  0.00      A    C
ATOM    286  OD1 ASP A  18     -13.993   0.047 -15.433  1.00  0.00      A    O
ATOM    287  OD2 ASP A  18     -13.399   2.128 -15.783  1.00  0.00      A    O
ATOM    288  C   ASP A  18      -9.812   0.907 -13.584  1.00  0.00      A    C
ATOM    289  O   ASP A  18      -9.561  -0.108 -12.916  1.00  0.00      A    O
ATOM    290  N   GLN A  19      -9.208   2.072 -13.389  1.00  0.00      A    N
ATOM    291  HN  GLN A  19      -9.421   2.869 -13.949  1.00  0.00      A    H
ATOM    292  CA  GLN A  19      -8.090   2.297 -12.506  1.00  0.00      A    C
ATOM    293  HA  GLN A  19      -7.680   1.370 -12.133  1.00  0.00      A    H
ATOM    294  CB  GLN A  19      -7.000   3.180 -13.016  1.00  0.00      A    C
ATOM    295  HB1 GLN A  19      -7.416   4.166 -13.314  1.00  0.00      A    H
ATOM    296  HB2 GLN A  19      -6.168   3.232 -12.281  1.00  0.00      A    H
ATOM    297  CG  GLN A  19      -6.327   2.471 -14.250  1.00  0.00      A    C
ATOM    298  HG1 GLN A  19      -7.071   2.445 -15.074  1.00  0.00      A    H
ATOM    299  HG2 GLN A  19      -5.407   3.047 -14.488  1.00  0.00      A    H
ATOM    300  CD  GLN A  19      -6.064   0.991 -14.054  1.00  0.00      A    C
ATOM    301  OE1 GLN A  19      -5.344   0.527 -13.168  1.00  0.00      A    O
ATOM    302  NE2 GLN A  19      -6.599   0.119 -14.921  1.00  0.00      A    N
ATOM    303 HE21 GLN A  19      -6.489  -0.859 -14.744  1.00  0.00      A    H
ATOM    304 HE22 GLN A  19      -7.367   0.444 -15.473  1.00  0.00      A    H
ATOM    305  C   GLN A  19      -8.705   2.974 -11.187  1.00  0.00      A    C
ATOM    306  O   GLN A  19      -9.375   2.312 -10.395  1.00  0.00      A    O
ATOM    307  N   GLY A  20      -8.322   4.288 -10.917  1.00  0.00      A    N
ATOM    308  HN  GLY A  20      -7.772   4.863 -11.518  1.00  0.00      A    H
ATOM    309  CA  GLY A  20      -8.973   4.892  -9.812  1.00  0.00      A    C
ATOM    310  HA1 GLY A  20      -9.649   5.636 -10.205  1.00  0.00      A    H
ATOM    311  HA2 GLY A  20      -9.525   4.182  -9.215  1.00  0.00      A    H
ATOM    312  C   GLY A  20      -8.016   5.735  -8.965  1.00  0.00      A    C
ATOM    313  O   GLY A  20      -7.386   6.660  -9.457  1.00  0.00      A    O
ATOM    314  N   GLN A  21      -7.996   5.374  -7.698  1.00  0.00      A    N
ATOM    315  HN  GLN A  21      -8.434   4.512  -7.453  1.00  0.00      A    H
ATOM    316  CA  GLN A  21      -7.361   5.986  -6.579  1.00  0.00      A    C
ATOM    317  HA  GLN A  21      -7.648   7.027  -6.582  1.00  0.00      A    H
ATOM    318  CB  GLN A  21      -7.864   5.447  -5.195  1.00  0.00      A    C
ATOM    319  HB1 GLN A  21      -8.967   5.559  -5.121  1.00  0.00      A    H
ATOM    320  HB2 GLN A  21      -7.743   4.342  -5.183  1.00  0.00      A    H
ATOM    321  CG  GLN A  21      -7.168   6.183  -3.993  1.00  0.00      A    C
ATOM    322  HG1 GLN A  21      -7.379   5.660  -3.036  1.00  0.00      A    H
ATOM    323  HG2 GLN A  21      -6.071   6.033  -4.076  1.00  0.00      A    H
ATOM    324  CD  GLN A  21      -7.460   7.724  -3.988  1.00  0.00      A    C
ATOM    325  OE1 GLN A  21      -6.486   8.432  -4.006  1.00  0.00      A    O
ATOM    326  NE2 GLN A  21      -8.712   8.096  -3.757  1.00  0.00      A    N
ATOM    327 HE21 GLN A  21      -8.948   9.057  -3.612  1.00  0.00      A    H
ATOM    328 HE22 GLN A  21      -9.362   7.359  -3.571  1.00  0.00      A    H
ATOM    329  C   GLN A  21      -5.917   5.729  -6.730  1.00  0.00      A    C
ATOM    330  O   GLN A  21      -5.084   6.590  -6.609  1.00  0.00      A    O
ATOM    331  N   CYS A  22      -5.489   4.410  -7.009  1.00  0.00      A    N
ATOM    332  HN  CYS A  22      -6.146   3.661  -7.001  1.00  0.00      A    H
ATOM    333  CA  CYS A  22      -4.126   4.185  -7.432  1.00  0.00      A    C
ATOM    334  HA  CYS A  22      -3.418   4.604  -6.732  1.00  0.00      A    H
ATOM    335  CB  CYS A  22      -3.790   2.694  -7.481  1.00  0.00      A    C
ATOM    336  HB1 CYS A  22      -4.098   2.368  -6.465  1.00  0.00      A    H
ATOM    337  HB2 CYS A  22      -4.550   2.179  -8.107  1.00  0.00      A    H
ATOM    338  SG  CYS A  22      -1.995   2.234  -7.841  1.00  0.00      A    S
ATOM    339  C   CYS A  22      -3.861   4.810  -8.807  1.00  0.00      A    C
ATOM    340  O   CYS A  22      -4.461   4.545  -9.840  1.00  0.00      A    O
ATOM    341  N   GLY A  23      -2.794   5.712  -8.962  1.00  0.00      A    N
ATOM    342  HN  GLY A  23      -2.096   6.001  -8.311  1.00  0.00      A    H
ATOM    343  CA  GLY A  23      -2.480   6.305 -10.306  1.00  0.00      A    C
ATOM    344  HA1 GLY A  23      -3.331   6.489 -10.945  1.00  0.00      A    H
ATOM    345  HA2 GLY A  23      -1.819   7.139 -10.123  1.00  0.00      A    H
ATOM    346  C   GLY A  23      -1.543   5.399 -11.100  1.00  0.00      A    C
ATOM    347  O   GLY A  23      -0.366   5.673 -11.434  1.00  0.00      A    O
ATOM    348  N   SER A  24      -1.955   4.175 -11.453  1.00  0.00      A    N
ATOM    349  HN  SER A  24      -2.890   3.877 -11.273  1.00  0.00      A    H
ATOM    350  CA  SER A  24      -1.125   3.177 -12.062  1.00  0.00      A    C
ATOM    351  HA  SER A  24      -0.083   3.390 -11.874  1.00  0.00      A    H
ATOM    352  CB  SER A  24      -1.512   1.813 -11.379  1.00  0.00      A    C
ATOM    353  HB1 SER A  24      -0.989   0.954 -11.852  1.00  0.00      A    H
ATOM    354  HB2 SER A  24      -1.068   1.881 -10.363  1.00  0.00      A    H
ATOM    355  OG  SER A  24      -2.917   1.495 -11.384  1.00  0.00      A    O
ATOM    356  HG1 SER A  24      -3.252   1.304 -12.263  1.00  0.00      A    H
ATOM    357  C   SER A  24      -1.236   3.143 -13.577  1.00  0.00      A    C
ATOM    358  O   SER A  24      -1.311   2.061 -14.209  1.00  0.00      A    O
ATOM    359  N   CYS A  25      -1.019   4.313 -14.159  1.00  0.00      A    N
ATOM    360  HN  CYS A  25      -1.052   5.094 -13.540  1.00  0.00      A    H
ATOM    361  CA  CYS A  25      -1.141   4.659 -15.552  1.00  0.00      A    C
ATOM    362  HA  CYS A  25      -2.067   4.178 -15.830  1.00  0.00      A    H
ATOM    363  CB  CYS A  25      -1.103   6.253 -15.757  1.00  0.00      A    C
ATOM    364  HB1 CYS A  25      -0.091   6.603 -15.461  1.00  0.00      A    H
ATOM    365  HB2 CYS A  25      -1.133   6.554 -16.826  1.00  0.00      A    H
ATOM    366  SG  CYS A  25      -2.312   7.076 -14.716  1.00  0.00      A    S
ATOM    367  C   CYS A  25      -0.042   3.986 -16.334  1.00  0.00      A    C
ATOM    368  O   CYS A  25      -0.222   3.018 -17.006  1.00  0.00      A    O
ATOM    369  N   TRP A  26       1.200   4.453 -16.144  1.00  0.00      A    N
ATOM    370  HN  TRP A  26       1.296   5.344 -15.707  1.00  0.00      A    H
ATOM    371  CA  TRP A  26       2.500   3.728 -16.416  1.00  0.00      A    C
ATOM    372  HA  TRP A  26       2.848   4.033 -17.392  1.00  0.00      A    H
ATOM    373  CB  TRP A  26       3.582   4.158 -15.482  1.00  0.00      A    C
ATOM    374  HB1 TRP A  26       4.512   3.625 -15.775  1.00  0.00      A    H
ATOM    375  HB2 TRP A  26       3.760   5.254 -15.520  1.00  0.00      A    H
ATOM    376  CG  TRP A  26       3.439   3.807 -14.009  1.00  0.00      A    C
ATOM    377  CD1 TRP A  26       2.464   4.222 -13.104  1.00  0.00      A    C
ATOM    378  HD1 TRP A  26       1.702   4.965 -13.288  1.00  0.00      A    H
ATOM    379  NE1 TRP A  26       2.682   3.629 -11.869  1.00  0.00      A    N
ATOM    380  HE1 TRP A  26       2.215   3.746 -11.020  1.00  0.00      A    H
ATOM    381  CE2 TRP A  26       3.777   2.734 -12.020  1.00  0.00      A    C
ATOM    382  CD2 TRP A  26       4.219   2.818 -13.309  1.00  0.00      A    C
ATOM    383  CE3 TRP A  26       5.335   2.062 -13.738  1.00  0.00      A    C
ATOM    384  HE3 TRP A  26       5.763   2.088 -14.729  1.00  0.00      A    H
ATOM    385  CZ3 TRP A  26       5.930   1.160 -12.886  1.00  0.00      A    C
ATOM    386  HZ3 TRP A  26       6.716   0.536 -13.285  1.00  0.00      A    H
ATOM    387  CZ2 TRP A  26       4.298   1.744 -11.212  1.00  0.00      A    C
ATOM    388  HZ2 TRP A  26       3.771   1.570 -10.285  1.00  0.00      A    H
ATOM    389  CH2 TRP A  26       5.350   0.934 -11.642  1.00  0.00      A    C
ATOM    390  HH2 TRP A  26       5.621   0.133 -10.970  1.00  0.00      A    H
ATOM    391  C   TRP A  26       2.352   2.139 -16.388  1.00  0.00      A    C
ATOM    392  O   TRP A  26       2.529   1.442 -17.334  1.00  0.00      A    O
ATOM    393  N   ALA A  27       1.942   1.557 -15.199  1.00  0.00      A    N
ATOM    394  HN  ALA A  27       1.888   2.142 -14.394  1.00  0.00      A    H
ATOM    395  CA  ALA A  27       1.745   0.101 -14.935  1.00  0.00      A    C
ATOM    396  HA  ALA A  27       2.684  -0.431 -14.948  1.00  0.00      A    H
ATOM    397  CB  ALA A  27       1.185  -0.198 -13.456  1.00  0.00      A    C
ATOM    398  HB1 ALA A  27       1.358  -1.255 -13.161  1.00  0.00      A    H
ATOM    399  HB2 ALA A  27       1.794   0.317 -12.683  1.00  0.00      A    H
ATOM    400  HB3 ALA A  27       0.127   0.140 -13.428  1.00  0.00      A    H
ATOM    401  C   ALA A  27       0.783  -0.517 -15.978  1.00  0.00      A    C
ATOM    402  O   ALA A  27       1.084  -1.434 -16.762  1.00  0.00      A    O
ATOM    403  N   PHE A  28      -0.378   0.064 -16.101  1.00  0.00      A    N
ATOM    404  HN  PHE A  28      -0.586   0.889 -15.581  1.00  0.00      A    H
ATOM    405  CA  PHE A  28      -1.494  -0.449 -16.947  1.00  0.00      A    C
ATOM    406  HA  PHE A  28      -1.688  -1.488 -16.726  1.00  0.00      A    H
ATOM    407  CB  PHE A  28      -2.803   0.426 -16.592  1.00  0.00      A    C
ATOM    408  HB1 PHE A  28      -3.293  -0.068 -15.726  1.00  0.00      A    H
ATOM    409  HB2 PHE A  28      -2.705   1.509 -16.362  1.00  0.00      A    H
ATOM    410  CG  PHE A  28      -3.878   0.262 -17.639  1.00  0.00      A    C
ATOM    411  CD1 PHE A  28      -4.701  -0.912 -17.622  1.00  0.00      A    C
ATOM    412  HD1 PHE A  28      -4.541  -1.593 -16.798  1.00  0.00      A    H
ATOM    413  CE1 PHE A  28      -5.660  -1.157 -18.540  1.00  0.00      A    C
ATOM    414  HE1 PHE A  28      -6.201  -2.089 -18.462  1.00  0.00      A    H
ATOM    415  CZ  PHE A  28      -5.833  -0.182 -19.578  1.00  0.00      A    C
ATOM    416  HZ  PHE A  28      -6.539  -0.383 -20.370  1.00  0.00      A    H
ATOM    417  CD2 PHE A  28      -4.034   1.118 -18.740  1.00  0.00      A    C
ATOM    418  HD2 PHE A  28      -3.298   1.909 -18.745  1.00  0.00      A    H
ATOM    419  CE2 PHE A  28      -4.954   0.883 -19.806  1.00  0.00      A    C
ATOM    420  HE2 PHE A  28      -5.039   1.482 -20.701  1.00  0.00      A    H
ATOM    421  C   PHE A  28      -1.125  -0.438 -18.446  1.00  0.00      A    C
ATOM    422  O   PHE A  28      -1.227  -1.409 -19.158  1.00  0.00      A    O
ATOM    423  N   SER A  29      -0.572   0.742 -18.917  1.00  0.00      A    N
ATOM    424  HN  SER A  29      -0.670   1.511 -18.291  1.00  0.00      A    H
ATOM    425  CA  SER A  29      -0.107   0.875 -20.261  1.00  0.00      A    C
ATOM    426  HA  SER A  29      -0.711   0.367 -20.998  1.00  0.00      A    H
ATOM    427  CB  SER A  29      -0.116   2.401 -20.695  1.00  0.00      A    C
ATOM    428  HB1 SER A  29       0.622   2.928 -20.053  1.00  0.00      A    H
ATOM    429  HB2 SER A  29       0.274   2.604 -21.716  1.00  0.00      A    H
ATOM    430  OG  SER A  29      -1.409   2.921 -20.487  1.00  0.00      A    O
ATOM    431  HG1 SER A  29      -1.338   3.878 -20.492  1.00  0.00      A    H
ATOM    432  C   SER A  29       1.261   0.236 -20.533  1.00  0.00      A    C
ATOM    433  O   SER A  29       1.629   0.149 -21.721  1.00  0.00      A    O
ATOM    434  N   ALA A  30       1.902  -0.328 -19.516  1.00  0.00      A    N
ATOM    435  HN  ALA A  30       1.766  -0.143 -18.546  1.00  0.00      A    H
ATOM    436  CA  ALA A  30       2.900  -1.347 -19.767  1.00  0.00      A    C
ATOM    437  HA  ALA A  30       3.449  -1.039 -20.645  1.00  0.00      A    H
ATOM    438  CB  ALA A  30       3.902  -1.230 -18.599  1.00  0.00      A    C
ATOM    439  HB1 ALA A  30       4.470  -0.308 -18.847  1.00  0.00      A    H
ATOM    440  HB2 ALA A  30       3.530  -1.071 -17.564  1.00  0.00      A    H
ATOM    441  HB3 ALA A  30       4.549  -2.132 -18.579  1.00  0.00      A    H
ATOM    442  C   ALA A  30       2.259  -2.753 -19.910  1.00  0.00      A    C
ATOM    443  O   ALA A  30       2.634  -3.409 -20.872  1.00  0.00      A    O
ATOM    444  N   VAL A  31       1.335  -3.126 -19.085  1.00  0.00      A    N
ATOM    445  HN  VAL A  31       1.005  -2.608 -18.299  1.00  0.00      A    H
ATOM    446  CA  VAL A  31       0.573  -4.380 -19.175  1.00  0.00      A    C
ATOM    447  HA  VAL A  31       1.262  -5.212 -19.159  1.00  0.00      A    H
ATOM    448  CB  VAL A  31      -0.369  -4.435 -18.018  1.00  0.00      A    C
ATOM    449  HB  VAL A  31      -0.884  -3.469 -17.826  1.00  0.00      A    H
ATOM    450  CG1 VAL A  31      -1.525  -5.547 -18.169  1.00  0.00      A    C
ATOM    451 HG11 VAL A  31      -1.895  -5.873 -17.174  1.00  0.00      A    H
ATOM    452 HG12 VAL A  31      -2.332  -5.280 -18.885  1.00  0.00      A    H
ATOM    453 HG13 VAL A  31      -1.141  -6.461 -18.670  1.00  0.00      A    H
ATOM    454  CG2 VAL A  31       0.484  -4.786 -16.753  1.00  0.00      A    C
ATOM    455 HG21 VAL A  31       0.971  -5.776 -16.880  1.00  0.00      A    H
ATOM    456 HG22 VAL A  31       1.298  -4.038 -16.647  1.00  0.00      A    H
ATOM    457 HG23 VAL A  31      -0.189  -4.923 -15.879  1.00  0.00      A    H
ATOM    458  C   VAL A  31      -0.252  -4.546 -20.456  1.00  0.00      A    C
ATOM    459  O   VAL A  31      -0.157  -5.616 -21.036  1.00  0.00      A    O
ATOM    460  N   ALA A  32      -1.033  -3.580 -20.967  1.00  0.00      A    N
ATOM    461  HN  ALA A  32      -1.225  -2.745 -20.457  1.00  0.00      A    H
ATOM    462  CA  ALA A  32      -1.767  -3.600 -22.238  1.00  0.00      A    C
ATOM    463  HA  ALA A  32      -2.639  -4.237 -22.232  1.00  0.00      A    H
ATOM    464  CB  ALA A  32      -2.220  -2.166 -22.460  1.00  0.00      A    C
ATOM    465  HB1 ALA A  32      -2.711  -2.060 -23.451  1.00  0.00      A    H
ATOM    466  HB2 ALA A  32      -2.841  -1.832 -21.601  1.00  0.00      A    H
ATOM    467  HB3 ALA A  32      -1.334  -1.505 -22.566  1.00  0.00      A    H
ATOM    468  C   ALA A  32      -0.948  -4.057 -23.422  1.00  0.00      A    C
ATOM    469  O   ALA A  32      -1.511  -4.633 -24.339  1.00  0.00      A    O
ATOM    470  N   ALA A  33       0.349  -3.727 -23.450  1.00  0.00      A    N
ATOM    471  HN  ALA A  33       0.666  -3.344 -22.586  1.00  0.00      A    H
ATOM    472  CA  ALA A  33       1.234  -3.950 -24.529  1.00  0.00      A    C
ATOM    473  HA  ALA A  33       0.699  -3.668 -25.424  1.00  0.00      A    H
ATOM    474  CB  ALA A  33       2.527  -3.052 -24.293  1.00  0.00      A    C
ATOM    475  HB1 ALA A  33       2.185  -2.052 -23.949  1.00  0.00      A    H
ATOM    476  HB2 ALA A  33       3.184  -3.316 -23.437  1.00  0.00      A    H
ATOM    477  HB3 ALA A  33       3.118  -2.969 -25.230  1.00  0.00      A    H
ATOM    478  C   ALA A  33       1.537  -5.417 -24.594  1.00  0.00      A    C
ATOM    479  O   ALA A  33       1.666  -5.997 -25.661  1.00  0.00      A    O
ATOM    480  N   VAL A  34       1.698  -6.006 -23.437  1.00  0.00      A    N
ATOM    481  HN  VAL A  34       1.581  -5.444 -22.622  1.00  0.00      A    H
ATOM    482  CA  VAL A  34       2.056  -7.411 -23.281  1.00  0.00      A    C
ATOM    483  HA  VAL A  34       2.914  -7.646 -23.894  1.00  0.00      A    H
ATOM    484  CB  VAL A  34       2.475  -7.611 -21.781  1.00  0.00      A    C
ATOM    485  HB  VAL A  34       1.611  -7.537 -21.087  1.00  0.00      A    H
ATOM    486  CG1 VAL A  34       2.963  -9.060 -21.677  1.00  0.00      A    C
ATOM    487 HG11 VAL A  34       3.355  -9.265 -20.658  1.00  0.00      A    H
ATOM    488 HG12 VAL A  34       2.153  -9.810 -21.801  1.00  0.00      A    H
ATOM    489 HG13 VAL A  34       3.740  -9.397 -22.396  1.00  0.00      A    H
ATOM    490  CG2 VAL A  34       3.627  -6.751 -21.306  1.00  0.00      A    C
ATOM    491 HG21 VAL A  34       4.619  -6.846 -21.798  1.00  0.00      A    H
ATOM    492 HG22 VAL A  34       3.382  -5.675 -21.434  1.00  0.00      A    H
ATOM    493 HG23 VAL A  34       3.820  -7.037 -20.250  1.00  0.00      A    H
ATOM    494  C   VAL A  34       0.908  -8.258 -23.724  1.00  0.00      A    C
ATOM    495  O   VAL A  34       1.021  -9.201 -24.544  1.00  0.00      A    O
ATOM    496  N   GLU A  35      -0.270  -7.904 -23.219  1.00  0.00      A    N
ATOM    497  HN  GLU A  35      -0.285  -7.185 -22.528  1.00  0.00      A    H
ATOM    498  CA  GLU A  35      -1.462  -8.518 -23.715  1.00  0.00      A    C
ATOM    499  HA  GLU A  35      -1.420  -9.565 -23.451  1.00  0.00      A    H
ATOM    500  CB  GLU A  35      -2.624  -7.765 -22.919  1.00  0.00      A    C
ATOM    501  HB1 GLU A  35      -2.506  -6.693 -23.186  1.00  0.00      A    H
ATOM    502  HB2 GLU A  35      -3.536  -8.148 -23.424  1.00  0.00      A    H
ATOM    503  CG  GLU A  35      -2.691  -7.836 -21.390  1.00  0.00      A    C
ATOM    504  HG1 GLU A  35      -2.899  -8.865 -21.027  1.00  0.00      A    H
ATOM    505  HG2 GLU A  35      -1.757  -7.559 -20.856  1.00  0.00      A    H
ATOM    506  CD  GLU A  35      -3.856  -6.990 -20.960  1.00  0.00      A    C
ATOM    507  OE1 GLU A  35      -4.459  -6.233 -21.775  1.00  0.00      A    O
ATOM    508  OE2 GLU A  35      -4.246  -7.098 -19.749  1.00  0.00      A    O
ATOM    509  C   GLU A  35      -1.661  -8.399 -25.226  1.00  0.00      A    C
ATOM    510  O   GLU A  35      -1.969  -9.396 -25.910  1.00  0.00      A    O
ATOM    511  N   GLY A  36      -1.492  -7.188 -25.800  1.00  0.00      A    N
ATOM    512  HN  GLY A  36      -1.450  -6.318 -25.314  1.00  0.00      A    H
ATOM    513  CA  GLY A  36      -1.593  -7.059 -27.261  1.00  0.00      A    C
ATOM    514  HA1 GLY A  36      -2.488  -7.583 -27.564  1.00  0.00      A    H
ATOM    515  HA2 GLY A  36      -1.631  -6.020 -27.552  1.00  0.00      A    H
ATOM    516  C   GLY A  36      -0.494  -7.669 -28.114  1.00  0.00      A    C
ATOM    517  O   GLY A  36      -0.785  -8.171 -29.189  1.00  0.00      A    O
ATOM    518  N   ILE A  37       0.834  -7.601 -27.775  1.00  0.00      A    N
ATOM    519  HN  ILE A  37       1.164  -7.256 -26.900  1.00  0.00      A    H
ATOM    520  CA  ILE A  37       1.916  -8.377 -28.498  1.00  0.00      A    C
ATOM    521  HA  ILE A  37       1.795  -8.133 -29.543  1.00  0.00      A    H
ATOM    522  CB  ILE A  37       3.356  -7.941 -28.112  1.00  0.00      A    C
ATOM    523  HB  ILE A  37       3.317  -6.837 -28.231  1.00  0.00      A    H
ATOM    524  CG2 ILE A  37       3.737  -8.407 -26.711  1.00  0.00      A    C
ATOM    525 HG21 ILE A  37       4.588  -7.869 -26.240  1.00  0.00      A    H
ATOM    526 HG22 ILE A  37       2.833  -8.394 -26.065  1.00  0.00      A    H
ATOM    527 HG23 ILE A  37       4.058  -9.468 -26.779  1.00  0.00      A    H
ATOM    528  CG1 ILE A  37       4.287  -8.495 -29.264  1.00  0.00      A    C
ATOM    529 HG11 ILE A  37       5.325  -8.346 -28.897  1.00  0.00      A    H
ATOM    530 HG12 ILE A  37       4.112  -9.587 -29.366  1.00  0.00      A    H
ATOM    531  CD  ILE A  37       4.065  -7.949 -30.671  1.00  0.00      A    C
ATOM    532  HD1 ILE A  37       4.323  -6.879 -30.823  1.00  0.00      A    H
ATOM    533  HD2 ILE A  37       4.742  -8.449 -31.396  1.00  0.00      A    H
ATOM    534  HD3 ILE A  37       3.082  -8.101 -31.165  1.00  0.00      A    H
ATOM    535  C   ILE A  37       1.623  -9.868 -28.482  1.00  0.00      A    C
ATOM    536  O   ILE A  37       1.679 -10.495 -29.542  1.00  0.00      A    O
ATOM    537  N   ASN A  38       1.165 -10.414 -27.322  1.00  0.00      A    N
ATOM    538  HN  ASN A  38       1.077  -9.939 -26.451  1.00  0.00      A    H
ATOM    539  CA  ASN A  38       0.812 -11.833 -27.181  1.00  0.00      A    C
ATOM    540  HA  ASN A  38       1.634 -12.350 -27.653  1.00  0.00      A    H
ATOM    541  CB  ASN A  38       0.679 -12.241 -25.654  1.00  0.00      A    C
ATOM    542  HB1 ASN A  38       1.579 -11.900 -25.099  1.00  0.00      A    H
ATOM    543  HB2 ASN A  38      -0.213 -11.713 -25.255  1.00  0.00      A    H
ATOM    544  CG  ASN A  38       0.677 -13.745 -25.300  1.00  0.00      A    C
ATOM    545  OD1 ASN A  38       1.691 -14.492 -25.284  1.00  0.00      A    O
ATOM    546  ND2 ASN A  38      -0.513 -14.193 -24.940  1.00  0.00      A    N
ATOM    547 HD21 ASN A  38      -0.643 -15.179 -24.838  1.00  0.00      A    H
ATOM    548 HD22 ASN A  38      -1.268 -13.561 -24.763  1.00  0.00      A    H
ATOM    549  C   ASN A  38      -0.408 -12.156 -28.038  1.00  0.00      A    C
ATOM    550  O   ASN A  38      -0.643 -13.277 -28.477  1.00  0.00      A    O
ATOM    551  N   GLN A  39      -1.250 -11.167 -28.420  1.00  0.00      A    N
ATOM    552  HN  GLN A  39      -1.163 -10.257 -28.023  1.00  0.00      A    H
ATOM    553  CA  GLN A  39      -2.462 -11.420 -29.235  1.00  0.00      A    C
ATOM    554  HA  GLN A  39      -2.818 -12.380 -28.893  1.00  0.00      A    H
ATOM    555  CB  GLN A  39      -3.584 -10.477 -28.926  1.00  0.00      A    C
ATOM    556  HB1 GLN A  39      -4.088 -10.792 -27.987  1.00  0.00      A    H
ATOM    557  HB2 GLN A  39      -3.227  -9.428 -28.836  1.00  0.00      A    H
ATOM    558  CG  GLN A  39      -4.795 -10.333 -29.905  1.00  0.00      A    C
ATOM    559  HG1 GLN A  39      -4.530  -9.633 -30.725  1.00  0.00      A    H
ATOM    560  HG2 GLN A  39      -5.106 -11.285 -30.385  1.00  0.00      A    H
ATOM    561  CD  GLN A  39      -6.099  -9.926 -29.272  1.00  0.00      A    C
ATOM    562  OE1 GLN A  39      -7.122 -10.559 -29.513  1.00  0.00      A    O
ATOM    563  NE2 GLN A  39      -6.124  -8.804 -28.496  1.00  0.00      A    N
ATOM    564 HE21 GLN A  39      -6.995  -8.623 -28.040  1.00  0.00      A    H
ATOM    565 HE22 GLN A  39      -5.446  -8.118 -28.763  1.00  0.00      A    H
ATOM    566  C   GLN A  39      -2.184 -11.441 -30.755  1.00  0.00      A    C
ATOM    567  O   GLN A  39      -3.006 -12.081 -31.425  1.00  0.00      A    O
ATOM    568  N   ILE A  40      -1.128 -10.757 -31.224  1.00  0.00      A    N
ATOM    569  HN  ILE A  40      -0.590 -10.236 -30.567  1.00  0.00      A    H
ATOM    570  CA  ILE A  40      -0.753 -10.636 -32.667  1.00  0.00      A    C
ATOM    571  HA  ILE A  40      -1.720 -10.653 -33.147  1.00  0.00      A    H
ATOM    572  CB  ILE A  40       0.123  -9.418 -32.867  1.00  0.00      A    C
ATOM    573  HB  ILE A  40       1.015  -9.470 -32.207  1.00  0.00      A    H
ATOM    574  CG2 ILE A  40       0.646  -9.444 -34.356  1.00  0.00      A    C
ATOM    575 HG21 ILE A  40       1.306 -10.312 -34.567  1.00  0.00      A    H
ATOM    576 HG22 ILE A  40      -0.240  -9.538 -35.020  1.00  0.00      A    H
ATOM    577 HG23 ILE A  40       1.249  -8.560 -34.656  1.00  0.00      A    H
ATOM    578  CG1 ILE A  40      -0.673  -8.114 -32.609  1.00  0.00      A    C
ATOM    579 HG11 ILE A  40      -1.600  -8.056 -33.219  1.00  0.00      A    H
ATOM    580 HG12 ILE A  40      -0.989  -8.084 -31.545  1.00  0.00      A    H
ATOM    581  CD  ILE A  40       0.308  -6.909 -32.705  1.00  0.00      A    C
ATOM    582  HD1 ILE A  40       1.150  -7.081 -32.001  1.00  0.00      A    H
ATOM    583  HD2 ILE A  40       0.701  -6.750 -33.732  1.00  0.00      A    H
ATOM    584  HD3 ILE A  40      -0.093  -5.938 -32.344  1.00  0.00      A    H
ATOM    585  C   ILE A  40      -0.016 -11.923 -33.058  1.00  0.00      A    C
ATOM    586  O   ILE A  40      -0.252 -12.595 -34.012  1.00  0.00      A    O
ATOM    587  N   ARG A  41       1.033 -12.321 -32.333  1.00  0.00      A    N
ATOM    588  HN  ARG A  41       1.259 -11.697 -31.589  1.00  0.00      A    H
ATOM    589  CA  ARG A  41       1.918 -13.508 -32.446  1.00  0.00      A    C
ATOM    590  HA  ARG A  41       2.207 -13.658 -33.476  1.00  0.00      A    H
ATOM    591  CB  ARG A  41       3.212 -13.175 -31.662  1.00  0.00      A    C
ATOM    592  HB1 ARG A  41       2.978 -12.874 -30.618  1.00  0.00      A    H
ATOM    593  HB2 ARG A  41       3.796 -14.119 -31.648  1.00  0.00      A    H
ATOM    594  CG  ARG A  41       4.044 -12.072 -32.304  1.00  0.00      A    C
ATOM    595  HG1 ARG A  41       3.507 -11.101 -32.264  1.00  0.00      A    H
ATOM    596  HG2 ARG A  41       4.896 -11.906 -31.610  1.00  0.00      A    H
ATOM    597  CD  ARG A  41       4.559 -12.451 -33.774  1.00  0.00      A    C
ATOM    598  HD1 ARG A  41       3.686 -12.736 -34.399  1.00  0.00      A    H
ATOM    599  HD2 ARG A  41       5.117 -11.639 -34.288  1.00  0.00      A    H
ATOM    600  NE  ARG A  41       5.441 -13.627 -33.572  1.00  0.00      A    N
ATOM    601  HE  ARG A  41       5.135 -14.517 -33.910  1.00  0.00      A    H
ATOM    602  CZ  ARG A  41       6.808 -13.650 -33.349  1.00  0.00      A    C
ATOM    603  NH1 ARG A  41       7.501 -12.517 -33.291  1.00  0.00      A    N
ATOM    604 HH11 ARG A  41       7.079 -11.613 -33.357  1.00  0.00      A    H
ATOM    605 HH12 ARG A  41       8.465 -12.574 -33.032  1.00  0.00      A    H
ATOM    606  NH2 ARG A  41       7.456 -14.808 -33.223  1.00  0.00      A    N
ATOM    607 HH21 ARG A  41       6.999 -15.692 -33.319  1.00  0.00      A    H
ATOM    608 HH22 ARG A  41       8.431 -14.606 -33.139  1.00  0.00      A    H
ATOM    609  C   ARG A  41       1.372 -14.882 -31.893  1.00  0.00      A    C
ATOM    610  O   ARG A  41       1.050 -15.731 -32.668  1.00  0.00      A    O
ATOM    611  N   THR A  42       1.378 -15.037 -30.576  1.00  0.00      A    N
ATOM    612  HN  THR A  42       1.918 -14.391 -30.042  1.00  0.00      A    H
ATOM    613  CA  THR A  42       0.835 -16.169 -29.775  1.00  0.00      A    C
ATOM    614  HA  THR A  42       1.443 -17.017 -30.056  1.00  0.00      A    H
ATOM    615  CB  THR A  42       1.036 -15.953 -28.263  1.00  0.00      A    C
ATOM    616  HB  THR A  42       0.025 -15.642 -27.922  1.00  0.00      A    H
ATOM    617  OG1 THR A  42       2.046 -14.987 -27.962  1.00  0.00      A    O
ATOM    618  HG1 THR A  42       1.987 -14.978 -27.004  1.00  0.00      A    H
ATOM    619  CG2 THR A  42       1.289 -17.343 -27.632  1.00  0.00      A    C
ATOM    620 HG21 THR A  42       1.138 -17.425 -26.535  1.00  0.00      A    H
ATOM    621 HG22 THR A  42       0.457 -18.006 -27.955  1.00  0.00      A    H
ATOM    622 HG23 THR A  42       2.248 -17.795 -27.966  1.00  0.00      A    H
ATOM    623  C   THR A  42      -0.598 -16.443 -30.143  1.00  0.00      A    C
ATOM    624  O   THR A  42      -0.929 -17.612 -30.288  1.00  0.00      A    O
ATOM    625  N   LYS A  43      -1.371 -15.383 -30.212  1.00  0.00      A    N
ATOM    626  HN  LYS A  43      -0.967 -14.501 -29.980  1.00  0.00      A    H
ATOM    627  CA  LYS A  43      -2.748 -15.334 -30.642  1.00  0.00      A    C
ATOM    628  HA  LYS A  43      -3.077 -14.319 -30.804  1.00  0.00      A    H
ATOM    629  CB  LYS A  43      -3.079 -15.935 -32.035  1.00  0.00      A    C
ATOM    630  HB1 LYS A  43      -2.838 -17.018 -32.093  1.00  0.00      A    H
ATOM    631  HB2 LYS A  43      -4.157 -15.834 -32.283  1.00  0.00      A    H
ATOM    632  CG  LYS A  43      -2.200 -15.298 -33.190  1.00  0.00      A    C
ATOM    633  HG1 LYS A  43      -2.248 -14.194 -33.077  1.00  0.00      A    H
ATOM    634  HG2 LYS A  43      -1.105 -15.411 -33.045  1.00  0.00      A    H
ATOM    635  CD  LYS A  43      -2.631 -15.712 -34.607  1.00  0.00      A    C
ATOM    636  HD1 LYS A  43      -3.718 -15.494 -34.678  1.00  0.00      A    H
ATOM    637  HD2 LYS A  43      -2.033 -15.150 -35.357  1.00  0.00      A    H
ATOM    638  CE  LYS A  43      -2.358 -17.210 -35.040  1.00  0.00      A    C
ATOM    639  HE1 LYS A  43      -1.254 -17.217 -35.168  1.00  0.00      A    H
ATOM    640  HE2 LYS A  43      -2.687 -17.906 -34.239  1.00  0.00      A    H
ATOM    641  NZ  LYS A  43      -2.946 -17.612 -36.275  1.00  0.00      A    N
ATOM    642  HZ1 LYS A  43      -3.037 -18.625 -36.494  1.00  0.00      A    H
ATOM    643  HZ2 LYS A  43      -3.923 -17.257 -36.294  1.00  0.00      A    H
ATOM    644  HZ3 LYS A  43      -2.431 -17.174 -37.065  1.00  0.00      A    H
ATOM    645  C   LYS A  43      -3.682 -15.718 -29.544  1.00  0.00      A    C
ATOM    646  O   LYS A  43      -4.531 -16.639 -29.562  1.00  0.00      A    O
ATOM    647  N   GLN A  44      -3.526 -14.976 -28.393  1.00  0.00      A    N
ATOM    648  HN  GLN A  44      -2.814 -14.303 -28.204  1.00  0.00      A    H
ATOM    649  CA  GLN A  44      -4.282 -15.139 -27.235  1.00  0.00      A    C
ATOM    650  HA  GLN A  44      -5.256 -15.570 -27.412  1.00  0.00      A    H
ATOM    651  CB  GLN A  44      -3.540 -16.070 -26.172  1.00  0.00      A    C
ATOM    652  HB1 GLN A  44      -3.103 -16.970 -26.654  1.00  0.00      A    H
ATOM    653  HB2 GLN A  44      -2.695 -15.570 -25.652  1.00  0.00      A    H
ATOM    654  CG  GLN A  44      -4.485 -16.443 -24.988  1.00  0.00      A    C
ATOM    655  HG1 GLN A  44      -3.901 -17.048 -24.262  1.00  0.00      A    H
ATOM    656  HG2 GLN A  44      -4.934 -15.608 -24.407  1.00  0.00      A    H
ATOM    657  CD  GLN A  44      -5.624 -17.313 -25.447  1.00  0.00      A    C
ATOM    658  OE1 GLN A  44      -6.690 -16.794 -25.824  1.00  0.00      A    O
ATOM    659  NE2 GLN A  44      -5.418 -18.671 -25.380  1.00  0.00      A    N
ATOM    660 HE21 GLN A  44      -6.103 -19.266 -25.800  1.00  0.00      A    H
ATOM    661 HE22 GLN A  44      -4.660 -19.090 -24.881  1.00  0.00      A    H
ATOM    662  C   GLN A  44      -4.546 -13.862 -26.538  1.00  0.00      A    C
ATOM    663  O   GLN A  44      -3.698 -13.178 -25.914  1.00  0.00      A    O
ATOM    664  N   LEU A  45      -5.824 -13.571 -26.326  1.00  0.00      A    N
ATOM    665  HN  LEU A  45      -6.542 -14.063 -26.813  1.00  0.00      A    H
ATOM    666  CA  LEU A  45      -6.269 -12.579 -25.404  1.00  0.00      A    C
ATOM    667  HA  LEU A  45      -5.756 -11.653 -25.617  1.00  0.00      A    H
ATOM    668  CB  LEU A  45      -7.769 -12.189 -25.631  1.00  0.00      A    C
ATOM    669  HB1 LEU A  45      -7.815 -11.802 -26.671  1.00  0.00      A    H
ATOM    670  HB2 LEU A  45      -8.423 -13.082 -25.542  1.00  0.00      A    H
ATOM    671  CG  LEU A  45      -8.340 -11.032 -24.770  1.00  0.00      A    C
ATOM    672  HG  LEU A  45      -8.252 -11.280 -23.691  1.00  0.00      A    H
ATOM    673  CD1 LEU A  45      -7.712  -9.690 -25.028  1.00  0.00      A    C
ATOM    674 HD11 LEU A  45      -7.554  -9.344 -26.072  1.00  0.00      A    H
ATOM    675 HD12 LEU A  45      -8.363  -8.951 -24.512  1.00  0.00      A    H
ATOM    676 HD13 LEU A  45      -6.719  -9.566 -24.546  1.00  0.00      A    H
ATOM    677  CD2 LEU A  45      -9.851 -10.939 -24.927  1.00  0.00      A    C
ATOM    678 HD21 LEU A  45     -10.100 -11.129 -25.993  1.00  0.00      A    H
ATOM    679 HD22 LEU A  45     -10.317 -11.805 -24.410  1.00  0.00      A    H
ATOM    680 HD23 LEU A  45     -10.317  -9.995 -24.571  1.00  0.00      A    H
ATOM    681  C   LEU A  45      -6.186 -12.951 -23.966  1.00  0.00      A    C
ATOM    682  O   LEU A  45      -7.119 -13.570 -23.477  1.00  0.00      A    O
ATOM    683  N   VAL A  46      -5.072 -12.617 -23.276  1.00  0.00      A    N
ATOM    684  HN  VAL A  46      -4.344 -12.269 -23.861  1.00  0.00      A    H
ATOM    685  CA  VAL A  46      -4.966 -12.621 -21.840  1.00  0.00      A    C
ATOM    686  HA  VAL A  46      -5.665 -13.313 -21.394  1.00  0.00      A    H
ATOM    687  CB  VAL A  46      -3.581 -12.967 -21.326  1.00  0.00      A    C
ATOM    688  HB  VAL A  46      -3.362 -12.790 -20.252  1.00  0.00      A    H
ATOM    689  CG1 VAL A  46      -3.158 -14.426 -21.740  1.00  0.00      A    C
ATOM    690 HG11 VAL A  46      -2.883 -14.600 -22.803  1.00  0.00      A    H
ATOM    691 HG12 VAL A  46      -2.152 -14.619 -21.311  1.00  0.00      A    H
ATOM    692 HG13 VAL A  46      -3.784 -15.236 -21.307  1.00  0.00      A    H
ATOM    693  CG2 VAL A  46      -2.535 -12.041 -22.067  1.00  0.00      A    C
ATOM    694 HG21 VAL A  46      -2.581 -12.155 -23.171  1.00  0.00      A    H
ATOM    695 HG22 VAL A  46      -2.758 -11.030 -21.664  1.00  0.00      A    H
ATOM    696 HG23 VAL A  46      -1.544 -12.372 -21.688  1.00  0.00      A    H
ATOM    697  C   VAL A  46      -5.376 -11.336 -21.188  1.00  0.00      A    C
ATOM    698  O   VAL A  46      -5.518 -10.296 -21.842  1.00  0.00      A    O
ATOM    699  N   SER A  47      -5.695 -11.376 -19.920  1.00  0.00      A    N
ATOM    700  HN  SER A  47      -5.690 -12.207 -19.369  1.00  0.00      A    H
ATOM    701  CA  SER A  47      -5.802 -10.155 -19.160  1.00  0.00      A    C
ATOM    702  HA  SER A  47      -5.474  -9.313 -19.750  1.00  0.00      A    H
ATOM    703  CB  SER A  47      -7.263  -9.967 -18.576  1.00  0.00      A    C
ATOM    704  HB1 SER A  47      -7.912  -9.811 -19.464  1.00  0.00      A    H
ATOM    705  HB2 SER A  47      -7.487 -10.905 -18.024  1.00  0.00      A    H
ATOM    706  OG  SER A  47      -7.509  -8.845 -17.707  1.00  0.00      A    O
ATOM    707  HG1 SER A  47      -8.323  -9.030 -17.233  1.00  0.00      A    H
ATOM    708  C   SER A  47      -4.858 -10.236 -17.977  1.00  0.00      A    C
ATOM    709  O   SER A  47      -5.170 -10.864 -16.945  1.00  0.00      A    O
ATOM    710  N   LEU A  48      -3.682  -9.551 -18.118  1.00  0.00      A    N
ATOM    711  HN  LEU A  48      -3.393  -8.903 -18.818  1.00  0.00      A    H
ATOM    712  CA  LEU A  48      -2.684  -9.646 -17.204  1.00  0.00      A    C
ATOM    713  HA  LEU A  48      -2.727 -10.643 -16.791  1.00  0.00      A    H
ATOM    714  CB  LEU A  48      -1.239  -9.485 -17.878  1.00  0.00      A    C
ATOM    715  HB1 LEU A  48      -1.013  -8.425 -18.122  1.00  0.00      A    H
ATOM    716  HB2 LEU A  48      -0.544  -9.706 -17.040  1.00  0.00      A    H
ATOM    717  CG  LEU A  48      -0.850 -10.313 -19.162  1.00  0.00      A    C
ATOM    718  HG  LEU A  48      -1.711 -10.163 -19.848  1.00  0.00      A    H
ATOM    719  CD1 LEU A  48       0.379  -9.722 -19.856  1.00  0.00      A    C
ATOM    720 HD11 LEU A  48       0.140  -8.653 -20.043  1.00  0.00      A    H
ATOM    721 HD12 LEU A  48       1.266  -9.801 -19.192  1.00  0.00      A    H
ATOM    722 HD13 LEU A  48       0.522 -10.297 -20.796  1.00  0.00      A    H
ATOM    723  CD2 LEU A  48      -0.690 -11.814 -18.784  1.00  0.00      A    C
ATOM    724 HD21 LEU A  48       0.248 -11.961 -18.207  1.00  0.00      A    H
ATOM    725 HD22 LEU A  48      -1.511 -12.204 -18.145  1.00  0.00      A    H
ATOM    726 HD23 LEU A  48      -0.631 -12.371 -19.743  1.00  0.00      A    H
ATOM    727  C   LEU A  48      -2.734  -8.667 -16.043  1.00  0.00      A    C
ATOM    728  O   LEU A  48      -3.557  -7.705 -16.042  1.00  0.00      A    O
ATOM    729  N   SER A  49      -1.972  -8.910 -14.973  1.00  0.00      A    N
ATOM    730  HN  SER A  49      -1.379  -9.709 -14.907  1.00  0.00      A    H
ATOM    731  CA  SER A  49      -2.097  -8.193 -13.781  1.00  0.00      A    C
ATOM    732  HA  SER A  49      -3.139  -7.947 -13.642  1.00  0.00      A    H
ATOM    733  CB  SER A  49      -1.763  -9.101 -12.544  1.00  0.00      A    C
ATOM    734  HB1 SER A  49      -2.407 -10.005 -12.579  1.00  0.00      A    H
ATOM    735  HB2 SER A  49      -0.749  -9.541 -12.653  1.00  0.00      A    H
ATOM    736  OG  SER A  49      -1.978  -8.437 -11.328  1.00  0.00      A    O
ATOM    737  HG1 SER A  49      -2.862  -8.698 -11.058  1.00  0.00      A    H
ATOM    738  C   SER A  49      -1.240  -7.013 -13.772  1.00  0.00      A    C
ATOM    739  O   SER A  49      -0.033  -7.001 -13.973  1.00  0.00      A    O
ATOM    740  N   GLU A  50      -1.939  -5.931 -13.518  1.00  0.00      A    N
ATOM    741  HN  GLU A  50      -2.919  -5.828 -13.671  1.00  0.00      A    H
ATOM    742  CA  GLU A  50      -1.307  -4.665 -13.321  1.00  0.00      A    C
ATOM    743  HA  GLU A  50      -0.413  -4.620 -13.925  1.00  0.00      A    H
ATOM    744  CB  GLU A  50      -2.213  -3.424 -13.534  1.00  0.00      A    C
ATOM    745  HB1 GLU A  50      -2.917  -3.199 -12.704  1.00  0.00      A    H
ATOM    746  HB2 GLU A  50      -1.553  -2.536 -13.635  1.00  0.00      A    H
ATOM    747  CG  GLU A  50      -2.955  -3.515 -14.854  1.00  0.00      A    C
ATOM    748  HG1 GLU A  50      -3.357  -2.502 -15.067  1.00  0.00      A    H
ATOM    749  HG2 GLU A  50      -2.332  -3.899 -15.691  1.00  0.00      A    H
ATOM    750  CD  GLU A  50      -4.163  -4.497 -14.902  1.00  0.00      A    C
ATOM    751  OE1 GLU A  50      -4.633  -4.842 -13.777  1.00  0.00      A    O
ATOM    752  OE2 GLU A  50      -4.678  -4.864 -15.990  1.00  0.00      A    O
ATOM    753  C   GLU A  50      -0.810  -4.643 -11.913  1.00  0.00      A    C
ATOM    754  O   GLU A  50       0.256  -4.218 -11.540  1.00  0.00      A    O
ATOM    755  N   GLN A  51      -1.591  -5.193 -10.965  1.00  0.00      A    N
ATOM    756  HN  GLN A  51      -2.370  -5.765 -11.210  1.00  0.00      A    H
ATOM    757  CA  GLN A  51      -1.447  -5.236  -9.476  1.00  0.00      A    C
ATOM    758  HA  GLN A  51      -1.619  -4.238  -9.101  1.00  0.00      A    H
ATOM    759  CB  GLN A  51      -2.649  -5.975  -8.845  1.00  0.00      A    C
ATOM    760  HB1 GLN A  51      -3.551  -5.565  -9.348  1.00  0.00      A    H
ATOM    761  HB2 GLN A  51      -2.668  -7.084  -8.909  1.00  0.00      A    H
ATOM    762  CG  GLN A  51      -2.863  -5.652  -7.358  1.00  0.00      A    C
ATOM    763  HG1 GLN A  51      -3.864  -6.039  -7.071  1.00  0.00      A    H
ATOM    764  HG2 GLN A  51      -2.098  -6.243  -6.811  1.00  0.00      A    H
ATOM    765  CD  GLN A  51      -2.769  -4.133  -6.988  1.00  0.00      A    C
ATOM    766  OE1 GLN A  51      -3.709  -3.390  -7.238  1.00  0.00      A    O
ATOM    767  NE2 GLN A  51      -1.636  -3.716  -6.427  1.00  0.00      A    N
ATOM    768 HE21 GLN A  51      -1.607  -2.765  -6.120  1.00  0.00      A    H
ATOM    769 HE22 GLN A  51      -0.918  -4.352  -6.146  1.00  0.00      A    H
ATOM    770  C   GLN A  51      -0.162  -5.877  -9.127  1.00  0.00      A    C
ATOM    771  O   GLN A  51       0.611  -5.294  -8.412  1.00  0.00      A    O
ATOM    772  N   GLN A  52       0.243  -6.906  -9.769  1.00  0.00      A    N
ATOM    773  HN  GLN A  52      -0.373  -7.276 -10.460  1.00  0.00      A    H
ATOM    774  CA  GLN A  52       1.508  -7.584  -9.522  1.00  0.00      A    C
ATOM    775  HA  GLN A  52       1.402  -8.015  -8.537  1.00  0.00      A    H
ATOM    776  CB  GLN A  52       1.661  -8.829 -10.452  1.00  0.00      A    C
ATOM    777  HB1 GLN A  52       0.718  -9.385 -10.257  1.00  0.00      A    H
ATOM    778  HB2 GLN A  52       1.548  -8.424 -11.480  1.00  0.00      A    H
ATOM    779  CG  GLN A  52       2.816  -9.810 -10.385  1.00  0.00      A    C
ATOM    780  HG1 GLN A  52       3.788  -9.273 -10.377  1.00  0.00      A    H
ATOM    781  HG2 GLN A  52       2.661 -10.466  -9.501  1.00  0.00      A    H
ATOM    782  CD  GLN A  52       2.799 -10.640 -11.717  1.00  0.00      A    C
ATOM    783  OE1 GLN A  52       1.847 -10.808 -12.501  1.00  0.00      A    O
ATOM    784  NE2 GLN A  52       4.000 -11.236 -12.062  1.00  0.00      A    N
ATOM    785 HE21 GLN A  52       4.096 -11.445 -13.035  1.00  0.00      A    H
ATOM    786 HE22 GLN A  52       4.820 -11.139 -11.499  1.00  0.00      A    H
ATOM    787  C   GLN A  52       2.726  -6.693  -9.731  1.00  0.00      A    C
ATOM    788  O   GLN A  52       3.760  -6.773  -9.054  1.00  0.00      A    O
ATOM    789  N   LEU A  53       2.685  -5.753 -10.721  1.00  0.00      A    N
ATOM    790  HN  LEU A  53       1.833  -5.594 -11.213  1.00  0.00      A    H
ATOM    791  CA  LEU A  53       3.802  -4.885 -10.981  1.00  0.00      A    C
ATOM    792  HA  LEU A  53       4.700  -5.467 -11.124  1.00  0.00      A    H
ATOM    793  CB  LEU A  53       3.477  -4.132 -12.336  1.00  0.00      A    C
ATOM    794  HB1 LEU A  53       3.400  -5.009 -13.012  1.00  0.00      A    H
ATOM    795  HB2 LEU A  53       2.484  -3.635 -12.307  1.00  0.00      A    H
ATOM    796  CG  LEU A  53       4.661  -3.266 -12.875  1.00  0.00      A    C
ATOM    797  HG  LEU A  53       4.579  -2.308 -12.317  1.00  0.00      A    H
ATOM    798  CD1 LEU A  53       6.003  -4.043 -12.779  1.00  0.00      A    C
ATOM    799 HD11 LEU A  53       6.703  -3.353 -13.297  1.00  0.00      A    H
ATOM    800 HD12 LEU A  53       6.436  -4.350 -11.802  1.00  0.00      A    H
ATOM    801 HD13 LEU A  53       5.852  -4.856 -13.520  1.00  0.00      A    H
ATOM    802  CD2 LEU A  53       4.367  -3.097 -14.331  1.00  0.00      A    C
ATOM    803 HD21 LEU A  53       3.368  -2.638 -14.494  1.00  0.00      A    H
ATOM    804 HD22 LEU A  53       5.182  -2.508 -14.802  1.00  0.00      A    H
ATOM    805 HD23 LEU A  53       4.433  -4.107 -14.789  1.00  0.00      A    H
ATOM    806  C   LEU A  53       3.934  -3.907  -9.815  1.00  0.00      A    C
ATOM    807  O   LEU A  53       5.053  -3.493  -9.431  1.00  0.00      A    O
ATOM    808  N   VAL A  54       2.766  -3.482  -9.285  1.00  0.00      A    N
ATOM    809  HN  VAL A  54       1.947  -3.991  -9.536  1.00  0.00      A    H
ATOM    810  CA  VAL A  54       2.635  -2.395  -8.391  1.00  0.00      A    C
ATOM    811  HA  VAL A  54       3.305  -1.663  -8.818  1.00  0.00      A    H
ATOM    812  CB  VAL A  54       1.182  -1.818  -8.205  1.00  0.00      A    C
ATOM    813  HB  VAL A  54       0.445  -2.552  -7.814  1.00  0.00      A    H
ATOM    814  CG1 VAL A  54       1.256  -0.536  -7.351  1.00  0.00      A    C
ATOM    815 HG11 VAL A  54       1.948   0.229  -7.764  1.00  0.00      A    H
ATOM    816 HG12 VAL A  54       0.240  -0.085  -7.336  1.00  0.00      A    H
ATOM    817 HG13 VAL A  54       1.593  -0.738  -6.312  1.00  0.00      A    H
ATOM    818  CG2 VAL A  54       0.549  -1.371  -9.559  1.00  0.00      A    C
ATOM    819 HG21 VAL A  54       1.138  -0.684 -10.205  1.00  0.00      A    H
ATOM    820 HG22 VAL A  54       0.366  -2.277 -10.174  1.00  0.00      A    H
ATOM    821 HG23 VAL A  54      -0.421  -0.846  -9.422  1.00  0.00      A    H
ATOM    822  C   VAL A  54       3.175  -2.818  -6.980  1.00  0.00      A    C
ATOM    823  O   VAL A  54       4.051  -2.147  -6.311  1.00  0.00      A    O
ATOM    824  N   ASP A  55       2.679  -3.974  -6.560  1.00  0.00      A    N
ATOM    825  HN  ASP A  55       2.045  -4.504  -7.118  1.00  0.00      A    H
ATOM    826  CA  ASP A  55       3.135  -4.741  -5.378  1.00  0.00      A    C
ATOM    827  HA  ASP A  55       2.904  -4.238  -4.450  1.00  0.00      A    H
ATOM    828  CB  ASP A  55       2.398  -6.117  -5.276  1.00  0.00      A    C
ATOM    829  HB1 ASP A  55       2.646  -6.769  -6.141  1.00  0.00      A    H
ATOM    830  HB2 ASP A  55       2.823  -6.614  -4.378  1.00  0.00      A    H
ATOM    831  CG  ASP A  55       0.960  -6.028  -5.051  1.00  0.00      A    C
ATOM    832  OD1 ASP A  55       0.326  -7.106  -4.841  1.00  0.00      A    O
ATOM    833  OD2 ASP A  55       0.363  -4.932  -4.931  1.00  0.00      A    O
ATOM    834  C   ASP A  55       4.660  -5.033  -5.413  1.00  0.00      A    C
ATOM    835  O   ASP A  55       5.354  -4.863  -4.431  1.00  0.00      A    O
ATOM    836  N   CYS A  56       5.168  -5.510  -6.545  1.00  0.00      A    N
ATOM    837  HN  CYS A  56       4.608  -5.735  -7.339  1.00  0.00      A    H
ATOM    838  CA  CYS A  56       6.540  -6.049  -6.566  1.00  0.00      A    C
ATOM    839  HA  CYS A  56       6.783  -6.459  -5.597  1.00  0.00      A    H
ATOM    840  CB  CYS A  56       6.683  -7.233  -7.576  1.00  0.00      A    C
ATOM    841  HB1 CYS A  56       6.131  -7.029  -8.518  1.00  0.00      A    H
ATOM    842  HB2 CYS A  56       7.753  -7.503  -7.703  1.00  0.00      A    H
ATOM    843  SG  CYS A  56       5.888  -8.785  -6.936  1.00  0.00      A    S
ATOM    844  C   CYS A  56       7.613  -4.905  -6.822  1.00  0.00      A    C
ATOM    845  O   CYS A  56       8.445  -4.653  -5.971  1.00  0.00      A    O
ATOM    846  N   ASP A  57       7.557  -4.190  -7.947  1.00  0.00      A    N
ATOM    847  HN  ASP A  57       6.752  -4.240  -8.533  1.00  0.00      A    H
ATOM    848  CA  ASP A  57       8.641  -3.286  -8.286  1.00  0.00      A    C
ATOM    849  HA  ASP A  57       9.499  -3.824  -7.910  1.00  0.00      A    H
ATOM    850  CB  ASP A  57       8.733  -3.159  -9.882  1.00  0.00      A    C
ATOM    851  HB1 ASP A  57       8.480  -4.124 -10.372  1.00  0.00      A    H
ATOM    852  HB2 ASP A  57       7.937  -2.458 -10.212  1.00  0.00      A    H
ATOM    853  CG  ASP A  57      10.212  -2.780 -10.277  1.00  0.00      A    C
ATOM    854  OD1 ASP A  57      11.124  -3.642 -10.190  1.00  0.00      A    O
ATOM    855  OD2 ASP A  57      10.412  -1.682 -10.690  1.00  0.00      A    O
ATOM    856  C   ASP A  57       8.491  -1.930  -7.615  1.00  0.00      A    C
ATOM    857  O   ASP A  57       7.660  -1.093  -8.062  1.00  0.00      A    O
ATOM    858  N   LYS A  58       9.145  -1.716  -6.408  1.00  0.00      A    N
ATOM    859  HN  LYS A  58       9.801  -2.322  -5.964  1.00  0.00      A    H
ATOM    860  CA  LYS A  58       9.063  -0.421  -5.734  1.00  0.00      A    C
ATOM    861  HA  LYS A  58       8.118   0.090  -5.846  1.00  0.00      A    H
ATOM    862  CB  LYS A  58       9.061  -0.565  -4.168  1.00  0.00      A    C
ATOM    863  HB1 LYS A  58       9.847  -1.247  -3.779  1.00  0.00      A    H
ATOM    864  HB2 LYS A  58       9.178   0.417  -3.661  1.00  0.00      A    H
ATOM    865  CG  LYS A  58       7.811  -1.153  -3.553  1.00  0.00      A    C
ATOM    866  HG1 LYS A  58       6.909  -0.519  -3.693  1.00  0.00      A    H
ATOM    867  HG2 LYS A  58       7.578  -2.117  -4.053  1.00  0.00      A    H
ATOM    868  CD  LYS A  58       8.029  -1.338  -2.024  1.00  0.00      A    C
ATOM    869  HD1 LYS A  58       8.964  -1.878  -1.761  1.00  0.00      A    H
ATOM    870  HD2 LYS A  58       8.046  -0.317  -1.587  1.00  0.00      A    H
ATOM    871  CE  LYS A  58       6.811  -2.001  -1.235  1.00  0.00      A    C
ATOM    872  HE1 LYS A  58       6.645  -2.989  -1.716  1.00  0.00      A    H
ATOM    873  HE2 LYS A  58       7.014  -1.968  -0.143  1.00  0.00      A    H
ATOM    874  NZ  LYS A  58       5.528  -1.325  -1.317  1.00  0.00      A    N
ATOM    875  HZ1 LYS A  58       5.654  -0.294  -1.265  1.00  0.00      A    H
ATOM    876  HZ2 LYS A  58       5.049  -1.467  -2.229  1.00  0.00      A    H
ATOM    877  HZ3 LYS A  58       4.874  -1.559  -0.543  1.00  0.00      A    H
ATOM    878  C   LYS A  58      10.145   0.602  -6.088  1.00  0.00      A    C
ATOM    879  O   LYS A  58      11.015   0.961  -5.300  1.00  0.00      A    O
ATOM    880  N   SER A  59      10.098   1.115  -7.310  1.00  0.00      A    N
ATOM    881  HN  SER A  59       9.287   0.919  -7.855  1.00  0.00      A    H
ATOM    882  CA  SER A  59      11.166   1.902  -7.877  1.00  0.00      A    C
ATOM    883  HA  SER A  59      12.119   1.665  -7.429  1.00  0.00      A    H
ATOM    884  CB  SER A  59      11.345   1.675  -9.401  1.00  0.00      A    C
ATOM    885  HB1 SER A  59      10.409   1.761  -9.992  1.00  0.00      A    H
ATOM    886  HB2 SER A  59      11.994   2.418  -9.911  1.00  0.00      A    H
ATOM    887  OG  SER A  59      11.946   0.355  -9.560  1.00  0.00      A    O
ATOM    888  HG1 SER A  59      11.356  -0.259 -10.003  1.00  0.00      A    H
ATOM    889  C   SER A  59      10.867   3.416  -7.657  1.00  0.00      A    C
ATOM    890  O   SER A  59      11.696   4.301  -7.307  1.00  0.00      A    O
ATOM    891  N   ASP A  60       9.574   3.862  -7.818  1.00  0.00      A    N
ATOM    892  HN  ASP A  60       8.922   3.162  -8.100  1.00  0.00      A    H
ATOM    893  CA  ASP A  60       9.121   5.049  -7.228  1.00  0.00      A    C
ATOM    894  HA  ASP A  60       9.913   5.525  -6.669  1.00  0.00      A    H
ATOM    895  CB  ASP A  60       8.884   6.073  -8.425  1.00  0.00      A    C
ATOM    896  HB1 ASP A  60       9.642   5.828  -9.199  1.00  0.00      A    H
ATOM    897  HB2 ASP A  60       7.911   5.927  -8.941  1.00  0.00      A    H
ATOM    898  CG  ASP A  60       9.277   7.508  -7.985  1.00  0.00      A    C
ATOM    899  OD1 ASP A  60      10.467   7.948  -8.249  1.00  0.00      A    O
ATOM    900  OD2 ASP A  60       8.345   8.155  -7.417  1.00  0.00      A    O
ATOM    901  C   ASP A  60       7.896   4.797  -6.393  1.00  0.00      A    C
ATOM    902  O   ASP A  60       7.598   3.735  -5.856  1.00  0.00      A    O
ATOM    903  N   GLN A  61       7.088   5.920  -6.197  1.00  0.00      A    N
ATOM    904  HN  GLN A  61       7.406   6.757  -6.636  1.00  0.00      A    H
ATOM    905  CA  GLN A  61       5.824   5.965  -5.458  1.00  0.00      A    C
ATOM    906  HA  GLN A  61       5.971   5.213  -4.697  1.00  0.00      A    H
ATOM    907  CB  GLN A  61       5.573   7.276  -4.800  1.00  0.00      A    C
ATOM    908  HB1 GLN A  61       5.551   8.076  -5.570  1.00  0.00      A    H
ATOM    909  HB2 GLN A  61       4.596   7.228  -4.274  1.00  0.00      A    H
ATOM    910  CG  GLN A  61       6.687   7.484  -3.767  1.00  0.00      A    C
ATOM    911  HG1 GLN A  61       6.681   6.751  -2.932  1.00  0.00      A    H
ATOM    912  HG2 GLN A  61       7.672   7.425  -4.278  1.00  0.00      A    H
ATOM    913  CD  GLN A  61       6.632   8.880  -3.105  1.00  0.00      A    C
ATOM    914  OE1 GLN A  61       6.224   9.806  -3.809  1.00  0.00      A    O
ATOM    915  NE2 GLN A  61       6.942   8.973  -1.738  1.00  0.00      A    N
ATOM    916 HE21 GLN A  61       6.796   9.905  -1.406  1.00  0.00      A    H
ATOM    917 HE22 GLN A  61       7.083   8.142  -1.201  1.00  0.00      A    H
ATOM    918  C   GLN A  61       4.773   5.557  -6.505  1.00  0.00      A    C
ATOM    919  O   GLN A  61       4.274   6.338  -7.293  1.00  0.00      A    O
ATOM    920  N   GLY A  62       4.618   4.243  -6.667  1.00  0.00      A    N
ATOM    921  HN  GLY A  62       5.269   3.706  -6.135  1.00  0.00      A    H
ATOM    922  CA  GLY A  62       3.898   3.575  -7.801  1.00  0.00      A    C
ATOM    923  HA1 GLY A  62       4.404   3.847  -8.715  1.00  0.00      A    H
ATOM    924  HA2 GLY A  62       3.941   2.507  -7.643  1.00  0.00      A    H
ATOM    925  C   GLY A  62       2.455   3.798  -7.954  1.00  0.00      A    C
ATOM    926  O   GLY A  62       1.905   3.623  -9.035  1.00  0.00      A    O
ATOM    927  N   CYS A  63       1.689   4.085  -6.868  1.00  0.00      A    N
ATOM    928  HN  CYS A  63       2.067   3.914  -5.962  1.00  0.00      A    H
ATOM    929  CA  CYS A  63       0.290   4.557  -6.870  1.00  0.00      A    C
ATOM    930  HA  CYS A  63      -0.293   4.189  -7.702  1.00  0.00      A    H
ATOM    931  CB  CYS A  63      -0.572   4.022  -5.663  1.00  0.00      A    C
ATOM    932  HB1 CYS A  63      -1.550   4.548  -5.641  1.00  0.00      A    H
ATOM    933  HB2 CYS A  63      -0.191   4.242  -4.643  1.00  0.00      A    H
ATOM    934  SG  CYS A  63      -1.002   2.287  -5.984  1.00  0.00      A    S
ATOM    935  C   CYS A  63       0.061   6.039  -6.904  1.00  0.00      A    C
ATOM    936  O   CYS A  63      -1.019   6.519  -6.759  1.00  0.00      A    O
ATOM    937  N   ASN A  64       1.173   6.751  -7.105  1.00  0.00      A    N
ATOM    938  HN  ASN A  64       2.062   6.303  -7.156  1.00  0.00      A    H
ATOM    939  CA  ASN A  64       1.200   8.182  -7.514  1.00  0.00      A    C
ATOM    940  HA  ASN A  64       0.185   8.549  -7.539  1.00  0.00      A    H
ATOM    941  CB  ASN A  64       2.088   9.070  -6.558  1.00  0.00      A    C
ATOM    942  HB1 ASN A  64       3.163   8.814  -6.668  1.00  0.00      A    H
ATOM    943  HB2 ASN A  64       2.061  10.155  -6.794  1.00  0.00      A    H
ATOM    944  CG  ASN A  64       1.629   8.963  -5.155  1.00  0.00      A    C
ATOM    945  OD1 ASN A  64       2.087   8.122  -4.418  1.00  0.00      A    O
ATOM    946  ND2 ASN A  64       0.563   9.746  -4.820  1.00  0.00      A    N
ATOM    947 HD21 ASN A  64       0.091   9.592  -3.952  1.00  0.00      A    H
ATOM    948 HD22 ASN A  64       0.257  10.414  -5.499  1.00  0.00      A    H
ATOM    949  C   ASN A  64       1.623   8.234  -8.944  1.00  0.00      A    C
ATOM    950  O   ASN A  64       0.960   8.839  -9.782  1.00  0.00      A    O
ATOM    951  N   GLY A  65       2.743   7.689  -9.264  1.00  0.00      A    N
ATOM    952  HN  GLY A  65       3.372   7.349  -8.569  1.00  0.00      A    H
ATOM    953  CA  GLY A  65       3.224   7.777 -10.644  1.00  0.00      A    C
ATOM    954  HA1 GLY A  65       2.602   7.190 -11.303  1.00  0.00      A    H
ATOM    955  HA2 GLY A  65       3.387   8.835 -10.791  1.00  0.00      A    H
ATOM    956  C   GLY A  65       4.592   7.140 -10.677  1.00  0.00      A    C
ATOM    957  O   GLY A  65       5.417   7.446  -9.813  1.00  0.00      A    O
ATOM    958  N   GLY A  66       4.801   6.151 -11.617  1.00  0.00      A    N
ATOM    959  HN  GLY A  66       4.031   5.805 -12.147  1.00  0.00      A    H
ATOM    960  CA  GLY A  66       6.078   5.602 -11.930  1.00  0.00      A    C
ATOM    961  HA1 GLY A  66       6.935   6.066 -11.464  1.00  0.00      A    H
ATOM    962  HA2 GLY A  66       6.072   4.575 -11.594  1.00  0.00      A    H
ATOM    963  C   GLY A  66       6.448   5.724 -13.329  1.00  0.00      A    C
ATOM    964  O   GLY A  66       5.736   6.463 -14.001  1.00  0.00      A    O
ATOM    965  N   LEU A  67       7.509   5.010 -13.804  1.00  0.00      A    N
ATOM    966  HN  LEU A  67       7.723   4.231 -13.220  1.00  0.00      A    H
ATOM    967  CA  LEU A  67       8.043   5.077 -15.161  1.00  0.00      A    C
ATOM    968  HA  LEU A  67       7.548   5.827 -15.759  1.00  0.00      A    H
ATOM    969  CB  LEU A  67       9.565   5.443 -15.100  1.00  0.00      A    C
ATOM    970  HB1 LEU A  67      10.076   4.616 -14.562  1.00  0.00      A    H
ATOM    971  HB2 LEU A  67       9.980   5.498 -16.129  1.00  0.00      A    H
ATOM    972  CG  LEU A  67       9.957   6.689 -14.303  1.00  0.00      A    C
ATOM    973  HG  LEU A  67       9.471   6.657 -13.305  1.00  0.00      A    H
ATOM    974  CD1 LEU A  67      11.464   6.784 -14.126  1.00  0.00      A    C
ATOM    975 HD11 LEU A  67      11.886   6.781 -15.153  1.00  0.00      A    H
ATOM    976 HD12 LEU A  67      11.711   7.719 -13.579  1.00  0.00      A    H
ATOM    977 HD13 LEU A  67      11.778   5.879 -13.563  1.00  0.00      A    H
ATOM    978  CD2 LEU A  67       9.488   7.976 -14.992  1.00  0.00      A    C
ATOM    979 HD21 LEU A  67       9.694   8.925 -14.452  1.00  0.00      A    H
ATOM    980 HD22 LEU A  67       9.918   8.121 -16.006  1.00  0.00      A    H
ATOM    981 HD23 LEU A  67       8.392   7.940 -15.174  1.00  0.00      A    H
ATOM    982  C   LEU A  67       7.822   3.823 -15.980  1.00  0.00      A    C
ATOM    983  O   LEU A  67       8.068   2.747 -15.481  1.00  0.00      A    O
ATOM    984  N   MET A  68       7.293   3.998 -17.169  1.00  0.00      A    N
ATOM    985  HN  MET A  68       7.212   4.908 -17.569  1.00  0.00      A    H
ATOM    986  CA  MET A  68       7.218   2.880 -18.119  1.00  0.00      A    C
ATOM    987  HA  MET A  68       6.534   2.119 -17.772  1.00  0.00      A    H
ATOM    988  CB  MET A  68       6.607   3.381 -19.432  1.00  0.00      A    C
ATOM    989  HB1 MET A  68       7.374   3.884 -20.058  1.00  0.00      A    H
ATOM    990  HB2 MET A  68       6.344   2.487 -20.036  1.00  0.00      A    H
ATOM    991  CG  MET A  68       5.368   4.208 -19.155  1.00  0.00      A    C
ATOM    992  HG1 MET A  68       4.700   3.738 -18.402  1.00  0.00      A    H
ATOM    993  HG2 MET A  68       5.673   5.228 -18.839  1.00  0.00      A    H
ATOM    994  SD  MET A  68       4.201   4.461 -20.498  1.00  0.00      A    S
ATOM    995  CE  MET A  68       3.654   2.741 -20.592  1.00  0.00      A    C
ATOM    996  HE1 MET A  68       2.633   2.780 -21.028  1.00  0.00      A    H
ATOM    997  HE2 MET A  68       4.439   2.190 -21.153  1.00  0.00      A    H
ATOM    998  HE3 MET A  68       3.592   2.232 -19.607  1.00  0.00      A    H
ATOM    999  C   MET A  68       8.490   2.049 -18.348  1.00  0.00      A    C
ATOM   1000  O   MET A  68       8.392   0.836 -18.535  1.00  0.00      A    O
ATOM   1001  N   GLU A  69       9.633   2.731 -18.455  1.00  0.00      A    N
ATOM   1002  HN  GLU A  69       9.590   3.705 -18.661  1.00  0.00      A    H
ATOM   1003  CA  GLU A  69      10.909   2.179 -18.745  1.00  0.00      A    C
ATOM   1004  HA  GLU A  69      10.757   1.581 -19.631  1.00  0.00      A    H
ATOM   1005  CB  GLU A  69      11.917   3.281 -19.122  1.00  0.00      A    C
ATOM   1006  HB1 GLU A  69      11.554   3.738 -20.067  1.00  0.00      A    H
ATOM   1007  HB2 GLU A  69      11.979   4.047 -18.320  1.00  0.00      A    H
ATOM   1008  CG  GLU A  69      13.310   2.635 -19.394  1.00  0.00      A    C
ATOM   1009  HG1 GLU A  69      13.763   2.376 -18.413  1.00  0.00      A    H
ATOM   1010  HG2 GLU A  69      13.197   1.664 -19.922  1.00  0.00      A    H
ATOM   1011  CD  GLU A  69      14.282   3.510 -20.113  1.00  0.00      A    C
ATOM   1012  OE1 GLU A  69      15.262   4.011 -19.454  1.00  0.00      A    O
ATOM   1013  OE2 GLU A  69      14.146   3.635 -21.346  1.00  0.00      A    O
ATOM   1014  C   GLU A  69      11.468   1.284 -17.620  1.00  0.00      A    C
ATOM   1015  O   GLU A  69      12.124   0.290 -17.875  1.00  0.00      A    O
ATOM   1016  N   TYR A  70      11.031   1.571 -16.392  1.00  0.00      A    N
ATOM   1017  HN  TYR A  70      10.480   2.357 -16.123  1.00  0.00      A    H
ATOM   1018  CA  TYR A  70      11.342   0.647 -15.321  1.00  0.00      A    C
ATOM   1019  HA  TYR A  70      12.330   0.262 -15.527  1.00  0.00      A    H
ATOM   1020  CB  TYR A  70      11.395   1.346 -13.913  1.00  0.00      A    C
ATOM   1021  HB1 TYR A  70      10.773   2.245 -14.111  1.00  0.00      A    H
ATOM   1022  HB2 TYR A  70      11.076   0.674 -13.087  1.00  0.00      A    H
ATOM   1023  CG  TYR A  70      12.649   1.949 -13.404  1.00  0.00      A    C
ATOM   1024  CD1 TYR A  70      13.544   1.247 -12.574  1.00  0.00      A    C
ATOM   1025  HD1 TYR A  70      13.260   0.353 -12.038  1.00  0.00      A    H
ATOM   1026  CE1 TYR A  70      14.807   1.795 -12.329  1.00  0.00      A    C
ATOM   1027  HE1 TYR A  70      15.467   1.272 -11.652  1.00  0.00      A    H
ATOM   1028  CZ  TYR A  70      15.177   3.078 -12.758  1.00  0.00      A    C
ATOM   1029  OH  TYR A  70      16.427   3.755 -12.436  1.00  0.00      A    O
ATOM   1030  HH  TYR A  70      16.210   4.672 -12.618  1.00  0.00      A    H
ATOM   1031  CD2 TYR A  70      12.956   3.233 -13.856  1.00  0.00      A    C
ATOM   1032  HD2 TYR A  70      12.259   3.676 -14.551  1.00  0.00      A    H
ATOM   1033  CE2 TYR A  70      14.213   3.779 -13.498  1.00  0.00      A    C
ATOM   1034  HE2 TYR A  70      14.535   4.766 -13.795  1.00  0.00      A    H
ATOM   1035  C   TYR A  70      10.284  -0.512 -15.281  1.00  0.00      A    C
ATOM   1036  O   TYR A  70      10.598  -1.654 -14.855  1.00  0.00      A    O
ATOM   1037  N   ALA A  71       9.091  -0.238 -15.729  1.00  0.00      A    N
ATOM   1038  HN  ALA A  71       8.845   0.705 -15.942  1.00  0.00      A    H
ATOM   1039  CA  ALA A  71       8.080  -1.253 -15.968  1.00  0.00      A    C
ATOM   1040  HA  ALA A  71       7.950  -1.767 -15.027  1.00  0.00      A    H
ATOM   1041  CB  ALA A  71       6.787  -0.537 -16.294  1.00  0.00      A    C
ATOM   1042  HB1 ALA A  71       5.944  -1.209 -16.562  1.00  0.00      A    H
ATOM   1043  HB2 ALA A  71       6.478  -0.028 -15.355  1.00  0.00      A    H
ATOM   1044  HB3 ALA A  71       6.829   0.275 -17.052  1.00  0.00      A    H
ATOM   1045  C   ALA A  71       8.386  -2.358 -17.008  1.00  0.00      A    C
ATOM   1046  O   ALA A  71       8.477  -3.558 -16.733  1.00  0.00      A    O
ATOM   1047  N   PHE A  72       8.727  -1.998 -18.253  1.00  0.00      A    N
ATOM   1048  HN  PHE A  72       8.679  -1.038 -18.516  1.00  0.00      A    H
ATOM   1049  CA  PHE A  72       9.458  -2.741 -19.246  1.00  0.00      A    C
ATOM   1050  HA  PHE A  72       8.755  -3.551 -19.373  1.00  0.00      A    H
ATOM   1051  CB  PHE A  72       9.730  -2.113 -20.614  1.00  0.00      A    C
ATOM   1052  HB1 PHE A  72      10.615  -1.454 -20.485  1.00  0.00      A    H
ATOM   1053  HB2 PHE A  72       9.886  -2.926 -21.355  1.00  0.00      A    H
ATOM   1054  CG  PHE A  72       8.489  -1.421 -21.114  1.00  0.00      A    C
ATOM   1055  CD1 PHE A  72       7.275  -2.105 -21.148  1.00  0.00      A    C
ATOM   1056  HD1 PHE A  72       7.164  -3.152 -20.906  1.00  0.00      A    H
ATOM   1057  CE1 PHE A  72       6.128  -1.489 -21.645  1.00  0.00      A    C
ATOM   1058  HE1 PHE A  72       5.165  -1.975 -21.585  1.00  0.00      A    H
ATOM   1059  CZ  PHE A  72       6.186  -0.119 -21.915  1.00  0.00      A    C
ATOM   1060  HZ  PHE A  72       5.264   0.400 -22.127  1.00  0.00      A    H
ATOM   1061  CD2 PHE A  72       8.558  -0.042 -21.444  1.00  0.00      A    C
ATOM   1062  HD2 PHE A  72       9.500   0.484 -21.402  1.00  0.00      A    H
ATOM   1063  CE2 PHE A  72       7.374   0.581 -21.806  1.00  0.00      A    C
ATOM   1064  HE2 PHE A  72       7.394   1.634 -22.041  1.00  0.00      A    H
ATOM   1065  C   PHE A  72      10.754  -3.384 -18.759  1.00  0.00      A    C
ATOM   1066  O   PHE A  72      10.992  -4.570 -19.039  1.00  0.00      A    O
ATOM   1067  N   THR A  73      11.654  -2.666 -17.947  1.00  0.00      A    N
ATOM   1068  HN  THR A  73      11.343  -1.719 -17.901  1.00  0.00      A    H
ATOM   1069  CA  THR A  73      12.807  -3.148 -17.120  1.00  0.00      A    C
ATOM   1070  HA  THR A  73      13.481  -3.531 -17.872  1.00  0.00      A    H
ATOM   1071  CB  THR A  73      13.527  -2.223 -16.251  1.00  0.00      A    C
ATOM   1072  HB  THR A  73      12.968  -1.680 -15.459  1.00  0.00      A    H
ATOM   1073  OG1 THR A  73      14.236  -1.281 -17.070  1.00  0.00      A    O
ATOM   1074  HG1 THR A  73      13.530  -0.723 -17.403  1.00  0.00      A    H
ATOM   1075  CG2 THR A  73      14.630  -3.061 -15.574  1.00  0.00      A    C
ATOM   1076 HG21 THR A  73      15.193  -3.598 -16.368  1.00  0.00      A    H
ATOM   1077 HG22 THR A  73      15.404  -2.483 -15.026  1.00  0.00      A    H
ATOM   1078 HG23 THR A  73      14.189  -3.859 -14.939  1.00  0.00      A    H
ATOM   1079  C   THR A  73      12.330  -4.368 -16.321  1.00  0.00      A    C
ATOM   1080  O   THR A  73      12.817  -5.509 -16.518  1.00  0.00      A    O
ATOM   1081  N   TYR A  74      11.355  -4.256 -15.372  1.00  0.00      A    N
ATOM   1082  HN  TYR A  74      10.948  -3.354 -15.250  1.00  0.00      A    H
ATOM   1083  CA  TYR A  74      10.862  -5.405 -14.666  1.00  0.00      A    C
ATOM   1084  HA  TYR A  74      11.636  -5.785 -14.017  1.00  0.00      A    H
ATOM   1085  CB  TYR A  74       9.660  -5.089 -13.697  1.00  0.00      A    C
ATOM   1086  HB1 TYR A  74      10.022  -4.208 -13.126  1.00  0.00      A    H
ATOM   1087  HB2 TYR A  74       8.765  -4.726 -14.247  1.00  0.00      A    H
ATOM   1088  CG  TYR A  74       9.248  -6.235 -12.795  1.00  0.00      A    C
ATOM   1089  CD1 TYR A  74      10.150  -6.679 -11.811  1.00  0.00      A    C
ATOM   1090  HD1 TYR A  74      10.953  -6.028 -11.497  1.00  0.00      A    H
ATOM   1091  CE1 TYR A  74       9.684  -7.711 -10.919  1.00  0.00      A    C
ATOM   1092  HE1 TYR A  74      10.318  -7.942 -10.076  1.00  0.00      A    H
ATOM   1093  CZ  TYR A  74       8.526  -8.380 -11.094  1.00  0.00      A    C
ATOM   1094  OH  TYR A  74       8.183  -9.368 -10.144  1.00  0.00      A    O
ATOM   1095  HH  TYR A  74       7.308  -9.698 -10.361  1.00  0.00      A    H
ATOM   1096  CD2 TYR A  74       8.173  -7.024 -13.111  1.00  0.00      A    C
ATOM   1097  HD2 TYR A  74       7.684  -6.775 -14.041  1.00  0.00      A    H
ATOM   1098  CE2 TYR A  74       7.787  -8.060 -12.244  1.00  0.00      A    C
ATOM   1099  HE2 TYR A  74       6.875  -8.617 -12.404  1.00  0.00      A    H
ATOM   1100  C   TYR A  74      10.327  -6.572 -15.520  1.00  0.00      A    C
ATOM   1101  O   TYR A  74      10.845  -7.672 -15.416  1.00  0.00      A    O
ATOM   1102  N   ILE A  75       9.365  -6.215 -16.420  1.00  0.00      A    N
ATOM   1103  HN  ILE A  75       9.111  -5.251 -16.439  1.00  0.00      A    H
ATOM   1104  CA  ILE A  75       8.922  -7.110 -17.456  1.00  0.00      A    C
ATOM   1105  HA  ILE A  75       8.444  -7.945 -16.965  1.00  0.00      A    H
ATOM   1106  CB  ILE A  75       7.894  -6.398 -18.388  1.00  0.00      A    C
ATOM   1107  HB  ILE A  75       8.335  -5.392 -18.552  1.00  0.00      A    H
ATOM   1108  CG2 ILE A  75       7.695  -6.982 -19.859  1.00  0.00      A    C
ATOM   1109 HG21 ILE A  75       7.395  -8.049 -19.770  1.00  0.00      A    H
ATOM   1110 HG22 ILE A  75       7.065  -6.410 -20.573  1.00  0.00      A    H
ATOM   1111 HG23 ILE A  75       8.690  -6.989 -20.352  1.00  0.00      A    H
ATOM   1112  CG1 ILE A  75       6.582  -6.123 -17.659  1.00  0.00      A    C
ATOM   1113 HG11 ILE A  75       6.042  -7.082 -17.509  1.00  0.00      A    H
ATOM   1114 HG12 ILE A  75       6.867  -5.828 -16.627  1.00  0.00      A    H
ATOM   1115  CD  ILE A  75       5.596  -5.168 -18.444  1.00  0.00      A    C
ATOM   1116  HD1 ILE A  75       4.563  -5.443 -18.144  1.00  0.00      A    H
ATOM   1117  HD2 ILE A  75       5.717  -4.100 -18.165  1.00  0.00      A    H
ATOM   1118  HD3 ILE A  75       5.815  -5.108 -19.532  1.00  0.00      A    H
ATOM   1119  C   ILE A  75      10.033  -7.948 -18.256  1.00  0.00      A    C
ATOM   1120  O   ILE A  75      10.084  -9.146 -18.079  1.00  0.00      A    O
ATOM   1121  N   GLN A  76      10.990  -7.336 -18.854  1.00  0.00      A    N
ATOM   1122  HN  GLN A  76      11.069  -6.343 -18.813  1.00  0.00      A    H
ATOM   1123  CA  GLN A  76      12.182  -7.969 -19.333  1.00  0.00      A    C
ATOM   1124  HA  GLN A  76      11.866  -8.680 -20.083  1.00  0.00      A    H
ATOM   1125  CB  GLN A  76      13.060  -6.912 -20.122  1.00  0.00      A    C
ATOM   1126  HB1 GLN A  76      12.575  -6.453 -21.010  1.00  0.00      A    H
ATOM   1127  HB2 GLN A  76      13.279  -6.112 -19.383  1.00  0.00      A    H
ATOM   1128  CG  GLN A  76      14.397  -7.480 -20.573  1.00  0.00      A    C
ATOM   1129  HG1 GLN A  76      14.962  -7.831 -19.683  1.00  0.00      A    H
ATOM   1130  HG2 GLN A  76      14.224  -8.334 -21.262  1.00  0.00      A    H
ATOM   1131  CD  GLN A  76      15.275  -6.431 -21.203  1.00  0.00      A    C
ATOM   1132  OE1 GLN A  76      15.098  -5.890 -22.306  1.00  0.00      A    O
ATOM   1133  NE2 GLN A  76      16.311  -6.036 -20.455  1.00  0.00      A    N
ATOM   1134 HE21 GLN A  76      16.915  -5.337 -20.840  1.00  0.00      A    H
ATOM   1135 HE22 GLN A  76      16.395  -6.429 -19.540  1.00  0.00      A    H
ATOM   1136  C   GLN A  76      13.012  -8.822 -18.296  1.00  0.00      A    C
ATOM   1137  O   GLN A  76      13.335 -10.004 -18.550  1.00  0.00      A    O
ATOM   1138  N   GLU A  77      13.452  -8.225 -17.145  1.00  0.00      A    N
ATOM   1139  HN  GLU A  77      13.169  -7.301 -16.898  1.00  0.00      A    H
ATOM   1140  CA  GLU A  77      14.417  -8.861 -16.297  1.00  0.00      A    C
ATOM   1141  HA  GLU A  77      15.216  -9.233 -16.922  1.00  0.00      A    H
ATOM   1142  CB  GLU A  77      15.194  -7.905 -15.326  1.00  0.00      A    C
ATOM   1143  HB1 GLU A  77      14.410  -7.660 -14.578  1.00  0.00      A    H
ATOM   1144  HB2 GLU A  77      15.960  -8.520 -14.806  1.00  0.00      A    H
ATOM   1145  CG  GLU A  77      15.868  -6.732 -16.058  1.00  0.00      A    C
ATOM   1146  HG1 GLU A  77      15.108  -6.322 -16.757  1.00  0.00      A    H
ATOM   1147  HG2 GLU A  77      16.196  -5.917 -15.378  1.00  0.00      A    H
ATOM   1148  CD  GLU A  77      17.118  -7.149 -16.790  1.00  0.00      A    C
ATOM   1149  OE1 GLU A  77      17.056  -7.253 -18.048  1.00  0.00      A    O
ATOM   1150  OE2 GLU A  77      18.190  -7.275 -16.107  1.00  0.00      A    O
ATOM   1151  C   GLU A  77      13.931 -10.078 -15.401  1.00  0.00      A    C
ATOM   1152  O   GLU A  77      14.583 -11.058 -15.129  1.00  0.00      A    O
ATOM   1153  N   ASN A  78      12.709  -9.903 -14.837  1.00  0.00      A    N
ATOM   1154  HN  ASN A  78      12.239  -9.030 -14.940  1.00  0.00      A    H
ATOM   1155  CA  ASN A  78      11.937 -10.944 -14.212  1.00  0.00      A    C
ATOM   1156  HA  ASN A  78      12.544 -11.498 -13.511  1.00  0.00      A    H
ATOM   1157  CB  ASN A  78      10.697 -10.319 -13.552  1.00  0.00      A    C
ATOM   1158  HB1 ASN A  78      11.048  -9.536 -12.847  1.00  0.00      A    H
ATOM   1159  HB2 ASN A  78      10.013  -9.843 -14.287  1.00  0.00      A    H
ATOM   1160  CG  ASN A  78       9.908 -11.438 -12.828  1.00  0.00      A    C
ATOM   1161  OD1 ASN A  78      10.499 -12.209 -12.066  1.00  0.00      A    O
ATOM   1162  ND2 ASN A  78       8.577 -11.566 -13.046  1.00  0.00      A    N
ATOM   1163 HD21 ASN A  78       8.145 -12.321 -12.552  1.00  0.00      A    H
ATOM   1164 HD22 ASN A  78       8.062 -11.122 -13.779  1.00  0.00      A    H
ATOM   1165  C   ASN A  78      11.679 -11.987 -15.345  1.00  0.00      A    C
ATOM   1166  O   ASN A  78      12.166 -13.133 -15.258  1.00  0.00      A    O
ATOM   1167  N   GLY A  79      11.010 -11.705 -16.546  1.00  0.00      A    N
ATOM   1168  HN  GLY A  79      10.864 -10.745 -16.770  1.00  0.00      A    H
ATOM   1169  CA  GLY A  79      10.556 -12.713 -17.428  1.00  0.00      A    C
ATOM   1170  HA1 GLY A  79      11.182 -12.708 -18.308  1.00  0.00      A    H
ATOM   1171  HA2 GLY A  79      10.501 -13.671 -16.932  1.00  0.00      A    H
ATOM   1172  C   GLY A  79       9.152 -12.289 -17.794  1.00  0.00      A    C
ATOM   1173  O   GLY A  79       8.889 -12.140 -18.972  1.00  0.00      A    O
ATOM   1174  N   GLY A  80       8.214 -12.113 -16.864  1.00  0.00      A    N
ATOM   1175  HN  GLY A  80       8.413 -12.282 -15.902  1.00  0.00      A    H
ATOM   1176  CA  GLY A  80       6.830 -11.930 -17.247  1.00  0.00      A    C
ATOM   1177  HA1 GLY A  80       6.851 -10.948 -17.696  1.00  0.00      A    H
ATOM   1178  HA2 GLY A  80       6.596 -12.763 -17.893  1.00  0.00      A    H
ATOM   1179  C   GLY A  80       5.847 -11.768 -16.206  1.00  0.00      A    C
ATOM   1180  O   GLY A  80       6.120 -11.670 -14.976  1.00  0.00      A    O
ATOM   1181  N   LEU A  81       4.614 -11.749 -16.706  1.00  0.00      A    N
ATOM   1182  HN  LEU A  81       4.473 -11.738 -17.693  1.00  0.00      A    H
ATOM   1183  CA  LEU A  81       3.399 -11.500 -15.870  1.00  0.00      A    C
ATOM   1184  HA  LEU A  81       3.599 -11.354 -14.819  1.00  0.00      A    H
ATOM   1185  CB  LEU A  81       2.578 -10.220 -16.227  1.00  0.00      A    C
ATOM   1186  HB1 LEU A  81       2.052 -10.270 -17.204  1.00  0.00      A    H
ATOM   1187  HB2 LEU A  81       1.751 -10.080 -15.498  1.00  0.00      A    H
ATOM   1188  CG  LEU A  81       3.417  -8.960 -16.325  1.00  0.00      A    C
ATOM   1189  HG  LEU A  81       4.371  -9.085 -16.881  1.00  0.00      A    H
ATOM   1190  CD1 LEU A  81       2.797  -7.863 -17.142  1.00  0.00      A    C
ATOM   1191 HD11 LEU A  81       3.095  -6.870 -16.742  1.00  0.00      A    H
ATOM   1192 HD12 LEU A  81       2.942  -7.871 -18.243  1.00  0.00      A    H
ATOM   1193 HD13 LEU A  81       1.690  -7.937 -17.085  1.00  0.00      A    H
ATOM   1194  CD2 LEU A  81       3.544  -8.501 -14.865  1.00  0.00      A    C
ATOM   1195 HD21 LEU A  81       4.119  -7.551 -14.843  1.00  0.00      A    H
ATOM   1196 HD22 LEU A  81       2.556  -8.279 -14.408  1.00  0.00      A    H
ATOM   1197 HD23 LEU A  81       4.142  -9.192 -14.233  1.00  0.00      A    H
ATOM   1198  C   LEU A  81       2.405 -12.589 -15.956  1.00  0.00      A    C
ATOM   1199  O   LEU A  81       2.396 -13.381 -16.925  1.00  0.00      A    O
ATOM   1200  N   ALA A  82       1.428 -12.629 -15.000  1.00  0.00      A    N
ATOM   1201  HN  ALA A  82       1.476 -12.050 -14.189  1.00  0.00      A    H
ATOM   1202  CA  ALA A  82       0.332 -13.574 -14.891  1.00  0.00      A    C
ATOM   1203  HA  ALA A  82       0.332 -14.276 -15.712  1.00  0.00      A    H
ATOM   1204  CB  ALA A  82       0.493 -14.359 -13.583  1.00  0.00      A    C
ATOM   1205  HB1 ALA A  82       1.421 -14.959 -13.470  1.00  0.00      A    H
ATOM   1206  HB2 ALA A  82       0.593 -13.532 -12.848  1.00  0.00      A    H
ATOM   1207  HB3 ALA A  82      -0.345 -15.056 -13.369  1.00  0.00      A    H
ATOM   1208  C   ALA A  82      -0.976 -12.892 -14.966  1.00  0.00      A    C
ATOM   1209  O   ALA A  82      -1.051 -11.726 -15.324  1.00  0.00      A    O
ATOM   1210  N   THR A  83      -2.093 -13.641 -14.846  1.00  0.00      A    N
ATOM   1211  HN  THR A  83      -2.087 -14.608 -14.603  1.00  0.00      A    H
ATOM   1212  CA  THR A  83      -3.411 -13.165 -15.194  1.00  0.00      A    C
ATOM   1213  HA  THR A  83      -3.205 -12.334 -15.851  1.00  0.00      A    H
ATOM   1214  CB  THR A  83      -4.289 -14.152 -15.939  1.00  0.00      A    C
ATOM   1215  HB  THR A  83      -5.087 -13.497 -16.350  1.00  0.00      A    H
ATOM   1216  OG1 THR A  83      -4.861 -15.089 -15.054  1.00  0.00      A    O
ATOM   1217  HG1 THR A  83      -5.318 -15.695 -15.641  1.00  0.00      A    H
ATOM   1218  CG2 THR A  83      -3.601 -14.846 -17.133  1.00  0.00      A    C
ATOM   1219 HG21 THR A  83      -4.355 -15.366 -17.762  1.00  0.00      A    H
ATOM   1220 HG22 THR A  83      -3.054 -14.160 -17.814  1.00  0.00      A    H
ATOM   1221 HG23 THR A  83      -2.869 -15.535 -16.661  1.00  0.00      A    H
ATOM   1222  C   THR A  83      -4.264 -12.676 -13.953  1.00  0.00      A    C
ATOM   1223  O   THR A  83      -3.870 -12.847 -12.794  1.00  0.00      A    O
ATOM   1224  N   GLU A  84      -5.403 -11.946 -14.237  1.00  0.00      A    N
ATOM   1225  HN  GLU A  84      -5.603 -11.659 -15.170  1.00  0.00      A    H
ATOM   1226  CA  GLU A  84      -6.484 -11.559 -13.292  1.00  0.00      A    C
ATOM   1227  HA  GLU A  84      -5.966 -11.030 -12.506  1.00  0.00      A    H
ATOM   1228  CB  GLU A  84      -7.524 -10.568 -13.855  1.00  0.00      A    C
ATOM   1229  HB1 GLU A  84      -8.023 -10.085 -12.989  1.00  0.00      A    H
ATOM   1230  HB2 GLU A  84      -6.926  -9.695 -14.194  1.00  0.00      A    H
ATOM   1231  CG  GLU A  84      -8.624 -11.073 -14.947  1.00  0.00      A    C
ATOM   1232  HG1 GLU A  84      -7.959 -11.284 -15.812  1.00  0.00      A    H
ATOM   1233  HG2 GLU A  84      -9.105 -12.008 -14.590  1.00  0.00      A    H
ATOM   1234  CD  GLU A  84      -9.743 -10.127 -15.339  1.00  0.00      A    C
ATOM   1235  OE1 GLU A  84     -10.743 -10.088 -14.589  1.00  0.00      A    O
ATOM   1236  OE2 GLU A  84      -9.660  -9.429 -16.367  1.00  0.00      A    O
ATOM   1237  C   GLU A  84      -7.244 -12.681 -12.549  1.00  0.00      A    C
ATOM   1238  O   GLU A  84      -8.087 -12.364 -11.766  1.00  0.00      A    O
ATOM   1239  N   LYS A  85      -6.899 -13.958 -12.856  1.00  0.00      A    N
ATOM   1240  HN  LYS A  85      -6.198 -14.061 -13.557  1.00  0.00      A    H
ATOM   1241  CA  LYS A  85      -7.332 -15.104 -12.109  1.00  0.00      A    C
ATOM   1242  HA  LYS A  85      -8.309 -14.960 -11.673  1.00  0.00      A    H
ATOM   1243  CB  LYS A  85      -7.362 -16.325 -13.105  1.00  0.00      A    C
ATOM   1244  HB1 LYS A  85      -7.956 -15.985 -13.980  1.00  0.00      A    H
ATOM   1245  HB2 LYS A  85      -6.293 -16.513 -13.343  1.00  0.00      A    H
ATOM   1246  CG  LYS A  85      -7.880 -17.587 -12.529  1.00  0.00      A    C
ATOM   1247  HG1 LYS A  85      -7.361 -17.788 -11.567  1.00  0.00      A    H
ATOM   1248  HG2 LYS A  85      -8.947 -17.353 -12.324  1.00  0.00      A    H
ATOM   1249  CD  LYS A  85      -7.776 -18.790 -13.438  1.00  0.00      A    C
ATOM   1250  HD1 LYS A  85      -6.718 -18.787 -13.776  1.00  0.00      A    H
ATOM   1251  HD2 LYS A  85      -8.044 -19.777 -13.006  1.00  0.00      A    H
ATOM   1252  CE  LYS A  85      -8.761 -18.703 -14.560  1.00  0.00      A    C
ATOM   1253  HE1 LYS A  85      -9.755 -18.419 -14.151  1.00  0.00      A    H
ATOM   1254  HE2 LYS A  85      -8.485 -17.981 -15.358  1.00  0.00      A    H
ATOM   1255  NZ  LYS A  85      -8.865 -20.054 -15.170  1.00  0.00      A    N
ATOM   1256  HZ1 LYS A  85      -7.980 -20.276 -15.669  1.00  0.00      A    H
ATOM   1257  HZ2 LYS A  85      -8.930 -20.862 -14.518  1.00  0.00      A    H
ATOM   1258  HZ3 LYS A  85      -9.696 -20.177 -15.783  1.00  0.00      A    H
ATOM   1259  C   LYS A  85      -6.499 -15.223 -10.886  1.00  0.00      A    C
ATOM   1260  O   LYS A  85      -6.960 -15.347  -9.772  1.00  0.00      A    O
ATOM   1261  N   HSE A  86      -5.186 -15.131 -11.012  1.00  0.00      A    N
ATOM   1262  HN  HSE A  86      -4.722 -15.043 -11.890  1.00  0.00      A    H
ATOM   1263  CA  HSE A  86      -4.259 -15.248  -9.870  1.00  0.00      A    C
ATOM   1264  HA  HSE A  86      -4.718 -15.871  -9.116  1.00  0.00      A    H
ATOM   1265  CB  HSE A  86      -2.841 -15.738 -10.353  1.00  0.00      A    C
ATOM   1266  HB1 HSE A  86      -2.306 -14.874 -10.803  1.00  0.00      A    H
ATOM   1267  HB2 HSE A  86      -2.290 -16.174  -9.492  1.00  0.00      A    H
ATOM   1268  ND1 HSE A  86      -2.581 -16.459 -12.623  1.00  0.00      A    N
ATOM   1269  CG  HSE A  86      -2.975 -16.815 -11.339  1.00  0.00      A    C
ATOM   1270  CE1 HSE A  86      -2.961 -17.513 -13.383  1.00  0.00      A    C
ATOM   1271  HE1 HSE A  86      -2.759 -17.643 -14.446  1.00  0.00      A    H
ATOM   1272  NE2 HSE A  86      -3.729 -18.416 -12.672  1.00  0.00      A    N
ATOM   1273  HE2 HSE A  86      -4.107 -19.309 -12.915  1.00  0.00      A    H
ATOM   1274  CD2 HSE A  86      -3.698 -17.985 -11.366  1.00  0.00      A    C
ATOM   1275  HD2 HSE A  86      -4.248 -18.400 -10.531  1.00  0.00      A    H
ATOM   1276  C   HSE A  86      -4.166 -13.986  -9.036  1.00  0.00      A    C
ATOM   1277  O   HSE A  86      -4.347 -13.955  -7.817  1.00  0.00      A    O
ATOM   1278  N   TYR A  87      -3.836 -12.871  -9.689  1.00  0.00      A    N
ATOM   1279  HN  TYR A  87      -3.808 -12.946 -10.683  1.00  0.00      A    H
ATOM   1280  CA  TYR A  87      -3.735 -11.589  -9.015  1.00  0.00      A    C
ATOM   1281  HA  TYR A  87      -3.734 -11.585  -7.935  1.00  0.00      A    H
ATOM   1282  CB  TYR A  87      -2.287 -11.139  -9.073  1.00  0.00      A    C
ATOM   1283  HB1 TYR A  87      -1.990 -10.827 -10.097  1.00  0.00      A    H
ATOM   1284  HB2 TYR A  87      -2.203 -10.182  -8.515  1.00  0.00      A    H
ATOM   1285  CG  TYR A  87      -1.241 -12.100  -8.533  1.00  0.00      A    C
ATOM   1286  CD1 TYR A  87      -0.059 -12.222  -9.289  1.00  0.00      A    C
ATOM   1287  HD1 TYR A  87       0.172 -11.627 -10.160  1.00  0.00      A    H
ATOM   1288  CE1 TYR A  87       0.892 -13.208  -8.900  1.00  0.00      A    C
ATOM   1289  HE1 TYR A  87       1.813 -13.299  -9.456  1.00  0.00      A    H
ATOM   1290  CZ  TYR A  87       0.743 -13.927  -7.815  1.00  0.00      A    C
ATOM   1291  OH  TYR A  87       1.761 -14.865  -7.442  1.00  0.00      A    O
ATOM   1292  HH  TYR A  87       2.558 -14.678  -7.943  1.00  0.00      A    H
ATOM   1293  CD2 TYR A  87      -1.426 -12.919  -7.434  1.00  0.00      A    C
ATOM   1294  HD2 TYR A  87      -2.299 -12.830  -6.805  1.00  0.00      A    H
ATOM   1295  CE2 TYR A  87      -0.348 -13.783  -6.993  1.00  0.00      A    C
ATOM   1296  HE2 TYR A  87      -0.362 -14.292  -6.040  1.00  0.00      A    H
ATOM   1297  C   TYR A  87      -4.609 -10.536  -9.615  1.00  0.00      A    C
ATOM   1298  O   TYR A  87      -4.186  -9.922 -10.590  1.00  0.00      A    O
ATOM   1299  N   PRO A  88      -5.784 -10.263  -9.072  1.00  0.00      A    N
ATOM   1300  CD  PRO A  88      -6.315 -10.901  -7.828  1.00  0.00      A    C
ATOM   1301  HD1 PRO A  88      -5.625 -10.992  -6.962  1.00  0.00      A    H
ATOM   1302  HD2 PRO A  88      -6.568 -11.924  -8.179  1.00  0.00      A    H
ATOM   1303  CA  PRO A  88      -6.617  -9.168  -9.516  1.00  0.00      A    C
ATOM   1304  HA  PRO A  88      -6.657  -9.114 -10.594  1.00  0.00      A    H
ATOM   1305  CB  PRO A  88      -7.920  -9.590  -8.891  1.00  0.00      A    C
ATOM   1306  HB1 PRO A  88      -8.574  -8.692  -8.910  1.00  0.00      A    H
ATOM   1307  HB2 PRO A  88      -8.300 -10.466  -9.458  1.00  0.00      A    H
ATOM   1308  CG  PRO A  88      -7.603 -10.099  -7.548  1.00  0.00      A    C
ATOM   1309  HG1 PRO A  88      -7.382  -9.339  -6.768  1.00  0.00      A    H
ATOM   1310  HG2 PRO A  88      -8.381 -10.833  -7.249  1.00  0.00      A    H
ATOM   1311  C   PRO A  88      -6.215  -7.766  -9.109  1.00  0.00      A    C
ATOM   1312  O   PRO A  88      -5.303  -7.659  -8.321  1.00  0.00      A    O
ATOM   1313  N   TYR A  89      -6.924  -6.725  -9.646  1.00  0.00      A    N
ATOM   1314  HN  TYR A  89      -7.620  -6.979 -10.313  1.00  0.00      A    H
ATOM   1315  CA  TYR A  89      -6.783  -5.381  -9.206  1.00  0.00      A    C
ATOM   1316  HA  TYR A  89      -5.745  -5.215  -8.956  1.00  0.00      A    H
ATOM   1317  CB  TYR A  89      -7.217  -4.471 -10.353  1.00  0.00      A    C
ATOM   1318  HB1 TYR A  89      -6.677  -4.817 -11.260  1.00  0.00      A    H
ATOM   1319  HB2 TYR A  89      -8.324  -4.504 -10.446  1.00  0.00      A    H
ATOM   1320  CG  TYR A  89      -6.798  -3.033 -10.320  1.00  0.00      A    C
ATOM   1321  CD1 TYR A  89      -5.418  -2.655 -10.447  1.00  0.00      A    C
ATOM   1322  HD1 TYR A  89      -4.613  -3.375 -10.428  1.00  0.00      A    H
ATOM   1323  CE1 TYR A  89      -5.062  -1.328 -10.273  1.00  0.00      A    C
ATOM   1324  HE1 TYR A  89      -3.994  -1.169 -10.273  1.00  0.00      A    H
ATOM   1325  CZ  TYR A  89      -6.006  -0.314 -10.152  1.00  0.00      A    C
ATOM   1326  OH  TYR A  89      -5.771   1.099 -10.215  1.00  0.00      A    O
ATOM   1327  HH  TYR A  89      -4.879   1.192 -10.557  1.00  0.00      A    H
ATOM   1328  CD2 TYR A  89      -7.753  -2.019 -10.295  1.00  0.00      A    C
ATOM   1329  HD2 TYR A  89      -8.810  -2.239 -10.331  1.00  0.00      A    H
ATOM   1330  CE2 TYR A  89      -7.347  -0.675 -10.191  1.00  0.00      A    C
ATOM   1331  HE2 TYR A  89      -8.182   0.006 -10.123  1.00  0.00      A    H
ATOM   1332  C   TYR A  89      -7.567  -5.087  -7.890  1.00  0.00      A    C
ATOM   1333  O   TYR A  89      -8.796  -5.132  -7.871  1.00  0.00      A    O
ATOM   1334  N   THR A  90      -6.805  -4.724  -6.812  1.00  0.00      A    N
ATOM   1335  HN  THR A  90      -5.825  -4.858  -6.691  1.00  0.00      A    H
ATOM   1336  CA  THR A  90      -7.320  -4.139  -5.547  1.00  0.00      A    C
ATOM   1337  HA  THR A  90      -8.364  -4.379  -5.411  1.00  0.00      A    H
ATOM   1338  CB  THR A  90      -6.650  -4.551  -4.216  1.00  0.00      A    C
ATOM   1339  HB  THR A  90      -7.228  -4.185  -3.341  1.00  0.00      A    H
ATOM   1340  OG1 THR A  90      -5.259  -4.083  -4.145  1.00  0.00      A    O
ATOM   1341  HG1 THR A  90      -4.995  -4.641  -3.411  1.00  0.00      A    H
ATOM   1342  CG2 THR A  90      -6.499  -6.109  -4.168  1.00  0.00      A    C
ATOM   1343 HG21 THR A  90      -6.149  -6.545  -3.208  1.00  0.00      A    H
ATOM   1344 HG22 THR A  90      -7.415  -6.639  -4.507  1.00  0.00      A    H
ATOM   1345 HG23 THR A  90      -5.777  -6.453  -4.939  1.00  0.00      A    H
ATOM   1346  C   THR A  90      -7.329  -2.609  -5.640  1.00  0.00      A    C
ATOM   1347  O   THR A  90      -8.379  -1.994  -5.478  1.00  0.00      A    O
ATOM   1348  N   GLY A  91      -6.116  -2.025  -5.878  1.00  0.00      A    N
ATOM   1349  HN  GLY A  91      -5.313  -2.608  -5.983  1.00  0.00      A    H
ATOM   1350  CA  GLY A  91      -5.862  -0.643  -6.212  1.00  0.00      A    C
ATOM   1351  HA1 GLY A  91      -5.325  -0.648  -7.149  1.00  0.00      A    H
ATOM   1352  HA2 GLY A  91      -6.780  -0.077  -6.269  1.00  0.00      A    H
ATOM   1353  C   GLY A  91      -4.989   0.174  -5.273  1.00  0.00      A    C
ATOM   1354  O   GLY A  91      -5.390   1.238  -4.810  1.00  0.00      A    O
ATOM   1355  N   LYS A  92      -3.744  -0.367  -4.913  1.00  0.00      A    N
ATOM   1356  HN  LYS A  92      -3.578  -1.296  -5.234  1.00  0.00      A    H
ATOM   1357  CA  LYS A  92      -2.917   0.240  -3.935  1.00  0.00      A    C
ATOM   1358  HA  LYS A  92      -2.671   1.246  -4.241  1.00  0.00      A    H
ATOM   1359  CB  LYS A  92      -3.556   0.283  -2.499  1.00  0.00      A    C
ATOM   1360  HB1 LYS A  92      -2.893   0.853  -1.814  1.00  0.00      A    H
ATOM   1361  HB2 LYS A  92      -4.582   0.690  -2.626  1.00  0.00      A    H
ATOM   1362  CG  LYS A  92      -3.813  -1.111  -1.898  1.00  0.00      A    C
ATOM   1363  HG1 LYS A  92      -4.463  -1.756  -2.527  1.00  0.00      A    H
ATOM   1364  HG2 LYS A  92      -2.820  -1.610  -1.887  1.00  0.00      A    H
ATOM   1365  CD  LYS A  92      -4.281  -0.946  -0.421  1.00  0.00      A    C
ATOM   1366  HD1 LYS A  92      -3.447  -0.483   0.149  1.00  0.00      A    H
ATOM   1367  HD2 LYS A  92      -5.154  -0.259  -0.422  1.00  0.00      A    H
ATOM   1368  CE  LYS A  92      -4.785  -2.321   0.104  1.00  0.00      A    C
ATOM   1369  HE1 LYS A  92      -5.769  -2.663  -0.284  1.00  0.00      A    H
ATOM   1370  HE2 LYS A  92      -4.146  -3.204  -0.113  1.00  0.00      A    H
ATOM   1371  NZ  LYS A  92      -5.079  -2.456   1.565  1.00  0.00      A    N
ATOM   1372  HZ1 LYS A  92      -5.482  -1.576   1.946  1.00  0.00      A    H
ATOM   1373  HZ2 LYS A  92      -5.738  -3.241   1.740  1.00  0.00      A    H
ATOM   1374  HZ3 LYS A  92      -4.199  -2.732   2.045  1.00  0.00      A    H
ATOM   1375  C   LYS A  92      -1.568  -0.467  -3.892  1.00  0.00      A    C
ATOM   1376  O   LYS A  92      -1.553  -1.603  -4.394  1.00  0.00      A    O
ATOM   1377  N   ASP A  93      -0.441   0.073  -3.238  1.00  0.00      A    N
ATOM   1378  HN  ASP A  93      -0.523   0.968  -2.807  1.00  0.00      A    H
ATOM   1379  CA  ASP A  93       0.832  -0.722  -3.193  1.00  0.00      A    C
ATOM   1380  HA  ASP A  93       0.931  -1.248  -4.131  1.00  0.00      A    H
ATOM   1381  CB  ASP A  93       2.082   0.173  -3.042  1.00  0.00      A    C
ATOM   1382  HB1 ASP A  93       3.002  -0.376  -2.747  1.00  0.00      A    H
ATOM   1383  HB2 ASP A  93       2.147   0.687  -4.025  1.00  0.00      A    H
ATOM   1384  CG  ASP A  93       1.899   1.208  -1.935  1.00  0.00      A    C
ATOM   1385  OD1 ASP A  93       2.367   0.932  -0.800  1.00  0.00      A    O
ATOM   1386  OD2 ASP A  93       1.065   2.171  -2.042  1.00  0.00      A    O
ATOM   1387  C   ASP A  93       0.744  -1.792  -2.139  1.00  0.00      A    C
ATOM   1388  O   ASP A  93      -0.210  -1.941  -1.394  1.00  0.00      A    O
ATOM   1389  N   GLY A  94       1.847  -2.614  -2.059  1.00  0.00      A    N
ATOM   1390  HN  GLY A  94       2.763  -2.402  -2.391  1.00  0.00      A    H
ATOM   1391  CA  GLY A  94       1.848  -3.743  -1.204  1.00  0.00      A    C
ATOM   1392  HA1 GLY A  94       1.592  -3.477  -0.189  1.00  0.00      A    H
ATOM   1393  HA2 GLY A  94       1.147  -4.450  -1.623  1.00  0.00      A    H
ATOM   1394  C   GLY A  94       3.172  -4.501  -1.216  1.00  0.00      A    C
ATOM   1395  O   GLY A  94       4.252  -4.033  -1.567  1.00  0.00      A    O
ATOM   1396  N   LYS A  95       3.157  -5.680  -0.648  1.00  0.00      A    N
ATOM   1397  HN  LYS A  95       2.386  -5.909  -0.060  1.00  0.00      A    H
ATOM   1398  CA  LYS A  95       4.305  -6.629  -0.634  1.00  0.00      A    C
ATOM   1399  HA  LYS A  95       5.150  -5.956  -0.639  1.00  0.00      A    H
ATOM   1400  CB  LYS A  95       4.457  -7.297   0.693  1.00  0.00      A    C
ATOM   1401  HB1 LYS A  95       3.622  -8.001   0.895  1.00  0.00      A    H
ATOM   1402  HB2 LYS A  95       5.387  -7.901   0.745  1.00  0.00      A    H
ATOM   1403  CG  LYS A  95       4.651  -6.253   1.765  1.00  0.00      A    C
ATOM   1404  HG1 LYS A  95       5.597  -5.715   1.542  1.00  0.00      A    H
ATOM   1405  HG2 LYS A  95       3.830  -5.506   1.815  1.00  0.00      A    H
ATOM   1406  CD  LYS A  95       4.706  -6.833   3.110  1.00  0.00      A    C
ATOM   1407  HD1 LYS A  95       5.314  -7.763   3.108  1.00  0.00      A    H
ATOM   1408  HD2 LYS A  95       5.328  -6.107   3.676  1.00  0.00      A    H
ATOM   1409  CE  LYS A  95       3.404  -7.001   3.859  1.00  0.00      A    C
ATOM   1410  HE1 LYS A  95       2.820  -6.161   4.291  1.00  0.00      A    H
ATOM   1411  HE2 LYS A  95       2.744  -7.579   3.177  1.00  0.00      A    H
ATOM   1412  NZ  LYS A  95       3.651  -7.973   4.947  1.00  0.00      A    N
ATOM   1413  HZ1 LYS A  95       2.712  -8.216   5.321  1.00  0.00      A    H
ATOM   1414  HZ2 LYS A  95       4.030  -8.892   4.639  1.00  0.00      A    H
ATOM   1415  HZ3 LYS A  95       4.247  -7.620   5.722  1.00  0.00      A    H
ATOM   1416  C   LYS A  95       4.253  -7.563  -1.859  1.00  0.00      A    C
ATOM   1417  O   LYS A  95       3.227  -7.945  -2.362  1.00  0.00      A    O
ATOM   1418  N   CYS A  96       5.452  -7.947  -2.378  1.00  0.00      A    N
ATOM   1419  HN  CYS A  96       6.338  -7.729  -1.976  1.00  0.00      A    H
ATOM   1420  CA  CYS A  96       5.431  -8.823  -3.509  1.00  0.00      A    C
ATOM   1421  HA  CYS A  96       5.037  -8.179  -4.281  1.00  0.00      A    H
ATOM   1422  CB  CYS A  96       6.911  -9.017  -3.927  1.00  0.00      A    C
ATOM   1423  HB1 CYS A  96       7.383  -8.018  -3.817  1.00  0.00      A    H
ATOM   1424  HB2 CYS A  96       7.379  -9.740  -3.225  1.00  0.00      A    H
ATOM   1425  SG  CYS A  96       7.166  -9.711  -5.619  1.00  0.00      A    S
ATOM   1426  C   CYS A  96       4.739 -10.089  -3.558  1.00  0.00      A    C
ATOM   1427  O   CYS A  96       5.008 -11.036  -2.837  1.00  0.00      A    O
ATOM   1428  N   SER A  97       3.743 -10.250  -4.465  1.00  0.00      A    N
ATOM   1429  HN  SER A  97       3.423  -9.486  -5.020  1.00  0.00      A    H
ATOM   1430  CA  SER A  97       3.230 -11.595  -4.777  1.00  0.00      A    C
ATOM   1431  HA  SER A  97       3.238 -12.160  -3.857  1.00  0.00      A    H
ATOM   1432  CB  SER A  97       1.801 -11.329  -5.344  1.00  0.00      A    C
ATOM   1433  HB1 SER A  97       1.351 -12.306  -5.623  1.00  0.00      A    H
ATOM   1434  HB2 SER A  97       1.255 -10.801  -4.533  1.00  0.00      A    H
ATOM   1435  OG  SER A  97       1.726 -10.402  -6.453  1.00  0.00      A    O
ATOM   1436  HG1 SER A  97       0.946  -9.887  -6.235  1.00  0.00      A    H
ATOM   1437  C   SER A  97       4.045 -12.398  -5.700  1.00  0.00      A    C
ATOM   1438  O   SER A  97       4.868 -13.160  -5.195  1.00  0.00      A    O
ATOM   1439  N   GLU A  98       3.927 -12.319  -7.076  1.00  0.00      A    N
ATOM   1440  HN  GLU A  98       3.277 -11.647  -7.423  1.00  0.00      A    H
ATOM   1441  CA  GLU A  98       4.753 -12.961  -8.134  1.00  0.00      A    C
ATOM   1442  HA  GLU A  98       4.450 -12.616  -9.111  1.00  0.00      A    H
ATOM   1443  CB  GLU A  98       6.151 -12.471  -7.926  1.00  0.00      A    C
ATOM   1444  HB1 GLU A  98       6.048 -11.365  -7.974  1.00  0.00      A    H
ATOM   1445  HB2 GLU A  98       6.655 -12.865  -7.019  1.00  0.00      A    H
ATOM   1446  CG  GLU A  98       7.192 -12.757  -9.079  1.00  0.00      A    C
ATOM   1447  HG1 GLU A  98       8.092 -12.288  -8.627  1.00  0.00      A    H
ATOM   1448  HG2 GLU A  98       7.396 -13.832  -9.269  1.00  0.00      A    H
ATOM   1449  CD  GLU A  98       6.848 -12.227 -10.448  1.00  0.00      A    C
ATOM   1450  OE1 GLU A  98       6.297 -11.038 -10.574  1.00  0.00      A    O
ATOM   1451  OE2 GLU A  98       7.061 -13.002 -11.432  1.00  0.00      A    O
ATOM   1452  C   GLU A  98       4.707 -14.471  -8.233  1.00  0.00      A    C
ATOM   1453  O   GLU A  98       3.993 -14.994  -9.047  1.00  0.00      A    O
ATOM   1454  N   LYS A  99       5.486 -15.179  -7.395  1.00  0.00      A    N
ATOM   1455  HN  LYS A  99       5.798 -14.580  -6.661  1.00  0.00      A    H
ATOM   1456  CA  LYS A  99       5.857 -16.559  -7.330  1.00  0.00      A    C
ATOM   1457  HA  LYS A  99       6.429 -16.805  -8.212  1.00  0.00      A    H
ATOM   1458  CB  LYS A  99       6.701 -16.838  -6.005  1.00  0.00      A    C
ATOM   1459  HB1 LYS A  99       6.484 -17.911  -5.821  1.00  0.00      A    H
ATOM   1460  HB2 LYS A  99       7.766 -16.764  -6.315  1.00  0.00      A    H
ATOM   1461  CG  LYS A  99       6.333 -15.989  -4.802  1.00  0.00      A    C
ATOM   1462  HG1 LYS A  99       6.691 -14.946  -4.942  1.00  0.00      A    H
ATOM   1463  HG2 LYS A  99       5.222 -16.022  -4.810  1.00  0.00      A    H
ATOM   1464  CD  LYS A  99       6.940 -16.435  -3.449  1.00  0.00      A    C
ATOM   1465  HD1 LYS A  99       6.406 -15.837  -2.680  1.00  0.00      A    H
ATOM   1466  HD2 LYS A  99       6.676 -17.506  -3.315  1.00  0.00      A    H
ATOM   1467  CE  LYS A  99       8.462 -16.310  -3.307  1.00  0.00      A    C
ATOM   1468  HE1 LYS A  99       9.058 -16.763  -4.128  1.00  0.00      A    H
ATOM   1469  HE2 LYS A  99       8.875 -15.279  -3.276  1.00  0.00      A    H
ATOM   1470  NZ  LYS A  99       8.960 -16.974  -2.092  1.00  0.00      A    N
ATOM   1471  HZ1 LYS A  99       8.715 -16.478  -1.212  1.00  0.00      A    H
ATOM   1472  HZ2 LYS A  99       8.593 -17.947  -2.085  1.00  0.00      A    H
ATOM   1473  HZ3 LYS A  99       9.994 -17.082  -2.075  1.00  0.00      A    H
ATOM   1474  C   LYS A  99       4.657 -17.469  -7.535  1.00  0.00      A    C
ATOM   1475  O   LYS A  99       4.754 -18.278  -8.474  1.00  0.00      A    O
ATOM   1476  N   ILE A 100       3.658 -17.469  -6.641  1.00  0.00      A    N
ATOM   1477  HN  ILE A 100       3.845 -16.834  -5.896  1.00  0.00      A    H
ATOM   1478  CA  ILE A 100       2.620 -18.441  -6.505  1.00  0.00      A    C
ATOM   1479  HA  ILE A 100       3.215 -19.337  -6.410  1.00  0.00      A    H
ATOM   1480  CB  ILE A 100       1.910 -18.480  -5.183  1.00  0.00      A    C
ATOM   1481  HB  ILE A 100       1.150 -19.285  -5.093  1.00  0.00      A    H
ATOM   1482  CG2 ILE A 100       2.873 -18.850  -4.041  1.00  0.00      A    C
ATOM   1483 HG21 ILE A 100       2.226 -18.880  -3.138  1.00  0.00      A    H
ATOM   1484 HG22 ILE A 100       3.282 -19.858  -4.267  1.00  0.00      A    H
ATOM   1485 HG23 ILE A 100       3.651 -18.059  -4.088  1.00  0.00      A    H
ATOM   1486  CG1 ILE A 100       1.251 -17.112  -4.924  1.00  0.00      A    C
ATOM   1487 HG11 ILE A 100       2.036 -16.325  -4.925  1.00  0.00      A    H
ATOM   1488 HG12 ILE A 100       0.617 -16.761  -5.766  1.00  0.00      A    H
ATOM   1489  CD  ILE A 100       0.240 -17.051  -3.749  1.00  0.00      A    C
ATOM   1490  HD1 ILE A 100      -0.122 -16.007  -3.630  1.00  0.00      A    H
ATOM   1491  HD2 ILE A 100      -0.617 -17.744  -3.888  1.00  0.00      A    H
ATOM   1492  HD3 ILE A 100       0.704 -17.304  -2.772  1.00  0.00      A    H
ATOM   1493  C   ILE A 100       1.639 -18.581  -7.634  1.00  0.00      A    C
ATOM   1494  O   ILE A 100       0.986 -19.676  -7.696  1.00  0.00      A    O
ATOM   1495  N   ALA A 101       1.595 -17.675  -8.627  1.00  0.00      A    N
ATOM   1496  HN  ALA A 101       2.237 -16.912  -8.634  1.00  0.00      A    H
ATOM   1497  CA  ALA A 101       0.691 -17.818  -9.741  1.00  0.00      A    C
ATOM   1498  HA  ALA A 101      -0.292 -18.045  -9.357  1.00  0.00      A    H
ATOM   1499  CB  ALA A 101       0.647 -16.437 -10.372  1.00  0.00      A    C
ATOM   1500  HB1 ALA A 101       0.237 -15.691  -9.658  1.00  0.00      A    H
ATOM   1501  HB2 ALA A 101       1.627 -16.091 -10.765  1.00  0.00      A    H
ATOM   1502  HB3 ALA A 101       0.008 -16.367 -11.278  1.00  0.00      A    H
ATOM   1503  C   ALA A 101       0.985 -18.940 -10.735  1.00  0.00      A    C
ATOM   1504  O   ALA A 101       2.105 -19.541 -10.749  1.00  0.00      A    O
ATOM   1505  N   GLU A 102       0.012 -19.166 -11.713  1.00  0.00      A    N
ATOM   1506  HN  GLU A 102      -0.846 -18.660 -11.693  1.00  0.00      A    H
ATOM   1507  CA  GLU A 102       0.281 -19.989 -12.915  1.00  0.00      A    C
ATOM   1508  HA  GLU A 102       0.749 -20.906 -12.588  1.00  0.00      A    H
ATOM   1509  CB  GLU A 102      -0.981 -20.471 -13.668  1.00  0.00      A    C
ATOM   1510  HB1 GLU A 102      -1.456 -19.544 -14.053  1.00  0.00      A    H
ATOM   1511  HB2 GLU A 102      -0.572 -21.089 -14.496  1.00  0.00      A    H
ATOM   1512  CG  GLU A 102      -1.942 -21.274 -12.750  1.00  0.00      A    C
ATOM   1513  HG1 GLU A 102      -1.421 -22.221 -12.491  1.00  0.00      A    H
ATOM   1514  HG2 GLU A 102      -2.198 -20.684 -11.844  1.00  0.00      A    H
ATOM   1515  CD  GLU A 102      -3.143 -21.823 -13.451  1.00  0.00      A    C
ATOM   1516  OE1 GLU A 102      -3.011 -22.648 -14.357  1.00  0.00      A    O
ATOM   1517  OE2 GLU A 102      -4.282 -21.490 -13.042  1.00  0.00      A    O
ATOM   1518  C   GLU A 102       1.222 -19.267 -13.871  1.00  0.00      A    C
ATOM   1519  O   GLU A 102       1.030 -18.116 -14.233  1.00  0.00      A    O
ATOM   1520  N   PRO A 103       2.359 -19.918 -14.279  1.00  0.00      A    N
ATOM   1521  CD  PRO A 103       2.918 -21.082 -13.588  1.00  0.00      A    C
ATOM   1522  HD1 PRO A 103       2.295 -21.991 -13.735  1.00  0.00      A    H
ATOM   1523  HD2 PRO A 103       3.080 -20.828 -12.519  1.00  0.00      A    H
ATOM   1524  CA  PRO A 103       3.369 -19.370 -15.134  1.00  0.00      A    C
ATOM   1525  HA  PRO A 103       3.495 -18.324 -14.895  1.00  0.00      A    H
ATOM   1526  CB  PRO A 103       4.632 -20.062 -14.774  1.00  0.00      A    C
ATOM   1527  HB1 PRO A 103       5.421 -20.082 -15.556  1.00  0.00      A    H
ATOM   1528  HB2 PRO A 103       5.031 -19.528 -13.886  1.00  0.00      A    H
ATOM   1529  CG  PRO A 103       4.230 -21.454 -14.291  1.00  0.00      A    C
ATOM   1530  HG1 PRO A 103       3.982 -22.158 -15.115  1.00  0.00      A    H
ATOM   1531  HG2 PRO A 103       4.991 -21.898 -13.615  1.00  0.00      A    H
ATOM   1532  C   PRO A 103       3.020 -19.552 -16.609  1.00  0.00      A    C
ATOM   1533  O   PRO A 103       2.554 -20.568 -17.024  1.00  0.00      A    O
ATOM   1534  N   ARG A 104       3.277 -18.655 -17.499  1.00  0.00      A    N
ATOM   1535  HN  ARG A 104       2.926 -18.774 -18.424  1.00  0.00      A    H
ATOM   1536  CA  ARG A 104       3.573 -17.196 -17.378  1.00  0.00      A    C
ATOM   1537  HA  ARG A 104       2.819 -16.726 -16.765  1.00  0.00      A    H
ATOM   1538  CB  ARG A 104       5.044 -17.034 -16.931  1.00  0.00      A    C
ATOM   1539  HB1 ARG A 104       5.236 -17.855 -16.207  1.00  0.00      A    H
ATOM   1540  HB2 ARG A 104       5.645 -17.248 -17.841  1.00  0.00      A    H
ATOM   1541  CG  ARG A 104       5.248 -15.644 -16.271  1.00  0.00      A    C
ATOM   1542  HG1 ARG A 104       5.091 -14.924 -17.103  1.00  0.00      A    H
ATOM   1543  HG2 ARG A 104       4.356 -15.585 -15.611  1.00  0.00      A    H
ATOM   1544  CD  ARG A 104       6.618 -15.383 -15.686  1.00  0.00      A    C
ATOM   1545  HD1 ARG A 104       7.136 -16.354 -15.533  1.00  0.00      A    H
ATOM   1546  HD2 ARG A 104       7.278 -14.632 -16.170  1.00  0.00      A    H
ATOM   1547  NE  ARG A 104       6.224 -14.733 -14.354  1.00  0.00      A    N
ATOM   1548  HE  ARG A 104       6.299 -13.752 -14.178  1.00  0.00      A    H
ATOM   1549  CZ  ARG A 104       5.681 -15.446 -13.273  1.00  0.00      A    C
ATOM   1550  NH1 ARG A 104       5.646 -16.809 -13.355  1.00  0.00      A    N
ATOM   1551 HH11 ARG A 104       6.199 -17.256 -14.058  1.00  0.00      A    H
ATOM   1552 HH12 ARG A 104       5.290 -17.217 -12.514  1.00  0.00      A    H
ATOM   1553  NH2 ARG A 104       5.177 -14.922 -12.219  1.00  0.00      A    N
ATOM   1554 HH21 ARG A 104       5.538 -14.014 -12.008  1.00  0.00      A    H
ATOM   1555 HH22 ARG A 104       5.011 -15.644 -11.547  1.00  0.00      A    H
ATOM   1556  C   ARG A 104       3.439 -16.642 -18.748  1.00  0.00      A    C
ATOM   1557  O   ARG A 104       3.530 -17.431 -19.702  1.00  0.00      A    O
ATOM   1558  N   VAL A 105       3.332 -15.338 -18.888  1.00  0.00      A    N
ATOM   1559  HN  VAL A 105       3.090 -14.693 -18.168  1.00  0.00      A    H
ATOM   1560  CA  VAL A 105       3.453 -14.733 -20.224  1.00  0.00      A    C
ATOM   1561  HA  VAL A 105       3.473 -15.546 -20.934  1.00  0.00      A    H
ATOM   1562  CB  VAL A 105       2.459 -13.701 -20.676  1.00  0.00      A    C
ATOM   1563  HB  VAL A 105       2.468 -12.846 -19.967  1.00  0.00      A    H
ATOM   1564  CG1 VAL A 105       2.829 -13.164 -22.097  1.00  0.00      A    C
ATOM   1565 HG11 VAL A 105       3.767 -12.569 -22.081  1.00  0.00      A    H
ATOM   1566 HG12 VAL A 105       2.852 -13.836 -22.981  1.00  0.00      A    H
ATOM   1567 HG13 VAL A 105       1.981 -12.504 -22.379  1.00  0.00      A    H
ATOM   1568  CG2 VAL A 105       1.080 -14.380 -20.799  1.00  0.00      A    C
ATOM   1569 HG21 VAL A 105       0.477 -13.541 -21.209  1.00  0.00      A    H
ATOM   1570 HG22 VAL A 105       1.121 -15.192 -21.557  1.00  0.00      A    H
ATOM   1571 HG23 VAL A 105       0.639 -14.699 -19.831  1.00  0.00      A    H
ATOM   1572  C   VAL A 105       4.850 -14.150 -20.250  1.00  0.00      A    C
ATOM   1573  O   VAL A 105       5.059 -13.126 -19.621  1.00  0.00      A    O
ATOM   1574  N   THR A 106       5.825 -14.773 -20.885  1.00  0.00      A    N
ATOM   1575  HN  THR A 106       5.544 -15.615 -21.339  1.00  0.00      A    H
ATOM   1576  CA  THR A 106       7.194 -14.230 -21.142  1.00  0.00      A    C
ATOM   1577  HA  THR A 106       7.416 -13.647 -20.261  1.00  0.00      A    H
ATOM   1578  CB  THR A 106       8.173 -15.415 -21.404  1.00  0.00      A    C
ATOM   1579  HB  THR A 106       7.842 -15.984 -22.299  1.00  0.00      A    H
ATOM   1580  OG1 THR A 106       8.176 -16.309 -20.274  1.00  0.00      A    O
ATOM   1581  HG1 THR A 106       7.436 -16.908 -20.393  1.00  0.00      A    H
ATOM   1582  CG2 THR A 106       9.609 -15.146 -21.739  1.00  0.00      A    C
ATOM   1583 HG21 THR A 106       9.796 -14.613 -22.696  1.00  0.00      A    H
ATOM   1584 HG22 THR A 106      10.072 -14.471 -20.988  1.00  0.00      A    H
ATOM   1585 HG23 THR A 106      10.209 -16.080 -21.791  1.00  0.00      A    H
ATOM   1586  C   THR A 106       7.261 -13.295 -22.310  1.00  0.00      A    C
ATOM   1587  O   THR A 106       6.681 -13.590 -23.333  1.00  0.00      A    O
ATOM   1588  N   ILE A 107       8.012 -12.210 -22.153  1.00  0.00      A    N
ATOM   1589  HN  ILE A 107       8.572 -12.140 -21.331  1.00  0.00      A    H
ATOM   1590  CA  ILE A 107       8.287 -11.179 -23.159  1.00  0.00      A    C
ATOM   1591  HA  ILE A 107       7.721 -11.419 -24.047  1.00  0.00      A    H
ATOM   1592  CB  ILE A 107       8.044  -9.748 -22.463  1.00  0.00      A    C
ATOM   1593  HB  ILE A 107       8.287  -9.842 -21.382  1.00  0.00      A    H
ATOM   1594  CG2 ILE A 107       8.899  -8.592 -23.110  1.00  0.00      A    C
ATOM   1595 HG21 ILE A 107       8.495  -7.705 -22.577  1.00  0.00      A    H
ATOM   1596 HG22 ILE A 107       9.954  -8.765 -22.809  1.00  0.00      A    H
ATOM   1597 HG23 ILE A 107       8.822  -8.538 -24.217  1.00  0.00      A    H
ATOM   1598  CG1 ILE A 107       6.557  -9.373 -22.571  1.00  0.00      A    C
ATOM   1599 HG11 ILE A 107       6.000 -10.083 -21.924  1.00  0.00      A    H
ATOM   1600 HG12 ILE A 107       6.322  -8.410 -22.068  1.00  0.00      A    H
ATOM   1601  CD  ILE A 107       5.996  -9.336 -24.080  1.00  0.00      A    C
ATOM   1602  HD1 ILE A 107       6.933  -9.192 -24.661  1.00  0.00      A    H
ATOM   1603  HD2 ILE A 107       5.578 -10.353 -24.239  1.00  0.00      A    H
ATOM   1604  HD3 ILE A 107       5.194  -8.575 -24.194  1.00  0.00      A    H
ATOM   1605  C   ILE A 107       9.784 -11.321 -23.431  1.00  0.00      A    C
ATOM   1606  O   ILE A 107      10.498 -11.716 -22.461  1.00  0.00      A    O
ATOM   1607  N   ASP A 108      10.237 -11.010 -24.653  1.00  0.00      A    N
ATOM   1608  HN  ASP A 108       9.660 -10.704 -25.407  1.00  0.00      A    H
ATOM   1609  CA  ASP A 108      11.638 -11.065 -24.932  1.00  0.00      A    C
ATOM   1610  HA  ASP A 108      12.086 -11.934 -24.473  1.00  0.00      A    H
ATOM   1611  CB  ASP A 108      11.988 -11.177 -26.501  1.00  0.00      A    C
ATOM   1612  HB1 ASP A 108      11.268 -10.543 -27.062  1.00  0.00      A    H
ATOM   1613  HB2 ASP A 108      13.023 -10.870 -26.764  1.00  0.00      A    H
ATOM   1614  CG  ASP A 108      11.791 -12.621 -26.932  1.00  0.00      A    C
ATOM   1615  OD1 ASP A 108      12.670 -13.520 -26.621  1.00  0.00      A    O
ATOM   1616  OD2 ASP A 108      10.738 -12.976 -27.533  1.00  0.00      A    O
ATOM   1617  C   ASP A 108      12.387  -9.859 -24.442  1.00  0.00      A    C
ATOM   1618  O   ASP A 108      13.360  -9.972 -23.716  1.00  0.00      A    O
ATOM   1619  N   ARG A 109      11.894  -8.668 -24.765  1.00  0.00      A    N
ATOM   1620  HN  ARG A 109      11.160  -8.536 -25.426  1.00  0.00      A    H
ATOM   1621  CA  ARG A 109      12.691  -7.421 -24.420  1.00  0.00      A    C
ATOM   1622  HA  ARG A 109      12.857  -7.441 -23.353  1.00  0.00      A    H
ATOM   1623  CB  ARG A 109      14.078  -7.313 -25.201  1.00  0.00      A    C
ATOM   1624  HB1 ARG A 109      14.691  -6.556 -24.666  1.00  0.00      A    H
ATOM   1625  HB2 ARG A 109      14.596  -8.290 -25.098  1.00  0.00      A    H
ATOM   1626  CG  ARG A 109      14.179  -7.053 -26.737  1.00  0.00      A    C
ATOM   1627  HG1 ARG A 109      13.650  -7.858 -27.290  1.00  0.00      A    H
ATOM   1628  HG2 ARG A 109      13.921  -5.990 -26.933  1.00  0.00      A    H
ATOM   1629  CD  ARG A 109      15.630  -7.103 -27.361  1.00  0.00      A    C
ATOM   1630  HD1 ARG A 109      16.351  -6.388 -26.910  1.00  0.00      A    H
ATOM   1631  HD2 ARG A 109      16.026  -8.055 -26.947  1.00  0.00      A    H
ATOM   1632  NE  ARG A 109      15.572  -7.255 -28.867  1.00  0.00      A    N
ATOM   1633  HE  ARG A 109      15.604  -6.405 -29.393  1.00  0.00      A    H
ATOM   1634  CZ  ARG A 109      15.359  -8.383 -29.554  1.00  0.00      A    C
ATOM   1635  NH1 ARG A 109      15.694  -9.637 -29.157  1.00  0.00      A    N
ATOM   1636 HH11 ARG A 109      15.950  -9.821 -28.208  1.00  0.00      A    H
ATOM   1637 HH12 ARG A 109      15.306 -10.318 -29.778  1.00  0.00      A    H
ATOM   1638  NH2 ARG A 109      15.000  -8.282 -30.834  1.00  0.00      A    N
ATOM   1639 HH21 ARG A 109      15.266  -7.481 -31.369  1.00  0.00      A    H
ATOM   1640 HH22 ARG A 109      15.014  -9.207 -31.215  1.00  0.00      A    H
ATOM   1641  C   ARG A 109      11.783  -6.249 -24.711  1.00  0.00      A    C
ATOM   1642  O   ARG A 109      10.530  -6.369 -24.759  1.00  0.00      A    O
ATOM   1643  N   PHE A 110      12.305  -5.023 -24.900  1.00  0.00      A    N
ATOM   1644  HN  PHE A 110      13.258  -4.834 -24.679  1.00  0.00      A    H
ATOM   1645  CA  PHE A 110      11.576  -3.876 -25.228  1.00  0.00      A    C
ATOM   1646  HA  PHE A 110      10.785  -4.226 -25.874  1.00  0.00      A    H
ATOM   1647  CB  PHE A 110      10.948  -3.102 -24.037  1.00  0.00      A    C
ATOM   1648  HB1 PHE A 110      10.271  -2.284 -24.363  1.00  0.00      A    H
ATOM   1649  HB2 PHE A 110      10.280  -3.862 -23.577  1.00  0.00      A    H
ATOM   1650  CG  PHE A 110      11.966  -2.503 -23.154  1.00  0.00      A    C
ATOM   1651  CD1 PHE A 110      12.345  -1.137 -23.305  1.00  0.00      A    C
ATOM   1652  HD1 PHE A 110      11.790  -0.439 -23.914  1.00  0.00      A    H
ATOM   1653  CE1 PHE A 110      13.219  -0.580 -22.299  1.00  0.00      A    C
ATOM   1654  HE1 PHE A 110      13.398   0.484 -22.341  1.00  0.00      A    H
ATOM   1655  CZ  PHE A 110      13.827  -1.347 -21.383  1.00  0.00      A    C
ATOM   1656  HZ  PHE A 110      14.575  -0.864 -20.771  1.00  0.00      A    H
ATOM   1657  CD2 PHE A 110      12.567  -3.269 -22.172  1.00  0.00      A    C
ATOM   1658  HD2 PHE A 110      12.325  -4.310 -22.017  1.00  0.00      A    H
ATOM   1659  CE2 PHE A 110      13.451  -2.694 -21.222  1.00  0.00      A    C
ATOM   1660  HE2 PHE A 110      13.812  -3.299 -20.403  1.00  0.00      A    H
ATOM   1661  C   PHE A 110      12.431  -3.032 -26.124  1.00  0.00      A    C
ATOM   1662  O   PHE A 110      13.658  -3.020 -26.169  1.00  0.00      A    O
ATOM   1663  N   GLU A 111      11.737  -2.185 -26.898  1.00  0.00      A    N
ATOM   1664  HN  GLU A 111      10.754  -2.304 -27.016  1.00  0.00      A    H
ATOM   1665  CA  GLU A 111      12.280  -1.530 -28.072  1.00  0.00      A    C
ATOM   1666  HA  GLU A 111      13.333  -1.376 -27.891  1.00  0.00      A    H
ATOM   1667  CB  GLU A 111      12.094  -2.214 -29.474  1.00  0.00      A    C
ATOM   1668  HB1 GLU A 111      12.629  -3.185 -29.407  1.00  0.00      A    H
ATOM   1669  HB2 GLU A 111      11.023  -2.413 -29.692  1.00  0.00      A    H
ATOM   1670  CG  GLU A 111      12.743  -1.371 -30.667  1.00  0.00      A    C
ATOM   1671  HG1 GLU A 111      12.234  -0.413 -30.908  1.00  0.00      A    H
ATOM   1672  HG2 GLU A 111      13.706  -0.910 -30.360  1.00  0.00      A    H
ATOM   1673  CD  GLU A 111      12.888  -2.243 -31.881  1.00  0.00      A    C
ATOM   1674  OE1 GLU A 111      11.879  -2.493 -32.613  1.00  0.00      A    O
ATOM   1675  OE2 GLU A 111      14.002  -2.666 -32.135  1.00  0.00      A    O
ATOM   1676  C   GLU A 111      11.724  -0.139 -27.992  1.00  0.00      A    C
ATOM   1677  O   GLU A 111      10.571   0.144 -27.648  1.00  0.00      A    O
ATOM   1678  N   LYS A 112      12.619   0.863 -28.164  1.00  0.00      A    N
ATOM   1679  HN  LYS A 112      13.516   0.555 -28.470  1.00  0.00      A    H
ATOM   1680  CA  LYS A 112      12.274   2.255 -27.963  1.00  0.00      A    C
ATOM   1681  HA  LYS A 112      11.362   2.406 -27.404  1.00  0.00      A    H
ATOM   1682  CB  LYS A 112      13.416   3.107 -27.281  1.00  0.00      A    C
ATOM   1683  HB1 LYS A 112      14.328   2.952 -27.897  1.00  0.00      A    H
ATOM   1684  HB2 LYS A 112      13.127   4.179 -27.230  1.00  0.00      A    H
ATOM   1685  CG  LYS A 112      13.661   2.524 -25.898  1.00  0.00      A    C
ATOM   1686  HG1 LYS A 112      12.800   2.381 -25.211  1.00  0.00      A    H
ATOM   1687  HG2 LYS A 112      14.033   1.488 -26.045  1.00  0.00      A    H
ATOM   1688  CD  LYS A 112      14.706   3.240 -25.025  1.00  0.00      A    C
ATOM   1689  HD1 LYS A 112      14.838   2.785 -24.020  1.00  0.00      A    H
ATOM   1690  HD2 LYS A 112      15.676   3.196 -25.564  1.00  0.00      A    H
ATOM   1691  CE  LYS A 112      14.422   4.727 -24.687  1.00  0.00      A    C
ATOM   1692  HE1 LYS A 112      14.717   5.327 -25.575  1.00  0.00      A    H
ATOM   1693  HE2 LYS A 112      13.349   4.836 -24.424  1.00  0.00      A    H
ATOM   1694  NZ  LYS A 112      15.174   5.120 -23.443  1.00  0.00      A    N
ATOM   1695  HZ1 LYS A 112      14.909   4.515 -22.639  1.00  0.00      A    H
ATOM   1696  HZ2 LYS A 112      16.201   5.081 -23.604  1.00  0.00      A    H
ATOM   1697  HZ3 LYS A 112      14.926   6.106 -23.223  1.00  0.00      A    H
ATOM   1698  C   LYS A 112      12.038   2.811 -29.339  1.00  0.00      A    C
ATOM   1699  O   LYS A 112      12.624   2.396 -30.295  1.00  0.00      A    O
ATOM   1700  N   VAL A 113      11.062   3.761 -29.492  1.00  0.00      A    N
ATOM   1701  HN  VAL A 113      10.571   4.100 -28.693  1.00  0.00      A    H
ATOM   1702  CA  VAL A 113      10.898   4.576 -30.618  1.00  0.00      A    C
ATOM   1703  HA  VAL A 113      11.144   4.044 -31.525  1.00  0.00      A    H
ATOM   1704  CB  VAL A 113       9.418   4.943 -30.776  1.00  0.00      A    C
ATOM   1705  HB  VAL A 113       9.042   5.567 -29.937  1.00  0.00      A    H
ATOM   1706  CG1 VAL A 113       9.211   5.715 -32.129  1.00  0.00      A    C
ATOM   1707 HG11 VAL A 113       9.221   5.154 -33.088  1.00  0.00      A    H
ATOM   1708 HG12 VAL A 113       8.309   6.351 -32.001  1.00  0.00      A    H
ATOM   1709 HG13 VAL A 113      10.026   6.470 -32.154  1.00  0.00      A    H
ATOM   1710  CG2 VAL A 113       8.494   3.705 -30.724  1.00  0.00      A    C
ATOM   1711 HG21 VAL A 113       7.497   4.065 -31.057  1.00  0.00      A    H
ATOM   1712 HG22 VAL A 113       8.772   2.957 -31.497  1.00  0.00      A    H
ATOM   1713 HG23 VAL A 113       8.389   3.159 -29.762  1.00  0.00      A    H
ATOM   1714  C   VAL A 113      11.776   5.810 -30.382  1.00  0.00      A    C
ATOM   1715  O   VAL A 113      11.754   6.389 -29.318  1.00  0.00      A    O
ATOM   1716  N   PRO A 114      12.644   6.261 -31.379  1.00  0.00      A    N
ATOM   1717  CD  PRO A 114      12.988   5.464 -32.535  1.00  0.00      A    C
ATOM   1718  HD1 PRO A 114      12.315   5.699 -33.388  1.00  0.00      A    H
ATOM   1719  HD2 PRO A 114      13.099   4.377 -32.333  1.00  0.00      A    H
ATOM   1720  CA  PRO A 114      13.448   7.498 -31.265  1.00  0.00      A    C
ATOM   1721  HA  PRO A 114      14.071   7.397 -30.388  1.00  0.00      A    H
ATOM   1722  CB  PRO A 114      14.148   7.495 -32.684  1.00  0.00      A    C
ATOM   1723  HB1 PRO A 114      13.567   8.099 -33.413  1.00  0.00      A    H
ATOM   1724  HB2 PRO A 114      15.154   7.915 -32.467  1.00  0.00      A    H
ATOM   1725  CG  PRO A 114      14.291   6.035 -33.087  1.00  0.00      A    C
ATOM   1726  HG1 PRO A 114      14.470   5.808 -34.159  1.00  0.00      A    H
ATOM   1727  HG2 PRO A 114      15.127   5.515 -32.573  1.00  0.00      A    H
ATOM   1728  C   PRO A 114      12.592   8.819 -31.146  1.00  0.00      A    C
ATOM   1729  O   PRO A 114      11.375   8.778 -31.319  1.00  0.00      A    O
ATOM   1730  N   GLU A 115      13.179   9.989 -30.859  1.00  0.00      A    N
ATOM   1731  HN  GLU A 115      14.149  10.031 -30.631  1.00  0.00      A    H
ATOM   1732  CA  GLU A 115      12.521  11.261 -30.660  1.00  0.00      A    C
ATOM   1733  HA  GLU A 115      11.582  11.056 -30.166  1.00  0.00      A    H
ATOM   1734  CB  GLU A 115      13.278  12.240 -29.652  1.00  0.00      A    C
ATOM   1735  HB1 GLU A 115      14.118  12.676 -30.233  1.00  0.00      A    H
ATOM   1736  HB2 GLU A 115      12.525  13.029 -29.441  1.00  0.00      A    H
ATOM   1737  CG  GLU A 115      13.866  11.645 -28.370  1.00  0.00      A    C
ATOM   1738  HG1 GLU A 115      13.066  11.136 -27.789  1.00  0.00      A    H
ATOM   1739  HG2 GLU A 115      14.647  10.857 -28.430  1.00  0.00      A    H
ATOM   1740  CD  GLU A 115      14.356  12.639 -27.341  1.00  0.00      A    C
ATOM   1741  OE1 GLU A 115      15.131  13.625 -27.642  1.00  0.00      A    O
ATOM   1742  OE2 GLU A 115      13.820  12.597 -26.222  1.00  0.00      A    O
ATOM   1743  C   GLU A 115      12.145  12.047 -31.904  1.00  0.00      A    C
ATOM   1744  O   GLU A 115      12.060  11.491 -33.037  1.00  0.00      A    O
ATOM   1745  N   ASN A 116      11.784  13.320 -31.711  1.00  0.00      A    N
ATOM   1746  HN  ASN A 116      11.537  13.769 -30.855  1.00  0.00      A    H
ATOM   1747  CA  ASN A 116      11.621  14.309 -32.677  1.00  0.00      A    C
ATOM   1748  HA  ASN A 116      11.294  15.134 -32.060  1.00  0.00      A    H
ATOM   1749  CB  ASN A 116      12.981  14.788 -33.297  1.00  0.00      A    C
ATOM   1750  HB1 ASN A 116      13.391  13.951 -33.901  1.00  0.00      A    H
ATOM   1751  HB2 ASN A 116      12.770  15.500 -34.123  1.00  0.00      A    H
ATOM   1752  CG  ASN A 116      13.940  15.315 -32.260  1.00  0.00      A    C
ATOM   1753  OD1 ASN A 116      14.994  14.775 -31.991  1.00  0.00      A    O
ATOM   1754  ND2 ASN A 116      13.478  16.406 -31.592  1.00  0.00      A    N
ATOM   1755 HD21 ASN A 116      14.148  16.841 -30.990  1.00  0.00      A    H
ATOM   1756 HD22 ASN A 116      12.565  16.773 -31.770  1.00  0.00      A    H
ATOM   1757  C   ASN A 116      10.506  14.275 -33.787  1.00  0.00      A    C
ATOM   1758  O   ASN A 116       9.513  15.007 -33.854  1.00  0.00      A    O
ATOM   1759  N   ASP A 117      10.686  13.335 -34.682  1.00  0.00      A    N
ATOM   1760  HN  ASP A 117      11.360  12.624 -34.500  1.00  0.00      A    H
ATOM   1761  CA  ASP A 117       9.959  13.256 -35.972  1.00  0.00      A    C
ATOM   1762  HA  ASP A 117       9.762  14.286 -36.230  1.00  0.00      A    H
ATOM   1763  CB  ASP A 117      10.788  12.273 -36.762  1.00  0.00      A    C
ATOM   1764  HB1 ASP A 117      10.922  11.366 -36.135  1.00  0.00      A    H
ATOM   1765  HB2 ASP A 117      10.223  12.007 -37.681  1.00  0.00      A    H
ATOM   1766  CG  ASP A 117      12.195  12.723 -37.094  1.00  0.00      A    C
ATOM   1767  OD1 ASP A 117      12.316  13.763 -37.764  1.00  0.00      A    O
ATOM   1768  OD2 ASP A 117      13.122  12.005 -36.620  1.00  0.00      A    O
ATOM   1769  C   ASP A 117       8.595  12.712 -35.719  1.00  0.00      A    C
ATOM   1770  O   ASP A 117       8.406  11.591 -35.240  1.00  0.00      A    O
ATOM   1771  N   GLU A 118       7.516  13.449 -36.126  1.00  0.00      A    N
ATOM   1772  HN  GLU A 118       7.739  14.351 -36.487  1.00  0.00      A    H
ATOM   1773  CA  GLU A 118       6.180  12.816 -36.156  1.00  0.00      A    C
ATOM   1774  HA  GLU A 118       5.918  12.520 -35.151  1.00  0.00      A    H
ATOM   1775  CB  GLU A 118       5.109  13.814 -36.610  1.00  0.00      A    C
ATOM   1776  HB1 GLU A 118       5.440  14.824 -36.285  1.00  0.00      A    H
ATOM   1777  HB2 GLU A 118       4.960  13.858 -37.710  1.00  0.00      A    H
ATOM   1778  CG  GLU A 118       3.704  13.572 -35.953  1.00  0.00      A    C
ATOM   1779  HG1 GLU A 118       3.351  12.520 -36.019  1.00  0.00      A    H
ATOM   1780  HG2 GLU A 118       3.913  13.750 -34.876  1.00  0.00      A    H
ATOM   1781  CD  GLU A 118       2.611  14.436 -36.417  1.00  0.00      A    C
ATOM   1782  OE1 GLU A 118       2.041  15.233 -35.610  1.00  0.00      A    O
ATOM   1783  OE2 GLU A 118       2.156  14.267 -37.579  1.00  0.00      A    O
ATOM   1784  C   GLU A 118       6.065  11.505 -36.989  1.00  0.00      A    C
ATOM   1785  O   GLU A 118       5.397  10.527 -36.706  1.00  0.00      A    O
ATOM   1786  N   SER A 119       6.792  11.527 -38.093  1.00  0.00      A    N
ATOM   1787  HN  SER A 119       7.214  12.395 -38.342  1.00  0.00      A    H
ATOM   1788  CA  SER A 119       6.952  10.439 -39.049  1.00  0.00      A    C
ATOM   1789  HA  SER A 119       5.959  10.173 -39.383  1.00  0.00      A    H
ATOM   1790  CB  SER A 119       7.622  10.851 -40.377  1.00  0.00      A    C
ATOM   1791  HB1 SER A 119       7.196  10.312 -41.251  1.00  0.00      A    H
ATOM   1792  HB2 SER A 119       7.312  11.894 -40.600  1.00  0.00      A    H
ATOM   1793  OG  SER A 119       9.062  10.832 -40.529  1.00  0.00      A    O
ATOM   1794  HG1 SER A 119       9.222  10.958 -41.467  1.00  0.00      A    H
ATOM   1795  C   SER A 119       7.579   9.128 -38.454  1.00  0.00      A    C
ATOM   1796  O   SER A 119       7.240   8.007 -38.846  1.00  0.00      A    O
ATOM   1797  N   ILE A 120       8.517   9.238 -37.485  1.00  0.00      A    N
ATOM   1798  HN  ILE A 120       8.634  10.113 -37.022  1.00  0.00      A    H
ATOM   1799  CA  ILE A 120       9.145   8.103 -36.800  1.00  0.00      A    C
ATOM   1800  HA  ILE A 120       9.226   7.256 -37.465  1.00  0.00      A    H
ATOM   1801  CB  ILE A 120      10.472   8.438 -36.088  1.00  0.00      A    C
ATOM   1802  HB  ILE A 120      10.301   9.321 -35.436  1.00  0.00      A    H
ATOM   1803  CG2 ILE A 120      10.800   7.281 -35.084  1.00  0.00      A    C
ATOM   1804 HG21 ILE A 120      10.826   6.323 -35.646  1.00  0.00      A    H
ATOM   1805 HG22 ILE A 120      11.813   7.441 -34.656  1.00  0.00      A    H
ATOM   1806 HG23 ILE A 120      10.010   7.358 -34.307  1.00  0.00      A    H
ATOM   1807  CG1 ILE A 120      11.574   8.717 -37.109  1.00  0.00      A    C
ATOM   1808 HG11 ILE A 120      11.172   9.454 -37.837  1.00  0.00      A    H
ATOM   1809 HG12 ILE A 120      12.354   9.256 -36.529  1.00  0.00      A    H
ATOM   1810  CD  ILE A 120      12.136   7.455 -37.751  1.00  0.00      A    C
ATOM   1811  HD1 ILE A 120      12.362   6.665 -37.003  1.00  0.00      A    H
ATOM   1812  HD2 ILE A 120      11.431   7.013 -38.487  1.00  0.00      A    H
ATOM   1813  HD3 ILE A 120      13.104   7.635 -38.265  1.00  0.00      A    H
ATOM   1814  C   ILE A 120       8.044   7.511 -35.869  1.00  0.00      A    C
ATOM   1815  O   ILE A 120       7.884   6.272 -35.898  1.00  0.00      A    O
ATOM   1816  N   LEU A 121       7.365   8.323 -35.078  1.00  0.00      A    N
ATOM   1817  HN  LEU A 121       7.570   9.298 -35.036  1.00  0.00      A    H
ATOM   1818  CA  LEU A 121       6.149   7.844 -34.392  1.00  0.00      A    C
ATOM   1819  HA  LEU A 121       6.422   7.104 -33.654  1.00  0.00      A    H
ATOM   1820  CB  LEU A 121       5.470   9.000 -33.638  1.00  0.00      A    C
ATOM   1821  HB1 LEU A 121       6.196   9.802 -33.382  1.00  0.00      A    H
ATOM   1822  HB2 LEU A 121       4.723   9.541 -34.258  1.00  0.00      A    H
ATOM   1823  CG  LEU A 121       4.865   8.655 -32.237  1.00  0.00      A    C
ATOM   1824  HG  LEU A 121       4.437   9.582 -31.799  1.00  0.00      A    H
ATOM   1825  CD1 LEU A 121       3.659   7.715 -32.267  1.00  0.00      A    C
ATOM   1826 HD11 LEU A 121       2.937   8.160 -32.985  1.00  0.00      A    H
ATOM   1827 HD12 LEU A 121       3.886   6.629 -32.331  1.00  0.00      A    H
ATOM   1828 HD13 LEU A 121       3.242   7.742 -31.238  1.00  0.00      A    H
ATOM   1829  CD2 LEU A 121       5.905   8.159 -31.243  1.00  0.00      A    C
ATOM   1830 HD21 LEU A 121       6.432   7.232 -31.553  1.00  0.00      A    H
ATOM   1831 HD22 LEU A 121       6.644   8.979 -31.120  1.00  0.00      A    H
ATOM   1832 HD23 LEU A 121       5.514   7.889 -30.238  1.00  0.00      A    H
ATOM   1833  C   LEU A 121       5.085   7.146 -35.302  1.00  0.00      A    C
ATOM   1834  O   LEU A 121       4.584   6.084 -34.909  1.00  0.00      A    O
ATOM   1835  N   GLN A 122       4.713   7.707 -36.508  1.00  0.00      A    N
ATOM   1836  HN  GLN A 122       5.000   8.657 -36.605  1.00  0.00      A    H
ATOM   1837  CA  GLN A 122       3.849   7.033 -37.517  1.00  0.00      A    C
ATOM   1838  HA  GLN A 122       2.893   6.862 -37.044  1.00  0.00      A    H
ATOM   1839  CB  GLN A 122       3.719   8.009 -38.702  1.00  0.00      A    C
ATOM   1840  HB1 GLN A 122       3.228   8.921 -38.300  1.00  0.00      A    H
ATOM   1841  HB2 GLN A 122       4.776   8.163 -39.006  1.00  0.00      A    H
ATOM   1842  CG  GLN A 122       2.951   7.459 -39.938  1.00  0.00      A    C
ATOM   1843  HG1 GLN A 122       3.430   6.677 -40.565  1.00  0.00      A    H
ATOM   1844  HG2 GLN A 122       1.927   7.113 -39.681  1.00  0.00      A    H
ATOM   1845  CD  GLN A 122       2.577   8.625 -40.934  1.00  0.00      A    C
ATOM   1846  OE1 GLN A 122       1.433   8.992 -41.081  1.00  0.00      A    O
ATOM   1847  NE2 GLN A 122       3.594   9.237 -41.571  1.00  0.00      A    N
ATOM   1848 HE21 GLN A 122       3.402  10.110 -42.020  1.00  0.00      A    H
ATOM   1849 HE22 GLN A 122       4.505   8.826 -41.607  1.00  0.00      A    H
ATOM   1850  C   GLN A 122       4.323   5.692 -37.955  1.00  0.00      A    C
ATOM   1851  O   GLN A 122       3.530   4.722 -37.976  1.00  0.00      A    O
ATOM   1852  N   LEU A 123       5.593   5.551 -38.313  1.00  0.00      A    N
ATOM   1853  HN  LEU A 123       6.178   6.343 -38.156  1.00  0.00      A    H
ATOM   1854  CA  LEU A 123       6.329   4.377 -38.700  1.00  0.00      A    C
ATOM   1855  HA  LEU A 123       5.812   4.108 -39.609  1.00  0.00      A    H
ATOM   1856  CB  LEU A 123       7.871   4.800 -39.054  1.00  0.00      A    C
ATOM   1857  HB1 LEU A 123       7.685   5.777 -39.548  1.00  0.00      A    H
ATOM   1858  HB2 LEU A 123       8.332   5.065 -38.078  1.00  0.00      A    H
ATOM   1859  CG  LEU A 123       8.705   3.782 -39.881  1.00  0.00      A    C
ATOM   1860  HG  LEU A 123       9.077   3.013 -39.170  1.00  0.00      A    H
ATOM   1861  CD1 LEU A 123       7.977   3.224 -41.006  1.00  0.00      A    C
ATOM   1862 HD11 LEU A 123       8.665   2.561 -41.572  1.00  0.00      A    H
ATOM   1863 HD12 LEU A 123       7.182   2.487 -40.761  1.00  0.00      A    H
ATOM   1864 HD13 LEU A 123       7.496   3.999 -41.640  1.00  0.00      A    H
ATOM   1865  CD2 LEU A 123      10.019   4.494 -40.286  1.00  0.00      A    C
ATOM   1866 HD21 LEU A 123      10.435   5.062 -39.427  1.00  0.00      A    H
ATOM   1867 HD22 LEU A 123      10.696   3.703 -40.672  1.00  0.00      A    H
ATOM   1868 HD23 LEU A 123       9.646   5.163 -41.092  1.00  0.00      A    H
ATOM   1869  C   LEU A 123       6.379   3.175 -37.803  1.00  0.00      A    C
ATOM   1870  O   LEU A 123       6.274   2.003 -38.251  1.00  0.00      A    O
ATOM   1871  N   ALA A 124       6.537   3.518 -36.518  1.00  0.00      A    N
ATOM   1872  HN  ALA A 124       6.664   4.472 -36.256  1.00  0.00      A    H
ATOM   1873  CA  ALA A 124       6.401   2.576 -35.445  1.00  0.00      A    C
ATOM   1874  HA  ALA A 124       6.987   1.712 -35.723  1.00  0.00      A    H
ATOM   1875  CB  ALA A 124       6.822   3.166 -34.059  1.00  0.00      A    C
ATOM   1876  HB1 ALA A 124       6.474   2.517 -33.227  1.00  0.00      A    H
ATOM   1877  HB2 ALA A 124       7.917   3.355 -34.034  1.00  0.00      A    H
ATOM   1878  HB3 ALA A 124       6.432   4.184 -33.846  1.00  0.00      A    H
ATOM   1879  C   ALA A 124       4.988   2.049 -35.303  1.00  0.00      A    C
ATOM   1880  O   ALA A 124       4.748   0.850 -35.327  1.00  0.00      A    O
ATOM   1881  N   VAL A 125       4.017   2.984 -35.318  1.00  0.00      A    N
ATOM   1882  HN  VAL A 125       4.401   3.904 -35.299  1.00  0.00      A    H
ATOM   1883  CA  VAL A 125       2.584   2.639 -35.139  1.00  0.00      A    C
ATOM   1884  HA  VAL A 125       2.491   1.925 -34.334  1.00  0.00      A    H
ATOM   1885  CB  VAL A 125       1.707   3.883 -34.862  1.00  0.00      A    C
ATOM   1886  HB  VAL A 125       1.910   4.667 -35.624  1.00  0.00      A    H
ATOM   1887  CG1 VAL A 125       0.197   3.596 -34.804  1.00  0.00      A    C
ATOM   1888 HG11 VAL A 125      -0.298   4.581 -34.667  1.00  0.00      A    H
ATOM   1889 HG12 VAL A 125      -0.221   3.115 -35.715  1.00  0.00      A    H
ATOM   1890 HG13 VAL A 125      -0.027   2.891 -33.975  1.00  0.00      A    H
ATOM   1891  CG2 VAL A 125       2.144   4.406 -33.459  1.00  0.00      A    C
ATOM   1892 HG21 VAL A 125       3.234   4.619 -33.417  1.00  0.00      A    H
ATOM   1893 HG22 VAL A 125       1.626   5.377 -33.308  1.00  0.00      A    H
ATOM   1894 HG23 VAL A 125       1.952   3.624 -32.693  1.00  0.00      A    H
ATOM   1895  C   VAL A 125       1.996   1.827 -36.255  1.00  0.00      A    C
ATOM   1896  O   VAL A 125       1.086   1.036 -36.073  1.00  0.00      A    O
ATOM   1897  N   ALA A 126       2.576   1.903 -37.469  1.00  0.00      A    N
ATOM   1898  HN  ALA A 126       3.237   2.640 -37.584  1.00  0.00      A    H
ATOM   1899  CA  ALA A 126       2.248   1.216 -38.709  1.00  0.00      A    C
ATOM   1900  HA  ALA A 126       1.196   1.305 -38.940  1.00  0.00      A    H
ATOM   1901  CB  ALA A 126       3.141   1.867 -39.812  1.00  0.00      A    C
ATOM   1902  HB1 ALA A 126       4.169   1.613 -39.478  1.00  0.00      A    H
ATOM   1903  HB2 ALA A 126       2.986   1.398 -40.808  1.00  0.00      A    H
ATOM   1904  HB3 ALA A 126       2.988   2.966 -39.860  1.00  0.00      A    H
ATOM   1905  C   ALA A 126       2.590  -0.228 -38.501  1.00  0.00      A    C
ATOM   1906  O   ALA A 126       1.937  -1.069 -39.080  1.00  0.00      A    O
ATOM   1907  N   GLN A 127       3.607  -0.521 -37.700  1.00  0.00      A    N
ATOM   1908  HN  GLN A 127       3.964   0.251 -37.179  1.00  0.00      A    H
ATOM   1909  CA  GLN A 127       4.182  -1.899 -37.644  1.00  0.00      A    C
ATOM   1910  HA  GLN A 127       4.014  -2.419 -38.575  1.00  0.00      A    H
ATOM   1911  CB  GLN A 127       5.793  -1.889 -37.306  1.00  0.00      A    C
ATOM   1912  HB1 GLN A 127       5.993  -1.101 -36.549  1.00  0.00      A    H
ATOM   1913  HB2 GLN A 127       6.173  -2.846 -36.889  1.00  0.00      A    H
ATOM   1914  CG  GLN A 127       6.686  -1.603 -38.517  1.00  0.00      A    C
ATOM   1915  HG1 GLN A 127       6.368  -0.675 -39.039  1.00  0.00      A    H
ATOM   1916  HG2 GLN A 127       7.671  -1.567 -38.003  1.00  0.00      A    H
ATOM   1917  CD  GLN A 127       6.620  -2.756 -39.532  1.00  0.00      A    C
ATOM   1918  OE1 GLN A 127       6.798  -3.927 -39.260  1.00  0.00      A    O
ATOM   1919  NE2 GLN A 127       6.411  -2.394 -40.871  1.00  0.00      A    N
ATOM   1920 HE21 GLN A 127       6.527  -3.112 -41.557  1.00  0.00      A    H
ATOM   1921 HE22 GLN A 127       6.468  -1.451 -41.202  1.00  0.00      A    H
ATOM   1922  C   GLN A 127       3.565  -2.776 -36.558  1.00  0.00      A    C
ATOM   1923  O   GLN A 127       3.269  -3.915 -36.781  1.00  0.00      A    O
ATOM   1924  N   GLN A 128       3.322  -2.258 -35.352  1.00  0.00      A    N
ATOM   1925  HN  GLN A 128       3.659  -1.351 -35.113  1.00  0.00      A    H
ATOM   1926  CA  GLN A 128       2.726  -2.889 -34.221  1.00  0.00      A    C
ATOM   1927  HA  GLN A 128       1.851  -3.368 -34.634  1.00  0.00      A    H
ATOM   1928  CB  GLN A 128       3.627  -4.035 -33.544  1.00  0.00      A    C
ATOM   1929  HB1 GLN A 128       3.149  -4.415 -32.615  1.00  0.00      A    H
ATOM   1930  HB2 GLN A 128       3.781  -4.755 -34.375  1.00  0.00      A    H
ATOM   1931  CG  GLN A 128       5.001  -3.554 -33.097  1.00  0.00      A    C
ATOM   1932  HG1 GLN A 128       5.504  -2.893 -33.834  1.00  0.00      A    H
ATOM   1933  HG2 GLN A 128       4.972  -2.997 -32.136  1.00  0.00      A    H
ATOM   1934  CD  GLN A 128       5.962  -4.767 -33.012  1.00  0.00      A    C
ATOM   1935  OE1 GLN A 128       6.228  -5.205 -31.900  1.00  0.00      A    O
ATOM   1936  NE2 GLN A 128       6.423  -5.119 -34.216  1.00  0.00      A    N
ATOM   1937 HE21 GLN A 128       7.103  -5.836 -34.064  1.00  0.00      A    H
ATOM   1938 HE22 GLN A 128       5.976  -4.773 -35.040  1.00  0.00      A    H
ATOM   1939  C   GLN A 128       2.457  -1.692 -33.275  1.00  0.00      A    C
ATOM   1940  O   GLN A 128       2.948  -0.630 -33.620  1.00  0.00      A    O
ATOM   1941  N   PRO A 129       1.669  -1.877 -32.187  1.00  0.00      A    N
ATOM   1942  CD  PRO A 129       0.855  -3.040 -31.959  1.00  0.00      A    C
ATOM   1943  HD1 PRO A 129       1.450  -3.740 -31.334  1.00  0.00      A    H
ATOM   1944  HD2 PRO A 129       0.511  -3.442 -32.936  1.00  0.00      A    H
ATOM   1945  CA  PRO A 129       1.320  -0.723 -31.347  1.00  0.00      A    C
ATOM   1946  HA  PRO A 129       0.811   0.016 -31.947  1.00  0.00      A    H
ATOM   1947  CB  PRO A 129       0.324  -1.361 -30.322  1.00  0.00      A    C
ATOM   1948  HB1 PRO A 129       0.884  -1.735 -29.438  1.00  0.00      A    H
ATOM   1949  HB2 PRO A 129      -0.368  -0.592 -29.917  1.00  0.00      A    H
ATOM   1950  CG  PRO A 129      -0.283  -2.551 -31.129  1.00  0.00      A    C
ATOM   1951  HG1 PRO A 129      -0.551  -3.337 -30.391  1.00  0.00      A    H
ATOM   1952  HG2 PRO A 129      -1.120  -2.313 -31.819  1.00  0.00      A    H
ATOM   1953  C   PRO A 129       2.580  -0.094 -30.675  1.00  0.00      A    C
ATOM   1954  O   PRO A 129       3.705  -0.564 -30.873  1.00  0.00      A    O
ATOM   1955  N   VAL A 130       2.382   1.013 -29.953  1.00  0.00      A    N
ATOM   1956  HN  VAL A 130       1.444   1.334 -29.852  1.00  0.00      A    H
ATOM   1957  CA  VAL A 130       3.439   1.638 -29.138  1.00  0.00      A    C
ATOM   1958  HA  VAL A 130       4.172   0.871 -28.934  1.00  0.00      A    H
ATOM   1959  CB  VAL A 130       4.224   2.841 -29.739  1.00  0.00      A    C
ATOM   1960  HB  VAL A 130       4.957   3.166 -28.970  1.00  0.00      A    H
ATOM   1961  CG1 VAL A 130       4.952   2.312 -31.001  1.00  0.00      A    C
ATOM   1962 HG11 VAL A 130       5.529   3.156 -31.436  1.00  0.00      A    H
ATOM   1963 HG12 VAL A 130       5.489   1.349 -30.861  1.00  0.00      A    H
ATOM   1964 HG13 VAL A 130       4.160   2.020 -31.723  1.00  0.00      A    H
ATOM   1965  CG2 VAL A 130       3.275   3.950 -30.135  1.00  0.00      A    C
ATOM   1966 HG21 VAL A 130       2.597   4.259 -29.311  1.00  0.00      A    H
ATOM   1967 HG22 VAL A 130       3.888   4.853 -30.345  1.00  0.00      A    H
ATOM   1968 HG23 VAL A 130       2.681   3.602 -31.007  1.00  0.00      A    H
ATOM   1969  C   VAL A 130       2.850   2.009 -27.769  1.00  0.00      A    C
ATOM   1970  O   VAL A 130       1.647   2.357 -27.712  1.00  0.00      A    O
ATOM   1971  N   SER A 131       3.632   2.106 -26.663  1.00  0.00      A    N
ATOM   1972  HN  SER A 131       4.556   1.732 -26.648  1.00  0.00      A    H
ATOM   1973  CA  SER A 131       3.154   2.711 -25.365  1.00  0.00      A    C
ATOM   1974  HA  SER A 131       2.143   3.069 -25.488  1.00  0.00      A    H
ATOM   1975  CB  SER A 131       3.152   1.688 -24.185  1.00  0.00      A    C
ATOM   1976  HB1 SER A 131       4.101   1.111 -24.203  1.00  0.00      A    H
ATOM   1977  HB2 SER A 131       3.111   2.256 -23.230  1.00  0.00      A    H
ATOM   1978  OG  SER A 131       2.057   0.729 -24.213  1.00  0.00      A    O
ATOM   1979  HG1 SER A 131       1.910   0.587 -23.275  1.00  0.00      A    H
ATOM   1980  C   SER A 131       4.016   3.876 -25.024  1.00  0.00      A    C
ATOM   1981  O   SER A 131       5.245   3.823 -24.957  1.00  0.00      A    O
ATOM   1982  N   VAL A 132       3.314   4.985 -24.741  1.00  0.00      A    N
ATOM   1983  HN  VAL A 132       2.325   4.861 -24.732  1.00  0.00      A    H
ATOM   1984  CA  VAL A 132       3.897   6.343 -24.706  1.00  0.00      A    C
ATOM   1985  HA  VAL A 132       4.947   6.373 -24.958  1.00  0.00      A    H
ATOM   1986  CB  VAL A 132       3.329   7.157 -25.798  1.00  0.00      A    C
ATOM   1987  HB  VAL A 132       2.324   7.565 -25.557  1.00  0.00      A    H
ATOM   1988  CG1 VAL A 132       4.132   8.448 -26.132  1.00  0.00      A    C
ATOM   1989 HG11 VAL A 132       3.935   8.843 -27.151  1.00  0.00      A    H
ATOM   1990 HG12 VAL A 132       3.855   9.326 -25.510  1.00  0.00      A    H
ATOM   1991 HG13 VAL A 132       5.220   8.235 -26.060  1.00  0.00      A    H
ATOM   1992  CG2 VAL A 132       3.223   6.354 -27.060  1.00  0.00      A    C
ATOM   1993 HG21 VAL A 132       4.179   5.872 -27.359  1.00  0.00      A    H
ATOM   1994 HG22 VAL A 132       2.287   5.761 -26.984  1.00  0.00      A    H
ATOM   1995 HG23 VAL A 132       3.134   7.061 -27.912  1.00  0.00      A    H
ATOM   1996  C   VAL A 132       3.551   7.103 -23.445  1.00  0.00      A    C
ATOM   1997  O   VAL A 132       2.397   7.210 -23.009  1.00  0.00      A    O
ATOM   1998  N   ALA A 133       4.581   7.814 -22.810  1.00  0.00      A    N
ATOM   1999  HN  ALA A 133       5.553   7.893 -23.020  1.00  0.00      A    H
ATOM   2000  CA  ALA A 133       4.227   8.780 -21.815  1.00  0.00      A    C
ATOM   2001  HA  ALA A 133       3.275   8.519 -21.378  1.00  0.00      A    H
ATOM   2002  CB  ALA A 133       5.345   8.853 -20.740  1.00  0.00      A    C
ATOM   2003  HB1 ALA A 133       5.267   9.726 -20.058  1.00  0.00      A    H
ATOM   2004  HB2 ALA A 133       5.356   7.915 -20.144  1.00  0.00      A    H
ATOM   2005  HB3 ALA A 133       6.302   9.045 -21.271  1.00  0.00      A    H
ATOM   2006  C   ALA A 133       4.038  10.149 -22.409  1.00  0.00      A    C
ATOM   2007  O   ALA A 133       4.954  10.599 -23.118  1.00  0.00      A    O
ATOM   2008  N   ILE A 134       2.887  10.757 -22.159  1.00  0.00      A    N
ATOM   2009  HN  ILE A 134       2.239  10.312 -21.546  1.00  0.00      A    H
ATOM   2010  CA  ILE A 134       2.583  12.102 -22.418  1.00  0.00      A    C
ATOM   2011  HA  ILE A 134       3.382  12.605 -22.943  1.00  0.00      A    H
ATOM   2012  CB  ILE A 134       1.240  12.328 -23.215  1.00  0.00      A    C
ATOM   2013  HB  ILE A 134       0.991  13.408 -23.277  1.00  0.00      A    H
ATOM   2014  CG2 ILE A 134       1.444  11.896 -24.674  1.00  0.00      A    C
ATOM   2015 HG21 ILE A 134       0.656  12.157 -25.411  1.00  0.00      A    H
ATOM   2016 HG22 ILE A 134       2.412  12.298 -25.044  1.00  0.00      A    H
ATOM   2017 HG23 ILE A 134       1.563  10.791 -24.696  1.00  0.00      A    H
ATOM   2018  CG1 ILE A 134       0.077  11.511 -22.562  1.00  0.00      A    C
ATOM   2019 HG11 ILE A 134       0.430  10.461 -22.471  1.00  0.00      A    H
ATOM   2020 HG12 ILE A 134       0.010  11.929 -21.535  1.00  0.00      A    H
ATOM   2021  CD  ILE A 134      -1.294  11.762 -23.218  1.00  0.00      A    C
ATOM   2022  HD1 ILE A 134      -1.401  11.287 -24.216  1.00  0.00      A    H
ATOM   2023  HD2 ILE A 134      -2.091  11.476 -22.499  1.00  0.00      A    H
ATOM   2024  HD3 ILE A 134      -1.472  12.847 -23.382  1.00  0.00      A    H
ATOM   2025  C   ILE A 134       2.496  12.849 -21.027  1.00  0.00      A    C
ATOM   2026  O   ILE A 134       2.498  12.277 -19.960  1.00  0.00      A    O
ATOM   2027  N   ASP A 135       2.217  14.205 -21.030  1.00  0.00      A    N
ATOM   2028  HN  ASP A 135       2.058  14.574 -21.942  1.00  0.00      A    H
ATOM   2029  CA  ASP A 135       1.551  14.993 -19.968  1.00  0.00      A    C
ATOM   2030  HA  ASP A 135       1.794  14.489 -19.044  1.00  0.00      A    H
ATOM   2031  CB  ASP A 135       2.048  16.466 -19.987  1.00  0.00      A    C
ATOM   2032  HB1 ASP A 135       3.145  16.506 -19.816  1.00  0.00      A    H
ATOM   2033  HB2 ASP A 135       2.057  16.840 -21.033  1.00  0.00      A    H
ATOM   2034  CG  ASP A 135       1.405  17.438 -19.114  1.00  0.00      A    C
ATOM   2035  OD1 ASP A 135       0.711  17.155 -18.132  1.00  0.00      A    O
ATOM   2036  OD2 ASP A 135       1.728  18.626 -19.362  1.00  0.00      A    O
ATOM   2037  C   ASP A 135       0.006  14.974 -20.239  1.00  0.00      A    C
ATOM   2038  O   ASP A 135      -0.448  14.955 -21.399  1.00  0.00      A    O
ATOM   2039  N   ALA A 136      -0.820  15.055 -19.242  1.00  0.00      A    N
ATOM   2040  HN  ALA A 136      -0.403  15.237 -18.355  1.00  0.00      A    H
ATOM   2041  CA  ALA A 136      -2.287  15.014 -19.386  1.00  0.00      A    C
ATOM   2042  HA  ALA A 136      -2.540  15.301 -20.396  1.00  0.00      A    H
ATOM   2043  CB  ALA A 136      -2.652  13.569 -19.167  1.00  0.00      A    C
ATOM   2044  HB1 ALA A 136      -2.527  13.377 -18.080  1.00  0.00      A    H
ATOM   2045  HB2 ALA A 136      -3.728  13.540 -19.442  1.00  0.00      A    H
ATOM   2046  HB3 ALA A 136      -2.103  12.906 -19.868  1.00  0.00      A    H
ATOM   2047  C   ALA A 136      -2.889  15.897 -18.286  1.00  0.00      A    C
ATOM   2048  O   ALA A 136      -4.080  15.718 -17.824  1.00  0.00      A    O
ATOM   2049  N   SER A 137      -2.136  16.897 -17.766  1.00  0.00      A    N
ATOM   2050  HN  SER A 137      -1.191  17.047 -18.044  1.00  0.00      A    H
ATOM   2051  CA  SER A 137      -2.547  17.632 -16.550  1.00  0.00      A    C
ATOM   2052  HA  SER A 137      -2.900  16.906 -15.832  1.00  0.00      A    H
ATOM   2053  CB  SER A 137      -1.349  18.402 -15.961  1.00  0.00      A    C
ATOM   2054  HB1 SER A 137      -1.090  19.299 -16.563  1.00  0.00      A    H
ATOM   2055  HB2 SER A 137      -1.699  18.765 -14.970  1.00  0.00      A    H
ATOM   2056  OG  SER A 137      -0.253  17.577 -15.686  1.00  0.00      A    O
ATOM   2057  HG1 SER A 137       0.095  17.376 -16.558  1.00  0.00      A    H
ATOM   2058  C   SER A 137      -3.682  18.616 -16.796  1.00  0.00      A    C
ATOM   2059  O   SER A 137      -3.918  19.147 -17.845  1.00  0.00      A    O
ATOM   2060  N   GLY A 138      -4.523  18.944 -15.750  1.00  0.00      A    N
ATOM   2061  HN  GLY A 138      -4.357  18.535 -14.857  1.00  0.00      A    H
ATOM   2062  CA  GLY A 138      -5.680  19.833 -15.915  1.00  0.00      A    C
ATOM   2063  HA1 GLY A 138      -5.875  20.181 -14.912  1.00  0.00      A    H
ATOM   2064  HA2 GLY A 138      -5.543  20.701 -16.544  1.00  0.00      A    H
ATOM   2065  C   GLY A 138      -6.936  19.193 -16.289  1.00  0.00      A    C
ATOM   2066  O   GLY A 138      -6.973  18.122 -16.853  1.00  0.00      A    O
ATOM   2067  N   PRO A 139      -8.048  19.853 -16.067  1.00  0.00      A    N
ATOM   2068  CD  PRO A 139      -8.115  21.207 -15.510  1.00  0.00      A    C
ATOM   2069  HD1 PRO A 139      -7.718  22.033 -16.138  1.00  0.00      A    H
ATOM   2070  HD2 PRO A 139      -7.754  21.137 -14.462  1.00  0.00      A    H
ATOM   2071  CA  PRO A 139      -9.285  19.210 -16.230  1.00  0.00      A    C
ATOM   2072  HA  PRO A 139      -9.216  18.195 -15.866  1.00  0.00      A    H
ATOM   2073  CB  PRO A 139     -10.246  20.013 -15.397  1.00  0.00      A    C
ATOM   2074  HB1 PRO A 139     -11.302  19.972 -15.739  1.00  0.00      A    H
ATOM   2075  HB2 PRO A 139     -10.119  19.769 -14.320  1.00  0.00      A    H
ATOM   2076  CG  PRO A 139      -9.621  21.432 -15.561  1.00  0.00      A    C
ATOM   2077  HG1 PRO A 139      -9.813  21.903 -16.549  1.00  0.00      A    H
ATOM   2078  HG2 PRO A 139      -9.883  22.103 -14.715  1.00  0.00      A    H
ATOM   2079  C   PRO A 139      -9.796  19.017 -17.643  1.00  0.00      A    C
ATOM   2080  O   PRO A 139     -10.607  18.152 -17.826  1.00  0.00      A    O
ATOM   2081  N   LEU A 140      -9.352  19.824 -18.613  1.00  0.00      A    N
ATOM   2082  HN  LEU A 140      -8.688  20.552 -18.467  1.00  0.00      A    H
ATOM   2083  CA  LEU A 140      -9.862  19.599 -19.968  1.00  0.00      A    C
ATOM   2084  HA  LEU A 140     -10.908  19.866 -19.944  1.00  0.00      A    H
ATOM   2085  CB  LEU A 140      -9.287  20.714 -20.868  1.00  0.00      A    C
ATOM   2086  HB1 LEU A 140      -8.184  20.681 -20.741  1.00  0.00      A    H
ATOM   2087  HB2 LEU A 140      -9.589  20.477 -21.911  1.00  0.00      A    H
ATOM   2088  CG  LEU A 140      -9.654  22.147 -20.638  1.00  0.00      A    C
ATOM   2089  HG  LEU A 140      -9.554  22.460 -19.577  1.00  0.00      A    H
ATOM   2090  CD1 LEU A 140      -8.829  23.019 -21.567  1.00  0.00      A    C
ATOM   2091 HD11 LEU A 140      -8.901  22.653 -22.614  1.00  0.00      A    H
ATOM   2092 HD12 LEU A 140      -9.307  24.019 -21.492  1.00  0.00      A    H
ATOM   2093 HD13 LEU A 140      -7.770  23.052 -21.230  1.00  0.00      A    H
ATOM   2094  CD2 LEU A 140     -11.113  22.438 -20.873  1.00  0.00      A    C
ATOM   2095 HD21 LEU A 140     -11.794  21.905 -20.177  1.00  0.00      A    H
ATOM   2096 HD22 LEU A 140     -11.218  23.536 -20.734  1.00  0.00      A    H
ATOM   2097 HD23 LEU A 140     -11.318  22.188 -21.936  1.00  0.00      A    H
ATOM   2098  C   LEU A 140      -9.630  18.187 -20.564  1.00  0.00      A    C
ATOM   2099  O   LEU A 140     -10.547  17.597 -21.081  1.00  0.00      A    O
ATOM   2100  N   PHE A 141      -8.465  17.621 -20.260  1.00  0.00      A    N
ATOM   2101  HN  PHE A 141      -7.710  18.212 -19.987  1.00  0.00      A    H
ATOM   2102  CA  PHE A 141      -8.129  16.232 -20.402  1.00  0.00      A    C
ATOM   2103  HA  PHE A 141      -8.260  15.957 -21.438  1.00  0.00      A    H
ATOM   2104  CB  PHE A 141      -6.707  16.034 -19.957  1.00  0.00      A    C
ATOM   2105  HB1 PHE A 141      -6.122  16.877 -20.384  1.00  0.00      A    H
ATOM   2106  HB2 PHE A 141      -6.574  15.979 -18.855  1.00  0.00      A    H
ATOM   2107  CG  PHE A 141      -6.162  14.794 -20.734  1.00  0.00      A    C
ATOM   2108  CD1 PHE A 141      -5.152  14.976 -21.689  1.00  0.00      A    C
ATOM   2109  HD1 PHE A 141      -4.675  15.935 -21.831  1.00  0.00      A    H
ATOM   2110  CE1 PHE A 141      -4.672  13.932 -22.517  1.00  0.00      A    C
ATOM   2111  HE1 PHE A 141      -3.946  14.016 -23.312  1.00  0.00      A    H
ATOM   2112  CZ  PHE A 141      -5.121  12.629 -22.270  1.00  0.00      A    C
ATOM   2113  HZ  PHE A 141      -4.786  11.821 -22.904  1.00  0.00      A    H
ATOM   2114  CD2 PHE A 141      -6.513  13.497 -20.503  1.00  0.00      A    C
ATOM   2115  HD2 PHE A 141      -7.284  13.229 -19.797  1.00  0.00      A    H
ATOM   2116  CE2 PHE A 141      -6.025  12.388 -21.249  1.00  0.00      A    C
ATOM   2117  HE2 PHE A 141      -6.309  11.364 -21.055  1.00  0.00      A    H
ATOM   2118  C   PHE A 141      -9.096  15.304 -19.599  1.00  0.00      A    C
ATOM   2119  O   PHE A 141      -9.615  14.319 -20.123  1.00  0.00      A    O
ATOM   2120  N   GLN A 142      -9.477  15.670 -18.353  1.00  0.00      A    N
ATOM   2121  HN  GLN A 142      -9.047  16.466 -17.935  1.00  0.00      A    H
ATOM   2122  CA  GLN A 142     -10.469  15.047 -17.464  1.00  0.00      A    C
ATOM   2123  HA  GLN A 142     -10.279  13.987 -17.552  1.00  0.00      A    H
ATOM   2124  CB  GLN A 142     -10.361  15.517 -15.996  1.00  0.00      A    C
ATOM   2125  HB1 GLN A 142     -10.543  16.608 -15.891  1.00  0.00      A    H
ATOM   2126  HB2 GLN A 142     -11.142  14.852 -15.569  1.00  0.00      A    H
ATOM   2127  CG  GLN A 142      -9.015  15.247 -15.303  1.00  0.00      A    C
ATOM   2128  HG1 GLN A 142      -8.744  14.171 -15.271  1.00  0.00      A    H
ATOM   2129  HG2 GLN A 142      -8.201  15.742 -15.874  1.00  0.00      A    H
ATOM   2130  CD  GLN A 142      -8.989  15.917 -13.876  1.00  0.00      A    C
ATOM   2131  OE1 GLN A 142      -9.902  16.693 -13.596  1.00  0.00      A    O
ATOM   2132  NE2 GLN A 142      -7.971  15.739 -13.090  1.00  0.00      A    N
ATOM   2133 HE21 GLN A 142      -7.715  16.498 -12.491  1.00  0.00      A    H
ATOM   2134 HE22 GLN A 142      -7.293  15.073 -13.402  1.00  0.00      A    H
ATOM   2135  C   GLN A 142     -11.892  15.113 -17.973  1.00  0.00      A    C
ATOM   2136  O   GLN A 142     -12.690  14.246 -17.789  1.00  0.00      A    O
ATOM   2137  N   LEU A 143     -12.277  16.184 -18.636  1.00  0.00      A    N
ATOM   2138  HN  LEU A 143     -11.602  16.916 -18.678  1.00  0.00      A    H
ATOM   2139  CA  LEU A 143     -13.555  16.492 -19.223  1.00  0.00      A    C
ATOM   2140  HA  LEU A 143     -14.280  15.858 -18.734  1.00  0.00      A    H
ATOM   2141  CB  LEU A 143     -14.109  17.914 -18.938  1.00  0.00      A    C
ATOM   2142  HB1 LEU A 143     -13.308  18.602 -19.282  1.00  0.00      A    H
ATOM   2143  HB2 LEU A 143     -15.029  18.158 -19.511  1.00  0.00      A    H
ATOM   2144  CG  LEU A 143     -14.326  18.150 -17.391  1.00  0.00      A    C
ATOM   2145  HG  LEU A 143     -13.358  17.847 -16.937  1.00  0.00      A    H
ATOM   2146  CD1 LEU A 143     -14.631  19.629 -17.131  1.00  0.00      A    C
ATOM   2147 HD11 LEU A 143     -13.781  20.290 -17.405  1.00  0.00      A    H
ATOM   2148 HD12 LEU A 143     -15.533  20.021 -17.647  1.00  0.00      A    H
ATOM   2149 HD13 LEU A 143     -14.791  19.854 -16.055  1.00  0.00      A    H
ATOM   2150  CD2 LEU A 143     -15.403  17.192 -16.959  1.00  0.00      A    C
ATOM   2151 HD21 LEU A 143     -16.323  17.266 -17.578  1.00  0.00      A    H
ATOM   2152 HD22 LEU A 143     -15.054  16.144 -17.082  1.00  0.00      A    H
ATOM   2153 HD23 LEU A 143     -15.670  17.470 -15.917  1.00  0.00      A    H
ATOM   2154  C   LEU A 143     -13.716  16.169 -20.709  1.00  0.00      A    C
ATOM   2155  O   LEU A 143     -14.619  16.689 -21.309  1.00  0.00      A    O
ATOM   2156  N   TYR A 144     -12.907  15.283 -21.311  1.00  0.00      A    N
ATOM   2157  HN  TYR A 144     -12.184  14.763 -20.863  1.00  0.00      A    H
ATOM   2158  CA  TYR A 144     -13.060  14.864 -22.724  1.00  0.00      A    C
ATOM   2159  HA  TYR A 144     -13.397  15.749 -23.242  1.00  0.00      A    H
ATOM   2160  CB  TYR A 144     -11.687  14.375 -23.205  1.00  0.00      A    C
ATOM   2161  HB1 TYR A 144     -10.938  15.177 -23.383  1.00  0.00      A    H
ATOM   2162  HB2 TYR A 144     -11.245  13.688 -22.452  1.00  0.00      A    H
ATOM   2163  CG  TYR A 144     -11.771  13.653 -24.563  1.00  0.00      A    C
ATOM   2164  CD1 TYR A 144     -11.722  14.401 -25.735  1.00  0.00      A    C
ATOM   2165  HD1 TYR A 144     -11.581  15.471 -25.761  1.00  0.00      A    H
ATOM   2166  CE1 TYR A 144     -11.898  13.671 -26.973  1.00  0.00      A    C
ATOM   2167  HE1 TYR A 144     -11.933  14.170 -27.930  1.00  0.00      A    H
ATOM   2168  CZ  TYR A 144     -11.938  12.269 -27.022  1.00  0.00      A    C
ATOM   2169  OH  TYR A 144     -12.031  11.496 -28.198  1.00  0.00      A    O
ATOM   2170  HH  TYR A 144     -12.180  12.158 -28.877  1.00  0.00      A    H
ATOM   2171  CD2 TYR A 144     -11.661  12.260 -24.602  1.00  0.00      A    C
ATOM   2172  HD2 TYR A 144     -11.645  11.751 -23.649  1.00  0.00      A    H
ATOM   2173  CE2 TYR A 144     -11.835  11.603 -25.788  1.00  0.00      A    C
ATOM   2174  HE2 TYR A 144     -11.916  10.527 -25.743  1.00  0.00      A    H
ATOM   2175  C   TYR A 144     -14.141  13.895 -22.863  1.00  0.00      A    C
ATOM   2176  O   TYR A 144     -14.211  12.923 -22.118  1.00  0.00      A    O
ATOM   2177  N   SER A 145     -15.064  13.972 -23.848  1.00  0.00      A    N
ATOM   2178  HN  SER A 145     -15.006  14.769 -24.445  1.00  0.00      A    H
ATOM   2179  CA  SER A 145     -16.241  13.105 -23.954  1.00  0.00      A    C
ATOM   2180  HA  SER A 145     -16.214  12.281 -23.256  1.00  0.00      A    H
ATOM   2181  CB  SER A 145     -17.529  14.010 -23.915  1.00  0.00      A    C
ATOM   2182  HB1 SER A 145     -18.484  13.462 -24.059  1.00  0.00      A    H
ATOM   2183  HB2 SER A 145     -17.622  14.463 -22.904  1.00  0.00      A    H
ATOM   2184  OG  SER A 145     -17.461  15.095 -24.933  1.00  0.00      A    O
ATOM   2185  HG1 SER A 145     -18.049  15.791 -24.630  1.00  0.00      A    H
ATOM   2186  C   SER A 145     -16.140  12.305 -25.261  1.00  0.00      A    C
ATOM   2187  O   SER A 145     -16.164  11.069 -25.305  1.00  0.00      A    O
ATOM   2188  N   GLY A 146     -15.922  13.050 -26.419  1.00  0.00      A    N
ATOM   2189  HN  GLY A 146     -16.010  14.033 -26.280  1.00  0.00      A    H
ATOM   2190  CA  GLY A 146     -15.568  12.467 -27.680  1.00  0.00      A    C
ATOM   2191  HA1 GLY A 146     -14.810  11.701 -27.612  1.00  0.00      A    H
ATOM   2192  HA2 GLY A 146     -16.500  12.039 -28.018  1.00  0.00      A    H
ATOM   2193  C   GLY A 146     -15.044  13.441 -28.702  1.00  0.00      A    C
ATOM   2194  O   GLY A 146     -14.751  14.661 -28.491  1.00  0.00      A    O
ATOM   2195  N   GLY A 147     -14.808  12.920 -29.925  1.00  0.00      A    N
ATOM   2196  HN  GLY A 147     -14.900  11.939 -30.076  1.00  0.00      A    H
ATOM   2197  CA  GLY A 147     -14.278  13.533 -31.171  1.00  0.00      A    C
ATOM   2198  HA1 GLY A 147     -14.478  12.829 -31.965  1.00  0.00      A    H
ATOM   2199  HA2 GLY A 147     -14.672  14.528 -31.323  1.00  0.00      A    H
ATOM   2200  C   GLY A 147     -12.883  13.855 -31.164  1.00  0.00      A    C
ATOM   2201  O   GLY A 147     -12.146  13.121 -30.524  1.00  0.00      A    O
ATOM   2202  N   ILE A 148     -12.385  14.909 -31.827  1.00  0.00      A    N
ATOM   2203  HN  ILE A 148     -13.031  15.540 -32.250  1.00  0.00      A    H
ATOM   2204  CA  ILE A 148     -10.968  15.242 -31.754  1.00  0.00      A    C
ATOM   2205  HA  ILE A 148     -10.485  14.279 -31.824  1.00  0.00      A    H
ATOM   2206  CB  ILE A 148     -10.559  15.957 -32.998  1.00  0.00      A    C
ATOM   2207  HB  ILE A 148     -10.923  17.003 -32.918  1.00  0.00      A    H
ATOM   2208  CG2 ILE A 148      -9.065  15.956 -33.132  1.00  0.00      A    C
ATOM   2209 HG21 ILE A 148      -8.645  14.993 -32.771  1.00  0.00      A    H
ATOM   2210 HG22 ILE A 148      -8.681  16.118 -34.162  1.00  0.00      A    H
ATOM   2211 HG23 ILE A 148      -8.562  16.676 -32.452  1.00  0.00      A    H
ATOM   2212  CG1 ILE A 148     -11.241  15.413 -34.297  1.00  0.00      A    C
ATOM   2213 HG11 ILE A 148     -12.348  15.507 -34.280  1.00  0.00      A    H
ATOM   2214 HG12 ILE A 148     -10.965  16.048 -35.166  1.00  0.00      A    H
ATOM   2215  CD  ILE A 148     -10.963  13.937 -34.693  1.00  0.00      A    C
ATOM   2216  HD1 ILE A 148     -11.567  13.326 -33.989  1.00  0.00      A    H
ATOM   2217  HD2 ILE A 148     -11.377  13.724 -35.702  1.00  0.00      A    H
ATOM   2218  HD3 ILE A 148      -9.877  13.712 -34.631  1.00  0.00      A    H
ATOM   2219  C   ILE A 148     -10.619  16.036 -30.435  1.00  0.00      A    C
ATOM   2220  O   ILE A 148     -11.434  16.851 -29.991  1.00  0.00      A    O
ATOM   2221  N   PHE A 149      -9.539  15.840 -29.722  1.00  0.00      A    N
ATOM   2222  HN  PHE A 149      -8.974  15.046 -29.935  1.00  0.00      A    H
ATOM   2223  CA  PHE A 149      -9.091  16.539 -28.537  1.00  0.00      A    C
ATOM   2224  HA  PHE A 149      -9.993  16.618 -27.948  1.00  0.00      A    H
ATOM   2225  CB  PHE A 149      -8.092  15.636 -27.710  1.00  0.00      A    C
ATOM   2226  HB1 PHE A 149      -8.570  14.668 -27.446  1.00  0.00      A    H
ATOM   2227  HB2 PHE A 149      -7.218  15.428 -28.364  1.00  0.00      A    H
ATOM   2228  CG  PHE A 149      -7.597  16.286 -26.445  1.00  0.00      A    C
ATOM   2229  CD1 PHE A 149      -8.490  16.635 -25.407  1.00  0.00      A    C
ATOM   2230  HD1 PHE A 149      -9.537  16.385 -25.502  1.00  0.00      A    H
ATOM   2231  CE1 PHE A 149      -8.086  17.375 -24.356  1.00  0.00      A    C
ATOM   2232  HE1 PHE A 149      -8.762  17.693 -23.576  1.00  0.00      A    H
ATOM   2233  CZ  PHE A 149      -6.679  17.576 -24.169  1.00  0.00      A    C
ATOM   2234  HZ  PHE A 149      -6.423  18.108 -23.264  1.00  0.00      A    H
ATOM   2235  CD2 PHE A 149      -6.170  16.610 -26.331  1.00  0.00      A    C
ATOM   2236  HD2 PHE A 149      -5.438  16.361 -27.085  1.00  0.00      A    H
ATOM   2237  CE2 PHE A 149      -5.726  17.224 -25.136  1.00  0.00      A    C
ATOM   2238  HE2 PHE A 149      -4.739  17.636 -24.986  1.00  0.00      A    H
ATOM   2239  C   PHE A 149      -8.463  17.918 -28.937  1.00  0.00      A    C
ATOM   2240  O   PHE A 149      -7.622  18.148 -29.832  1.00  0.00      A    O
ATOM   2241  N   ASP A 150      -8.854  18.974 -28.200  1.00  0.00      A    N
ATOM   2242  HN  ASP A 150      -9.538  18.923 -27.476  1.00  0.00      A    H
ATOM   2243  CA  ASP A 150      -8.359  20.310 -28.265  1.00  0.00      A    C
ATOM   2244  HA  ASP A 150      -8.104  20.579 -29.280  1.00  0.00      A    H
ATOM   2245  CB  ASP A 150      -9.412  21.338 -27.661  1.00  0.00      A    C
ATOM   2246  HB1 ASP A 150      -9.671  21.113 -26.604  1.00  0.00      A    H
ATOM   2247  HB2 ASP A 150      -8.992  22.364 -27.729  1.00  0.00      A    H
ATOM   2248  CG  ASP A 150     -10.704  21.290 -28.459  1.00  0.00      A    C
ATOM   2249  OD1 ASP A 150     -10.629  21.711 -29.663  1.00  0.00      A    O
ATOM   2250  OD2 ASP A 150     -11.789  21.022 -27.842  1.00  0.00      A    O
ATOM   2251  C   ASP A 150      -7.038  20.565 -27.369  1.00  0.00      A    C
ATOM   2252  O   ASP A 150      -5.909  20.549 -27.852  1.00  0.00      A    O
ATOM   2253  N   GLY A 151      -7.180  20.729 -26.022  1.00  0.00      A    N
ATOM   2254  HN  GLY A 151      -8.064  20.483 -25.632  1.00  0.00      A    H
ATOM   2255  CA  GLY A 151      -6.059  21.194 -25.175  1.00  0.00      A    C
ATOM   2256  HA1 GLY A 151      -5.201  20.565 -25.362  1.00  0.00      A    H
ATOM   2257  HA2 GLY A 151      -5.813  22.226 -25.374  1.00  0.00      A    H
ATOM   2258  C   GLY A 151      -6.422  21.010 -23.742  1.00  0.00      A    C
ATOM   2259  O   GLY A 151      -7.545  20.718 -23.370  1.00  0.00      A    O
ATOM   2260  N   TYR A 152      -5.623  21.274 -22.785  1.00  0.00      A    N
ATOM   2261  HN  TYR A 152      -6.100  21.186 -21.914  1.00  0.00      A    H
ATOM   2262  CA  TYR A 152      -4.209  21.611 -22.818  1.00  0.00      A    C
ATOM   2263  HA  TYR A 152      -3.813  21.573 -23.822  1.00  0.00      A    H
ATOM   2264  CB  TYR A 152      -3.970  22.981 -22.187  1.00  0.00      A    C
ATOM   2265  HB1 TYR A 152      -4.486  23.169 -21.222  1.00  0.00      A    H
ATOM   2266  HB2 TYR A 152      -2.876  23.115 -22.049  1.00  0.00      A    H
ATOM   2267  CG  TYR A 152      -4.368  24.047 -23.116  1.00  0.00      A    C
ATOM   2268  CD1 TYR A 152      -5.661  24.602 -22.983  1.00  0.00      A    C
ATOM   2269  HD1 TYR A 152      -6.335  24.336 -22.182  1.00  0.00      A    H
ATOM   2270  CE1 TYR A 152      -6.019  25.448 -24.133  1.00  0.00      A    C
ATOM   2271  HE1 TYR A 152      -7.009  25.880 -24.132  1.00  0.00      A    H
ATOM   2272  CZ  TYR A 152      -5.115  25.763 -25.167  1.00  0.00      A    C
ATOM   2273  OH  TYR A 152      -5.593  26.480 -26.269  1.00  0.00      A    O
ATOM   2274  HH  TYR A 152      -5.079  26.171 -27.019  1.00  0.00      A    H
ATOM   2275  CD2 TYR A 152      -3.442  24.406 -24.104  1.00  0.00      A    C
ATOM   2276  HD2 TYR A 152      -2.487  23.902 -24.097  1.00  0.00      A    H
ATOM   2277  CE2 TYR A 152      -3.861  25.224 -25.143  1.00  0.00      A    C
ATOM   2278  HE2 TYR A 152      -3.226  25.398 -25.999  1.00  0.00      A    H
ATOM   2279  C   TYR A 152      -3.244  20.558 -22.198  1.00  0.00      A    C
ATOM   2280  O   TYR A 152      -3.555  19.911 -21.183  1.00  0.00      A    O
ATOM   2281  N   CYS A 153      -2.013  20.436 -22.716  1.00  0.00      A    N
ATOM   2282  HN  CYS A 153      -1.746  21.007 -23.489  1.00  0.00      A    H
ATOM   2283  CA  CYS A 153      -1.145  19.414 -22.233  1.00  0.00      A    C
ATOM   2284  HA  CYS A 153      -1.071  19.465 -21.157  1.00  0.00      A    H
ATOM   2285  CB  CYS A 153      -1.729  18.007 -22.765  1.00  0.00      A    C
ATOM   2286  HB1 CYS A 153      -1.067  17.166 -22.467  1.00  0.00      A    H
ATOM   2287  HB2 CYS A 153      -2.734  17.778 -22.351  1.00  0.00      A    H
ATOM   2288  SG  CYS A 153      -1.780  18.015 -24.612  1.00  0.00      A    S
ATOM   2289  C   CYS A 153       0.248  19.660 -22.813  1.00  0.00      A    C
ATOM   2290  O   CYS A 153       0.386  20.220 -23.935  1.00  0.00      A    O
ATOM   2291  N   GLY A 154       1.332  19.185 -22.224  1.00  0.00      A    N
ATOM   2292  HN  GLY A 154       1.359  18.907 -21.267  1.00  0.00      A    H
ATOM   2293  CA  GLY A 154       2.592  19.092 -22.942  1.00  0.00      A    C
ATOM   2294  HA1 GLY A 154       2.771  18.064 -23.222  1.00  0.00      A    H
ATOM   2295  HA2 GLY A 154       2.619  19.696 -23.836  1.00  0.00      A    H
ATOM   2296  C   GLY A 154       3.890  19.557 -22.224  1.00  0.00      A    C
ATOM   2297  O   GLY A 154       4.852  19.925 -22.888  1.00  0.00      A    O
ATOM   2298  N   THR A 155       3.894  19.510 -20.889  1.00  0.00      A    N
ATOM   2299  HN  THR A 155       3.055  19.147 -20.490  1.00  0.00      A    H
ATOM   2300  CA  THR A 155       5.032  20.069 -20.107  1.00  0.00      A    C
ATOM   2301  HA  THR A 155       5.620  20.753 -20.700  1.00  0.00      A    H
ATOM   2302  CB  THR A 155       4.478  20.680 -18.836  1.00  0.00      A    C
ATOM   2303  HB  THR A 155       5.292  21.031 -18.167  1.00  0.00      A    H
ATOM   2304  OG1 THR A 155       3.568  19.825 -18.139  1.00  0.00      A    O
ATOM   2305  HG1 THR A 155       3.041  19.303 -18.748  1.00  0.00      A    H
ATOM   2306  CG2 THR A 155       3.684  21.961 -19.052  1.00  0.00      A    C
ATOM   2307 HG21 THR A 155       3.412  22.509 -18.125  1.00  0.00      A    H
ATOM   2308 HG22 THR A 155       4.274  22.647 -19.697  1.00  0.00      A    H
ATOM   2309 HG23 THR A 155       2.735  21.850 -19.620  1.00  0.00      A    H
ATOM   2310  C   THR A 155       6.054  18.999 -19.759  1.00  0.00      A    C
ATOM   2311  O   THR A 155       6.839  18.541 -20.575  1.00  0.00      A    O
ATOM   2312  N   SER A 156       6.083  18.480 -18.479  1.00  0.00      A    N
ATOM   2313  HN  SER A 156       5.373  18.895 -17.915  1.00  0.00      A    H
ATOM   2314  CA  SER A 156       6.857  17.266 -18.137  1.00  0.00      A    C
ATOM   2315  HA  SER A 156       7.806  17.208 -18.649  1.00  0.00      A    H
ATOM   2316  CB  SER A 156       7.250  17.097 -16.619  1.00  0.00      A    C
ATOM   2317  HB1 SER A 156       6.271  17.143 -16.094  1.00  0.00      A    H
ATOM   2318  HB2 SER A 156       7.622  16.097 -16.310  1.00  0.00      A    H
ATOM   2319  OG  SER A 156       8.310  18.012 -16.343  1.00  0.00      A    O
ATOM   2320  HG1 SER A 156       8.702  17.779 -15.498  1.00  0.00      A    H
ATOM   2321  C   SER A 156       6.033  16.022 -18.432  1.00  0.00      A    C
ATOM   2322  O   SER A 156       4.853  15.970 -18.101  1.00  0.00      A    O
ATOM   2323  N   LEU A 157       6.650  14.897 -18.914  1.00  0.00      A    N
ATOM   2324  HN  LEU A 157       7.643  14.892 -19.005  1.00  0.00      A    H
ATOM   2325  CA  LEU A 157       5.796  13.718 -19.276  1.00  0.00      A    C
ATOM   2326  HA  LEU A 157       4.767  14.009 -19.425  1.00  0.00      A    H
ATOM   2327  CB  LEU A 157       6.309  13.067 -20.616  1.00  0.00      A    C
ATOM   2328  HB1 LEU A 157       7.276  12.532 -20.499  1.00  0.00      A    H
ATOM   2329  HB2 LEU A 157       5.582  12.341 -21.038  1.00  0.00      A    H
ATOM   2330  CG  LEU A 157       6.541  14.161 -21.669  1.00  0.00      A    C
ATOM   2331  HG  LEU A 157       7.344  14.828 -21.290  1.00  0.00      A    H
ATOM   2332  CD1 LEU A 157       7.118  13.434 -22.861  1.00  0.00      A    C
ATOM   2333 HD11 LEU A 157       8.203  13.257 -22.703  1.00  0.00      A    H
ATOM   2334 HD12 LEU A 157       6.552  12.541 -23.203  1.00  0.00      A    H
ATOM   2335 HD13 LEU A 157       7.077  14.203 -23.661  1.00  0.00      A    H
ATOM   2336  CD2 LEU A 157       5.288  14.875 -22.038  1.00  0.00      A    C
ATOM   2337 HD21 LEU A 157       4.544  14.264 -22.593  1.00  0.00      A    H
ATOM   2338 HD22 LEU A 157       4.837  15.361 -21.146  1.00  0.00      A    H
ATOM   2339 HD23 LEU A 157       5.468  15.775 -22.663  1.00  0.00      A    H
ATOM   2340  C   LEU A 157       5.939  12.648 -18.190  1.00  0.00      A    C
ATOM   2341  O   LEU A 157       6.995  12.310 -17.649  1.00  0.00      A    O
ATOM   2342  N   ASN A 158       4.761  12.072 -17.909  1.00  0.00      A    N
ATOM   2343  HN  ASN A 158       3.875  12.313 -18.298  1.00  0.00      A    H
ATOM   2344  CA  ASN A 158       4.724  10.970 -16.897  1.00  0.00      A    C
ATOM   2345  HA  ASN A 158       5.644  10.415 -17.006  1.00  0.00      A    H
ATOM   2346  CB  ASN A 158       4.834  11.437 -15.389  1.00  0.00      A    C
ATOM   2347  HB1 ASN A 158       5.802  11.976 -15.309  1.00  0.00      A    H
ATOM   2348  HB2 ASN A 158       4.041  12.167 -15.120  1.00  0.00      A    H
ATOM   2349  CG  ASN A 158       4.848  10.269 -14.382  1.00  0.00      A    C
ATOM   2350  OD1 ASN A 158       3.872   9.894 -13.681  1.00  0.00      A    O
ATOM   2351  ND2 ASN A 158       5.951   9.500 -14.417  1.00  0.00      A    N
ATOM   2352 HD21 ASN A 158       6.118   8.855 -13.672  1.00  0.00      A    H
ATOM   2353 HD22 ASN A 158       6.556   9.569 -15.210  1.00  0.00      A    H
ATOM   2354  C   ASN A 158       3.626  10.013 -17.174  1.00  0.00      A    C
ATOM   2355  O   ASN A 158       3.781   8.818 -17.008  1.00  0.00      A    O
ATOM   2356  N   HSP A 159       2.474  10.586 -17.478  1.00  0.00      A    N
ATOM   2357  HN  HSP A 159       2.323  11.572 -17.492  1.00  0.00      A    H
ATOM   2358  CA  HSP A 159       1.194   9.862 -17.744  1.00  0.00      A    C
ATOM   2359  HA  HSP A 159       0.928   9.276 -16.877  1.00  0.00      A    H
ATOM   2360  CB  HSP A 159       0.001  10.836 -17.924  1.00  0.00      A    C
ATOM   2361  HB1 HSP A 159      -0.022  11.326 -16.927  1.00  0.00      A    H
ATOM   2362  HB2 HSP A 159       0.245  11.656 -18.633  1.00  0.00      A    H
ATOM   2363  CD2 HSP A 159      -1.927  10.005 -19.301  1.00  0.00      A    C
ATOM   2364  HD2 HSP A 159      -1.676  10.372 -20.288  1.00  0.00      A    H
ATOM   2365  CG  HSP A 159      -1.266  10.243 -18.187  1.00  0.00      A    C
ATOM   2366  NE2 HSP A 159      -3.024   9.276 -18.940  1.00  0.00      A    N
ATOM   2367  HE2 HSP A 159      -3.791   8.835 -19.405  1.00  0.00      A    H
ATOM   2368  ND1 HSP A 159      -1.946   9.633 -17.167  1.00  0.00      A    N
ATOM   2369  HD1 HSP A 159      -1.657   9.765 -16.219  1.00  0.00      A    H
ATOM   2370  CE1 HSP A 159      -3.023   9.080 -17.633  1.00  0.00      A    C
ATOM   2371  HE1 HSP A 159      -3.655   8.489 -17.004  1.00  0.00      A    H
ATOM   2372  C   HSP A 159       1.255   8.964 -18.946  1.00  0.00      A    C
ATOM   2373  O   HSP A 159       1.413   9.420 -20.111  1.00  0.00      A    O
ATOM   2374  N   GLY A 160       1.143   7.610 -18.672  1.00  0.00      A    N
ATOM   2375  HN  GLY A 160       1.058   7.340 -17.717  1.00  0.00      A    H
ATOM   2376  CA  GLY A 160       1.275   6.539 -19.717  1.00  0.00      A    C
ATOM   2377  HA1 GLY A 160       1.989   6.900 -20.443  1.00  0.00      A    H
ATOM   2378  HA2 GLY A 160       1.655   5.674 -19.194  1.00  0.00      A    H
ATOM   2379  C   GLY A 160       0.096   6.069 -20.537  1.00  0.00      A    C
ATOM   2380  O   GLY A 160      -0.887   5.447 -20.095  1.00  0.00      A    O
ATOM   2381  N   VAL A 161       0.060   6.209 -21.829  1.00  0.00      A    N
ATOM   2382  HN  VAL A 161       0.806   6.748 -22.214  1.00  0.00      A    H
ATOM   2383  CA  VAL A 161      -0.939   5.728 -22.747  1.00  0.00      A    C
ATOM   2384  HA  VAL A 161      -1.669   5.192 -22.158  1.00  0.00      A    H
ATOM   2385  CB  VAL A 161      -1.589   6.962 -23.439  1.00  0.00      A    C
ATOM   2386  HB  VAL A 161      -2.338   6.566 -24.158  1.00  0.00      A    H
ATOM   2387  CG1 VAL A 161      -2.202   7.861 -22.408  1.00  0.00      A    C
ATOM   2388 HG11 VAL A 161      -1.410   8.485 -21.942  1.00  0.00      A    H
ATOM   2389 HG12 VAL A 161      -2.936   8.578 -22.834  1.00  0.00      A    H
ATOM   2390 HG13 VAL A 161      -2.635   7.261 -21.579  1.00  0.00      A    H
ATOM   2391  CG2 VAL A 161      -0.562   7.778 -24.181  1.00  0.00      A    C
ATOM   2392 HG21 VAL A 161      -0.100   8.435 -23.414  1.00  0.00      A    H
ATOM   2393 HG22 VAL A 161       0.222   7.143 -24.646  1.00  0.00      A    H
ATOM   2394 HG23 VAL A 161      -1.054   8.390 -24.968  1.00  0.00      A    H
ATOM   2395  C   VAL A 161      -0.352   4.793 -23.796  1.00  0.00      A    C
ATOM   2396  O   VAL A 161       0.835   4.651 -23.937  1.00  0.00      A    O
ATOM   2397  N   ALA A 162      -1.283   4.075 -24.444  1.00  0.00      A    N
ATOM   2398  HN  ALA A 162      -2.236   4.117 -24.155  1.00  0.00      A    H
ATOM   2399  CA  ALA A 162      -0.988   3.157 -25.428  1.00  0.00      A    C
ATOM   2400  HA  ALA A 162       0.081   3.082 -25.557  1.00  0.00      A    H
ATOM   2401  CB  ALA A 162      -1.534   1.711 -24.976  1.00  0.00      A    C
ATOM   2402  HB1 ALA A 162      -1.050   1.348 -24.045  1.00  0.00      A    H
ATOM   2403  HB2 ALA A 162      -2.633   1.827 -24.865  1.00  0.00      A    H
ATOM   2404  HB3 ALA A 162      -1.244   0.982 -25.763  1.00  0.00      A    H
ATOM   2405  C   ALA A 162      -1.589   3.698 -26.754  1.00  0.00      A    C
ATOM   2406  O   ALA A 162      -2.828   3.945 -26.907  1.00  0.00      A    O
ATOM   2407  N   THR A 163      -0.760   3.825 -27.824  1.00  0.00      A    N
ATOM   2408  HN  THR A 163       0.213   3.651 -27.693  1.00  0.00      A    H
ATOM   2409  CA  THR A 163      -1.193   4.291 -29.136  1.00  0.00      A    C
ATOM   2410  HA  THR A 163      -2.040   4.911 -28.882  1.00  0.00      A    H
ATOM   2411  CB  THR A 163      -0.116   5.030 -29.915  1.00  0.00      A    C
ATOM   2412  HB  THR A 163       0.685   4.300 -30.161  1.00  0.00      A    H
ATOM   2413  OG1 THR A 163       0.441   6.011 -29.095  1.00  0.00      A    O
ATOM   2414  HG1 THR A 163       0.836   6.702 -29.632  1.00  0.00      A    H
ATOM   2415  CG2 THR A 163      -0.667   5.718 -31.147  1.00  0.00      A    C
ATOM   2416 HG21 THR A 163       0.085   6.318 -31.702  1.00  0.00      A    H
ATOM   2417 HG22 THR A 163      -1.039   5.002 -31.910  1.00  0.00      A    H
ATOM   2418 HG23 THR A 163      -1.530   6.363 -30.875  1.00  0.00      A    H
ATOM   2419  C   THR A 163      -1.636   3.126 -29.984  1.00  0.00      A    C
ATOM   2420  O   THR A 163      -0.925   2.161 -30.267  1.00  0.00      A    O
ATOM   2421  N   VAL A 164      -2.883   3.132 -30.536  1.00  0.00      A    N
ATOM   2422  HN  VAL A 164      -3.567   3.841 -30.384  1.00  0.00      A    H
ATOM   2423  CA  VAL A 164      -3.362   1.975 -31.271  1.00  0.00      A    C
ATOM   2424  HA  VAL A 164      -2.726   1.118 -31.103  1.00  0.00      A    H
ATOM   2425  CB  VAL A 164      -4.652   1.396 -30.855  1.00  0.00      A    C
ATOM   2426  HB  VAL A 164      -4.737   0.410 -31.361  1.00  0.00      A    H
ATOM   2427  CG1 VAL A 164      -4.801   1.271 -29.343  1.00  0.00      A    C
ATOM   2428 HG11 VAL A 164      -3.853   0.790 -29.022  1.00  0.00      A    H
ATOM   2429 HG12 VAL A 164      -4.956   2.224 -28.794  1.00  0.00      A    H
ATOM   2430 HG13 VAL A 164      -5.662   0.609 -29.110  1.00  0.00      A    H
ATOM   2431  CG2 VAL A 164      -5.796   2.372 -31.187  1.00  0.00      A    C
ATOM   2432 HG21 VAL A 164      -5.674   2.640 -32.259  1.00  0.00      A    H
ATOM   2433 HG22 VAL A 164      -6.849   2.061 -31.023  1.00  0.00      A    H
ATOM   2434 HG23 VAL A 164      -5.594   3.288 -30.592  1.00  0.00      A    H
ATOM   2435  C   VAL A 164      -3.342   2.249 -32.753  1.00  0.00      A    C
ATOM   2436  O   VAL A 164      -3.523   1.310 -33.541  1.00  0.00      A    O
ATOM   2437  N   GLY A 165      -3.200   3.524 -33.237  1.00  0.00      A    N
ATOM   2438  HN  GLY A 165      -2.930   4.279 -32.645  1.00  0.00      A    H
ATOM   2439  CA  GLY A 165      -3.424   3.666 -34.662  1.00  0.00      A    C
ATOM   2440  HA1 GLY A 165      -2.672   3.091 -35.182  1.00  0.00      A    H
ATOM   2441  HA2 GLY A 165      -4.393   3.266 -34.922  1.00  0.00      A    H
ATOM   2442  C   GLY A 165      -3.206   5.097 -35.060  1.00  0.00      A    C
ATOM   2443  O   GLY A 165      -3.024   5.967 -34.239  1.00  0.00      A    O
ATOM   2444  N   TYR A 166      -3.404   5.460 -36.362  1.00  0.00      A    N
ATOM   2445  HN  TYR A 166      -3.649   4.796 -37.064  1.00  0.00      A    H
ATOM   2446  CA  TYR A 166      -3.519   6.772 -36.855  1.00  0.00      A    C
ATOM   2447  HA  TYR A 166      -3.958   7.296 -36.019  1.00  0.00      A    H
ATOM   2448  CB  TYR A 166      -2.220   7.421 -37.351  1.00  0.00      A    C
ATOM   2449  HB1 TYR A 166      -2.398   8.472 -37.662  1.00  0.00      A    H
ATOM   2450  HB2 TYR A 166      -1.471   7.412 -36.531  1.00  0.00      A    H
ATOM   2451  CG  TYR A 166      -1.548   6.657 -38.432  1.00  0.00      A    C
ATOM   2452  CD1 TYR A 166      -1.967   6.867 -39.787  1.00  0.00      A    C
ATOM   2453  HD1 TYR A 166      -2.686   7.632 -40.040  1.00  0.00      A    H
ATOM   2454  CE1 TYR A 166      -1.424   6.083 -40.797  1.00  0.00      A    C
ATOM   2455  HE1 TYR A 166      -1.732   6.295 -41.810  1.00  0.00      A    H
ATOM   2456  CZ  TYR A 166      -0.414   5.157 -40.534  1.00  0.00      A    C
ATOM   2457  OH  TYR A 166       0.350   4.474 -41.464  1.00  0.00      A    O
ATOM   2458  HH  TYR A 166       0.014   4.663 -42.343  1.00  0.00      A    H
ATOM   2459  CD2 TYR A 166      -0.700   5.637 -38.150  1.00  0.00      A    C
ATOM   2460  HD2 TYR A 166      -0.417   5.426 -37.129  1.00  0.00      A    H
ATOM   2461  CE2 TYR A 166      -0.013   4.964 -39.186  1.00  0.00      A    C
ATOM   2462  HE2 TYR A 166       0.652   4.204 -38.802  1.00  0.00      A    H
ATOM   2463  C   TYR A 166      -4.646   6.815 -37.923  1.00  0.00      A    C
ATOM   2464  O   TYR A 166      -4.753   5.861 -38.645  1.00  0.00      A    O
ATOM   2465  N   SER A 167      -5.545   7.811 -37.981  1.00  0.00      A    N
ATOM   2466  HN  SER A 167      -5.582   8.609 -37.384  1.00  0.00      A    H
ATOM   2467  CA  SER A 167      -6.392   7.832 -39.181  1.00  0.00      A    C
ATOM   2468  HA  SER A 167      -5.815   7.489 -40.027  1.00  0.00      A    H
ATOM   2469  CB  SER A 167      -7.722   6.916 -39.045  1.00  0.00      A    C
ATOM   2470  HB1 SER A 167      -7.555   5.898 -38.634  1.00  0.00      A    H
ATOM   2471  HB2 SER A 167      -8.334   7.467 -38.299  1.00  0.00      A    H
ATOM   2472  OG  SER A 167      -8.533   6.822 -40.234  1.00  0.00      A    O
ATOM   2473  HG1 SER A 167      -9.020   5.996 -40.175  1.00  0.00      A    H
ATOM   2474  C   SER A 167      -6.566   9.305 -39.527  1.00  0.00      A    C
ATOM   2475  O   SER A 167      -5.797  10.129 -39.070  1.00  0.00      A    O
ATOM   2476  N   ASN A 168      -7.539   9.600 -40.401  1.00  0.00      A    N
ATOM   2477  HN  ASN A 168      -8.089   8.796 -40.614  1.00  0.00      A    H
ATOM   2478  CA  ASN A 168      -7.940  10.803 -40.952  1.00  0.00      A    C
ATOM   2479  HA  ASN A 168      -7.670  11.574 -40.244  1.00  0.00      A    H
ATOM   2480  CB  ASN A 168      -7.251  10.955 -42.353  1.00  0.00      A    C
ATOM   2481  HB1 ASN A 168      -6.155  10.927 -42.173  1.00  0.00      A    H
ATOM   2482  HB2 ASN A 168      -7.613  10.100 -42.962  1.00  0.00      A    H
ATOM   2483  CG  ASN A 168      -7.506  12.340 -43.091  1.00  0.00      A    C
ATOM   2484  OD1 ASN A 168      -6.960  13.372 -42.704  1.00  0.00      A    O
ATOM   2485  ND2 ASN A 168      -8.258  12.319 -44.218  1.00  0.00      A    N
ATOM   2486 HD21 ASN A 168      -8.362  13.188 -44.702  1.00  0.00      A    H
ATOM   2487 HD22 ASN A 168      -8.837  11.515 -44.353  1.00  0.00      A    H
ATOM   2488  C   ASN A 168      -9.448  10.857 -41.201  1.00  0.00      A    C
ATOM   2489  O   ASN A 168     -10.066   9.810 -41.439  1.00  0.00      A    O
ATOM   2490  N   GLU A 169     -10.087  12.072 -41.053  1.00  0.00      A    N
ATOM   2491  HN  GLU A 169      -9.572  12.824 -40.649  1.00  0.00      A    H
ATOM   2492  CA  GLU A 169     -11.509  12.218 -41.500  1.00  0.00      A    C
ATOM   2493  HA  GLU A 169     -11.747  11.511 -42.281  1.00  0.00      A    H
ATOM   2494  CB  GLU A 169     -12.519  11.874 -40.381  1.00  0.00      A    C
ATOM   2495  HB1 GLU A 169     -12.429  10.830 -40.011  1.00  0.00      A    H
ATOM   2496  HB2 GLU A 169     -12.317  12.450 -39.453  1.00  0.00      A    H
ATOM   2497  CG  GLU A 169     -13.966  12.124 -40.881  1.00  0.00      A    C
ATOM   2498  HG1 GLU A 169     -14.035  13.120 -41.369  1.00  0.00      A    H
ATOM   2499  HG2 GLU A 169     -14.172  11.401 -41.699  1.00  0.00      A    H
ATOM   2500  CD  GLU A 169     -15.030  11.866 -39.848  1.00  0.00      A    C
ATOM   2501  OE1 GLU A 169     -16.018  11.184 -40.271  1.00  0.00      A    O
ATOM   2502  OE2 GLU A 169     -14.926  12.340 -38.632  1.00  0.00      A    O
ATOM   2503  C   GLU A 169     -11.600  13.631 -42.083  1.00  0.00      A    C
ATOM   2504  O   GLU A 169     -11.214  14.548 -41.424  1.00  0.00      A    O
ATOM   2505  N   ASN A 170     -12.080  13.828 -43.329  1.00  0.00      A    N
ATOM   2506  HN  ASN A 170     -12.548  13.204 -43.950  1.00  0.00      A    H
ATOM   2507  CA  ASN A 170     -12.100  15.116 -44.017  1.00  0.00      A    C
ATOM   2508  HA  ASN A 170     -12.473  15.020 -45.026  1.00  0.00      A    H
ATOM   2509  CB  ASN A 170     -12.883  16.321 -43.302  1.00  0.00      A    C
ATOM   2510  HB1 ASN A 170     -12.441  16.513 -42.301  1.00  0.00      A    H
ATOM   2511  HB2 ASN A 170     -12.958  17.231 -43.936  1.00  0.00      A    H
ATOM   2512  CG  ASN A 170     -14.302  15.932 -42.985  1.00  0.00      A    C
ATOM   2513  OD1 ASN A 170     -14.735  16.092 -41.863  1.00  0.00      A    O
ATOM   2514  ND2 ASN A 170     -15.087  15.351 -43.932  1.00  0.00      A    N
ATOM   2515 HD21 ASN A 170     -15.980  15.084 -43.569  1.00  0.00      A    H
ATOM   2516 HD22 ASN A 170     -14.723  15.150 -44.842  1.00  0.00      A    H
ATOM   2517  C   ASN A 170     -10.671  15.494 -44.423  1.00  0.00      A    C
ATOM   2518  O   ASN A 170     -10.105  14.859 -45.244  1.00  0.00      A    O
ATOM   2519  N   GLY A 171     -10.065  16.452 -43.704  1.00  0.00      A    N
ATOM   2520  HN  GLY A 171     -10.544  17.026 -43.045  1.00  0.00      A    H
ATOM   2521  CA  GLY A 171      -8.631  16.715 -43.862  1.00  0.00      A    C
ATOM   2522  HA1 GLY A 171      -8.220  16.014 -44.573  1.00  0.00      A    H
ATOM   2523  HA2 GLY A 171      -8.458  17.717 -44.226  1.00  0.00      A    H
ATOM   2524  C   GLY A 171      -7.901  16.727 -42.576  1.00  0.00      A    C
ATOM   2525  O   GLY A 171      -6.793  17.161 -42.485  1.00  0.00      A    O
ATOM   2526  N   THR A 172      -8.490  16.276 -41.494  1.00  0.00      A    N
ATOM   2527  HN  THR A 172      -9.372  15.816 -41.549  1.00  0.00      A    H
ATOM   2528  CA  THR A 172      -7.909  16.300 -40.152  1.00  0.00      A    C
ATOM   2529  HA  THR A 172      -7.184  17.100 -40.183  1.00  0.00      A    H
ATOM   2530  CB  THR A 172      -8.845  16.528 -38.960  1.00  0.00      A    C
ATOM   2531  HB  THR A 172      -9.700  15.819 -38.980  1.00  0.00      A    H
ATOM   2532  OG1 THR A 172      -9.127  17.901 -38.977  1.00  0.00      A    O
ATOM   2533  HG1 THR A 172      -9.671  18.002 -38.192  1.00  0.00      A    H
ATOM   2534  CG2 THR A 172      -8.066  16.391 -37.530  1.00  0.00      A    C
ATOM   2535 HG21 THR A 172      -7.157  17.022 -37.434  1.00  0.00      A    H
ATOM   2536 HG22 THR A 172      -8.724  16.737 -36.705  1.00  0.00      A    H
ATOM   2537 HG23 THR A 172      -7.809  15.312 -37.475  1.00  0.00      A    H
ATOM   2538  C   THR A 172      -7.337  14.976 -39.754  1.00  0.00      A    C
ATOM   2539  O   THR A 172      -8.009  13.952 -39.572  1.00  0.00      A    O
ATOM   2540  N   LYS A 173      -5.974  14.831 -39.703  1.00  0.00      A    N
ATOM   2541  HN  LYS A 173      -5.480  15.636 -40.022  1.00  0.00      A    H
ATOM   2542  CA  LYS A 173      -5.359  13.695 -39.190  1.00  0.00      A    C
ATOM   2543  HA  LYS A 173      -5.883  12.834 -39.578  1.00  0.00      A    H
ATOM   2544  CB  LYS A 173      -3.951  13.458 -39.829  1.00  0.00      A    C
ATOM   2545  HB1 LYS A 173      -3.335  14.330 -39.520  1.00  0.00      A    H
ATOM   2546  HB2 LYS A 173      -3.488  12.630 -39.251  1.00  0.00      A    H
ATOM   2547  CG  LYS A 173      -3.993  13.087 -41.391  1.00  0.00      A    C
ATOM   2548  HG1 LYS A 173      -4.532  12.160 -41.681  1.00  0.00      A    H
ATOM   2549  HG2 LYS A 173      -4.518  13.832 -42.026  1.00  0.00      A    H
ATOM   2550  CD  LYS A 173      -2.520  12.933 -41.840  1.00  0.00      A    C
ATOM   2551  HD1 LYS A 173      -1.837  13.758 -41.544  1.00  0.00      A    H
ATOM   2552  HD2 LYS A 173      -2.013  12.051 -41.393  1.00  0.00      A    H
ATOM   2553  CE  LYS A 173      -2.349  12.816 -43.281  1.00  0.00      A    C
ATOM   2554  HE1 LYS A 173      -2.909  11.948 -43.690  1.00  0.00      A    H
ATOM   2555  HE2 LYS A 173      -2.618  13.730 -43.851  1.00  0.00      A    H
ATOM   2556  NZ  LYS A 173      -0.867  12.623 -43.584  1.00  0.00      A    N
ATOM   2557  HZ1 LYS A 173      -0.597  11.621 -43.652  1.00  0.00      A    H
ATOM   2558  HZ2 LYS A 173      -0.656  13.146 -44.457  1.00  0.00      A    H
ATOM   2559  HZ3 LYS A 173      -0.276  13.107 -42.878  1.00  0.00      A    H
ATOM   2560  C   LYS A 173      -5.321  13.649 -37.674  1.00  0.00      A    C
ATOM   2561  O   LYS A 173      -4.931  14.644 -37.040  1.00  0.00      A    O
ATOM   2562  N   TYR A 174      -5.711  12.486 -37.129  1.00  0.00      A    N
ATOM   2563  HN  TYR A 174      -5.982  11.652 -37.602  1.00  0.00      A    H
ATOM   2564  CA  TYR A 174      -5.566  12.121 -35.719  1.00  0.00      A    C
ATOM   2565  HA  TYR A 174      -4.944  12.834 -35.198  1.00  0.00      A    H
ATOM   2566  CB  TYR A 174      -6.950  12.094 -35.015  1.00  0.00      A    C
ATOM   2567  HB1 TYR A 174      -6.899  12.017 -33.908  1.00  0.00      A    H
ATOM   2568  HB2 TYR A 174      -7.311  13.128 -35.200  1.00  0.00      A    H
ATOM   2569  CG  TYR A 174      -7.960  11.169 -35.710  1.00  0.00      A    C
ATOM   2570  CD1 TYR A 174      -7.921   9.798 -35.472  1.00  0.00      A    C
ATOM   2571  HD1 TYR A 174      -7.167   9.320 -34.865  1.00  0.00      A    H
ATOM   2572  CE1 TYR A 174      -8.955   8.990 -36.070  1.00  0.00      A    C
ATOM   2573  HE1 TYR A 174      -8.795   7.956 -35.806  1.00  0.00      A    H
ATOM   2574  CZ  TYR A 174      -9.951   9.557 -36.835  1.00  0.00      A    C
ATOM   2575  OH  TYR A 174     -10.952   8.699 -37.420  1.00  0.00      A    O
ATOM   2576  HH  TYR A 174     -11.718   9.258 -37.566  1.00  0.00      A    H
ATOM   2577  CD2 TYR A 174      -8.898  11.700 -36.617  1.00  0.00      A    C
ATOM   2578  HD2 TYR A 174      -8.770  12.734 -36.901  1.00  0.00      A    H
ATOM   2579  CE2 TYR A 174      -9.935  10.922 -37.149  1.00  0.00      A    C
ATOM   2580  HE2 TYR A 174     -10.706  11.272 -37.819  1.00  0.00      A    H
ATOM   2581  C   TYR A 174      -4.776  10.835 -35.413  1.00  0.00      A    C
ATOM   2582  O   TYR A 174      -4.529  10.051 -36.313  1.00  0.00      A    O
ATOM   2583  N   TRP A 175      -4.304  10.736 -34.184  1.00  0.00      A    N
ATOM   2584  HN  TRP A 175      -4.250  11.520 -33.572  1.00  0.00      A    H
ATOM   2585  CA  TRP A 175      -3.926   9.419 -33.584  1.00  0.00      A    C
ATOM   2586  HA  TRP A 175      -3.766   8.684 -34.359  1.00  0.00      A    H
ATOM   2587  CB  TRP A 175      -2.716   9.414 -32.725  1.00  0.00      A    C
ATOM   2588  HB1 TRP A 175      -2.727  10.226 -31.967  1.00  0.00      A    H
ATOM   2589  HB2 TRP A 175      -2.567   8.437 -32.217  1.00  0.00      A    H
ATOM   2590  CG  TRP A 175      -1.413   9.623 -33.519  1.00  0.00      A    C
ATOM   2591  CD1 TRP A 175      -0.650   8.650 -34.145  1.00  0.00      A    C
ATOM   2592  HD1 TRP A 175      -1.025   7.640 -34.226  1.00  0.00      A    H
ATOM   2593  NE1 TRP A 175       0.553   9.178 -34.576  1.00  0.00      A    N
ATOM   2594  HE1 TRP A 175       0.982   8.805 -35.369  1.00  0.00      A    H
ATOM   2595  CE2 TRP A 175       0.711  10.445 -34.100  1.00  0.00      A    C
ATOM   2596  CD2 TRP A 175      -0.592  10.774 -33.486  1.00  0.00      A    C
ATOM   2597  CE3 TRP A 175      -0.719  11.982 -32.852  1.00  0.00      A    C
ATOM   2598  HE3 TRP A 175      -1.610  12.245 -32.301  1.00  0.00      A    H
ATOM   2599  CZ3 TRP A 175       0.295  12.932 -32.827  1.00  0.00      A    C
ATOM   2600  HZ3 TRP A 175       0.219  13.862 -32.282  1.00  0.00      A    H
ATOM   2601  CZ2 TRP A 175       1.675  11.396 -34.190  1.00  0.00      A    C
ATOM   2602  HZ2 TRP A 175       2.593  11.189 -34.720  1.00  0.00      A    H
ATOM   2603  CH2 TRP A 175       1.484  12.685 -33.517  1.00  0.00      A    C
ATOM   2604  HH2 TRP A 175       2.246  13.450 -33.517  1.00  0.00      A    H
ATOM   2605  C   TRP A 175      -5.053   8.786 -32.839  1.00  0.00      A    C
ATOM   2606  O   TRP A 175      -5.894   9.534 -32.334  1.00  0.00      A    O
ATOM   2607  N   ILE A 176      -5.088   7.442 -32.788  1.00  0.00      A    N
ATOM   2608  HN  ILE A 176      -4.520   6.831 -33.333  1.00  0.00      A    H
ATOM   2609  CA  ILE A 176      -5.993   6.752 -31.879  1.00  0.00      A    C
ATOM   2610  HA  ILE A 176      -6.621   7.535 -31.479  1.00  0.00      A    H
ATOM   2611  CB  ILE A 176      -6.954   5.663 -32.433  1.00  0.00      A    C
ATOM   2612  HB  ILE A 176      -6.429   4.692 -32.558  1.00  0.00      A    H
ATOM   2613  CG2 ILE A 176      -8.084   5.539 -31.372  1.00  0.00      A    C
ATOM   2614 HG21 ILE A 176      -8.760   4.775 -31.813  1.00  0.00      A    H
ATOM   2615 HG22 ILE A 176      -7.630   5.312 -30.385  1.00  0.00      A    H
ATOM   2616 HG23 ILE A 176      -8.643   6.499 -31.319  1.00  0.00      A    H
ATOM   2617  CG1 ILE A 176      -7.565   5.900 -33.850  1.00  0.00      A    C
ATOM   2618 HG11 ILE A 176      -8.323   5.096 -33.967  1.00  0.00      A    H
ATOM   2619 HG12 ILE A 176      -8.062   6.893 -33.900  1.00  0.00      A    H
ATOM   2620  CD  ILE A 176      -6.550   5.875 -34.970  1.00  0.00      A    C
ATOM   2621  HD1 ILE A 176      -6.210   4.860 -35.270  1.00  0.00      A    H
ATOM   2622  HD2 ILE A 176      -6.997   6.239 -35.920  1.00  0.00      A    H
ATOM   2623  HD3 ILE A 176      -5.628   6.471 -34.804  1.00  0.00      A    H
ATOM   2624  C   ILE A 176      -5.233   6.314 -30.690  1.00  0.00      A    C
ATOM   2625  O   ILE A 176      -4.274   5.587 -30.770  1.00  0.00      A    O
ATOM   2626  N   VAL A 177      -5.682   6.748 -29.528  1.00  0.00      A    N
ATOM   2627  HN  VAL A 177      -6.458   7.374 -29.504  1.00  0.00      A    H
ATOM   2628  CA  VAL A 177      -5.007   6.520 -28.281  1.00  0.00      A    C
ATOM   2629  HA  VAL A 177      -4.192   5.815 -28.362  1.00  0.00      A    H
ATOM   2630  CB  VAL A 177      -4.473   7.887 -27.912  1.00  0.00      A    C
ATOM   2631  HB  VAL A 177      -5.323   8.601 -27.961  1.00  0.00      A    H
ATOM   2632  CG1 VAL A 177      -3.741   7.869 -26.609  1.00  0.00      A    C
ATOM   2633 HG11 VAL A 177      -4.385   7.650 -25.731  1.00  0.00      A    H
ATOM   2634 HG12 VAL A 177      -3.027   7.018 -26.606  1.00  0.00      A    H
ATOM   2635 HG13 VAL A 177      -3.144   8.773 -26.365  1.00  0.00      A    H
ATOM   2636  CG2 VAL A 177      -3.396   8.340 -28.952  1.00  0.00      A    C
ATOM   2637 HG21 VAL A 177      -3.882   8.689 -29.889  1.00  0.00      A    H
ATOM   2638 HG22 VAL A 177      -2.602   9.039 -28.614  1.00  0.00      A    H
ATOM   2639 HG23 VAL A 177      -2.770   7.468 -29.236  1.00  0.00      A    H
ATOM   2640  C   VAL A 177      -5.839   5.961 -27.090  1.00  0.00      A    C
ATOM   2641  O   VAL A 177      -6.918   6.444 -26.757  1.00  0.00      A    O
ATOM   2642  N   LYS A 178      -5.338   4.914 -26.449  1.00  0.00      A    N
ATOM   2643  HN  LYS A 178      -4.433   4.562 -26.674  1.00  0.00      A    H
ATOM   2644  CA  LYS A 178      -5.987   4.217 -25.385  1.00  0.00      A    C
ATOM   2645  HA  LYS A 178      -7.039   4.454 -25.454  1.00  0.00      A    H
ATOM   2646  CB  LYS A 178      -5.633   2.719 -25.413  1.00  0.00      A    C
ATOM   2647  HB1 LYS A 178      -6.198   2.202 -26.218  1.00  0.00      A    H
ATOM   2648  HB2 LYS A 178      -4.549   2.719 -25.660  1.00  0.00      A    H
ATOM   2649  CG  LYS A 178      -5.906   1.834 -24.134  1.00  0.00      A    C
ATOM   2650  HG1 LYS A 178      -5.370   2.225 -23.243  1.00  0.00      A    H
ATOM   2651  HG2 LYS A 178      -7.004   1.811 -23.964  1.00  0.00      A    H
ATOM   2652  CD  LYS A 178      -5.406   0.451 -24.428  1.00  0.00      A    C
ATOM   2653  HD1 LYS A 178      -6.094   0.055 -25.206  1.00  0.00      A    H
ATOM   2654  HD2 LYS A 178      -4.357   0.456 -24.795  1.00  0.00      A    H
ATOM   2655  CE  LYS A 178      -5.408  -0.381 -23.149  1.00  0.00      A    C
ATOM   2656  HE1 LYS A 178      -4.478  -0.034 -22.649  1.00  0.00      A    H
ATOM   2657  HE2 LYS A 178      -6.274  -0.158 -22.490  1.00  0.00      A    H
ATOM   2658  NZ  LYS A 178      -5.503  -1.855 -23.356  1.00  0.00      A    N
ATOM   2659  HZ1 LYS A 178      -6.365  -2.154 -23.855  1.00  0.00      A    H
ATOM   2660  HZ2 LYS A 178      -4.699  -2.178 -23.930  1.00  0.00      A    H
ATOM   2661  HZ3 LYS A 178      -5.490  -2.381 -22.459  1.00  0.00      A    H
ATOM   2662  C   LYS A 178      -5.470   4.815 -24.117  1.00  0.00      A    C
ATOM   2663  O   LYS A 178      -4.233   4.832 -23.930  1.00  0.00      A    O
ATOM   2664  N   ASN A 179      -6.334   5.425 -23.298  1.00  0.00      A    N
ATOM   2665  HN  ASN A 179      -7.314   5.336 -23.459  1.00  0.00      A    H
ATOM   2666  CA  ASN A 179      -5.909   6.049 -22.073  1.00  0.00      A    C
ATOM   2667  HA  ASN A 179      -4.985   6.557 -22.307  1.00  0.00      A    H
ATOM   2668  CB  ASN A 179      -6.940   6.988 -21.554  1.00  0.00      A    C
ATOM   2669  HB1 ASN A 179      -7.252   7.659 -22.383  1.00  0.00      A    H
ATOM   2670  HB2 ASN A 179      -7.858   6.484 -21.185  1.00  0.00      A    H
ATOM   2671  CG  ASN A 179      -6.436   8.031 -20.507  1.00  0.00      A    C
ATOM   2672  OD1 ASN A 179      -5.245   8.303 -20.341  1.00  0.00      A    O
ATOM   2673  ND2 ASN A 179      -7.337   8.658 -19.720  1.00  0.00      A    N
ATOM   2674 HD21 ASN A 179      -7.106   9.315 -19.002  1.00  0.00      A    H
ATOM   2675 HD22 ASN A 179      -8.282   8.377 -19.886  1.00  0.00      A    H
ATOM   2676  C   ASN A 179      -5.600   4.959 -21.023  1.00  0.00      A    C
ATOM   2677  O   ASN A 179      -6.007   3.754 -21.136  1.00  0.00      A    O
ATOM   2678  N   SER A 180      -4.970   5.345 -19.913  1.00  0.00      A    N
ATOM   2679  HN  SER A 180      -4.618   6.276 -19.862  1.00  0.00      A    H
ATOM   2680  CA  SER A 180      -5.214   4.682 -18.592  1.00  0.00      A    C
ATOM   2681  HA  SER A 180      -5.420   3.669 -18.904  1.00  0.00      A    H
ATOM   2682  CB  SER A 180      -4.126   4.926 -17.532  1.00  0.00      A    C
ATOM   2683  HB1 SER A 180      -4.471   4.312 -16.672  1.00  0.00      A    H
ATOM   2684  HB2 SER A 180      -3.150   4.517 -17.869  1.00  0.00      A    H
ATOM   2685  OG  SER A 180      -3.925   6.375 -17.333  1.00  0.00      A    O
ATOM   2686  HG1 SER A 180      -3.356   6.427 -16.562  1.00  0.00      A    H
ATOM   2687  C   SER A 180      -6.561   5.097 -17.975  1.00  0.00      A    C
ATOM   2688  O   SER A 180      -7.550   5.242 -18.736  1.00  0.00      A    O
ATOM   2689  N   TRP A 181      -6.697   5.388 -16.664  1.00  0.00      A    N
ATOM   2690  HN  TRP A 181      -5.846   5.429 -16.147  1.00  0.00      A    H
ATOM   2691  CA  TRP A 181      -7.878   5.874 -16.035  1.00  0.00      A    C
ATOM   2692  HA  TRP A 181      -7.677   6.060 -14.990  1.00  0.00      A    H
ATOM   2693  CB  TRP A 181      -8.249   7.374 -16.411  1.00  0.00      A    C
ATOM   2694  HB1 TRP A 181      -8.674   7.421 -17.437  1.00  0.00      A    H
ATOM   2695  HB2 TRP A 181      -9.101   7.801 -15.840  1.00  0.00      A    H
ATOM   2696  CG  TRP A 181      -7.137   8.379 -16.221  1.00  0.00      A    C
ATOM   2697  CD1 TRP A 181      -5.918   8.296 -15.622  1.00  0.00      A    C
ATOM   2698  HD1 TRP A 181      -5.808   7.470 -14.936  1.00  0.00      A    H
ATOM   2699  NE1 TRP A 181      -5.336   9.550 -15.540  1.00  0.00      A    N
ATOM   2700  HE1 TRP A 181      -4.686   9.709 -14.830  1.00  0.00      A    H
ATOM   2701  CE2 TRP A 181      -6.041  10.465 -16.205  1.00  0.00      A    C
ATOM   2702  CD2 TRP A 181      -7.198   9.810 -16.665  1.00  0.00      A    C
ATOM   2703  CE3 TRP A 181      -8.237  10.530 -17.247  1.00  0.00      A    C
ATOM   2704  HE3 TRP A 181      -9.120  10.131 -17.723  1.00  0.00      A    H
ATOM   2705  CZ3 TRP A 181      -8.008  11.885 -17.616  1.00  0.00      A    C
ATOM   2706  HZ3 TRP A 181      -8.728  12.375 -18.257  1.00  0.00      A    H
ATOM   2707  CZ2 TRP A 181      -5.880  11.806 -16.379  1.00  0.00      A    C
ATOM   2708  HZ2 TRP A 181      -4.972  12.301 -16.069  1.00  0.00      A    H
ATOM   2709  CH2 TRP A 181      -6.802  12.517 -17.134  1.00  0.00      A    C
ATOM   2710  HH2 TRP A 181      -6.695  13.549 -17.434  1.00  0.00      A    H
ATOM   2711  C   TRP A 181      -9.097   4.967 -15.889  1.00  0.00      A    C
ATOM   2712  O   TRP A 181      -9.460   4.484 -14.837  1.00  0.00      A    O
ATOM   2713  N   GLY A 182      -9.811   4.648 -17.005  1.00  0.00      A    N
ATOM   2714  HN  GLY A 182      -9.442   5.073 -17.828  1.00  0.00      A    H
ATOM   2715  CA  GLY A 182     -10.957   3.768 -17.040  1.00  0.00      A    C
ATOM   2716  HA1 GLY A 182     -10.545   2.775 -17.143  1.00  0.00      A    H
ATOM   2717  HA2 GLY A 182     -11.450   3.934 -16.094  1.00  0.00      A    H
ATOM   2718  C   GLY A 182     -11.875   4.046 -18.102  1.00  0.00      A    C
ATOM   2719  O   GLY A 182     -11.786   5.002 -18.902  1.00  0.00      A    O
ATOM   2720  N   SER A 183     -12.938   3.174 -18.185  1.00  0.00      A    N
ATOM   2721  HN  SER A 183     -12.956   2.487 -17.462  1.00  0.00      A    H
ATOM   2722  CA  SER A 183     -13.905   3.110 -19.260  1.00  0.00      A    C
ATOM   2723  HA  SER A 183     -13.368   3.046 -20.195  1.00  0.00      A    H
ATOM   2724  CB  SER A 183     -14.749   1.795 -19.106  1.00  0.00      A    C
ATOM   2725  HB1 SER A 183     -15.485   1.728 -19.936  1.00  0.00      A    H
ATOM   2726  HB2 SER A 183     -14.090   0.921 -19.296  1.00  0.00      A    H
ATOM   2727  OG  SER A 183     -15.483   1.784 -17.886  1.00  0.00      A    O
ATOM   2728  HG1 SER A 183     -14.810   1.645 -17.217  1.00  0.00      A    H
ATOM   2729  C   SER A 183     -14.859   4.250 -19.422  1.00  0.00      A    C
ATOM   2730  O   SER A 183     -15.290   4.567 -20.575  1.00  0.00      A    O
ATOM   2731  N   GLU A 184     -15.294   4.847 -18.259  1.00  0.00      A    N
ATOM   2732  HN  GLU A 184     -15.054   4.415 -17.393  1.00  0.00      A    H
ATOM   2733  CA  GLU A 184     -16.283   5.915 -18.171  1.00  0.00      A    C
ATOM   2734  HA  GLU A 184     -17.098   5.639 -18.824  1.00  0.00      A    H
ATOM   2735  CB  GLU A 184     -16.825   6.042 -16.742  1.00  0.00      A    C
ATOM   2736  HB1 GLU A 184     -16.111   6.431 -15.985  1.00  0.00      A    H
ATOM   2737  HB2 GLU A 184     -17.555   6.878 -16.789  1.00  0.00      A    H
ATOM   2738  CG  GLU A 184     -17.576   4.785 -16.270  1.00  0.00      A    C
ATOM   2739  HG1 GLU A 184     -18.246   4.528 -17.119  1.00  0.00      A    H
ATOM   2740  HG2 GLU A 184     -16.910   3.900 -16.178  1.00  0.00      A    H
ATOM   2741  CD  GLU A 184     -18.332   5.000 -14.882  1.00  0.00      A    C
ATOM   2742  OE1 GLU A 184     -19.247   5.805 -14.836  1.00  0.00      A    O
ATOM   2743  OE2 GLU A 184     -18.050   4.243 -13.892  1.00  0.00      A    O
ATOM   2744  C   GLU A 184     -15.743   7.277 -18.719  1.00  0.00      A    C
ATOM   2745  O   GLU A 184     -16.401   8.342 -18.727  1.00  0.00      A    O
ATOM   2746  N   TRP A 185     -14.536   7.333 -19.167  1.00  0.00      A    N
ATOM   2747  HN  TRP A 185     -14.042   6.469 -19.103  1.00  0.00      A    H
ATOM   2748  CA  TRP A 185     -13.870   8.485 -19.596  1.00  0.00      A    C
ATOM   2749  HA  TRP A 185     -14.492   9.348 -19.408  1.00  0.00      A    H
ATOM   2750  CB  TRP A 185     -12.451   8.596 -18.902  1.00  0.00      A    C
ATOM   2751  HB1 TRP A 185     -12.609   8.816 -17.825  1.00  0.00      A    H
ATOM   2752  HB2 TRP A 185     -11.879   7.662 -19.088  1.00  0.00      A    H
ATOM   2753  CG  TRP A 185     -11.608   9.744 -19.451  1.00  0.00      A    C
ATOM   2754  CD1 TRP A 185     -11.679  11.004 -19.002  1.00  0.00      A    C
ATOM   2755  HD1 TRP A 185     -12.352  11.399 -18.256  1.00  0.00      A    H
ATOM   2756  NE1 TRP A 185     -10.762  11.800 -19.677  1.00  0.00      A    N
ATOM   2757  HE1 TRP A 185     -10.686  12.773 -19.679  1.00  0.00      A    H
ATOM   2758  CE2 TRP A 185     -10.288  11.118 -20.743  1.00  0.00      A    C
ATOM   2759  CD2 TRP A 185     -10.764   9.768 -20.618  1.00  0.00      A    C
ATOM   2760  CE3 TRP A 185     -10.390   8.762 -21.566  1.00  0.00      A    C
ATOM   2761  HE3 TRP A 185     -10.804   7.767 -21.504  1.00  0.00      A    H
ATOM   2762  CZ3 TRP A 185      -9.701   9.195 -22.656  1.00  0.00      A    C
ATOM   2763  HZ3 TRP A 185      -9.553   8.524 -23.490  1.00  0.00      A    H
ATOM   2764  CZ2 TRP A 185      -9.411  11.445 -21.757  1.00  0.00      A    C
ATOM   2765  HZ2 TRP A 185      -8.937  12.414 -21.723  1.00  0.00      A    H
ATOM   2766  CH2 TRP A 185      -9.093  10.479 -22.656  1.00  0.00      A    C
ATOM   2767  HH2 TRP A 185      -8.445  10.766 -23.471  1.00  0.00      A    H
ATOM   2768  C   TRP A 185     -13.833   8.372 -21.104  1.00  0.00      A    C
ATOM   2769  O   TRP A 185     -13.714   7.322 -21.648  1.00  0.00      A    O
ATOM   2770  N   GLY A 186     -14.081   9.484 -21.833  1.00  0.00      A    N
ATOM   2771  HN  GLY A 186     -14.152  10.309 -21.277  1.00  0.00      A    H
ATOM   2772  CA  GLY A 186     -13.954   9.594 -23.287  1.00  0.00      A    C
ATOM   2773  HA1 GLY A 186     -14.252  10.585 -23.598  1.00  0.00      A    H
ATOM   2774  HA2 GLY A 186     -12.908   9.486 -23.534  1.00  0.00      A    H
ATOM   2775  C   GLY A 186     -14.746   8.686 -24.143  1.00  0.00      A    C
ATOM   2776  O   GLY A 186     -15.873   8.388 -23.756  1.00  0.00      A    O
ATOM   2777  N   GLU A 187     -14.145   8.210 -25.208  1.00  0.00      A    N
ATOM   2778  HN  GLU A 187     -13.189   8.433 -25.384  1.00  0.00      A    H
ATOM   2779  CA  GLU A 187     -14.826   7.273 -26.073  1.00  0.00      A    C
ATOM   2780  HA  GLU A 187     -15.888   7.456 -25.995  1.00  0.00      A    H
ATOM   2781  CB  GLU A 187     -14.256   7.474 -27.572  1.00  0.00      A    C
ATOM   2782  HB1 GLU A 187     -13.164   7.273 -27.546  1.00  0.00      A    H
ATOM   2783  HB2 GLU A 187     -14.676   6.708 -28.258  1.00  0.00      A    H
ATOM   2784  CG  GLU A 187     -14.514   8.928 -28.033  1.00  0.00      A    C
ATOM   2785  HG1 GLU A 187     -15.525   9.269 -27.725  1.00  0.00      A    H
ATOM   2786  HG2 GLU A 187     -13.795   9.600 -27.518  1.00  0.00      A    H
ATOM   2787  CD  GLU A 187     -14.467   9.223 -29.501  1.00  0.00      A    C
ATOM   2788  OE1 GLU A 187     -13.558   8.773 -30.286  1.00  0.00      A    O
ATOM   2789  OE2 GLU A 187     -15.312  10.040 -29.985  1.00  0.00      A    O
ATOM   2790  C   GLU A 187     -14.541   5.834 -25.570  1.00  0.00      A    C
ATOM   2791  O   GLU A 187     -13.639   5.160 -26.082  1.00  0.00      A    O
ATOM   2792  N   ASN A 188     -15.223   5.322 -24.554  1.00  0.00      A    N
ATOM   2793  HN  ASN A 188     -15.970   5.759 -24.059  1.00  0.00      A    H
ATOM   2794  CA  ASN A 188     -14.949   4.031 -23.937  1.00  0.00      A    C
ATOM   2795  HA  ASN A 188     -15.479   3.996 -22.997  1.00  0.00      A    H
ATOM   2796  CB  ASN A 188     -15.493   2.799 -24.688  1.00  0.00      A    C
ATOM   2797  HB1 ASN A 188     -15.010   2.736 -25.687  1.00  0.00      A    H
ATOM   2798  HB2 ASN A 188     -15.191   1.876 -24.150  1.00  0.00      A    H
ATOM   2799  CG  ASN A 188     -16.970   2.760 -24.738  1.00  0.00      A    C
ATOM   2800  OD1 ASN A 188     -17.572   2.449 -23.725  1.00  0.00      A    O
ATOM   2801  ND2 ASN A 188     -17.541   3.259 -25.875  1.00  0.00      A    N
ATOM   2802 HD21 ASN A 188     -18.420   3.720 -25.991  1.00  0.00      A    H
ATOM   2803 HD22 ASN A 188     -16.946   3.319 -26.677  1.00  0.00      A    H
ATOM   2804  C   ASN A 188     -13.473   3.782 -23.591  1.00  0.00      A    C
ATOM   2805  O   ASN A 188     -12.838   2.744 -23.811  1.00  0.00      A    O
ATOM   2806  N   GLY A 189     -12.884   4.840 -22.995  1.00  0.00      A    N
ATOM   2807  HN  GLY A 189     -13.470   5.594 -22.709  1.00  0.00      A    H
ATOM   2808  CA  GLY A 189     -11.529   4.858 -22.551  1.00  0.00      A    C
ATOM   2809  HA1 GLY A 189     -11.507   5.366 -21.598  1.00  0.00      A    H
ATOM   2810  HA2 GLY A 189     -11.160   3.878 -22.288  1.00  0.00      A    H
ATOM   2811  C   GLY A 189     -10.570   5.389 -23.520  1.00  0.00      A    C
ATOM   2812  O   GLY A 189      -9.439   5.672 -23.143  1.00  0.00      A    O
ATOM   2813  N   TYR A 190     -10.981   5.599 -24.833  1.00  0.00      A    N
ATOM   2814  HN  TYR A 190     -11.893   5.411 -25.188  1.00  0.00      A    H
ATOM   2815  CA  TYR A 190     -10.108   6.038 -25.848  1.00  0.00      A    C
ATOM   2816  HA  TYR A 190      -9.078   5.820 -25.608  1.00  0.00      A    H
ATOM   2817  CB  TYR A 190     -10.412   5.400 -27.189  1.00  0.00      A    C
ATOM   2818  HB1 TYR A 190     -11.508   5.433 -27.367  1.00  0.00      A    H
ATOM   2819  HB2 TYR A 190      -9.953   5.936 -28.048  1.00  0.00      A    H
ATOM   2820  CG  TYR A 190      -9.969   3.970 -27.174  1.00  0.00      A    C
ATOM   2821  CD1 TYR A 190     -10.525   2.986 -26.439  1.00  0.00      A    C
ATOM   2822  HD1 TYR A 190     -11.206   3.288 -25.657  1.00  0.00      A    H
ATOM   2823  CE1 TYR A 190     -10.019   1.639 -26.546  1.00  0.00      A    C
ATOM   2824  HE1 TYR A 190     -10.528   0.916 -25.926  1.00  0.00      A    H
ATOM   2825  CZ  TYR A 190      -8.890   1.348 -27.347  1.00  0.00      A    C
ATOM   2826  OH  TYR A 190      -8.305   0.062 -27.371  1.00  0.00      A    O
ATOM   2827  HH  TYR A 190      -8.756  -0.449 -26.695  1.00  0.00      A    H
ATOM   2828  CD2 TYR A 190      -8.887   3.685 -28.041  1.00  0.00      A    C
ATOM   2829  HD2 TYR A 190      -8.418   4.431 -28.667  1.00  0.00      A    H
ATOM   2830  CE2 TYR A 190      -8.393   2.336 -28.126  1.00  0.00      A    C
ATOM   2831  HE2 TYR A 190      -7.551   2.096 -28.757  1.00  0.00      A    H
ATOM   2832  C   TYR A 190     -10.256   7.584 -26.105  1.00  0.00      A    C
ATOM   2833  O   TYR A 190     -11.307   8.173 -25.749  1.00  0.00      A    O
ATOM   2834  N   ILE A 191      -9.239   8.095 -26.808  1.00  0.00      A    N
ATOM   2835  HN  ILE A 191      -8.499   7.453 -26.996  1.00  0.00      A    H
ATOM   2836  CA  ILE A 191      -9.111   9.544 -27.144  1.00  0.00      A    C
ATOM   2837  HA  ILE A 191     -10.147   9.822 -27.270  1.00  0.00      A    H
ATOM   2838  CB  ILE A 191      -8.389  10.360 -26.084  1.00  0.00      A    C
ATOM   2839  HB  ILE A 191      -9.025  10.245 -25.181  1.00  0.00      A    H
ATOM   2840  CG2 ILE A 191      -7.097   9.740 -25.803  1.00  0.00      A    C
ATOM   2841 HG21 ILE A 191      -7.159   8.695 -25.430  1.00  0.00      A    H
ATOM   2842 HG22 ILE A 191      -6.445   9.729 -26.702  1.00  0.00      A    H
ATOM   2843 HG23 ILE A 191      -6.465  10.293 -25.075  1.00  0.00      A    H
ATOM   2844  CG1 ILE A 191      -8.325  11.833 -26.382  1.00  0.00      A    C
ATOM   2845 HG11 ILE A 191      -7.618  11.954 -27.230  1.00  0.00      A    H
ATOM   2846 HG12 ILE A 191      -9.322  12.109 -26.789  1.00  0.00      A    H
ATOM   2847  CD  ILE A 191      -7.868  12.681 -25.195  1.00  0.00      A    C
ATOM   2848  HD1 ILE A 191      -6.874  12.278 -24.905  1.00  0.00      A    H
ATOM   2849  HD2 ILE A 191      -7.633  13.694 -25.587  1.00  0.00      A    H
ATOM   2850  HD3 ILE A 191      -8.586  12.765 -24.352  1.00  0.00      A    H
ATOM   2851  C   ILE A 191      -8.460   9.627 -28.566  1.00  0.00      A    C
ATOM   2852  O   ILE A 191      -7.521   8.989 -28.919  1.00  0.00      A    O
ATOM   2853  N   ARG A 192      -9.092  10.459 -29.435  1.00  0.00      A    N
ATOM   2854  HN  ARG A 192      -9.898  10.951 -29.116  1.00  0.00      A    H
ATOM   2855  CA  ARG A 192      -8.525  10.877 -30.718  1.00  0.00      A    C
ATOM   2856  HA  ARG A 192      -7.757  10.194 -31.048  1.00  0.00      A    H
ATOM   2857  CB  ARG A 192      -9.632  11.057 -31.836  1.00  0.00      A    C
ATOM   2858  HB1 ARG A 192     -10.442  11.728 -31.481  1.00  0.00      A    H
ATOM   2859  HB2 ARG A 192      -9.298  11.629 -32.728  1.00  0.00      A    H
ATOM   2860  CG  ARG A 192     -10.314   9.720 -32.169  1.00  0.00      A    C
ATOM   2861  HG1 ARG A 192      -9.399   9.199 -32.523  1.00  0.00      A    H
ATOM   2862  HG2 ARG A 192     -10.771   9.298 -31.249  1.00  0.00      A    H
ATOM   2863  CD  ARG A 192     -11.343   9.876 -33.331  1.00  0.00      A    C
ATOM   2864  HD1 ARG A 192     -11.130  10.810 -33.894  1.00  0.00      A    H
ATOM   2865  HD2 ARG A 192     -11.326   9.085 -34.110  1.00  0.00      A    H
ATOM   2866  NE  ARG A 192     -12.739   9.987 -32.665  1.00  0.00      A    N
ATOM   2867  HE  ARG A 192     -12.868   9.576 -31.763  1.00  0.00      A    H
ATOM   2868  CZ  ARG A 192     -13.884  10.254 -33.244  1.00  0.00      A    C
ATOM   2869  NH1 ARG A 192     -14.068  10.534 -34.533  1.00  0.00      A    N
ATOM   2870 HH11 ARG A 192     -13.315  10.351 -35.166  1.00  0.00      A    H
ATOM   2871 HH12 ARG A 192     -14.991  10.380 -34.886  1.00  0.00      A    H
ATOM   2872  NH2 ARG A 192     -14.990  10.131 -32.573  1.00  0.00      A    N
ATOM   2873 HH21 ARG A 192     -14.953   9.906 -31.599  1.00  0.00      A    H
ATOM   2874 HH22 ARG A 192     -15.815  10.443 -33.045  1.00  0.00      A    H
ATOM   2875  C   ARG A 192      -7.693  12.178 -30.600  1.00  0.00      A    C
ATOM   2876  O   ARG A 192      -8.237  13.286 -30.568  1.00  0.00      A    O
ATOM   2877  N   LEU A 193      -6.370  12.048 -30.568  1.00  0.00      A    N
ATOM   2878  HN  LEU A 193      -6.048  11.121 -30.746  1.00  0.00      A    H
ATOM   2879  CA  LEU A 193      -5.433  13.195 -30.451  1.00  0.00      A    C
ATOM   2880  HA  LEU A 193      -5.902  13.991 -29.893  1.00  0.00      A    H
ATOM   2881  CB  LEU A 193      -4.030  12.859 -29.800  1.00  0.00      A    C
ATOM   2882  HB1 LEU A 193      -3.627  12.044 -30.438  1.00  0.00      A    H
ATOM   2883  HB2 LEU A 193      -3.311  13.674 -30.030  1.00  0.00      A    H
ATOM   2884  CG  LEU A 193      -4.075  12.532 -28.303  1.00  0.00      A    C
ATOM   2885  HG  LEU A 193      -4.772  11.674 -28.193  1.00  0.00      A    H
ATOM   2886  CD1 LEU A 193      -2.822  12.079 -27.532  1.00  0.00      A    C
ATOM   2887 HD11 LEU A 193      -2.350  11.162 -27.945  1.00  0.00      A    H
ATOM   2888 HD12 LEU A 193      -2.000  12.820 -27.633  1.00  0.00      A    H
ATOM   2889 HD13 LEU A 193      -2.982  11.906 -26.447  1.00  0.00      A    H
ATOM   2890  CD2 LEU A 193      -4.533  13.658 -27.402  1.00  0.00      A    C
ATOM   2891 HD21 LEU A 193      -4.521  13.545 -26.297  1.00  0.00      A    H
ATOM   2892 HD22 LEU A 193      -3.855  14.511 -27.617  1.00  0.00      A    H
ATOM   2893 HD23 LEU A 193      -5.522  13.985 -27.788  1.00  0.00      A    H
ATOM   2894  C   LEU A 193      -4.976  13.701 -31.821  1.00  0.00      A    C
ATOM   2895  O   LEU A 193      -4.410  12.886 -32.593  1.00  0.00      A    O
ATOM   2896  N   PRO A 194      -5.167  14.946 -32.272  1.00  0.00      A    N
ATOM   2897  CD  PRO A 194      -5.732  15.968 -31.431  1.00  0.00      A    C
ATOM   2898  HD1 PRO A 194      -5.128  16.169 -30.520  1.00  0.00      A    H
ATOM   2899  HD2 PRO A 194      -6.738  15.690 -31.049  1.00  0.00      A    H
ATOM   2900  CA  PRO A 194      -4.905  15.459 -33.646  1.00  0.00      A    C
ATOM   2901  HA  PRO A 194      -5.361  14.844 -34.408  1.00  0.00      A    H
ATOM   2902  CB  PRO A 194      -5.619  16.875 -33.626  1.00  0.00      A    C
ATOM   2903  HB1 PRO A 194      -5.002  17.534 -34.273  1.00  0.00      A    H
ATOM   2904  HB2 PRO A 194      -6.596  16.815 -34.150  1.00  0.00      A    H
ATOM   2905  CG  PRO A 194      -5.681  17.330 -32.174  1.00  0.00      A    C
ATOM   2906  HG1 PRO A 194      -4.752  17.832 -31.830  1.00  0.00      A    H
ATOM   2907  HG2 PRO A 194      -6.493  18.028 -31.876  1.00  0.00      A    H
ATOM   2908  C   PRO A 194      -3.409  15.552 -33.891  1.00  0.00      A    C
ATOM   2909  O   PRO A 194      -2.614  15.726 -32.986  1.00  0.00      A    O
ATOM   2910  N   ARG A 195      -3.014  15.481 -35.180  1.00  0.00      A    N
ATOM   2911  HN  ARG A 195      -3.484  15.415 -36.057  1.00  0.00      A    H
ATOM   2912  CA  ARG A 195      -1.594  15.566 -35.437  1.00  0.00      A    C
ATOM   2913  HA  ARG A 195      -0.988  15.210 -34.617  1.00  0.00      A    H
ATOM   2914  CB  ARG A 195      -1.161  14.629 -36.634  1.00  0.00      A    C
ATOM   2915  HB1 ARG A 195      -1.867  14.762 -37.481  1.00  0.00      A    H
ATOM   2916  HB2 ARG A 195      -0.084  14.783 -36.859  1.00  0.00      A    H
ATOM   2917  CG  ARG A 195      -1.250  13.083 -36.209  1.00  0.00      A    C
ATOM   2918  HG1 ARG A 195      -0.456  12.982 -35.439  1.00  0.00      A    H
ATOM   2919  HG2 ARG A 195      -2.168  12.889 -35.613  1.00  0.00      A    H
ATOM   2920  CD  ARG A 195      -1.195  12.017 -37.271  1.00  0.00      A    C
ATOM   2921  HD1 ARG A 195      -1.236  10.974 -36.891  1.00  0.00      A    H
ATOM   2922  HD2 ARG A 195      -2.087  12.293 -37.873  1.00  0.00      A    H
ATOM   2923  NE  ARG A 195       0.031  12.352 -37.887  1.00  0.00      A    N
ATOM   2924  HE  ARG A 195       0.648  13.008 -37.451  1.00  0.00      A    H
ATOM   2925  CZ  ARG A 195       0.656  11.731 -38.920  1.00  0.00      A    C
ATOM   2926  NH1 ARG A 195       0.065  10.792 -39.647  1.00  0.00      A    N
ATOM   2927 HH11 ARG A 195      -0.919  10.649 -39.541  1.00  0.00      A    H
ATOM   2928 HH12 ARG A 195       0.633  10.184 -40.202  1.00  0.00      A    H
ATOM   2929  NH2 ARG A 195       1.910  12.139 -39.134  1.00  0.00      A    N
ATOM   2930 HH21 ARG A 195       2.231  12.944 -38.635  1.00  0.00      A    H
ATOM   2931 HH22 ARG A 195       2.374  11.873 -39.979  1.00  0.00      A    H
ATOM   2932  C   ARG A 195      -1.221  16.974 -35.756  1.00  0.00      A    C
ATOM   2933  O   ARG A 195      -2.075  17.807 -35.893  1.00  0.00      A    O
ATOM   2934  N   ASP A 196       0.059  17.301 -35.819  1.00  0.00      A    N
ATOM   2935  HN  ASP A 196       0.645  16.500 -35.908  1.00  0.00      A    H
ATOM   2936  CA  ASP A 196       0.555  18.680 -36.169  1.00  0.00      A    C
ATOM   2937  HA  ASP A 196      -0.285  19.346 -36.037  1.00  0.00      A    H
ATOM   2938  CB  ASP A 196       1.661  19.068 -35.135  1.00  0.00      A    C
ATOM   2939  HB1 ASP A 196       1.283  18.869 -34.110  1.00  0.00      A    H
ATOM   2940  HB2 ASP A 196       2.541  18.393 -35.062  1.00  0.00      A    H
ATOM   2941  CG  ASP A 196       2.040  20.531 -35.250  1.00  0.00      A    C
ATOM   2942  OD1 ASP A 196       1.113  21.387 -35.015  1.00  0.00      A    O
ATOM   2943  OD2 ASP A 196       3.228  20.790 -35.583  1.00  0.00      A    O
ATOM   2944  C   ASP A 196       1.014  18.584 -37.539  1.00  0.00      A    C
ATOM   2945  O   ASP A 196       0.464  17.828 -38.268  1.00  0.00      A    O
ATOM   2946  N   ILE A 197       2.029  19.321 -38.025  1.00  0.00      A    N
ATOM   2947  HN  ILE A 197       2.600  19.944 -37.497  1.00  0.00      A    H
ATOM   2948  CA  ILE A 197       2.696  19.135 -39.297  1.00  0.00      A    C
ATOM   2949  HA  ILE A 197       1.993  18.871 -40.074  1.00  0.00      A    H
ATOM   2950  CB  ILE A 197       3.479  20.451 -39.674  1.00  0.00      A    C
ATOM   2951  HB  ILE A 197       3.933  20.932 -38.781  1.00  0.00      A    H
ATOM   2952  CG2 ILE A 197       4.691  20.269 -40.662  1.00  0.00      A    C
ATOM   2953 HG21 ILE A 197       5.339  19.465 -40.254  1.00  0.00      A    H
ATOM   2954 HG22 ILE A 197       4.511  19.934 -41.706  1.00  0.00      A    H
ATOM   2955 HG23 ILE A 197       5.292  21.201 -40.723  1.00  0.00      A    H
ATOM   2956  CG1 ILE A 197       2.531  21.514 -40.214  1.00  0.00      A    C
ATOM   2957 HG11 ILE A 197       1.805  21.839 -39.438  1.00  0.00      A    H
ATOM   2958 HG12 ILE A 197       3.262  22.349 -40.165  1.00  0.00      A    H
ATOM   2959  CD  ILE A 197       2.041  21.387 -41.668  1.00  0.00      A    C
ATOM   2960  HD1 ILE A 197       2.779  21.193 -42.476  1.00  0.00      A    H
ATOM   2961  HD2 ILE A 197       1.317  20.548 -41.756  1.00  0.00      A    H
ATOM   2962  HD3 ILE A 197       1.517  22.332 -41.926  1.00  0.00      A    H
ATOM   2963  C   ILE A 197       3.677  17.954 -39.116  1.00  0.00      A    C
ATOM   2964  O   ILE A 197       4.297  17.784 -38.095  1.00  0.00      A    O
ATOM   2965  N   GLU A 198       3.793  17.023 -40.117  1.00  0.00      A    N
ATOM   2966  HN  GLU A 198       3.381  17.233 -41.000  1.00  0.00      A    H
ATOM   2967  CA  GLU A 198       4.656  15.937 -39.949  1.00  0.00      A    C
ATOM   2968  HA  GLU A 198       4.724  15.623 -38.917  1.00  0.00      A    H
ATOM   2969  CB  GLU A 198       4.284  14.879 -41.061  1.00  0.00      A    C
ATOM   2970  HB1 GLU A 198       3.186  14.718 -41.021  1.00  0.00      A    H
ATOM   2971  HB2 GLU A 198       4.525  15.324 -42.050  1.00  0.00      A    H
ATOM   2972  CG  GLU A 198       4.987  13.509 -40.984  1.00  0.00      A    C
ATOM   2973  HG1 GLU A 198       6.036  13.633 -41.329  1.00  0.00      A    H
ATOM   2974  HG2 GLU A 198       5.032  13.128 -39.942  1.00  0.00      A    H
ATOM   2975  CD  GLU A 198       4.290  12.560 -41.925  1.00  0.00      A    C
ATOM   2976  OE1 GLU A 198       3.079  12.193 -41.738  1.00  0.00      A    O
ATOM   2977  OE2 GLU A 198       4.924  12.167 -42.951  1.00  0.00      A    O
ATOM   2978  C   GLU A 198       6.132  16.455 -40.195  1.00  0.00      A    C
ATOM   2979  O   GLU A 198       6.792  16.310 -41.261  1.00  0.00      A    O
ATOM   2980  N   PHE A 199       6.838  16.871 -39.066  1.00  0.00      A    N
ATOM   2981  HN  PHE A 199       6.393  16.833 -38.175  1.00  0.00      A    H
ATOM   2982  CA  PHE A 199       8.191  17.397 -39.049  1.00  0.00      A    C
ATOM   2983  HA  PHE A 199       8.757  16.835 -39.778  1.00  0.00      A    H
ATOM   2984  CB  PHE A 199       7.988  18.895 -39.390  1.00  0.00      A    C
ATOM   2985  HB1 PHE A 199       7.334  18.965 -40.286  1.00  0.00      A    H
ATOM   2986  HB2 PHE A 199       7.588  19.543 -38.581  1.00  0.00      A    H
ATOM   2987  CG  PHE A 199       9.313  19.518 -39.867  1.00  0.00      A    C
ATOM   2988  CD1 PHE A 199       9.913  19.091 -41.107  1.00  0.00      A    C
ATOM   2989  HD1 PHE A 199       9.276  18.449 -41.697  1.00  0.00      A    H
ATOM   2990  CE1 PHE A 199      10.958  19.772 -41.670  1.00  0.00      A    C
ATOM   2991  HE1 PHE A 199      11.119  19.620 -42.727  1.00  0.00      A    H
ATOM   2992  CZ  PHE A 199      11.592  20.775 -41.001  1.00  0.00      A    C
ATOM   2993  HZ  PHE A 199      12.488  21.208 -41.423  1.00  0.00      A    H
ATOM   2994  CD2 PHE A 199      10.059  20.448 -39.110  1.00  0.00      A    C
ATOM   2995  HD2 PHE A 199       9.758  20.700 -38.105  1.00  0.00      A    H
ATOM   2996  CE2 PHE A 199      11.270  20.990 -39.626  1.00  0.00      A    C
ATOM   2997  HE2 PHE A 199      11.727  21.713 -38.967  1.00  0.00      A    H
ATOM   2998  C   PHE A 199       8.777  17.044 -37.731  1.00  0.00      A    C
ATOM   2999  O   PHE A 199       8.305  16.156 -37.017  1.00  0.00      A    O
ATOM   3000  N   ASN A 200       9.782  17.777 -37.243  1.00  0.00      A    N
ATOM   3001  HN  ASN A 200      10.230  18.481 -37.788  1.00  0.00      A    H
ATOM   3002  CA  ASN A 200      10.099  17.859 -35.788  1.00  0.00      A    C
ATOM   3003  HA  ASN A 200      10.180  16.873 -35.355  1.00  0.00      A    H
ATOM   3004  CB  ASN A 200      11.530  18.486 -35.657  1.00  0.00      A    C
ATOM   3005  HB1 ASN A 200      12.315  17.940 -36.222  1.00  0.00      A    H
ATOM   3006  HB2 ASN A 200      11.443  19.526 -36.039  1.00  0.00      A    H
ATOM   3007  CG  ASN A 200      12.036  18.582 -34.194  1.00  0.00      A    C
ATOM   3008  OD1 ASN A 200      11.617  17.832 -33.262  1.00  0.00      A    O
ATOM   3009  ND2 ASN A 200      13.104  19.421 -34.065  1.00  0.00      A    N
ATOM   3010 HD21 ASN A 200      13.552  19.433 -33.171  1.00  0.00      A    H
ATOM   3011 HD22 ASN A 200      13.421  19.933 -34.862  1.00  0.00      A    H
ATOM   3012  C   ASN A 200       9.111  18.671 -35.008  1.00  0.00      A    C
ATOM   3013  O   ASN A 200       8.994  19.902 -35.083  1.00  0.00      A    O
ATOM   3014  N   THR A 201       8.305  17.961 -34.216  1.00  0.00      A    N
ATOM   3015  HN  THR A 201       8.347  16.970 -34.112  1.00  0.00      A    H
ATOM   3016  CA  THR A 201       7.161  18.587 -33.510  1.00  0.00      A    C
ATOM   3017  HA  THR A 201       7.522  19.480 -33.021  1.00  0.00      A    H
ATOM   3018  CB  THR A 201       6.025  18.873 -34.588  1.00  0.00      A    C
ATOM   3019  HB  THR A 201       6.453  19.421 -35.455  1.00  0.00      A    H
ATOM   3020  OG1 THR A 201       4.944  19.635 -33.936  1.00  0.00      A    O
ATOM   3021  HG1 THR A 201       4.261  19.937 -34.539  1.00  0.00      A    H
ATOM   3022  CG2 THR A 201       5.457  17.521 -35.110  1.00  0.00      A    C
ATOM   3023 HG21 THR A 201       4.628  17.782 -35.802  1.00  0.00      A    H
ATOM   3024 HG22 THR A 201       6.200  16.792 -35.496  1.00  0.00      A    H
ATOM   3025 HG23 THR A 201       4.980  17.021 -34.240  1.00  0.00      A    H
ATOM   3026  C   THR A 201       6.619  17.780 -32.370  1.00  0.00      A    C
ATOM   3027  O   THR A 201       6.985  16.645 -32.215  1.00  0.00      A    O
ATOM   3028  N   ALA A 202       5.821  18.364 -31.435  1.00  0.00      A    N
ATOM   3029  HN  ALA A 202       5.591  19.328 -31.551  1.00  0.00      A    H
ATOM   3030  CA  ALA A 202       5.325  17.585 -30.317  1.00  0.00      A    C
ATOM   3031  HA  ALA A 202       6.029  16.857 -29.941  1.00  0.00      A    H
ATOM   3032  CB  ALA A 202       4.984  18.501 -29.127  1.00  0.00      A    C
ATOM   3033  HB1 ALA A 202       4.601  18.001 -28.212  1.00  0.00      A    H
ATOM   3034  HB2 ALA A 202       5.920  18.970 -28.756  1.00  0.00      A    H
ATOM   3035  HB3 ALA A 202       4.322  19.316 -29.493  1.00  0.00      A    H
ATOM   3036  C   ALA A 202       4.170  16.717 -30.629  1.00  0.00      A    C
ATOM   3037  O   ALA A 202       4.048  15.672 -30.058  1.00  0.00      A    O
ATOM   3038  N   GLY A 203       3.348  17.138 -31.550  1.00  0.00      A    N
ATOM   3039  HN  GLY A 203       3.314  18.119 -31.722  1.00  0.00      A    H
ATOM   3040  CA  GLY A 203       2.223  16.541 -32.220  1.00  0.00      A    C
ATOM   3041  HA1 GLY A 203       1.933  17.012 -33.147  1.00  0.00      A    H
ATOM   3042  HA2 GLY A 203       2.403  15.487 -32.371  1.00  0.00      A    H
ATOM   3043  C   GLY A 203       0.923  16.584 -31.435  1.00  0.00      A    C
ATOM   3044  O   GLY A 203      -0.036  17.319 -31.816  1.00  0.00      A    O
ATOM   3045  N   ALA A 204       0.857  15.916 -30.362  1.00  0.00      A    N
ATOM   3046  HN  ALA A 204       1.634  15.325 -30.160  1.00  0.00      A    H
ATOM   3047  CA  ALA A 204      -0.178  15.963 -29.391  1.00  0.00      A    C
ATOM   3048  HA  ALA A 204      -0.569  16.958 -29.241  1.00  0.00      A    H
ATOM   3049  CB  ALA A 204      -1.228  14.887 -29.712  1.00  0.00      A    C
ATOM   3050  HB1 ALA A 204      -2.017  14.987 -28.936  1.00  0.00      A    H
ATOM   3051  HB2 ALA A 204      -1.657  15.062 -30.721  1.00  0.00      A    H
ATOM   3052  HB3 ALA A 204      -0.748  13.885 -29.736  1.00  0.00      A    H
ATOM   3053  C   ALA A 204       0.549  15.562 -28.107  1.00  0.00      A    C
ATOM   3054  O   ALA A 204       1.169  14.501 -27.901  1.00  0.00      A    O
ATOM   3055  N   CYS A 205       0.493  16.499 -27.119  1.00  0.00      A    N
ATOM   3056  HN  CYS A 205       0.176  17.396 -27.417  1.00  0.00      A    H
ATOM   3057  CA  CYS A 205       0.875  16.333 -25.736  1.00  0.00      A    C
ATOM   3058  HA  CYS A 205       0.817  17.323 -25.307  1.00  0.00      A    H
ATOM   3059  CB  CYS A 205      -0.157  15.502 -24.958  1.00  0.00      A    C
ATOM   3060  HB1 CYS A 205      -0.041  14.420 -25.185  1.00  0.00      A    H
ATOM   3061  HB2 CYS A 205       0.155  15.714 -23.913  1.00  0.00      A    H
ATOM   3062  SG  CYS A 205      -1.842  16.048 -25.123  1.00  0.00      A    S
ATOM   3063  C   CYS A 205       2.210  15.678 -25.351  1.00  0.00      A    C
ATOM   3064  O   CYS A 205       2.477  15.189 -24.245  1.00  0.00      A    O
ATOM   3065  N   GLY A 206       3.128  15.737 -26.300  1.00  0.00      A    N
ATOM   3066  HN  GLY A 206       2.974  16.150 -27.194  1.00  0.00      A    H
ATOM   3067  CA  GLY A 206       4.447  15.163 -26.177  1.00  0.00      A    C
ATOM   3068  HA1 GLY A 206       5.121  15.752 -26.782  1.00  0.00      A    H
ATOM   3069  HA2 GLY A 206       4.752  15.273 -25.146  1.00  0.00      A    H
ATOM   3070  C   GLY A 206       4.638  13.718 -26.658  1.00  0.00      A    C
ATOM   3071  O   GLY A 206       5.748  13.179 -26.507  1.00  0.00      A    O
ATOM   3072  N   ILE A 207       3.587  13.145 -27.385  1.00  0.00      A    N
ATOM   3073  HN  ILE A 207       2.713  13.619 -27.452  1.00  0.00      A    H
ATOM   3074  CA  ILE A 207       3.432  11.767 -27.883  1.00  0.00      A    C
ATOM   3075  HA  ILE A 207       3.486  11.128 -27.015  1.00  0.00      A    H
ATOM   3076  CB  ILE A 207       2.135  11.624 -28.611  1.00  0.00      A    C
ATOM   3077  HB  ILE A 207       1.405  12.108 -27.926  1.00  0.00      A    H
ATOM   3078  CG2 ILE A 207       2.066  12.484 -29.924  1.00  0.00      A    C
ATOM   3079 HG21 ILE A 207       1.009  12.822 -29.985  1.00  0.00      A    H
ATOM   3080 HG22 ILE A 207       2.727  13.375 -29.881  1.00  0.00      A    H
ATOM   3081 HG23 ILE A 207       2.214  11.889 -30.851  1.00  0.00      A    H
ATOM   3082  CG1 ILE A 207       1.761  10.154 -28.819  1.00  0.00      A    C
ATOM   3083 HG11 ILE A 207       2.459   9.709 -29.560  1.00  0.00      A    H
ATOM   3084 HG12 ILE A 207       1.915   9.633 -27.850  1.00  0.00      A    H
ATOM   3085  CD  ILE A 207       0.373   9.894 -29.357  1.00  0.00      A    C
ATOM   3086  HD1 ILE A 207       0.317   8.870 -29.785  1.00  0.00      A    H
ATOM   3087  HD2 ILE A 207      -0.450   9.879 -28.611  1.00  0.00      A    H
ATOM   3088  HD3 ILE A 207       0.197  10.632 -30.169  1.00  0.00      A    H
ATOM   3089  C   ILE A 207       4.696  11.427 -28.765  1.00  0.00      A    C
ATOM   3090  O   ILE A 207       5.125  10.277 -28.772  1.00  0.00      A    O
ATOM   3091  N   THR A 208       5.316  12.410 -29.423  1.00  0.00      A    N
ATOM   3092  HN  THR A 208       4.941  13.332 -29.483  1.00  0.00      A    H
ATOM   3093  CA  THR A 208       6.476  12.081 -30.271  1.00  0.00      A    C
ATOM   3094  HA  THR A 208       6.092  11.204 -30.772  1.00  0.00      A    H
ATOM   3095  CB  THR A 208       6.886  13.091 -31.290  1.00  0.00      A    C
ATOM   3096  HB  THR A 208       7.696  12.630 -31.896  1.00  0.00      A    H
ATOM   3097  OG1 THR A 208       7.319  14.329 -30.697  1.00  0.00      A    O
ATOM   3098  HG1 THR A 208       7.146  14.900 -31.448  1.00  0.00      A    H
ATOM   3099  CG2 THR A 208       5.699  13.340 -32.258  1.00  0.00      A    C
ATOM   3100 HG21 THR A 208       4.732  13.539 -31.747  1.00  0.00      A    H
ATOM   3101 HG22 THR A 208       5.909  14.145 -32.994  1.00  0.00      A    H
ATOM   3102 HG23 THR A 208       5.451  12.401 -32.797  1.00  0.00      A    H
ATOM   3103  C   THR A 208       7.750  11.750 -29.493  1.00  0.00      A    C
ATOM   3104  O   THR A 208       8.725  11.294 -30.054  1.00  0.00      A    O
ATOM   3105  N   LYS A 209       7.846  12.118 -28.208  1.00  0.00      A    N
ATOM   3106  HN  LYS A 209       7.107  12.585 -27.728  1.00  0.00      A    H
ATOM   3107  CA  LYS A 209       9.101  12.071 -27.487  1.00  0.00      A    C
ATOM   3108  HA  LYS A 209       9.887  12.457 -28.120  1.00  0.00      A    H
ATOM   3109  CB  LYS A 209       9.151  13.178 -26.445  1.00  0.00      A    C
ATOM   3110  HB1 LYS A 209       8.870  14.153 -26.897  1.00  0.00      A    H
ATOM   3111  HB2 LYS A 209       8.392  12.916 -25.677  1.00  0.00      A    H
ATOM   3112  CG  LYS A 209      10.538  13.573 -25.939  1.00  0.00      A    C
ATOM   3113  HG1 LYS A 209      10.867  12.770 -25.245  1.00  0.00      A    H
ATOM   3114  HG2 LYS A 209      11.220  13.493 -26.811  1.00  0.00      A    H
ATOM   3115  CD  LYS A 209      10.576  14.918 -25.180  1.00  0.00      A    C
ATOM   3116  HD1 LYS A 209      10.181  15.755 -25.796  1.00  0.00      A    H
ATOM   3117  HD2 LYS A 209       9.901  14.900 -24.298  1.00  0.00      A    H
ATOM   3118  CE  LYS A 209      11.985  15.233 -24.589  1.00  0.00      A    C
ATOM   3119  HE1 LYS A 209      12.036  16.268 -24.189  1.00  0.00      A    H
ATOM   3120  HE2 LYS A 209      12.132  14.493 -23.773  1.00  0.00      A    H
ATOM   3121  NZ  LYS A 209      13.191  15.089 -25.540  1.00  0.00      A    N
ATOM   3122  HZ1 LYS A 209      13.399  14.092 -25.749  1.00  0.00      A    H
ATOM   3123  HZ2 LYS A 209      12.860  15.372 -26.485  1.00  0.00      A    H
ATOM   3124  HZ3 LYS A 209      14.018  15.628 -25.213  1.00  0.00      A    H
ATOM   3125  C   LYS A 209       9.532  10.775 -26.891  1.00  0.00      A    C
ATOM   3126  O   LYS A 209      10.681  10.447 -26.677  1.00  0.00      A    O
ATOM   3127  N   MET A 210       8.604   9.853 -26.453  1.00  0.00      A    N
ATOM   3128  HN  MET A 210       7.635   9.989 -26.646  1.00  0.00      A    H
ATOM   3129  CA  MET A 210       8.920   8.760 -25.500  1.00  0.00      A    C
ATOM   3130  HA  MET A 210       9.913   8.468 -25.810  1.00  0.00      A    H
ATOM   3131  CB  MET A 210       8.782   9.164 -24.048  1.00  0.00      A    C
ATOM   3132  HB1 MET A 210       7.758   9.563 -23.884  1.00  0.00      A    H
ATOM   3133  HB2 MET A 210       8.837   8.234 -23.443  1.00  0.00      A    H
ATOM   3134  CG  MET A 210       9.865  10.015 -23.489  1.00  0.00      A    C
ATOM   3135  HG1 MET A 210      10.894   9.599 -23.526  1.00  0.00      A    H
ATOM   3136  HG2 MET A 210      10.097  10.906 -24.110  1.00  0.00      A    H
ATOM   3137  SD  MET A 210       9.573  10.850 -21.887  1.00  0.00      A    S
ATOM   3138  CE  MET A 210       9.712   9.144 -21.073  1.00  0.00      A    C
ATOM   3139  HE1 MET A 210       9.939   9.335 -20.002  1.00  0.00      A    H
ATOM   3140  HE2 MET A 210       8.702   8.703 -21.214  1.00  0.00      A    H
ATOM   3141  HE3 MET A 210      10.546   8.602 -21.569  1.00  0.00      A    H
ATOM   3142  C   MET A 210       7.901   7.573 -25.746  1.00  0.00      A    C
ATOM   3143  O   MET A 210       7.169   7.212 -24.819  1.00  0.00      A    O
ATOM   3144  N   ALA A 211       7.885   6.990 -26.904  1.00  0.00      A    N
ATOM   3145  HN  ALA A 211       8.294   7.432 -27.698  1.00  0.00      A    H
ATOM   3146  CA  ALA A 211       7.176   5.792 -27.141  1.00  0.00      A    C
ATOM   3147  HA  ALA A 211       6.373   5.500 -26.481  1.00  0.00      A    H
ATOM   3148  CB  ALA A 211       6.486   6.001 -28.505  1.00  0.00      A    C
ATOM   3149  HB1 ALA A 211       5.854   5.103 -28.678  1.00  0.00      A    H
ATOM   3150  HB2 ALA A 211       5.682   6.768 -28.480  1.00  0.00      A    H
ATOM   3151  HB3 ALA A 211       7.133   6.251 -29.373  1.00  0.00      A    H
ATOM   3152  C   ALA A 211       8.134   4.636 -27.145  1.00  0.00      A    C
ATOM   3153  O   ALA A 211       9.315   4.658 -27.459  1.00  0.00      A    O
ATOM   3154  N   SER A 212       7.615   3.448 -26.608  1.00  0.00      A    N
ATOM   3155  HN  SER A 212       6.700   3.404 -26.214  1.00  0.00      A    H
ATOM   3156  CA  SER A 212       8.420   2.287 -26.350  1.00  0.00      A    C
ATOM   3157  HA  SER A 212       9.141   2.210 -27.151  1.00  0.00      A    H
ATOM   3158  CB  SER A 212       9.261   2.380 -25.053  1.00  0.00      A    C
ATOM   3159  HB1 SER A 212       9.778   3.361 -25.117  1.00  0.00      A    H
ATOM   3160  HB2 SER A 212       8.612   2.428 -24.153  1.00  0.00      A    H
ATOM   3161  OG  SER A 212      10.315   1.405 -24.861  1.00  0.00      A    O
ATOM   3162  HG1 SER A 212      10.873   1.865 -24.230  1.00  0.00      A    H
ATOM   3163  C   SER A 212       7.507   1.123 -26.403  1.00  0.00      A    C
ATOM   3164  O   SER A 212       6.287   1.251 -26.198  1.00  0.00      A    O
ATOM   3165  N   PHE A 213       8.033  -0.082 -26.585  1.00  0.00      A    N
ATOM   3166  HN  PHE A 213       9.013  -0.261 -26.570  1.00  0.00      A    H
ATOM   3167  CA  PHE A 213       7.092  -1.161 -26.745  1.00  0.00      A    C
ATOM   3168  HA  PHE A 213       6.254  -1.134 -26.064  1.00  0.00      A    H
ATOM   3169  CB  PHE A 213       6.480  -1.087 -28.156  1.00  0.00      A    C
ATOM   3170  HB1 PHE A 213       6.225  -0.045 -28.448  1.00  0.00      A    H
ATOM   3171  HB2 PHE A 213       7.161  -1.483 -28.939  1.00  0.00      A    H
ATOM   3172  CG  PHE A 213       5.210  -1.916 -28.261  1.00  0.00      A    C
ATOM   3173  CD1 PHE A 213       4.097  -1.520 -27.528  1.00  0.00      A    C
ATOM   3174  HD1 PHE A 213       4.018  -0.692 -26.840  1.00  0.00      A    H
ATOM   3175  CE1 PHE A 213       2.878  -2.182 -27.794  1.00  0.00      A    C
ATOM   3176  HE1 PHE A 213       1.984  -1.883 -27.267  1.00  0.00      A    H
ATOM   3177  CZ  PHE A 213       2.798  -3.262 -28.589  1.00  0.00      A    C
ATOM   3178  HZ  PHE A 213       1.993  -3.982 -28.574  1.00  0.00      A    H
ATOM   3179  CD2 PHE A 213       5.179  -3.061 -29.051  1.00  0.00      A    C
ATOM   3180  HD2 PHE A 213       5.984  -3.518 -29.608  1.00  0.00      A    H
ATOM   3181  CE2 PHE A 213       3.975  -3.756 -29.126  1.00  0.00      A    C
ATOM   3182  HE2 PHE A 213       3.884  -4.595 -29.801  1.00  0.00      A    H
ATOM   3183  C   PHE A 213       7.801  -2.561 -26.553  1.00  0.00      A    C
ATOM   3184  O   PHE A 213       8.915  -2.675 -27.002  1.00  0.00      A    O
ATOM   3185  N   PRO A 214       7.216  -3.559 -25.905  1.00  0.00      A    N
ATOM   3186  CD  PRO A 214       6.307  -3.297 -24.758  1.00  0.00      A    C
ATOM   3187  HD1 PRO A 214       5.271  -3.015 -25.044  1.00  0.00      A    H
ATOM   3188  HD2 PRO A 214       6.778  -2.587 -24.046  1.00  0.00      A    H
ATOM   3189  CA  PRO A 214       7.708  -4.869 -25.851  1.00  0.00      A    C
ATOM   3190  HA  PRO A 214       8.607  -4.872 -25.254  1.00  0.00      A    H
ATOM   3191  CB  PRO A 214       6.509  -5.589 -25.166  1.00  0.00      A    C
ATOM   3192  HB1 PRO A 214       5.619  -5.508 -25.827  1.00  0.00      A    H
ATOM   3193  HB2 PRO A 214       6.780  -6.608 -24.814  1.00  0.00      A    H
ATOM   3194  CG  PRO A 214       6.272  -4.610 -23.959  1.00  0.00      A    C
ATOM   3195  HG1 PRO A 214       5.268  -4.836 -23.540  1.00  0.00      A    H
ATOM   3196  HG2 PRO A 214       6.977  -4.643 -23.101  1.00  0.00      A    H
ATOM   3197  C   PRO A 214       7.968  -5.580 -27.129  1.00  0.00      A    C
ATOM   3198  O   PRO A 214       7.285  -5.407 -28.141  1.00  0.00      A    O
ATOM   3199  N   VAL A 215       9.008  -6.400 -27.180  1.00  0.00      A    N
ATOM   3200  HN  VAL A 215       9.610  -6.495 -26.391  1.00  0.00      A    H
ATOM   3201  CA  VAL A 215       9.411  -7.266 -28.293  1.00  0.00      A    C
ATOM   3202  HA  VAL A 215       8.750  -7.005 -29.106  1.00  0.00      A    H
ATOM   3203  CB  VAL A 215      10.854  -7.039 -28.695  1.00  0.00      A    C
ATOM   3204  HB  VAL A 215      11.586  -7.527 -28.016  1.00  0.00      A    H
ATOM   3205  CG1 VAL A 215      11.118  -7.645 -30.063  1.00  0.00      A    C
ATOM   3206 HG11 VAL A 215      11.225  -8.751 -30.080  1.00  0.00      A    H
ATOM   3207 HG12 VAL A 215      10.368  -7.313 -30.813  1.00  0.00      A    H
ATOM   3208 HG13 VAL A 215      12.162  -7.394 -30.348  1.00  0.00      A    H
ATOM   3209  CG2 VAL A 215      11.243  -5.531 -28.641  1.00  0.00      A    C
ATOM   3210 HG21 VAL A 215      10.554  -4.921 -29.263  1.00  0.00      A    H
ATOM   3211 HG22 VAL A 215      11.299  -5.190 -27.585  1.00  0.00      A    H
ATOM   3212 HG23 VAL A 215      12.290  -5.397 -28.989  1.00  0.00      A    H
ATOM   3213  C   VAL A 215       9.112  -8.709 -27.966  1.00  0.00      A    C
ATOM   3214  O   VAL A 215       9.194  -9.225 -26.884  1.00  0.00      A    O
ATOM   3215  N   ILE A 216       8.657  -9.407 -29.007  1.00  0.00      A    N
ATOM   3216  HN  ILE A 216       8.443  -8.873 -29.821  1.00  0.00      A    H
ATOM   3217  CA  ILE A 216       8.502 -10.835 -29.132  1.00  0.00      A    C
ATOM   3218  HA  ILE A 216       8.901 -11.311 -28.249  1.00  0.00      A    H
ATOM   3219  CB  ILE A 216       7.029 -11.455 -29.115  1.00  0.00      A    C
ATOM   3220  HB  ILE A 216       6.351 -10.877 -29.779  1.00  0.00      A    H
ATOM   3221  CG2 ILE A 216       6.963 -12.835 -29.676  1.00  0.00      A    C
ATOM   3222 HG21 ILE A 216       7.212 -12.812 -30.758  1.00  0.00      A    H
ATOM   3223 HG22 ILE A 216       7.617 -13.545 -29.125  1.00  0.00      A    H
ATOM   3224 HG23 ILE A 216       5.966 -13.298 -29.515  1.00  0.00      A    H
ATOM   3225  CG1 ILE A 216       6.472 -11.228 -27.703  1.00  0.00      A    C
ATOM   3226 HG11 ILE A 216       7.210 -11.659 -26.993  1.00  0.00      A    H
ATOM   3227 HG12 ILE A 216       6.326 -10.155 -27.456  1.00  0.00      A    H
ATOM   3228  CD  ILE A 216       5.140 -11.900 -27.314  1.00  0.00      A    C
ATOM   3229  HD1 ILE A 216       5.022 -12.973 -27.578  1.00  0.00      A    H
ATOM   3230  HD2 ILE A 216       4.910 -11.746 -26.238  1.00  0.00      A    H
ATOM   3231  HD3 ILE A 216       4.343 -11.412 -27.915  1.00  0.00      A    H
ATOM   3232  C   ILE A 216       9.217 -11.256 -30.328  1.00  0.00      A    C
ATOM   3233  O   ILE A 216       8.962 -10.798 -31.504  1.00  0.00      A    O
ATOM   3234  N   ASP A 217      10.188 -12.144 -30.076  1.00  0.00      A    N
ATOM   3235  HN  ASP A 217      10.293 -12.530 -29.163  1.00  0.00      A    H
ATOM   3236  CA  ASP A 217      11.300 -12.280 -31.000  1.00  0.00      A    C
ATOM   3237  HA  ASP A 217      11.385 -11.319 -31.484  1.00  0.00      A    H
ATOM   3238  CB  ASP A 217      12.686 -12.402 -30.200  1.00  0.00      A    C
ATOM   3239  HB1 ASP A 217      12.734 -11.624 -29.409  1.00  0.00      A    H
ATOM   3240  HB2 ASP A 217      12.768 -13.432 -29.791  1.00  0.00      A    H
ATOM   3241  CG  ASP A 217      13.889 -12.113 -31.109  1.00  0.00      A    C
ATOM   3242  OD1 ASP A 217      14.394 -13.107 -31.620  1.00  0.00      A    O
ATOM   3243  OD2 ASP A 217      14.504 -11.027 -31.188  1.00  0.00      A    O
ATOM   3244  C   ASP A 217      11.070 -13.381 -32.054  1.00  0.00      A    C
ATOM   3245  O   ASP A 217      10.063 -13.451 -32.768  1.00  0.00      A    O
ATOM   3246  N   ALA A 218      12.022 -14.326 -32.213  1.00  0.00      A    N
ATOM   3247  HN  ALA A 218      12.891 -14.240 -31.731  1.00  0.00      A    H
ATOM   3248  CA  ALA A 218      11.814 -15.506 -33.009  1.00  0.00      A    C
ATOM   3249  HA  ALA A 218      11.524 -15.072 -33.954  1.00  0.00      A    H
ATOM   3250  CB  ALA A 218      13.165 -16.165 -33.209  1.00  0.00      A    C
ATOM   3251  HB1 ALA A 218      13.168 -16.863 -34.073  1.00  0.00      A    H
ATOM   3252  HB2 ALA A 218      13.978 -15.430 -33.395  1.00  0.00      A    H
ATOM   3253  HB3 ALA A 218      13.509 -16.654 -32.272  1.00  0.00      A    H
ATOM   3254  C   ALA A 218      10.665 -16.427 -32.790  1.00  0.00      A    C
ATOM   3255  O   ALA A 218       9.925 -16.647 -33.754  1.00  0.00      A    O
ATOM   3256  N   SER A 219      10.442 -16.958 -31.507  1.00  0.00      A    N
ATOM   3257  HN  SER A 219      11.200 -16.808 -30.876  1.00  0.00      A    H
ATOM   3258  CA  SER A 219       9.336 -17.779 -31.052  1.00  0.00      A    C
ATOM   3259  HA  SER A 219       9.110 -18.377 -31.922  1.00  0.00      A    H
ATOM   3260  CB  SER A 219       9.634 -18.632 -29.810  1.00  0.00      A    C
ATOM   3261  HB1 SER A 219      10.568 -19.105 -30.182  1.00  0.00      A    H
ATOM   3262  HB2 SER A 219       9.893 -18.023 -28.917  1.00  0.00      A    H
ATOM   3263  OG  SER A 219       8.585 -19.543 -29.414  1.00  0.00      A    O
ATOM   3264  HG1 SER A 219       8.871 -20.074 -28.667  1.00  0.00      A    H
ATOM   3265  C   SER A 219       8.323 -16.809 -30.704  1.00  0.00      A    C
ATOM   3266  O   SER A 219       8.656 -15.723 -30.276  1.00  0.00      A    O
ATOM   3267  N   PRO A 220       6.986 -17.097 -30.733  1.00  0.00      A    N
ATOM   3268  CD  PRO A 220       6.029 -16.107 -30.146  1.00  0.00      A    C
ATOM   3269  HD1 PRO A 220       6.141 -15.132 -30.667  1.00  0.00      A    H
ATOM   3270  HD2 PRO A 220       6.224 -15.985 -29.059  1.00  0.00      A    H
ATOM   3271  CA  PRO A 220       6.297 -18.293 -31.272  1.00  0.00      A    C
ATOM   3272  HA  PRO A 220       6.768 -19.218 -30.971  1.00  0.00      A    H
ATOM   3273  CB  PRO A 220       4.850 -18.176 -30.663  1.00  0.00      A    C
ATOM   3274  HB1 PRO A 220       4.071 -18.543 -31.364  1.00  0.00      A    H
ATOM   3275  HB2 PRO A 220       4.768 -18.886 -29.813  1.00  0.00      A    H
ATOM   3276  CG  PRO A 220       4.651 -16.709 -30.377  1.00  0.00      A    C
ATOM   3277  HG1 PRO A 220       4.217 -16.153 -31.236  1.00  0.00      A    H
ATOM   3278  HG2 PRO A 220       3.855 -16.541 -29.620  1.00  0.00      A    H
ATOM   3279  C   PRO A 220       6.380 -18.292 -32.820  1.00  0.00      A    C
ATOM   3280  OT1 PRO A 220       6.383 -17.247 -33.569  1.00  0.00      A    O
ATOM   3281  OT2 PRO A 220       6.175 -19.392 -33.379  1.00  0.00      A    O
END
