# Supplementary material for: Sequence comparison, molecular modeling, and network analysis predict structural diversity in cysteine proteases from the Cape sundew, Drosera capensis
Source: Comput Struct Biotechnol J. 2016 Jun 14;14:271–82. doi: 10.1016/j.csbj.2016.05.003 (PMC4949590; doi:10.1016/j.csbj.2016.05.003)
Supplement: Supplementary file 4 [file mmc4.zip › Rosetta_mature/DCAP_6097_mature_m1.pdb]

CRYST1   63.992   76.128   96.625  90.00  90.00  90.00 P 1           1
ATOM      1  N   ALA A   1      13.139  21.739 -36.231  1.00  0.00      A    N
ATOM      2  HT1 ALA A   1      13.813  21.408 -36.950  1.00  0.00      A    H
ATOM      3  HT2 ALA A   1      13.682  22.328 -35.567  1.00  0.00      A    H
ATOM      4  HT3 ALA A   1      12.538  22.416 -36.742  1.00  0.00      A    H
ATOM      5  CA  ALA A   1      12.416  20.661 -35.470  1.00  0.00      A    C
ATOM      6  HA  ALA A   1      12.470  19.784 -36.097  1.00  0.00      A    H
ATOM      7  CB  ALA A   1      13.351  20.349 -34.292  1.00  0.00      A    C
ATOM      8  HB1 ALA A   1      14.381  20.182 -34.674  1.00  0.00      A    H
ATOM      9  HB2 ALA A   1      13.485  21.193 -33.581  1.00  0.00      A    H
ATOM     10  HB3 ALA A   1      12.949  19.531 -33.657  1.00  0.00      A    H
ATOM     11  C   ALA A   1      11.089  20.944 -34.944  1.00  0.00      A    C
ATOM     12  O   ALA A   1      10.717  22.125 -34.902  1.00  0.00      A    O
ATOM     13  N   PRO A   2      10.237  20.033 -34.553  1.00  0.00      A    N
ATOM     14  CD  PRO A   2      10.357  18.661 -34.958  1.00  0.00      A    C
ATOM     15  HD1 PRO A   2      11.305  18.228 -34.572  1.00  0.00      A    H
ATOM     16  HD2 PRO A   2      10.430  18.704 -36.066  1.00  0.00      A    H
ATOM     17  CA  PRO A   2       8.864  20.337 -34.173  1.00  0.00      A    C
ATOM     18  HA  PRO A   2       8.533  21.190 -34.747  1.00  0.00      A    H
ATOM     19  CB  PRO A   2       8.055  19.096 -34.511  1.00  0.00      A    C
ATOM     20  HB1 PRO A   2       7.101  18.987 -33.951  1.00  0.00      A    H
ATOM     21  HB2 PRO A   2       7.808  19.209 -35.588  1.00  0.00      A    H
ATOM     22  CG  PRO A   2       9.110  17.943 -34.522  1.00  0.00      A    C
ATOM     23  HG1 PRO A   2       9.176  17.659 -33.450  1.00  0.00      A    H
ATOM     24  HG2 PRO A   2       8.913  17.041 -35.140  1.00  0.00      A    H
ATOM     25  C   PRO A   2       8.725  20.723 -32.702  1.00  0.00      A    C
ATOM     26  O   PRO A   2       9.676  20.668 -31.946  1.00  0.00      A    O
ATOM     27  N   SER A   3       7.549  21.288 -32.397  1.00  0.00      A    N
ATOM     28  HN  SER A   3       6.999  21.497 -33.202  1.00  0.00      A    H
ATOM     29  CA  SER A   3       7.102  21.539 -31.046  1.00  0.00      A    C
ATOM     30  HA  SER A   3       7.948  21.645 -30.383  1.00  0.00      A    H
ATOM     31  CB  SER A   3       6.304  22.865 -30.913  1.00  0.00      A    C
ATOM     32  HB1 SER A   3       5.995  22.960 -29.850  1.00  0.00      A    H
ATOM     33  HB2 SER A   3       6.862  23.787 -31.182  1.00  0.00      A    H
ATOM     34  OG  SER A   3       5.031  22.844 -31.612  1.00  0.00      A    O
ATOM     35  HG1 SER A   3       4.517  23.554 -31.221  1.00  0.00      A    H
ATOM     36  C   SER A   3       6.316  20.370 -30.637  1.00  0.00      A    C
ATOM     37  O   SER A   3       6.756  19.687 -29.751  1.00  0.00      A    O
ATOM     38  N   SER A   4       5.148  20.090 -31.293  1.00  0.00      A    N
ATOM     39  HN  SER A   4       4.852  20.724 -32.003  1.00  0.00      A    H
ATOM     40  CA  SER A   4       4.412  18.826 -31.025  1.00  0.00      A    C
ATOM     41  HA  SER A   4       4.488  18.580 -29.976  1.00  0.00      A    H
ATOM     42  CB  SER A   4       2.868  18.946 -31.359  1.00  0.00      A    C
ATOM     43  HB1 SER A   4       2.513  19.828 -30.785  1.00  0.00      A    H
ATOM     44  HB2 SER A   4       2.891  19.220 -32.436  1.00  0.00      A    H
ATOM     45  OG  SER A   4       2.133  17.799 -31.021  1.00  0.00      A    O
ATOM     46  HG1 SER A   4       1.358  17.701 -31.579  1.00  0.00      A    H
ATOM     47  C   SER A   4       5.002  17.649 -31.854  1.00  0.00      A    C
ATOM     48  O   SER A   4       4.805  17.579 -33.046  1.00  0.00      A    O
ATOM     49  N   LEU A   5       5.790  16.751 -31.241  1.00  0.00      A    N
ATOM     50  HN  LEU A   5       6.079  16.922 -30.302  1.00  0.00      A    H
ATOM     51  CA  LEU A   5       6.343  15.595 -31.887  1.00  0.00      A    C
ATOM     52  HA  LEU A   5       6.092  15.610 -32.937  1.00  0.00      A    H
ATOM     53  CB  LEU A   5       7.909  15.529 -31.602  1.00  0.00      A    C
ATOM     54  HB1 LEU A   5       8.347  16.382 -32.163  1.00  0.00      A    H
ATOM     55  HB2 LEU A   5       8.114  15.740 -30.531  1.00  0.00      A    H
ATOM     56  CG  LEU A   5       8.610  14.211 -31.950  1.00  0.00      A    C
ATOM     57  HG  LEU A   5       8.105  13.333 -31.492  1.00  0.00      A    H
ATOM     58  CD1 LEU A   5       8.394  14.040 -33.456  1.00  0.00      A    C
ATOM     59 HD11 LEU A   5       8.815  13.113 -33.899  1.00  0.00      A    H
ATOM     60 HD12 LEU A   5       7.319  14.147 -33.717  1.00  0.00      A    H
ATOM     61 HD13 LEU A   5       8.847  14.842 -34.077  1.00  0.00      A    H
ATOM     62  CD2 LEU A   5      10.122  14.289 -31.651  1.00  0.00      A    C
ATOM     63 HD21 LEU A   5      10.635  13.396 -32.069  1.00  0.00      A    H
ATOM     64 HD22 LEU A   5      10.445  15.223 -32.159  1.00  0.00      A    H
ATOM     65 HD23 LEU A   5      10.295  14.273 -30.554  1.00  0.00      A    H
ATOM     66  C   LEU A   5       5.767  14.311 -31.367  1.00  0.00      A    C
ATOM     67  O   LEU A   5       5.744  14.131 -30.159  1.00  0.00      A    O
ATOM     68  N   ASP A   6       5.150  13.489 -32.305  1.00  0.00      A    N
ATOM     69  HN  ASP A   6       5.081  13.581 -33.295  1.00  0.00      A    H
ATOM     70  CA  ASP A   6       4.794  12.167 -31.836  1.00  0.00      A    C
ATOM     71  HA  ASP A   6       5.408  11.852 -31.005  1.00  0.00      A    H
ATOM     72  CB  ASP A   6       3.278  12.088 -31.589  1.00  0.00      A    C
ATOM     73  HB1 ASP A   6       3.181  12.946 -30.890  1.00  0.00      A    H
ATOM     74  HB2 ASP A   6       2.632  12.210 -32.485  1.00  0.00      A    H
ATOM     75  CG  ASP A   6       2.792  10.859 -30.799  1.00  0.00      A    C
ATOM     76  OD1 ASP A   6       1.669  11.047 -30.305  1.00  0.00      A    O
ATOM     77  OD2 ASP A   6       3.410   9.762 -30.666  1.00  0.00      A    O
ATOM     78  C   ASP A   6       5.081  11.144 -32.948  1.00  0.00      A    C
ATOM     79  O   ASP A   6       4.565  11.239 -34.047  1.00  0.00      A    O
ATOM     80  N   TRP A   7       5.906  10.113 -32.478  1.00  0.00      A    N
ATOM     81  HN  TRP A   7       6.397  10.107 -31.611  1.00  0.00      A    H
ATOM     82  CA  TRP A   7       6.250   9.049 -33.413  1.00  0.00      A    C
ATOM     83  HA  TRP A   7       6.407   9.438 -34.409  1.00  0.00      A    H
ATOM     84  CB  TRP A   7       7.605   8.362 -32.933  1.00  0.00      A    C
ATOM     85  HB1 TRP A   7       7.711   7.978 -31.896  1.00  0.00      A    H
ATOM     86  HB2 TRP A   7       7.767   7.513 -33.630  1.00  0.00      A    H
ATOM     87  CG  TRP A   7       8.900   9.166 -33.181  1.00  0.00      A    C
ATOM     88  CD1 TRP A   7       9.750   9.845 -32.367  1.00  0.00      A    C
ATOM     89  HD1 TRP A   7       9.755   9.792 -31.288  1.00  0.00      A    H
ATOM     90  NE1 TRP A   7      10.797  10.459 -32.982  1.00  0.00      A    N
ATOM     91  HE1 TRP A   7      11.462  11.109 -32.686  1.00  0.00      A    H
ATOM     92  CE2 TRP A   7      10.676  10.060 -34.341  1.00  0.00      A    C
ATOM     93  CD2 TRP A   7       9.498   9.261 -34.468  1.00  0.00      A    C
ATOM     94  CE3 TRP A   7       9.034   8.780 -35.746  1.00  0.00      A    C
ATOM     95  HE3 TRP A   7       8.089   8.258 -35.771  1.00  0.00      A    H
ATOM     96  CZ3 TRP A   7       9.821   9.050 -36.854  1.00  0.00      A    C
ATOM     97  HZ3 TRP A   7       9.561   8.538 -37.769  1.00  0.00      A    H
ATOM     98  CZ2 TRP A   7      11.377  10.387 -35.495  1.00  0.00      A    C
ATOM     99  HZ2 TRP A   7      12.240  11.028 -35.385  1.00  0.00      A    H
ATOM    100  CH2 TRP A   7      11.050   9.746 -36.726  1.00  0.00      A    C
ATOM    101  HH2 TRP A   7      11.717   9.845 -37.570  1.00  0.00      A    H
ATOM    102  C   TRP A   7       5.111   8.122 -33.714  1.00  0.00      A    C
ATOM    103  O   TRP A   7       5.240   7.278 -34.571  1.00  0.00      A    O
ATOM    104  N   ARG A   8       3.965   8.115 -32.959  1.00  0.00      A    N
ATOM    105  HN  ARG A   8       3.840   8.684 -32.149  1.00  0.00      A    H
ATOM    106  CA  ARG A   8       2.711   7.383 -33.319  1.00  0.00      A    C
ATOM    107  HA  ARG A   8       3.010   6.384 -33.602  1.00  0.00      A    H
ATOM    108  CB  ARG A   8       1.808   7.199 -32.095  1.00  0.00      A    C
ATOM    109  HB1 ARG A   8       1.682   8.266 -31.811  1.00  0.00      A    H
ATOM    110  HB2 ARG A   8       0.943   6.584 -32.424  1.00  0.00      A    H
ATOM    111  CG  ARG A   8       2.532   6.453 -30.906  1.00  0.00      A    C
ATOM    112  HG1 ARG A   8       2.764   5.386 -31.108  1.00  0.00      A    H
ATOM    113  HG2 ARG A   8       3.450   7.050 -30.719  1.00  0.00      A    H
ATOM    114  CD  ARG A   8       1.841   6.541 -29.498  1.00  0.00      A    C
ATOM    115  HD1 ARG A   8       0.794   6.172 -29.467  1.00  0.00      A    H
ATOM    116  HD2 ARG A   8       2.394   6.080 -28.652  1.00  0.00      A    H
ATOM    117  NE  ARG A   8       1.790   7.941 -29.165  1.00  0.00      A    N
ATOM    118  HE  ARG A   8       2.363   8.539 -29.726  1.00  0.00      A    H
ATOM    119  CZ  ARG A   8       1.173   8.572 -28.163  1.00  0.00      A    C
ATOM    120  NH1 ARG A   8       0.317   8.020 -27.361  1.00  0.00      A    N
ATOM    121 HH11 ARG A   8      -0.098   7.176 -27.699  1.00  0.00      A    H
ATOM    122 HH12 ARG A   8      -0.167   8.580 -26.688  1.00  0.00      A    H
ATOM    123  NH2 ARG A   8       1.373   9.840 -27.872  1.00  0.00      A    N
ATOM    124 HH21 ARG A   8       1.724  10.327 -28.672  1.00  0.00      A    H
ATOM    125 HH22 ARG A   8       0.846  10.258 -27.133  1.00  0.00      A    H
ATOM    126  C   ARG A   8       1.828   8.022 -34.441  1.00  0.00      A    C
ATOM    127  O   ARG A   8       0.937   7.331 -34.965  1.00  0.00      A    O
ATOM    128  N   LYS A   9       2.076   9.268 -34.896  1.00  0.00      A    N
ATOM    129  HN  LYS A   9       2.937   9.672 -34.597  1.00  0.00      A    H
ATOM    130  CA  LYS A   9       1.390   9.791 -36.034  1.00  0.00      A    C
ATOM    131  HA  LYS A   9       0.322   9.858 -35.884  1.00  0.00      A    H
ATOM    132  CB  LYS A   9       1.785  11.250 -36.215  1.00  0.00      A    C
ATOM    133  HB1 LYS A   9       2.858  11.373 -35.955  1.00  0.00      A    H
ATOM    134  HB2 LYS A   9       1.532  11.515 -37.264  1.00  0.00      A    H
ATOM    135  CG  LYS A   9       0.872  12.185 -35.341  1.00  0.00      A    C
ATOM    136  HG1 LYS A   9       0.833  11.778 -34.309  1.00  0.00      A    H
ATOM    137  HG2 LYS A   9       1.454  13.118 -35.182  1.00  0.00      A    H
ATOM    138  CD  LYS A   9      -0.596  12.485 -35.839  1.00  0.00      A    C
ATOM    139  HD1 LYS A   9      -0.632  12.626 -36.940  1.00  0.00      A    H
ATOM    140  HD2 LYS A   9      -1.227  11.594 -35.629  1.00  0.00      A    H
ATOM    141  CE  LYS A   9      -1.295  13.642 -35.074  1.00  0.00      A    C
ATOM    142  HE1 LYS A   9      -1.401  13.341 -34.010  1.00  0.00      A    H
ATOM    143  HE2 LYS A   9      -0.825  14.649 -35.060  1.00  0.00      A    H
ATOM    144  NZ  LYS A   9      -2.686  13.882 -35.544  1.00  0.00      A    N
ATOM    145  HZ1 LYS A   9      -2.704  13.976 -36.580  1.00  0.00      A    H
ATOM    146  HZ2 LYS A   9      -3.217  13.018 -35.314  1.00  0.00      A    H
ATOM    147  HZ3 LYS A   9      -3.140  14.740 -35.168  1.00  0.00      A    H
ATOM    148  C   LYS A   9       1.754   9.106 -37.323  1.00  0.00      A    C
ATOM    149  O   LYS A   9       0.856   8.675 -38.060  1.00  0.00      A    O
ATOM    150  N   LYS A  10       3.016   8.786 -37.565  1.00  0.00      A    N
ATOM    151  HN  LYS A  10       3.671   9.267 -36.987  1.00  0.00      A    H
ATOM    152  CA  LYS A  10       3.578   8.034 -38.589  1.00  0.00      A    C
ATOM    153  HA  LYS A  10       3.305   8.405 -39.566  1.00  0.00      A    H
ATOM    154  CB  LYS A  10       5.098   8.223 -38.720  1.00  0.00      A    C
ATOM    155  HB1 LYS A  10       5.422   9.249 -39.000  1.00  0.00      A    H
ATOM    156  HB2 LYS A  10       5.648   7.910 -37.807  1.00  0.00      A    H
ATOM    157  CG  LYS A  10       5.719   7.381 -39.931  1.00  0.00      A    C
ATOM    158  HG1 LYS A  10       5.619   6.290 -39.749  1.00  0.00      A    H
ATOM    159  HG2 LYS A  10       5.064   7.600 -40.801  1.00  0.00      A    H
ATOM    160  CD  LYS A  10       7.203   7.700 -40.122  1.00  0.00      A    C
ATOM    161  HD1 LYS A  10       7.185   8.635 -40.723  1.00  0.00      A    H
ATOM    162  HD2 LYS A  10       7.653   7.910 -39.128  1.00  0.00      A    H
ATOM    163  CE  LYS A  10       8.016   6.688 -40.933  1.00  0.00      A    C
ATOM    164  HE1 LYS A  10       9.064   7.051 -41.000  1.00  0.00      A    H
ATOM    165  HE2 LYS A  10       8.009   5.667 -40.493  1.00  0.00      A    H
ATOM    166  NZ  LYS A  10       7.567   6.618 -42.284  1.00  0.00      A    N
ATOM    167  HZ1 LYS A  10       7.375   7.540 -42.724  1.00  0.00      A    H
ATOM    168  HZ2 LYS A  10       8.391   6.188 -42.751  1.00  0.00      A    H
ATOM    169  HZ3 LYS A  10       6.753   5.983 -42.413  1.00  0.00      A    H
ATOM    170  C   LYS A  10       3.251   6.529 -38.361  1.00  0.00      A    C
ATOM    171  O   LYS A  10       3.003   5.851 -39.368  1.00  0.00      A    O
ATOM    172  N   GLY A  11       3.234   6.077 -37.101  1.00  0.00      A    N
ATOM    173  HN  GLY A  11       3.397   6.786 -36.419  1.00  0.00      A    H
ATOM    174  CA  GLY A  11       2.684   4.785 -36.779  1.00  0.00      A    C
ATOM    175  HA1 GLY A  11       2.184   4.798 -35.822  1.00  0.00      A    H
ATOM    176  HA2 GLY A  11       1.993   4.378 -37.503  1.00  0.00      A    H
ATOM    177  C   GLY A  11       3.741   3.700 -36.641  1.00  0.00      A    C
ATOM    178  O   GLY A  11       3.562   2.516 -36.914  1.00  0.00      A    O
ATOM    179  N   VAL A  12       4.943   4.157 -36.269  1.00  0.00      A    N
ATOM    180  HN  VAL A  12       5.059   5.115 -36.018  1.00  0.00      A    H
ATOM    181  CA  VAL A  12       6.162   3.359 -36.213  1.00  0.00      A    C
ATOM    182  HA  VAL A  12       5.994   2.434 -36.744  1.00  0.00      A    H
ATOM    183  CB  VAL A  12       7.319   4.049 -36.911  1.00  0.00      A    C
ATOM    184  HB  VAL A  12       8.266   3.553 -36.607  1.00  0.00      A    H
ATOM    185  CG1 VAL A  12       7.214   3.742 -38.447  1.00  0.00      A    C
ATOM    186 HG11 VAL A  12       6.388   4.354 -38.868  1.00  0.00      A    H
ATOM    187 HG12 VAL A  12       8.173   3.960 -38.964  1.00  0.00      A    H
ATOM    188 HG13 VAL A  12       6.871   2.717 -38.702  1.00  0.00      A    H
ATOM    189  CG2 VAL A  12       7.349   5.552 -36.649  1.00  0.00      A    C
ATOM    190 HG21 VAL A  12       8.283   5.884 -37.150  1.00  0.00      A    H
ATOM    191 HG22 VAL A  12       6.585   6.149 -37.191  1.00  0.00      A    H
ATOM    192 HG23 VAL A  12       7.381   5.768 -35.560  1.00  0.00      A    H
ATOM    193  C   VAL A  12       6.558   3.185 -34.719  1.00  0.00      A    C
ATOM    194  O   VAL A  12       7.663   2.714 -34.478  1.00  0.00      A    O
ATOM    195  N   VAL A  13       5.630   3.358 -33.738  1.00  0.00      A    N
ATOM    196  HN  VAL A  13       4.713   3.695 -33.937  1.00  0.00      A    H
ATOM    197  CA  VAL A  13       5.837   3.078 -32.334  1.00  0.00      A    C
ATOM    198  HA  VAL A  13       6.871   2.798 -32.194  1.00  0.00      A    H
ATOM    199  CB  VAL A  13       5.600   4.381 -31.566  1.00  0.00      A    C
ATOM    200  HB  VAL A  13       4.651   4.862 -31.886  1.00  0.00      A    H
ATOM    201  CG1 VAL A  13       5.483   4.142 -30.001  1.00  0.00      A    C
ATOM    202 HG11 VAL A  13       5.579   5.120 -29.483  1.00  0.00      A    H
ATOM    203 HG12 VAL A  13       4.516   3.703 -29.675  1.00  0.00      A    H
ATOM    204 HG13 VAL A  13       6.302   3.431 -29.761  1.00  0.00      A    H
ATOM    205  CG2 VAL A  13       6.766   5.324 -31.777  1.00  0.00      A    C
ATOM    206 HG21 VAL A  13       7.698   4.770 -31.533  1.00  0.00      A    H
ATOM    207 HG22 VAL A  13       6.788   5.689 -32.826  1.00  0.00      A    H
ATOM    208 HG23 VAL A  13       6.659   6.273 -31.209  1.00  0.00      A    H
ATOM    209  C   VAL A  13       4.980   1.876 -31.899  1.00  0.00      A    C
ATOM    210  O   VAL A  13       3.828   1.738 -32.263  1.00  0.00      A    O
ATOM    211  N   THR A  14       5.626   1.061 -31.040  1.00  0.00      A    N
ATOM    212  HN  THR A  14       6.521   1.269 -30.651  1.00  0.00      A    H
ATOM    213  CA  THR A  14       4.967  -0.132 -30.635  1.00  0.00      A    C
ATOM    214  HA  THR A  14       4.200  -0.284 -31.380  1.00  0.00      A    H
ATOM    215  CB  THR A  14       5.776  -1.446 -30.634  1.00  0.00      A    C
ATOM    216  HB  THR A  14       5.185  -2.306 -30.252  1.00  0.00      A    H
ATOM    217  OG1 THR A  14       7.016  -1.215 -29.846  1.00  0.00      A    O
ATOM    218  HG1 THR A  14       7.448  -2.069 -29.760  1.00  0.00      A    H
ATOM    219  CG2 THR A  14       6.344  -1.678 -32.027  1.00  0.00      A    C
ATOM    220 HG21 THR A  14       7.155  -1.001 -32.370  1.00  0.00      A    H
ATOM    221 HG22 THR A  14       6.718  -2.721 -32.110  1.00  0.00      A    H
ATOM    222 HG23 THR A  14       5.576  -1.533 -32.816  1.00  0.00      A    H
ATOM    223  C   THR A  14       4.251  -0.033 -29.340  1.00  0.00      A    C
ATOM    224  O   THR A  14       4.503   0.819 -28.502  1.00  0.00      A    O
ATOM    225  N   GLY A  15       3.277  -0.888 -29.236  1.00  0.00      A    N
ATOM    226  HN  GLY A  15       3.124  -1.566 -29.951  1.00  0.00      A    H
ATOM    227  CA  GLY A  15       2.306  -0.806 -28.158  1.00  0.00      A    C
ATOM    228  HA1 GLY A  15       1.819   0.157 -28.183  1.00  0.00      A    H
ATOM    229  HA2 GLY A  15       1.511  -1.511 -28.356  1.00  0.00      A    H
ATOM    230  C   GLY A  15       2.830  -1.175 -26.811  1.00  0.00      A    C
ATOM    231  O   GLY A  15       3.877  -1.868 -26.749  1.00  0.00      A    O
ATOM    232  N   VAL A  16       2.245  -0.776 -25.628  1.00  0.00      A    N
ATOM    233  HN  VAL A  16       1.392  -0.261 -25.648  1.00  0.00      A    H
ATOM    234  CA  VAL A  16       2.602  -1.415 -24.387  1.00  0.00      A    C
ATOM    235  HA  VAL A  16       3.681  -1.434 -24.348  1.00  0.00      A    H
ATOM    236  CB  VAL A  16       2.073  -0.580 -23.224  1.00  0.00      A    C
ATOM    237  HB  VAL A  16       0.987  -0.813 -23.191  1.00  0.00      A    H
ATOM    238  CG1 VAL A  16       2.713  -1.108 -21.975  1.00  0.00      A    C
ATOM    239 HG11 VAL A  16       2.231  -2.083 -21.752  1.00  0.00      A    H
ATOM    240 HG12 VAL A  16       3.821  -1.109 -22.054  1.00  0.00      A    H
ATOM    241 HG13 VAL A  16       2.474  -0.381 -21.170  1.00  0.00      A    H
ATOM    242  CG2 VAL A  16       2.516   0.933 -23.407  1.00  0.00      A    C
ATOM    243 HG21 VAL A  16       2.363   1.387 -22.404  1.00  0.00      A    H
ATOM    244 HG22 VAL A  16       3.604   0.933 -23.630  1.00  0.00      A    H
ATOM    245 HG23 VAL A  16       2.049   1.511 -24.233  1.00  0.00      A    H
ATOM    246  C   VAL A  16       2.086  -2.784 -24.354  1.00  0.00      A    C
ATOM    247  O   VAL A  16       0.878  -3.053 -24.473  1.00  0.00      A    O
ATOM    248  N   LYS A  17       3.000  -3.787 -24.213  1.00  0.00      A    N
ATOM    249  HN  LYS A  17       3.990  -3.702 -24.302  1.00  0.00      A    H
ATOM    250  CA  LYS A  17       2.718  -5.228 -24.128  1.00  0.00      A    C
ATOM    251  HA  LYS A  17       1.913  -5.426 -24.820  1.00  0.00      A    H
ATOM    252  CB  LYS A  17       3.946  -6.022 -24.643  1.00  0.00      A    C
ATOM    253  HB1 LYS A  17       4.800  -5.955 -23.935  1.00  0.00      A    H
ATOM    254  HB2 LYS A  17       3.651  -7.089 -24.740  1.00  0.00      A    H
ATOM    255  CG  LYS A  17       4.437  -5.546 -26.042  1.00  0.00      A    C
ATOM    256  HG1 LYS A  17       3.538  -5.580 -26.694  1.00  0.00      A    H
ATOM    257  HG2 LYS A  17       4.837  -4.517 -25.919  1.00  0.00      A    H
ATOM    258  CD  LYS A  17       5.550  -6.402 -26.592  1.00  0.00      A    C
ATOM    259  HD1 LYS A  17       6.360  -6.441 -25.832  1.00  0.00      A    H
ATOM    260  HD2 LYS A  17       5.140  -7.408 -26.826  1.00  0.00      A    H
ATOM    261  CE  LYS A  17       6.175  -5.901 -27.891  1.00  0.00      A    C
ATOM    262  HE1 LYS A  17       5.405  -5.661 -28.655  1.00  0.00      A    H
ATOM    263  HE2 LYS A  17       6.683  -4.936 -27.679  1.00  0.00      A    H
ATOM    264  NZ  LYS A  17       7.176  -6.917 -28.352  1.00  0.00      A    N
ATOM    265  HZ1 LYS A  17       7.586  -6.412 -29.164  1.00  0.00      A    H
ATOM    266  HZ2 LYS A  17       7.898  -7.123 -27.633  1.00  0.00      A    H
ATOM    267  HZ3 LYS A  17       6.690  -7.774 -28.685  1.00  0.00      A    H
ATOM    268  C   LYS A  17       2.371  -5.678 -22.728  1.00  0.00      A    C
ATOM    269  O   LYS A  17       2.570  -4.970 -21.717  1.00  0.00      A    O
ATOM    270  N   ASN A  18       1.774  -6.856 -22.562  1.00  0.00      A    N
ATOM    271  HN  ASN A  18       1.639  -7.423 -23.370  1.00  0.00      A    H
ATOM    272  CA  ASN A  18       1.380  -7.569 -21.319  1.00  0.00      A    C
ATOM    273  HA  ASN A  18       0.997  -6.832 -20.629  1.00  0.00      A    H
ATOM    274  CB  ASN A  18       0.235  -8.553 -21.589  1.00  0.00      A    C
ATOM    275  HB1 ASN A  18      -0.553  -7.985 -22.129  1.00  0.00      A    H
ATOM    276  HB2 ASN A  18       0.585  -9.458 -22.130  1.00  0.00      A    H
ATOM    277  CG  ASN A  18      -0.530  -8.970 -20.301  1.00  0.00      A    C
ATOM    278  OD1 ASN A  18      -1.570  -8.314 -20.097  1.00  0.00      A    O
ATOM    279  ND2 ASN A  18       0.124  -9.719 -19.453  1.00  0.00      A    N
ATOM    280 HD21 ASN A  18      -0.298  -9.882 -18.561  1.00  0.00      A    H
ATOM    281 HD22 ASN A  18       0.915 -10.275 -19.708  1.00  0.00      A    H
ATOM    282  C   ASN A  18       2.543  -8.137 -20.501  1.00  0.00      A    C
ATOM    283  O   ASN A  18       2.948  -9.290 -20.687  1.00  0.00      A    O
ATOM    284  N   GLN A  19       3.138  -7.379 -19.607  1.00  0.00      A    N
ATOM    285  HN  GLN A  19       2.896  -6.413 -19.573  1.00  0.00      A    H
ATOM    286  CA  GLN A  19       4.150  -7.921 -18.787  1.00  0.00      A    C
ATOM    287  HA  GLN A  19       4.926  -8.399 -19.366  1.00  0.00      A    H
ATOM    288  CB  GLN A  19       4.837  -6.726 -18.270  1.00  0.00      A    C
ATOM    289  HB1 GLN A  19       4.875  -5.939 -19.053  1.00  0.00      A    H
ATOM    290  HB2 GLN A  19       4.183  -6.187 -17.552  1.00  0.00      A    H
ATOM    291  CG  GLN A  19       6.317  -6.853 -17.684  1.00  0.00      A    C
ATOM    292  HG1 GLN A  19       6.246  -7.566 -16.835  1.00  0.00      A    H
ATOM    293  HG2 GLN A  19       6.936  -7.155 -18.555  1.00  0.00      A    H
ATOM    294  CD  GLN A  19       6.996  -5.516 -17.298  1.00  0.00      A    C
ATOM    295  OE1 GLN A  19       6.356  -4.557 -16.828  1.00  0.00      A    O
ATOM    296  NE2 GLN A  19       8.305  -5.290 -17.526  1.00  0.00      A    N
ATOM    297 HE21 GLN A  19       8.732  -4.412 -17.307  1.00  0.00      A    H
ATOM    298 HE22 GLN A  19       8.875  -5.966 -17.992  1.00  0.00      A    H
ATOM    299  C   GLN A  19       3.731  -8.964 -17.729  1.00  0.00      A    C
ATOM    300  O   GLN A  19       3.956 -10.172 -17.859  1.00  0.00      A    O
ATOM    301  N   GLY A  20       3.112  -8.464 -16.591  1.00  0.00      A    N
ATOM    302  HN  GLY A  20       2.884  -7.502 -16.464  1.00  0.00      A    H
ATOM    303  CA  GLY A  20       2.778  -9.294 -15.472  1.00  0.00      A    C
ATOM    304  HA1 GLY A  20       1.795  -8.971 -15.162  1.00  0.00      A    H
ATOM    305  HA2 GLY A  20       2.799 -10.342 -15.736  1.00  0.00      A    H
ATOM    306  C   GLY A  20       3.694  -8.975 -14.384  1.00  0.00      A    C
ATOM    307  O   GLY A  20       3.854  -7.794 -14.107  1.00  0.00      A    O
ATOM    308  N   ASP A  21       4.244 -10.009 -13.670  1.00  0.00      A    N
ATOM    309  HN  ASP A  21       3.964 -10.949 -13.850  1.00  0.00      A    H
ATOM    310  CA  ASP A  21       4.972  -9.733 -12.443  1.00  0.00      A    C
ATOM    311  HA  ASP A  21       4.765  -8.698 -12.214  1.00  0.00      A    H
ATOM    312  CB  ASP A  21       4.582 -10.665 -11.279  1.00  0.00      A    C
ATOM    313  HB1 ASP A  21       5.031 -11.674 -11.402  1.00  0.00      A    H
ATOM    314  HB2 ASP A  21       5.012 -10.329 -10.311  1.00  0.00      A    H
ATOM    315  CG  ASP A  21       3.043 -10.837 -11.198  1.00  0.00      A    C
ATOM    316  OD1 ASP A  21       2.533 -11.985 -11.304  1.00  0.00      A    O
ATOM    317  OD2 ASP A  21       2.311  -9.832 -11.091  1.00  0.00      A    O
ATOM    318  C   ASP A  21       6.526  -9.756 -12.486  1.00  0.00      A    C
ATOM    319  O   ASP A  21       7.208  -9.833 -11.483  1.00  0.00      A    O
ATOM    320  N   CYS A  22       7.115  -9.647 -13.715  1.00  0.00      A    N
ATOM    321  HN  CYS A  22       6.598  -9.641 -14.567  1.00  0.00      A    H
ATOM    322  CA  CYS A  22       8.520  -9.677 -13.909  1.00  0.00      A    C
ATOM    323  HA  CYS A  22       8.935 -10.082 -12.998  1.00  0.00      A    H
ATOM    324  CB  CYS A  22       8.794 -10.549 -15.180  1.00  0.00      A    C
ATOM    325  HB1 CYS A  22       8.395 -11.572 -15.011  1.00  0.00      A    H
ATOM    326  HB2 CYS A  22       8.333 -10.054 -16.061  1.00  0.00      A    H
ATOM    327  SG  CYS A  22      10.648 -10.700 -15.581  1.00  0.00      A    S
ATOM    328  C   CYS A  22       9.010  -8.315 -14.272  1.00  0.00      A    C
ATOM    329  O   CYS A  22       8.547  -7.573 -15.140  1.00  0.00      A    O
ATOM    330  N   GLY A  23      10.078  -7.937 -13.566  1.00  0.00      A    N
ATOM    331  HN  GLY A  23      10.359  -8.455 -12.763  1.00  0.00      A    H
ATOM    332  CA  GLY A  23      10.785  -6.699 -13.823  1.00  0.00      A    C
ATOM    333  HA1 GLY A  23      10.113  -5.924 -14.163  1.00  0.00      A    H
ATOM    334  HA2 GLY A  23      11.281  -6.433 -12.901  1.00  0.00      A    H
ATOM    335  C   GLY A  23      11.807  -6.757 -14.884  1.00  0.00      A    C
ATOM    336  O   GLY A  23      12.935  -6.319 -14.688  1.00  0.00      A    O
ATOM    337  N   SER A  24      11.302  -7.063 -16.036  1.00  0.00      A    N
ATOM    338  HN  SER A  24      10.340  -7.318 -16.090  1.00  0.00      A    H
ATOM    339  CA  SER A  24      11.858  -7.193 -17.364  1.00  0.00      A    C
ATOM    340  HA  SER A  24      12.926  -7.332 -17.274  1.00  0.00      A    H
ATOM    341  CB  SER A  24      11.037  -8.276 -18.166  1.00  0.00      A    C
ATOM    342  HB1 SER A  24      11.276  -8.516 -19.225  1.00  0.00      A    H
ATOM    343  HB2 SER A  24      11.102  -9.155 -17.489  1.00  0.00      A    H
ATOM    344  OG  SER A  24       9.649  -7.902 -18.144  1.00  0.00      A    O
ATOM    345  HG1 SER A  24       9.197  -8.673 -18.495  1.00  0.00      A    H
ATOM    346  C   SER A  24      11.713  -5.890 -18.197  1.00  0.00      A    C
ATOM    347  O   SER A  24      11.860  -5.703 -19.410  1.00  0.00      A    O
ATOM    348  N   CYS A  25      11.353  -4.791 -17.487  1.00  0.00      A    N
ATOM    349  HN  CYS A  25      11.023  -4.687 -16.553  1.00  0.00      A    H
ATOM    350  CA  CYS A  25      11.171  -3.414 -18.012  1.00  0.00      A    C
ATOM    351  HA  CYS A  25      10.271  -3.351 -18.604  1.00  0.00      A    H
ATOM    352  CB  CYS A  25      11.231  -2.562 -16.740  1.00  0.00      A    C
ATOM    353  HB1 CYS A  25      12.262  -2.377 -16.370  1.00  0.00      A    H
ATOM    354  HB2 CYS A  25      10.827  -1.558 -16.990  1.00  0.00      A    H
ATOM    355  SG  CYS A  25      10.089  -3.211 -15.411  1.00  0.00      A    S
ATOM    356  C   CYS A  25      12.286  -3.000 -18.994  1.00  0.00      A    C
ATOM    357  O   CYS A  25      12.091  -2.198 -19.906  1.00  0.00      A    O
ATOM    358  N   TRP A  26      13.534  -3.318 -18.666  1.00  0.00      A    N
ATOM    359  HN  TRP A  26      13.640  -3.710 -17.755  1.00  0.00      A    H
ATOM    360  CA  TRP A  26      14.674  -2.956 -19.472  1.00  0.00      A    C
ATOM    361  HA  TRP A  26      14.669  -1.904 -19.719  1.00  0.00      A    H
ATOM    362  CB  TRP A  26      15.974  -3.176 -18.746  1.00  0.00      A    C
ATOM    363  HB1 TRP A  26      16.827  -2.879 -19.393  1.00  0.00      A    H
ATOM    364  HB2 TRP A  26      15.979  -2.479 -17.880  1.00  0.00      A    H
ATOM    365  CG  TRP A  26      16.103  -4.535 -18.102  1.00  0.00      A    C
ATOM    366  CD1 TRP A  26      15.374  -5.089 -17.059  1.00  0.00      A    C
ATOM    367  HD1 TRP A  26      14.771  -4.550 -16.343  1.00  0.00      A    H
ATOM    368  NE1 TRP A  26      15.702  -6.421 -16.886  1.00  0.00      A    N
ATOM    369  HE1 TRP A  26      15.479  -7.110 -16.231  1.00  0.00      A    H
ATOM    370  CE2 TRP A  26      16.349  -6.747 -17.985  1.00  0.00      A    C
ATOM    371  CD2 TRP A  26      16.706  -5.635 -18.728  1.00  0.00      A    C
ATOM    372  CE3 TRP A  26      17.396  -5.737 -19.925  1.00  0.00      A    C
ATOM    373  HE3 TRP A  26      17.707  -4.913 -20.550  1.00  0.00      A    H
ATOM    374  CZ3 TRP A  26      17.910  -7.023 -20.283  1.00  0.00      A    C
ATOM    375  HZ3 TRP A  26      18.591  -7.061 -21.120  1.00  0.00      A    H
ATOM    376  CZ2 TRP A  26      16.892  -7.988 -18.365  1.00  0.00      A    C
ATOM    377  HZ2 TRP A  26      16.872  -8.833 -17.693  1.00  0.00      A    H
ATOM    378  CH2 TRP A  26      17.644  -8.150 -19.549  1.00  0.00      A    C
ATOM    379  HH2 TRP A  26      17.994  -9.136 -19.816  1.00  0.00      A    H
ATOM    380  C   TRP A  26      14.694  -3.610 -20.792  1.00  0.00      A    C
ATOM    381  O   TRP A  26      14.622  -2.961 -21.783  1.00  0.00      A    O
ATOM    382  N   ALA A  27      14.520  -4.955 -20.740  1.00  0.00      A    N
ATOM    383  HN  ALA A  27      14.593  -5.527 -19.927  1.00  0.00      A    H
ATOM    384  CA  ALA A  27      14.149  -5.779 -21.933  1.00  0.00      A    C
ATOM    385  HA  ALA A  27      15.009  -5.682 -22.579  1.00  0.00      A    H
ATOM    386  CB  ALA A  27      13.762  -7.232 -21.574  1.00  0.00      A    C
ATOM    387  HB1 ALA A  27      13.676  -7.902 -22.456  1.00  0.00      A    H
ATOM    388  HB2 ALA A  27      14.539  -7.625 -20.884  1.00  0.00      A    H
ATOM    389  HB3 ALA A  27      12.753  -7.365 -21.127  1.00  0.00      A    H
ATOM    390  C   ALA A  27      12.968  -5.265 -22.811  1.00  0.00      A    C
ATOM    391  O   ALA A  27      13.040  -5.261 -24.029  1.00  0.00      A    O
ATOM    392  N   PHE A  28      11.892  -4.745 -22.152  1.00  0.00      A    N
ATOM    393  HN  PHE A  28      11.752  -4.842 -21.170  1.00  0.00      A    H
ATOM    394  CA  PHE A  28      10.694  -4.120 -22.752  1.00  0.00      A    C
ATOM    395  HA  PHE A  28      10.315  -4.822 -23.481  1.00  0.00      A    H
ATOM    396  CB  PHE A  28       9.774  -3.869 -21.471  1.00  0.00      A    C
ATOM    397  HB1 PHE A  28      10.411  -4.040 -20.577  1.00  0.00      A    H
ATOM    398  HB2 PHE A  28       9.366  -2.836 -21.474  1.00  0.00      A    H
ATOM    399  CG  PHE A  28       8.742  -4.979 -21.463  1.00  0.00      A    C
ATOM    400  CD1 PHE A  28       9.069  -6.329 -21.220  1.00  0.00      A    C
ATOM    401  HD1 PHE A  28      10.056  -6.614 -20.888  1.00  0.00      A    H
ATOM    402  CE1 PHE A  28       8.029  -7.270 -21.077  1.00  0.00      A    C
ATOM    403  HE1 PHE A  28       8.263  -8.262 -20.722  1.00  0.00      A    H
ATOM    404  CZ  PHE A  28       6.723  -6.908 -21.359  1.00  0.00      A    C
ATOM    405  HZ  PHE A  28       5.961  -7.668 -21.276  1.00  0.00      A    H
ATOM    406  CD2 PHE A  28       7.402  -4.639 -21.660  1.00  0.00      A    C
ATOM    407  HD2 PHE A  28       7.081  -3.608 -21.630  1.00  0.00      A    H
ATOM    408  CE2 PHE A  28       6.404  -5.608 -21.621  1.00  0.00      A    C
ATOM    409  HE2 PHE A  28       5.416  -5.197 -21.773  1.00  0.00      A    H
ATOM    410  C   PHE A  28      11.120  -2.793 -23.472  1.00  0.00      A    C
ATOM    411  O   PHE A  28      10.587  -2.380 -24.528  1.00  0.00      A    O
ATOM    412  N   SER A  29      12.057  -2.064 -22.901  1.00  0.00      A    N
ATOM    413  HN  SER A  29      12.485  -2.374 -22.055  1.00  0.00      A    H
ATOM    414  CA  SER A  29      12.345  -0.743 -23.389  1.00  0.00      A    C
ATOM    415  HA  SER A  29      11.526  -0.312 -23.947  1.00  0.00      A    H
ATOM    416  CB  SER A  29      12.803   0.249 -22.233  1.00  0.00      A    C
ATOM    417  HB1 SER A  29      12.040   0.223 -21.426  1.00  0.00      A    H
ATOM    418  HB2 SER A  29      13.789  -0.068 -21.831  1.00  0.00      A    H
ATOM    419  OG  SER A  29      13.011   1.499 -22.883  1.00  0.00      A    O
ATOM    420  HG1 SER A  29      12.895   2.220 -22.259  1.00  0.00      A    H
ATOM    421  C   SER A  29      13.383  -0.900 -24.540  1.00  0.00      A    C
ATOM    422  O   SER A  29      13.421  -0.200 -25.552  1.00  0.00      A    O
ATOM    423  N   SER A  30      14.249  -1.892 -24.349  1.00  0.00      A    N
ATOM    424  HN  SER A  30      14.183  -2.493 -23.556  1.00  0.00      A    H
ATOM    425  CA  SER A  30      15.291  -2.235 -25.315  1.00  0.00      A    C
ATOM    426  HA  SER A  30      15.771  -1.283 -25.490  1.00  0.00      A    H
ATOM    427  CB  SER A  30      16.267  -3.254 -24.779  1.00  0.00      A    C
ATOM    428  HB1 SER A  30      16.796  -2.722 -23.960  1.00  0.00      A    H
ATOM    429  HB2 SER A  30      15.674  -4.058 -24.293  1.00  0.00      A    H
ATOM    430  OG  SER A  30      17.268  -3.729 -25.656  1.00  0.00      A    O
ATOM    431  HG1 SER A  30      17.743  -2.971 -26.004  1.00  0.00      A    H
ATOM    432  C   SER A  30      14.655  -2.798 -26.553  1.00  0.00      A    C
ATOM    433  O   SER A  30      14.913  -2.374 -27.703  1.00  0.00      A    O
ATOM    434  N   THR A  31      13.703  -3.691 -26.389  1.00  0.00      A    N
ATOM    435  HN  THR A  31      13.525  -4.057 -25.478  1.00  0.00      A    H
ATOM    436  CA  THR A  31      12.859  -4.123 -27.573  1.00  0.00      A    C
ATOM    437  HA  THR A  31      13.610  -4.379 -28.306  1.00  0.00      A    H
ATOM    438  CB  THR A  31      11.888  -5.246 -27.372  1.00  0.00      A    C
ATOM    439  HB  THR A  31      11.394  -5.472 -28.341  1.00  0.00      A    H
ATOM    440  OG1 THR A  31      10.870  -5.026 -26.349  1.00  0.00      A    O
ATOM    441  HG1 THR A  31      10.458  -5.890 -26.432  1.00  0.00      A    H
ATOM    442  CG2 THR A  31      12.590  -6.602 -27.096  1.00  0.00      A    C
ATOM    443 HG21 THR A  31      11.927  -7.489 -27.186  1.00  0.00      A    H
ATOM    444 HG22 THR A  31      13.359  -6.778 -27.878  1.00  0.00      A    H
ATOM    445 HG23 THR A  31      13.036  -6.642 -26.079  1.00  0.00      A    H
ATOM    446  C   THR A  31      11.963  -3.017 -28.236  1.00  0.00      A    C
ATOM    447  O   THR A  31      11.934  -2.862 -29.479  1.00  0.00      A    O
ATOM    448  N   GLY A  32      11.325  -2.134 -27.384  1.00  0.00      A    N
ATOM    449  HN  GLY A  32      11.381  -2.257 -26.396  1.00  0.00      A    H
ATOM    450  CA  GLY A  32      10.653  -0.962 -27.829  1.00  0.00      A    C
ATOM    451  HA1 GLY A  32       9.794  -1.357 -28.351  1.00  0.00      A    H
ATOM    452  HA2 GLY A  32      10.490  -0.419 -26.910  1.00  0.00      A    H
ATOM    453  C   GLY A  32      11.493  -0.095 -28.777  1.00  0.00      A    C
ATOM    454  O   GLY A  32      10.987   0.339 -29.857  1.00  0.00      A    O
ATOM    455  N   ALA A  33      12.796   0.100 -28.427  1.00  0.00      A    N
ATOM    456  HN  ALA A  33      13.083  -0.118 -27.498  1.00  0.00      A    H
ATOM    457  CA  ALA A  33      13.751   0.812 -29.326  1.00  0.00      A    C
ATOM    458  HA  ALA A  33      13.359   1.776 -29.613  1.00  0.00      A    H
ATOM    459  CB  ALA A  33      15.056   1.017 -28.538  1.00  0.00      A    C
ATOM    460  HB1 ALA A  33      14.806   1.633 -27.648  1.00  0.00      A    H
ATOM    461  HB2 ALA A  33      15.490   0.043 -28.227  1.00  0.00      A    H
ATOM    462  HB3 ALA A  33      15.674   1.529 -29.306  1.00  0.00      A    H
ATOM    463  C   ALA A  33      14.026   0.075 -30.576  1.00  0.00      A    C
ATOM    464  O   ALA A  33      14.151   0.724 -31.617  1.00  0.00      A    O
ATOM    465  N   ILE A  34      14.111  -1.256 -30.553  1.00  0.00      A    N
ATOM    466  HN  ILE A  34      13.748  -1.760 -29.773  1.00  0.00      A    H
ATOM    467  CA  ILE A  34      14.548  -1.986 -31.698  1.00  0.00      A    C
ATOM    468  HA  ILE A  34      15.326  -1.415 -32.182  1.00  0.00      A    H
ATOM    469  CB  ILE A  34      15.171  -3.395 -31.318  1.00  0.00      A    C
ATOM    470  HB  ILE A  34      14.317  -3.939 -30.861  1.00  0.00      A    H
ATOM    471  CG2 ILE A  34      15.556  -4.296 -32.498  1.00  0.00      A    C
ATOM    472 HG21 ILE A  34      14.675  -4.367 -33.171  1.00  0.00      A    H
ATOM    473 HG22 ILE A  34      16.418  -4.074 -33.162  1.00  0.00      A    H
ATOM    474 HG23 ILE A  34      15.712  -5.362 -32.225  1.00  0.00      A    H
ATOM    475  CG1 ILE A  34      16.429  -3.247 -30.435  1.00  0.00      A    C
ATOM    476 HG11 ILE A  34      17.246  -3.046 -31.160  1.00  0.00      A    H
ATOM    477 HG12 ILE A  34      16.241  -2.385 -29.759  1.00  0.00      A    H
ATOM    478  CD  ILE A  34      16.732  -4.506 -29.555  1.00  0.00      A    C
ATOM    479  HD1 ILE A  34      17.675  -4.460 -28.969  1.00  0.00      A    H
ATOM    480  HD2 ILE A  34      15.898  -4.788 -28.877  1.00  0.00      A    H
ATOM    481  HD3 ILE A  34      16.833  -5.400 -30.207  1.00  0.00      A    H
ATOM    482  C   ILE A  34      13.374  -2.186 -32.732  1.00  0.00      A    C
ATOM    483  O   ILE A  34      13.534  -2.098 -33.924  1.00  0.00      A    O
ATOM    484  N   GLU A  35      12.149  -2.497 -32.214  1.00  0.00      A    N
ATOM    485  HN  GLU A  35      12.041  -2.765 -31.260  1.00  0.00      A    H
ATOM    486  CA  GLU A  35      10.968  -2.536 -33.127  1.00  0.00      A    C
ATOM    487  HA  GLU A  35      11.189  -3.347 -33.805  1.00  0.00      A    H
ATOM    488  CB  GLU A  35       9.711  -2.868 -32.233  1.00  0.00      A    C
ATOM    489  HB1 GLU A  35       9.439  -2.134 -31.445  1.00  0.00      A    H
ATOM    490  HB2 GLU A  35       8.896  -2.830 -32.987  1.00  0.00      A    H
ATOM    491  CG  GLU A  35       9.728  -4.137 -31.481  1.00  0.00      A    C
ATOM    492  HG1 GLU A  35       9.866  -5.049 -32.100  1.00  0.00      A    H
ATOM    493  HG2 GLU A  35      10.633  -4.183 -30.838  1.00  0.00      A    H
ATOM    494  CD  GLU A  35       8.574  -4.502 -30.542  1.00  0.00      A    C
ATOM    495  OE1 GLU A  35       8.115  -3.572 -29.777  1.00  0.00      A    O
ATOM    496  OE2 GLU A  35       8.186  -5.698 -30.450  1.00  0.00      A    O
ATOM    497  C   GLU A  35      10.689  -1.242 -33.814  1.00  0.00      A    C
ATOM    498  O   GLU A  35      10.479  -1.203 -35.039  1.00  0.00      A    O
ATOM    499  N   GLY A  36      10.779  -0.160 -33.010  1.00  0.00      A    N
ATOM    500  HN  GLY A  36      10.971  -0.248 -32.036  1.00  0.00      A    H
ATOM    501  CA  GLY A  36      10.636   1.208 -33.394  1.00  0.00      A    C
ATOM    502  HA1 GLY A  36       9.604   1.329 -33.690  1.00  0.00      A    H
ATOM    503  HA2 GLY A  36      10.822   1.791 -32.504  1.00  0.00      A    H
ATOM    504  C   GLY A  36      11.562   1.591 -34.465  1.00  0.00      A    C
ATOM    505  O   GLY A  36      11.121   2.164 -35.450  1.00  0.00      A    O
ATOM    506  N   ILE A  37      12.854   1.204 -34.376  1.00  0.00      A    N
ATOM    507  HN  ILE A  37      13.239   0.686 -33.616  1.00  0.00      A    H
ATOM    508  CA  ILE A  37      13.783   1.625 -35.357  1.00  0.00      A    C
ATOM    509  HA  ILE A  37      13.545   2.601 -35.753  1.00  0.00      A    H
ATOM    510  CB  ILE A  37      15.273   1.923 -34.932  1.00  0.00      A    C
ATOM    511  HB  ILE A  37      15.234   2.575 -34.033  1.00  0.00      A    H
ATOM    512  CG2 ILE A  37      15.988   0.570 -34.565  1.00  0.00      A    C
ATOM    513 HG21 ILE A  37      15.581   0.004 -33.700  1.00  0.00      A    H
ATOM    514 HG22 ILE A  37      15.963  -0.174 -35.390  1.00  0.00      A    H
ATOM    515 HG23 ILE A  37      17.034   0.738 -34.230  1.00  0.00      A    H
ATOM    516  CG1 ILE A  37      15.998   2.639 -36.141  1.00  0.00      A    C
ATOM    517 HG11 ILE A  37      15.899   2.021 -37.059  1.00  0.00      A    H
ATOM    518 HG12 ILE A  37      15.548   3.647 -36.260  1.00  0.00      A    H
ATOM    519  CD  ILE A  37      17.503   2.858 -35.854  1.00  0.00      A    C
ATOM    520  HD1 ILE A  37      18.027   3.286 -36.735  1.00  0.00      A    H
ATOM    521  HD2 ILE A  37      17.711   3.458 -34.942  1.00  0.00      A    H
ATOM    522  HD3 ILE A  37      17.989   1.879 -35.655  1.00  0.00      A    H
ATOM    523  C   ILE A  37      13.637   0.810 -36.623  1.00  0.00      A    C
ATOM    524  O   ILE A  37      13.643   1.383 -37.733  1.00  0.00      A    O
ATOM    525  N   ASN A  38      13.500  -0.519 -36.570  1.00  0.00      A    N
ATOM    526  HN  ASN A  38      13.481  -0.990 -35.691  1.00  0.00      A    H
ATOM    527  CA  ASN A  38      13.215  -1.317 -37.796  1.00  0.00      A    C
ATOM    528  HA  ASN A  38      14.116  -1.353 -38.391  1.00  0.00      A    H
ATOM    529  CB  ASN A  38      13.018  -2.823 -37.632  1.00  0.00      A    C
ATOM    530  HB1 ASN A  38      12.383  -3.004 -36.739  1.00  0.00      A    H
ATOM    531  HB2 ASN A  38      12.492  -3.286 -38.495  1.00  0.00      A    H
ATOM    532  CG  ASN A  38      14.309  -3.537 -37.293  1.00  0.00      A    C
ATOM    533  OD1 ASN A  38      14.895  -4.106 -38.227  1.00  0.00      A    O
ATOM    534  ND2 ASN A  38      14.834  -3.470 -36.083  1.00  0.00      A    N
ATOM    535 HD21 ASN A  38      15.624  -4.035 -35.845  1.00  0.00      A    H
ATOM    536 HD22 ASN A  38      14.275  -3.092 -35.344  1.00  0.00      A    H
ATOM    537  C   ASN A  38      12.117  -0.755 -38.681  1.00  0.00      A    C
ATOM    538  O   ASN A  38      12.478  -0.487 -39.862  1.00  0.00      A    O
ATOM    539  N   ALA A  39      10.824  -0.477 -38.189  1.00  0.00      A    N
ATOM    540  HN  ALA A  39      10.497  -0.734 -37.283  1.00  0.00      A    H
ATOM    541  CA  ALA A  39       9.700   0.265 -38.853  1.00  0.00      A    C
ATOM    542  HA  ALA A  39       9.340  -0.450 -39.578  1.00  0.00      A    H
ATOM    543  CB  ALA A  39       8.686   0.585 -37.723  1.00  0.00      A    C
ATOM    544  HB1 ALA A  39       7.796   1.103 -38.139  1.00  0.00      A    H
ATOM    545  HB2 ALA A  39       8.383  -0.287 -37.105  1.00  0.00      A    H
ATOM    546  HB3 ALA A  39       9.127   1.359 -37.059  1.00  0.00      A    H
ATOM    547  C   ALA A  39      10.173   1.542 -39.551  1.00  0.00      A    C
ATOM    548  O   ALA A  39       9.729   1.854 -40.650  1.00  0.00      A    O
ATOM    549  N   ILE A  40      11.104   2.345 -38.960  1.00  0.00      A    N
ATOM    550  HN  ILE A  40      11.468   2.125 -38.058  1.00  0.00      A    H
ATOM    551  CA  ILE A  40      11.522   3.618 -39.521  1.00  0.00      A    C
ATOM    552  HA  ILE A  40      10.690   4.052 -40.056  1.00  0.00      A    H
ATOM    553  CB  ILE A  40      12.052   4.703 -38.515  1.00  0.00      A    C
ATOM    554  HB  ILE A  40      12.959   4.245 -38.065  1.00  0.00      A    H
ATOM    555  CG2 ILE A  40      12.453   6.083 -39.174  1.00  0.00      A    C
ATOM    556 HG21 ILE A  40      13.167   5.902 -40.007  1.00  0.00      A    H
ATOM    557 HG22 ILE A  40      11.521   6.620 -39.451  1.00  0.00      A    H
ATOM    558 HG23 ILE A  40      13.043   6.596 -38.384  1.00  0.00      A    H
ATOM    559  CG1 ILE A  40      10.951   4.842 -37.406  1.00  0.00      A    C
ATOM    560 HG11 ILE A  40       9.980   5.150 -37.848  1.00  0.00      A    H
ATOM    561 HG12 ILE A  40      10.758   3.860 -36.924  1.00  0.00      A    H
ATOM    562  CD  ILE A  40      11.283   5.778 -36.305  1.00  0.00      A    C
ATOM    563  HD1 ILE A  40      11.298   6.842 -36.621  1.00  0.00      A    H
ATOM    564  HD2 ILE A  40      10.536   5.778 -35.481  1.00  0.00      A    H
ATOM    565  HD3 ILE A  40      12.227   5.484 -35.799  1.00  0.00      A    H
ATOM    566  C   ILE A  40      12.508   3.443 -40.689  1.00  0.00      A    C
ATOM    567  O   ILE A  40      12.365   4.026 -41.722  1.00  0.00      A    O
ATOM    568  N   SER A  41      13.576   2.708 -40.472  1.00  0.00      A    N
ATOM    569  HN  SER A  41      13.561   2.242 -39.591  1.00  0.00      A    H
ATOM    570  CA  SER A  41      14.806   2.761 -41.198  1.00  0.00      A    C
ATOM    571  HA  SER A  41      14.811   3.758 -41.614  1.00  0.00      A    H
ATOM    572  CB  SER A  41      15.986   2.421 -40.195  1.00  0.00      A    C
ATOM    573  HB1 SER A  41      16.940   2.296 -40.750  1.00  0.00      A    H
ATOM    574  HB2 SER A  41      16.091   3.206 -39.416  1.00  0.00      A    H
ATOM    575  OG  SER A  41      15.703   1.222 -39.503  1.00  0.00      A    O
ATOM    576  HG1 SER A  41      15.191   1.391 -38.709  1.00  0.00      A    H
ATOM    577  C   SER A  41      14.859   1.847 -42.347  1.00  0.00      A    C
ATOM    578  O   SER A  41      15.213   2.208 -43.410  1.00  0.00      A    O
ATOM    579  N   THR A  42      14.433   0.605 -42.150  1.00  0.00      A    N
ATOM    580  HN  THR A  42      14.324   0.414 -41.178  1.00  0.00      A    H
ATOM    581  CA  THR A  42      14.218  -0.329 -43.286  1.00  0.00      A    C
ATOM    582  HA  THR A  42      14.709   0.044 -44.173  1.00  0.00      A    H
ATOM    583  CB  THR A  42      14.535  -1.801 -43.118  1.00  0.00      A    C
ATOM    584  HB  THR A  42      14.557  -2.201 -44.155  1.00  0.00      A    H
ATOM    585  OG1 THR A  42      13.724  -2.656 -42.317  1.00  0.00      A    O
ATOM    586  HG1 THR A  42      13.871  -3.593 -42.465  1.00  0.00      A    H
ATOM    587  CG2 THR A  42      15.959  -1.904 -42.564  1.00  0.00      A    C
ATOM    588 HG21 THR A  42      16.288  -2.965 -42.537  1.00  0.00      A    H
ATOM    589 HG22 THR A  42      16.635  -1.269 -43.175  1.00  0.00      A    H
ATOM    590 HG23 THR A  42      15.916  -1.464 -41.544  1.00  0.00      A    H
ATOM    591  C   THR A  42      12.729  -0.285 -43.730  1.00  0.00      A    C
ATOM    592  O   THR A  42      12.346   0.099 -44.842  1.00  0.00      A    O
ATOM    593  N   GLY A  43      11.826  -0.619 -42.768  1.00  0.00      A    N
ATOM    594  HN  GLY A  43      12.138  -0.876 -41.857  1.00  0.00      A    H
ATOM    595  CA  GLY A  43      10.392  -0.561 -43.003  1.00  0.00      A    C
ATOM    596  HA1 GLY A  43      10.014   0.359 -42.582  1.00  0.00      A    H
ATOM    597  HA2 GLY A  43      10.160  -0.758 -44.039  1.00  0.00      A    H
ATOM    598  C   GLY A  43       9.675  -1.721 -42.286  1.00  0.00      A    C
ATOM    599  O   GLY A  43       8.427  -1.708 -42.224  1.00  0.00      A    O
ATOM    600  N   ASP A  44      10.408  -2.693 -41.700  1.00  0.00      A    N
ATOM    601  HN  ASP A  44      11.403  -2.667 -41.650  1.00  0.00      A    H
ATOM    602  CA  ASP A  44       9.874  -3.941 -41.267  1.00  0.00      A    C
ATOM    603  HA  ASP A  44       8.940  -4.192 -41.749  1.00  0.00      A    H
ATOM    604  CB  ASP A  44      10.922  -5.046 -41.419  1.00  0.00      A    C
ATOM    605  HB1 ASP A  44      11.973  -4.864 -41.110  1.00  0.00      A    H
ATOM    606  HB2 ASP A  44      10.543  -5.966 -40.923  1.00  0.00      A    H
ATOM    607  CG  ASP A  44      10.807  -5.382 -42.950  1.00  0.00      A    C
ATOM    608  OD1 ASP A  44       9.744  -5.801 -43.410  1.00  0.00      A    O
ATOM    609  OD2 ASP A  44      11.795  -5.175 -43.702  1.00  0.00      A    O
ATOM    610  C   ASP A  44       9.553  -3.730 -39.765  1.00  0.00      A    C
ATOM    611  O   ASP A  44      10.281  -3.943 -38.776  1.00  0.00      A    O
ATOM    612  N   LEU A  45       8.372  -3.140 -39.552  1.00  0.00      A    N
ATOM    613  HN  LEU A  45       7.870  -2.771 -40.331  1.00  0.00      A    H
ATOM    614  CA  LEU A  45       7.690  -3.008 -38.290  1.00  0.00      A    C
ATOM    615  HA  LEU A  45       8.376  -2.822 -37.477  1.00  0.00      A    H
ATOM    616  CB  LEU A  45       6.523  -1.972 -38.411  1.00  0.00      A    C
ATOM    617  HB1 LEU A  45       6.978  -0.959 -38.447  1.00  0.00      A    H
ATOM    618  HB2 LEU A  45       5.894  -2.139 -39.311  1.00  0.00      A    H
ATOM    619  CG  LEU A  45       5.471  -1.971 -37.344  1.00  0.00      A    C
ATOM    620  HG  LEU A  45       4.989  -2.966 -37.236  1.00  0.00      A    H
ATOM    621  CD1 LEU A  45       6.033  -1.561 -35.923  1.00  0.00      A    C
ATOM    622 HD11 LEU A  45       5.117  -1.576 -35.294  1.00  0.00      A    H
ATOM    623 HD12 LEU A  45       6.786  -2.227 -35.450  1.00  0.00      A    H
ATOM    624 HD13 LEU A  45       6.535  -0.571 -35.976  1.00  0.00      A    H
ATOM    625  CD2 LEU A  45       4.321  -0.955 -37.664  1.00  0.00      A    C
ATOM    626 HD21 LEU A  45       4.097  -1.222 -38.719  1.00  0.00      A    H
ATOM    627 HD22 LEU A  45       3.435  -1.064 -37.004  1.00  0.00      A    H
ATOM    628 HD23 LEU A  45       4.691   0.089 -37.574  1.00  0.00      A    H
ATOM    629  C   LEU A  45       7.064  -4.384 -38.011  1.00  0.00      A    C
ATOM    630  O   LEU A  45       6.378  -4.952 -38.912  1.00  0.00      A    O
ATOM    631  N   MET A  46       7.382  -4.958 -36.835  1.00  0.00      A    N
ATOM    632  HN  MET A  46       7.982  -4.498 -36.186  1.00  0.00      A    H
ATOM    633  CA  MET A  46       6.957  -6.297 -36.420  1.00  0.00      A    C
ATOM    634  HA  MET A  46       5.928  -6.495 -36.680  1.00  0.00      A    H
ATOM    635  CB  MET A  46       7.904  -7.367 -37.031  1.00  0.00      A    C
ATOM    636  HB1 MET A  46       7.772  -8.408 -36.666  1.00  0.00      A    H
ATOM    637  HB2 MET A  46       7.849  -7.381 -38.141  1.00  0.00      A    H
ATOM    638  CG  MET A  46       9.450  -7.080 -36.782  1.00  0.00      A    C
ATOM    639  HG1 MET A  46       9.752  -6.045 -37.052  1.00  0.00      A    H
ATOM    640  HG2 MET A  46       9.630  -7.266 -35.701  1.00  0.00      A    H
ATOM    641  SD  MET A  46      10.407  -8.152 -37.838  1.00  0.00      A    S
ATOM    642  CE  MET A  46      11.845  -7.007 -37.664  1.00  0.00      A    C
ATOM    643  HE1 MET A  46      11.929  -6.528 -36.665  1.00  0.00      A    H
ATOM    644  HE2 MET A  46      12.704  -7.659 -37.931  1.00  0.00      A    H
ATOM    645  HE3 MET A  46      11.750  -6.222 -38.444  1.00  0.00      A    H
ATOM    646  C   MET A  46       7.053  -6.325 -34.897  1.00  0.00      A    C
ATOM    647  O   MET A  46       7.475  -5.376 -34.283  1.00  0.00      A    O
ATOM    648  N   SER A  47       6.589  -7.403 -34.265  1.00  0.00      A    N
ATOM    649  HN  SER A  47       6.276  -8.231 -34.723  1.00  0.00      A    H
ATOM    650  CA  SER A  47       6.747  -7.612 -32.866  1.00  0.00      A    C
ATOM    651  HA  SER A  47       6.743  -6.684 -32.312  1.00  0.00      A    H
ATOM    652  CB  SER A  47       5.536  -8.411 -32.208  1.00  0.00      A    C
ATOM    653  HB1 SER A  47       4.596  -7.922 -32.545  1.00  0.00      A    H
ATOM    654  HB2 SER A  47       5.434  -9.489 -32.457  1.00  0.00      A    H
ATOM    655  OG  SER A  47       5.645  -8.249 -30.852  1.00  0.00      A    O
ATOM    656  HG1 SER A  47       4.885  -8.689 -30.466  1.00  0.00      A    H
ATOM    657  C   SER A  47       8.021  -8.382 -32.528  1.00  0.00      A    C
ATOM    658  O   SER A  47       8.350  -9.386 -33.126  1.00  0.00      A    O
ATOM    659  N   LEU A  48       8.815  -7.967 -31.597  1.00  0.00      A    N
ATOM    660  HN  LEU A  48       8.606  -7.158 -31.052  1.00  0.00      A    H
ATOM    661  CA  LEU A  48       9.963  -8.679 -31.111  1.00  0.00      A    C
ATOM    662  HA  LEU A  48      10.053  -9.543 -31.753  1.00  0.00      A    H
ATOM    663  CB  LEU A  48      11.213  -7.759 -31.045  1.00  0.00      A    C
ATOM    664  HB1 LEU A  48      10.900  -6.906 -30.405  1.00  0.00      A    H
ATOM    665  HB2 LEU A  48      12.090  -8.253 -30.576  1.00  0.00      A    H
ATOM    666  CG  LEU A  48      11.615  -7.279 -32.469  1.00  0.00      A    C
ATOM    667  HG  LEU A  48      10.688  -6.820 -32.875  1.00  0.00      A    H
ATOM    668  CD1 LEU A  48      12.775  -6.337 -32.509  1.00  0.00      A    C
ATOM    669 HD11 LEU A  48      12.910  -6.081 -33.581  1.00  0.00      A    H
ATOM    670 HD12 LEU A  48      12.628  -5.432 -31.882  1.00  0.00      A    H
ATOM    671 HD13 LEU A  48      13.745  -6.848 -32.329  1.00  0.00      A    H
ATOM    672  CD2 LEU A  48      11.952  -8.473 -33.393  1.00  0.00      A    C
ATOM    673 HD21 LEU A  48      12.681  -9.139 -32.883  1.00  0.00      A    H
ATOM    674 HD22 LEU A  48      11.087  -9.099 -33.698  1.00  0.00      A    H
ATOM    675 HD23 LEU A  48      12.370  -8.103 -34.353  1.00  0.00      A    H
ATOM    676  C   LEU A  48       9.851  -9.221 -29.724  1.00  0.00      A    C
ATOM    677  O   LEU A  48       8.915  -8.926 -28.955  1.00  0.00      A    O
ATOM    678  N   SER A  49      10.793 -10.110 -29.392  1.00  0.00      A    N
ATOM    679  HN  SER A  49      11.619 -10.263 -29.929  1.00  0.00      A    H
ATOM    680  CA  SER A  49      10.756 -10.838 -28.117  1.00  0.00      A    C
ATOM    681  HA  SER A  49       9.741 -10.858 -27.749  1.00  0.00      A    H
ATOM    682  CB  SER A  49      11.048 -12.353 -28.459  1.00  0.00      A    C
ATOM    683  HB1 SER A  49      10.325 -12.627 -29.257  1.00  0.00      A    H
ATOM    684  HB2 SER A  49      12.047 -12.493 -28.924  1.00  0.00      A    H
ATOM    685  OG  SER A  49      10.758 -13.249 -27.324  1.00  0.00      A    O
ATOM    686  HG1 SER A  49      10.257 -13.967 -27.716  1.00  0.00      A    H
ATOM    687  C   SER A  49      11.648 -10.267 -27.062  1.00  0.00      A    C
ATOM    688  O   SER A  49      12.833 -10.183 -27.305  1.00  0.00      A    O
ATOM    689  N   GLU A  50      11.031  -9.789 -25.999  1.00  0.00      A    N
ATOM    690  HN  GLU A  50      10.037  -9.857 -25.974  1.00  0.00      A    H
ATOM    691  CA  GLU A  50      11.680  -9.281 -24.784  1.00  0.00      A    C
ATOM    692  HA  GLU A  50      12.488  -8.631 -25.084  1.00  0.00      A    H
ATOM    693  CB  GLU A  50      10.542  -8.731 -23.868  1.00  0.00      A    C
ATOM    694  HB1 GLU A  50       9.840  -9.565 -23.653  1.00  0.00      A    H
ATOM    695  HB2 GLU A  50      10.950  -8.568 -22.848  1.00  0.00      A    H
ATOM    696  CG  GLU A  50       9.846  -7.471 -24.336  1.00  0.00      A    C
ATOM    697  HG1 GLU A  50       9.184  -7.020 -23.567  1.00  0.00      A    H
ATOM    698  HG2 GLU A  50      10.666  -6.776 -24.616  1.00  0.00      A    H
ATOM    699  CD  GLU A  50       8.961  -7.664 -25.545  1.00  0.00      A    C
ATOM    700  OE1 GLU A  50       7.947  -8.372 -25.493  1.00  0.00      A    O
ATOM    701  OE2 GLU A  50       9.255  -6.972 -26.555  1.00  0.00      A    O
ATOM    702  C   GLU A  50      12.299 -10.452 -24.009  1.00  0.00      A    C
ATOM    703  O   GLU A  50      13.400 -10.346 -23.449  1.00  0.00      A    O
ATOM    704  N   GLN A  51      11.616 -11.632 -24.145  1.00  0.00      A    N
ATOM    705  HN  GLN A  51      10.799 -11.627 -24.718  1.00  0.00      A    H
ATOM    706  CA  GLN A  51      12.092 -12.906 -23.573  1.00  0.00      A    C
ATOM    707  HA  GLN A  51      12.138 -12.867 -22.495  1.00  0.00      A    H
ATOM    708  CB  GLN A  51      11.071 -14.113 -23.897  1.00  0.00      A    C
ATOM    709  HB1 GLN A  51      10.014 -13.840 -23.692  1.00  0.00      A    H
ATOM    710  HB2 GLN A  51      11.103 -14.471 -24.948  1.00  0.00      A    H
ATOM    711  CG  GLN A  51      11.328 -15.315 -22.967  1.00  0.00      A    C
ATOM    712  HG1 GLN A  51      10.790 -16.255 -23.214  1.00  0.00      A    H
ATOM    713  HG2 GLN A  51      12.419 -15.528 -22.965  1.00  0.00      A    H
ATOM    714  CD  GLN A  51      10.935 -14.994 -21.486  1.00  0.00      A    C
ATOM    715  OE1 GLN A  51       9.845 -14.558 -21.169  1.00  0.00      A    O
ATOM    716  NE2 GLN A  51      11.803 -15.286 -20.534  1.00  0.00      A    N
ATOM    717 HE21 GLN A  51      11.393 -15.313 -19.622  1.00  0.00      A    H
ATOM    718 HE22 GLN A  51      12.562 -15.873 -20.818  1.00  0.00      A    H
ATOM    719  C   GLN A  51      13.517 -13.329 -24.007  1.00  0.00      A    C
ATOM    720  O   GLN A  51      14.315 -13.774 -23.214  1.00  0.00      A    O
ATOM    721  N   GLU A  52      13.987 -13.030 -25.220  1.00  0.00      A    N
ATOM    722  HN  GLU A  52      13.350 -12.668 -25.897  1.00  0.00      A    H
ATOM    723  CA  GLU A  52      15.389 -13.095 -25.703  1.00  0.00      A    C
ATOM    724  HA  GLU A  52      15.705 -14.125 -25.772  1.00  0.00      A    H
ATOM    725  CB  GLU A  52      15.483 -12.392 -27.079  1.00  0.00      A    C
ATOM    726  HB1 GLU A  52      14.985 -11.403 -26.996  1.00  0.00      A    H
ATOM    727  HB2 GLU A  52      16.574 -12.292 -27.262  1.00  0.00      A    H
ATOM    728  CG  GLU A  52      14.654 -13.128 -28.199  1.00  0.00      A    C
ATOM    729  HG1 GLU A  52      13.757 -13.664 -27.823  1.00  0.00      A    H
ATOM    730  HG2 GLU A  52      14.347 -12.444 -29.019  1.00  0.00      A    H
ATOM    731  CD  GLU A  52      15.491 -14.180 -28.910  1.00  0.00      A    C
ATOM    732  OE1 GLU A  52      16.293 -13.772 -29.859  1.00  0.00      A    O
ATOM    733  OE2 GLU A  52      15.316 -15.391 -28.691  1.00  0.00      A    O
ATOM    734  C   GLU A  52      16.435 -12.466 -24.769  1.00  0.00      A    C
ATOM    735  O   GLU A  52      17.561 -12.999 -24.513  1.00  0.00      A    O
ATOM    736  N   LEU A  53      16.132 -11.321 -24.275  1.00  0.00      A    N
ATOM    737  HN  LEU A  53      15.306 -10.893 -24.634  1.00  0.00      A    H
ATOM    738  CA  LEU A  53      17.045 -10.480 -23.516  1.00  0.00      A    C
ATOM    739  HA  LEU A  53      18.040 -10.659 -23.895  1.00  0.00      A    H
ATOM    740  CB  LEU A  53      16.589  -8.966 -23.559  1.00  0.00      A    C
ATOM    741  HB1 LEU A  53      15.519  -9.006 -23.263  1.00  0.00      A    H
ATOM    742  HB2 LEU A  53      17.255  -8.422 -22.854  1.00  0.00      A    H
ATOM    743  CG  LEU A  53      16.801  -8.288 -24.936  1.00  0.00      A    C
ATOM    744  HG  LEU A  53      16.289  -8.902 -25.708  1.00  0.00      A    H
ATOM    745  CD1 LEU A  53      16.147  -6.943 -24.885  1.00  0.00      A    C
ATOM    746 HD11 LEU A  53      16.294  -6.371 -25.826  1.00  0.00      A    H
ATOM    747 HD12 LEU A  53      15.049  -7.003 -24.724  1.00  0.00      A    H
ATOM    748 HD13 LEU A  53      16.485  -6.246 -24.089  1.00  0.00      A    H
ATOM    749  CD2 LEU A  53      18.234  -8.245 -25.313  1.00  0.00      A    C
ATOM    750 HD21 LEU A  53      18.924  -7.934 -24.500  1.00  0.00      A    H
ATOM    751 HD22 LEU A  53      18.674  -9.248 -25.500  1.00  0.00      A    H
ATOM    752 HD23 LEU A  53      18.332  -7.662 -26.254  1.00  0.00      A    H
ATOM    753  C   LEU A  53      17.085 -10.979 -22.112  1.00  0.00      A    C
ATOM    754  O   LEU A  53      18.125 -11.018 -21.485  1.00  0.00      A    O
ATOM    755  N   VAL A  54      15.932 -11.488 -21.646  1.00  0.00      A    N
ATOM    756  HN  VAL A  54      15.109 -11.607 -22.196  1.00  0.00      A    H
ATOM    757  CA  VAL A  54      15.712 -11.967 -20.340  1.00  0.00      A    C
ATOM    758  HA  VAL A  54      16.276 -11.489 -19.553  1.00  0.00      A    H
ATOM    759  CB  VAL A  54      14.209 -11.933 -19.997  1.00  0.00      A    C
ATOM    760  HB  VAL A  54      13.721 -12.519 -20.806  1.00  0.00      A    H
ATOM    761  CG1 VAL A  54      13.845 -12.592 -18.645  1.00  0.00      A    C
ATOM    762 HG11 VAL A  54      14.694 -12.534 -17.931  1.00  0.00      A    H
ATOM    763 HG12 VAL A  54      12.926 -12.131 -18.226  1.00  0.00      A    H
ATOM    764 HG13 VAL A  54      13.573 -13.656 -18.813  1.00  0.00      A    H
ATOM    765  CG2 VAL A  54      13.714 -10.487 -19.965  1.00  0.00      A    C
ATOM    766 HG21 VAL A  54      14.330  -9.951 -19.211  1.00  0.00      A    H
ATOM    767 HG22 VAL A  54      13.918 -10.041 -20.962  1.00  0.00      A    H
ATOM    768 HG23 VAL A  54      12.617 -10.345 -19.853  1.00  0.00      A    H
ATOM    769  C   VAL A  54      16.285 -13.371 -20.155  1.00  0.00      A    C
ATOM    770  O   VAL A  54      16.953 -13.688 -19.153  1.00  0.00      A    O
ATOM    771  N   ASP A  55      16.032 -14.360 -21.090  1.00  0.00      A    N
ATOM    772  HN  ASP A  55      15.582 -14.162 -21.957  1.00  0.00      A    H
ATOM    773  CA  ASP A  55      16.597 -15.684 -21.064  1.00  0.00      A    C
ATOM    774  HA  ASP A  55      16.451 -16.089 -20.074  1.00  0.00      A    H
ATOM    775  CB  ASP A  55      15.835 -16.533 -22.085  1.00  0.00      A    C
ATOM    776  HB1 ASP A  55      15.898 -15.951 -23.029  1.00  0.00      A    H
ATOM    777  HB2 ASP A  55      16.457 -17.442 -22.228  1.00  0.00      A    H
ATOM    778  CG  ASP A  55      14.484 -17.026 -21.582  1.00  0.00      A    C
ATOM    779  OD1 ASP A  55      14.201 -16.956 -20.395  1.00  0.00      A    O
ATOM    780  OD2 ASP A  55      13.720 -17.527 -22.418  1.00  0.00      A    O
ATOM    781  C   ASP A  55      18.127 -15.732 -21.311  1.00  0.00      A    C
ATOM    782  O   ASP A  55      18.889 -16.132 -20.425  1.00  0.00      A    O
ATOM    783  N   CYS A  56      18.530 -15.342 -22.550  1.00  0.00      A    N
ATOM    784  HN  CYS A  56      17.892 -14.933 -23.198  1.00  0.00      A    H
ATOM    785  CA  CYS A  56      19.841 -15.629 -23.066  1.00  0.00      A    C
ATOM    786  HA  CYS A  56      20.183 -16.558 -22.634  1.00  0.00      A    H
ATOM    787  CB  CYS A  56      19.744 -15.846 -24.598  1.00  0.00      A    C
ATOM    788  HB1 CYS A  56      19.349 -14.890 -25.003  1.00  0.00      A    H
ATOM    789  HB2 CYS A  56      20.751 -16.020 -25.035  1.00  0.00      A    H
ATOM    790  SG  CYS A  56      18.378 -16.949 -25.135  1.00  0.00      A    S
ATOM    791  C   CYS A  56      20.953 -14.693 -22.559  1.00  0.00      A    C
ATOM    792  O   CYS A  56      22.123 -15.120 -22.575  1.00  0.00      A    O
ATOM    793  N   ASP A  57      20.676 -13.562 -22.069  1.00  0.00      A    N
ATOM    794  HN  ASP A  57      19.760 -13.198 -21.917  1.00  0.00      A    H
ATOM    795  CA  ASP A  57      21.846 -12.756 -21.671  1.00  0.00      A    C
ATOM    796  HA  ASP A  57      22.639 -12.956 -22.376  1.00  0.00      A    H
ATOM    797  CB  ASP A  57      21.650 -11.239 -21.939  1.00  0.00      A    C
ATOM    798  HB1 ASP A  57      21.302 -11.049 -22.978  1.00  0.00      A    H
ATOM    799  HB2 ASP A  57      20.886 -10.827 -21.245  1.00  0.00      A    H
ATOM    800  CG  ASP A  57      22.958 -10.451 -21.791  1.00  0.00      A    C
ATOM    801  OD1 ASP A  57      23.986 -10.833 -22.380  1.00  0.00      A    O
ATOM    802  OD2 ASP A  57      23.049  -9.566 -20.942  1.00  0.00      A    O
ATOM    803  C   ASP A  57      22.515 -13.195 -20.300  1.00  0.00      A    C
ATOM    804  O   ASP A  57      21.861 -13.829 -19.465  1.00  0.00      A    O
ATOM    805  N   THR A  58      23.874 -12.903 -20.177  1.00  0.00      A    N
ATOM    806  HN  THR A  58      24.403 -12.391 -20.850  1.00  0.00      A    H
ATOM    807  CA  THR A  58      24.647 -13.188 -18.971  1.00  0.00      A    C
ATOM    808  HA  THR A  58      23.966 -13.656 -18.275  1.00  0.00      A    H
ATOM    809  CB  THR A  58      25.757 -14.178 -19.218  1.00  0.00      A    C
ATOM    810  HB  THR A  58      26.170 -14.343 -18.200  1.00  0.00      A    H
ATOM    811  OG1 THR A  58      26.777 -13.751 -20.050  1.00  0.00      A    O
ATOM    812  HG1 THR A  58      27.379 -14.491 -20.156  1.00  0.00      A    H
ATOM    813  CG2 THR A  58      25.264 -15.570 -19.590  1.00  0.00      A    C
ATOM    814 HG21 THR A  58      24.921 -15.391 -20.631  1.00  0.00      A    H
ATOM    815 HG22 THR A  58      26.062 -16.342 -19.550  1.00  0.00      A    H
ATOM    816 HG23 THR A  58      24.331 -15.755 -19.015  1.00  0.00      A    H
ATOM    817  C   THR A  58      25.169 -11.986 -18.242  1.00  0.00      A    C
ATOM    818  O   THR A  58      25.688 -12.091 -17.138  1.00  0.00      A    O
ATOM    819  N   THR A  59      25.010 -10.783 -18.799  1.00  0.00      A    N
ATOM    820  HN  THR A  59      24.764 -10.819 -19.765  1.00  0.00      A    H
ATOM    821  CA  THR A  59      25.480  -9.531 -18.254  1.00  0.00      A    C
ATOM    822  HA  THR A  59      26.295  -9.826 -17.609  1.00  0.00      A    H
ATOM    823  CB  THR A  59      25.854  -8.567 -19.295  1.00  0.00      A    C
ATOM    824  HB  THR A  59      25.017  -8.452 -20.015  1.00  0.00      A    H
ATOM    825  OG1 THR A  59      27.010  -8.948 -20.040  1.00  0.00      A    O
ATOM    826  HG1 THR A  59      27.112  -8.274 -20.716  1.00  0.00      A    H
ATOM    827  CG2 THR A  59      26.153  -7.218 -18.790  1.00  0.00      A    C
ATOM    828 HG21 THR A  59      26.347  -6.512 -19.625  1.00  0.00      A    H
ATOM    829 HG22 THR A  59      25.242  -6.715 -18.401  1.00  0.00      A    H
ATOM    830 HG23 THR A  59      27.029  -7.131 -18.112  1.00  0.00      A    H
ATOM    831  C   THR A  59      24.258  -8.986 -17.503  1.00  0.00      A    C
ATOM    832  O   THR A  59      24.333  -8.559 -16.339  1.00  0.00      A    O
ATOM    833  N   ASN A  60      23.097  -9.119 -18.146  1.00  0.00      A    N
ATOM    834  HN  ASN A  60      23.021  -9.562 -19.036  1.00  0.00      A    H
ATOM    835  CA  ASN A  60      21.820  -8.840 -17.488  1.00  0.00      A    C
ATOM    836  HA  ASN A  60      21.951  -8.005 -16.816  1.00  0.00      A    H
ATOM    837  CB  ASN A  60      20.738  -8.367 -18.559  1.00  0.00      A    C
ATOM    838  HB1 ASN A  60      20.475  -9.156 -19.297  1.00  0.00      A    H
ATOM    839  HB2 ASN A  60      19.799  -8.143 -18.011  1.00  0.00      A    H
ATOM    840  CG  ASN A  60      21.158  -7.152 -19.338  1.00  0.00      A    C
ATOM    841  OD1 ASN A  60      21.167  -6.020 -18.818  1.00  0.00      A    O
ATOM    842  ND2 ASN A  60      21.557  -7.378 -20.595  1.00  0.00      A    N
ATOM    843 HD21 ASN A  60      21.749  -6.645 -21.248  1.00  0.00      A    H
ATOM    844 HD22 ASN A  60      21.841  -8.293 -20.881  1.00  0.00      A    H
ATOM    845  C   ASN A  60      21.241 -10.058 -16.682  1.00  0.00      A    C
ATOM    846  O   ASN A  60      21.597 -11.250 -16.773  1.00  0.00      A    O
ATOM    847  N   GLU A  61      20.269  -9.729 -15.754  1.00  0.00      A    N
ATOM    848  HN  GLU A  61      19.964  -8.781 -15.695  1.00  0.00      A    H
ATOM    849  CA  GLU A  61      19.824 -10.718 -14.745  1.00  0.00      A    C
ATOM    850  HA  GLU A  61      20.521 -11.543 -14.769  1.00  0.00      A    H
ATOM    851  CB  GLU A  61      19.633  -9.977 -13.337  1.00  0.00      A    C
ATOM    852  HB1 GLU A  61      20.520  -9.313 -13.251  1.00  0.00      A    H
ATOM    853  HB2 GLU A  61      18.658  -9.449 -13.415  1.00  0.00      A    H
ATOM    854  CG  GLU A  61      19.638 -10.954 -12.206  1.00  0.00      A    C
ATOM    855  HG1 GLU A  61      19.339 -10.398 -11.292  1.00  0.00      A    H
ATOM    856  HG2 GLU A  61      18.901 -11.784 -12.259  1.00  0.00      A    H
ATOM    857  CD  GLU A  61      20.958 -11.675 -11.938  1.00  0.00      A    C
ATOM    858  OE1 GLU A  61      21.991 -11.069 -11.493  1.00  0.00      A    O
ATOM    859  OE2 GLU A  61      20.910 -12.887 -12.258  1.00  0.00      A    O
ATOM    860  C   GLU A  61      18.543 -11.420 -15.169  1.00  0.00      A    C
ATOM    861  O   GLU A  61      18.509 -12.642 -15.274  1.00  0.00      A    O
ATOM    862  N   GLY A  62      17.482 -10.718 -15.521  1.00  0.00      A    N
ATOM    863  HN  GLY A  62      17.523  -9.722 -15.500  1.00  0.00      A    H
ATOM    864  CA  GLY A  62      16.152 -11.275 -15.874  1.00  0.00      A    C
ATOM    865  HA1 GLY A  62      16.021 -11.130 -16.937  1.00  0.00      A    H
ATOM    866  HA2 GLY A  62      16.069 -12.279 -15.484  1.00  0.00      A    H
ATOM    867  C   GLY A  62      15.109 -10.395 -15.323  1.00  0.00      A    C
ATOM    868  O   GLY A  62      15.008  -9.232 -15.696  1.00  0.00      A    O
ATOM    869  N   CYS A  63      14.271 -10.911 -14.372  1.00  0.00      A    N
ATOM    870  HN  CYS A  63      14.459 -11.829 -14.033  1.00  0.00      A    H
ATOM    871  CA  CYS A  63      13.220 -10.232 -13.637  1.00  0.00      A    C
ATOM    872  HA  CYS A  63      12.736  -9.554 -14.324  1.00  0.00      A    H
ATOM    873  CB  CYS A  63      12.127 -11.231 -13.051  1.00  0.00      A    C
ATOM    874  HB1 CYS A  63      11.288 -10.621 -12.652  1.00  0.00      A    H
ATOM    875  HB2 CYS A  63      12.523 -11.810 -12.189  1.00  0.00      A    H
ATOM    876  SG  CYS A  63      11.369 -12.213 -14.369  1.00  0.00      A    S
ATOM    877  C   CYS A  63      13.650  -9.354 -12.502  1.00  0.00      A    C
ATOM    878  O   CYS A  63      12.889  -8.522 -12.008  1.00  0.00      A    O
ATOM    879  N   ASP A  64      14.910  -9.558 -12.020  1.00  0.00      A    N
ATOM    880  HN  ASP A  64      15.470 -10.270 -12.439  1.00  0.00      A    H
ATOM    881  CA  ASP A  64      15.511  -8.666 -11.010  1.00  0.00      A    C
ATOM    882  HA  ASP A  64      14.696  -8.337 -10.383  1.00  0.00      A    H
ATOM    883  CB  ASP A  64      16.639  -9.411 -10.317  1.00  0.00      A    C
ATOM    884  HB1 ASP A  64      17.402  -9.750 -11.049  1.00  0.00      A    H
ATOM    885  HB2 ASP A  64      17.091  -8.780  -9.523  1.00  0.00      A    H
ATOM    886  CG  ASP A  64      16.049 -10.630  -9.576  1.00  0.00      A    C
ATOM    887  OD1 ASP A  64      16.238 -11.814  -9.965  1.00  0.00      A    O
ATOM    888  OD2 ASP A  64      15.427 -10.434  -8.470  1.00  0.00      A    O
ATOM    889  C   ASP A  64      16.107  -7.404 -11.609  1.00  0.00      A    C
ATOM    890  O   ASP A  64      16.333  -6.428 -10.957  1.00  0.00      A    O
ATOM    891  N   GLY A  65      16.422  -7.341 -12.911  1.00  0.00      A    N
ATOM    892  HN  GLY A  65      16.178  -8.076 -13.539  1.00  0.00      A    H
ATOM    893  CA  GLY A  65      16.919  -6.137 -13.621  1.00  0.00      A    C
ATOM    894  HA1 GLY A  65      16.057  -5.638 -14.038  1.00  0.00      A    H
ATOM    895  HA2 GLY A  65      17.472  -5.610 -12.858  1.00  0.00      A    H
ATOM    896  C   GLY A  65      17.929  -6.414 -14.711  1.00  0.00      A    C
ATOM    897  O   GLY A  65      18.282  -7.514 -15.130  1.00  0.00      A    O
ATOM    898  N   GLY A  66      18.405  -5.320 -15.244  1.00  0.00      A    N
ATOM    899  HN  GLY A  66      18.091  -4.422 -14.945  1.00  0.00      A    H
ATOM    900  CA  GLY A  66      19.354  -5.322 -16.302  1.00  0.00      A    C
ATOM    901  HA1 GLY A  66      20.291  -5.719 -15.939  1.00  0.00      A    H
ATOM    902  HA2 GLY A  66      18.998  -5.802 -17.202  1.00  0.00      A    H
ATOM    903  C   GLY A  66      19.415  -3.878 -16.601  1.00  0.00      A    C
ATOM    904  O   GLY A  66      18.659  -3.048 -16.116  1.00  0.00      A    O
ATOM    905  N   TYR A  67      20.341  -3.494 -17.517  1.00  0.00      A    N
ATOM    906  HN  TYR A  67      21.051  -4.122 -17.828  1.00  0.00      A    H
ATOM    907  CA  TYR A  67      20.274  -2.193 -18.253  1.00  0.00      A    C
ATOM    908  HA  TYR A  67      19.487  -1.557 -17.877  1.00  0.00      A    H
ATOM    909  CB  TYR A  67      21.639  -1.411 -18.144  1.00  0.00      A    C
ATOM    910  HB1 TYR A  67      22.496  -2.007 -18.523  1.00  0.00      A    H
ATOM    911  HB2 TYR A  67      21.562  -0.432 -18.663  1.00  0.00      A    H
ATOM    912  CG  TYR A  67      21.847  -1.172 -16.651  1.00  0.00      A    C
ATOM    913  CD1 TYR A  67      22.667  -2.002 -15.870  1.00  0.00      A    C
ATOM    914  HD1 TYR A  67      23.075  -2.876 -16.357  1.00  0.00      A    H
ATOM    915  CE1 TYR A  67      23.041  -1.689 -14.569  1.00  0.00      A    C
ATOM    916  HE1 TYR A  67      23.777  -2.276 -14.041  1.00  0.00      A    H
ATOM    917  CZ  TYR A  67      22.405  -0.585 -13.951  1.00  0.00      A    C
ATOM    918  OH  TYR A  67      22.808  -0.141 -12.675  1.00  0.00      A    O
ATOM    919  HH  TYR A  67      22.172   0.558 -12.509  1.00  0.00      A    H
ATOM    920  CD2 TYR A  67      21.165  -0.190 -16.001  1.00  0.00      A    C
ATOM    921  HD2 TYR A  67      20.620   0.570 -16.542  1.00  0.00      A    H
ATOM    922  CE2 TYR A  67      21.482   0.174 -14.709  1.00  0.00      A    C
ATOM    923  HE2 TYR A  67      20.925   0.985 -14.265  1.00  0.00      A    H
ATOM    924  C   TYR A  67      19.884  -2.476 -19.723  1.00  0.00      A    C
ATOM    925  O   TYR A  67      19.714  -3.590 -20.211  1.00  0.00      A    O
ATOM    926  N   MET A  68      19.692  -1.393 -20.483  1.00  0.00      A    N
ATOM    927  HN  MET A  68      19.635  -0.498 -20.047  1.00  0.00      A    H
ATOM    928  CA  MET A  68      19.391  -1.354 -21.937  1.00  0.00      A    C
ATOM    929  HA  MET A  68      18.769  -2.222 -22.097  1.00  0.00      A    H
ATOM    930  CB  MET A  68      18.518  -0.163 -22.414  1.00  0.00      A    C
ATOM    931  HB1 MET A  68      19.013   0.801 -22.170  1.00  0.00      A    H
ATOM    932  HB2 MET A  68      18.373  -0.155 -23.516  1.00  0.00      A    H
ATOM    933  CG  MET A  68      17.142  -0.228 -21.694  1.00  0.00      A    C
ATOM    934  HG1 MET A  68      16.443   0.403 -22.283  1.00  0.00      A    H
ATOM    935  HG2 MET A  68      16.898  -1.308 -21.780  1.00  0.00      A    H
ATOM    936  SD  MET A  68      17.078   0.387 -20.017  1.00  0.00      A    S
ATOM    937  CE  MET A  68      16.893   2.199 -20.076  1.00  0.00      A    C
ATOM    938  HE1 MET A  68      17.850   2.688 -20.354  1.00  0.00      A    H
ATOM    939  HE2 MET A  68      16.191   2.581 -20.848  1.00  0.00      A    H
ATOM    940  HE3 MET A  68      16.577   2.619 -19.097  1.00  0.00      A    H
ATOM    941  C   MET A  68      20.584  -1.562 -22.828  1.00  0.00      A    C
ATOM    942  O   MET A  68      20.519  -2.284 -23.774  1.00  0.00      A    O
ATOM    943  N   ASP A  69      21.635  -0.871 -22.515  1.00  0.00      A    N
ATOM    944  HN  ASP A  69      21.496  -0.157 -21.833  1.00  0.00      A    H
ATOM    945  CA  ASP A  69      22.899  -0.842 -23.244  1.00  0.00      A    C
ATOM    946  HA  ASP A  69      22.686  -0.370 -24.192  1.00  0.00      A    H
ATOM    947  CB  ASP A  69      23.927  -0.015 -22.438  1.00  0.00      A    C
ATOM    948  HB1 ASP A  69      24.346  -0.660 -21.636  1.00  0.00      A    H
ATOM    949  HB2 ASP A  69      24.741   0.345 -23.103  1.00  0.00      A    H
ATOM    950  CG  ASP A  69      23.283   1.172 -21.737  1.00  0.00      A    C
ATOM    951  OD1 ASP A  69      23.298   1.178 -20.475  1.00  0.00      A    O
ATOM    952  OD2 ASP A  69      22.789   2.103 -22.421  1.00  0.00      A    O
ATOM    953  C   ASP A  69      23.513  -2.213 -23.482  1.00  0.00      A    C
ATOM    954  O   ASP A  69      23.781  -2.633 -24.590  1.00  0.00      A    O
ATOM    955  N   TYR A  70      23.646  -3.008 -22.395  1.00  0.00      A    N
ATOM    956  HN  TYR A  70      23.492  -2.672 -21.469  1.00  0.00      A    H
ATOM    957  CA  TYR A  70      24.013  -4.402 -22.380  1.00  0.00      A    C
ATOM    958  HA  TYR A  70      24.955  -4.568 -22.882  1.00  0.00      A    H
ATOM    959  CB  TYR A  70      23.945  -4.818 -20.864  1.00  0.00      A    C
ATOM    960  HB1 TYR A  70      22.908  -4.530 -20.587  1.00  0.00      A    H
ATOM    961  HB2 TYR A  70      24.018  -5.909 -20.663  1.00  0.00      A    H
ATOM    962  CG  TYR A  70      24.919  -4.115 -19.951  1.00  0.00      A    C
ATOM    963  CD1 TYR A  70      26.073  -3.415 -20.378  1.00  0.00      A    C
ATOM    964  HD1 TYR A  70      26.391  -3.415 -21.410  1.00  0.00      A    H
ATOM    965  CE1 TYR A  70      26.886  -2.695 -19.535  1.00  0.00      A    C
ATOM    966  HE1 TYR A  70      27.756  -2.153 -19.873  1.00  0.00      A    H
ATOM    967  CZ  TYR A  70      26.626  -2.772 -18.159  1.00  0.00      A    C
ATOM    968  OH  TYR A  70      27.597  -2.149 -17.361  1.00  0.00      A    O
ATOM    969  HH  TYR A  70      28.147  -1.557 -17.879  1.00  0.00      A    H
ATOM    970  CD2 TYR A  70      24.649  -4.024 -18.549  1.00  0.00      A    C
ATOM    971  HD2 TYR A  70      23.805  -4.600 -18.199  1.00  0.00      A    H
ATOM    972  CE2 TYR A  70      25.498  -3.398 -17.700  1.00  0.00      A    C
ATOM    973  HE2 TYR A  70      25.172  -3.434 -16.671  1.00  0.00      A    H
ATOM    974  C   TYR A  70      23.055  -5.333 -23.180  1.00  0.00      A    C
ATOM    975  O   TYR A  70      23.442  -6.366 -23.735  1.00  0.00      A    O
ATOM    976  N   ALA A  71      21.748  -5.067 -23.090  1.00  0.00      A    N
ATOM    977  HN  ALA A  71      21.421  -4.259 -22.608  1.00  0.00      A    H
ATOM    978  CA  ALA A  71      20.691  -5.668 -23.806  1.00  0.00      A    C
ATOM    979  HA  ALA A  71      20.658  -6.726 -23.587  1.00  0.00      A    H
ATOM    980  CB  ALA A  71      19.429  -5.123 -23.217  1.00  0.00      A    C
ATOM    981  HB1 ALA A  71      19.462  -5.144 -22.107  1.00  0.00      A    H
ATOM    982  HB2 ALA A  71      19.234  -4.112 -23.637  1.00  0.00      A    H
ATOM    983  HB3 ALA A  71      18.475  -5.652 -23.426  1.00  0.00      A    H
ATOM    984  C   ALA A  71      20.747  -5.409 -25.270  1.00  0.00      A    C
ATOM    985  O   ALA A  71      20.636  -6.355 -26.047  1.00  0.00      A    O
ATOM    986  N   PHE A  72      20.965  -4.142 -25.664  1.00  0.00      A    N
ATOM    987  HN  PHE A  72      21.162  -3.401 -25.027  1.00  0.00      A    H
ATOM    988  CA  PHE A  72      21.275  -3.894 -27.098  1.00  0.00      A    C
ATOM    989  HA  PHE A  72      20.426  -4.268 -27.651  1.00  0.00      A    H
ATOM    990  CB  PHE A  72      21.550  -2.392 -27.437  1.00  0.00      A    C
ATOM    991  HB1 PHE A  72      22.525  -2.065 -27.017  1.00  0.00      A    H
ATOM    992  HB2 PHE A  72      21.657  -2.238 -28.532  1.00  0.00      A    H
ATOM    993  CG  PHE A  72      20.318  -1.474 -27.071  1.00  0.00      A    C
ATOM    994  CD1 PHE A  72      20.435  -0.290 -26.302  1.00  0.00      A    C
ATOM    995  HD1 PHE A  72      21.351   0.087 -25.870  1.00  0.00      A    H
ATOM    996  CE1 PHE A  72      19.296   0.478 -25.995  1.00  0.00      A    C
ATOM    997  HE1 PHE A  72      19.383   1.364 -25.383  1.00  0.00      A    H
ATOM    998  CZ  PHE A  72      18.089   0.182 -26.689  1.00  0.00      A    C
ATOM    999  HZ  PHE A  72      17.357   0.951 -26.491  1.00  0.00      A    H
ATOM   1000  CD2 PHE A  72      19.076  -1.699 -27.718  1.00  0.00      A    C
ATOM   1001  HD2 PHE A  72      18.971  -2.557 -28.365  1.00  0.00      A    H
ATOM   1002  CE2 PHE A  72      17.972  -0.866 -27.615  1.00  0.00      A    C
ATOM   1003  HE2 PHE A  72      17.103  -1.072 -28.222  1.00  0.00      A    H
ATOM   1004  C   PHE A  72      22.541  -4.633 -27.558  1.00  0.00      A    C
ATOM   1005  O   PHE A  72      22.589  -5.138 -28.653  1.00  0.00      A    O
ATOM   1006  N   GLU A  73      23.542  -4.613 -26.646  1.00  0.00      A    N
ATOM   1007  HN  GLU A  73      23.360  -4.076 -25.826  1.00  0.00      A    H
ATOM   1008  CA  GLU A  73      24.916  -5.239 -26.871  1.00  0.00      A    C
ATOM   1009  HA  GLU A  73      25.320  -4.763 -27.752  1.00  0.00      A    H
ATOM   1010  CB  GLU A  73      25.840  -5.021 -25.662  1.00  0.00      A    C
ATOM   1011  HB1 GLU A  73      25.691  -3.962 -25.361  1.00  0.00      A    H
ATOM   1012  HB2 GLU A  73      25.518  -5.712 -24.853  1.00  0.00      A    H
ATOM   1013  CG  GLU A  73      27.345  -5.247 -26.041  1.00  0.00      A    C
ATOM   1014  HG1 GLU A  73      27.431  -6.318 -26.324  1.00  0.00      A    H
ATOM   1015  HG2 GLU A  73      27.525  -4.647 -26.959  1.00  0.00      A    H
ATOM   1016  CD  GLU A  73      28.281  -4.907 -24.864  1.00  0.00      A    C
ATOM   1017  OE1 GLU A  73      28.742  -3.699 -24.900  1.00  0.00      A    O
ATOM   1018  OE2 GLU A  73      28.439  -5.797 -24.007  1.00  0.00      A    O
ATOM   1019  C   GLU A  73      24.844  -6.641 -27.278  1.00  0.00      A    C
ATOM   1020  O   GLU A  73      25.431  -7.029 -28.275  1.00  0.00      A    O
ATOM   1021  N   TRP A  74      23.998  -7.419 -26.596  1.00  0.00      A    N
ATOM   1022  HN  TRP A  74      23.547  -7.030 -25.796  1.00  0.00      A    H
ATOM   1023  CA  TRP A  74      23.728  -8.790 -27.012  1.00  0.00      A    C
ATOM   1024  HA  TRP A  74      24.660  -9.305 -26.832  1.00  0.00      A    H
ATOM   1025  CB  TRP A  74      22.716  -9.501 -26.058  1.00  0.00      A    C
ATOM   1026  HB1 TRP A  74      23.254  -9.548 -25.087  1.00  0.00      A    H
ATOM   1027  HB2 TRP A  74      21.788  -8.916 -25.879  1.00  0.00      A    H
ATOM   1028  CG  TRP A  74      22.377 -11.072 -26.157  1.00  0.00      A    C
ATOM   1029  CD1 TRP A  74      23.022 -12.147 -25.675  1.00  0.00      A    C
ATOM   1030  HD1 TRP A  74      23.744 -12.147 -24.872  1.00  0.00      A    H
ATOM   1031  NE1 TRP A  74      22.294 -13.275 -26.028  1.00  0.00      A    N
ATOM   1032  HE1 TRP A  74      22.349 -14.207 -25.743  1.00  0.00      A    H
ATOM   1033  CE2 TRP A  74      21.168 -12.885 -26.685  1.00  0.00      A    C
ATOM   1034  CD2 TRP A  74      21.197 -11.521 -26.834  1.00  0.00      A    C
ATOM   1035  CE3 TRP A  74      20.191 -10.842 -27.551  1.00  0.00      A    C
ATOM   1036  HE3 TRP A  74      19.915  -9.806 -27.416  1.00  0.00      A    H
ATOM   1037  CZ3 TRP A  74      19.236 -11.627 -28.209  1.00  0.00      A    C
ATOM   1038  HZ3 TRP A  74      18.466 -11.039 -28.686  1.00  0.00      A    H
ATOM   1039  CZ2 TRP A  74      20.142 -13.651 -27.292  1.00  0.00      A    C
ATOM   1040  HZ2 TRP A  74      20.028 -14.721 -27.209  1.00  0.00      A    H
ATOM   1041  CH2 TRP A  74      19.168 -12.967 -28.030  1.00  0.00      A    C
ATOM   1042  HH2 TRP A  74      18.201 -13.392 -28.252  1.00  0.00      A    H
ATOM   1043  C   TRP A  74      23.192  -9.029 -28.420  1.00  0.00      A    C
ATOM   1044  O   TRP A  74      23.483 -10.024 -29.067  1.00  0.00      A    O
ATOM   1045  N   VAL A  75      22.406  -8.116 -28.991  1.00  0.00      A    N
ATOM   1046  HN  VAL A  75      22.206  -7.259 -28.521  1.00  0.00      A    H
ATOM   1047  CA  VAL A  75      21.938  -8.178 -30.396  1.00  0.00      A    C
ATOM   1048  HA  VAL A  75      21.539  -9.152 -30.636  1.00  0.00      A    H
ATOM   1049  CB  VAL A  75      20.756  -7.118 -30.725  1.00  0.00      A    C
ATOM   1050  HB  VAL A  75      21.171  -6.114 -30.493  1.00  0.00      A    H
ATOM   1051  CG1 VAL A  75      20.389  -7.174 -32.216  1.00  0.00      A    C
ATOM   1052 HG11 VAL A  75      19.531  -6.495 -32.410  1.00  0.00      A    H
ATOM   1053 HG12 VAL A  75      21.177  -6.736 -32.866  1.00  0.00      A    H
ATOM   1054 HG13 VAL A  75      20.021  -8.163 -32.561  1.00  0.00      A    H
ATOM   1055  CG2 VAL A  75      19.669  -7.371 -29.669  1.00  0.00      A    C
ATOM   1056 HG21 VAL A  75      19.607  -8.468 -29.500  1.00  0.00      A    H
ATOM   1057 HG22 VAL A  75      19.943  -6.937 -28.684  1.00  0.00      A    H
ATOM   1058 HG23 VAL A  75      18.692  -7.004 -30.052  1.00  0.00      A    H
ATOM   1059  C   VAL A  75      23.097  -8.006 -31.343  1.00  0.00      A    C
ATOM   1060  O   VAL A  75      23.443  -8.899 -32.126  1.00  0.00      A    O
ATOM   1061  N   VAL A  76      23.706  -6.777 -31.291  1.00  0.00      A    N
ATOM   1062  HN  VAL A  76      23.407  -6.168 -30.560  1.00  0.00      A    H
ATOM   1063  CA  VAL A  76      24.732  -6.361 -32.164  1.00  0.00      A    C
ATOM   1064  HA  VAL A  76      24.295  -6.243 -33.145  1.00  0.00      A    H
ATOM   1065  CB  VAL A  76      25.223  -5.004 -31.651  1.00  0.00      A    C
ATOM   1066  HB  VAL A  76      25.791  -4.918 -30.700  1.00  0.00      A    H
ATOM   1067  CG1 VAL A  76      26.237  -4.585 -32.794  1.00  0.00      A    C
ATOM   1068 HG11 VAL A  76      26.536  -3.595 -32.388  1.00  0.00      A    H
ATOM   1069 HG12 VAL A  76      27.224  -5.093 -32.830  1.00  0.00      A    H
ATOM   1070 HG13 VAL A  76      25.706  -4.392 -33.750  1.00  0.00      A    H
ATOM   1071  CG2 VAL A  76      24.114  -3.992 -31.669  1.00  0.00      A    C
ATOM   1072 HG21 VAL A  76      23.416  -4.175 -32.513  1.00  0.00      A    H
ATOM   1073 HG22 VAL A  76      23.539  -4.029 -30.719  1.00  0.00      A    H
ATOM   1074 HG23 VAL A  76      24.535  -2.966 -31.593  1.00  0.00      A    H
ATOM   1075  C   VAL A  76      25.900  -7.366 -32.166  1.00  0.00      A    C
ATOM   1076  O   VAL A  76      26.273  -7.882 -33.254  1.00  0.00      A    O
ATOM   1077  N   SER A  77      26.522  -7.663 -31.033  1.00  0.00      A    N
ATOM   1078  HN  SER A  77      26.215  -7.155 -30.231  1.00  0.00      A    H
ATOM   1079  CA  SER A  77      27.882  -8.282 -31.014  1.00  0.00      A    C
ATOM   1080  HA  SER A  77      28.473  -7.870 -31.818  1.00  0.00      A    H
ATOM   1081  CB  SER A  77      28.554  -7.783 -29.695  1.00  0.00      A    C
ATOM   1082  HB1 SER A  77      29.585  -8.195 -29.712  1.00  0.00      A    H
ATOM   1083  HB2 SER A  77      28.568  -6.674 -29.631  1.00  0.00      A    H
ATOM   1084  OG  SER A  77      27.810  -8.289 -28.604  1.00  0.00      A    O
ATOM   1085  HG1 SER A  77      27.004  -7.770 -28.549  1.00  0.00      A    H
ATOM   1086  C   SER A  77      27.772  -9.802 -31.189  1.00  0.00      A    C
ATOM   1087  O   SER A  77      28.617 -10.341 -31.816  1.00  0.00      A    O
ATOM   1088  N   ASN A  78      26.752 -10.563 -30.645  1.00  0.00      A    N
ATOM   1089  HN  ASN A  78      26.088 -10.226 -29.982  1.00  0.00      A    H
ATOM   1090  CA  ASN A  78      26.583 -11.977 -30.673  1.00  0.00      A    C
ATOM   1091  HA  ASN A  78      27.571 -12.412 -30.619  1.00  0.00      A    H
ATOM   1092  CB  ASN A  78      25.808 -12.383 -29.404  1.00  0.00      A    C
ATOM   1093  HB1 ASN A  78      24.842 -11.867 -29.593  1.00  0.00      A    H
ATOM   1094  HB2 ASN A  78      25.635 -13.476 -29.500  1.00  0.00      A    H
ATOM   1095  CG  ASN A  78      26.473 -11.948 -28.133  1.00  0.00      A    C
ATOM   1096  OD1 ASN A  78      27.691 -11.974 -27.898  1.00  0.00      A    O
ATOM   1097  ND2 ASN A  78      25.682 -11.400 -27.197  1.00  0.00      A    N
ATOM   1098 HD21 ASN A  78      26.132 -11.242 -26.318  1.00  0.00      A    H
ATOM   1099 HD22 ASN A  78      24.688 -11.497 -27.248  1.00  0.00      A    H
ATOM   1100  C   ASN A  78      25.910 -12.507 -31.874  1.00  0.00      A    C
ATOM   1101  O   ASN A  78      26.194 -13.619 -32.334  1.00  0.00      A    O
ATOM   1102  N   GLY A  79      24.915 -11.820 -32.453  1.00  0.00      A    N
ATOM   1103  HN  GLY A  79      24.722 -10.876 -32.197  1.00  0.00      A    H
ATOM   1104  CA  GLY A  79      24.181 -12.418 -33.574  1.00  0.00      A    C
ATOM   1105  HA1 GLY A  79      24.890 -12.608 -34.366  1.00  0.00      A    H
ATOM   1106  HA2 GLY A  79      23.738 -13.345 -33.241  1.00  0.00      A    H
ATOM   1107  C   GLY A  79      23.121 -11.567 -33.926  1.00  0.00      A    C
ATOM   1108  O   GLY A  79      23.233 -10.926 -34.970  1.00  0.00      A    O
ATOM   1109  N   GLY A  80      22.033 -11.450 -33.143  1.00  0.00      A    N
ATOM   1110  HN  GLY A  80      22.048 -11.718 -32.183  1.00  0.00      A    H
ATOM   1111  CA  GLY A  80      20.846 -10.687 -33.533  1.00  0.00      A    C
ATOM   1112  HA1 GLY A  80      21.081  -9.644 -33.683  1.00  0.00      A    H
ATOM   1113  HA2 GLY A  80      20.380 -11.163 -34.383  1.00  0.00      A    H
ATOM   1114  C   GLY A  80      19.753 -10.824 -32.462  1.00  0.00      A    C
ATOM   1115  O   GLY A  80      20.059 -11.204 -31.381  1.00  0.00      A    O
ATOM   1116  N   ILE A  81      18.457 -10.717 -32.850  1.00  0.00      A    N
ATOM   1117  HN  ILE A  81      18.179 -10.288 -33.707  1.00  0.00      A    H
ATOM   1118  CA  ILE A  81      17.313 -11.011 -31.982  1.00  0.00      A    C
ATOM   1119  HA  ILE A  81      17.545 -11.824 -31.311  1.00  0.00      A    H
ATOM   1120  CB  ILE A  81      16.900  -9.756 -31.154  1.00  0.00      A    C
ATOM   1121  HB  ILE A  81      17.819  -9.516 -30.577  1.00  0.00      A    H
ATOM   1122  CG2 ILE A  81      16.736  -8.444 -31.924  1.00  0.00      A    C
ATOM   1123 HG21 ILE A  81      16.767  -7.621 -31.178  1.00  0.00      A    H
ATOM   1124 HG22 ILE A  81      17.590  -8.340 -32.626  1.00  0.00      A    H
ATOM   1125 HG23 ILE A  81      15.814  -8.456 -32.543  1.00  0.00      A    H
ATOM   1126  CG1 ILE A  81      15.754  -9.972 -30.168  1.00  0.00      A    C
ATOM   1127 HG11 ILE A  81      14.864 -10.187 -30.797  1.00  0.00      A    H
ATOM   1128 HG12 ILE A  81      16.000 -10.933 -29.667  1.00  0.00      A    H
ATOM   1129  CD  ILE A  81      15.445  -8.784 -29.224  1.00  0.00      A    C
ATOM   1130  HD1 ILE A  81      15.057  -7.953 -29.852  1.00  0.00      A    H
ATOM   1131  HD2 ILE A  81      14.592  -9.024 -28.555  1.00  0.00      A    H
ATOM   1132  HD3 ILE A  81      16.348  -8.432 -28.680  1.00  0.00      A    H
ATOM   1133  C   ILE A  81      16.245 -11.538 -32.966  1.00  0.00      A    C
ATOM   1134  O   ILE A  81      15.992 -11.094 -34.072  1.00  0.00      A    O
ATOM   1135  N   ASP A  82      15.476 -12.513 -32.471  1.00  0.00      A    N
ATOM   1136  HN  ASP A  82      15.819 -12.988 -31.665  1.00  0.00      A    H
ATOM   1137  CA  ASP A  82      14.261 -13.106 -33.051  1.00  0.00      A    C
ATOM   1138  HA  ASP A  82      14.266 -13.001 -34.126  1.00  0.00      A    H
ATOM   1139  CB  ASP A  82      14.237 -14.612 -32.765  1.00  0.00      A    C
ATOM   1140  HB1 ASP A  82      14.214 -14.752 -31.663  1.00  0.00      A    H
ATOM   1141  HB2 ASP A  82      13.416 -15.118 -33.317  1.00  0.00      A    H
ATOM   1142  CG  ASP A  82      15.431 -15.313 -33.326  1.00  0.00      A    C
ATOM   1143  OD1 ASP A  82      16.060 -16.096 -32.572  1.00  0.00      A    O
ATOM   1144  OD2 ASP A  82      15.797 -15.153 -34.535  1.00  0.00      A    O
ATOM   1145  C   ASP A  82      12.870 -12.401 -32.694  1.00  0.00      A    C
ATOM   1146  O   ASP A  82      12.721 -11.582 -31.821  1.00  0.00      A    O
ATOM   1147  N   THR A  83      11.765 -12.750 -33.361  1.00  0.00      A    N
ATOM   1148  HN  THR A  83      11.738 -13.542 -33.966  1.00  0.00      A    H
ATOM   1149  CA  THR A  83      10.446 -12.148 -33.230  1.00  0.00      A    C
ATOM   1150  HA  THR A  83      10.612 -11.130 -32.909  1.00  0.00      A    H
ATOM   1151  CB  THR A  83       9.545 -12.234 -34.453  1.00  0.00      A    C
ATOM   1152  HB  THR A  83       8.677 -11.602 -34.168  1.00  0.00      A    H
ATOM   1153  OG1 THR A  83       9.146 -13.525 -34.864  1.00  0.00      A    O
ATOM   1154  HG1 THR A  83       9.881 -14.121 -35.028  1.00  0.00      A    H
ATOM   1155  CG2 THR A  83      10.292 -11.652 -35.663  1.00  0.00      A    C
ATOM   1156 HG21 THR A  83      11.280 -12.009 -36.025  1.00  0.00      A    H
ATOM   1157 HG22 THR A  83       9.672 -11.724 -36.582  1.00  0.00      A    H
ATOM   1158 HG23 THR A  83      10.528 -10.581 -35.486  1.00  0.00      A    H
ATOM   1159  C   THR A  83       9.609 -12.714 -32.115  1.00  0.00      A    C
ATOM   1160  O   THR A  83       9.917 -13.667 -31.444  1.00  0.00      A    O
ATOM   1161  N   GLU A  84       8.513 -12.008 -31.751  1.00  0.00      A    N
ATOM   1162  HN  GLU A  84       8.391 -11.091 -32.124  1.00  0.00      A    H
ATOM   1163  CA  GLU A  84       7.508 -12.531 -30.778  1.00  0.00      A    C
ATOM   1164  HA  GLU A  84       8.150 -12.607 -29.913  1.00  0.00      A    H
ATOM   1165  CB  GLU A  84       6.368 -11.493 -30.771  1.00  0.00      A    C
ATOM   1166  HB1 GLU A  84       6.747 -10.534 -30.357  1.00  0.00      A    H
ATOM   1167  HB2 GLU A  84       6.102 -11.250 -31.822  1.00  0.00      A    H
ATOM   1168  CG  GLU A  84       5.106 -11.888 -29.985  1.00  0.00      A    C
ATOM   1169  HG1 GLU A  84       4.828 -12.917 -30.301  1.00  0.00      A    H
ATOM   1170  HG2 GLU A  84       5.375 -11.928 -28.908  1.00  0.00      A    H
ATOM   1171  CD  GLU A  84       3.924 -10.945 -30.269  1.00  0.00      A    C
ATOM   1172  OE1 GLU A  84       2.935 -11.393 -30.957  1.00  0.00      A    O
ATOM   1173  OE2 GLU A  84       3.935  -9.826 -29.806  1.00  0.00      A    O
ATOM   1174  C   GLU A  84       6.973 -13.905 -31.236  1.00  0.00      A    C
ATOM   1175  O   GLU A  84       6.715 -14.880 -30.548  1.00  0.00      A    O
ATOM   1176  N   SER A  85       6.717 -13.945 -32.591  1.00  0.00      A    N
ATOM   1177  HN  SER A  85       6.855 -13.145 -33.170  1.00  0.00      A    H
ATOM   1178  CA  SER A  85       6.109 -15.187 -33.107  1.00  0.00      A    C
ATOM   1179  HA  SER A  85       5.250 -15.548 -32.561  1.00  0.00      A    H
ATOM   1180  CB  SER A  85       5.626 -15.143 -34.574  1.00  0.00      A    C
ATOM   1181  HB1 SER A  85       6.514 -15.045 -35.234  1.00  0.00      A    H
ATOM   1182  HB2 SER A  85       4.997 -16.014 -34.857  1.00  0.00      A    H
ATOM   1183  OG  SER A  85       4.821 -14.018 -34.858  1.00  0.00      A    O
ATOM   1184  HG1 SER A  85       4.485 -14.139 -35.750  1.00  0.00      A    H
ATOM   1185  C   SER A  85       7.067 -16.343 -33.048  1.00  0.00      A    C
ATOM   1186  O   SER A  85       6.641 -17.468 -32.846  1.00  0.00      A    O
ATOM   1187  N   ASP A  86       8.367 -16.079 -33.173  1.00  0.00      A    N
ATOM   1188  HN  ASP A  86       8.600 -15.128 -33.362  1.00  0.00      A    H
ATOM   1189  CA  ASP A  86       9.433 -17.015 -32.968  1.00  0.00      A    C
ATOM   1190  HA  ASP A  86       9.067 -17.873 -33.513  1.00  0.00      A    H
ATOM   1191  CB  ASP A  86      10.840 -16.548 -33.433  1.00  0.00      A    C
ATOM   1192  HB1 ASP A  86      11.170 -15.701 -32.795  1.00  0.00      A    H
ATOM   1193  HB2 ASP A  86      11.498 -17.429 -33.276  1.00  0.00      A    H
ATOM   1194  CG  ASP A  86      10.790 -16.207 -34.866  1.00  0.00      A    C
ATOM   1195  OD1 ASP A  86      10.297 -16.994 -35.702  1.00  0.00      A    O
ATOM   1196  OD2 ASP A  86      11.249 -15.078 -35.185  1.00  0.00      A    O
ATOM   1197  C   ASP A  86       9.524 -17.575 -31.522  1.00  0.00      A    C
ATOM   1198  O   ASP A  86       9.533 -18.773 -31.291  1.00  0.00      A    O
ATOM   1199  N   TYR A  87       9.640 -16.572 -30.565  1.00  0.00      A    N
ATOM   1200  HN  TYR A  87       9.614 -15.594 -30.757  1.00  0.00      A    H
ATOM   1201  CA  TYR A  87       9.954 -16.933 -29.176  1.00  0.00      A    C
ATOM   1202  HA  TYR A  87       9.995 -18.002 -29.024  1.00  0.00      A    H
ATOM   1203  CB  TYR A  87      11.373 -16.297 -28.877  1.00  0.00      A    C
ATOM   1204  HB1 TYR A  87      11.945 -16.466 -29.814  1.00  0.00      A    H
ATOM   1205  HB2 TYR A  87      11.337 -15.189 -28.809  1.00  0.00      A    H
ATOM   1206  CG  TYR A  87      12.089 -16.974 -27.737  1.00  0.00      A    C
ATOM   1207  CD1 TYR A  87      12.311 -18.397 -27.750  1.00  0.00      A    C
ATOM   1208  HD1 TYR A  87      11.954 -18.959 -28.600  1.00  0.00      A    H
ATOM   1209  CE1 TYR A  87      13.030 -18.999 -26.675  1.00  0.00      A    C
ATOM   1210  HE1 TYR A  87      13.384 -20.015 -26.775  1.00  0.00      A    H
ATOM   1211  CZ  TYR A  87      13.430 -18.171 -25.673  1.00  0.00      A    C
ATOM   1212  OH  TYR A  87      14.072 -18.806 -24.582  1.00  0.00      A    O
ATOM   1213  HH  TYR A  87      14.026 -18.200 -23.838  1.00  0.00      A    H
ATOM   1214  CD2 TYR A  87      12.420 -16.259 -26.576  1.00  0.00      A    C
ATOM   1215  HD2 TYR A  87      12.176 -15.219 -26.423  1.00  0.00      A    H
ATOM   1216  CE2 TYR A  87      13.212 -16.811 -25.537  1.00  0.00      A    C
ATOM   1217  HE2 TYR A  87      13.636 -16.338 -24.664  1.00  0.00      A    H
ATOM   1218  C   TYR A  87       8.936 -16.301 -28.272  1.00  0.00      A    C
ATOM   1219  O   TYR A  87       8.930 -15.075 -28.121  1.00  0.00      A    O
ATOM   1220  N   PRO A  88       7.946 -17.017 -27.733  1.00  0.00      A    N
ATOM   1221  CD  PRO A  88       7.599 -18.423 -28.114  1.00  0.00      A    C
ATOM   1222  HD1 PRO A  88       8.564 -18.954 -27.972  1.00  0.00      A    H
ATOM   1223  HD2 PRO A  88       7.239 -18.483 -29.163  1.00  0.00      A    H
ATOM   1224  CA  PRO A  88       6.871 -16.393 -26.899  1.00  0.00      A    C
ATOM   1225  HA  PRO A  88       6.544 -15.549 -27.488  1.00  0.00      A    H
ATOM   1226  CB  PRO A  88       5.753 -17.390 -26.842  1.00  0.00      A    C
ATOM   1227  HB1 PRO A  88       5.208 -17.367 -25.875  1.00  0.00      A    H
ATOM   1228  HB2 PRO A  88       4.913 -17.192 -27.542  1.00  0.00      A    H
ATOM   1229  CG  PRO A  88       6.478 -18.709 -27.093  1.00  0.00      A    C
ATOM   1230  HG1 PRO A  88       6.964 -19.050 -26.153  1.00  0.00      A    H
ATOM   1231  HG2 PRO A  88       5.871 -19.583 -27.414  1.00  0.00      A    H
ATOM   1232  C   PRO A  88       7.306 -15.931 -25.456  1.00  0.00      A    C
ATOM   1233  O   PRO A  88       8.394 -16.254 -24.970  1.00  0.00      A    O
ATOM   1234  N   TYR A  89       6.452 -15.109 -24.766  1.00  0.00      A    N
ATOM   1235  HN  TYR A  89       5.612 -14.795 -25.201  1.00  0.00      A    H
ATOM   1236  CA  TYR A  89       6.792 -14.552 -23.499  1.00  0.00      A    C
ATOM   1237  HA  TYR A  89       7.871 -14.504 -23.500  1.00  0.00      A    H
ATOM   1238  CB  TYR A  89       6.229 -13.122 -23.477  1.00  0.00      A    C
ATOM   1239  HB1 TYR A  89       6.545 -12.599 -24.405  1.00  0.00      A    H
ATOM   1240  HB2 TYR A  89       5.119 -13.121 -23.429  1.00  0.00      A    H
ATOM   1241  CG  TYR A  89       6.716 -12.289 -22.304  1.00  0.00      A    C
ATOM   1242  CD1 TYR A  89       8.036 -11.979 -22.084  1.00  0.00      A    C
ATOM   1243  HD1 TYR A  89       8.797 -12.209 -22.816  1.00  0.00      A    H
ATOM   1244  CE1 TYR A  89       8.427 -11.357 -20.937  1.00  0.00      A    C
ATOM   1245  HE1 TYR A  89       9.436 -10.988 -20.822  1.00  0.00      A    H
ATOM   1246  CZ  TYR A  89       7.520 -11.052 -19.904  1.00  0.00      A    C
ATOM   1247  OH  TYR A  89       7.957 -10.361 -18.745  1.00  0.00      A    O
ATOM   1248  HH  TYR A  89       7.233 -10.418 -18.117  1.00  0.00      A    H
ATOM   1249  CD2 TYR A  89       5.803 -12.070 -21.288  1.00  0.00      A    C
ATOM   1250  HD2 TYR A  89       4.825 -12.528 -21.303  1.00  0.00      A    H
ATOM   1251  CE2 TYR A  89       6.190 -11.442 -20.127  1.00  0.00      A    C
ATOM   1252  HE2 TYR A  89       5.476 -11.223 -19.347  1.00  0.00      A    H
ATOM   1253  C   TYR A  89       6.234 -15.335 -22.358  1.00  0.00      A    C
ATOM   1254  O   TYR A  89       5.194 -15.834 -22.423  1.00  0.00      A    O
ATOM   1255  N   THR A  90       7.041 -15.566 -21.378  1.00  0.00      A    N
ATOM   1256  HN  THR A  90       7.945 -15.153 -21.295  1.00  0.00      A    H
ATOM   1257  CA  THR A  90       6.648 -16.353 -20.195  1.00  0.00      A    C
ATOM   1258  HA  THR A  90       5.623 -16.692 -20.215  1.00  0.00      A    H
ATOM   1259  CB  THR A  90       7.490 -17.571 -19.859  1.00  0.00      A    C
ATOM   1260  HB  THR A  90       6.981 -18.122 -19.039  1.00  0.00      A    H
ATOM   1261  OG1 THR A  90       8.880 -17.424 -19.492  1.00  0.00      A    O
ATOM   1262  HG1 THR A  90       9.334 -18.218 -19.782  1.00  0.00      A    H
ATOM   1263  CG2 THR A  90       7.617 -18.325 -21.192  1.00  0.00      A    C
ATOM   1264 HG21 THR A  90       8.347 -17.771 -21.819  1.00  0.00      A    H
ATOM   1265 HG22 THR A  90       8.115 -19.317 -21.140  1.00  0.00      A    H
ATOM   1266 HG23 THR A  90       6.591 -18.413 -21.610  1.00  0.00      A    H
ATOM   1267  C   THR A  90       6.696 -15.342 -19.054  1.00  0.00      A    C
ATOM   1268  O   THR A  90       5.716 -15.057 -18.332  1.00  0.00      A    O
ATOM   1269  N   GLY A  91       7.912 -14.849 -18.738  1.00  0.00      A    N
ATOM   1270  HN  GLY A  91       8.681 -15.048 -19.340  1.00  0.00      A    H
ATOM   1271  CA  GLY A  91       8.204 -13.962 -17.672  1.00  0.00      A    C
ATOM   1272  HA1 GLY A  91       9.035 -13.342 -17.976  1.00  0.00      A    H
ATOM   1273  HA2 GLY A  91       7.318 -13.460 -17.310  1.00  0.00      A    H
ATOM   1274  C   GLY A  91       8.745 -14.678 -16.452  1.00  0.00      A    C
ATOM   1275  O   GLY A  91       8.672 -14.199 -15.322  1.00  0.00      A    O
ATOM   1276  N   VAL A  92       9.355 -15.901 -16.638  1.00  0.00      A    N
ATOM   1277  HN  VAL A  92       9.341 -16.286 -17.558  1.00  0.00      A    H
ATOM   1278  CA  VAL A  92       9.914 -16.662 -15.587  1.00  0.00      A    C
ATOM   1279  HA  VAL A  92      10.147 -15.998 -14.768  1.00  0.00      A    H
ATOM   1280  CB  VAL A  92       8.886 -17.646 -15.006  1.00  0.00      A    C
ATOM   1281  HB  VAL A  92       9.408 -18.303 -14.276  1.00  0.00      A    H
ATOM   1282  CG1 VAL A  92       7.745 -16.981 -14.190  1.00  0.00      A    C
ATOM   1283 HG11 VAL A  92       8.132 -16.263 -13.436  1.00  0.00      A    H
ATOM   1284 HG12 VAL A  92       6.986 -16.462 -14.813  1.00  0.00      A    H
ATOM   1285 HG13 VAL A  92       7.259 -17.747 -13.548  1.00  0.00      A    H
ATOM   1286  CG2 VAL A  92       8.220 -18.405 -16.117  1.00  0.00      A    C
ATOM   1287 HG21 VAL A  92       7.782 -17.799 -16.939  1.00  0.00      A    H
ATOM   1288 HG22 VAL A  92       8.988 -19.071 -16.564  1.00  0.00      A    H
ATOM   1289 HG23 VAL A  92       7.429 -19.124 -15.811  1.00  0.00      A    H
ATOM   1290  C   VAL A  92      11.206 -17.305 -16.028  1.00  0.00      A    C
ATOM   1291  O   VAL A  92      11.877 -16.894 -16.972  1.00  0.00      A    O
ATOM   1292  N   ASP A  93      11.562 -18.380 -15.317  1.00  0.00      A    N
ATOM   1293  HN  ASP A  93      11.091 -18.753 -14.522  1.00  0.00      A    H
ATOM   1294  CA  ASP A  93      12.838 -19.099 -15.471  1.00  0.00      A    C
ATOM   1295  HA  ASP A  93      13.649 -18.401 -15.618  1.00  0.00      A    H
ATOM   1296  CB  ASP A  93      13.246 -19.963 -14.284  1.00  0.00      A    C
ATOM   1297  HB1 ASP A  93      12.590 -20.848 -14.135  1.00  0.00      A    H
ATOM   1298  HB2 ASP A  93      14.275 -20.354 -14.439  1.00  0.00      A    H
ATOM   1299  CG  ASP A  93      13.230 -19.150 -13.069  1.00  0.00      A    C
ATOM   1300  OD1 ASP A  93      14.024 -18.136 -12.977  1.00  0.00      A    O
ATOM   1301  OD2 ASP A  93      12.490 -19.479 -12.149  1.00  0.00      A    O
ATOM   1302  C   ASP A  93      12.834 -19.989 -16.698  1.00  0.00      A    C
ATOM   1303  O   ASP A  93      11.816 -20.587 -17.056  1.00  0.00      A    O
ATOM   1304  N   GLY A  94      14.006 -20.132 -17.282  1.00  0.00      A    N
ATOM   1305  HN  GLY A  94      14.722 -19.564 -16.885  1.00  0.00      A    H
ATOM   1306  CA  GLY A  94      14.339 -21.246 -18.267  1.00  0.00      A    C
ATOM   1307  HA1 GLY A  94      14.376 -22.145 -17.670  1.00  0.00      A    H
ATOM   1308  HA2 GLY A  94      13.620 -21.082 -19.056  1.00  0.00      A    H
ATOM   1309  C   GLY A  94      15.697 -21.094 -18.808  1.00  0.00      A    C
ATOM   1310  O   GLY A  94      16.335 -20.061 -18.631  1.00  0.00      A    O
ATOM   1311  N   THR A  95      16.202 -22.171 -19.457  1.00  0.00      A    N
ATOM   1312  HN  THR A  95      15.708 -23.034 -19.521  1.00  0.00      A    H
ATOM   1313  CA  THR A  95      17.470 -22.079 -20.177  1.00  0.00      A    C
ATOM   1314  HA  THR A  95      18.158 -21.446 -19.636  1.00  0.00      A    H
ATOM   1315  CB  THR A  95      18.178 -23.484 -20.317  1.00  0.00      A    C
ATOM   1316  HB  THR A  95      19.097 -23.367 -20.930  1.00  0.00      A    H
ATOM   1317  OG1 THR A  95      17.237 -24.438 -20.758  1.00  0.00      A    O
ATOM   1318  HG1 THR A  95      17.291 -24.385 -21.715  1.00  0.00      A    H
ATOM   1319  CG2 THR A  95      18.612 -23.916 -18.940  1.00  0.00      A    C
ATOM   1320 HG21 THR A  95      19.120 -24.889 -19.114  1.00  0.00      A    H
ATOM   1321 HG22 THR A  95      19.428 -23.309 -18.493  1.00  0.00      A    H
ATOM   1322 HG23 THR A  95      17.765 -24.110 -18.247  1.00  0.00      A    H
ATOM   1323  C   THR A  95      17.342 -21.477 -21.545  1.00  0.00      A    C
ATOM   1324  O   THR A  95      16.387 -21.707 -22.242  1.00  0.00      A    O
ATOM   1325  N   CYS A  96      18.251 -20.677 -22.022  1.00  0.00      A    N
ATOM   1326  HN  CYS A  96      19.022 -20.393 -21.458  1.00  0.00      A    H
ATOM   1327  CA  CYS A  96      18.305 -20.374 -23.417  1.00  0.00      A    C
ATOM   1328  HA  CYS A  96      17.335 -20.071 -23.782  1.00  0.00      A    H
ATOM   1329  CB  CYS A  96      19.390 -19.329 -23.676  1.00  0.00      A    C
ATOM   1330  HB1 CYS A  96      19.217 -18.519 -22.935  1.00  0.00      A    H
ATOM   1331  HB2 CYS A  96      20.399 -19.785 -23.592  1.00  0.00      A    H
ATOM   1332  SG  CYS A  96      19.301 -18.706 -25.336  1.00  0.00      A    S
ATOM   1333  C   CYS A  96      18.716 -21.600 -24.199  1.00  0.00      A    C
ATOM   1334  O   CYS A  96      19.659 -22.287 -23.835  1.00  0.00      A    O
ATOM   1335  N   ASP A  97      17.999 -21.863 -25.301  1.00  0.00      A    N
ATOM   1336  HN  ASP A  97      17.413 -21.112 -25.596  1.00  0.00      A    H
ATOM   1337  CA  ASP A  97      18.397 -22.881 -26.241  1.00  0.00      A    C
ATOM   1338  HA  ASP A  97      19.419 -23.194 -26.089  1.00  0.00      A    H
ATOM   1339  CB  ASP A  97      17.560 -24.146 -25.890  1.00  0.00      A    C
ATOM   1340  HB1 ASP A  97      16.520 -23.903 -25.585  1.00  0.00      A    H
ATOM   1341  HB2 ASP A  97      17.478 -24.815 -26.773  1.00  0.00      A    H
ATOM   1342  CG  ASP A  97      18.178 -24.904 -24.799  1.00  0.00      A    C
ATOM   1343  OD1 ASP A  97      17.521 -25.021 -23.738  1.00  0.00      A    O
ATOM   1344  OD2 ASP A  97      19.277 -25.518 -24.946  1.00  0.00      A    O
ATOM   1345  C   ASP A  97      18.311 -22.662 -27.682  1.00  0.00      A    C
ATOM   1346  O   ASP A  97      19.178 -23.098 -28.421  1.00  0.00      A    O
ATOM   1347  N   THR A  98      17.287 -21.893 -28.085  1.00  0.00      A    N
ATOM   1348  HN  THR A  98      16.599 -21.503 -27.479  1.00  0.00      A    H
ATOM   1349  CA  THR A  98      16.863 -21.545 -29.447  1.00  0.00      A    C
ATOM   1350  HA  THR A  98      16.543 -22.472 -29.900  1.00  0.00      A    H
ATOM   1351  CB  THR A  98      15.622 -20.580 -29.591  1.00  0.00      A    C
ATOM   1352  HB  THR A  98      15.413 -20.313 -30.649  1.00  0.00      A    H
ATOM   1353  OG1 THR A  98      15.722 -19.380 -28.877  1.00  0.00      A    O
ATOM   1354  HG1 THR A  98      15.597 -18.627 -29.460  1.00  0.00      A    H
ATOM   1355  CG2 THR A  98      14.281 -21.349 -29.196  1.00  0.00      A    C
ATOM   1356 HG21 THR A  98      14.159 -22.291 -29.772  1.00  0.00      A    H
ATOM   1357 HG22 THR A  98      14.390 -21.528 -28.105  1.00  0.00      A    H
ATOM   1358 HG23 THR A  98      13.392 -20.698 -29.338  1.00  0.00      A    H
ATOM   1359  C   THR A  98      17.901 -20.960 -30.372  1.00  0.00      A    C
ATOM   1360  O   THR A  98      17.814 -20.947 -31.573  1.00  0.00      A    O
ATOM   1361  N   SER A  99      19.066 -20.544 -29.803  1.00  0.00      A    N
ATOM   1362  HN  SER A  99      19.273 -20.463 -28.832  1.00  0.00      A    H
ATOM   1363  CA  SER A  99      20.277 -20.028 -30.530  1.00  0.00      A    C
ATOM   1364  HA  SER A  99      20.005 -19.303 -31.282  1.00  0.00      A    H
ATOM   1365  CB  SER A  99      21.202 -19.337 -29.520  1.00  0.00      A    C
ATOM   1366  HB1 SER A  99      22.179 -19.122 -30.002  1.00  0.00      A    H
ATOM   1367  HB2 SER A  99      20.833 -18.379 -29.096  1.00  0.00      A    H
ATOM   1368  OG  SER A  99      21.462 -20.147 -28.309  1.00  0.00      A    O
ATOM   1369  HG1 SER A  99      21.741 -19.604 -27.569  1.00  0.00      A    H
ATOM   1370  C   SER A  99      21.187 -21.044 -31.222  1.00  0.00      A    C
ATOM   1371  O   SER A  99      21.637 -20.798 -32.319  1.00  0.00      A    O
ATOM   1372  N   LYS A 100      21.305 -22.282 -30.607  1.00  0.00      A    N
ATOM   1373  HN  LYS A 100      20.986 -22.427 -29.673  1.00  0.00      A    H
ATOM   1374  CA  LYS A 100      22.007 -23.321 -31.353  1.00  0.00      A    C
ATOM   1375  HA  LYS A 100      22.883 -22.824 -31.742  1.00  0.00      A    H
ATOM   1376  CB  LYS A 100      22.549 -24.359 -30.259  1.00  0.00      A    C
ATOM   1377  HB1 LYS A 100      21.785 -25.096 -29.930  1.00  0.00      A    H
ATOM   1378  HB2 LYS A 100      23.383 -24.909 -30.744  1.00  0.00      A    H
ATOM   1379  CG  LYS A 100      23.272 -23.632 -29.119  1.00  0.00      A    C
ATOM   1380  HG1 LYS A 100      23.977 -22.854 -29.483  1.00  0.00      A    H
ATOM   1381  HG2 LYS A 100      22.627 -23.130 -28.367  1.00  0.00      A    H
ATOM   1382  CD  LYS A 100      24.084 -24.633 -28.247  1.00  0.00      A    C
ATOM   1383  HD1 LYS A 100      23.746 -25.679 -28.408  1.00  0.00      A    H
ATOM   1384  HD2 LYS A 100      25.060 -24.731 -28.768  1.00  0.00      A    H
ATOM   1385  CE  LYS A 100      24.381 -24.252 -26.767  1.00  0.00      A    C
ATOM   1386  HE1 LYS A 100      25.379 -24.593 -26.418  1.00  0.00      A    H
ATOM   1387  HE2 LYS A 100      24.414 -23.147 -26.878  1.00  0.00      A    H
ATOM   1388  NZ  LYS A 100      23.334 -24.833 -25.806  1.00  0.00      A    N
ATOM   1389  HZ1 LYS A 100      23.002 -24.115 -25.131  1.00  0.00      A    H
ATOM   1390  HZ2 LYS A 100      22.506 -25.130 -26.361  1.00  0.00      A    H
ATOM   1391  HZ3 LYS A 100      23.711 -25.668 -25.312  1.00  0.00      A    H
ATOM   1392  C   LYS A 100      21.281 -24.057 -32.450  1.00  0.00      A    C
ATOM   1393  O   LYS A 100      21.746 -24.965 -33.012  1.00  0.00      A    O
ATOM   1394  N   GLU A 101      20.150 -23.507 -32.864  1.00  0.00      A    N
ATOM   1395  HN  GLU A 101      19.750 -22.725 -32.391  1.00  0.00      A    H
ATOM   1396  CA  GLU A 101      19.202 -24.103 -33.871  1.00  0.00      A    C
ATOM   1397  HA  GLU A 101      19.369 -25.168 -33.941  1.00  0.00      A    H
ATOM   1398  CB  GLU A 101      17.720 -23.704 -33.568  1.00  0.00      A    C
ATOM   1399  HB1 GLU A 101      17.542 -22.661 -33.230  1.00  0.00      A    H
ATOM   1400  HB2 GLU A 101      17.120 -23.858 -34.490  1.00  0.00      A    H
ATOM   1401  CG  GLU A 101      17.156 -24.495 -32.347  1.00  0.00      A    C
ATOM   1402  HG1 GLU A 101      17.776 -24.247 -31.459  1.00  0.00      A    H
ATOM   1403  HG2 GLU A 101      16.116 -24.159 -32.147  1.00  0.00      A    H
ATOM   1404  CD  GLU A 101      17.152 -26.025 -32.472  1.00  0.00      A    C
ATOM   1405  OE1 GLU A 101      16.511 -26.524 -33.415  1.00  0.00      A    O
ATOM   1406  OE2 GLU A 101      17.772 -26.735 -31.688  1.00  0.00      A    O
ATOM   1407  C   GLU A 101      19.610 -23.478 -35.176  1.00  0.00      A    C
ATOM   1408  O   GLU A 101      20.477 -24.036 -35.932  1.00  0.00      A    O
ATOM   1409  N   GLU A 102      18.937 -22.270 -35.538  1.00  0.00      A    N
ATOM   1410  HN  GLU A 102      18.198 -21.832 -35.032  1.00  0.00      A    H
ATOM   1411  CA  GLU A 102      19.255 -21.483 -36.708  1.00  0.00      A    C
ATOM   1412  HA  GLU A 102      19.953 -22.052 -37.305  1.00  0.00      A    H
ATOM   1413  CB  GLU A 102      17.947 -21.318 -37.493  1.00  0.00      A    C
ATOM   1414  HB1 GLU A 102      17.257 -20.642 -36.946  1.00  0.00      A    H
ATOM   1415  HB2 GLU A 102      18.174 -20.724 -38.404  1.00  0.00      A    H
ATOM   1416  CG  GLU A 102      17.199 -22.631 -37.749  1.00  0.00      A    C
ATOM   1417  HG1 GLU A 102      17.857 -23.515 -37.892  1.00  0.00      A    H
ATOM   1418  HG2 GLU A 102      16.664 -22.920 -36.820  1.00  0.00      A    H
ATOM   1419  CD  GLU A 102      16.233 -22.563 -38.867  1.00  0.00      A    C
ATOM   1420  OE1 GLU A 102      16.464 -23.095 -39.968  1.00  0.00      A    O
ATOM   1421  OE2 GLU A 102      15.241 -21.798 -38.766  1.00  0.00      A    O
ATOM   1422  C   GLU A 102      19.760 -20.079 -36.324  1.00  0.00      A    C
ATOM   1423  O   GLU A 102      20.065 -19.828 -35.169  1.00  0.00      A    O
ATOM   1424  N   LYS A 103      20.006 -19.204 -37.292  1.00  0.00      A    N
ATOM   1425  HN  LYS A 103      19.733 -19.359 -38.238  1.00  0.00      A    H
ATOM   1426  CA  LYS A 103      20.648 -17.795 -36.974  1.00  0.00      A    C
ATOM   1427  HA  LYS A 103      21.161 -17.816 -36.024  1.00  0.00      A    H
ATOM   1428  CB  LYS A 103      21.682 -17.431 -38.067  1.00  0.00      A    C
ATOM   1429  HB1 LYS A 103      21.280 -17.347 -39.099  1.00  0.00      A    H
ATOM   1430  HB2 LYS A 103      22.144 -16.441 -37.861  1.00  0.00      A    H
ATOM   1431  CG  LYS A 103      22.842 -18.484 -38.219  1.00  0.00      A    C
ATOM   1432  HG1 LYS A 103      23.429 -18.426 -37.277  1.00  0.00      A    H
ATOM   1433  HG2 LYS A 103      22.357 -19.480 -38.310  1.00  0.00      A    H
ATOM   1434  CD  LYS A 103      23.660 -18.256 -39.486  1.00  0.00      A    C
ATOM   1435  HD1 LYS A 103      24.295 -19.154 -39.643  1.00  0.00      A    H
ATOM   1436  HD2 LYS A 103      22.982 -18.316 -40.365  1.00  0.00      A    H
ATOM   1437  CE  LYS A 103      24.550 -17.079 -39.405  1.00  0.00      A    C
ATOM   1438  HE1 LYS A 103      23.985 -16.125 -39.329  1.00  0.00      A    H
ATOM   1439  HE2 LYS A 103      25.248 -17.254 -38.558  1.00  0.00      A    H
ATOM   1440  NZ  LYS A 103      25.321 -17.000 -40.649  1.00  0.00      A    N
ATOM   1441  HZ1 LYS A 103      24.637 -16.865 -41.421  1.00  0.00      A    H
ATOM   1442  HZ2 LYS A 103      25.904 -16.141 -40.580  1.00  0.00      A    H
ATOM   1443  HZ3 LYS A 103      25.916 -17.829 -40.846  1.00  0.00      A    H
ATOM   1444  C   LYS A 103      19.570 -16.755 -36.934  1.00  0.00      A    C
ATOM   1445  O   LYS A 103      18.414 -17.053 -37.350  1.00  0.00      A    O
ATOM   1446  N   LYS A 104      19.810 -15.559 -36.362  1.00  0.00      A    N
ATOM   1447  HN  LYS A 104      20.710 -15.232 -36.085  1.00  0.00      A    H
ATOM   1448  CA  LYS A 104      18.696 -14.712 -36.017  1.00  0.00      A    C
ATOM   1449  HA  LYS A 104      17.841 -15.323 -35.772  1.00  0.00      A    H
ATOM   1450  CB  LYS A 104      18.956 -13.971 -34.618  1.00  0.00      A    C
ATOM   1451  HB1 LYS A 104      19.567 -13.053 -34.751  1.00  0.00      A    H
ATOM   1452  HB2 LYS A 104      17.967 -13.605 -34.271  1.00  0.00      A    H
ATOM   1453  CG  LYS A 104      19.352 -14.853 -33.497  1.00  0.00      A    C
ATOM   1454  HG1 LYS A 104      18.678 -15.737 -33.480  1.00  0.00      A    H
ATOM   1455  HG2 LYS A 104      20.355 -15.283 -33.709  1.00  0.00      A    H
ATOM   1456  CD  LYS A 104      19.371 -14.199 -32.121  1.00  0.00      A    C
ATOM   1457  HD1 LYS A 104      20.305 -13.611 -31.991  1.00  0.00      A    H
ATOM   1458  HD2 LYS A 104      18.443 -13.593 -32.053  1.00  0.00      A    H
ATOM   1459  CE  LYS A 104      19.351 -15.189 -30.954  1.00  0.00      A    C
ATOM   1460  HE1 LYS A 104      19.948 -16.108 -31.139  1.00  0.00      A    H
ATOM   1461  HE2 LYS A 104      19.643 -14.593 -30.063  1.00  0.00      A    H
ATOM   1462  NZ  LYS A 104      17.942 -15.663 -30.787  1.00  0.00      A    N
ATOM   1463  HZ1 LYS A 104      17.785 -16.460 -30.138  1.00  0.00      A    H
ATOM   1464  HZ2 LYS A 104      17.382 -14.872 -30.409  1.00  0.00      A    H
ATOM   1465  HZ3 LYS A 104      17.460 -15.857 -31.688  1.00  0.00      A    H
ATOM   1466  C   LYS A 104      18.138 -13.697 -36.949  1.00  0.00      A    C
ATOM   1467  O   LYS A 104      18.777 -13.086 -37.771  1.00  0.00      A    O
ATOM   1468  N   VAL A 105      16.885 -13.387 -36.775  1.00  0.00      A    N
ATOM   1469  HN  VAL A 105      16.382 -13.909 -36.090  1.00  0.00      A    H
ATOM   1470  CA  VAL A 105      16.036 -12.480 -37.625  1.00  0.00      A    C
ATOM   1471  HA  VAL A 105      16.014 -12.968 -38.589  1.00  0.00      A    H
ATOM   1472  CB  VAL A 105      14.597 -12.383 -37.214  1.00  0.00      A    C
ATOM   1473  HB  VAL A 105      14.441 -12.015 -36.178  1.00  0.00      A    H
ATOM   1474  CG1 VAL A 105      13.916 -11.401 -38.210  1.00  0.00      A    C
ATOM   1475 HG11 VAL A 105      12.830 -11.631 -38.245  1.00  0.00      A    H
ATOM   1476 HG12 VAL A 105      13.898 -10.357 -37.832  1.00  0.00      A    H
ATOM   1477 HG13 VAL A 105      14.310 -11.345 -39.248  1.00  0.00      A    H
ATOM   1478  CG2 VAL A 105      13.775 -13.673 -37.327  1.00  0.00      A    C
ATOM   1479 HG21 VAL A 105      14.420 -14.498 -36.955  1.00  0.00      A    H
ATOM   1480 HG22 VAL A 105      12.918 -13.636 -36.622  1.00  0.00      A    H
ATOM   1481 HG23 VAL A 105      13.479 -13.851 -38.383  1.00  0.00      A    H
ATOM   1482  C   VAL A 105      16.613 -11.043 -37.717  1.00  0.00      A    C
ATOM   1483  O   VAL A 105      17.108 -10.728 -38.809  1.00  0.00      A    O
ATOM   1484  N   VAL A 106      16.478 -10.206 -36.647  1.00  0.00      A    N
ATOM   1485  HN  VAL A 106      16.236 -10.520 -35.732  1.00  0.00      A    H
ATOM   1486  CA  VAL A 106      16.991  -8.840 -36.674  1.00  0.00      A    C
ATOM   1487  HA  VAL A 106      16.775  -8.520 -37.682  1.00  0.00      A    H
ATOM   1488  CB  VAL A 106      16.291  -8.023 -35.571  1.00  0.00      A    C
ATOM   1489  HB  VAL A 106      16.505  -8.574 -34.630  1.00  0.00      A    H
ATOM   1490  CG1 VAL A 106      16.862  -6.618 -35.377  1.00  0.00      A    C
ATOM   1491 HG11 VAL A 106      16.757  -6.063 -36.333  1.00  0.00      A    H
ATOM   1492 HG12 VAL A 106      16.469  -6.067 -34.495  1.00  0.00      A    H
ATOM   1493 HG13 VAL A 106      17.941  -6.698 -35.123  1.00  0.00      A    H
ATOM   1494  CG2 VAL A 106      14.775  -7.978 -35.853  1.00  0.00      A    C
ATOM   1495 HG21 VAL A 106      14.382  -9.017 -35.857  1.00  0.00      A    H
ATOM   1496 HG22 VAL A 106      14.327  -7.372 -35.037  1.00  0.00      A    H
ATOM   1497 HG23 VAL A 106      14.581  -7.623 -36.888  1.00  0.00      A    H
ATOM   1498  C   VAL A 106      18.496  -8.733 -36.486  1.00  0.00      A    C
ATOM   1499  O   VAL A 106      19.044  -9.326 -35.593  1.00  0.00      A    O
ATOM   1500  N   THR A 107      19.085  -7.991 -37.380  1.00  0.00      A    N
ATOM   1501  HN  THR A 107      18.633  -7.598 -38.178  1.00  0.00      A    H
ATOM   1502  CA  THR A 107      20.519  -7.671 -37.234  1.00  0.00      A    C
ATOM   1503  HA  THR A 107      21.033  -8.157 -36.418  1.00  0.00      A    H
ATOM   1504  CB  THR A 107      21.270  -7.905 -38.529  1.00  0.00      A    C
ATOM   1505  HB  THR A 107      20.914  -7.257 -39.358  1.00  0.00      A    H
ATOM   1506  OG1 THR A 107      21.049  -9.217 -38.972  1.00  0.00      A    O
ATOM   1507  HG1 THR A 107      20.185  -9.198 -39.389  1.00  0.00      A    H
ATOM   1508  CG2 THR A 107      22.805  -7.715 -38.355  1.00  0.00      A    C
ATOM   1509 HG21 THR A 107      23.084  -8.259 -37.427  1.00  0.00      A    H
ATOM   1510 HG22 THR A 107      23.383  -8.035 -39.248  1.00  0.00      A    H
ATOM   1511 HG23 THR A 107      23.080  -6.642 -38.267  1.00  0.00      A    H
ATOM   1512  C   THR A 107      20.713  -6.212 -36.992  1.00  0.00      A    C
ATOM   1513  O   THR A 107      20.129  -5.348 -37.660  1.00  0.00      A    O
ATOM   1514  N   ILE A 108      21.405  -5.816 -35.888  1.00  0.00      A    N
ATOM   1515  HN  ILE A 108      21.884  -6.433 -35.268  1.00  0.00      A    H
ATOM   1516  CA  ILE A 108      21.554  -4.447 -35.592  1.00  0.00      A    C
ATOM   1517  HA  ILE A 108      20.964  -3.891 -36.305  1.00  0.00      A    H
ATOM   1518  CB  ILE A 108      20.999  -4.049 -34.182  1.00  0.00      A    C
ATOM   1519  HB  ILE A 108      21.504  -4.584 -33.349  1.00  0.00      A    H
ATOM   1520  CG2 ILE A 108      21.166  -2.613 -33.857  1.00  0.00      A    C
ATOM   1521 HG21 ILE A 108      20.752  -2.355 -32.859  1.00  0.00      A    H
ATOM   1522 HG22 ILE A 108      22.225  -2.302 -33.729  1.00  0.00      A    H
ATOM   1523 HG23 ILE A 108      20.734  -2.025 -34.695  1.00  0.00      A    H
ATOM   1524  CG1 ILE A 108      19.492  -4.420 -34.073  1.00  0.00      A    C
ATOM   1525 HG11 ILE A 108      19.443  -5.518 -34.238  1.00  0.00      A    H
ATOM   1526 HG12 ILE A 108      19.226  -4.271 -33.004  1.00  0.00      A    H
ATOM   1527  CD  ILE A 108      18.543  -3.688 -34.983  1.00  0.00      A    C
ATOM   1528  HD1 ILE A 108      18.947  -3.590 -36.013  1.00  0.00      A    H
ATOM   1529  HD2 ILE A 108      17.541  -4.154 -35.094  1.00  0.00      A    H
ATOM   1530  HD3 ILE A 108      18.492  -2.618 -34.685  1.00  0.00      A    H
ATOM   1531  C   ILE A 108      22.910  -4.018 -35.938  1.00  0.00      A    C
ATOM   1532  O   ILE A 108      23.879  -4.735 -35.714  1.00  0.00      A    O
ATOM   1533  N   ASP A 109      23.063  -2.781 -36.537  1.00  0.00      A    N
ATOM   1534  HN  ASP A 109      22.270  -2.230 -36.785  1.00  0.00      A    H
ATOM   1535  CA  ASP A 109      24.297  -2.168 -36.959  1.00  0.00      A    C
ATOM   1536  HA  ASP A 109      24.969  -2.840 -37.472  1.00  0.00      A    H
ATOM   1537  CB  ASP A 109      23.945  -0.950 -37.944  1.00  0.00      A    C
ATOM   1538  HB1 ASP A 109      23.086  -0.451 -37.448  1.00  0.00      A    H
ATOM   1539  HB2 ASP A 109      24.838  -0.325 -38.161  1.00  0.00      A    H
ATOM   1540  CG  ASP A 109      23.423  -1.624 -39.139  1.00  0.00      A    C
ATOM   1541  OD1 ASP A 109      22.214  -1.605 -39.437  1.00  0.00      A    O
ATOM   1542  OD2 ASP A 109      24.247  -2.221 -39.913  1.00  0.00      A    O
ATOM   1543  C   ASP A 109      25.142  -1.693 -35.761  1.00  0.00      A    C
ATOM   1544  O   ASP A 109      26.318  -2.024 -35.689  1.00  0.00      A    O
ATOM   1545  N   GLY A 110      24.626  -0.918 -34.875  1.00  0.00      A    N
ATOM   1546  HN  GLY A 110      23.672  -0.647 -34.977  1.00  0.00      A    H
ATOM   1547  CA  GLY A 110      25.392  -0.558 -33.617  1.00  0.00      A    C
ATOM   1548  HA1 GLY A 110      25.976  -1.388 -33.249  1.00  0.00      A    H
ATOM   1549  HA2 GLY A 110      26.016   0.260 -33.944  1.00  0.00      A    H
ATOM   1550  C   GLY A 110      24.455  -0.098 -32.482  1.00  0.00      A    C
ATOM   1551  O   GLY A 110      23.246  -0.129 -32.591  1.00  0.00      A    O
ATOM   1552  N   TYR A 111      25.007   0.425 -31.334  1.00  0.00      A    N
ATOM   1553  HN  TYR A 111      25.990   0.340 -31.191  1.00  0.00      A    H
ATOM   1554  CA  TYR A 111      24.260   1.254 -30.428  1.00  0.00      A    C
ATOM   1555  HA  TYR A 111      23.482   1.701 -31.029  1.00  0.00      A    H
ATOM   1556  CB  TYR A 111      23.666   0.449 -29.251  1.00  0.00      A    C
ATOM   1557  HB1 TYR A 111      22.819   1.048 -28.854  1.00  0.00      A    H
ATOM   1558  HB2 TYR A 111      23.131  -0.421 -29.688  1.00  0.00      A    H
ATOM   1559  CG  TYR A 111      24.553  -0.109 -28.079  1.00  0.00      A    C
ATOM   1560  CD1 TYR A 111      24.615   0.656 -26.841  1.00  0.00      A    C
ATOM   1561  HD1 TYR A 111      23.955   1.503 -26.727  1.00  0.00      A    H
ATOM   1562  CE1 TYR A 111      25.476   0.186 -25.871  1.00  0.00      A    C
ATOM   1563  HE1 TYR A 111      25.587   0.903 -25.072  1.00  0.00      A    H
ATOM   1564  CZ  TYR A 111      26.257  -0.969 -26.045  1.00  0.00      A    C
ATOM   1565  OH  TYR A 111      27.012  -1.525 -25.060  1.00  0.00      A    O
ATOM   1566  HH  TYR A 111      27.618  -2.141 -25.479  1.00  0.00      A    H
ATOM   1567  CD2 TYR A 111      25.300  -1.269 -28.211  1.00  0.00      A    C
ATOM   1568  HD2 TYR A 111      25.231  -1.853 -29.117  1.00  0.00      A    H
ATOM   1569  CE2 TYR A 111      26.157  -1.663 -27.209  1.00  0.00      A    C
ATOM   1570  HE2 TYR A 111      26.650  -2.615 -27.337  1.00  0.00      A    H
ATOM   1571  C   TYR A 111      25.142   2.364 -29.870  1.00  0.00      A    C
ATOM   1572  O   TYR A 111      26.367   2.270 -29.899  1.00  0.00      A    O
ATOM   1573  N   GLU A 112      24.533   3.421 -29.342  1.00  0.00      A    N
ATOM   1574  HN  GLU A 112      23.543   3.390 -29.228  1.00  0.00      A    H
ATOM   1575  CA  GLU A 112      25.336   4.520 -28.793  1.00  0.00      A    C
ATOM   1576  HA  GLU A 112      26.221   4.172 -28.281  1.00  0.00      A    H
ATOM   1577  CB  GLU A 112      25.958   5.529 -29.757  1.00  0.00      A    C
ATOM   1578  HB1 GLU A 112      26.429   4.925 -30.562  1.00  0.00      A    H
ATOM   1579  HB2 GLU A 112      25.175   6.157 -30.233  1.00  0.00      A    H
ATOM   1580  CG  GLU A 112      27.139   6.454 -29.316  1.00  0.00      A    C
ATOM   1581  HG1 GLU A 112      26.916   7.095 -28.436  1.00  0.00      A    H
ATOM   1582  HG2 GLU A 112      28.067   5.875 -29.121  1.00  0.00      A    H
ATOM   1583  CD  GLU A 112      27.486   7.264 -30.557  1.00  0.00      A    C
ATOM   1584  OE1 GLU A 112      27.784   6.685 -31.634  1.00  0.00      A    O
ATOM   1585  OE2 GLU A 112      27.562   8.488 -30.430  1.00  0.00      A    O
ATOM   1586  C   GLU A 112      24.560   5.295 -27.746  1.00  0.00      A    C
ATOM   1587  O   GLU A 112      23.334   5.259 -27.821  1.00  0.00      A    O
ATOM   1588  N   ASP A 113      25.236   6.057 -26.773  1.00  0.00      A    N
ATOM   1589  HN  ASP A 113      26.215   5.951 -26.613  1.00  0.00      A    H
ATOM   1590  CA  ASP A 113      24.624   6.867 -25.667  1.00  0.00      A    C
ATOM   1591  HA  ASP A 113      23.605   6.563 -25.476  1.00  0.00      A    H
ATOM   1592  CB  ASP A 113      25.507   6.509 -24.462  1.00  0.00      A    C
ATOM   1593  HB1 ASP A 113      25.206   7.146 -23.602  1.00  0.00      A    H
ATOM   1594  HB2 ASP A 113      25.307   5.429 -24.299  1.00  0.00      A    H
ATOM   1595  CG  ASP A 113      27.028   6.626 -24.481  1.00  0.00      A    C
ATOM   1596  OD1 ASP A 113      27.651   7.353 -23.674  1.00  0.00      A    O
ATOM   1597  OD2 ASP A 113      27.648   6.049 -25.438  1.00  0.00      A    O
ATOM   1598  C   ASP A 113      24.475   8.313 -25.992  1.00  0.00      A    C
ATOM   1599  O   ASP A 113      24.968   8.819 -26.988  1.00  0.00      A    O
ATOM   1600  N   VAL A 114      23.619   8.909 -25.136  1.00  0.00      A    N
ATOM   1601  HN  VAL A 114      23.230   8.428 -24.353  1.00  0.00      A    H
ATOM   1602  CA  VAL A 114      23.188  10.342 -25.291  1.00  0.00      A    C
ATOM   1603  HA  VAL A 114      23.371  10.797 -26.253  1.00  0.00      A    H
ATOM   1604  CB  VAL A 114      21.616  10.573 -25.131  1.00  0.00      A    C
ATOM   1605  HB  VAL A 114      21.372  10.472 -24.052  1.00  0.00      A    H
ATOM   1606  CG1 VAL A 114      21.154  12.020 -25.510  1.00  0.00      A    C
ATOM   1607 HG11 VAL A 114      20.048  12.130 -25.516  1.00  0.00      A    H
ATOM   1608 HG12 VAL A 114      21.534  12.731 -24.745  1.00  0.00      A    H
ATOM   1609 HG13 VAL A 114      21.599  12.269 -26.496  1.00  0.00      A    H
ATOM   1610  CG2 VAL A 114      20.943   9.613 -26.112  1.00  0.00      A    C
ATOM   1611 HG21 VAL A 114      19.851   9.777 -25.991  1.00  0.00      A    H
ATOM   1612 HG22 VAL A 114      21.086   9.917 -27.171  1.00  0.00      A    H
ATOM   1613 HG23 VAL A 114      21.260   8.564 -25.930  1.00  0.00      A    H
ATOM   1614  C   VAL A 114      23.894  11.107 -24.226  1.00  0.00      A    C
ATOM   1615  O   VAL A 114      24.341  10.443 -23.289  1.00  0.00      A    O
ATOM   1616  N   ASP A 115      24.091  12.432 -24.315  1.00  0.00      A    N
ATOM   1617  HN  ASP A 115      23.907  12.920 -25.165  1.00  0.00      A    H
ATOM   1618  CA  ASP A 115      24.615  13.224 -23.211  1.00  0.00      A    C
ATOM   1619  HA  ASP A 115      25.327  12.594 -22.699  1.00  0.00      A    H
ATOM   1620  CB  ASP A 115      25.113  14.546 -23.835  1.00  0.00      A    C
ATOM   1621  HB1 ASP A 115      25.646  14.229 -24.757  1.00  0.00      A    H
ATOM   1622  HB2 ASP A 115      24.231  15.138 -24.160  1.00  0.00      A    H
ATOM   1623  CG  ASP A 115      26.102  15.320 -23.015  1.00  0.00      A    C
ATOM   1624  OD1 ASP A 115      26.359  14.980 -21.880  1.00  0.00      A    O
ATOM   1625  OD2 ASP A 115      26.724  16.201 -23.674  1.00  0.00      A    O
ATOM   1626  C   ASP A 115      23.571  13.428 -22.104  1.00  0.00      A    C
ATOM   1627  O   ASP A 115      22.398  12.980 -22.155  1.00  0.00      A    O
ATOM   1628  N   GLU A 116      23.954  14.087 -20.941  1.00  0.00      A    N
ATOM   1629  HN  GLU A 116      24.822  14.577 -20.912  1.00  0.00      A    H
ATOM   1630  CA  GLU A 116      23.184  14.202 -19.786  1.00  0.00      A    C
ATOM   1631  HA  GLU A 116      22.381  13.494 -19.646  1.00  0.00      A    H
ATOM   1632  CB  GLU A 116      23.988  13.990 -18.454  1.00  0.00      A    C
ATOM   1633  HB1 GLU A 116      24.748  14.800 -18.478  1.00  0.00      A    H
ATOM   1634  HB2 GLU A 116      23.285  14.281 -17.644  1.00  0.00      A    H
ATOM   1635  CG  GLU A 116      24.603  12.546 -18.395  1.00  0.00      A    C
ATOM   1636  HG1 GLU A 116      23.737  11.856 -18.315  1.00  0.00      A    H
ATOM   1637  HG2 GLU A 116      25.162  12.365 -19.338  1.00  0.00      A    H
ATOM   1638  CD  GLU A 116      25.518  12.569 -17.247  1.00  0.00      A    C
ATOM   1639  OE1 GLU A 116      26.494  13.383 -17.315  1.00  0.00      A    O
ATOM   1640  OE2 GLU A 116      25.303  11.794 -16.281  1.00  0.00      A    O
ATOM   1641  C   GLU A 116      22.499  15.582 -19.718  1.00  0.00      A    C
ATOM   1642  O   GLU A 116      22.572  16.378 -18.813  1.00  0.00      A    O
ATOM   1643  N   SER A 117      21.678  15.859 -20.736  1.00  0.00      A    N
ATOM   1644  HN  SER A 117      21.426  15.220 -21.459  1.00  0.00      A    H
ATOM   1645  CA  SER A 117      21.132  17.226 -20.971  1.00  0.00      A    C
ATOM   1646  HA  SER A 117      20.992  17.781 -20.055  1.00  0.00      A    H
ATOM   1647  CB  SER A 117      22.131  17.970 -21.901  1.00  0.00      A    C
ATOM   1648  HB1 SER A 117      23.107  18.107 -21.387  1.00  0.00      A    H
ATOM   1649  HB2 SER A 117      22.329  17.377 -22.819  1.00  0.00      A    H
ATOM   1650  OG  SER A 117      21.532  19.137 -22.544  1.00  0.00      A    O
ATOM   1651  HG1 SER A 117      21.405  19.925 -22.009  1.00  0.00      A    H
ATOM   1652  C   SER A 117      19.752  17.101 -21.663  1.00  0.00      A    C
ATOM   1653  O   SER A 117      19.422  16.186 -22.488  1.00  0.00      A    O
ATOM   1654  N   ASP A 118      18.971  18.158 -21.374  1.00  0.00      A    N
ATOM   1655  HN  ASP A 118      19.200  18.725 -20.586  1.00  0.00      A    H
ATOM   1656  CA  ASP A 118      17.787  18.511 -22.065  1.00  0.00      A    C
ATOM   1657  HA  ASP A 118      16.968  17.832 -21.875  1.00  0.00      A    H
ATOM   1658  CB  ASP A 118      17.366  19.869 -21.547  1.00  0.00      A    C
ATOM   1659  HB1 ASP A 118      17.311  19.898 -20.438  1.00  0.00      A    H
ATOM   1660  HB2 ASP A 118      18.043  20.686 -21.876  1.00  0.00      A    H
ATOM   1661  CG  ASP A 118      15.941  20.265 -21.980  1.00  0.00      A    C
ATOM   1662  OD1 ASP A 118      14.906  19.569 -21.638  1.00  0.00      A    O
ATOM   1663  OD2 ASP A 118      15.862  21.261 -22.683  1.00  0.00      A    O
ATOM   1664  C   ASP A 118      17.925  18.491 -23.558  1.00  0.00      A    C
ATOM   1665  O   ASP A 118      17.340  17.629 -24.262  1.00  0.00      A    O
ATOM   1666  N   GLY A 119      18.629  19.534 -24.033  1.00  0.00      A    N
ATOM   1667  HN  GLY A 119      19.068  20.188 -23.421  1.00  0.00      A    H
ATOM   1668  CA  GLY A 119      18.945  19.840 -25.435  1.00  0.00      A    C
ATOM   1669  HA1 GLY A 119      18.055  20.110 -25.984  1.00  0.00      A    H
ATOM   1670  HA2 GLY A 119      19.727  20.567 -25.600  1.00  0.00      A    H
ATOM   1671  C   GLY A 119      19.534  18.710 -26.195  1.00  0.00      A    C
ATOM   1672  O   GLY A 119      19.125  18.499 -27.298  1.00  0.00      A    O
ATOM   1673  N   ALA A 120      20.423  17.943 -25.547  1.00  0.00      A    N
ATOM   1674  HN  ALA A 120      20.674  18.199 -24.617  1.00  0.00      A    H
ATOM   1675  CA  ALA A 120      21.101  16.787 -26.227  1.00  0.00      A    C
ATOM   1676  HA  ALA A 120      21.685  17.157 -27.057  1.00  0.00      A    H
ATOM   1677  CB  ALA A 120      22.145  16.252 -25.168  1.00  0.00      A    C
ATOM   1678  HB1 ALA A 120      22.790  17.111 -24.886  1.00  0.00      A    H
ATOM   1679  HB2 ALA A 120      21.601  15.876 -24.275  1.00  0.00      A    H
ATOM   1680  HB3 ALA A 120      22.697  15.366 -25.549  1.00  0.00      A    H
ATOM   1681  C   ALA A 120      20.137  15.612 -26.605  1.00  0.00      A    C
ATOM   1682  O   ALA A 120      20.185  15.250 -27.765  1.00  0.00      A    O
ATOM   1683  N   LEU A 121      19.303  15.130 -25.670  1.00  0.00      A    N
ATOM   1684  HN  LEU A 121      19.395  15.437 -24.726  1.00  0.00      A    H
ATOM   1685  CA  LEU A 121      18.187  14.263 -25.945  1.00  0.00      A    C
ATOM   1686  HA  LEU A 121      18.542  13.499 -26.621  1.00  0.00      A    H
ATOM   1687  CB  LEU A 121      17.611  13.500 -24.684  1.00  0.00      A    C
ATOM   1688  HB1 LEU A 121      18.476  13.370 -23.999  1.00  0.00      A    H
ATOM   1689  HB2 LEU A 121      16.777  14.098 -24.258  1.00  0.00      A    H
ATOM   1690  CG  LEU A 121      16.989  12.141 -24.998  1.00  0.00      A    C
ATOM   1691  HG  LEU A 121      17.451  11.700 -25.907  1.00  0.00      A    H
ATOM   1692  CD1 LEU A 121      17.214  11.122 -23.913  1.00  0.00      A    C
ATOM   1693 HD11 LEU A 121      16.716  10.172 -24.199  1.00  0.00      A    H
ATOM   1694 HD12 LEU A 121      18.280  11.007 -23.621  1.00  0.00      A    H
ATOM   1695 HD13 LEU A 121      16.644  11.464 -23.023  1.00  0.00      A    H
ATOM   1696  CD2 LEU A 121      15.458  12.221 -25.275  1.00  0.00      A    C
ATOM   1697 HD21 LEU A 121      15.078  11.233 -25.611  1.00  0.00      A    H
ATOM   1698 HD22 LEU A 121      14.783  12.530 -24.448  1.00  0.00      A    H
ATOM   1699 HD23 LEU A 121      15.138  12.925 -26.073  1.00  0.00      A    H
ATOM   1700  C   LEU A 121      16.960  14.886 -26.726  1.00  0.00      A    C
ATOM   1701  O   LEU A 121      16.328  14.246 -27.502  1.00  0.00      A    O
ATOM   1702  N   LEU A 122      16.673  16.196 -26.532  1.00  0.00      A    N
ATOM   1703  HN  LEU A 122      17.006  16.714 -25.748  1.00  0.00      A    H
ATOM   1704  CA  LEU A 122      15.680  16.859 -27.294  1.00  0.00      A    C
ATOM   1705  HA  LEU A 122      14.778  16.274 -27.194  1.00  0.00      A    H
ATOM   1706  CB  LEU A 122      15.380  18.311 -26.734  1.00  0.00      A    C
ATOM   1707  HB1 LEU A 122      15.389  18.279 -25.624  1.00  0.00      A    H
ATOM   1708  HB2 LEU A 122      16.210  19.006 -26.981  1.00  0.00      A    H
ATOM   1709  CG  LEU A 122      14.051  18.968 -27.123  1.00  0.00      A    C
ATOM   1710  HG  LEU A 122      13.835  18.820 -28.203  1.00  0.00      A    H
ATOM   1711  CD1 LEU A 122      12.869  18.316 -26.341  1.00  0.00      A    C
ATOM   1712 HD11 LEU A 122      13.179  18.029 -25.313  1.00  0.00      A    H
ATOM   1713 HD12 LEU A 122      12.015  19.025 -26.302  1.00  0.00      A    H
ATOM   1714 HD13 LEU A 122      12.424  17.449 -26.873  1.00  0.00      A    H
ATOM   1715  CD2 LEU A 122      14.092  20.525 -26.871  1.00  0.00      A    C
ATOM   1716 HD21 LEU A 122      14.362  20.706 -25.808  1.00  0.00      A    H
ATOM   1717 HD22 LEU A 122      14.918  20.964 -27.471  1.00  0.00      A    H
ATOM   1718 HD23 LEU A 122      13.137  20.957 -27.239  1.00  0.00      A    H
ATOM   1719  C   LEU A 122      15.962  17.000 -28.769  1.00  0.00      A    C
ATOM   1720  O   LEU A 122      15.083  17.023 -29.589  1.00  0.00      A    O
ATOM   1721  N   CYS A 123      17.223  17.220 -29.173  1.00  0.00      A    N
ATOM   1722  HN  CYS A 123      17.878  17.668 -28.571  1.00  0.00      A    H
ATOM   1723  CA  CYS A 123      17.594  17.041 -30.565  1.00  0.00      A    C
ATOM   1724  HA  CYS A 123      16.939  17.522 -31.277  1.00  0.00      A    H
ATOM   1725  CB  CYS A 123      18.971  17.610 -30.654  1.00  0.00      A    C
ATOM   1726  HB1 CYS A 123      18.899  18.583 -30.122  1.00  0.00      A    H
ATOM   1727  HB2 CYS A 123      19.661  16.996 -30.038  1.00  0.00      A    H
ATOM   1728  SG  CYS A 123      19.529  18.061 -32.319  1.00  0.00      A    S
ATOM   1729  HG1 CYS A 123      18.586  18.886 -32.749  1.00  0.00      A    H
ATOM   1730  C   CYS A 123      17.627  15.587 -30.970  1.00  0.00      A    C
ATOM   1731  O   CYS A 123      17.122  15.152 -32.042  1.00  0.00      A    O
ATOM   1732  N   ALA A 124      18.170  14.704 -30.153  1.00  0.00      A    N
ATOM   1733  HN  ALA A 124      18.628  14.880 -29.285  1.00  0.00      A    H
ATOM   1734  CA  ALA A 124      18.100  13.254 -30.485  1.00  0.00      A    C
ATOM   1735  HA  ALA A 124      18.707  13.129 -31.370  1.00  0.00      A    H
ATOM   1736  CB  ALA A 124      18.755  12.446 -29.366  1.00  0.00      A    C
ATOM   1737  HB1 ALA A 124      18.988  11.439 -29.772  1.00  0.00      A    H
ATOM   1738  HB2 ALA A 124      19.745  12.838 -29.050  1.00  0.00      A    H
ATOM   1739  HB3 ALA A 124      18.083  12.187 -28.520  1.00  0.00      A    H
ATOM   1740  C   ALA A 124      16.744  12.603 -30.754  1.00  0.00      A    C
ATOM   1741  O   ALA A 124      16.646  11.770 -31.664  1.00  0.00      A    O
ATOM   1742  N   THR A 125      15.647  13.077 -30.156  1.00  0.00      A    N
ATOM   1743  HN  THR A 125      15.750  13.689 -29.376  1.00  0.00      A    H
ATOM   1744  CA  THR A 125      14.253  12.564 -30.466  1.00  0.00      A    C
ATOM   1745  HA  THR A 125      14.231  11.484 -30.492  1.00  0.00      A    H
ATOM   1746  CB  THR A 125      13.200  12.920 -29.402  1.00  0.00      A    C
ATOM   1747  HB  THR A 125      12.227  13.275 -29.805  1.00  0.00      A    H
ATOM   1748  OG1 THR A 125      13.675  14.024 -28.582  1.00  0.00      A    O
ATOM   1749  HG1 THR A 125      14.540  13.752 -28.265  1.00  0.00      A    H
ATOM   1750  CG2 THR A 125      12.954  11.725 -28.553  1.00  0.00      A    C
ATOM   1751 HG21 THR A 125      12.262  12.128 -27.783  1.00  0.00      A    H
ATOM   1752 HG22 THR A 125      12.496  10.923 -29.169  1.00  0.00      A    H
ATOM   1753 HG23 THR A 125      13.889  11.320 -28.111  1.00  0.00      A    H
ATOM   1754  C   THR A 125      13.703  13.043 -31.801  1.00  0.00      A    C
ATOM   1755  O   THR A 125      12.736  12.467 -32.340  1.00  0.00      A    O
ATOM   1756  N   VAL A 126      14.327  14.051 -32.433  1.00  0.00      A    N
ATOM   1757  HN  VAL A 126      15.056  14.593 -32.023  1.00  0.00      A    H
ATOM   1758  CA  VAL A 126      13.873  14.539 -33.749  1.00  0.00      A    C
ATOM   1759  HA  VAL A 126      12.803  14.681 -33.731  1.00  0.00      A    H
ATOM   1760  CB  VAL A 126      14.528  15.858 -34.181  1.00  0.00      A    C
ATOM   1761  HB  VAL A 126      15.562  15.818 -34.585  1.00  0.00      A    H
ATOM   1762  CG1 VAL A 126      13.707  16.508 -35.350  1.00  0.00      A    C
ATOM   1763 HG11 VAL A 126      13.999  17.576 -35.447  1.00  0.00      A    H
ATOM   1764 HG12 VAL A 126      14.018  15.837 -36.179  1.00  0.00      A    H
ATOM   1765 HG13 VAL A 126      12.597  16.487 -35.328  1.00  0.00      A    H
ATOM   1766  CG2 VAL A 126      14.468  16.837 -32.989  1.00  0.00      A    C
ATOM   1767 HG21 VAL A 126      15.240  16.614 -32.222  1.00  0.00      A    H
ATOM   1768 HG22 VAL A 126      14.601  17.900 -33.284  1.00  0.00      A    H
ATOM   1769 HG23 VAL A 126      13.498  16.841 -32.447  1.00  0.00      A    H
ATOM   1770  C   VAL A 126      14.274  13.507 -34.860  1.00  0.00      A    C
ATOM   1771  O   VAL A 126      13.536  13.228 -35.814  1.00  0.00      A    O
ATOM   1772  N   ASP A 127      15.422  12.895 -34.799  1.00  0.00      A    N
ATOM   1773  HN  ASP A 127      16.035  13.225 -34.085  1.00  0.00      A    H
ATOM   1774  CA  ASP A 127      15.875  11.793 -35.644  1.00  0.00      A    C
ATOM   1775  HA  ASP A 127      15.676  11.900 -36.700  1.00  0.00      A    H
ATOM   1776  CB  ASP A 127      17.377  11.470 -35.244  1.00  0.00      A    C
ATOM   1777  HB1 ASP A 127      17.378  11.470 -34.133  1.00  0.00      A    H
ATOM   1778  HB2 ASP A 127      17.611  10.471 -35.670  1.00  0.00      A    H
ATOM   1779  CG  ASP A 127      18.182  12.570 -35.824  1.00  0.00      A    C
ATOM   1780  OD1 ASP A 127      18.855  13.358 -35.062  1.00  0.00      A    O
ATOM   1781  OD2 ASP A 127      18.135  12.685 -37.104  1.00  0.00      A    O
ATOM   1782  C   ASP A 127      15.189  10.474 -35.336  1.00  0.00      A    C
ATOM   1783  O   ASP A 127      14.416   9.990 -36.146  1.00  0.00      A    O
ATOM   1784  N   GLN A 128      15.358   9.906 -34.117  1.00  0.00      A    N
ATOM   1785  HN  GLN A 128      15.841  10.320 -33.349  1.00  0.00      A    H
ATOM   1786  CA  GLN A 128      14.693   8.659 -33.777  1.00  0.00      A    C
ATOM   1787  HA  GLN A 128      13.783   8.565 -34.350  1.00  0.00      A    H
ATOM   1788  CB  GLN A 128      15.678   7.469 -34.140  1.00  0.00      A    C
ATOM   1789  HB1 GLN A 128      15.183   6.521 -33.837  1.00  0.00      A    H
ATOM   1790  HB2 GLN A 128      15.660   7.454 -35.251  1.00  0.00      A    H
ATOM   1791  CG  GLN A 128      17.131   7.571 -33.537  1.00  0.00      A    C
ATOM   1792  HG1 GLN A 128      17.720   8.363 -34.048  1.00  0.00      A    H
ATOM   1793  HG2 GLN A 128      17.037   7.835 -32.462  1.00  0.00      A    H
ATOM   1794  CD  GLN A 128      17.781   6.182 -33.561  1.00  0.00      A    C
ATOM   1795  OE1 GLN A 128      18.786   5.991 -34.232  1.00  0.00      A    O
ATOM   1796  NE2 GLN A 128      17.198   5.148 -32.877  1.00  0.00      A    N
ATOM   1797 HE21 GLN A 128      17.661   4.262 -32.872  1.00  0.00      A    H
ATOM   1798 HE22 GLN A 128      16.444   5.303 -32.239  1.00  0.00      A    H
ATOM   1799  C   GLN A 128      14.287   8.590 -32.342  1.00  0.00      A    C
ATOM   1800  O   GLN A 128      14.603   9.433 -31.502  1.00  0.00      A    O
ATOM   1801  N   PRO A 129      13.648   7.458 -31.974  1.00  0.00      A    N
ATOM   1802  CD  PRO A 129      12.750   6.717 -32.823  1.00  0.00      A    C
ATOM   1803  HD1 PRO A 129      13.142   6.255 -33.754  1.00  0.00      A    H
ATOM   1804  HD2 PRO A 129      11.856   7.362 -32.959  1.00  0.00      A    H
ATOM   1805  CA  PRO A 129      13.475   7.285 -30.547  1.00  0.00      A    C
ATOM   1806  HA  PRO A 129      13.209   8.206 -30.050  1.00  0.00      A    H
ATOM   1807  CB  PRO A 129      12.320   6.259 -30.518  1.00  0.00      A    C
ATOM   1808  HB1 PRO A 129      12.493   5.589 -29.649  1.00  0.00      A    H
ATOM   1809  HB2 PRO A 129      11.344   6.768 -30.363  1.00  0.00      A    H
ATOM   1810  CG  PRO A 129      12.235   5.554 -31.933  1.00  0.00      A    C
ATOM   1811  HG1 PRO A 129      12.851   4.631 -31.979  1.00  0.00      A    H
ATOM   1812  HG2 PRO A 129      11.192   5.259 -32.178  1.00  0.00      A    H
ATOM   1813  C   PRO A 129      14.674   6.675 -29.791  1.00  0.00      A    C
ATOM   1814  O   PRO A 129      15.608   6.126 -30.352  1.00  0.00      A    O
ATOM   1815  N   ILE A 130      14.566   6.893 -28.421  1.00  0.00      A    N
ATOM   1816  HN  ILE A 130      13.646   7.142 -28.129  1.00  0.00      A    H
ATOM   1817  CA  ILE A 130      15.584   6.839 -27.460  1.00  0.00      A    C
ATOM   1818  HA  ILE A 130      16.378   6.261 -27.908  1.00  0.00      A    H
ATOM   1819  CB  ILE A 130      15.971   8.267 -27.016  1.00  0.00      A    C
ATOM   1820  HB  ILE A 130      15.133   8.586 -26.359  1.00  0.00      A    H
ATOM   1821  CG2 ILE A 130      17.269   8.133 -26.169  1.00  0.00      A    C
ATOM   1822 HG21 ILE A 130      17.616   9.174 -25.996  1.00  0.00      A    H
ATOM   1823 HG22 ILE A 130      17.036   7.641 -25.200  1.00  0.00      A    H
ATOM   1824 HG23 ILE A 130      18.046   7.602 -26.760  1.00  0.00      A    H
ATOM   1825  CG1 ILE A 130      16.141   9.265 -28.112  1.00  0.00      A    C
ATOM   1826 HG11 ILE A 130      15.147   9.467 -28.566  1.00  0.00      A    H
ATOM   1827 HG12 ILE A 130      16.522  10.217 -27.686  1.00  0.00      A    H
ATOM   1828  CD  ILE A 130      17.169   8.848 -29.144  1.00  0.00      A    C
ATOM   1829  HD1 ILE A 130      17.082   7.786 -29.457  1.00  0.00      A    H
ATOM   1830  HD2 ILE A 130      16.863   9.397 -30.060  1.00  0.00      A    H
ATOM   1831  HD3 ILE A 130      18.189   9.201 -28.882  1.00  0.00      A    H
ATOM   1832  C   ILE A 130      15.136   6.037 -26.301  1.00  0.00      A    C
ATOM   1833  O   ILE A 130      14.019   6.191 -25.901  1.00  0.00      A    O
ATOM   1834  N   SER A 131      15.991   5.130 -25.716  1.00  0.00      A    N
ATOM   1835  HN  SER A 131      16.960   5.089 -25.946  1.00  0.00      A    H
ATOM   1836  CA  SER A 131      15.577   4.346 -24.530  1.00  0.00      A    C
ATOM   1837  HA  SER A 131      14.517   4.474 -24.367  1.00  0.00      A    H
ATOM   1838  CB  SER A 131      15.793   2.797 -24.680  1.00  0.00      A    C
ATOM   1839  HB1 SER A 131      15.086   2.541 -25.498  1.00  0.00      A    H
ATOM   1840  HB2 SER A 131      16.830   2.589 -25.020  1.00  0.00      A    H
ATOM   1841  OG  SER A 131      15.485   2.056 -23.583  1.00  0.00      A    O
ATOM   1842  HG1 SER A 131      14.534   2.099 -23.461  1.00  0.00      A    H
ATOM   1843  C   SER A 131      16.280   4.843 -23.276  1.00  0.00      A    C
ATOM   1844  O   SER A 131      17.438   5.136 -23.274  1.00  0.00      A    O
ATOM   1845  N   ALA A 132      15.533   5.028 -22.166  1.00  0.00      A    N
ATOM   1846  HN  ALA A 132      14.675   4.602 -21.889  1.00  0.00      A    H
ATOM   1847  CA  ALA A 132      16.038   5.880 -21.116  1.00  0.00      A    C
ATOM   1848  HA  ALA A 132      17.096   5.704 -20.985  1.00  0.00      A    H
ATOM   1849  CB  ALA A 132      15.653   7.370 -21.521  1.00  0.00      A    C
ATOM   1850  HB1 ALA A 132      15.885   7.982 -20.623  1.00  0.00      A    H
ATOM   1851  HB2 ALA A 132      16.191   7.796 -22.395  1.00  0.00      A    H
ATOM   1852  HB3 ALA A 132      14.564   7.406 -21.738  1.00  0.00      A    H
ATOM   1853  C   ALA A 132      15.421   5.582 -19.788  1.00  0.00      A    C
ATOM   1854  O   ALA A 132      14.316   5.122 -19.676  1.00  0.00      A    O
ATOM   1855  N   GLY A 133      16.061   5.809 -18.640  1.00  0.00      A    N
ATOM   1856  HN  GLY A 133      16.859   6.405 -18.699  1.00  0.00      A    H
ATOM   1857  CA  GLY A 133      15.510   5.439 -17.370  1.00  0.00      A    C
ATOM   1858  HA1 GLY A 133      14.653   4.794 -17.497  1.00  0.00      A    H
ATOM   1859  HA2 GLY A 133      16.273   4.861 -16.871  1.00  0.00      A    H
ATOM   1860  C   GLY A 133      15.126   6.669 -16.512  1.00  0.00      A    C
ATOM   1861  O   GLY A 133      15.504   7.780 -16.776  1.00  0.00      A    O
ATOM   1862  N   MET A 134      14.277   6.454 -15.516  1.00  0.00      A    N
ATOM   1863  HN  MET A 134      13.865   5.551 -15.425  1.00  0.00      A    H
ATOM   1864  CA  MET A 134      13.850   7.472 -14.595  1.00  0.00      A    C
ATOM   1865  HA  MET A 134      14.543   8.300 -14.584  1.00  0.00      A    H
ATOM   1866  CB  MET A 134      12.485   8.095 -15.020  1.00  0.00      A    C
ATOM   1867  HB1 MET A 134      12.326   8.916 -14.289  1.00  0.00      A    H
ATOM   1868  HB2 MET A 134      12.619   8.466 -16.059  1.00  0.00      A    H
ATOM   1869  CG  MET A 134      11.311   7.176 -15.014  1.00  0.00      A    C
ATOM   1870  HG1 MET A 134      11.523   6.318 -15.687  1.00  0.00      A    H
ATOM   1871  HG2 MET A 134      11.311   6.590 -14.070  1.00  0.00      A    H
ATOM   1872  SD  MET A 134       9.733   7.978 -15.511  1.00  0.00      A    S
ATOM   1873  CE  MET A 134       9.220   8.581 -13.917  1.00  0.00      A    C
ATOM   1874  HE1 MET A 134       8.836   7.695 -13.366  1.00  0.00      A    H
ATOM   1875  HE2 MET A 134      10.128   8.977 -13.415  1.00  0.00      A    H
ATOM   1876  HE3 MET A 134       8.415   9.330 -14.074  1.00  0.00      A    H
ATOM   1877  C   MET A 134      13.832   6.708 -13.257  1.00  0.00      A    C
ATOM   1878  O   MET A 134      14.114   5.526 -13.158  1.00  0.00      A    O
ATOM   1879  N   ASP A 135      13.354   7.427 -12.196  1.00  0.00      A    N
ATOM   1880  HN  ASP A 135      13.378   8.421 -12.265  1.00  0.00      A    H
ATOM   1881  CA  ASP A 135      12.847   6.899 -10.915  1.00  0.00      A    C
ATOM   1882  HA  ASP A 135      13.448   6.052 -10.621  1.00  0.00      A    H
ATOM   1883  CB  ASP A 135      13.104   7.880  -9.734  1.00  0.00      A    C
ATOM   1884  HB1 ASP A 135      14.207   7.926  -9.605  1.00  0.00      A    H
ATOM   1885  HB2 ASP A 135      12.688   8.891  -9.931  1.00  0.00      A    H
ATOM   1886  CG  ASP A 135      12.456   7.508  -8.368  1.00  0.00      A    C
ATOM   1887  OD1 ASP A 135      12.866   6.514  -7.720  1.00  0.00      A    O
ATOM   1888  OD2 ASP A 135      11.540   8.232  -7.859  1.00  0.00      A    O
ATOM   1889  C   ASP A 135      11.443   6.361 -10.964  1.00  0.00      A    C
ATOM   1890  O   ASP A 135      11.245   5.274 -11.500  1.00  0.00      A    O
ATOM   1891  N   GLY A 136      10.442   6.968 -10.404  1.00  0.00      A    N
ATOM   1892  HN  GLY A 136      10.668   7.748  -9.825  1.00  0.00      A    H
ATOM   1893  CA  GLY A 136       9.086   6.472 -10.211  1.00  0.00      A    C
ATOM   1894  HA1 GLY A 136       8.464   7.332 -10.415  1.00  0.00      A    H
ATOM   1895  HA2 GLY A 136       8.766   5.715 -10.912  1.00  0.00      A    H
ATOM   1896  C   GLY A 136       8.747   5.841  -8.885  1.00  0.00      A    C
ATOM   1897  O   GLY A 136       8.016   4.862  -8.790  1.00  0.00      A    O
ATOM   1898  N   SER A 137       9.278   6.324  -7.778  1.00  0.00      A    N
ATOM   1899  HN  SER A 137       9.913   7.093  -7.752  1.00  0.00      A    H
ATOM   1900  CA  SER A 137       9.069   5.749  -6.476  1.00  0.00      A    C
ATOM   1901  HA  SER A 137       9.125   4.671  -6.510  1.00  0.00      A    H
ATOM   1902  CB  SER A 137      10.171   6.191  -5.509  1.00  0.00      A    C
ATOM   1903  HB1 SER A 137      10.041   5.896  -4.446  1.00  0.00      A    H
ATOM   1904  HB2 SER A 137      11.123   5.698  -5.803  1.00  0.00      A    H
ATOM   1905  OG  SER A 137      10.399   7.586  -5.466  1.00  0.00      A    O
ATOM   1906  HG1 SER A 137      10.745   7.776  -6.342  1.00  0.00      A    H
ATOM   1907  C   SER A 137       7.740   6.060  -5.872  1.00  0.00      A    C
ATOM   1908  O   SER A 137       7.207   5.185  -5.183  1.00  0.00      A    O
ATOM   1909  N   ALA A 138       7.162   7.269  -6.103  1.00  0.00      A    N
ATOM   1910  HN  ALA A 138       7.672   7.970  -6.595  1.00  0.00      A    H
ATOM   1911  CA  ALA A 138       5.958   7.652  -5.448  1.00  0.00      A    C
ATOM   1912  HA  ALA A 138       6.036   7.508  -4.381  1.00  0.00      A    H
ATOM   1913  CB  ALA A 138       5.678   9.204  -5.516  1.00  0.00      A    C
ATOM   1914  HB1 ALA A 138       4.863   9.494  -4.819  1.00  0.00      A    H
ATOM   1915  HB2 ALA A 138       6.616   9.703  -5.193  1.00  0.00      A    H
ATOM   1916  HB3 ALA A 138       5.424   9.534  -6.546  1.00  0.00      A    H
ATOM   1917  C   ALA A 138       4.627   6.900  -5.918  1.00  0.00      A    C
ATOM   1918  O   ALA A 138       4.482   6.353  -6.983  1.00  0.00      A    O
ATOM   1919  N   ILE A 139       3.612   6.956  -5.077  1.00  0.00      A    N
ATOM   1920  HN  ILE A 139       3.654   7.528  -4.261  1.00  0.00      A    H
ATOM   1921  CA  ILE A 139       2.347   6.310  -5.282  1.00  0.00      A    C
ATOM   1922  HA  ILE A 139       2.588   5.381  -5.777  1.00  0.00      A    H
ATOM   1923  CB  ILE A 139       1.576   5.990  -3.973  1.00  0.00      A    C
ATOM   1924  HB  ILE A 139       1.361   6.928  -3.418  1.00  0.00      A    H
ATOM   1925  CG2 ILE A 139       0.416   5.090  -4.484  1.00  0.00      A    C
ATOM   1926 HG21 ILE A 139      -0.222   5.686  -5.171  1.00  0.00      A    H
ATOM   1927 HG22 ILE A 139       0.968   4.255  -4.967  1.00  0.00      A    H
ATOM   1928 HG23 ILE A 139      -0.293   4.728  -3.709  1.00  0.00      A    H
ATOM   1929  CG1 ILE A 139       2.461   5.239  -2.955  1.00  0.00      A    C
ATOM   1930 HG11 ILE A 139       2.836   4.283  -3.379  1.00  0.00      A    H
ATOM   1931 HG12 ILE A 139       3.391   5.803  -2.728  1.00  0.00      A    H
ATOM   1932  CD  ILE A 139       1.701   5.002  -1.663  1.00  0.00      A    C
ATOM   1933  HD1 ILE A 139       2.324   4.436  -0.937  1.00  0.00      A    H
ATOM   1934  HD2 ILE A 139       1.365   6.039  -1.448  1.00  0.00      A    H
ATOM   1935  HD3 ILE A 139       0.720   4.487  -1.735  1.00  0.00      A    H
ATOM   1936  C   ILE A 139       1.618   7.072  -6.350  1.00  0.00      A    C
ATOM   1937  O   ILE A 139       0.851   6.517  -7.134  1.00  0.00      A    O
ATOM   1938  N   ASP A 140       1.946   8.364  -6.602  1.00  0.00      A    N
ATOM   1939  HN  ASP A 140       2.461   8.800  -5.868  1.00  0.00      A    H
ATOM   1940  CA  ASP A 140       1.479   9.266  -7.636  1.00  0.00      A    C
ATOM   1941  HA  ASP A 140       0.403   9.345  -7.589  1.00  0.00      A    H
ATOM   1942  CB  ASP A 140       2.047  10.742  -7.359  1.00  0.00      A    C
ATOM   1943  HB1 ASP A 140       3.151  10.679  -7.255  1.00  0.00      A    H
ATOM   1944  HB2 ASP A 140       1.771  11.450  -8.169  1.00  0.00      A    H
ATOM   1945  CG  ASP A 140       1.557  11.216  -6.042  1.00  0.00      A    C
ATOM   1946  OD1 ASP A 140       0.947  12.318  -6.064  1.00  0.00      A    O
ATOM   1947  OD2 ASP A 140       1.668  10.566  -4.958  1.00  0.00      A    O
ATOM   1948  C   ASP A 140       1.950   8.853  -9.102  1.00  0.00      A    C
ATOM   1949  O   ASP A 140       1.307   9.290 -10.035  1.00  0.00      A    O
ATOM   1950  N   PHE A 141       3.013   7.997  -9.226  1.00  0.00      A    N
ATOM   1951  HN  PHE A 141       3.554   7.770  -8.419  1.00  0.00      A    H
ATOM   1952  CA  PHE A 141       3.452   7.262 -10.386  1.00  0.00      A    C
ATOM   1953  HA  PHE A 141       3.247   7.831 -11.281  1.00  0.00      A    H
ATOM   1954  CB  PHE A 141       4.965   6.959 -10.292  1.00  0.00      A    C
ATOM   1955  HB1 PHE A 141       5.458   7.955 -10.285  1.00  0.00      A    H
ATOM   1956  HB2 PHE A 141       5.239   6.311  -9.432  1.00  0.00      A    H
ATOM   1957  CG  PHE A 141       5.553   6.340 -11.491  1.00  0.00      A    C
ATOM   1958  CD1 PHE A 141       5.785   7.131 -12.652  1.00  0.00      A    C
ATOM   1959  HD1 PHE A 141       5.766   8.209 -12.580  1.00  0.00      A    H
ATOM   1960  CE1 PHE A 141       6.500   6.525 -13.752  1.00  0.00      A    C
ATOM   1961  HE1 PHE A 141       6.928   7.198 -14.481  1.00  0.00      A    H
ATOM   1962  CZ  PHE A 141       6.877   5.233 -13.707  1.00  0.00      A    C
ATOM   1963  HZ  PHE A 141       7.498   4.804 -14.480  1.00  0.00      A    H
ATOM   1964  CD2 PHE A 141       5.873   5.003 -11.516  1.00  0.00      A    C
ATOM   1965  HD2 PHE A 141       5.617   4.497 -10.598  1.00  0.00      A    H
ATOM   1966  CE2 PHE A 141       6.533   4.467 -12.558  1.00  0.00      A    C
ATOM   1967  HE2 PHE A 141       6.953   3.473 -12.507  1.00  0.00      A    H
ATOM   1968  C   PHE A 141       2.723   5.950 -10.492  1.00  0.00      A    C
ATOM   1969  O   PHE A 141       2.138   5.591 -11.488  1.00  0.00      A    O
ATOM   1970  N   GLN A 142       2.701   5.046  -9.405  1.00  0.00      A    N
ATOM   1971  HN  GLN A 142       3.088   5.428  -8.569  1.00  0.00      A    H
ATOM   1972  CA  GLN A 142       1.957   3.751  -9.487  1.00  0.00      A    C
ATOM   1973  HA  GLN A 142       2.501   3.076 -10.130  1.00  0.00      A    H
ATOM   1974  CB  GLN A 142       1.979   3.026  -8.043  1.00  0.00      A    C
ATOM   1975  HB1 GLN A 142       3.020   3.052  -7.658  1.00  0.00      A    H
ATOM   1976  HB2 GLN A 142       1.259   3.547  -7.376  1.00  0.00      A    H
ATOM   1977  CG  GLN A 142       1.739   1.544  -8.312  1.00  0.00      A    C
ATOM   1978  HG1 GLN A 142       0.810   1.479  -8.917  1.00  0.00      A    H
ATOM   1979  HG2 GLN A 142       2.479   1.164  -9.048  1.00  0.00      A    H
ATOM   1980  CD  GLN A 142       1.870   0.778  -6.953  1.00  0.00      A    C
ATOM   1981  OE1 GLN A 142       2.967   0.617  -6.518  1.00  0.00      A    O
ATOM   1982  NE2 GLN A 142       0.728   0.495  -6.253  1.00  0.00      A    N
ATOM   1983 HE21 GLN A 142       0.718   0.187  -5.302  1.00  0.00      A    H
ATOM   1984 HE22 GLN A 142      -0.175   0.569  -6.677  1.00  0.00      A    H
ATOM   1985  C   GLN A 142       0.530   3.947 -10.013  1.00  0.00      A    C
ATOM   1986  O   GLN A 142       0.024   3.132 -10.794  1.00  0.00      A    O
ATOM   1987  N   LEU A 143      -0.160   4.949  -9.396  1.00  0.00      A    N
ATOM   1988  HN  LEU A 143       0.267   5.589  -8.762  1.00  0.00      A    H
ATOM   1989  CA  LEU A 143      -1.568   5.116  -9.491  1.00  0.00      A    C
ATOM   1990  HA  LEU A 143      -1.966   4.279 -10.045  1.00  0.00      A    H
ATOM   1991  CB  LEU A 143      -2.308   5.189  -8.127  1.00  0.00      A    C
ATOM   1992  HB1 LEU A 143      -1.834   6.030  -7.577  1.00  0.00      A    H
ATOM   1993  HB2 LEU A 143      -3.392   5.334  -8.325  1.00  0.00      A    H
ATOM   1994  CG  LEU A 143      -2.275   3.852  -7.262  1.00  0.00      A    C
ATOM   1995  HG  LEU A 143      -1.196   3.648  -7.094  1.00  0.00      A    H
ATOM   1996  CD1 LEU A 143      -2.992   4.020  -5.981  1.00  0.00      A    C
ATOM   1997 HD11 LEU A 143      -4.051   4.198  -6.265  1.00  0.00      A    H
ATOM   1998 HD12 LEU A 143      -2.882   3.081  -5.397  1.00  0.00      A    H
ATOM   1999 HD13 LEU A 143      -2.613   4.868  -5.372  1.00  0.00      A    H
ATOM   2000  CD2 LEU A 143      -2.900   2.706  -8.058  1.00  0.00      A    C
ATOM   2001 HD21 LEU A 143      -3.872   2.995  -8.512  1.00  0.00      A    H
ATOM   2002 HD22 LEU A 143      -2.407   2.372  -8.996  1.00  0.00      A    H
ATOM   2003 HD23 LEU A 143      -3.061   1.856  -7.361  1.00  0.00      A    H
ATOM   2004  C   LEU A 143      -1.958   6.292 -10.395  1.00  0.00      A    C
ATOM   2005  O   LEU A 143      -3.012   6.900 -10.266  1.00  0.00      A    O
ATOM   2006  N   TYR A 144      -1.055   6.589 -11.435  1.00  0.00      A    N
ATOM   2007  HN  TYR A 144      -0.242   6.024 -11.561  1.00  0.00      A    H
ATOM   2008  CA  TYR A 144      -1.252   7.658 -12.433  1.00  0.00      A    C
ATOM   2009  HA  TYR A 144      -1.623   8.530 -11.914  1.00  0.00      A    H
ATOM   2010  CB  TYR A 144       0.133   7.908 -13.099  1.00  0.00      A    C
ATOM   2011  HB1 TYR A 144       0.828   8.169 -12.272  1.00  0.00      A    H
ATOM   2012  HB2 TYR A 144       0.458   6.922 -13.495  1.00  0.00      A    H
ATOM   2013  CG  TYR A 144       0.277   8.878 -14.247  1.00  0.00      A    C
ATOM   2014  CD1 TYR A 144       0.403  10.270 -13.973  1.00  0.00      A    C
ATOM   2015  HD1 TYR A 144       0.479  10.583 -12.943  1.00  0.00      A    H
ATOM   2016  CE1 TYR A 144       0.630  11.158 -14.981  1.00  0.00      A    C
ATOM   2017  HE1 TYR A 144       0.703  12.217 -14.781  1.00  0.00      A    H
ATOM   2018  CZ  TYR A 144       0.582  10.701 -16.324  1.00  0.00      A    C
ATOM   2019  OH  TYR A 144       0.845  11.523 -17.472  1.00  0.00      A    O
ATOM   2020  HH  TYR A 144       0.840  12.443 -17.197  1.00  0.00      A    H
ATOM   2021  CD2 TYR A 144       0.095   8.497 -15.557  1.00  0.00      A    C
ATOM   2022  HD2 TYR A 144      -0.004   7.443 -15.768  1.00  0.00      A    H
ATOM   2023  CE2 TYR A 144       0.291   9.390 -16.576  1.00  0.00      A    C
ATOM   2024  HE2 TYR A 144       0.321   9.025 -17.592  1.00  0.00      A    H
ATOM   2025  C   TYR A 144      -2.358   7.287 -13.485  1.00  0.00      A    C
ATOM   2026  O   TYR A 144      -2.290   6.283 -14.268  1.00  0.00      A    O
ATOM   2027  N   THR A 145      -3.348   8.192 -13.650  1.00  0.00      A    N
ATOM   2028  HN  THR A 145      -3.423   9.018 -13.098  1.00  0.00      A    H
ATOM   2029  CA  THR A 145      -4.332   8.193 -14.715  1.00  0.00      A    C
ATOM   2030  HA  THR A 145      -4.284   7.181 -15.087  1.00  0.00      A    H
ATOM   2031  CB  THR A 145      -5.742   8.394 -14.231  1.00  0.00      A    C
ATOM   2032  HB  THR A 145      -6.529   8.555 -14.998  1.00  0.00      A    H
ATOM   2033  OG1 THR A 145      -5.837   9.589 -13.483  1.00  0.00      A    O
ATOM   2034  HG1 THR A 145      -5.282   9.424 -12.717  1.00  0.00      A    H
ATOM   2035  CG2 THR A 145      -6.120   7.217 -13.308  1.00  0.00      A    C
ATOM   2036 HG21 THR A 145      -5.356   7.068 -12.516  1.00  0.00      A    H
ATOM   2037 HG22 THR A 145      -7.090   7.541 -12.873  1.00  0.00      A    H
ATOM   2038 HG23 THR A 145      -6.295   6.201 -13.721  1.00  0.00      A    H
ATOM   2039  C   THR A 145      -3.963   9.038 -15.886  1.00  0.00      A    C
ATOM   2040  O   THR A 145      -4.109   8.703 -17.057  1.00  0.00      A    O
ATOM   2041  N   GLY A 146      -3.534  10.268 -15.642  1.00  0.00      A    N
ATOM   2042  HN  GLY A 146      -3.464  10.536 -14.684  1.00  0.00      A    H
ATOM   2043  CA  GLY A 146      -3.202  11.206 -16.689  1.00  0.00      A    C
ATOM   2044  HA1 GLY A 146      -2.328  10.797 -17.175  1.00  0.00      A    H
ATOM   2045  HA2 GLY A 146      -4.013  11.466 -17.352  1.00  0.00      A    H
ATOM   2046  C   GLY A 146      -2.758  12.512 -16.051  1.00  0.00      A    C
ATOM   2047  O   GLY A 146      -3.008  12.695 -14.846  1.00  0.00      A    O
ATOM   2048  N   GLY A 147      -2.174  13.480 -16.760  1.00  0.00      A    N
ATOM   2049  HN  GLY A 147      -2.193  13.374 -17.752  1.00  0.00      A    H
ATOM   2050  CA  GLY A 147      -1.510  14.676 -16.192  1.00  0.00      A    C
ATOM   2051  HA1 GLY A 147      -2.116  15.523 -16.478  1.00  0.00      A    H
ATOM   2052  HA2 GLY A 147      -1.462  14.559 -15.120  1.00  0.00      A    H
ATOM   2053  C   GLY A 147      -0.092  14.958 -16.427  1.00  0.00      A    C
ATOM   2054  O   GLY A 147       0.706  14.037 -16.597  1.00  0.00      A    O
ATOM   2055  N   ILE A 148       0.363  16.181 -16.425  1.00  0.00      A    N
ATOM   2056  HN  ILE A 148      -0.269  16.952 -16.417  1.00  0.00      A    H
ATOM   2057  CA  ILE A 148       1.770  16.529 -16.609  1.00  0.00      A    C
ATOM   2058  HA  ILE A 148       2.145  15.978 -17.459  1.00  0.00      A    H
ATOM   2059  CB  ILE A 148       1.841  18.043 -16.929  1.00  0.00      A    C
ATOM   2060  HB  ILE A 148       1.455  18.615 -16.058  1.00  0.00      A    H
ATOM   2061  CG2 ILE A 148       3.290  18.380 -17.186  1.00  0.00      A    C
ATOM   2062 HG21 ILE A 148       3.500  19.471 -17.171  1.00  0.00      A    H
ATOM   2063 HG22 ILE A 148       3.956  17.956 -16.403  1.00  0.00      A    H
ATOM   2064 HG23 ILE A 148       3.665  17.922 -18.126  1.00  0.00      A    H
ATOM   2065  CG1 ILE A 148       1.003  18.562 -18.164  1.00  0.00      A    C
ATOM   2066 HG11 ILE A 148      -0.008  18.771 -17.754  1.00  0.00      A    H
ATOM   2067 HG12 ILE A 148       1.274  19.597 -18.464  1.00  0.00      A    H
ATOM   2068  CD  ILE A 148       0.921  17.613 -19.369  1.00  0.00      A    C
ATOM   2069  HD1 ILE A 148       0.375  16.680 -19.115  1.00  0.00      A    H
ATOM   2070  HD2 ILE A 148       0.488  18.149 -20.241  1.00  0.00      A    H
ATOM   2071  HD3 ILE A 148       1.959  17.269 -19.563  1.00  0.00      A    H
ATOM   2072  C   ILE A 148       2.495  16.178 -15.353  1.00  0.00      A    C
ATOM   2073  O   ILE A 148       2.422  16.939 -14.368  1.00  0.00      A    O
ATOM   2074  N   TYR A 149       3.300  15.092 -15.302  1.00  0.00      A    N
ATOM   2075  HN  TYR A 149       3.480  14.577 -16.136  1.00  0.00      A    H
ATOM   2076  CA  TYR A 149       4.003  14.750 -14.088  1.00  0.00      A    C
ATOM   2077  HA  TYR A 149       3.274  14.866 -13.300  1.00  0.00      A    H
ATOM   2078  CB  TYR A 149       4.302  13.283 -14.102  1.00  0.00      A    C
ATOM   2079  HB1 TYR A 149       3.495  12.705 -14.602  1.00  0.00      A    H
ATOM   2080  HB2 TYR A 149       5.211  13.075 -14.706  1.00  0.00      A    H
ATOM   2081  CG  TYR A 149       4.479  12.787 -12.707  1.00  0.00      A    C
ATOM   2082  CD1 TYR A 149       3.396  12.191 -12.029  1.00  0.00      A    C
ATOM   2083  HD1 TYR A 149       2.376  12.143 -12.380  1.00  0.00      A    H
ATOM   2084  CE1 TYR A 149       3.685  11.706 -10.693  1.00  0.00      A    C
ATOM   2085  HE1 TYR A 149       2.928  11.152 -10.159  1.00  0.00      A    H
ATOM   2086  CZ  TYR A 149       4.987  11.745 -10.140  1.00  0.00      A    C
ATOM   2087  OH  TYR A 149       5.182  11.226  -8.906  1.00  0.00      A    O
ATOM   2088  HH  TYR A 149       6.006  11.620  -8.609  1.00  0.00      A    H
ATOM   2089  CD2 TYR A 149       5.797  12.787 -12.125  1.00  0.00      A    C
ATOM   2090  HD2 TYR A 149       6.568  13.399 -12.569  1.00  0.00      A    H
ATOM   2091  CE2 TYR A 149       6.013  12.344 -10.831  1.00  0.00      A    C
ATOM   2092  HE2 TYR A 149       7.015  12.348 -10.428  1.00  0.00      A    H
ATOM   2093  C   TYR A 149       5.319  15.578 -13.747  1.00  0.00      A    C
ATOM   2094  O   TYR A 149       6.307  15.638 -14.478  1.00  0.00      A    O
ATOM   2095  N   ASP A 150       5.300  16.251 -12.576  1.00  0.00      A    N
ATOM   2096  HN  ASP A 150       4.444  16.398 -12.088  1.00  0.00      A    H
ATOM   2097  CA  ASP A 150       6.464  16.960 -12.020  1.00  0.00      A    C
ATOM   2098  HA  ASP A 150       7.164  17.186 -12.812  1.00  0.00      A    H
ATOM   2099  CB  ASP A 150       5.980  18.428 -11.628  1.00  0.00      A    C
ATOM   2100  HB1 ASP A 150       6.823  19.004 -11.191  1.00  0.00      A    H
ATOM   2101  HB2 ASP A 150       5.615  18.920 -12.555  1.00  0.00      A    H
ATOM   2102  CG  ASP A 150       4.839  18.523 -10.608  1.00  0.00      A    C
ATOM   2103  OD1 ASP A 150       4.594  19.663 -10.189  1.00  0.00      A    O
ATOM   2104  OD2 ASP A 150       4.200  17.548 -10.235  1.00  0.00      A    O
ATOM   2105  C   ASP A 150       7.092  16.119 -10.857  1.00  0.00      A    C
ATOM   2106  O   ASP A 150       8.250  15.699 -10.837  1.00  0.00      A    O
ATOM   2107  N   GLY A 151       6.271  15.726  -9.780  1.00  0.00      A    N
ATOM   2108  HN  GLY A 151       5.382  16.171  -9.863  1.00  0.00      A    H
ATOM   2109  CA  GLY A 151       6.662  15.023  -8.633  1.00  0.00      A    C
ATOM   2110  HA1 GLY A 151       7.373  14.308  -9.020  1.00  0.00      A    H
ATOM   2111  HA2 GLY A 151       7.094  15.809  -8.032  1.00  0.00      A    H
ATOM   2112  C   GLY A 151       5.531  14.397  -7.831  1.00  0.00      A    C
ATOM   2113  O   GLY A 151       4.331  14.709  -8.002  1.00  0.00      A    O
ATOM   2114  N   SER A 152       5.810  13.562  -6.789  1.00  0.00      A    N
ATOM   2115  HN  SER A 152       5.102  13.180  -6.200  1.00  0.00      A    H
ATOM   2116  CA  SER A 152       7.184  13.441  -6.232  1.00  0.00      A    C
ATOM   2117  HA  SER A 152       7.648  14.416  -6.205  1.00  0.00      A    H
ATOM   2118  CB  SER A 152       7.051  12.789  -4.764  1.00  0.00      A    C
ATOM   2119  HB1 SER A 152       6.251  13.378  -4.266  1.00  0.00      A    H
ATOM   2120  HB2 SER A 152       6.807  11.705  -4.750  1.00  0.00      A    H
ATOM   2121  OG  SER A 152       8.206  12.973  -3.956  1.00  0.00      A    O
ATOM   2122  HG1 SER A 152       8.104  12.280  -3.301  1.00  0.00      A    H
ATOM   2123  C   SER A 152       7.997  12.389  -6.977  1.00  0.00      A    C
ATOM   2124  O   SER A 152       7.442  11.554  -7.658  1.00  0.00      A    O
ATOM   2125  N   CYS A 153       9.358  12.413  -7.045  1.00  0.00      A    N
ATOM   2126  HN  CYS A 153       9.914  13.092  -6.571  1.00  0.00      A    H
ATOM   2127  CA  CYS A 153      10.261  11.528  -7.787  1.00  0.00      A    C
ATOM   2128  HA  CYS A 153      10.247  10.598  -7.238  1.00  0.00      A    H
ATOM   2129  CB  CYS A 153       9.922  11.412  -9.346  1.00  0.00      A    C
ATOM   2130  HB1 CYS A 153      10.762  10.822  -9.771  1.00  0.00      A    H
ATOM   2131  HB2 CYS A 153       8.983  10.880  -9.609  1.00  0.00      A    H
ATOM   2132  SG  CYS A 153       9.978  13.023 -10.195  1.00  0.00      A    S
ATOM   2133  C   CYS A 153      11.671  12.035  -7.524  1.00  0.00      A    C
ATOM   2134  O   CYS A 153      11.858  13.138  -7.008  1.00  0.00      A    O
ATOM   2135  N   SER A 154      12.665  11.197  -7.825  1.00  0.00      A    N
ATOM   2136  HN  SER A 154      12.497  10.282  -8.185  1.00  0.00      A    H
ATOM   2137  CA  SER A 154      14.059  11.633  -7.735  1.00  0.00      A    C
ATOM   2138  HA  SER A 154      14.194  12.124  -6.783  1.00  0.00      A    H
ATOM   2139  CB  SER A 154      15.036  10.514  -7.827  1.00  0.00      A    C
ATOM   2140  HB1 SER A 154      14.715   9.813  -7.027  1.00  0.00      A    H
ATOM   2141  HB2 SER A 154      14.803  10.034  -8.802  1.00  0.00      A    H
ATOM   2142  OG  SER A 154      16.361  10.988  -7.662  1.00  0.00      A    O
ATOM   2143  HG1 SER A 154      16.645  11.152  -8.565  1.00  0.00      A    H
ATOM   2144  C   SER A 154      14.384  12.643  -8.799  1.00  0.00      A    C
ATOM   2145  O   SER A 154      14.302  12.336  -9.972  1.00  0.00      A    O
ATOM   2146  N   SER A 155      14.780  13.846  -8.426  1.00  0.00      A    N
ATOM   2147  HN  SER A 155      14.739  14.037  -7.449  1.00  0.00      A    H
ATOM   2148  CA  SER A 155      15.162  14.844  -9.427  1.00  0.00      A    C
ATOM   2149  HA  SER A 155      14.589  14.702 -10.332  1.00  0.00      A    H
ATOM   2150  CB  SER A 155      14.816  16.237  -8.787  1.00  0.00      A    C
ATOM   2151  HB1 SER A 155      15.417  16.353  -7.860  1.00  0.00      A    H
ATOM   2152  HB2 SER A 155      15.156  16.999  -9.521  1.00  0.00      A    H
ATOM   2153  OG  SER A 155      13.414  16.366  -8.572  1.00  0.00      A    O
ATOM   2154  HG1 SER A 155      13.338  17.323  -8.570  1.00  0.00      A    H
ATOM   2155  C   SER A 155      16.661  14.848  -9.676  1.00  0.00      A    C
ATOM   2156  O   SER A 155      17.161  15.408 -10.619  1.00  0.00      A    O
ATOM   2157  N   ASP A 156      17.522  14.190  -8.840  1.00  0.00      A    N
ATOM   2158  HN  ASP A 156      17.087  13.821  -8.022  1.00  0.00      A    H
ATOM   2159  CA  ASP A 156      18.939  13.933  -9.065  1.00  0.00      A    C
ATOM   2160  HA  ASP A 156      19.280  14.681  -9.766  1.00  0.00      A    H
ATOM   2161  CB  ASP A 156      19.671  13.970  -7.693  1.00  0.00      A    C
ATOM   2162  HB1 ASP A 156      19.257  13.162  -7.053  1.00  0.00      A    H
ATOM   2163  HB2 ASP A 156      20.774  13.835  -7.729  1.00  0.00      A    H
ATOM   2164  CG  ASP A 156      19.517  15.333  -7.039  1.00  0.00      A    C
ATOM   2165  OD1 ASP A 156      19.026  15.506  -5.919  1.00  0.00      A    O
ATOM   2166  OD2 ASP A 156      20.008  16.281  -7.721  1.00  0.00      A    O
ATOM   2167  C   ASP A 156      19.212  12.617  -9.750  1.00  0.00      A    C
ATOM   2168  O   ASP A 156      18.398  11.670  -9.650  1.00  0.00      A    O
ATOM   2169  N   PRO A 157      20.361  12.458 -10.445  1.00  0.00      A    N
ATOM   2170  CD  PRO A 157      21.440  13.465 -10.598  1.00  0.00      A    C
ATOM   2171  HD1 PRO A 157      21.887  13.819  -9.644  1.00  0.00      A    H
ATOM   2172  HD2 PRO A 157      21.087  14.347 -11.172  1.00  0.00      A    H
ATOM   2173  CA  PRO A 157      20.528  11.307 -11.390  1.00  0.00      A    C
ATOM   2174  HA  PRO A 157      19.549  11.106 -11.800  1.00  0.00      A    H
ATOM   2175  CB  PRO A 157      21.544  11.847 -12.379  1.00  0.00      A    C
ATOM   2176  HB1 PRO A 157      22.019  11.048 -12.988  1.00  0.00      A    H
ATOM   2177  HB2 PRO A 157      21.084  12.472 -13.175  1.00  0.00      A    H
ATOM   2178  CG  PRO A 157      22.465  12.747 -11.507  1.00  0.00      A    C
ATOM   2179  HG1 PRO A 157      23.169  12.220 -10.828  1.00  0.00      A    H
ATOM   2180  HG2 PRO A 157      23.098  13.428 -12.115  1.00  0.00      A    H
ATOM   2181  C   PRO A 157      21.017   9.980 -10.849  1.00  0.00      A    C
ATOM   2182  O   PRO A 157      21.420   9.061 -11.575  1.00  0.00      A    O
ATOM   2183  N   ASN A 158      21.056   9.822  -9.509  1.00  0.00      A    N
ATOM   2184  HN  ASN A 158      20.834  10.564  -8.882  1.00  0.00      A    H
ATOM   2185  CA  ASN A 158      21.726   8.692  -8.858  1.00  0.00      A    C
ATOM   2186  HA  ASN A 158      22.593   8.555  -9.487  1.00  0.00      A    H
ATOM   2187  CB  ASN A 158      22.108   9.217  -7.482  1.00  0.00      A    C
ATOM   2188  HB1 ASN A 158      21.158   9.345  -6.920  1.00  0.00      A    H
ATOM   2189  HB2 ASN A 158      22.699   8.366  -7.080  1.00  0.00      A    H
ATOM   2190  CG  ASN A 158      22.891  10.541  -7.422  1.00  0.00      A    C
ATOM   2191  OD1 ASN A 158      24.079  10.648  -7.767  1.00  0.00      A    O
ATOM   2192  ND2 ASN A 158      22.243  11.630  -6.941  1.00  0.00      A    N
ATOM   2193 HD21 ASN A 158      22.540  12.573  -7.096  1.00  0.00      A    H
ATOM   2194 HD22 ASN A 158      21.508  11.536  -6.270  1.00  0.00      A    H
ATOM   2195  C   ASN A 158      20.900   7.445  -8.868  1.00  0.00      A    C
ATOM   2196  O   ASN A 158      21.339   6.291  -9.081  1.00  0.00      A    O
ATOM   2197  N   ASP A 159      19.609   7.670  -8.419  1.00  0.00      A    N
ATOM   2198  HN  ASP A 159      19.330   8.618  -8.292  1.00  0.00      A    H
ATOM   2199  CA  ASP A 159      18.493   6.655  -8.148  1.00  0.00      A    C
ATOM   2200  HA  ASP A 159      18.901   5.712  -7.813  1.00  0.00      A    H
ATOM   2201  CB  ASP A 159      17.614   7.191  -6.931  1.00  0.00      A    C
ATOM   2202  HB1 ASP A 159      17.358   8.235  -7.212  1.00  0.00      A    H
ATOM   2203  HB2 ASP A 159      16.732   6.542  -6.745  1.00  0.00      A    H
ATOM   2204  CG  ASP A 159      18.340   7.191  -5.645  1.00  0.00      A    C
ATOM   2205  OD1 ASP A 159      18.951   6.155  -5.385  1.00  0.00      A    O
ATOM   2206  OD2 ASP A 159      18.476   8.156  -4.856  1.00  0.00      A    O
ATOM   2207  C   ASP A 159      17.737   6.407  -9.497  1.00  0.00      A    C
ATOM   2208  O   ASP A 159      16.572   6.775  -9.658  1.00  0.00      A    O
ATOM   2209  N   ILE A 160      18.281   5.773 -10.535  1.00  0.00      A    N
ATOM   2210  HN  ILE A 160      19.230   5.470 -10.483  1.00  0.00      A    H
ATOM   2211  CA  ILE A 160      17.440   5.527 -11.728  1.00  0.00      A    C
ATOM   2212  HA  ILE A 160      16.487   6.029 -11.806  1.00  0.00      A    H
ATOM   2213  CB  ILE A 160      18.320   5.562 -12.969  1.00  0.00      A    C
ATOM   2214  HB  ILE A 160      19.195   4.896 -12.814  1.00  0.00      A    H
ATOM   2215  CG2 ILE A 160      17.647   5.141 -14.221  1.00  0.00      A    C
ATOM   2216 HG21 ILE A 160      18.217   5.516 -15.098  1.00  0.00      A    H
ATOM   2217 HG22 ILE A 160      17.509   4.040 -14.270  1.00  0.00      A    H
ATOM   2218 HG23 ILE A 160      16.661   5.654 -14.211  1.00  0.00      A    H
ATOM   2219  CG1 ILE A 160      19.085   6.966 -13.085  1.00  0.00      A    C
ATOM   2220 HG11 ILE A 160      19.667   7.264 -12.187  1.00  0.00      A    H
ATOM   2221 HG12 ILE A 160      19.746   6.893 -13.975  1.00  0.00      A    H
ATOM   2222  CD  ILE A 160      18.208   8.243 -13.256  1.00  0.00      A    C
ATOM   2223  HD1 ILE A 160      17.634   8.524 -12.347  1.00  0.00      A    H
ATOM   2224  HD2 ILE A 160      18.861   9.087 -13.566  1.00  0.00      A    H
ATOM   2225  HD3 ILE A 160      17.525   8.003 -14.099  1.00  0.00      A    H
ATOM   2226  C   ILE A 160      16.946   4.031 -11.563  1.00  0.00      A    C
ATOM   2227  O   ILE A 160      17.541   3.223 -10.863  1.00  0.00      A    O
ATOM   2228  N   ASP A 161      15.795   3.629 -12.187  1.00  0.00      A    N
ATOM   2229  HN  ASP A 161      15.334   4.315 -12.745  1.00  0.00      A    H
ATOM   2230  CA  ASP A 161      15.109   2.354 -11.897  1.00  0.00      A    C
ATOM   2231  HA  ASP A 161      15.813   1.536 -11.855  1.00  0.00      A    H
ATOM   2232  CB  ASP A 161      14.424   2.424 -10.476  1.00  0.00      A    C
ATOM   2233  HB1 ASP A 161      15.274   2.611  -9.785  1.00  0.00      A    H
ATOM   2234  HB2 ASP A 161      13.766   3.313 -10.575  1.00  0.00      A    H
ATOM   2235  CG  ASP A 161      13.733   1.117 -10.194  1.00  0.00      A    C
ATOM   2236  OD1 ASP A 161      14.399   0.085 -10.041  1.00  0.00      A    O
ATOM   2237  OD2 ASP A 161      12.479   1.106  -9.988  1.00  0.00      A    O
ATOM   2238  C   ASP A 161      14.155   2.004 -13.050  1.00  0.00      A    C
ATOM   2239  O   ASP A 161      14.553   1.273 -13.969  1.00  0.00      A    O
ATOM   2240  N   HSP A 162      12.900   2.567 -13.080  1.00  0.00      A    N
ATOM   2241  HN  HSP A 162      12.751   3.322 -12.446  1.00  0.00      A    H
ATOM   2242  CA  HSP A 162      11.950   2.351 -14.202  1.00  0.00      A    C
ATOM   2243  HA  HSP A 162      11.824   1.278 -14.194  1.00  0.00      A    H
ATOM   2244  CB  HSP A 162      10.473   2.928 -14.040  1.00  0.00      A    C
ATOM   2245  HB1 HSP A 162      10.505   4.038 -14.067  1.00  0.00      A    H
ATOM   2246  HB2 HSP A 162       9.815   2.659 -14.895  1.00  0.00      A    H
ATOM   2247  CD2 HSP A 162       8.834   1.465 -12.747  1.00  0.00      A    C
ATOM   2248  HD2 HSP A 162       8.556   0.858 -13.599  1.00  0.00      A    H
ATOM   2249  CG  HSP A 162       9.682   2.475 -12.853  1.00  0.00      A    C
ATOM   2250  NE2 HSP A 162       8.385   1.418 -11.441  1.00  0.00      A    N
ATOM   2251  HE2 HSP A 162       7.880   0.617 -11.121  1.00  0.00      A    H
ATOM   2252  ND1 HSP A 162       9.710   3.015 -11.633  1.00  0.00      A    N
ATOM   2253  HD1 HSP A 162      10.345   3.743 -11.372  1.00  0.00      A    H
ATOM   2254  CE1 HSP A 162       8.986   2.393 -10.772  1.00  0.00      A    C
ATOM   2255  HE1 HSP A 162       8.689   2.708  -9.794  1.00  0.00      A    H
ATOM   2256  C   HSP A 162      12.498   2.677 -15.638  1.00  0.00      A    C
ATOM   2257  O   HSP A 162      13.121   3.653 -15.932  1.00  0.00      A    O
ATOM   2258  N   ALA A 163      12.215   1.755 -16.555  1.00  0.00      A    N
ATOM   2259  HN  ALA A 163      11.641   0.977 -16.313  1.00  0.00      A    H
ATOM   2260  CA  ALA A 163      12.887   1.788 -17.864  1.00  0.00      A    C
ATOM   2261  HA  ALA A 163      13.589   2.607 -17.913  1.00  0.00      A    H
ATOM   2262  CB  ALA A 163      13.573   0.449 -18.285  1.00  0.00      A    C
ATOM   2263  HB1 ALA A 163      12.819  -0.362 -18.194  1.00  0.00      A    H
ATOM   2264  HB2 ALA A 163      13.934   0.424 -19.336  1.00  0.00      A    H
ATOM   2265  HB3 ALA A 163      14.401   0.218 -17.582  1.00  0.00      A    H
ATOM   2266  C   ALA A 163      11.904   2.167 -18.948  1.00  0.00      A    C
ATOM   2267  O   ALA A 163      11.070   1.375 -19.406  1.00  0.00      A    O
ATOM   2268  N   VAL A 164      12.019   3.415 -19.353  1.00  0.00      A    N
ATOM   2269  HN  VAL A 164      12.729   4.040 -19.037  1.00  0.00      A    H
ATOM   2270  CA  VAL A 164      10.991   3.997 -20.269  1.00  0.00      A    C
ATOM   2271  HA  VAL A 164      10.147   3.324 -20.258  1.00  0.00      A    H
ATOM   2272  CB  VAL A 164      10.379   5.268 -19.797  1.00  0.00      A    C
ATOM   2273  HB  VAL A 164       9.690   5.732 -20.535  1.00  0.00      A    H
ATOM   2274  CG1 VAL A 164       9.529   4.835 -18.535  1.00  0.00      A    C
ATOM   2275 HG11 VAL A 164      10.237   4.354 -17.827  1.00  0.00      A    H
ATOM   2276 HG12 VAL A 164       8.985   5.733 -18.171  1.00  0.00      A    H
ATOM   2277 HG13 VAL A 164       8.739   4.104 -18.809  1.00  0.00      A    H
ATOM   2278  CG2 VAL A 164      11.341   6.458 -19.378  1.00  0.00      A    C
ATOM   2279 HG21 VAL A 164      11.877   6.183 -18.444  1.00  0.00      A    H
ATOM   2280 HG22 VAL A 164      12.076   6.632 -20.193  1.00  0.00      A    H
ATOM   2281 HG23 VAL A 164      10.804   7.410 -19.180  1.00  0.00      A    H
ATOM   2282  C   VAL A 164      11.425   4.216 -21.697  1.00  0.00      A    C
ATOM   2283  O   VAL A 164      12.653   4.131 -21.956  1.00  0.00      A    O
ATOM   2284  N   LEU A 165      10.484   4.339 -22.667  1.00  0.00      A    N
ATOM   2285  HN  LEU A 165       9.523   4.352 -22.403  1.00  0.00      A    H
ATOM   2286  CA  LEU A 165      10.849   4.516 -24.056  1.00  0.00      A    C
ATOM   2287  HA  LEU A 165      11.918   4.600 -24.185  1.00  0.00      A    H
ATOM   2288  CB  LEU A 165      10.255   3.495 -25.097  1.00  0.00      A    C
ATOM   2289  HB1 LEU A 165      10.432   2.427 -24.845  1.00  0.00      A    H
ATOM   2290  HB2 LEU A 165       9.159   3.671 -25.107  1.00  0.00      A    H
ATOM   2291  CG  LEU A 165      10.643   3.741 -26.617  1.00  0.00      A    C
ATOM   2292  HG  LEU A 165      10.300   4.738 -26.966  1.00  0.00      A    H
ATOM   2293  CD1 LEU A 165      12.139   3.430 -26.932  1.00  0.00      A    C
ATOM   2294 HD11 LEU A 165      12.385   3.513 -28.013  1.00  0.00      A    H
ATOM   2295 HD12 LEU A 165      12.799   4.038 -26.278  1.00  0.00      A    H
ATOM   2296 HD13 LEU A 165      12.477   2.406 -26.665  1.00  0.00      A    H
ATOM   2297  CD2 LEU A 165       9.926   2.748 -27.497  1.00  0.00      A    C
ATOM   2298 HD21 LEU A 165       9.036   3.258 -27.925  1.00  0.00      A    H
ATOM   2299 HD22 LEU A 165      10.527   2.277 -28.303  1.00  0.00      A    H
ATOM   2300 HD23 LEU A 165       9.576   1.937 -26.823  1.00  0.00      A    H
ATOM   2301  C   LEU A 165      10.271   5.853 -24.420  1.00  0.00      A    C
ATOM   2302  O   LEU A 165       9.072   6.102 -24.328  1.00  0.00      A    O
ATOM   2303  N   ILE A 166      11.159   6.813 -24.859  1.00  0.00      A    N
ATOM   2304  HN  ILE A 166      12.044   6.519 -25.213  1.00  0.00      A    H
ATOM   2305  CA  ILE A 166      10.776   8.239 -25.206  1.00  0.00      A    C
ATOM   2306  HA  ILE A 166       9.937   8.525 -24.590  1.00  0.00      A    H
ATOM   2307  CB  ILE A 166      11.868   9.249 -24.976  1.00  0.00      A    C
ATOM   2308  HB  ILE A 166      12.737   9.142 -25.661  1.00  0.00      A    H
ATOM   2309  CG2 ILE A 166      11.346  10.688 -25.208  1.00  0.00      A    C
ATOM   2310 HG21 ILE A 166      11.079  10.986 -26.245  1.00  0.00      A    H
ATOM   2311 HG22 ILE A 166      10.339  10.775 -24.747  1.00  0.00      A    H
ATOM   2312 HG23 ILE A 166      12.108  11.389 -24.805  1.00  0.00      A    H
ATOM   2313  CG1 ILE A 166      12.424   9.124 -23.581  1.00  0.00      A    C
ATOM   2314 HG11 ILE A 166      11.784   9.574 -22.793  1.00  0.00      A    H
ATOM   2315 HG12 ILE A 166      12.619   8.052 -23.363  1.00  0.00      A    H
ATOM   2316  CD  ILE A 166      13.798   9.770 -23.393  1.00  0.00      A    C
ATOM   2317  HD1 ILE A 166      14.055   9.910 -22.321  1.00  0.00      A    H
ATOM   2318  HD2 ILE A 166      14.627   9.292 -23.958  1.00  0.00      A    H
ATOM   2319  HD3 ILE A 166      13.766  10.818 -23.761  1.00  0.00      A    H
ATOM   2320  C   ILE A 166      10.312   8.236 -26.657  1.00  0.00      A    C
ATOM   2321  O   ILE A 166      11.105   7.873 -27.534  1.00  0.00      A    O
ATOM   2322  N   VAL A 167       8.978   8.637 -26.893  1.00  0.00      A    N
ATOM   2323  HN  VAL A 167       8.325   8.710 -26.143  1.00  0.00      A    H
ATOM   2324  CA  VAL A 167       8.315   8.457 -28.158  1.00  0.00      A    C
ATOM   2325  HA  VAL A 167       9.019   8.082 -28.886  1.00  0.00      A    H
ATOM   2326  CB  VAL A 167       7.224   7.441 -28.249  1.00  0.00      A    C
ATOM   2327  HB  VAL A 167       6.697   7.291 -29.215  1.00  0.00      A    H
ATOM   2328  CG1 VAL A 167       7.724   6.057 -27.759  1.00  0.00      A    C
ATOM   2329 HG11 VAL A 167       8.625   5.988 -28.407  1.00  0.00      A    H
ATOM   2330 HG12 VAL A 167       7.975   6.155 -26.681  1.00  0.00      A    H
ATOM   2331 HG13 VAL A 167       6.976   5.285 -28.038  1.00  0.00      A    H
ATOM   2332  CG2 VAL A 167       6.012   7.835 -27.266  1.00  0.00      A    C
ATOM   2333 HG21 VAL A 167       5.689   8.843 -27.602  1.00  0.00      A    H
ATOM   2334 HG22 VAL A 167       5.119   7.179 -27.333  1.00  0.00      A    H
ATOM   2335 HG23 VAL A 167       6.430   7.848 -26.236  1.00  0.00      A    H
ATOM   2336  C   VAL A 167       7.774   9.828 -28.611  1.00  0.00      A    C
ATOM   2337  O   VAL A 167       7.128  10.017 -29.638  1.00  0.00      A    O
ATOM   2338  N   GLY A 168       7.963  10.910 -27.863  1.00  0.00      A    N
ATOM   2339  HN  GLY A 168       8.432  10.741 -27.000  1.00  0.00      A    H
ATOM   2340  CA  GLY A 168       7.705  12.269 -28.384  1.00  0.00      A    C
ATOM   2341  HA1 GLY A 168       8.382  12.519 -29.188  1.00  0.00      A    H
ATOM   2342  HA2 GLY A 168       6.664  12.375 -28.652  1.00  0.00      A    H
ATOM   2343  C   GLY A 168       7.997  13.253 -27.370  1.00  0.00      A    C
ATOM   2344  O   GLY A 168       8.690  12.935 -26.350  1.00  0.00      A    O
ATOM   2345  N   TYR A 169       7.493  14.491 -27.570  1.00  0.00      A    N
ATOM   2346  HN  TYR A 169       7.059  14.749 -28.429  1.00  0.00      A    H
ATOM   2347  CA  TYR A 169       7.748  15.636 -26.734  1.00  0.00      A    C
ATOM   2348  HA  TYR A 169       7.517  15.222 -25.763  1.00  0.00      A    H
ATOM   2349  CB  TYR A 169       9.221  16.138 -26.707  1.00  0.00      A    C
ATOM   2350  HB1 TYR A 169       9.288  16.891 -25.894  1.00  0.00      A    H
ATOM   2351  HB2 TYR A 169       9.823  15.275 -26.348  1.00  0.00      A    H
ATOM   2352  CG  TYR A 169       9.793  16.789 -27.895  1.00  0.00      A    C
ATOM   2353  CD1 TYR A 169       9.345  18.066 -28.315  1.00  0.00      A    C
ATOM   2354  HD1 TYR A 169       8.607  18.545 -27.690  1.00  0.00      A    H
ATOM   2355  CE1 TYR A 169       9.862  18.694 -29.447  1.00  0.00      A    C
ATOM   2356  HE1 TYR A 169       9.473  19.676 -29.674  1.00  0.00      A    H
ATOM   2357  CZ  TYR A 169      10.838  18.062 -30.202  1.00  0.00      A    C
ATOM   2358  OH  TYR A 169      11.340  18.588 -31.459  1.00  0.00      A    O
ATOM   2359  HH  TYR A 169      10.627  19.082 -31.871  1.00  0.00      A    H
ATOM   2360  CD2 TYR A 169      10.832  16.221 -28.647  1.00  0.00      A    C
ATOM   2361  HD2 TYR A 169      11.143  15.207 -28.446  1.00  0.00      A    H
ATOM   2362  CE2 TYR A 169      11.280  16.848 -29.841  1.00  0.00      A    C
ATOM   2363  HE2 TYR A 169      11.931  16.268 -30.479  1.00  0.00      A    H
ATOM   2364  C   TYR A 169       6.648  16.618 -27.241  1.00  0.00      A    C
ATOM   2365  O   TYR A 169       6.343  16.713 -28.389  1.00  0.00      A    O
ATOM   2366  N   SER A 170       5.976  17.304 -26.322  1.00  0.00      A    N
ATOM   2367  HN  SER A 170       6.087  17.156 -25.343  1.00  0.00      A    H
ATOM   2368  CA  SER A 170       5.211  18.538 -26.801  1.00  0.00      A    C
ATOM   2369  HA  SER A 170       5.425  18.767 -27.835  1.00  0.00      A    H
ATOM   2370  CB  SER A 170       3.737  18.423 -26.701  1.00  0.00      A    C
ATOM   2371  HB1 SER A 170       3.386  17.635 -27.402  1.00  0.00      A    H
ATOM   2372  HB2 SER A 170       3.453  18.039 -25.698  1.00  0.00      A    H
ATOM   2373  OG  SER A 170       2.983  19.608 -26.985  1.00  0.00      A    O
ATOM   2374  HG1 SER A 170       2.979  20.106 -26.164  1.00  0.00      A    H
ATOM   2375  C   SER A 170       5.686  19.693 -26.099  1.00  0.00      A    C
ATOM   2376  O   SER A 170       5.691  19.695 -24.908  1.00  0.00      A    O
ATOM   2377  N   SER A 171       6.295  20.667 -26.813  1.00  0.00      A    N
ATOM   2378  HN  SER A 171       6.345  20.544 -27.801  1.00  0.00      A    H
ATOM   2379  CA  SER A 171       6.793  21.870 -26.132  1.00  0.00      A    C
ATOM   2380  HA  SER A 171       6.667  21.646 -25.083  1.00  0.00      A    H
ATOM   2381  CB  SER A 171       8.337  22.221 -26.462  1.00  0.00      A    C
ATOM   2382  HB1 SER A 171       8.633  23.216 -26.064  1.00  0.00      A    H
ATOM   2383  HB2 SER A 171       8.977  21.436 -26.005  1.00  0.00      A    H
ATOM   2384  OG  SER A 171       8.600  22.076 -27.888  1.00  0.00      A    O
ATOM   2385  HG1 SER A 171       9.396  22.600 -27.994  1.00  0.00      A    H
ATOM   2386  C   SER A 171       5.871  23.040 -26.562  1.00  0.00      A    C
ATOM   2387  O   SER A 171       5.998  24.224 -26.207  1.00  0.00      A    O
ATOM   2388  N   GLU A 172       4.765  22.717 -27.320  1.00  0.00      A    N
ATOM   2389  HN  GLU A 172       4.471  21.770 -27.419  1.00  0.00      A    H
ATOM   2390  CA  GLU A 172       3.714  23.670 -27.693  1.00  0.00      A    C
ATOM   2391  HA  GLU A 172       4.218  24.541 -28.086  1.00  0.00      A    H
ATOM   2392  CB  GLU A 172       2.815  23.024 -28.726  1.00  0.00      A    C
ATOM   2393  HB1 GLU A 172       3.374  22.290 -29.345  1.00  0.00      A    H
ATOM   2394  HB2 GLU A 172       2.171  22.316 -28.162  1.00  0.00      A    H
ATOM   2395  CG  GLU A 172       1.896  23.966 -29.596  1.00  0.00      A    C
ATOM   2396  HG1 GLU A 172       1.316  23.490 -30.415  1.00  0.00      A    H
ATOM   2397  HG2 GLU A 172       1.019  24.320 -29.011  1.00  0.00      A    H
ATOM   2398  CD  GLU A 172       2.627  25.045 -30.370  1.00  0.00      A    C
ATOM   2399  OE1 GLU A 172       3.590  24.751 -31.084  1.00  0.00      A    O
ATOM   2400  OE2 GLU A 172       2.250  26.228 -30.353  1.00  0.00      A    O
ATOM   2401  C   GLU A 172       2.815  24.206 -26.608  1.00  0.00      A    C
ATOM   2402  O   GLU A 172       2.289  23.512 -25.777  1.00  0.00      A    O
ATOM   2403  N   ASP A 173       2.624  25.483 -26.607  1.00  0.00      A    N
ATOM   2404  HN  ASP A 173       3.052  25.962 -27.369  1.00  0.00      A    H
ATOM   2405  CA  ASP A 173       1.960  26.248 -25.513  1.00  0.00      A    C
ATOM   2406  HA  ASP A 173       1.839  27.256 -25.880  1.00  0.00      A    H
ATOM   2407  CB  ASP A 173       0.453  25.906 -25.290  1.00  0.00      A    C
ATOM   2408  HB1 ASP A 173       0.440  24.930 -24.760  1.00  0.00      A    H
ATOM   2409  HB2 ASP A 173      -0.048  26.722 -24.725  1.00  0.00      A    H
ATOM   2410  CG  ASP A 173      -0.379  25.750 -26.532  1.00  0.00      A    C
ATOM   2411  OD1 ASP A 173      -0.368  26.714 -27.343  1.00  0.00      A    O
ATOM   2412  OD2 ASP A 173      -1.095  24.739 -26.702  1.00  0.00      A    O
ATOM   2413  C   ASP A 173       2.708  26.258 -24.173  1.00  0.00      A    C
ATOM   2414  O   ASP A 173       3.895  26.453 -24.064  1.00  0.00      A    O
ATOM   2415  N   ASP A 174       2.046  26.280 -23.000  1.00  0.00      A    N
ATOM   2416  HN  ASP A 174       1.054  26.219 -23.075  1.00  0.00      A    H
ATOM   2417  CA  ASP A 174       2.546  26.671 -21.727  1.00  0.00      A    C
ATOM   2418  HA  ASP A 174       3.062  27.608 -21.875  1.00  0.00      A    H
ATOM   2419  CB  ASP A 174       1.377  26.902 -20.791  1.00  0.00      A    C
ATOM   2420  HB1 ASP A 174       0.714  26.013 -20.737  1.00  0.00      A    H
ATOM   2421  HB2 ASP A 174       1.643  27.183 -19.750  1.00  0.00      A    H
ATOM   2422  CG  ASP A 174       0.510  28.009 -21.301  1.00  0.00      A    C
ATOM   2423  OD1 ASP A 174      -0.673  27.766 -21.710  1.00  0.00      A    O
ATOM   2424  OD2 ASP A 174       1.074  29.097 -21.382  1.00  0.00      A    O
ATOM   2425  C   ASP A 174       3.558  25.684 -21.154  1.00  0.00      A    C
ATOM   2426  O   ASP A 174       4.735  26.055 -21.039  1.00  0.00      A    O
ATOM   2427  N   VAL A 175       3.078  24.483 -20.814  1.00  0.00      A    N
ATOM   2428  HN  VAL A 175       2.087  24.389 -20.757  1.00  0.00      A    H
ATOM   2429  CA  VAL A 175       3.843  23.423 -20.224  1.00  0.00      A    C
ATOM   2430  HA  VAL A 175       4.637  23.884 -19.656  1.00  0.00      A    H
ATOM   2431  CB  VAL A 175       2.959  22.679 -19.221  1.00  0.00      A    C
ATOM   2432  HB  VAL A 175       2.374  21.923 -19.787  1.00  0.00      A    H
ATOM   2433  CG1 VAL A 175       3.828  21.963 -18.108  1.00  0.00      A    C
ATOM   2434 HG11 VAL A 175       4.371  21.096 -18.543  1.00  0.00      A    H
ATOM   2435 HG12 VAL A 175       4.534  22.719 -17.704  1.00  0.00      A    H
ATOM   2436 HG13 VAL A 175       3.153  21.662 -17.279  1.00  0.00      A    H
ATOM   2437  CG2 VAL A 175       1.874  23.535 -18.538  1.00  0.00      A    C
ATOM   2438 HG21 VAL A 175       1.529  23.065 -17.592  1.00  0.00      A    H
ATOM   2439 HG22 VAL A 175       2.311  24.520 -18.270  1.00  0.00      A    H
ATOM   2440 HG23 VAL A 175       0.978  23.663 -19.182  1.00  0.00      A    H
ATOM   2441  C   VAL A 175       4.463  22.550 -21.243  1.00  0.00      A    C
ATOM   2442  O   VAL A 175       3.821  21.923 -22.061  1.00  0.00      A    O
ATOM   2443  N   LYS A 176       5.769  22.234 -21.099  1.00  0.00      A    N
ATOM   2444  HN  LYS A 176       6.183  22.459 -20.220  1.00  0.00      A    H
ATOM   2445  CA  LYS A 176       6.538  21.432 -21.927  1.00  0.00      A    C
ATOM   2446  HA  LYS A 176       6.053  21.337 -22.887  1.00  0.00      A    H
ATOM   2447  CB  LYS A 176       7.894  22.180 -22.187  1.00  0.00      A    C
ATOM   2448  HB1 LYS A 176       8.586  22.081 -21.323  1.00  0.00      A    H
ATOM   2449  HB2 LYS A 176       8.370  21.758 -23.098  1.00  0.00      A    H
ATOM   2450  CG  LYS A 176       7.687  23.667 -22.540  1.00  0.00      A    C
ATOM   2451  HG1 LYS A 176       6.872  23.700 -23.295  1.00  0.00      A    H
ATOM   2452  HG2 LYS A 176       7.255  24.113 -21.619  1.00  0.00      A    H
ATOM   2453  CD  LYS A 176       8.886  24.449 -23.003  1.00  0.00      A    C
ATOM   2454  HD1 LYS A 176       9.589  24.268 -22.162  1.00  0.00      A    H
ATOM   2455  HD2 LYS A 176       9.434  24.061 -23.888  1.00  0.00      A    H
ATOM   2456  CE  LYS A 176       8.641  25.959 -23.046  1.00  0.00      A    C
ATOM   2457  HE1 LYS A 176       7.867  26.266 -23.782  1.00  0.00      A    H
ATOM   2458  HE2 LYS A 176       8.185  26.304 -22.093  1.00  0.00      A    H
ATOM   2459  NZ  LYS A 176       9.915  26.587 -23.312  1.00  0.00      A    N
ATOM   2460  HZ1 LYS A 176      10.007  27.622 -23.280  1.00  0.00      A    H
ATOM   2461  HZ2 LYS A 176      10.615  26.091 -22.724  1.00  0.00      A    H
ATOM   2462  HZ3 LYS A 176      10.154  26.285 -24.278  1.00  0.00      A    H
ATOM   2463  C   LYS A 176       6.761  20.023 -21.347  1.00  0.00      A    C
ATOM   2464  O   LYS A 176       6.971  19.830 -20.188  1.00  0.00      A    O
ATOM   2465  N   TYR A 177       6.736  18.993 -22.210  1.00  0.00      A    N
ATOM   2466  HN  TYR A 177       6.486  19.115 -23.167  1.00  0.00      A    H
ATOM   2467  CA  TYR A 177       7.005  17.661 -21.739  1.00  0.00      A    C
ATOM   2468  HA  TYR A 177       7.875  17.736 -21.102  1.00  0.00      A    H
ATOM   2469  CB  TYR A 177       5.793  16.985 -21.001  1.00  0.00      A    C
ATOM   2470  HB1 TYR A 177       5.932  15.935 -20.665  1.00  0.00      A    H
ATOM   2471  HB2 TYR A 177       5.556  17.658 -20.150  1.00  0.00      A    H
ATOM   2472  CG  TYR A 177       4.561  17.006 -21.896  1.00  0.00      A    C
ATOM   2473  CD1 TYR A 177       4.398  16.094 -22.929  1.00  0.00      A    C
ATOM   2474  HD1 TYR A 177       5.092  15.268 -22.975  1.00  0.00      A    H
ATOM   2475  CE1 TYR A 177       3.238  16.149 -23.757  1.00  0.00      A    C
ATOM   2476  HE1 TYR A 177       3.131  15.475 -24.594  1.00  0.00      A    H
ATOM   2477  CZ  TYR A 177       2.325  17.129 -23.538  1.00  0.00      A    C
ATOM   2478  OH  TYR A 177       1.143  17.250 -24.204  1.00  0.00      A    O
ATOM   2479  HH  TYR A 177       1.174  16.767 -25.034  1.00  0.00      A    H
ATOM   2480  CD2 TYR A 177       3.618  18.069 -21.732  1.00  0.00      A    C
ATOM   2481  HD2 TYR A 177       3.788  18.797 -20.953  1.00  0.00      A    H
ATOM   2482  CE2 TYR A 177       2.487  18.144 -22.563  1.00  0.00      A    C
ATOM   2483  HE2 TYR A 177       1.813  18.935 -22.269  1.00  0.00      A    H
ATOM   2484  C   TYR A 177       7.608  16.669 -22.711  1.00  0.00      A    C
ATOM   2485  O   TYR A 177       7.679  16.818 -23.936  1.00  0.00      A    O
ATOM   2486  N   TRP A 178       8.107  15.541 -22.101  1.00  0.00      A    N
ATOM   2487  HN  TRP A 178       8.093  15.515 -21.105  1.00  0.00      A    H
ATOM   2488  CA  TRP A 178       8.546  14.307 -22.838  1.00  0.00      A    C
ATOM   2489  HA  TRP A 178       8.791  14.540 -23.864  1.00  0.00      A    H
ATOM   2490  CB  TRP A 178       9.735  13.714 -22.096  1.00  0.00      A    C
ATOM   2491  HB1 TRP A 178       9.479  13.218 -21.136  1.00  0.00      A    H
ATOM   2492  HB2 TRP A 178      10.091  12.834 -22.672  1.00  0.00      A    H
ATOM   2493  CG  TRP A 178      10.965  14.515 -21.768  1.00  0.00      A    C
ATOM   2494  CD1 TRP A 178      11.464  14.958 -20.541  1.00  0.00      A    C
ATOM   2495  HD1 TRP A 178      10.989  14.733 -19.598  1.00  0.00      A    H
ATOM   2496  NE1 TRP A 178      12.666  15.660 -20.673  1.00  0.00      A    N
ATOM   2497  HE1 TRP A 178      13.356  15.996 -20.070  1.00  0.00      A    H
ATOM   2498  CE2 TRP A 178      12.971  15.582 -22.039  1.00  0.00      A    C
ATOM   2499  CD2 TRP A 178      11.964  14.831 -22.680  1.00  0.00      A    C
ATOM   2500  CE3 TRP A 178      12.035  14.647 -24.058  1.00  0.00      A    C
ATOM   2501  HE3 TRP A 178      11.337  14.072 -24.648  1.00  0.00      A    H
ATOM   2502  CZ3 TRP A 178      13.141  15.063 -24.810  1.00  0.00      A    C
ATOM   2503  HZ3 TRP A 178      13.212  14.826 -25.861  1.00  0.00      A    H
ATOM   2504  CZ2 TRP A 178      14.050  16.042 -22.708  1.00  0.00      A    C
ATOM   2505  HZ2 TRP A 178      14.850  16.623 -22.273  1.00  0.00      A    H
ATOM   2506  CH2 TRP A 178      14.202  15.742 -24.111  1.00  0.00      A    C
ATOM   2507  HH2 TRP A 178      15.152  15.991 -24.560  1.00  0.00      A    H
ATOM   2508  C   TRP A 178       7.473  13.260 -22.798  1.00  0.00      A    C
ATOM   2509  O   TRP A 178       6.996  12.960 -21.677  1.00  0.00      A    O
ATOM   2510  N   ILE A 179       7.235  12.619 -23.938  1.00  0.00      A    N
ATOM   2511  HN  ILE A 179       7.735  13.011 -24.706  1.00  0.00      A    H
ATOM   2512  CA  ILE A 179       6.095  11.640 -24.000  1.00  0.00      A    C
ATOM   2513  HA  ILE A 179       5.472  11.796 -23.132  1.00  0.00      A    H
ATOM   2514  CB  ILE A 179       5.318  11.764 -25.271  1.00  0.00      A    C
ATOM   2515  HB  ILE A 179       5.877  11.494 -26.192  1.00  0.00      A    H
ATOM   2516  CG2 ILE A 179       4.212  10.658 -25.224  1.00  0.00      A    C
ATOM   2517 HG21 ILE A 179       4.660   9.651 -25.362  1.00  0.00      A    H
ATOM   2518 HG22 ILE A 179       3.651  10.732 -24.268  1.00  0.00      A    H
ATOM   2519 HG23 ILE A 179       3.328  10.789 -25.885  1.00  0.00      A    H
ATOM   2520  CG1 ILE A 179       4.683  13.181 -25.333  1.00  0.00      A    C
ATOM   2521 HG11 ILE A 179       4.109  13.282 -24.387  1.00  0.00      A    H
ATOM   2522 HG12 ILE A 179       5.508  13.925 -25.314  1.00  0.00      A    H
ATOM   2523  CD  ILE A 179       3.965  13.494 -26.621  1.00  0.00      A    C
ATOM   2524  HD1 ILE A 179       3.680  14.550 -26.816  1.00  0.00      A    H
ATOM   2525  HD2 ILE A 179       4.550  13.284 -27.542  1.00  0.00      A    H
ATOM   2526  HD3 ILE A 179       3.099  12.839 -26.858  1.00  0.00      A    H
ATOM   2527  C   ILE A 179       6.707  10.225 -23.885  1.00  0.00      A    C
ATOM   2528  O   ILE A 179       7.446   9.816 -24.808  1.00  0.00      A    O
ATOM   2529  N   VAL A 180       6.593   9.530 -22.739  1.00  0.00      A    N
ATOM   2530  HN  VAL A 180       6.033   9.855 -21.980  1.00  0.00      A    H
ATOM   2531  CA  VAL A 180       7.336   8.220 -22.552  1.00  0.00      A    C
ATOM   2532  HA  VAL A 180       7.870   8.092 -23.481  1.00  0.00      A    H
ATOM   2533  CB  VAL A 180       8.266   8.127 -21.261  1.00  0.00      A    C
ATOM   2534  HB  VAL A 180       8.887   7.216 -21.398  1.00  0.00      A    H
ATOM   2535  CG1 VAL A 180       9.164   9.337 -21.333  1.00  0.00      A    C
ATOM   2536 HG11 VAL A 180       9.814   9.490 -22.221  1.00  0.00      A    H
ATOM   2537 HG12 VAL A 180       8.614  10.301 -21.290  1.00  0.00      A    H
ATOM   2538 HG13 VAL A 180       9.866   9.195 -20.484  1.00  0.00      A    H
ATOM   2539  CG2 VAL A 180       7.627   8.018 -19.853  1.00  0.00      A    C
ATOM   2540 HG21 VAL A 180       6.959   8.896 -19.723  1.00  0.00      A    H
ATOM   2541 HG22 VAL A 180       6.949   7.145 -19.963  1.00  0.00      A    H
ATOM   2542 HG23 VAL A 180       8.266   7.893 -18.952  1.00  0.00      A    H
ATOM   2543  C   VAL A 180       6.328   7.090 -22.518  1.00  0.00      A    C
ATOM   2544  O   VAL A 180       5.186   7.277 -22.106  1.00  0.00      A    O
ATOM   2545  N   LYS A 181       6.727   5.949 -22.990  1.00  0.00      A    N
ATOM   2546  HN  LYS A 181       7.699   5.890 -23.204  1.00  0.00      A    H
ATOM   2547  CA  LYS A 181       5.921   4.774 -23.113  1.00  0.00      A    C
ATOM   2548  HA  LYS A 181       4.861   4.927 -22.968  1.00  0.00      A    H
ATOM   2549  CB  LYS A 181       6.201   3.874 -24.335  1.00  0.00      A    C
ATOM   2550  HB1 LYS A 181       6.130   4.347 -25.337  1.00  0.00      A    H
ATOM   2551  HB2 LYS A 181       7.211   3.411 -24.320  1.00  0.00      A    H
ATOM   2552  CG  LYS A 181       5.271   2.640 -24.511  1.00  0.00      A    C
ATOM   2553  HG1 LYS A 181       5.196   2.047 -23.575  1.00  0.00      A    H
ATOM   2554  HG2 LYS A 181       4.226   3.011 -24.438  1.00  0.00      A    H
ATOM   2555  CD  LYS A 181       5.387   1.823 -25.763  1.00  0.00      A    C
ATOM   2556  HD1 LYS A 181       4.417   1.281 -25.776  1.00  0.00      A    H
ATOM   2557  HD2 LYS A 181       5.492   2.434 -26.684  1.00  0.00      A    H
ATOM   2558  CE  LYS A 181       6.425   0.690 -25.516  1.00  0.00      A    C
ATOM   2559  HE1 LYS A 181       7.468   1.070 -25.567  1.00  0.00      A    H
ATOM   2560  HE2 LYS A 181       6.301   0.204 -24.524  1.00  0.00      A    H
ATOM   2561  NZ  LYS A 181       6.330  -0.356 -26.531  1.00  0.00      A    N
ATOM   2562  HZ1 LYS A 181       6.364   0.025 -27.498  1.00  0.00      A    H
ATOM   2563  HZ2 LYS A 181       7.135  -1.013 -26.559  1.00  0.00      A    H
ATOM   2564  HZ3 LYS A 181       5.467  -0.935 -26.489  1.00  0.00      A    H
ATOM   2565  C   LYS A 181       6.384   3.945 -21.927  1.00  0.00      A    C
ATOM   2566  O   LYS A 181       7.560   3.797 -21.573  1.00  0.00      A    O
ATOM   2567  N   ASN A 182       5.443   3.445 -21.076  1.00  0.00      A    N
ATOM   2568  HN  ASN A 182       4.481   3.644 -21.247  1.00  0.00      A    H
ATOM   2569  CA  ASN A 182       5.828   2.574 -20.010  1.00  0.00      A    C
ATOM   2570  HA  ASN A 182       6.842   2.877 -19.791  1.00  0.00      A    H
ATOM   2571  CB  ASN A 182       4.884   2.772 -18.747  1.00  0.00      A    C
ATOM   2572  HB1 ASN A 182       5.408   2.539 -17.796  1.00  0.00      A    H
ATOM   2573  HB2 ASN A 182       4.549   3.828 -18.820  1.00  0.00      A    H
ATOM   2574  CG  ASN A 182       3.531   1.964 -18.745  1.00  0.00      A    C
ATOM   2575  OD1 ASN A 182       3.302   1.298 -17.737  1.00  0.00      A    O
ATOM   2576  ND2 ASN A 182       2.622   2.081 -19.772  1.00  0.00      A    N
ATOM   2577 HD21 ASN A 182       1.812   1.503 -19.678  1.00  0.00      A    H
ATOM   2578 HD22 ASN A 182       2.722   2.778 -20.483  1.00  0.00      A    H
ATOM   2579  C   ASN A 182       5.981   1.055 -20.374  1.00  0.00      A    C
ATOM   2580  O   ASN A 182       5.826   0.584 -21.515  1.00  0.00      A    O
ATOM   2581  N   SER A 183       6.234   0.228 -19.325  1.00  0.00      A    N
ATOM   2582  HN  SER A 183       6.533   0.541 -18.427  1.00  0.00      A    H
ATOM   2583  CA  SER A 183       6.511  -1.159 -19.492  1.00  0.00      A    C
ATOM   2584  HA  SER A 183       6.812  -1.336 -20.514  1.00  0.00      A    H
ATOM   2585  CB  SER A 183       7.725  -1.528 -18.488  1.00  0.00      A    C
ATOM   2586  HB1 SER A 183       7.899  -2.624 -18.427  1.00  0.00      A    H
ATOM   2587  HB2 SER A 183       8.615  -1.079 -18.978  1.00  0.00      A    H
ATOM   2588  OG  SER A 183       7.501  -0.967 -17.204  1.00  0.00      A    O
ATOM   2589  HG1 SER A 183       8.062  -1.528 -16.663  1.00  0.00      A    H
ATOM   2590  C   SER A 183       5.369  -2.075 -19.154  1.00  0.00      A    C
ATOM   2591  O   SER A 183       5.240  -3.091 -19.793  1.00  0.00      A    O
ATOM   2592  N   TRP A 184       4.474  -1.606 -18.213  1.00  0.00      A    N
ATOM   2593  HN  TRP A 184       4.700  -0.738 -17.777  1.00  0.00      A    H
ATOM   2594  CA  TRP A 184       3.548  -2.471 -17.554  1.00  0.00      A    C
ATOM   2595  HA  TRP A 184       3.993  -3.432 -17.343  1.00  0.00      A    H
ATOM   2596  CB  TRP A 184       3.058  -1.823 -16.167  1.00  0.00      A    C
ATOM   2597  HB1 TRP A 184       2.407  -0.954 -16.408  1.00  0.00      A    H
ATOM   2598  HB2 TRP A 184       2.505  -2.692 -15.752  1.00  0.00      A    H
ATOM   2599  CG  TRP A 184       4.183  -1.410 -15.230  1.00  0.00      A    C
ATOM   2600  CD1 TRP A 184       5.494  -1.789 -15.125  1.00  0.00      A    C
ATOM   2601  HD1 TRP A 184       5.946  -2.360 -15.923  1.00  0.00      A    H
ATOM   2602  NE1 TRP A 184       6.120  -1.100 -14.103  1.00  0.00      A    N
ATOM   2603  HE1 TRP A 184       7.062  -1.117 -13.850  1.00  0.00      A    H
ATOM   2604  CE2 TRP A 184       5.149  -0.385 -13.456  1.00  0.00      A    C
ATOM   2605  CD2 TRP A 184       3.926  -0.478 -14.182  1.00  0.00      A    C
ATOM   2606  CE3 TRP A 184       2.821   0.317 -13.867  1.00  0.00      A    C
ATOM   2607  HE3 TRP A 184       1.877   0.124 -14.356  1.00  0.00      A    H
ATOM   2608  CZ3 TRP A 184       2.917   1.274 -12.859  1.00  0.00      A    C
ATOM   2609  HZ3 TRP A 184       2.087   1.899 -12.563  1.00  0.00      A    H
ATOM   2610  CZ2 TRP A 184       5.204   0.429 -12.352  1.00  0.00      A    C
ATOM   2611  HZ2 TRP A 184       6.062   0.525 -11.704  1.00  0.00      A    H
ATOM   2612  CH2 TRP A 184       4.047   1.225 -12.012  1.00  0.00      A    C
ATOM   2613  HH2 TRP A 184       4.089   2.033 -11.297  1.00  0.00      A    H
ATOM   2614  C   TRP A 184       2.262  -2.809 -18.364  1.00  0.00      A    C
ATOM   2615  O   TRP A 184       1.892  -3.995 -18.493  1.00  0.00      A    O
ATOM   2616  N   GLY A 185       1.512  -1.785 -18.741  1.00  0.00      A    N
ATOM   2617  HN  GLY A 185       1.768  -0.831 -18.604  1.00  0.00      A    H
ATOM   2618  CA  GLY A 185       0.379  -2.104 -19.623  1.00  0.00      A    C
ATOM   2619  HA1 GLY A 185       0.722  -2.675 -20.473  1.00  0.00      A    H
ATOM   2620  HA2 GLY A 185      -0.319  -2.662 -19.017  1.00  0.00      A    H
ATOM   2621  C   GLY A 185      -0.295  -0.843 -20.069  1.00  0.00      A    C
ATOM   2622  O   GLY A 185       0.182   0.304 -19.884  1.00  0.00      A    O
ATOM   2623  N   THR A 186      -1.366  -0.990 -20.756  1.00  0.00      A    N
ATOM   2624  HN  THR A 186      -1.623  -1.944 -20.895  1.00  0.00      A    H
ATOM   2625  CA  THR A 186      -2.211   0.020 -21.407  1.00  0.00      A    C
ATOM   2626  HA  THR A 186      -1.427   0.674 -21.758  1.00  0.00      A    H
ATOM   2627  CB  THR A 186      -3.022  -0.559 -22.609  1.00  0.00      A    C
ATOM   2628  HB  THR A 186      -3.721   0.217 -22.987  1.00  0.00      A    H
ATOM   2629  OG1 THR A 186      -3.883  -1.684 -22.336  1.00  0.00      A    O
ATOM   2630  HG1 THR A 186      -4.509  -1.765 -23.059  1.00  0.00      A    H
ATOM   2631  CG2 THR A 186      -2.001  -0.973 -23.601  1.00  0.00      A    C
ATOM   2632 HG21 THR A 186      -1.267  -0.159 -23.782  1.00  0.00      A    H
ATOM   2633 HG22 THR A 186      -1.416  -1.849 -23.249  1.00  0.00      A    H
ATOM   2634 HG23 THR A 186      -2.538  -1.259 -24.530  1.00  0.00      A    H
ATOM   2635  C   THR A 186      -3.219   0.670 -20.514  1.00  0.00      A    C
ATOM   2636  O   THR A 186      -3.879   1.612 -20.962  1.00  0.00      A    O
ATOM   2637  N   SER A 187      -3.493   0.110 -19.337  1.00  0.00      A    N
ATOM   2638  HN  SER A 187      -2.947  -0.697 -19.127  1.00  0.00      A    H
ATOM   2639  CA  SER A 187      -4.683   0.436 -18.503  1.00  0.00      A    C
ATOM   2640  HA  SER A 187      -5.400   0.917 -19.152  1.00  0.00      A    H
ATOM   2641  CB  SER A 187      -5.334  -0.729 -17.857  1.00  0.00      A    C
ATOM   2642  HB1 SER A 187      -6.307  -0.479 -17.383  1.00  0.00      A    H
ATOM   2643  HB2 SER A 187      -5.540  -1.448 -18.679  1.00  0.00      A    H
ATOM   2644  OG  SER A 187      -4.538  -1.421 -16.859  1.00  0.00      A    O
ATOM   2645  HG1 SER A 187      -5.004  -2.218 -16.596  1.00  0.00      A    H
ATOM   2646  C   SER A 187      -4.320   1.533 -17.448  1.00  0.00      A    C
ATOM   2647  O   SER A 187      -5.095   2.459 -17.235  1.00  0.00      A    O
ATOM   2648  N   TRP A 188      -3.078   1.438 -16.852  1.00  0.00      A    N
ATOM   2649  HN  TRP A 188      -2.629   0.555 -16.968  1.00  0.00      A    H
ATOM   2650  CA  TRP A 188      -2.354   2.583 -16.392  1.00  0.00      A    C
ATOM   2651  HA  TRP A 188      -2.884   2.900 -15.507  1.00  0.00      A    H
ATOM   2652  CB  TRP A 188      -0.938   2.040 -16.029  1.00  0.00      A    C
ATOM   2653  HB1 TRP A 188      -0.952   1.097 -15.441  1.00  0.00      A    H
ATOM   2654  HB2 TRP A 188      -0.348   1.776 -16.933  1.00  0.00      A    H
ATOM   2655  CG  TRP A 188      -0.125   3.034 -15.206  1.00  0.00      A    C
ATOM   2656  CD1 TRP A 188      -0.143   3.385 -13.878  1.00  0.00      A    C
ATOM   2657  HD1 TRP A 188      -0.693   2.893 -13.090  1.00  0.00      A    H
ATOM   2658  NE1 TRP A 188       0.913   4.253 -13.647  1.00  0.00      A    N
ATOM   2659  HE1 TRP A 188       1.303   4.393 -12.763  1.00  0.00      A    H
ATOM   2660  CE2 TRP A 188       1.497   4.565 -14.799  1.00  0.00      A    C
ATOM   2661  CD2 TRP A 188       0.890   3.871 -15.864  1.00  0.00      A    C
ATOM   2662  CE3 TRP A 188       1.251   4.104 -17.183  1.00  0.00      A    C
ATOM   2663  HE3 TRP A 188       0.763   3.694 -18.055  1.00  0.00      A    H
ATOM   2664  CZ3 TRP A 188       2.352   5.001 -17.478  1.00  0.00      A    C
ATOM   2665  HZ3 TRP A 188       2.674   5.065 -18.507  1.00  0.00      A    H
ATOM   2666  CZ2 TRP A 188       2.687   5.321 -15.062  1.00  0.00      A    C
ATOM   2667  HZ2 TRP A 188       3.357   5.596 -14.261  1.00  0.00      A    H
ATOM   2668  CH2 TRP A 188       3.111   5.533 -16.398  1.00  0.00      A    C
ATOM   2669  HH2 TRP A 188       4.032   6.078 -16.541  1.00  0.00      A    H
ATOM   2670  C   TRP A 188      -2.152   3.735 -17.342  1.00  0.00      A    C
ATOM   2671  O   TRP A 188      -2.144   3.478 -18.568  1.00  0.00      A    O
ATOM   2672  N   GLY A 189      -2.140   4.994 -16.863  1.00  0.00      A    N
ATOM   2673  HN  GLY A 189      -2.212   4.989 -15.868  1.00  0.00      A    H
ATOM   2674  CA  GLY A 189      -1.774   6.243 -17.474  1.00  0.00      A    C
ATOM   2675  HA1 GLY A 189      -1.940   7.050 -16.776  1.00  0.00      A    H
ATOM   2676  HA2 GLY A 189      -0.744   6.138 -17.781  1.00  0.00      A    H
ATOM   2677  C   GLY A 189      -2.623   6.613 -18.628  1.00  0.00      A    C
ATOM   2678  O   GLY A 189      -3.760   6.296 -18.781  1.00  0.00      A    O
ATOM   2679  N   ILE A 190      -2.050   7.479 -19.523  1.00  0.00      A    N
ATOM   2680  HN  ILE A 190      -1.139   7.853 -19.371  1.00  0.00      A    H
ATOM   2681  CA  ILE A 190      -2.627   7.976 -20.752  1.00  0.00      A    C
ATOM   2682  HA  ILE A 190      -3.681   8.133 -20.575  1.00  0.00      A    H
ATOM   2683  CB  ILE A 190      -2.136   9.291 -21.214  1.00  0.00      A    C
ATOM   2684  HB  ILE A 190      -1.210   9.233 -21.825  1.00  0.00      A    H
ATOM   2685  CG2 ILE A 190      -3.212   9.956 -22.059  1.00  0.00      A    C
ATOM   2686 HG21 ILE A 190      -4.096  10.286 -21.471  1.00  0.00      A    H
ATOM   2687 HG22 ILE A 190      -2.721  10.665 -22.759  1.00  0.00      A    H
ATOM   2688 HG23 ILE A 190      -3.506   9.171 -22.787  1.00  0.00      A    H
ATOM   2689  CG1 ILE A 190      -1.793  10.273 -20.036  1.00  0.00      A    C
ATOM   2690 HG11 ILE A 190      -2.767  10.388 -19.513  1.00  0.00      A    H
ATOM   2691 HG12 ILE A 190      -1.047   9.777 -19.378  1.00  0.00      A    H
ATOM   2692  CD  ILE A 190      -1.162  11.568 -20.469  1.00  0.00      A    C
ATOM   2693  HD1 ILE A 190      -2.006  12.187 -20.842  1.00  0.00      A    H
ATOM   2694  HD2 ILE A 190      -0.686  12.192 -19.682  1.00  0.00      A    H
ATOM   2695  HD3 ILE A 190      -0.434  11.324 -21.272  1.00  0.00      A    H
ATOM   2696  C   ILE A 190      -2.511   6.894 -21.816  1.00  0.00      A    C
ATOM   2697  O   ILE A 190      -1.600   6.801 -22.654  1.00  0.00      A    O
ATOM   2698  N   ASP A 191      -3.370   5.858 -21.648  1.00  0.00      A    N
ATOM   2699  HN  ASP A 191      -4.133   5.878 -21.007  1.00  0.00      A    H
ATOM   2700  CA  ASP A 191      -3.435   4.668 -22.451  1.00  0.00      A    C
ATOM   2701  HA  ASP A 191      -4.165   4.094 -21.899  1.00  0.00      A    H
ATOM   2702  CB  ASP A 191      -4.011   4.805 -23.860  1.00  0.00      A    C
ATOM   2703  HB1 ASP A 191      -3.302   5.393 -24.482  1.00  0.00      A    H
ATOM   2704  HB2 ASP A 191      -4.083   3.786 -24.297  1.00  0.00      A    H
ATOM   2705  CG  ASP A 191      -5.411   5.468 -23.920  1.00  0.00      A    C
ATOM   2706  OD1 ASP A 191      -5.514   6.487 -24.604  1.00  0.00      A    O
ATOM   2707  OD2 ASP A 191      -6.445   4.945 -23.376  1.00  0.00      A    O
ATOM   2708  C   ASP A 191      -2.131   3.868 -22.486  1.00  0.00      A    C
ATOM   2709  O   ASP A 191      -1.846   3.041 -23.386  1.00  0.00      A    O
ATOM   2710  N   GLY A 192      -1.264   4.065 -21.477  1.00  0.00      A    N
ATOM   2711  HN  GLY A 192      -1.626   4.527 -20.671  1.00  0.00      A    H
ATOM   2712  CA  GLY A 192       0.099   3.474 -21.357  1.00  0.00      A    C
ATOM   2713  HA1 GLY A 192       0.094   3.283 -20.294  1.00  0.00      A    H
ATOM   2714  HA2 GLY A 192       0.161   2.616 -22.009  1.00  0.00      A    H
ATOM   2715  C   GLY A 192       1.270   4.360 -21.560  1.00  0.00      A    C
ATOM   2716  O   GLY A 192       2.392   3.947 -21.591  1.00  0.00      A    O
ATOM   2717  N   TYR A 193       0.968   5.676 -21.731  1.00  0.00      A    N
ATOM   2718  HN  TYR A 193       0.054   6.066 -21.807  1.00  0.00      A    H
ATOM   2719  CA  TYR A 193       1.997   6.619 -21.958  1.00  0.00      A    C
ATOM   2720  HA  TYR A 193       3.008   6.240 -21.956  1.00  0.00      A    H
ATOM   2721  CB  TYR A 193       1.738   7.280 -23.281  1.00  0.00      A    C
ATOM   2722  HB1 TYR A 193       0.721   7.724 -23.245  1.00  0.00      A    H
ATOM   2723  HB2 TYR A 193       2.505   8.084 -23.290  1.00  0.00      A    H
ATOM   2724  CG  TYR A 193       1.875   6.310 -24.446  1.00  0.00      A    C
ATOM   2725  CD1 TYR A 193       0.731   5.532 -24.890  1.00  0.00      A    C
ATOM   2726  HD1 TYR A 193      -0.177   5.650 -24.317  1.00  0.00      A    H
ATOM   2727  CE1 TYR A 193       0.867   4.587 -25.906  1.00  0.00      A    C
ATOM   2728  HE1 TYR A 193      -0.039   4.027 -26.084  1.00  0.00      A    H
ATOM   2729  CZ  TYR A 193       2.129   4.389 -26.565  1.00  0.00      A    C
ATOM   2730  OH  TYR A 193       2.352   3.518 -27.657  1.00  0.00      A    O
ATOM   2731  HH  TYR A 193       1.676   2.838 -27.701  1.00  0.00      A    H
ATOM   2732  CD2 TYR A 193       3.122   6.137 -25.153  1.00  0.00      A    C
ATOM   2733  HD2 TYR A 193       3.977   6.758 -24.932  1.00  0.00      A    H
ATOM   2734  CE2 TYR A 193       3.186   5.289 -26.276  1.00  0.00      A    C
ATOM   2735  HE2 TYR A 193       4.089   5.335 -26.866  1.00  0.00      A    H
ATOM   2736  C   TYR A 193       1.972   7.535 -20.701  1.00  0.00      A    C
ATOM   2737  O   TYR A 193       1.080   7.619 -19.954  1.00  0.00      A    O
ATOM   2738  N   PHE A 194       3.109   8.261 -20.437  1.00  0.00      A    N
ATOM   2739  HN  PHE A 194       3.783   8.307 -21.169  1.00  0.00      A    H
ATOM   2740  CA  PHE A 194       3.223   9.117 -19.225  1.00  0.00      A    C
ATOM   2741  HA  PHE A 194       2.296   9.219 -18.681  1.00  0.00      A    H
ATOM   2742  CB  PHE A 194       4.306   8.464 -18.305  1.00  0.00      A    C
ATOM   2743  HB1 PHE A 194       3.850   7.479 -18.069  1.00  0.00      A    H
ATOM   2744  HB2 PHE A 194       5.282   8.343 -18.821  1.00  0.00      A    H
ATOM   2745  CG  PHE A 194       4.555   9.039 -16.992  1.00  0.00      A    C
ATOM   2746  CD1 PHE A 194       3.769   8.745 -15.891  1.00  0.00      A    C
ATOM   2747  HD1 PHE A 194       2.846   8.207 -16.048  1.00  0.00      A    H
ATOM   2748  CE1 PHE A 194       4.026   9.184 -14.637  1.00  0.00      A    C
ATOM   2749  HE1 PHE A 194       3.297   9.057 -13.851  1.00  0.00      A    H
ATOM   2750  CZ  PHE A 194       5.192  10.091 -14.427  1.00  0.00      A    C
ATOM   2751  HZ  PHE A 194       5.389  10.592 -13.491  1.00  0.00      A    H
ATOM   2752  CD2 PHE A 194       5.708   9.788 -16.729  1.00  0.00      A    C
ATOM   2753  HD2 PHE A 194       6.450   9.954 -17.496  1.00  0.00      A    H
ATOM   2754  CE2 PHE A 194       6.049  10.295 -15.472  1.00  0.00      A    C
ATOM   2755  HE2 PHE A 194       6.987  10.799 -15.289  1.00  0.00      A    H
ATOM   2756  C   PHE A 194       3.747  10.443 -19.839  1.00  0.00      A    C
ATOM   2757  O   PHE A 194       4.653  10.436 -20.631  1.00  0.00      A    O
ATOM   2758  N   TYR A 195       3.242  11.591 -19.427  1.00  0.00      A    N
ATOM   2759  HN  TYR A 195       2.417  11.504 -18.874  1.00  0.00      A    H
ATOM   2760  CA  TYR A 195       3.775  12.912 -19.747  1.00  0.00      A    C
ATOM   2761  HA  TYR A 195       4.383  12.900 -20.639  1.00  0.00      A    H
ATOM   2762  CB  TYR A 195       2.632  13.971 -19.913  1.00  0.00      A    C
ATOM   2763  HB1 TYR A 195       1.956  14.019 -19.033  1.00  0.00      A    H
ATOM   2764  HB2 TYR A 195       3.041  14.999 -20.014  1.00  0.00      A    H
ATOM   2765  CG  TYR A 195       1.847  13.653 -21.161  1.00  0.00      A    C
ATOM   2766  CD1 TYR A 195       0.615  14.370 -21.228  1.00  0.00      A    C
ATOM   2767  HD1 TYR A 195       0.348  14.910 -20.332  1.00  0.00      A    H
ATOM   2768  CE1 TYR A 195      -0.111  14.505 -22.395  1.00  0.00      A    C
ATOM   2769  HE1 TYR A 195      -1.067  15.002 -22.330  1.00  0.00      A    H
ATOM   2770  CZ  TYR A 195       0.280  13.785 -23.556  1.00  0.00      A    C
ATOM   2771  OH  TYR A 195      -0.494  13.752 -24.769  1.00  0.00      A    O
ATOM   2772  HH  TYR A 195      -1.036  14.541 -24.693  1.00  0.00      A    H
ATOM   2773  CD2 TYR A 195       2.234  12.931 -22.336  1.00  0.00      A    C
ATOM   2774  HD2 TYR A 195       3.197  12.443 -22.307  1.00  0.00      A    H
ATOM   2775  CE2 TYR A 195       1.499  13.025 -23.555  1.00  0.00      A    C
ATOM   2776  HE2 TYR A 195       1.907  12.525 -24.421  1.00  0.00      A    H
ATOM   2777  C   TYR A 195       4.651  13.397 -18.644  1.00  0.00      A    C
ATOM   2778  O   TYR A 195       4.216  13.625 -17.549  1.00  0.00      A    O
ATOM   2779  N   LEU A 196       5.961  13.615 -18.912  1.00  0.00      A    N
ATOM   2780  HN  LEU A 196       6.265  13.381 -19.832  1.00  0.00      A    H
ATOM   2781  CA  LEU A 196       6.924  14.015 -17.879  1.00  0.00      A    C
ATOM   2782  HA  LEU A 196       6.464  13.959 -16.903  1.00  0.00      A    H
ATOM   2783  CB  LEU A 196       8.040  12.956 -17.859  1.00  0.00      A    C
ATOM   2784  HB1 LEU A 196       7.533  11.974 -17.741  1.00  0.00      A    H
ATOM   2785  HB2 LEU A 196       8.392  12.774 -18.897  1.00  0.00      A    H
ATOM   2786  CG  LEU A 196       9.216  13.077 -16.929  1.00  0.00      A    C
ATOM   2787  HG  LEU A 196       9.877  13.939 -17.161  1.00  0.00      A    H
ATOM   2788  CD1 LEU A 196       8.803  13.255 -15.549  1.00  0.00      A    C
ATOM   2789 HD11 LEU A 196       8.213  14.160 -15.288  1.00  0.00      A    H
ATOM   2790 HD12 LEU A 196       8.163  12.480 -15.075  1.00  0.00      A    H
ATOM   2791 HD13 LEU A 196       9.563  13.215 -14.740  1.00  0.00      A    H
ATOM   2792  CD2 LEU A 196      10.065  11.767 -16.973  1.00  0.00      A    C
ATOM   2793 HD21 LEU A 196      11.038  11.842 -16.442  1.00  0.00      A    H
ATOM   2794 HD22 LEU A 196       9.511  10.950 -16.463  1.00  0.00      A    H
ATOM   2795 HD23 LEU A 196      10.327  11.465 -18.009  1.00  0.00      A    H
ATOM   2796  C   LEU A 196       7.548  15.432 -18.179  1.00  0.00      A    C
ATOM   2797  O   LEU A 196       7.998  15.763 -19.273  1.00  0.00      A    O
ATOM   2798  N   GLU A 197       7.705  16.250 -17.181  1.00  0.00      A    N
ATOM   2799  HN  GLU A 197       7.512  15.909 -16.265  1.00  0.00      A    H
ATOM   2800  CA  GLU A 197       7.825  17.684 -17.341  1.00  0.00      A    C
ATOM   2801  HA  GLU A 197       7.388  17.935 -18.296  1.00  0.00      A    H
ATOM   2802  CB  GLU A 197       7.025  18.543 -16.271  1.00  0.00      A    C
ATOM   2803  HB1 GLU A 197       6.074  18.034 -16.007  1.00  0.00      A    H
ATOM   2804  HB2 GLU A 197       7.578  18.593 -15.309  1.00  0.00      A    H
ATOM   2805  CG  GLU A 197       6.781  19.922 -16.727  1.00  0.00      A    C
ATOM   2806  HG1 GLU A 197       7.704  20.326 -17.196  1.00  0.00      A    H
ATOM   2807  HG2 GLU A 197       5.951  19.896 -17.465  1.00  0.00      A    H
ATOM   2808  CD  GLU A 197       6.464  20.880 -15.633  1.00  0.00      A    C
ATOM   2809  OE1 GLU A 197       6.623  22.065 -16.001  1.00  0.00      A    O
ATOM   2810  OE2 GLU A 197       5.963  20.589 -14.521  1.00  0.00      A    O
ATOM   2811  C   GLU A 197       9.290  18.110 -17.379  1.00  0.00      A    C
ATOM   2812  O   GLU A 197      10.131  17.931 -16.503  1.00  0.00      A    O
ATOM   2813  N   ARG A 198       9.630  18.848 -18.456  1.00  0.00      A    N
ATOM   2814  HN  ARG A 198       8.952  19.047 -19.160  1.00  0.00      A    H
ATOM   2815  CA  ARG A 198      10.929  19.534 -18.663  1.00  0.00      A    C
ATOM   2816  HA  ARG A 198      11.597  19.387 -17.827  1.00  0.00      A    H
ATOM   2817  CB  ARG A 198      11.614  19.057 -19.927  1.00  0.00      A    C
ATOM   2818  HB1 ARG A 198      12.642  19.443 -20.097  1.00  0.00      A    H
ATOM   2819  HB2 ARG A 198      11.750  17.957 -19.859  1.00  0.00      A    H
ATOM   2820  CG  ARG A 198      10.829  19.192 -21.242  1.00  0.00      A    C
ATOM   2821  HG1 ARG A 198       9.876  18.625 -21.181  1.00  0.00      A    H
ATOM   2822  HG2 ARG A 198      10.548  20.253 -21.417  1.00  0.00      A    H
ATOM   2823  CD  ARG A 198      11.585  18.635 -22.453  1.00  0.00      A    C
ATOM   2824  HD1 ARG A 198      12.149  17.721 -22.171  1.00  0.00      A    H
ATOM   2825  HD2 ARG A 198      10.937  18.421 -23.330  1.00  0.00      A    H
ATOM   2826  NE  ARG A 198      12.588  19.631 -22.808  1.00  0.00      A    N
ATOM   2827  HE  ARG A 198      13.504  19.562 -22.413  1.00  0.00      A    H
ATOM   2828  CZ  ARG A 198      12.346  20.747 -23.509  1.00  0.00      A    C
ATOM   2829  NH1 ARG A 198      11.241  21.003 -24.126  1.00  0.00      A    N
ATOM   2830 HH11 ARG A 198      10.438  20.407 -24.119  1.00  0.00      A    H
ATOM   2831 HH12 ARG A 198      11.347  21.814 -24.701  1.00  0.00      A    H
ATOM   2832  NH2 ARG A 198      13.318  21.636 -23.559  1.00  0.00      A    N
ATOM   2833 HH21 ARG A 198      14.186  21.406 -23.119  1.00  0.00      A    H
ATOM   2834 HH22 ARG A 198      13.369  22.454 -24.132  1.00  0.00      A    H
ATOM   2835  C   ARG A 198      10.699  21.047 -18.753  1.00  0.00      A    C
ATOM   2836  O   ARG A 198       9.624  21.655 -18.893  1.00  0.00      A    O
ATOM   2837  N   ASP A 199      11.825  21.747 -18.783  1.00  0.00      A    N
ATOM   2838  HN  ASP A 199      12.690  21.262 -18.885  1.00  0.00      A    H
ATOM   2839  CA  ASP A 199      11.971  23.202 -18.811  1.00  0.00      A    C
ATOM   2840  HA  ASP A 199      13.032  23.398 -18.777  1.00  0.00      A    H
ATOM   2841  CB  ASP A 199      11.483  23.745 -20.210  1.00  0.00      A    C
ATOM   2842  HB1 ASP A 199      11.892  23.075 -20.996  1.00  0.00      A    H
ATOM   2843  HB2 ASP A 199      10.385  23.834 -20.351  1.00  0.00      A    H
ATOM   2844  CG  ASP A 199      12.118  25.018 -20.606  1.00  0.00      A    C
ATOM   2845  OD1 ASP A 199      12.992  25.599 -19.876  1.00  0.00      A    O
ATOM   2846  OD2 ASP A 199      11.811  25.453 -21.751  1.00  0.00      A    O
ATOM   2847  C   ASP A 199      11.397  23.922 -17.587  1.00  0.00      A    C
ATOM   2848  O   ASP A 199      10.578  24.887 -17.739  1.00  0.00      A    O
ATOM   2849  N   ASP A 200      12.065  23.581 -16.474  1.00  0.00      A    N
ATOM   2850  HN  ASP A 200      12.578  22.732 -16.575  1.00  0.00      A    H
ATOM   2851  CA  ASP A 200      12.318  24.422 -15.341  1.00  0.00      A    C
ATOM   2852  HA  ASP A 200      11.633  25.255 -15.388  1.00  0.00      A    H
ATOM   2853  CB  ASP A 200      12.120  23.696 -13.979  1.00  0.00      A    C
ATOM   2854  HB1 ASP A 200      12.451  24.281 -13.095  1.00  0.00      A    H
ATOM   2855  HB2 ASP A 200      11.027  23.600 -13.806  1.00  0.00      A    H
ATOM   2856  CG  ASP A 200      12.885  22.396 -13.919  1.00  0.00      A    C
ATOM   2857  OD1 ASP A 200      12.355  21.491 -14.499  1.00  0.00      A    O
ATOM   2858  OD2 ASP A 200      14.029  22.306 -13.325  1.00  0.00      A    O
ATOM   2859  C   ASP A 200      13.669  25.057 -15.519  1.00  0.00      A    C
ATOM   2860  O   ASP A 200      13.937  25.687 -16.570  1.00  0.00      A    O
ATOM   2861  N   THR A 201      14.567  24.816 -14.555  1.00  0.00      A    N
ATOM   2862  HN  THR A 201      14.325  24.283 -13.748  1.00  0.00      A    H
ATOM   2863  CA  THR A 201      15.955  25.138 -14.650  1.00  0.00      A    C
ATOM   2864  HA  THR A 201      16.050  25.662 -15.589  1.00  0.00      A    H
ATOM   2865  CB  THR A 201      16.488  26.015 -13.544  1.00  0.00      A    C
ATOM   2866  HB  THR A 201      16.000  25.721 -12.590  1.00  0.00      A    H
ATOM   2867  OG1 THR A 201      16.068  27.296 -13.759  1.00  0.00      A    O
ATOM   2868  HG1 THR A 201      15.110  27.262 -13.708  1.00  0.00      A    H
ATOM   2869  CG2 THR A 201      17.997  26.033 -13.433  1.00  0.00      A    C
ATOM   2870 HG21 THR A 201      18.311  26.888 -12.798  1.00  0.00      A    H
ATOM   2871 HG22 THR A 201      18.393  25.073 -13.037  1.00  0.00      A    H
ATOM   2872 HG23 THR A 201      18.594  26.167 -14.361  1.00  0.00      A    H
ATOM   2873  C   THR A 201      16.868  23.924 -14.828  1.00  0.00      A    C
ATOM   2874  O   THR A 201      17.810  24.053 -15.612  1.00  0.00      A    O
ATOM   2875  N   LYS A 202      16.649  22.707 -14.224  1.00  0.00      A    N
ATOM   2876  HN  LYS A 202      15.862  22.583 -13.624  1.00  0.00      A    H
ATOM   2877  CA  LYS A 202      17.688  21.619 -14.199  1.00  0.00      A    C
ATOM   2878  HA  LYS A 202      18.644  22.071 -13.978  1.00  0.00      A    H
ATOM   2879  CB  LYS A 202      17.435  20.478 -13.117  1.00  0.00      A    C
ATOM   2880  HB1 LYS A 202      18.236  19.728 -13.291  1.00  0.00      A    H
ATOM   2881  HB2 LYS A 202      17.670  20.970 -12.149  1.00  0.00      A    H
ATOM   2882  CG  LYS A 202      16.082  19.780 -13.117  1.00  0.00      A    C
ATOM   2883  HG1 LYS A 202      15.276  20.505 -13.359  1.00  0.00      A    H
ATOM   2884  HG2 LYS A 202      16.128  19.040 -13.944  1.00  0.00      A    H
ATOM   2885  CD  LYS A 202      15.832  19.071 -11.721  1.00  0.00      A    C
ATOM   2886  HD1 LYS A 202      15.072  18.261 -11.734  1.00  0.00      A    H
ATOM   2887  HD2 LYS A 202      16.787  18.605 -11.397  1.00  0.00      A    H
ATOM   2888  CE  LYS A 202      15.500  20.086 -10.641  1.00  0.00      A    C
ATOM   2889  HE1 LYS A 202      15.246  19.604  -9.673  1.00  0.00      A    H
ATOM   2890  HE2 LYS A 202      16.402  20.730 -10.556  1.00  0.00      A    H
ATOM   2891  NZ  LYS A 202      14.322  20.926 -11.040  1.00  0.00      A    N
ATOM   2892  HZ1 LYS A 202      14.562  21.634 -11.763  1.00  0.00      A    H
ATOM   2893  HZ2 LYS A 202      13.549  20.331 -11.401  1.00  0.00      A    H
ATOM   2894  HZ3 LYS A 202      13.959  21.416 -10.198  1.00  0.00      A    H
ATOM   2895  C   LYS A 202      17.827  20.813 -15.544  1.00  0.00      A    C
ATOM   2896  O   LYS A 202      16.875  20.704 -16.352  1.00  0.00      A    O
ATOM   2897  N   GLU A 203      19.059  20.333 -15.773  1.00  0.00      A    N
ATOM   2898  HN  GLU A 203      19.811  20.662 -15.207  1.00  0.00      A    H
ATOM   2899  CA  GLU A 203      19.553  19.635 -16.979  1.00  0.00      A    C
ATOM   2900  HA  GLU A 203      19.322  20.153 -17.898  1.00  0.00      A    H
ATOM   2901  CB  GLU A 203      21.080  19.500 -17.156  1.00  0.00      A    C
ATOM   2902  HB1 GLU A 203      21.484  18.844 -16.356  1.00  0.00      A    H
ATOM   2903  HB2 GLU A 203      21.307  18.990 -18.117  1.00  0.00      A    H
ATOM   2904  CG  GLU A 203      21.802  20.817 -17.021  1.00  0.00      A    C
ATOM   2905  HG1 GLU A 203      21.152  21.471 -17.641  1.00  0.00      A    H
ATOM   2906  HG2 GLU A 203      21.704  21.195 -15.981  1.00  0.00      A    H
ATOM   2907  CD  GLU A 203      23.225  20.812 -17.615  1.00  0.00      A    C
ATOM   2908  OE1 GLU A 203      24.093  20.064 -17.113  1.00  0.00      A    O
ATOM   2909  OE2 GLU A 203      23.495  21.534 -18.612  1.00  0.00      A    O
ATOM   2910  C   GLU A 203      19.022  18.166 -17.101  1.00  0.00      A    C
ATOM   2911  O   GLU A 203      18.952  17.560 -18.152  1.00  0.00      A    O
ATOM   2912  N   TYR A 204      18.657  17.617 -15.940  1.00  0.00      A    N
ATOM   2913  HN  TYR A 204      18.814  18.061 -15.062  1.00  0.00      A    H
ATOM   2914  CA  TYR A 204      18.054  16.226 -15.885  1.00  0.00      A    C
ATOM   2915  HA  TYR A 204      18.565  15.629 -16.626  1.00  0.00      A    H
ATOM   2916  CB  TYR A 204      18.240  15.599 -14.436  1.00  0.00      A    C
ATOM   2917  HB1 TYR A 204      17.640  16.236 -13.752  1.00  0.00      A    H
ATOM   2918  HB2 TYR A 204      17.885  14.548 -14.380  1.00  0.00      A    H
ATOM   2919  CG  TYR A 204      19.735  15.633 -14.177  1.00  0.00      A    C
ATOM   2920  CD1 TYR A 204      20.271  16.410 -13.115  1.00  0.00      A    C
ATOM   2921  HD1 TYR A 204      19.562  16.864 -12.439  1.00  0.00      A    H
ATOM   2922  CE1 TYR A 204      21.628  16.523 -12.968  1.00  0.00      A    C
ATOM   2923  HE1 TYR A 204      21.999  17.061 -12.108  1.00  0.00      A    H
ATOM   2924  CZ  TYR A 204      22.527  15.856 -13.815  1.00  0.00      A    C
ATOM   2925  OH  TYR A 204      23.917  15.961 -13.614  1.00  0.00      A    O
ATOM   2926  HH  TYR A 204      24.296  15.235 -14.114  1.00  0.00      A    H
ATOM   2927  CD2 TYR A 204      20.658  15.015 -15.044  1.00  0.00      A    C
ATOM   2928  HD2 TYR A 204      20.425  14.364 -15.873  1.00  0.00      A    H
ATOM   2929  CE2 TYR A 204      22.007  15.160 -14.827  1.00  0.00      A    C
ATOM   2930  HE2 TYR A 204      22.689  14.706 -15.529  1.00  0.00      A    H
ATOM   2931  C   TYR A 204      16.562  16.088 -16.185  1.00  0.00      A    C
ATOM   2932  O   TYR A 204      16.026  14.985 -16.504  1.00  0.00      A    O
ATOM   2933  N   GLY A 205      15.872  17.249 -16.262  1.00  0.00      A    N
ATOM   2934  HN  GLY A 205      16.368  18.112 -16.316  1.00  0.00      A    H
ATOM   2935  CA  GLY A 205      14.375  17.306 -16.397  1.00  0.00      A    C
ATOM   2936  HA1 GLY A 205      14.054  18.316 -16.606  1.00  0.00      A    H
ATOM   2937  HA2 GLY A 205      14.108  16.601 -17.171  1.00  0.00      A    H
ATOM   2938  C   GLY A 205      13.738  16.874 -15.092  1.00  0.00      A    C
ATOM   2939  O   GLY A 205      14.434  16.756 -14.028  1.00  0.00      A    O
ATOM   2940  N   ALA A 206      12.427  16.667 -15.025  1.00  0.00      A    N
ATOM   2941  HN  ALA A 206      11.764  16.820 -15.753  1.00  0.00      A    H
ATOM   2942  CA  ALA A 206      11.819  15.967 -13.897  1.00  0.00      A    C
ATOM   2943  HA  ALA A 206      12.184  16.417 -12.986  1.00  0.00      A    H
ATOM   2944  CB  ALA A 206      10.285  15.963 -13.934  1.00  0.00      A    C
ATOM   2945  HB1 ALA A 206       9.820  15.403 -13.095  1.00  0.00      A    H
ATOM   2946  HB2 ALA A 206      10.018  17.023 -13.734  1.00  0.00      A    H
ATOM   2947  HB3 ALA A 206       9.914  15.742 -14.958  1.00  0.00      A    H
ATOM   2948  C   ALA A 206      12.233  14.486 -13.903  1.00  0.00      A    C
ATOM   2949  O   ALA A 206      12.441  13.861 -14.954  1.00  0.00      A    O
ATOM   2950  N   CYS A 207      12.283  13.982 -12.700  1.00  0.00      A    N
ATOM   2951  HN  CYS A 207      12.142  14.630 -11.957  1.00  0.00      A    H
ATOM   2952  CA  CYS A 207      12.376  12.568 -12.340  1.00  0.00      A    C
ATOM   2953  HA  CYS A 207      12.445  12.526 -11.263  1.00  0.00      A    H
ATOM   2954  CB  CYS A 207      11.137  11.737 -12.750  1.00  0.00      A    C
ATOM   2955  HB1 CYS A 207      11.045  11.551 -13.841  1.00  0.00      A    H
ATOM   2956  HB2 CYS A 207      11.273  10.735 -12.290  1.00  0.00      A    H
ATOM   2957  SG  CYS A 207       9.584  12.389 -12.084  1.00  0.00      A    S
ATOM   2958  C   CYS A 207      13.628  11.872 -12.859  1.00  0.00      A    C
ATOM   2959  O   CYS A 207      13.665  10.665 -13.102  1.00  0.00      A    O
ATOM   2960  N   ALA A 208      14.628  12.665 -13.328  1.00  0.00      A    N
ATOM   2961  HN  ALA A 208      14.338  13.612 -13.206  1.00  0.00      A    H
ATOM   2962  CA  ALA A 208      16.014  12.175 -13.775  1.00  0.00      A    C
ATOM   2963  HA  ALA A 208      16.491  13.138 -13.669  1.00  0.00      A    H
ATOM   2964  CB  ALA A 208      16.514  11.173 -12.780  1.00  0.00      A    C
ATOM   2965  HB1 ALA A 208      17.618  11.215 -12.900  1.00  0.00      A    H
ATOM   2966  HB2 ALA A 208      16.153  11.483 -11.776  1.00  0.00      A    H
ATOM   2967  HB3 ALA A 208      16.243  10.125 -13.032  1.00  0.00      A    H
ATOM   2968  C   ALA A 208      16.059  11.509 -15.116  1.00  0.00      A    C
ATOM   2969  O   ALA A 208      16.911  10.663 -15.411  1.00  0.00      A    O
ATOM   2970  N   ILE A 209      15.192  11.815 -16.053  1.00  0.00      A    N
ATOM   2971  HN  ILE A 209      14.518  12.505 -15.803  1.00  0.00      A    H
ATOM   2972  CA  ILE A 209      15.101  11.193 -17.312  1.00  0.00      A    C
ATOM   2973  HA  ILE A 209      15.223  10.135 -17.138  1.00  0.00      A    H
ATOM   2974  CB  ILE A 209      13.712  11.591 -17.901  1.00  0.00      A    C
ATOM   2975  HB  ILE A 209      12.887  11.365 -17.191  1.00  0.00      A    H
ATOM   2976  CG2 ILE A 209      13.608  13.114 -18.078  1.00  0.00      A    C
ATOM   2977 HG21 ILE A 209      12.557  13.392 -18.308  1.00  0.00      A    H
ATOM   2978 HG22 ILE A 209      13.845  13.761 -17.207  1.00  0.00      A    H
ATOM   2979 HG23 ILE A 209      14.214  13.487 -18.931  1.00  0.00      A    H
ATOM   2980  CG1 ILE A 209      13.404  10.899 -19.229  1.00  0.00      A    C
ATOM   2981 HG11 ILE A 209      12.437  11.379 -19.492  1.00  0.00      A    H
ATOM   2982 HG12 ILE A 209      14.071  11.190 -20.068  1.00  0.00      A    H
ATOM   2983  CD  ILE A 209      13.375   9.382 -19.195  1.00  0.00      A    C
ATOM   2984  HD1 ILE A 209      12.606   8.993 -18.493  1.00  0.00      A    H
ATOM   2985  HD2 ILE A 209      13.342   8.951 -20.219  1.00  0.00      A    H
ATOM   2986  HD3 ILE A 209      14.325   9.073 -18.710  1.00  0.00      A    H
ATOM   2987  C   ILE A 209      16.257  11.522 -18.269  1.00  0.00      A    C
ATOM   2988  O   ILE A 209      16.784  10.685 -18.975  1.00  0.00      A    O
ATOM   2989  N   ASN A 210      16.716  12.725 -18.311  1.00  0.00      A    N
ATOM   2990  HN  ASN A 210      16.289  13.473 -17.808  1.00  0.00      A    H
ATOM   2991  CA  ASN A 210      17.902  13.091 -19.130  1.00  0.00      A    C
ATOM   2992  HA  ASN A 210      17.905  12.528 -20.052  1.00  0.00      A    H
ATOM   2993  CB  ASN A 210      17.867  14.624 -19.490  1.00  0.00      A    C
ATOM   2994  HB1 ASN A 210      17.887  15.129 -18.501  1.00  0.00      A    H
ATOM   2995  HB2 ASN A 210      18.758  14.863 -20.108  1.00  0.00      A    H
ATOM   2996  CG  ASN A 210      16.564  14.951 -20.167  1.00  0.00      A    C
ATOM   2997  OD1 ASN A 210      15.787  15.835 -19.737  1.00  0.00      A    O
ATOM   2998  ND2 ASN A 210      16.329  14.294 -21.328  1.00  0.00      A    N
ATOM   2999 HD21 ASN A 210      15.455  14.461 -21.785  1.00  0.00      A    H
ATOM   3000 HD22 ASN A 210      17.040  13.648 -21.608  1.00  0.00      A    H
ATOM   3001  C   ASN A 210      19.206  12.706 -18.371  1.00  0.00      A    C
ATOM   3002  O   ASN A 210      20.233  13.309 -18.625  1.00  0.00      A    O
ATOM   3003  N   ALA A 211      19.172  11.750 -17.420  1.00  0.00      A    N
ATOM   3004  HN  ALA A 211      18.339  11.261 -17.174  1.00  0.00      A    H
ATOM   3005  CA  ALA A 211      20.461  11.183 -16.883  1.00  0.00      A    C
ATOM   3006  HA  ALA A 211      21.279  11.885 -16.950  1.00  0.00      A    H
ATOM   3007  CB  ALA A 211      20.225  10.646 -15.499  1.00  0.00      A    C
ATOM   3008  HB1 ALA A 211      21.189  10.404 -15.002  1.00  0.00      A    H
ATOM   3009  HB2 ALA A 211      19.709  11.391 -14.858  1.00  0.00      A    H
ATOM   3010  HB3 ALA A 211      19.526   9.783 -15.471  1.00  0.00      A    H
ATOM   3011  C   ALA A 211      20.914  10.047 -17.794  1.00  0.00      A    C
ATOM   3012  O   ALA A 211      22.043  10.142 -18.378  1.00  0.00      A    O
ATOM   3013  N   MET A 212      20.206   8.906 -17.884  1.00  0.00      A    N
ATOM   3014  HN  MET A 212      19.348   8.921 -17.375  1.00  0.00      A    H
ATOM   3015  CA  MET A 212      20.593   7.693 -18.574  1.00  0.00      A    C
ATOM   3016  HA  MET A 212      21.632   7.793 -18.852  1.00  0.00      A    H
ATOM   3017  CB  MET A 212      20.397   6.430 -17.660  1.00  0.00      A    C
ATOM   3018  HB1 MET A 212      20.738   6.755 -16.654  1.00  0.00      A    H
ATOM   3019  HB2 MET A 212      19.330   6.139 -17.555  1.00  0.00      A    H
ATOM   3020  CG  MET A 212      21.220   5.156 -18.144  1.00  0.00      A    C
ATOM   3021  HG1 MET A 212      20.798   4.899 -19.139  1.00  0.00      A    H
ATOM   3022  HG2 MET A 212      22.269   5.521 -18.160  1.00  0.00      A    H
ATOM   3023  SD  MET A 212      21.239   3.870 -16.946  1.00  0.00      A    S
ATOM   3024  CE  MET A 212      19.378   3.478 -16.774  1.00  0.00      A    C
ATOM   3025  HE1 MET A 212      19.175   3.214 -15.714  1.00  0.00      A    H
ATOM   3026  HE2 MET A 212      18.700   4.263 -17.172  1.00  0.00      A    H
ATOM   3027  HE3 MET A 212      19.064   2.495 -17.186  1.00  0.00      A    H
ATOM   3028  C   MET A 212      19.722   7.522 -19.887  1.00  0.00      A    C
ATOM   3029  O   MET A 212      18.507   7.383 -19.837  1.00  0.00      A    O
ATOM   3030  N   ALA A 213      20.408   7.572 -21.067  1.00  0.00      A    N
ATOM   3031  HN  ALA A 213      21.358   7.863 -20.982  1.00  0.00      A    H
ATOM   3032  CA  ALA A 213      19.798   7.328 -22.337  1.00  0.00      A    C
ATOM   3033  HA  ALA A 213      19.164   6.454 -22.296  1.00  0.00      A    H
ATOM   3034  CB  ALA A 213      19.123   8.593 -22.861  1.00  0.00      A    C
ATOM   3035  HB1 ALA A 213      18.947   8.645 -23.957  1.00  0.00      A    H
ATOM   3036  HB2 ALA A 213      18.164   8.834 -22.355  1.00  0.00      A    H
ATOM   3037  HB3 ALA A 213      19.748   9.445 -22.520  1.00  0.00      A    H
ATOM   3038  C   ALA A 213      20.785   6.948 -23.351  1.00  0.00      A    C
ATOM   3039  O   ALA A 213      21.942   7.428 -23.474  1.00  0.00      A    O
ATOM   3040  N   SER A 214      20.369   6.047 -24.250  1.00  0.00      A    N
ATOM   3041  HN  SER A 214      19.412   5.766 -24.243  1.00  0.00      A    H
ATOM   3042  CA  SER A 214      21.079   5.426 -25.371  1.00  0.00      A    C
ATOM   3043  HA  SER A 214      21.712   6.237 -25.698  1.00  0.00      A    H
ATOM   3044  CB  SER A 214      21.961   4.263 -24.890  1.00  0.00      A    C
ATOM   3045  HB1 SER A 214      22.583   3.712 -25.628  1.00  0.00      A    H
ATOM   3046  HB2 SER A 214      22.702   4.578 -24.124  1.00  0.00      A    H
ATOM   3047  OG  SER A 214      21.241   3.269 -24.243  1.00  0.00      A    O
ATOM   3048  HG1 SER A 214      21.843   2.745 -23.709  1.00  0.00      A    H
ATOM   3049  C   SER A 214      20.129   5.032 -26.415  1.00  0.00      A    C
ATOM   3050  O   SER A 214      18.897   5.215 -26.220  1.00  0.00      A    O
ATOM   3051  N   TYR A 215      20.501   4.497 -27.567  1.00  0.00      A    N
ATOM   3052  HN  TYR A 215      21.447   4.397 -27.866  1.00  0.00      A    H
ATOM   3053  CA  TYR A 215      19.547   4.211 -28.627  1.00  0.00      A    C
ATOM   3054  HA  TYR A 215      18.648   3.716 -28.293  1.00  0.00      A    H
ATOM   3055  CB  TYR A 215      19.171   5.487 -29.526  1.00  0.00      A    C
ATOM   3056  HB1 TYR A 215      18.643   5.142 -30.441  1.00  0.00      A    H
ATOM   3057  HB2 TYR A 215      18.541   6.211 -28.967  1.00  0.00      A    H
ATOM   3058  CG  TYR A 215      20.374   6.339 -29.939  1.00  0.00      A    C
ATOM   3059  CD1 TYR A 215      20.852   6.152 -31.219  1.00  0.00      A    C
ATOM   3060  HD1 TYR A 215      20.399   5.479 -31.932  1.00  0.00      A    H
ATOM   3061  CE1 TYR A 215      22.044   6.763 -31.589  1.00  0.00      A    C
ATOM   3062  HE1 TYR A 215      22.551   6.638 -32.535  1.00  0.00      A    H
ATOM   3063  CZ  TYR A 215      22.713   7.687 -30.709  1.00  0.00      A    C
ATOM   3064  OH  TYR A 215      23.885   8.306 -31.026  1.00  0.00      A    O
ATOM   3065  HH  TYR A 215      24.232   8.648 -30.199  1.00  0.00      A    H
ATOM   3066  CD2 TYR A 215      21.040   7.191 -29.052  1.00  0.00      A    C
ATOM   3067  HD2 TYR A 215      20.663   7.287 -28.044  1.00  0.00      A    H
ATOM   3068  CE2 TYR A 215      22.158   7.873 -29.428  1.00  0.00      A    C
ATOM   3069  HE2 TYR A 215      22.659   8.373 -28.612  1.00  0.00      A    H
ATOM   3070  C   TYR A 215      20.298   3.190 -29.517  1.00  0.00      A    C
ATOM   3071  O   TYR A 215      21.530   3.231 -29.516  1.00  0.00      A    O
ATOM   3072  N   PRO A 216      19.623   2.235 -30.260  1.00  0.00      A    N
ATOM   3073  CD  PRO A 216      18.158   2.087 -30.241  1.00  0.00      A    C
ATOM   3074  HD1 PRO A 216      17.758   3.117 -30.359  1.00  0.00      A    H
ATOM   3075  HD2 PRO A 216      17.806   1.760 -29.239  1.00  0.00      A    H
ATOM   3076  CA  PRO A 216      20.252   1.452 -31.331  1.00  0.00      A    C
ATOM   3077  HA  PRO A 216      21.207   1.026 -31.059  1.00  0.00      A    H
ATOM   3078  CB  PRO A 216      19.198   0.389 -31.501  1.00  0.00      A    C
ATOM   3079  HB1 PRO A 216      19.158  -0.109 -32.493  1.00  0.00      A    H
ATOM   3080  HB2 PRO A 216      19.323  -0.398 -30.726  1.00  0.00      A    H
ATOM   3081  CG  PRO A 216      17.820   1.074 -31.297  1.00  0.00      A    C
ATOM   3082  HG1 PRO A 216      17.556   1.579 -32.251  1.00  0.00      A    H
ATOM   3083  HG2 PRO A 216      17.042   0.377 -30.918  1.00  0.00      A    H
ATOM   3084  C   PRO A 216      20.361   2.226 -32.623  1.00  0.00      A    C
ATOM   3085  O   PRO A 216      19.637   3.304 -32.795  1.00  0.00      A    O
ATOM   3086  N   THR A 217      21.230   1.733 -33.493  1.00  0.00      A    N
ATOM   3087  HN  THR A 217      21.821   0.957 -33.284  1.00  0.00      A    H
ATOM   3088  CA  THR A 217      21.500   2.180 -34.877  1.00  0.00      A    C
ATOM   3089  HA  THR A 217      20.812   2.974 -35.127  1.00  0.00      A    H
ATOM   3090  CB  THR A 217      22.887   2.721 -35.111  1.00  0.00      A    C
ATOM   3091  HB  THR A 217      23.630   1.948 -34.820  1.00  0.00      A    H
ATOM   3092  OG1 THR A 217      23.076   3.967 -34.449  1.00  0.00      A    O
ATOM   3093  HG1 THR A 217      22.465   4.526 -34.934  1.00  0.00      A    H
ATOM   3094  CG2 THR A 217      23.166   3.038 -36.576  1.00  0.00      A    C
ATOM   3095 HG21 THR A 217      22.922   2.129 -37.166  1.00  0.00      A    H
ATOM   3096 HG22 THR A 217      22.471   3.770 -37.041  1.00  0.00      A    H
ATOM   3097 HG23 THR A 217      24.232   3.333 -36.676  1.00  0.00      A    H
ATOM   3098  C   THR A 217      21.141   1.066 -35.792  1.00  0.00      A    C
ATOM   3099  O   THR A 217      21.565  -0.076 -35.605  1.00  0.00      A    O
ATOM   3100  N   LYS A 218      20.400   1.371 -36.870  1.00  0.00      A    N
ATOM   3101  HN  LYS A 218      20.084   2.307 -37.003  1.00  0.00      A    H
ATOM   3102  CA  LYS A 218      20.053   0.431 -37.926  1.00  0.00      A    C
ATOM   3103  HA  LYS A 218      20.637  -0.466 -37.786  1.00  0.00      A    H
ATOM   3104  CB  LYS A 218      18.624  -0.049 -37.873  1.00  0.00      A    C
ATOM   3105  HB1 LYS A 218      18.541  -0.531 -36.875  1.00  0.00      A    H
ATOM   3106  HB2 LYS A 218      17.950   0.833 -37.915  1.00  0.00      A    H
ATOM   3107  CG  LYS A 218      18.268  -1.058 -38.927  1.00  0.00      A    C
ATOM   3108  HG1 LYS A 218      17.170  -1.224 -38.942  1.00  0.00      A    H
ATOM   3109  HG2 LYS A 218      18.396  -0.529 -39.896  1.00  0.00      A    H
ATOM   3110  CD  LYS A 218      19.012  -2.369 -38.934  1.00  0.00      A    C
ATOM   3111  HD1 LYS A 218      20.090  -2.111 -39.006  1.00  0.00      A    H
ATOM   3112  HD2 LYS A 218      18.785  -3.057 -38.092  1.00  0.00      A    H
ATOM   3113  CE  LYS A 218      18.589  -3.237 -40.077  1.00  0.00      A    C
ATOM   3114  HE1 LYS A 218      17.537  -3.530 -39.871  1.00  0.00      A    H
ATOM   3115  HE2 LYS A 218      18.736  -2.746 -41.062  1.00  0.00      A    H
ATOM   3116  NZ  LYS A 218      19.420  -4.411 -40.131  1.00  0.00      A    N
ATOM   3117  HZ1 LYS A 218      19.235  -4.847 -39.205  1.00  0.00      A    H
ATOM   3118  HZ2 LYS A 218      19.151  -5.119 -40.843  1.00  0.00      A    H
ATOM   3119  HZ3 LYS A 218      20.405  -4.086 -40.214  1.00  0.00      A    H
ATOM   3120  C   LYS A 218      20.291   1.217 -39.173  1.00  0.00      A    C
ATOM   3121  O   LYS A 218      19.813   2.325 -39.275  1.00  0.00      A    O
ATOM   3122  N   SER A 219      21.316   0.849 -39.897  1.00  0.00      A    N
ATOM   3123  HN  SER A 219      21.679  -0.078 -39.846  1.00  0.00      A    H
ATOM   3124  CA  SER A 219      21.949   1.584 -41.063  1.00  0.00      A    C
ATOM   3125  HA  SER A 219      21.629   2.606 -40.922  1.00  0.00      A    H
ATOM   3126  CB  SER A 219      23.417   1.448 -41.106  1.00  0.00      A    C
ATOM   3127  HB1 SER A 219      23.807   1.577 -40.074  1.00  0.00      A    H
ATOM   3128  HB2 SER A 219      23.748   0.441 -41.441  1.00  0.00      A    H
ATOM   3129  OG  SER A 219      24.098   2.504 -41.832  1.00  0.00      A    O
ATOM   3130  HG1 SER A 219      24.974   2.722 -41.506  1.00  0.00      A    H
ATOM   3131  C   SER A 219      21.324   1.135 -42.388  1.00  0.00      A    C
ATOM   3132  O   SER A 219      21.689   0.087 -42.967  1.00  0.00      A    O
ATOM   3133  N   SER A 220      20.369   1.889 -42.912  1.00  0.00      A    N
ATOM   3134  HN  SER A 220      20.029   2.661 -42.382  1.00  0.00      A    H
ATOM   3135  CA  SER A 220      19.711   1.506 -44.180  1.00  0.00      A    C
ATOM   3136  HA  SER A 220      20.051   0.530 -44.494  1.00  0.00      A    H
ATOM   3137  CB  SER A 220      18.142   1.325 -44.035  1.00  0.00      A    C
ATOM   3138  HB1 SER A 220      17.896   0.754 -43.114  1.00  0.00      A    H
ATOM   3139  HB2 SER A 220      17.580   2.279 -43.940  1.00  0.00      A    H
ATOM   3140  OG  SER A 220      17.655   0.553 -45.164  1.00  0.00      A    O
ATOM   3141  HG1 SER A 220      17.386  -0.317 -44.860  1.00  0.00      A    H
ATOM   3142  C   SER A 220      20.028   2.646 -45.190  1.00  0.00      A    C
ATOM   3143  O   SER A 220      20.750   3.568 -44.849  1.00  0.00      A    O
ATOM   3144  N   SER A 221      19.469   2.454 -46.402  1.00  0.00      A    N
ATOM   3145  HN  SER A 221      19.062   1.549 -46.496  1.00  0.00      A    H
ATOM   3146  CA  SER A 221      19.467   3.462 -47.415  1.00  0.00      A    C
ATOM   3147  HA  SER A 221      20.041   4.313 -47.079  1.00  0.00      A    H
ATOM   3148  CB  SER A 221      20.126   2.893 -48.786  1.00  0.00      A    C
ATOM   3149  HB1 SER A 221      21.141   2.481 -48.603  1.00  0.00      A    H
ATOM   3150  HB2 SER A 221      19.436   2.079 -49.095  1.00  0.00      A    H
ATOM   3151  OG  SER A 221      20.312   3.767 -49.878  1.00  0.00      A    O
ATOM   3152  HG1 SER A 221      21.007   4.378 -49.620  1.00  0.00      A    H
ATOM   3153  C   SER A 221      18.082   4.028 -47.476  1.00  0.00      A    C
ATOM   3154  O   SER A 221      17.539   4.559 -46.500  1.00  0.00      A    O
ATOM   3155  N   THR A 222      17.398   3.957 -48.643  1.00  0.00      A    N
ATOM   3156  HN  THR A 222      17.916   3.568 -49.402  1.00  0.00      A    H
ATOM   3157  CA  THR A 222      16.040   4.374 -48.917  1.00  0.00      A    C
ATOM   3158  HA  THR A 222      15.857   5.360 -48.516  1.00  0.00      A    H
ATOM   3159  CB  THR A 222      15.620   4.532 -50.394  1.00  0.00      A    C
ATOM   3160  HB  THR A 222      14.517   4.546 -50.531  1.00  0.00      A    H
ATOM   3161  OG1 THR A 222      16.206   3.596 -51.241  1.00  0.00      A    O
ATOM   3162  HG1 THR A 222      16.123   2.708 -50.884  1.00  0.00      A    H
ATOM   3163  CG2 THR A 222      16.143   5.895 -50.847  1.00  0.00      A    C
ATOM   3164 HG21 THR A 222      16.012   6.135 -51.924  1.00  0.00      A    H
ATOM   3165 HG22 THR A 222      15.629   6.758 -50.372  1.00  0.00      A    H
ATOM   3166 HG23 THR A 222      17.226   6.026 -50.637  1.00  0.00      A    H
ATOM   3167  C   THR A 222      14.931   3.541 -48.254  1.00  0.00      A    C
ATOM   3168  O   THR A 222      14.895   2.315 -48.450  1.00  0.00      A    O
ATOM   3169  N   SER A 223      14.049   4.059 -47.285  1.00  0.00      A    N
ATOM   3170  HN  SER A 223      13.880   5.025 -47.108  1.00  0.00      A    H
ATOM   3171  CA  SER A 223      13.130   3.154 -46.581  1.00  0.00      A    C
ATOM   3172  HA  SER A 223      13.671   2.242 -46.377  1.00  0.00      A    H
ATOM   3173  CB  SER A 223      12.534   3.810 -45.252  1.00  0.00      A    C
ATOM   3174  HB1 SER A 223      11.977   3.022 -44.702  1.00  0.00      A    H
ATOM   3175  HB2 SER A 223      13.344   4.107 -44.551  1.00  0.00      A    H
ATOM   3176  OG  SER A 223      11.563   4.851 -45.421  1.00  0.00      A    O
ATOM   3177  HG1 SER A 223      12.011   5.647 -45.714  1.00  0.00      A    H
ATOM   3178  C   SER A 223      11.960   2.810 -47.448  1.00  0.00      A    C
ATOM   3179  O   SER A 223      11.628   3.536 -48.388  1.00  0.00      A    O
ATOM   3180  N   SER A 224      11.254   1.716 -47.086  1.00  0.00      A    N
ATOM   3181  HN  SER A 224      11.561   1.208 -46.286  1.00  0.00      A    H
ATOM   3182  CA  SER A 224      10.083   1.330 -47.785  1.00  0.00      A    C
ATOM   3183  HA  SER A 224      10.007   1.801 -48.754  1.00  0.00      A    H
ATOM   3184  CB  SER A 224      10.193  -0.205 -48.001  1.00  0.00      A    C
ATOM   3185  HB1 SER A 224      11.214  -0.471 -48.346  1.00  0.00      A    H
ATOM   3186  HB2 SER A 224      10.265  -0.795 -47.062  1.00  0.00      A    H
ATOM   3187  OG  SER A 224       9.241  -0.740 -48.945  1.00  0.00      A    O
ATOM   3188  HG1 SER A 224       9.589  -1.632 -49.020  1.00  0.00      A    H
ATOM   3189  C   SER A 224       8.894   1.663 -46.861  1.00  0.00      A    C
ATOM   3190  O   SER A 224       8.730   0.812 -45.950  1.00  0.00      A    O
ATOM   3191  N   PRO A 225       8.119   2.682 -47.021  1.00  0.00      A    N
ATOM   3192  CD  PRO A 225       8.316   3.639 -48.090  1.00  0.00      A    C
ATOM   3193  HD1 PRO A 225       8.461   3.045 -49.017  1.00  0.00      A    H
ATOM   3194  HD2 PRO A 225       9.164   4.342 -47.942  1.00  0.00      A    H
ATOM   3195  CA  PRO A 225       7.032   3.047 -46.193  1.00  0.00      A    C
ATOM   3196  HA  PRO A 225       7.380   3.000 -45.172  1.00  0.00      A    H
ATOM   3197  CB  PRO A 225       6.570   4.475 -46.644  1.00  0.00      A    C
ATOM   3198  HB1 PRO A 225       5.486   4.636 -46.464  1.00  0.00      A    H
ATOM   3199  HB2 PRO A 225       7.116   5.261 -46.080  1.00  0.00      A    H
ATOM   3200  CG  PRO A 225       7.015   4.492 -48.084  1.00  0.00      A    C
ATOM   3201  HG1 PRO A 225       6.213   4.018 -48.691  1.00  0.00      A    H
ATOM   3202  HG2 PRO A 225       7.256   5.420 -48.646  1.00  0.00      A    H
ATOM   3203  C   PRO A 225       5.882   2.094 -46.492  1.00  0.00      A    C
ATOM   3204  O   PRO A 225       6.151   1.471 -47.529  1.00  0.00      A    O
ATOM   3205  N   PRO A 226       4.782   1.768 -45.772  1.00  0.00      A    N
ATOM   3206  CD  PRO A 226       4.547   2.467 -44.517  1.00  0.00      A    C
ATOM   3207  HD1 PRO A 226       4.588   3.576 -44.560  1.00  0.00      A    H
ATOM   3208  HD2 PRO A 226       5.404   2.155 -43.882  1.00  0.00      A    H
ATOM   3209  CA  PRO A 226       3.989   0.587 -46.004  1.00  0.00      A    C
ATOM   3210  HA  PRO A 226       4.544  -0.337 -46.073  1.00  0.00      A    H
ATOM   3211  CB  PRO A 226       3.077   0.574 -44.746  1.00  0.00      A    C
ATOM   3212  HB1 PRO A 226       2.022   0.313 -44.974  1.00  0.00      A    H
ATOM   3213  HB2 PRO A 226       3.637  -0.044 -44.012  1.00  0.00      A    H
ATOM   3214  CG  PRO A 226       3.142   2.038 -44.107  1.00  0.00      A    C
ATOM   3215  HG1 PRO A 226       2.423   2.742 -44.577  1.00  0.00      A    H
ATOM   3216  HG2 PRO A 226       2.923   1.963 -43.021  1.00  0.00      A    H
ATOM   3217  C   PRO A 226       3.143   0.890 -47.245  1.00  0.00      A    C
ATOM   3218  O   PRO A 226       2.887   2.117 -47.389  1.00  0.00      A    O
ATOM   3219  N   PRO A 227       2.698  -0.028 -48.108  1.00  0.00      A    N
ATOM   3220  CD  PRO A 227       2.939  -1.449 -47.873  1.00  0.00      A    C
ATOM   3221  HD1 PRO A 227       2.654  -1.871 -46.885  1.00  0.00      A    H
ATOM   3222  HD2 PRO A 227       4.016  -1.694 -47.997  1.00  0.00      A    H
ATOM   3223  CA  PRO A 227       2.198   0.223 -49.418  1.00  0.00      A    C
ATOM   3224  HA  PRO A 227       2.843   0.896 -49.963  1.00  0.00      A    H
ATOM   3225  CB  PRO A 227       2.121  -1.164 -50.060  1.00  0.00      A    C
ATOM   3226  HB1 PRO A 227       1.306  -1.345 -50.793  1.00  0.00      A    H
ATOM   3227  HB2 PRO A 227       3.066  -1.326 -50.620  1.00  0.00      A    H
ATOM   3228  CG  PRO A 227       2.009  -2.098 -48.880  1.00  0.00      A    C
ATOM   3229  HG1 PRO A 227       1.086  -2.155 -48.265  1.00  0.00      A    H
ATOM   3230  HG2 PRO A 227       2.249  -3.134 -49.202  1.00  0.00      A    H
ATOM   3231  C   PRO A 227       0.864   0.981 -49.337  1.00  0.00      A    C
ATOM   3232  O   PRO A 227       0.314   1.048 -48.246  1.00  0.00      A    O
ATOM   3233  N   SER A 228       0.341   1.350 -50.492  1.00  0.00      A    N
ATOM   3234  HN  SER A 228       0.874   1.384 -51.333  1.00  0.00      A    H
ATOM   3235  CA  SER A 228      -1.016   2.012 -50.700  1.00  0.00      A    C
ATOM   3236  HA  SER A 228      -1.112   2.695 -49.869  1.00  0.00      A    H
ATOM   3237  CB  SER A 228      -1.008   2.761 -52.045  1.00  0.00      A    C
ATOM   3238  HB1 SER A 228      -1.984   3.196 -52.347  1.00  0.00      A    H
ATOM   3239  HB2 SER A 228      -0.346   3.628 -51.834  1.00  0.00      A    H
ATOM   3240  OG  SER A 228      -0.535   1.978 -53.131  1.00  0.00      A    O
ATOM   3241  HG1 SER A 228      -0.473   2.551 -53.899  1.00  0.00      A    H
ATOM   3242  C   SER A 228      -2.131   0.943 -50.629  1.00  0.00      A    C
ATOM   3243  O   SER A 228      -1.991  -0.162 -51.243  1.00  0.00      A    O
ATOM   3244  N   PRO A 229      -3.242   1.220 -50.024  1.00  0.00      A    N
ATOM   3245  CD  PRO A 229      -3.606   2.500 -49.438  1.00  0.00      A    C
ATOM   3246  HD1 PRO A 229      -3.454   3.347 -50.141  1.00  0.00      A    H
ATOM   3247  HD2 PRO A 229      -3.077   2.504 -48.461  1.00  0.00      A    H
ATOM   3248  CA  PRO A 229      -4.337   0.237 -49.995  1.00  0.00      A    C
ATOM   3249  HA  PRO A 229      -4.038  -0.722 -49.600  1.00  0.00      A    H
ATOM   3250  CB  PRO A 229      -5.326   0.899 -48.968  1.00  0.00      A    C
ATOM   3251  HB1 PRO A 229      -6.348   0.469 -49.050  1.00  0.00      A    H
ATOM   3252  HB2 PRO A 229      -4.955   0.676 -47.945  1.00  0.00      A    H
ATOM   3253  CG  PRO A 229      -5.115   2.415 -49.258  1.00  0.00      A    C
ATOM   3254  HG1 PRO A 229      -5.555   2.841 -50.185  1.00  0.00      A    H
ATOM   3255  HG2 PRO A 229      -5.283   2.959 -48.304  1.00  0.00      A    H
ATOM   3256  C   PRO A 229      -5.019   0.047 -51.319  1.00  0.00      A    C
ATOM   3257  O   PRO A 229      -4.863   0.792 -52.275  1.00  0.00      A    O
ATOM   3258  N   SER A 230      -5.823  -1.099 -51.444  1.00  0.00      A    N
ATOM   3259  HN  SER A 230      -5.786  -1.716 -50.661  1.00  0.00      A    H
ATOM   3260  CA  SER A 230      -6.871  -1.251 -52.495  1.00  0.00      A    C
ATOM   3261  HA  SER A 230      -6.442  -1.244 -53.486  1.00  0.00      A    H
ATOM   3262  CB  SER A 230      -7.471  -2.655 -52.525  1.00  0.00      A    C
ATOM   3263  HB1 SER A 230      -8.387  -2.680 -53.153  1.00  0.00      A    H
ATOM   3264  HB2 SER A 230      -6.784  -3.445 -52.897  1.00  0.00      A    H
ATOM   3265  OG  SER A 230      -7.867  -2.995 -51.246  1.00  0.00      A    O
ATOM   3266  HG1 SER A 230      -8.278  -3.858 -51.331  1.00  0.00      A    H
ATOM   3267  C   SER A 230      -7.897  -0.100 -52.592  1.00  0.00      A    C
ATOM   3268  O   SER A 230      -7.959   0.731 -51.659  1.00  0.00      A    O
ATOM   3269  N   PRO A 231      -8.653   0.025 -53.611  1.00  0.00      A    N
ATOM   3270  CD  PRO A 231      -8.386  -0.536 -54.936  1.00  0.00      A    C
ATOM   3271  HD1 PRO A 231      -8.957  -1.488 -54.982  1.00  0.00      A    H
ATOM   3272  HD2 PRO A 231      -7.300  -0.564 -55.169  1.00  0.00      A    H
ATOM   3273  CA  PRO A 231      -9.833   0.860 -53.572  1.00  0.00      A    C
ATOM   3274  HA  PRO A 231      -9.623   1.853 -53.203  1.00  0.00      A    H
ATOM   3275  CB  PRO A 231     -10.283   0.878 -55.068  1.00  0.00      A    C
ATOM   3276  HB1 PRO A 231     -11.183   0.295 -55.357  1.00  0.00      A    H
ATOM   3277  HB2 PRO A 231     -10.515   1.904 -55.424  1.00  0.00      A    H
ATOM   3278  CG  PRO A 231      -9.086   0.433 -55.886  1.00  0.00      A    C
ATOM   3279  HG1 PRO A 231      -9.240  -0.018 -56.889  1.00  0.00      A    H
ATOM   3280  HG2 PRO A 231      -8.602   1.429 -55.974  1.00  0.00      A    H
ATOM   3281  C   PRO A 231     -10.903   0.229 -52.704  1.00  0.00      A    C
ATOM   3282  O   PRO A 231     -10.718  -0.870 -52.259  1.00  0.00      A    O
ATOM   3283  N   GLY A 232     -12.064   0.878 -52.423  1.00  0.00      A    N
ATOM   3284  HN  GLY A 232     -12.717   0.416 -51.827  1.00  0.00      A    H
ATOM   3285  CA  GLY A 232     -12.276   2.369 -52.696  1.00  0.00      A    C
ATOM   3286  HA1 GLY A 232     -12.935   2.755 -51.932  1.00  0.00      A    H
ATOM   3287  HA2 GLY A 232     -11.333   2.895 -52.686  1.00  0.00      A    H
ATOM   3288  C   GLY A 232     -13.025   2.629 -53.982  1.00  0.00      A    C
ATOM   3289  O   GLY A 232     -13.602   1.684 -54.560  1.00  0.00      A    O
ATOM   3290  N   THR A 233     -13.000   3.836 -54.488  1.00  0.00      A    N
ATOM   3291  HN  THR A 233     -12.648   4.643 -54.020  1.00  0.00      A    H
ATOM   3292  CA  THR A 233     -13.451   4.093 -55.869  1.00  0.00      A    C
ATOM   3293  HA  THR A 233     -14.341   3.520 -56.086  1.00  0.00      A    H
ATOM   3294  CB  THR A 233     -14.013   5.559 -56.019  1.00  0.00      A    C
ATOM   3295  HB  THR A 233     -13.243   6.359 -55.964  1.00  0.00      A    H
ATOM   3296  OG1 THR A 233     -15.048   5.822 -55.036  1.00  0.00      A    O
ATOM   3297  HG1 THR A 233     -14.784   6.616 -54.566  1.00  0.00      A    H
ATOM   3298  CG2 THR A 233     -14.753   5.584 -57.310  1.00  0.00      A    C
ATOM   3299 HG21 THR A 233     -15.336   4.651 -57.464  1.00  0.00      A    H
ATOM   3300 HG22 THR A 233     -15.343   6.506 -57.495  1.00  0.00      A    H
ATOM   3301 HG23 THR A 233     -14.053   5.595 -58.173  1.00  0.00      A    H
ATOM   3302  C   THR A 233     -12.368   3.787 -56.916  1.00  0.00      A    C
ATOM   3303  O   THR A 233     -11.329   4.451 -56.945  1.00  0.00      A    O
ATOM   3304  N   PRO A 234     -12.508   2.827 -57.856  1.00  0.00      A    N
ATOM   3305  CD  PRO A 234     -13.623   1.929 -58.011  1.00  0.00      A    C
ATOM   3306  HD1 PRO A 234     -14.599   2.416 -57.796  1.00  0.00      A    H
ATOM   3307  HD2 PRO A 234     -13.501   1.136 -57.242  1.00  0.00      A    H
ATOM   3308  CA  PRO A 234     -11.499   2.612 -58.868  1.00  0.00      A    C
ATOM   3309  HA  PRO A 234     -10.500   2.434 -58.501  1.00  0.00      A    H
ATOM   3310  CB  PRO A 234     -12.016   1.349 -59.608  1.00  0.00      A    C
ATOM   3311  HB1 PRO A 234     -11.836   1.315 -60.704  1.00  0.00      A    H
ATOM   3312  HB2 PRO A 234     -11.625   0.410 -59.160  1.00  0.00      A    H
ATOM   3313  CG  PRO A 234     -13.533   1.305 -59.401  1.00  0.00      A    C
ATOM   3314  HG1 PRO A 234     -14.116   1.845 -60.177  1.00  0.00      A    H
ATOM   3315  HG2 PRO A 234     -13.898   0.261 -59.304  1.00  0.00      A    H
ATOM   3316  C   PRO A 234     -11.482   3.767 -59.874  1.00  0.00      A    C
ATOM   3317  O   PRO A 234     -12.405   4.567 -59.970  1.00  0.00      A    O
ATOM   3318  N   PRO A 235     -10.436   4.058 -60.657  1.00  0.00      A    N
ATOM   3319  CD  PRO A 235     -10.687   4.964 -61.794  1.00  0.00      A    C
ATOM   3320  HD1 PRO A 235     -10.395   5.959 -61.394  1.00  0.00      A    H
ATOM   3321  HD2 PRO A 235     -11.735   4.926 -62.163  1.00  0.00      A    H
ATOM   3322  CA  PRO A 235      -9.287   3.203 -60.895  1.00  0.00      A    C
ATOM   3323  HA  PRO A 235      -9.593   2.170 -60.964  1.00  0.00      A    H
ATOM   3324  CB  PRO A 235      -8.501   3.879 -61.991  1.00  0.00      A    C
ATOM   3325  HB1 PRO A 235      -7.954   4.791 -61.669  1.00  0.00      A    H
ATOM   3326  HB2 PRO A 235      -7.871   3.158 -62.555  1.00  0.00      A    H
ATOM   3327  CG  PRO A 235      -9.715   4.454 -62.807  1.00  0.00      A    C
ATOM   3328  HG1 PRO A 235      -9.450   5.254 -63.531  1.00  0.00      A    H
ATOM   3329  HG2 PRO A 235     -10.193   3.570 -63.281  1.00  0.00      A    H
ATOM   3330  C   PRO A 235      -8.367   3.319 -59.680  1.00  0.00      A    C
ATOM   3331  O   PRO A 235      -8.668   4.234 -58.913  1.00  0.00      A    O
ATOM   3332  N   PRO A 236      -7.333   2.504 -59.448  1.00  0.00      A    N
ATOM   3333  CD  PRO A 236      -7.011   1.345 -60.254  1.00  0.00      A    C
ATOM   3334  HD1 PRO A 236      -6.311   1.652 -61.061  1.00  0.00      A    H
ATOM   3335  HD2 PRO A 236      -7.914   0.956 -60.770  1.00  0.00      A    H
ATOM   3336  CA  PRO A 236      -6.542   2.540 -58.166  1.00  0.00      A    C
ATOM   3337  HA  PRO A 236      -7.279   2.450 -57.381  1.00  0.00      A    H
ATOM   3338  CB  PRO A 236      -5.672   1.290 -58.241  1.00  0.00      A    C
ATOM   3339  HB1 PRO A 236      -4.716   1.650 -58.678  1.00  0.00      A    H
ATOM   3340  HB2 PRO A 236      -5.458   0.782 -57.277  1.00  0.00      A    H
ATOM   3341  CG  PRO A 236      -6.354   0.366 -59.220  1.00  0.00      A    C
ATOM   3342  HG1 PRO A 236      -5.681  -0.345 -59.745  1.00  0.00      A    H
ATOM   3343  HG2 PRO A 236      -7.125  -0.212 -58.667  1.00  0.00      A    H
ATOM   3344  C   PRO A 236      -5.646   3.767 -57.889  1.00  0.00      A    C
ATOM   3345  O   PRO A 236      -5.276   4.419 -58.847  1.00  0.00      A    O
ATOM   3346  N   PRO A 237      -5.144   3.934 -56.673  1.00  0.00      A    N
ATOM   3347  CD  PRO A 237      -5.731   3.441 -55.438  1.00  0.00      A    C
ATOM   3348  HD1 PRO A 237      -6.057   2.387 -55.562  1.00  0.00      A    H
ATOM   3349  HD2 PRO A 237      -6.701   3.940 -55.228  1.00  0.00      A    H
ATOM   3350  CA  PRO A 237      -3.968   4.823 -56.319  1.00  0.00      A    C
ATOM   3351  HA  PRO A 237      -4.273   5.765 -56.749  1.00  0.00      A    H
ATOM   3352  CB  PRO A 237      -4.031   4.885 -54.707  1.00  0.00      A    C
ATOM   3353  HB1 PRO A 237      -2.965   4.866 -54.394  1.00  0.00      A    H
ATOM   3354  HB2 PRO A 237      -4.510   5.828 -54.366  1.00  0.00      A    H
ATOM   3355  CG  PRO A 237      -4.855   3.707 -54.197  1.00  0.00      A    C
ATOM   3356  HG1 PRO A 237      -4.183   2.845 -53.996  1.00  0.00      A    H
ATOM   3357  HG2 PRO A 237      -5.417   3.698 -53.239  1.00  0.00      A    H
ATOM   3358  C   PRO A 237      -2.589   4.345 -56.802  1.00  0.00      A    C
ATOM   3359  O   PRO A 237      -2.492   3.151 -57.227  1.00  0.00      A    O
ATOM   3360  N   PRO A 238      -1.535   5.189 -56.850  1.00  0.00      A    N
ATOM   3361  CD  PRO A 238      -1.562   6.520 -56.328  1.00  0.00      A    C
ATOM   3362  HD1 PRO A 238      -2.130   6.674 -55.386  1.00  0.00      A    H
ATOM   3363  HD2 PRO A 238      -1.982   7.199 -57.101  1.00  0.00      A    H
ATOM   3364  CA  PRO A 238      -0.214   4.769 -57.337  1.00  0.00      A    C
ATOM   3365  HA  PRO A 238      -0.340   4.213 -58.254  1.00  0.00      A    H
ATOM   3366  CB  PRO A 238       0.365   6.218 -57.502  1.00  0.00      A    C
ATOM   3367  HB1 PRO A 238       1.473   6.264 -57.570  1.00  0.00      A    H
ATOM   3368  HB2 PRO A 238      -0.052   6.621 -58.449  1.00  0.00      A    H
ATOM   3369  CG  PRO A 238      -0.159   6.977 -56.324  1.00  0.00      A    C
ATOM   3370  HG1 PRO A 238       0.419   6.716 -55.412  1.00  0.00      A    H
ATOM   3371  HG2 PRO A 238      -0.200   8.078 -56.473  1.00  0.00      A    H
ATOM   3372  C   PRO A 238       0.550   3.957 -56.359  1.00  0.00      A    C
ATOM   3373  O   PRO A 238       0.102   3.934 -55.193  1.00  0.00      A    O
ATOM   3374  N   PRO A 239       1.560   3.134 -56.677  1.00  0.00      A    N
ATOM   3375  CD  PRO A 239       2.032   3.041 -58.025  1.00  0.00      A    C
ATOM   3376  HD1 PRO A 239       2.413   4.027 -58.365  1.00  0.00      A    H
ATOM   3377  HD2 PRO A 239       1.212   2.715 -58.699  1.00  0.00      A    H
ATOM   3378  CA  PRO A 239       2.370   2.340 -55.734  1.00  0.00      A    C
ATOM   3379  HA  PRO A 239       1.681   1.765 -55.133  1.00  0.00      A    H
ATOM   3380  CB  PRO A 239       2.984   1.250 -56.680  1.00  0.00      A    C
ATOM   3381  HB1 PRO A 239       3.995   1.008 -56.285  1.00  0.00      A    H
ATOM   3382  HB2 PRO A 239       2.342   0.344 -56.707  1.00  0.00      A    H
ATOM   3383  CG  PRO A 239       3.083   1.888 -58.108  1.00  0.00      A    C
ATOM   3384  HG1 PRO A 239       4.103   2.307 -58.245  1.00  0.00      A    H
ATOM   3385  HG2 PRO A 239       2.882   1.281 -59.017  1.00  0.00      A    H
ATOM   3386  C   PRO A 239       3.347   3.224 -54.812  1.00  0.00      A    C
ATOM   3387  O   PRO A 239       3.403   4.431 -55.097  1.00  0.00      A    O
ATOM   3388  N   PRO A 240       3.902   2.647 -53.720  1.00  0.00      A    N
ATOM   3389  CD  PRO A 240       3.835   1.246 -53.417  1.00  0.00      A    C
ATOM   3390  HD1 PRO A 240       3.984   0.604 -54.311  1.00  0.00      A    H
ATOM   3391  HD2 PRO A 240       2.871   1.112 -52.882  1.00  0.00      A    H
ATOM   3392  CA  PRO A 240       4.695   3.367 -52.746  1.00  0.00      A    C
ATOM   3393  HA  PRO A 240       3.990   4.058 -52.309  1.00  0.00      A    H
ATOM   3394  CB  PRO A 240       5.155   2.361 -51.693  1.00  0.00      A    C
ATOM   3395  HB1 PRO A 240       6.221   2.443 -51.391  1.00  0.00      A    H
ATOM   3396  HB2 PRO A 240       4.569   2.310 -50.751  1.00  0.00      A    H
ATOM   3397  CG  PRO A 240       4.983   0.998 -52.411  1.00  0.00      A    C
ATOM   3398  HG1 PRO A 240       5.855   0.621 -52.986  1.00  0.00      A    H
ATOM   3399  HG2 PRO A 240       4.635   0.201 -51.720  1.00  0.00      A    H
ATOM   3400  C   PRO A 240       5.987   4.095 -53.288  1.00  0.00      A    C
ATOM   3401  O   PRO A 240       6.902   3.346 -53.706  1.00  0.00      A    O
ATOM   3402  N   PRO A 241       6.093   5.390 -53.395  1.00  0.00      A    N
ATOM   3403  CD  PRO A 241       5.018   6.368 -53.090  1.00  0.00      A    C
ATOM   3404  HD1 PRO A 241       4.353   5.924 -52.318  1.00  0.00      A    H
ATOM   3405  HD2 PRO A 241       4.442   6.532 -54.026  1.00  0.00      A    H
ATOM   3406  CA  PRO A 241       7.398   6.009 -53.596  1.00  0.00      A    C
ATOM   3407  HA  PRO A 241       7.890   5.678 -54.499  1.00  0.00      A    H
ATOM   3408  CB  PRO A 241       7.005   7.421 -53.610  1.00  0.00      A    C
ATOM   3409  HB1 PRO A 241       7.843   8.113 -53.379  1.00  0.00      A    H
ATOM   3410  HB2 PRO A 241       6.680   7.725 -54.628  1.00  0.00      A    H
ATOM   3411  CG  PRO A 241       5.780   7.587 -52.708  1.00  0.00      A    C
ATOM   3412  HG1 PRO A 241       5.961   7.682 -51.616  1.00  0.00      A    H
ATOM   3413  HG2 PRO A 241       5.212   8.496 -52.997  1.00  0.00      A    H
ATOM   3414  C   PRO A 241       8.236   5.778 -52.308  1.00  0.00      A    C
ATOM   3415  O   PRO A 241       7.683   5.453 -51.246  1.00  0.00      A    O
ATOM   3416  N   SER A 242       9.519   6.068 -52.369  1.00  0.00      A    N
ATOM   3417  HN  SER A 242      10.013   6.330 -53.195  1.00  0.00      A    H
ATOM   3418  CA  SER A 242      10.297   5.927 -51.102  1.00  0.00      A    C
ATOM   3419  HA  SER A 242       9.690   5.622 -50.262  1.00  0.00      A    H
ATOM   3420  CB  SER A 242      11.538   4.934 -51.240  1.00  0.00      A    C
ATOM   3421  HB1 SER A 242      12.135   5.156 -52.151  1.00  0.00      A    H
ATOM   3422  HB2 SER A 242      12.180   5.061 -50.342  1.00  0.00      A    H
ATOM   3423  OG  SER A 242      11.270   3.544 -51.284  1.00  0.00      A    O
ATOM   3424  HG1 SER A 242      11.332   3.363 -50.343  1.00  0.00      A    H
ATOM   3425  C   SER A 242      10.947   7.230 -50.693  1.00  0.00      A    C
ATOM   3426  O   SER A 242      11.424   7.889 -51.601  1.00  0.00      A    O
ATOM   3427  N   PRO A 243      11.117   7.677 -49.486  1.00  0.00      A    N
ATOM   3428  CD  PRO A 243      10.488   7.067 -48.284  1.00  0.00      A    C
ATOM   3429  HD1 PRO A 243      10.596   5.962 -48.248  1.00  0.00      A    H
ATOM   3430  HD2 PRO A 243       9.388   7.217 -48.323  1.00  0.00      A    H
ATOM   3431  CA  PRO A 243      11.927   8.814 -49.111  1.00  0.00      A    C
ATOM   3432  HA  PRO A 243      11.654   9.635 -49.758  1.00  0.00      A    H
ATOM   3433  CB  PRO A 243      11.468   9.139 -47.710  1.00  0.00      A    C
ATOM   3434  HB1 PRO A 243      12.121   9.675 -46.989  1.00  0.00      A    H
ATOM   3435  HB2 PRO A 243      10.564   9.775 -47.824  1.00  0.00      A    H
ATOM   3436  CG  PRO A 243      11.062   7.773 -47.087  1.00  0.00      A    C
ATOM   3437  HG1 PRO A 243      11.959   7.186 -46.795  1.00  0.00      A    H
ATOM   3438  HG2 PRO A 243      10.326   7.891 -46.263  1.00  0.00      A    H
ATOM   3439  C   PRO A 243      13.402   8.520 -49.278  1.00  0.00      A    C
ATOM   3440  O   PRO A 243      13.673   7.321 -49.184  1.00  0.00      A    O
ATOM   3441  N   PRO A 244      14.273   9.504 -49.310  1.00  0.00      A    N
ATOM   3442  CD  PRO A 244      13.930  10.914 -49.651  1.00  0.00      A    C
ATOM   3443  HD1 PRO A 244      13.057  11.247 -49.050  1.00  0.00      A    H
ATOM   3444  HD2 PRO A 244      13.478  10.858 -50.664  1.00  0.00      A    H
ATOM   3445  CA  PRO A 244      15.711   9.362 -49.144  1.00  0.00      A    C
ATOM   3446  HA  PRO A 244      16.151   8.559 -49.717  1.00  0.00      A    H
ATOM   3447  CB  PRO A 244      16.311  10.723 -49.607  1.00  0.00      A    C
ATOM   3448  HB1 PRO A 244      17.236  10.994 -49.056  1.00  0.00      A    H
ATOM   3449  HB2 PRO A 244      16.647  10.592 -50.658  1.00  0.00      A    H
ATOM   3450  CG  PRO A 244      15.159  11.720 -49.446  1.00  0.00      A    C
ATOM   3451  HG1 PRO A 244      15.143  12.062 -48.389  1.00  0.00      A    H
ATOM   3452  HG2 PRO A 244      15.237  12.658 -50.037  1.00  0.00      A    H
ATOM   3453  C   PRO A 244      16.045   9.001 -47.703  1.00  0.00      A    C
ATOM   3454  O   PRO A 244      15.149   8.921 -46.915  1.00  0.00      A    O
ATOM   3455  N   PRO A 245      17.242   8.786 -47.269  1.00  0.00      A    N
ATOM   3456  CD  PRO A 245      18.470   8.655 -48.064  1.00  0.00      A    C
ATOM   3457  HD1 PRO A 245      18.999   9.629 -47.999  1.00  0.00      A    H
ATOM   3458  HD2 PRO A 245      18.288   8.589 -49.158  1.00  0.00      A    H
ATOM   3459  CA  PRO A 245      17.458   8.155 -45.919  1.00  0.00      A    C
ATOM   3460  HA  PRO A 245      16.860   7.256 -45.893  1.00  0.00      A    H
ATOM   3461  CB  PRO A 245      18.975   7.819 -45.931  1.00  0.00      A    C
ATOM   3462  HB1 PRO A 245      19.610   8.681 -45.634  1.00  0.00      A    H
ATOM   3463  HB2 PRO A 245      19.196   6.990 -45.225  1.00  0.00      A    H
ATOM   3464  CG  PRO A 245      19.265   7.550 -47.443  1.00  0.00      A    C
ATOM   3465  HG1 PRO A 245      20.347   7.436 -47.667  1.00  0.00      A    H
ATOM   3466  HG2 PRO A 245      18.746   6.581 -47.607  1.00  0.00      A    H
ATOM   3467  C   PRO A 245      17.228   8.903 -44.632  1.00  0.00      A    C
ATOM   3468  O   PRO A 245      17.103  10.150 -44.563  1.00  0.00      A    O
ATOM   3469  N   SER A 246      17.105   8.135 -43.559  1.00  0.00      A    N
ATOM   3470  HN  SER A 246      16.978   7.152 -43.662  1.00  0.00      A    H
ATOM   3471  CA  SER A 246      17.155   8.527 -42.168  1.00  0.00      A    C
ATOM   3472  HA  SER A 246      16.840   9.559 -42.229  1.00  0.00      A    H
ATOM   3473  CB  SER A 246      16.311   7.680 -41.248  1.00  0.00      A    C
ATOM   3474  HB1 SER A 246      15.236   7.802 -41.503  1.00  0.00      A    H
ATOM   3475  HB2 SER A 246      16.581   6.634 -41.507  1.00  0.00      A    H
ATOM   3476  OG  SER A 246      16.448   7.861 -39.844  1.00  0.00      A    O
ATOM   3477  HG1 SER A 246      15.782   8.502 -39.584  1.00  0.00      A    H
ATOM   3478  C   SER A 246      18.572   8.472 -41.647  1.00  0.00      A    C
ATOM   3479  O   SER A 246      19.255   7.398 -41.640  1.00  0.00      A    O
ATOM   3480  N   PRO A 247      19.100   9.706 -41.281  1.00  0.00      A    N
ATOM   3481  CD  PRO A 247      18.613  11.030 -41.627  1.00  0.00      A    C
ATOM   3482  HD1 PRO A 247      17.599  11.200 -41.206  1.00  0.00      A    H
ATOM   3483  HD2 PRO A 247      18.531  11.046 -42.735  1.00  0.00      A    H
ATOM   3484  CA  PRO A 247      20.448   9.708 -40.758  1.00  0.00      A    C
ATOM   3485  HA  PRO A 247      21.022   8.932 -41.240  1.00  0.00      A    H
ATOM   3486  CB  PRO A 247      20.937  11.081 -41.198  1.00  0.00      A    C
ATOM   3487  HB1 PRO A 247      21.825  11.457 -40.647  1.00  0.00      A    H
ATOM   3488  HB2 PRO A 247      21.226  11.009 -42.269  1.00  0.00      A    H
ATOM   3489  CG  PRO A 247      19.729  11.912 -41.035  1.00  0.00      A    C
ATOM   3490  HG1 PRO A 247      19.512  12.043 -39.953  1.00  0.00      A    H
ATOM   3491  HG2 PRO A 247      19.851  12.865 -41.592  1.00  0.00      A    H
ATOM   3492  C   PRO A 247      20.489   9.435 -39.204  1.00  0.00      A    C
ATOM   3493  O   PRO A 247      19.396   9.343 -38.641  1.00  0.00      A    O
ATOM   3494  N   PRO A 248      21.610   9.250 -38.465  1.00  0.00      A    N
ATOM   3495  CD  PRO A 248      22.971   9.097 -39.113  1.00  0.00      A    C
ATOM   3496  HD1 PRO A 248      23.438  10.041 -39.469  1.00  0.00      A    H
ATOM   3497  HD2 PRO A 248      23.148   8.287 -39.853  1.00  0.00      A    H
ATOM   3498  CA  PRO A 248      21.547   8.845 -37.052  1.00  0.00      A    C
ATOM   3499  HA  PRO A 248      20.680   8.221 -36.890  1.00  0.00      A    H
ATOM   3500  CB  PRO A 248      22.880   8.019 -36.879  1.00  0.00      A    C
ATOM   3501  HB1 PRO A 248      23.250   7.885 -35.839  1.00  0.00      A    H
ATOM   3502  HB2 PRO A 248      22.792   6.979 -37.260  1.00  0.00      A    H
ATOM   3503  CG  PRO A 248      23.860   8.758 -37.905  1.00  0.00      A    C
ATOM   3504  HG1 PRO A 248      24.296   9.648 -37.403  1.00  0.00      A    H
ATOM   3505  HG2 PRO A 248      24.656   7.992 -38.017  1.00  0.00      A    H
ATOM   3506  C   PRO A 248      21.525  10.150 -36.258  1.00  0.00      A    C
ATOM   3507  O   PRO A 248      21.651  11.242 -36.836  1.00  0.00      A    O
ATOM   3508  N   PRO A 249      21.517  10.085 -34.881  1.00  0.00      A    N
ATOM   3509  CD  PRO A 249      20.786   9.052 -34.313  1.00  0.00      A    C
ATOM   3510  HD1 PRO A 249      21.480   8.251 -33.978  1.00  0.00      A    H
ATOM   3511  HD2 PRO A 249      19.863   8.763 -34.859  1.00  0.00      A    H
ATOM   3512  CA  PRO A 249      21.539  11.249 -34.035  1.00  0.00      A    C
ATOM   3513  HA  PRO A 249      20.836  11.977 -34.410  1.00  0.00      A    H
ATOM   3514  CB  PRO A 249      21.102  10.781 -32.651  1.00  0.00      A    C
ATOM   3515  HB1 PRO A 249      21.940  10.323 -32.084  1.00  0.00      A    H
ATOM   3516  HB2 PRO A 249      20.481  11.535 -32.121  1.00  0.00      A    H
ATOM   3517  CG  PRO A 249      20.139   9.624 -33.038  1.00  0.00      A    C
ATOM   3518  HG1 PRO A 249      19.993   8.979 -32.145  1.00  0.00      A    H
ATOM   3519  HG2 PRO A 249      19.149  10.073 -33.270  1.00  0.00      A    H
ATOM   3520  C   PRO A 249      22.883  11.975 -33.846  1.00  0.00      A    C
ATOM   3521  O   PRO A 249      22.789  13.086 -33.303  1.00  0.00      A    O
ATOM   3522  N   PRO A 250      24.053  11.635 -34.291  1.00  0.00      A    N
ATOM   3523  CD  PRO A 250      24.571  10.263 -34.256  1.00  0.00      A    C
ATOM   3524  HD1 PRO A 250      24.756   9.869 -35.278  1.00  0.00      A    H
ATOM   3525  HD2 PRO A 250      24.055   9.559 -33.569  1.00  0.00      A    H
ATOM   3526  CA  PRO A 250      25.085  12.692 -34.430  1.00  0.00      A    C
ATOM   3527  HA  PRO A 250      25.124  13.226 -33.492  1.00  0.00      A    H
ATOM   3528  CB  PRO A 250      26.340  11.865 -34.565  1.00  0.00      A    C
ATOM   3529  HB1 PRO A 250      26.607  11.539 -35.593  1.00  0.00      A    H
ATOM   3530  HB2 PRO A 250      27.295  12.275 -34.173  1.00  0.00      A    H
ATOM   3531  CG  PRO A 250      26.002  10.521 -33.842  1.00  0.00      A    C
ATOM   3532  HG1 PRO A 250      26.693   9.684 -34.078  1.00  0.00      A    H
ATOM   3533  HG2 PRO A 250      25.792  10.675 -32.762  1.00  0.00      A    H
ATOM   3534  C   PRO A 250      24.861  13.638 -35.595  1.00  0.00      A    C
ATOM   3535  O   PRO A 250      25.351  13.477 -36.714  1.00  0.00      A    O
ATOM   3536  N   SER A 251      24.078  14.687 -35.323  1.00  0.00      A    N
ATOM   3537  HN  SER A 251      23.673  14.817 -34.421  1.00  0.00      A    H
ATOM   3538  CA  SER A 251      23.278  15.361 -36.319  1.00  0.00      A    C
ATOM   3539  HA  SER A 251      23.329  14.816 -37.250  1.00  0.00      A    H
ATOM   3540  CB  SER A 251      21.851  15.449 -35.867  1.00  0.00      A    C
ATOM   3541  HB1 SER A 251      21.151  15.882 -36.613  1.00  0.00      A    H
ATOM   3542  HB2 SER A 251      21.429  14.426 -35.771  1.00  0.00      A    H
ATOM   3543  OG  SER A 251      21.689  16.170 -34.652  1.00  0.00      A    O
ATOM   3544  HG1 SER A 251      20.897  15.843 -34.220  1.00  0.00      A    H
ATOM   3545  C   SER A 251      23.889  16.785 -36.527  1.00  0.00      A    C
ATOM   3546  O   SER A 251      24.903  17.092 -35.911  1.00  0.00      A    O
ATOM   3547  N   PRO A 252      23.500  17.616 -37.446  1.00  0.00      A    N
ATOM   3548  CD  PRO A 252      23.184  17.137 -38.777  1.00  0.00      A    C
ATOM   3549  HD1 PRO A 252      22.159  16.710 -38.745  1.00  0.00      A    H
ATOM   3550  HD2 PRO A 252      23.929  16.392 -39.130  1.00  0.00      A    H
ATOM   3551  CA  PRO A 252      23.925  18.960 -37.399  1.00  0.00      A    C
ATOM   3552  HA  PRO A 252      25.003  18.972 -37.330  1.00  0.00      A    H
ATOM   3553  CB  PRO A 252      23.246  19.591 -38.607  1.00  0.00      A    C
ATOM   3554  HB1 PRO A 252      22.164  19.827 -38.522  1.00  0.00      A    H
ATOM   3555  HB2 PRO A 252      23.922  20.395 -38.967  1.00  0.00      A    H
ATOM   3556  CG  PRO A 252      23.322  18.390 -39.671  1.00  0.00      A    C
ATOM   3557  HG1 PRO A 252      22.662  18.509 -40.556  1.00  0.00      A    H
ATOM   3558  HG2 PRO A 252      24.358  18.578 -40.024  1.00  0.00      A    H
ATOM   3559  C   PRO A 252      23.425  19.727 -36.151  1.00  0.00      A    C
ATOM   3560  O   PRO A 252      22.527  19.266 -35.440  1.00  0.00      A    O
ATOM   3561  N   SER A 253      24.008  20.936 -35.999  1.00  0.00      A    N
ATOM   3562  HN  SER A 253      24.764  21.184 -36.600  1.00  0.00      A    H
ATOM   3563  CA  SER A 253      23.611  21.822 -34.950  1.00  0.00      A    C
ATOM   3564  HA  SER A 253      23.689  21.287 -34.016  1.00  0.00      A    H
ATOM   3565  CB  SER A 253      24.561  23.027 -34.987  1.00  0.00      A    C
ATOM   3566  HB1 SER A 253      25.638  22.849 -35.195  1.00  0.00      A    H
ATOM   3567  HB2 SER A 253      24.222  23.635 -35.853  1.00  0.00      A    H
ATOM   3568  OG  SER A 253      24.255  23.789 -33.781  1.00  0.00      A    O
ATOM   3569  HG1 SER A 253      24.480  24.687 -34.037  1.00  0.00      A    H
ATOM   3570  C   SER A 253      22.146  22.281 -35.195  1.00  0.00      A    C
ATOM   3571  O   SER A 253      21.760  22.438 -36.349  1.00  0.00      A    O
ATOM   3572  N   PRO A 254      21.300  22.625 -34.226  1.00  0.00      A    N
ATOM   3573  CD  PRO A 254      21.658  22.390 -32.845  1.00  0.00      A    C
ATOM   3574  HD1 PRO A 254      21.878  23.426 -32.509  1.00  0.00      A    H
ATOM   3575  HD2 PRO A 254      22.596  21.863 -32.567  1.00  0.00      A    H
ATOM   3576  CA  PRO A 254      19.819  22.632 -34.415  1.00  0.00      A    C
ATOM   3577  HA  PRO A 254      19.456  21.798 -34.997  1.00  0.00      A    H
ATOM   3578  CB  PRO A 254      19.289  22.528 -32.909  1.00  0.00      A    C
ATOM   3579  HB1 PRO A 254      19.220  23.506 -32.387  1.00  0.00      A    H
ATOM   3580  HB2 PRO A 254      18.320  21.983 -32.904  1.00  0.00      A    H
ATOM   3581  CG  PRO A 254      20.361  21.727 -32.242  1.00  0.00      A    C
ATOM   3582  HG1 PRO A 254      20.298  21.857 -31.140  1.00  0.00      A    H
ATOM   3583  HG2 PRO A 254      20.231  20.718 -32.688  1.00  0.00      A    H
ATOM   3584  C   PRO A 254      19.426  23.945 -35.026  1.00  0.00      A    C
ATOM   3585  O   PRO A 254      18.165  24.115 -35.213  1.00  0.00      A    O
ATOM   3586  N   SER A 255      20.412  24.821 -35.372  1.00  0.00      A    N
ATOM   3587  HN  SER A 255      21.348  24.497 -35.260  1.00  0.00      A    H
ATOM   3588  CA  SER A 255      20.308  26.138 -35.982  1.00  0.00      A    C
ATOM   3589  HA  SER A 255      19.394  26.591 -35.628  1.00  0.00      A    H
ATOM   3590  CB  SER A 255      21.543  26.936 -35.555  1.00  0.00      A    C
ATOM   3591  HB1 SER A 255      21.487  27.887 -36.125  1.00  0.00      A    H
ATOM   3592  HB2 SER A 255      21.630  27.257 -34.494  1.00  0.00      A    H
ATOM   3593  OG  SER A 255      22.793  26.373 -35.849  1.00  0.00      A    O
ATOM   3594  HG1 SER A 255      23.465  26.672 -35.232  1.00  0.00      A    H
ATOM   3595  C   SER A 255      20.243  26.022 -37.580  1.00  0.00      A    C
ATOM   3596  O   SER A 255      19.687  26.833 -38.327  1.00  0.00      A    O
ATOM   3597  N   GLN A 256      20.816  24.921 -38.101  1.00  0.00      A    N
ATOM   3598  HN  GLN A 256      21.274  24.348 -37.426  1.00  0.00      A    H
ATOM   3599  CA  GLN A 256      20.877  24.551 -39.491  1.00  0.00      A    C
ATOM   3600  HA  GLN A 256      20.739  25.427 -40.107  1.00  0.00      A    H
ATOM   3601  CB  GLN A 256      22.215  23.903 -39.807  1.00  0.00      A    C
ATOM   3602  HB1 GLN A 256      22.255  22.900 -39.331  1.00  0.00      A    H
ATOM   3603  HB2 GLN A 256      22.406  23.749 -40.891  1.00  0.00      A    H
ATOM   3604  CG  GLN A 256      23.289  24.873 -39.238  1.00  0.00      A    C
ATOM   3605  HG1 GLN A 256      23.137  25.883 -39.674  1.00  0.00      A    H
ATOM   3606  HG2 GLN A 256      23.201  25.056 -38.146  1.00  0.00      A    H
ATOM   3607  CD  GLN A 256      24.756  24.545 -39.528  1.00  0.00      A    C
ATOM   3608  OE1 GLN A 256      25.625  25.448 -39.324  1.00  0.00      A    O
ATOM   3609  NE2 GLN A 256      25.225  23.321 -39.917  1.00  0.00      A    N
ATOM   3610 HE21 GLN A 256      26.203  23.161 -40.052  1.00  0.00      A    H
ATOM   3611 HE22 GLN A 256      24.590  22.559 -40.041  1.00  0.00      A    H
ATOM   3612  C   GLN A 256      19.750  23.602 -39.741  1.00  0.00      A    C
ATOM   3613  O   GLN A 256      18.899  23.374 -38.863  1.00  0.00      A    O
ATOM   3614  N   CYS A 257      19.553  23.155 -40.992  1.00  0.00      A    N
ATOM   3615  HN  CYS A 257      20.124  23.531 -41.717  1.00  0.00      A    H
ATOM   3616  CA  CYS A 257      18.620  22.070 -41.370  1.00  0.00      A    C
ATOM   3617  HA  CYS A 257      17.708  22.211 -40.809  1.00  0.00      A    H
ATOM   3618  CB  CYS A 257      18.221  22.006 -42.863  1.00  0.00      A    C
ATOM   3619  HB1 CYS A 257      18.986  21.607 -43.562  1.00  0.00      A    H
ATOM   3620  HB2 CYS A 257      17.330  21.350 -42.962  1.00  0.00      A    H
ATOM   3621  SG  CYS A 257      17.636  23.523 -43.662  1.00  0.00      A    S
ATOM   3622  C   CYS A 257      19.271  20.724 -41.051  1.00  0.00      A    C
ATOM   3623  O   CYS A 257      20.167  20.651 -40.205  1.00  0.00      A    O
ATOM   3624  N   GLY A 258      18.908  19.701 -41.772  1.00  0.00      A    N
ATOM   3625  HN  GLY A 258      18.106  19.784 -42.359  1.00  0.00      A    H
ATOM   3626  CA  GLY A 258      19.747  18.530 -41.941  1.00  0.00      A    C
ATOM   3627  HA1 GLY A 258      20.105  18.021 -41.059  1.00  0.00      A    H
ATOM   3628  HA2 GLY A 258      19.120  17.850 -42.499  1.00  0.00      A    H
ATOM   3629  C   GLY A 258      20.979  18.835 -42.874  1.00  0.00      A    C
ATOM   3630  O   GLY A 258      21.210  18.152 -43.844  1.00  0.00      A    O
ATOM   3631  N   ASP A 259      21.824  19.839 -42.527  1.00  0.00      A    N
ATOM   3632  HN  ASP A 259      21.742  20.355 -41.677  1.00  0.00      A    H
ATOM   3633  CA  ASP A 259      22.773  20.229 -43.558  1.00  0.00      A    C
ATOM   3634  HA  ASP A 259      23.070  19.404 -44.187  1.00  0.00      A    H
ATOM   3635  CB  ASP A 259      21.987  21.205 -44.392  1.00  0.00      A    C
ATOM   3636  HB1 ASP A 259      20.979  20.834 -44.676  1.00  0.00      A    H
ATOM   3637  HB2 ASP A 259      21.732  22.171 -43.906  1.00  0.00      A    H
ATOM   3638  CG  ASP A 259      22.780  21.462 -45.657  1.00  0.00      A    C
ATOM   3639  OD1 ASP A 259      23.149  22.672 -45.841  1.00  0.00      A    O
ATOM   3640  OD2 ASP A 259      23.269  20.496 -46.307  1.00  0.00      A    O
ATOM   3641  C   ASP A 259      23.974  20.888 -42.824  1.00  0.00      A    C
ATOM   3642  O   ASP A 259      24.113  20.911 -41.583  1.00  0.00      A    O
ATOM   3643  N   THR A 260      24.882  21.433 -43.657  1.00  0.00      A    N
ATOM   3644  HN  THR A 260      24.658  21.286 -44.617  1.00  0.00      A    H
ATOM   3645  CA  THR A 260      26.172  22.081 -43.332  1.00  0.00      A    C
ATOM   3646  HA  THR A 260      26.536  21.833 -42.346  1.00  0.00      A    H
ATOM   3647  CB  THR A 260      27.292  21.527 -44.287  1.00  0.00      A    C
ATOM   3648  HB  THR A 260      28.092  22.291 -44.389  1.00  0.00      A    H
ATOM   3649  OG1 THR A 260      26.876  21.269 -45.606  1.00  0.00      A    O
ATOM   3650  HG1 THR A 260      27.684  21.196 -46.119  1.00  0.00      A    H
ATOM   3651  CG2 THR A 260      27.793  20.165 -43.797  1.00  0.00      A    C
ATOM   3652 HG21 THR A 260      26.972  19.447 -44.008  1.00  0.00      A    H
ATOM   3653 HG22 THR A 260      28.531  19.698 -44.483  1.00  0.00      A    H
ATOM   3654 HG23 THR A 260      28.279  20.132 -42.799  1.00  0.00      A    H
ATOM   3655  C   THR A 260      26.055  23.638 -43.524  1.00  0.00      A    C
ATOM   3656  O   THR A 260      26.351  24.548 -42.790  1.00  0.00      A    O
ATOM   3657  N   SER A 261      25.477  23.974 -44.690  1.00  0.00      A    N
ATOM   3658  HN  SER A 261      25.044  23.260 -45.235  1.00  0.00      A    H
ATOM   3659  CA  SER A 261      25.509  25.383 -45.121  1.00  0.00      A    C
ATOM   3660  HA  SER A 261      26.321  25.933 -44.668  1.00  0.00      A    H
ATOM   3661  CB  SER A 261      25.536  25.610 -46.721  1.00  0.00      A    C
ATOM   3662  HB1 SER A 261      24.559  25.209 -47.064  1.00  0.00      A    H
ATOM   3663  HB2 SER A 261      25.529  26.718 -46.806  1.00  0.00      A    H
ATOM   3664  OG  SER A 261      26.706  25.104 -47.202  1.00  0.00      A    O
ATOM   3665  HG1 SER A 261      26.979  25.621 -47.963  1.00  0.00      A    H
ATOM   3666  C   SER A 261      24.148  26.092 -44.730  1.00  0.00      A    C
ATOM   3667  O   SER A 261      24.099  27.173 -44.101  1.00  0.00      A    O
ATOM   3668  N   SER A 262      23.023  25.436 -45.084  1.00  0.00      A    N
ATOM   3669  HN  SER A 262      23.066  24.454 -45.253  1.00  0.00      A    H
ATOM   3670  CA  SER A 262      21.705  26.094 -45.035  1.00  0.00      A    C
ATOM   3671  HA  SER A 262      21.792  27.142 -45.281  1.00  0.00      A    H
ATOM   3672  CB  SER A 262      20.705  25.491 -46.037  1.00  0.00      A    C
ATOM   3673  HB1 SER A 262      21.266  25.339 -46.984  1.00  0.00      A    H
ATOM   3674  HB2 SER A 262      20.297  24.496 -45.757  1.00  0.00      A    H
ATOM   3675  OG  SER A 262      19.543  26.266 -46.290  1.00  0.00      A    O
ATOM   3676  HG1 SER A 262      18.844  25.614 -46.376  1.00  0.00      A    H
ATOM   3677  C   SER A 262      21.075  26.170 -43.638  1.00  0.00      A    C
ATOM   3678  O   SER A 262      20.850  25.214 -42.924  1.00  0.00      A    O
ATOM   3679  N   TYR A 263      20.818  27.420 -43.199  1.00  0.00      A    N
ATOM   3680  HN  TYR A 263      21.156  28.210 -43.705  1.00  0.00      A    H
ATOM   3681  CA  TYR A 263      20.243  27.654 -41.958  1.00  0.00      A    C
ATOM   3682  HA  TYR A 263      20.450  26.857 -41.259  1.00  0.00      A    H
ATOM   3683  CB  TYR A 263      20.651  28.976 -41.188  1.00  0.00      A    C
ATOM   3684  HB1 TYR A 263      20.063  29.147 -40.261  1.00  0.00      A    H
ATOM   3685  HB2 TYR A 263      21.632  28.759 -40.712  1.00  0.00      A    H
ATOM   3686  CG  TYR A 263      20.808  30.119 -42.115  1.00  0.00      A    C
ATOM   3687  CD1 TYR A 263      19.734  30.990 -42.366  1.00  0.00      A    C
ATOM   3688  HD1 TYR A 263      18.781  30.884 -41.869  1.00  0.00      A    H
ATOM   3689  CE1 TYR A 263      19.904  32.121 -43.149  1.00  0.00      A    C
ATOM   3690  HE1 TYR A 263      19.131  32.868 -43.247  1.00  0.00      A    H
ATOM   3691  CZ  TYR A 263      21.189  32.387 -43.684  1.00  0.00      A    C
ATOM   3692  OH  TYR A 263      21.333  33.550 -44.472  1.00  0.00      A    O
ATOM   3693  HH  TYR A 263      22.163  33.422 -44.938  1.00  0.00      A    H
ATOM   3694  CD2 TYR A 263      22.056  30.322 -42.708  1.00  0.00      A    C
ATOM   3695  HD2 TYR A 263      22.915  29.691 -42.533  1.00  0.00      A    H
ATOM   3696  CE2 TYR A 263      22.266  31.504 -43.455  1.00  0.00      A    C
ATOM   3697  HE2 TYR A 263      23.298  31.668 -43.728  1.00  0.00      A    H
ATOM   3698  C   TYR A 263      18.697  27.631 -41.970  1.00  0.00      A    C
ATOM   3699  O   TYR A 263      18.068  27.895 -42.999  1.00  0.00      A    O
ATOM   3700  N   CYS A 264      18.052  27.330 -40.836  1.00  0.00      A    N
ATOM   3701  HN  CYS A 264      18.547  27.105 -40.001  1.00  0.00      A    H
ATOM   3702  CA  CYS A 264      16.584  27.335 -40.801  1.00  0.00      A    C
ATOM   3703  HA  CYS A 264      16.251  28.131 -41.450  1.00  0.00      A    H
ATOM   3704  CB  CYS A 264      15.985  25.961 -41.237  1.00  0.00      A    C
ATOM   3705  HB1 CYS A 264      16.536  25.690 -42.162  1.00  0.00      A    H
ATOM   3706  HB2 CYS A 264      16.097  25.287 -40.360  1.00  0.00      A    H
ATOM   3707  SG  CYS A 264      14.195  25.965 -41.589  1.00  0.00      A    S
ATOM   3708  C   CYS A 264      16.187  27.750 -39.442  1.00  0.00      A    C
ATOM   3709  O   CYS A 264      16.565  27.000 -38.539  1.00  0.00      A    O
ATOM   3710  N   ALA A 265      15.285  28.797 -39.222  1.00  0.00      A    N
ATOM   3711  HN  ALA A 265      15.025  29.421 -39.955  1.00  0.00      A    H
ATOM   3712  CA  ALA A 265      14.832  29.179 -37.878  1.00  0.00      A    C
ATOM   3713  HA  ALA A 265      15.608  28.836 -37.209  1.00  0.00      A    H
ATOM   3714  CB  ALA A 265      14.787  30.776 -37.906  1.00  0.00      A    C
ATOM   3715  HB1 ALA A 265      13.960  31.256 -38.472  1.00  0.00      A    H
ATOM   3716  HB2 ALA A 265      14.643  31.090 -36.850  1.00  0.00      A    H
ATOM   3717  HB3 ALA A 265      15.722  31.145 -38.379  1.00  0.00      A    H
ATOM   3718  C   ALA A 265      13.484  28.594 -37.507  1.00  0.00      A    C
ATOM   3719  O   ALA A 265      13.118  27.448 -37.991  1.00  0.00      A    O
ATOM   3720  N   SER A 266      12.739  29.260 -36.584  1.00  0.00      A    N
ATOM   3721  HN  SER A 266      13.004  30.164 -36.259  1.00  0.00      A    H
ATOM   3722  CA  SER A 266      11.517  28.739 -36.002  1.00  0.00      A    C
ATOM   3723  HA  SER A 266      11.775  27.709 -35.801  1.00  0.00      A    H
ATOM   3724  CB  SER A 266      11.070  29.552 -34.759  1.00  0.00      A    C
ATOM   3725  HB1 SER A 266      11.941  29.800 -34.116  1.00  0.00      A    H
ATOM   3726  HB2 SER A 266      10.741  30.558 -35.096  1.00  0.00      A    H
ATOM   3727  OG  SER A 266      10.092  28.863 -33.979  1.00  0.00      A    O
ATOM   3728  HG1 SER A 266       9.769  29.500 -33.339  1.00  0.00      A    H
ATOM   3729  C   SER A 266      10.351  28.730 -36.868  1.00  0.00      A    C
ATOM   3730  O   SER A 266      10.279  29.588 -37.770  1.00  0.00      A    O
ATOM   3731  N   THR A 267       9.480  27.732 -36.705  1.00  0.00      A    N
ATOM   3732  HN  THR A 267       9.628  27.077 -35.967  1.00  0.00      A    H
ATOM   3733  CA  THR A 267       8.259  27.452 -37.469  1.00  0.00      A    C
ATOM   3734  HA  THR A 267       7.724  26.624 -37.027  1.00  0.00      A    H
ATOM   3735  CB  THR A 267       7.319  28.660 -37.669  1.00  0.00      A    C
ATOM   3736  HB  THR A 267       6.370  28.313 -38.132  1.00  0.00      A    H
ATOM   3737  OG1 THR A 267       7.743  29.675 -38.485  1.00  0.00      A    O
ATOM   3738  HG1 THR A 267       8.637  29.851 -38.183  1.00  0.00      A    H
ATOM   3739  CG2 THR A 267       6.917  29.300 -36.313  1.00  0.00      A    C
ATOM   3740 HG21 THR A 267       6.254  30.164 -36.531  1.00  0.00      A    H
ATOM   3741 HG22 THR A 267       6.326  28.580 -35.708  1.00  0.00      A    H
ATOM   3742 HG23 THR A 267       7.738  29.739 -35.707  1.00  0.00      A    H
ATOM   3743  C   THR A 267       8.429  26.876 -38.854  1.00  0.00      A    C
ATOM   3744  O   THR A 267       7.637  26.006 -39.224  1.00  0.00      A    O
ATOM   3745  N   GLU A 268       9.371  27.447 -39.617  1.00  0.00      A    N
ATOM   3746  HN  GLU A 268      10.013  28.108 -39.236  1.00  0.00      A    H
ATOM   3747  CA  GLU A 268       9.776  27.114 -40.968  1.00  0.00      A    C
ATOM   3748  HA  GLU A 268       8.958  27.219 -41.666  1.00  0.00      A    H
ATOM   3749  CB  GLU A 268      10.771  28.152 -41.495  1.00  0.00      A    C
ATOM   3750  HB1 GLU A 268      11.754  28.175 -40.977  1.00  0.00      A    H
ATOM   3751  HB2 GLU A 268      10.965  27.959 -42.572  1.00  0.00      A    H
ATOM   3752  CG  GLU A 268      10.148  29.528 -41.645  1.00  0.00      A    C
ATOM   3753  HG1 GLU A 268       9.191  29.392 -42.194  1.00  0.00      A    H
ATOM   3754  HG2 GLU A 268       9.882  29.977 -40.665  1.00  0.00      A    H
ATOM   3755  CD  GLU A 268      10.948  30.528 -42.366  1.00  0.00      A    C
ATOM   3756  OE1 GLU A 268      12.148  30.838 -42.080  1.00  0.00      A    O
ATOM   3757  OE2 GLU A 268      10.425  31.215 -43.317  1.00  0.00      A    O
ATOM   3758  C   GLU A 268      10.375  25.688 -41.085  1.00  0.00      A    C
ATOM   3759  O   GLU A 268      11.301  25.244 -40.400  1.00  0.00      A    O
ATOM   3760  N   THR A 269       9.885  24.896 -41.962  1.00  0.00      A    N
ATOM   3761  HN  THR A 269       9.200  25.337 -42.537  1.00  0.00      A    H
ATOM   3762  CA  THR A 269      10.189  23.514 -42.272  1.00  0.00      A    C
ATOM   3763  HA  THR A 269      10.787  23.141 -41.454  1.00  0.00      A    H
ATOM   3764  CB  THR A 269       8.865  22.744 -42.581  1.00  0.00      A    C
ATOM   3765  HB  THR A 269       9.159  21.721 -42.899  1.00  0.00      A    H
ATOM   3766  OG1 THR A 269       7.873  23.434 -43.390  1.00  0.00      A    O
ATOM   3767  HG1 THR A 269       8.330  23.636 -44.209  1.00  0.00      A    H
ATOM   3768  CG2 THR A 269       8.165  22.605 -41.135  1.00  0.00      A    C
ATOM   3769 HG21 THR A 269       7.322  21.905 -41.317  1.00  0.00      A    H
ATOM   3770 HG22 THR A 269       8.913  22.225 -40.406  1.00  0.00      A    H
ATOM   3771 HG23 THR A 269       7.879  23.604 -40.742  1.00  0.00      A    H
ATOM   3772  C   THR A 269      11.074  23.548 -43.552  1.00  0.00      A    C
ATOM   3773  O   THR A 269      10.639  24.026 -44.586  1.00  0.00      A    O
ATOM   3774  N   CYS A 270      12.247  22.972 -43.398  1.00  0.00      A    N
ATOM   3775  HN  CYS A 270      12.561  22.642 -42.511  1.00  0.00      A    H
ATOM   3776  CA  CYS A 270      13.227  22.799 -44.398  1.00  0.00      A    C
ATOM   3777  HA  CYS A 270      13.197  23.573 -45.151  1.00  0.00      A    H
ATOM   3778  CB  CYS A 270      14.626  22.776 -43.702  1.00  0.00      A    C
ATOM   3779  HB1 CYS A 270      14.649  23.634 -42.997  1.00  0.00      A    H
ATOM   3780  HB2 CYS A 270      14.705  21.901 -43.023  1.00  0.00      A    H
ATOM   3781  SG  CYS A 270      15.986  22.996 -44.810  1.00  0.00      A    S
ATOM   3782  C   CYS A 270      12.974  21.579 -45.174  1.00  0.00      A    C
ATOM   3783  O   CYS A 270      12.725  20.552 -44.568  1.00  0.00      A    O
ATOM   3784  N   CYS A 271      13.067  21.611 -46.534  1.00  0.00      A    N
ATOM   3785  HN  CYS A 271      13.404  22.399 -47.044  1.00  0.00      A    H
ATOM   3786  CA  CYS A 271      12.670  20.492 -47.393  1.00  0.00      A    C
ATOM   3787  HA  CYS A 271      12.463  19.713 -46.674  1.00  0.00      A    H
ATOM   3788  CB  CYS A 271      11.438  20.817 -48.292  1.00  0.00      A    C
ATOM   3789  HB1 CYS A 271      11.747  21.522 -49.093  1.00  0.00      A    H
ATOM   3790  HB2 CYS A 271      11.199  19.831 -48.744  1.00  0.00      A    H
ATOM   3791  SG  CYS A 271      10.105  21.435 -47.279  1.00  0.00      A    S
ATOM   3792  HG1 CYS A 271      10.772  22.507 -46.876  1.00  0.00      A    H
ATOM   3793  C   CYS A 271      13.855  19.999 -48.148  1.00  0.00      A    C
ATOM   3794  O   CYS A 271      14.887  20.683 -48.434  1.00  0.00      A    O
ATOM   3795  N   CYS A 272      13.744  18.705 -48.377  1.00  0.00      A    N
ATOM   3796  HN  CYS A 272      12.910  18.291 -48.023  1.00  0.00      A    H
ATOM   3797  CA  CYS A 272      14.688  18.002 -49.287  1.00  0.00      A    C
ATOM   3798  HA  CYS A 272      15.678  18.422 -49.185  1.00  0.00      A    H
ATOM   3799  CB  CYS A 272      14.923  16.490 -48.755  1.00  0.00      A    C
ATOM   3800  HB1 CYS A 272      15.854  16.103 -49.221  1.00  0.00      A    H
ATOM   3801  HB2 CYS A 272      15.193  16.447 -47.678  1.00  0.00      A    H
ATOM   3802  SG  CYS A 272      13.542  15.382 -49.101  1.00  0.00      A    S
ATOM   3803  HG1 CYS A 272      12.668  16.100 -48.411  1.00  0.00      A    H
ATOM   3804  C   CYS A 272      14.337  17.974 -50.764  1.00  0.00      A    C
ATOM   3805  O   CYS A 272      13.401  18.531 -51.328  1.00  0.00      A    O
ATOM   3806  N   ILE A 273      15.385  17.489 -51.499  1.00  0.00      A    N
ATOM   3807  HN  ILE A 273      16.249  17.344 -51.023  1.00  0.00      A    H
ATOM   3808  CA  ILE A 273      15.442  17.327 -52.965  1.00  0.00      A    C
ATOM   3809  HA  ILE A 273      14.620  17.979 -53.221  1.00  0.00      A    H
ATOM   3810  CB  ILE A 273      16.720  17.892 -53.530  1.00  0.00      A    C
ATOM   3811  HB  ILE A 273      17.636  17.305 -53.305  1.00  0.00      A    H
ATOM   3812  CG2 ILE A 273      16.598  17.869 -55.046  1.00  0.00      A    C
ATOM   3813 HG21 ILE A 273      15.658  18.299 -55.454  1.00  0.00      A    H
ATOM   3814 HG22 ILE A 273      17.487  18.307 -55.547  1.00  0.00      A    H
ATOM   3815 HG23 ILE A 273      16.546  16.849 -55.485  1.00  0.00      A    H
ATOM   3816  CG1 ILE A 273      17.011  19.349 -53.095  1.00  0.00      A    C
ATOM   3817 HG11 ILE A 273      16.204  20.065 -53.360  1.00  0.00      A    H
ATOM   3818 HG12 ILE A 273      16.937  19.395 -51.987  1.00  0.00      A    H
ATOM   3819  CD  ILE A 273      18.289  20.034 -53.639  1.00  0.00      A    C
ATOM   3820  HD1 ILE A 273      18.079  20.396 -54.668  1.00  0.00      A    H
ATOM   3821  HD2 ILE A 273      18.586  20.853 -52.949  1.00  0.00      A    H
ATOM   3822  HD3 ILE A 273      19.158  19.347 -53.722  1.00  0.00      A    H
ATOM   3823  C   ILE A 273      15.002  15.971 -53.443  1.00  0.00      A    C
ATOM   3824  O   ILE A 273      15.336  14.942 -52.908  1.00  0.00      A    O
ATOM   3825  N   PHE A 274      14.128  15.970 -54.542  1.00  0.00      A    N
ATOM   3826  HN  PHE A 274      13.847  16.827 -54.968  1.00  0.00      A    H
ATOM   3827  CA  PHE A 274      13.485  14.761 -55.089  1.00  0.00      A    C
ATOM   3828  HA  PHE A 274      13.671  13.942 -54.410  1.00  0.00      A    H
ATOM   3829  CB  PHE A 274      11.956  14.874 -55.167  1.00  0.00      A    C
ATOM   3830  HB1 PHE A 274      11.637  15.752 -55.768  1.00  0.00      A    H
ATOM   3831  HB2 PHE A 274      11.529  13.917 -55.535  1.00  0.00      A    H
ATOM   3832  CG  PHE A 274      11.477  15.062 -53.697  1.00  0.00      A    C
ATOM   3833  CD1 PHE A 274      11.323  16.349 -53.093  1.00  0.00      A    C
ATOM   3834  HD1 PHE A 274      11.558  17.265 -53.615  1.00  0.00      A    H
ATOM   3835  CE1 PHE A 274      10.968  16.438 -51.746  1.00  0.00      A    C
ATOM   3836  HE1 PHE A 274      10.751  17.384 -51.273  1.00  0.00      A    H
ATOM   3837  CZ  PHE A 274      10.784  15.299 -50.956  1.00  0.00      A    C
ATOM   3838  HZ  PHE A 274      10.614  15.472 -49.904  1.00  0.00      A    H
ATOM   3839  CD2 PHE A 274      11.320  13.905 -52.925  1.00  0.00      A    C
ATOM   3840  HD2 PHE A 274      11.592  12.936 -53.317  1.00  0.00      A    H
ATOM   3841  CE2 PHE A 274      11.002  14.056 -51.568  1.00  0.00      A    C
ATOM   3842  HE2 PHE A 274      10.923  13.158 -50.974  1.00  0.00      A    H
ATOM   3843  C   PHE A 274      13.982  14.346 -56.364  1.00  0.00      A    C
ATOM   3844  O   PHE A 274      13.428  13.568 -57.152  1.00  0.00      A    O
ATOM   3845  N   GLU A 275      15.291  14.563 -56.616  1.00  0.00      A    N
ATOM   3846  HN  GLU A 275      15.922  15.002 -55.981  1.00  0.00      A    H
ATOM   3847  CA  GLU A 275      16.067  14.099 -57.767  1.00  0.00      A    C
ATOM   3848  HA  GLU A 275      15.306  13.960 -58.522  1.00  0.00      A    H
ATOM   3849  CB  GLU A 275      17.209  15.076 -58.202  1.00  0.00      A    C
ATOM   3850  HB1 GLU A 275      17.804  15.282 -57.287  1.00  0.00      A    H
ATOM   3851  HB2 GLU A 275      17.855  14.627 -58.986  1.00  0.00      A    H
ATOM   3852  CG  GLU A 275      16.746  16.352 -58.907  1.00  0.00      A    C
ATOM   3853  HG1 GLU A 275      16.001  16.939 -58.328  1.00  0.00      A    H
ATOM   3854  HG2 GLU A 275      17.590  17.027 -59.162  1.00  0.00      A    H
ATOM   3855  CD  GLU A 275      16.096  16.074 -60.226  1.00  0.00      A    C
ATOM   3856  OE1 GLU A 275      14.850  15.951 -60.370  1.00  0.00      A    O
ATOM   3857  OE2 GLU A 275      16.840  15.951 -61.270  1.00  0.00      A    O
ATOM   3858  C   GLU A 275      16.709  12.735 -57.455  1.00  0.00      A    C
ATOM   3859  O   GLU A 275      15.987  11.736 -57.399  1.00  0.00      A    O
ATOM   3860  N   LEU A 276      18.069  12.675 -57.157  1.00  0.00      A    N
ATOM   3861  HN  LEU A 276      18.717  13.426 -57.049  1.00  0.00      A    H
ATOM   3862  CA  LEU A 276      18.835  11.473 -56.866  1.00  0.00      A    C
ATOM   3863  HA  LEU A 276      18.474  10.594 -57.379  1.00  0.00      A    H
ATOM   3864  CB  LEU A 276      20.235  11.599 -57.421  1.00  0.00      A    C
ATOM   3865  HB1 LEU A 276      20.811  12.327 -56.812  1.00  0.00      A    H
ATOM   3866  HB2 LEU A 276      20.627  10.575 -57.238  1.00  0.00      A    H
ATOM   3867  CG  LEU A 276      20.314  11.741 -58.890  1.00  0.00      A    C
ATOM   3868  HG  LEU A 276      20.226  12.813 -59.169  1.00  0.00      A    H
ATOM   3869  CD1 LEU A 276      21.715  11.332 -59.291  1.00  0.00      A    C
ATOM   3870 HD11 LEU A 276      21.925  11.706 -60.316  1.00  0.00      A    H
ATOM   3871 HD12 LEU A 276      22.422  11.853 -58.611  1.00  0.00      A    H
ATOM   3872 HD13 LEU A 276      21.790  10.225 -59.359  1.00  0.00      A    H
ATOM   3873  CD2 LEU A 276      19.251  10.944 -59.748  1.00  0.00      A    C
ATOM   3874 HD21 LEU A 276      19.368   9.846 -59.626  1.00  0.00      A    H
ATOM   3875 HD22 LEU A 276      18.224  11.249 -59.455  1.00  0.00      A    H
ATOM   3876 HD23 LEU A 276      19.375  11.168 -60.830  1.00  0.00      A    H
ATOM   3877  C   LEU A 276      18.848  11.281 -55.372  1.00  0.00      A    C
ATOM   3878  O   LEU A 276      19.345  12.111 -54.553  1.00  0.00      A    O
ATOM   3879  N   LEU A 277      18.223  10.159 -54.954  1.00  0.00      A    N
ATOM   3880  HN  LEU A 277      17.791   9.458 -55.516  1.00  0.00      A    H
ATOM   3881  CA  LEU A 277      17.899   9.952 -53.544  1.00  0.00      A    C
ATOM   3882  HA  LEU A 277      17.992  10.899 -53.034  1.00  0.00      A    H
ATOM   3883  CB  LEU A 277      16.504   9.344 -53.393  1.00  0.00      A    C
ATOM   3884  HB1 LEU A 277      16.339   8.362 -53.886  1.00  0.00      A    H
ATOM   3885  HB2 LEU A 277      16.357   9.216 -52.299  1.00  0.00      A    H
ATOM   3886  CG  LEU A 277      15.429  10.217 -53.967  1.00  0.00      A    C
ATOM   3887  HG  LEU A 277      15.518  10.175 -55.073  1.00  0.00      A    H
ATOM   3888  CD1 LEU A 277      14.035   9.672 -53.577  1.00  0.00      A    C
ATOM   3889 HD11 LEU A 277      13.305  10.217 -54.214  1.00  0.00      A    H
ATOM   3890 HD12 LEU A 277      14.054   8.566 -53.677  1.00  0.00      A    H
ATOM   3891 HD13 LEU A 277      13.821   9.898 -52.511  1.00  0.00      A    H
ATOM   3892  CD2 LEU A 277      15.461  11.649 -53.512  1.00  0.00      A    C
ATOM   3893 HD21 LEU A 277      15.399  11.673 -52.403  1.00  0.00      A    H
ATOM   3894 HD22 LEU A 277      16.315  12.303 -53.792  1.00  0.00      A    H
ATOM   3895 HD23 LEU A 277      14.561  12.202 -53.855  1.00  0.00      A    H
ATOM   3896  C   LEU A 277      18.906   9.050 -52.925  1.00  0.00      A    C
ATOM   3897  O   LEU A 277      18.562   8.044 -52.300  1.00  0.00      A    O
ATOM   3898  N   ASP A 278      20.247   9.290 -53.113  1.00  0.00      A    N
ATOM   3899  HN  ASP A 278      20.532  10.049 -53.694  1.00  0.00      A    H
ATOM   3900  CA  ASP A 278      21.305   8.541 -52.394  1.00  0.00      A    C
ATOM   3901  HA  ASP A 278      21.079   7.496 -52.547  1.00  0.00      A    H
ATOM   3902  CB  ASP A 278      22.619   8.852 -53.145  1.00  0.00      A    C
ATOM   3903  HB1 ASP A 278      22.864   9.901 -53.418  1.00  0.00      A    H
ATOM   3904  HB2 ASP A 278      23.435   8.451 -52.508  1.00  0.00      A    H
ATOM   3905  CG  ASP A 278      22.690   8.077 -54.452  1.00  0.00      A    C
ATOM   3906  OD1 ASP A 278      22.280   8.673 -55.454  1.00  0.00      A    O
ATOM   3907  OD2 ASP A 278      23.200   6.894 -54.515  1.00  0.00      A    O
ATOM   3908  C   ASP A 278      21.322   8.970 -50.917  1.00  0.00      A    C
ATOM   3909  O   ASP A 278      21.109   8.146 -50.052  1.00  0.00      A    O
ATOM   3910  N   TYR A 279      21.583  10.250 -50.612  1.00  0.00      A    N
ATOM   3911  HN  TYR A 279      21.879  10.923 -51.286  1.00  0.00      A    H
ATOM   3912  CA  TYR A 279      21.446  10.862 -49.310  1.00  0.00      A    C
ATOM   3913  HA  TYR A 279      21.267  10.097 -48.569  1.00  0.00      A    H
ATOM   3914  CB  TYR A 279      22.759  11.712 -48.965  1.00  0.00      A    C
ATOM   3915  HB1 TYR A 279      22.825  12.508 -49.737  1.00  0.00      A    H
ATOM   3916  HB2 TYR A 279      22.660  12.218 -47.981  1.00  0.00      A    H
ATOM   3917  CG  TYR A 279      24.024  10.908 -49.015  1.00  0.00      A    C
ATOM   3918  CD1 TYR A 279      24.873  11.025 -50.114  1.00  0.00      A    C
ATOM   3919  HD1 TYR A 279      24.743  11.677 -50.966  1.00  0.00      A    H
ATOM   3920  CE1 TYR A 279      26.099  10.346 -50.084  1.00  0.00      A    C
ATOM   3921  HE1 TYR A 279      26.838  10.540 -50.847  1.00  0.00      A    H
ATOM   3922  CZ  TYR A 279      26.417   9.482 -49.032  1.00  0.00      A    C
ATOM   3923  OH  TYR A 279      27.694   8.886 -48.903  1.00  0.00      A    O
ATOM   3924  HH  TYR A 279      27.743   8.567 -47.999  1.00  0.00      A    H
ATOM   3925  CD2 TYR A 279      24.237   9.940 -47.989  1.00  0.00      A    C
ATOM   3926  HD2 TYR A 279      23.542   9.753 -47.184  1.00  0.00      A    H
ATOM   3927  CE2 TYR A 279      25.415   9.167 -48.078  1.00  0.00      A    C
ATOM   3928  HE2 TYR A 279      25.713   8.525 -47.262  1.00  0.00      A    H
ATOM   3929  C   TYR A 279      20.226  11.747 -49.429  1.00  0.00      A    C
ATOM   3930  O   TYR A 279      19.722  12.050 -50.522  1.00  0.00      A    O
ATOM   3931  N   CYS A 280      19.779  12.274 -48.232  1.00  0.00      A    N
ATOM   3932  HN  CYS A 280      20.263  11.954 -47.421  1.00  0.00      A    H
ATOM   3933  CA  CYS A 280      18.694  13.207 -48.161  1.00  0.00      A    C
ATOM   3934  HA  CYS A 280      17.985  13.124 -48.971  1.00  0.00      A    H
ATOM   3935  CB  CYS A 280      17.961  13.237 -46.735  1.00  0.00      A    C
ATOM   3936  HB1 CYS A 280      17.685  12.165 -46.642  1.00  0.00      A    H
ATOM   3937  HB2 CYS A 280      18.724  13.456 -45.958  1.00  0.00      A    H
ATOM   3938  SG  CYS A 280      16.360  14.060 -46.400  1.00  0.00      A    S
ATOM   3939  HG1 CYS A 280      16.452  13.942 -45.083  1.00  0.00      A    H
ATOM   3940  C   CYS A 280      19.324  14.587 -48.193  1.00  0.00      A    C
ATOM   3941  O   CYS A 280      19.845  15.125 -47.172  1.00  0.00      A    O
ATOM   3942  N   PHE A 281      19.389  15.169 -49.386  1.00  0.00      A    N
ATOM   3943  HN  PHE A 281      18.976  14.792 -50.212  1.00  0.00      A    H
ATOM   3944  CA  PHE A 281      19.987  16.473 -49.529  1.00  0.00      A    C
ATOM   3945  HA  PHE A 281      20.840  16.676 -48.898  1.00  0.00      A    H
ATOM   3946  CB  PHE A 281      20.311  16.604 -51.068  1.00  0.00      A    C
ATOM   3947  HB1 PHE A 281      19.416  16.354 -51.677  1.00  0.00      A    H
ATOM   3948  HB2 PHE A 281      20.602  17.636 -51.359  1.00  0.00      A    H
ATOM   3949  CG  PHE A 281      21.327  15.637 -51.517  1.00  0.00      A    C
ATOM   3950  CD1 PHE A 281      21.033  14.510 -52.304  1.00  0.00      A    C
ATOM   3951  HD1 PHE A 281      20.040  14.281 -52.661  1.00  0.00      A    H
ATOM   3952  CE1 PHE A 281      22.082  13.686 -52.738  1.00  0.00      A    C
ATOM   3953  HE1 PHE A 281      21.812  12.872 -53.395  1.00  0.00      A    H
ATOM   3954  CZ  PHE A 281      23.444  13.903 -52.284  1.00  0.00      A    C
ATOM   3955  HZ  PHE A 281      24.115  13.134 -52.638  1.00  0.00      A    H
ATOM   3956  CD2 PHE A 281      22.649  15.854 -51.015  1.00  0.00      A    C
ATOM   3957  HD2 PHE A 281      22.812  16.736 -50.413  1.00  0.00      A    H
ATOM   3958  CE2 PHE A 281      23.672  14.933 -51.315  1.00  0.00      A    C
ATOM   3959  HE2 PHE A 281      24.692  15.106 -51.005  1.00  0.00      A    H
ATOM   3960  C   PHE A 281      18.924  17.476 -49.148  1.00  0.00      A    C
ATOM   3961  O   PHE A 281      17.940  17.791 -49.842  1.00  0.00      A    O
ATOM   3962  N   VAL A 282      19.037  18.023 -47.926  1.00  0.00      A    N
ATOM   3963  HN  VAL A 282      19.729  17.704 -47.283  1.00  0.00      A    H
ATOM   3964  CA  VAL A 282      18.172  19.073 -47.350  1.00  0.00      A    C
ATOM   3965  HA  VAL A 282      17.179  18.968 -47.763  1.00  0.00      A    H
ATOM   3966  CB  VAL A 282      17.911  18.936 -45.798  1.00  0.00      A    C
ATOM   3967  HB  VAL A 282      18.737  19.415 -45.231  1.00  0.00      A    H
ATOM   3968  CG1 VAL A 282      16.603  19.670 -45.336  1.00  0.00      A    C
ATOM   3969 HG11 VAL A 282      15.738  19.417 -45.987  1.00  0.00      A    H
ATOM   3970 HG12 VAL A 282      16.353  19.449 -44.276  1.00  0.00      A    H
ATOM   3971 HG13 VAL A 282      16.796  20.764 -45.340  1.00  0.00      A    H
ATOM   3972  CG2 VAL A 282      17.934  17.488 -45.360  1.00  0.00      A    C
ATOM   3973 HG21 VAL A 282      17.201  16.876 -45.928  1.00  0.00      A    H
ATOM   3974 HG22 VAL A 282      18.974  17.138 -45.530  1.00  0.00      A    H
ATOM   3975 HG23 VAL A 282      17.641  17.421 -44.291  1.00  0.00      A    H
ATOM   3976  C   VAL A 282      18.619  20.463 -47.691  1.00  0.00      A    C
ATOM   3977  O   VAL A 282      19.841  20.674 -47.835  1.00  0.00      A    O
ATOM   3978  N   TYR A 283      17.731  21.408 -48.047  1.00  0.00      A    N
ATOM   3979  HN  TYR A 283      16.785  21.118 -48.167  1.00  0.00      A    H
ATOM   3980  CA  TYR A 283      18.063  22.675 -48.642  1.00  0.00      A    C
ATOM   3981  HA  TYR A 283      19.073  22.960 -48.388  1.00  0.00      A    H
ATOM   3982  CB  TYR A 283      17.974  22.530 -50.186  1.00  0.00      A    C
ATOM   3983  HB1 TYR A 283      18.539  21.607 -50.437  1.00  0.00      A    H
ATOM   3984  HB2 TYR A 283      16.940  22.383 -50.567  1.00  0.00      A    H
ATOM   3985  CG  TYR A 283      18.602  23.779 -50.783  1.00  0.00      A    C
ATOM   3986  CD1 TYR A 283      19.981  23.801 -50.714  1.00  0.00      A    C
ATOM   3987  HD1 TYR A 283      20.600  23.011 -50.315  1.00  0.00      A    H
ATOM   3988  CE1 TYR A 283      20.678  25.015 -51.004  1.00  0.00      A    C
ATOM   3989  HE1 TYR A 283      21.736  25.006 -50.786  1.00  0.00      A    H
ATOM   3990  CZ  TYR A 283      19.924  26.096 -51.512  1.00  0.00      A    C
ATOM   3991  OH  TYR A 283      20.500  27.350 -51.796  1.00  0.00      A    O
ATOM   3992  HH  TYR A 283      21.454  27.307 -51.698  1.00  0.00      A    H
ATOM   3993  CD2 TYR A 283      17.920  24.890 -51.236  1.00  0.00      A    C
ATOM   3994  HD2 TYR A 283      16.841  24.901 -51.183  1.00  0.00      A    H
ATOM   3995  CE2 TYR A 283      18.553  26.079 -51.567  1.00  0.00      A    C
ATOM   3996  HE2 TYR A 283      18.030  26.884 -52.061  1.00  0.00      A    H
ATOM   3997  C   TYR A 283      17.141  23.750 -48.150  1.00  0.00      A    C
ATOM   3998  O   TYR A 283      17.583  24.780 -47.675  1.00  0.00      A    O
ATOM   3999  N   GLY A 284      15.775  23.622 -48.462  1.00  0.00      A    N
ATOM   4000  HN  GLY A 284      15.393  22.830 -48.930  1.00  0.00      A    H
ATOM   4001  CA  GLY A 284      14.829  24.748 -48.611  1.00  0.00      A    C
ATOM   4002  HA1 GLY A 284      15.409  25.638 -48.804  1.00  0.00      A    H
ATOM   4003  HA2 GLY A 284      14.208  24.496 -49.458  1.00  0.00      A    H
ATOM   4004  C   GLY A 284      13.946  25.024 -47.490  1.00  0.00      A    C
ATOM   4005  O   GLY A 284      12.894  24.447 -47.344  1.00  0.00      A    O
ATOM   4006  N   CYS A 285      14.363  26.036 -46.652  1.00  0.00      A    N
ATOM   4007  HN  CYS A 285      15.067  26.701 -46.885  1.00  0.00      A    H
ATOM   4008  CA  CYS A 285      13.615  26.399 -45.412  1.00  0.00      A    C
ATOM   4009  HA  CYS A 285      13.133  25.527 -44.995  1.00  0.00      A    H
ATOM   4010  CB  CYS A 285      14.741  27.006 -44.487  1.00  0.00      A    C
ATOM   4011  HB1 CYS A 285      15.649  26.367 -44.444  1.00  0.00      A    H
ATOM   4012  HB2 CYS A 285      15.131  27.882 -45.049  1.00  0.00      A    H
ATOM   4013  SG  CYS A 285      14.051  27.509 -42.833  1.00  0.00      A    S
ATOM   4014  C   CYS A 285      12.512  27.350 -45.704  1.00  0.00      A    C
ATOM   4015  O   CYS A 285      12.712  28.555 -46.011  1.00  0.00      A    O
ATOM   4016  N   CYS A 286      11.308  26.770 -45.733  1.00  0.00      A    N
ATOM   4017  HN  CYS A 286      11.153  25.842 -45.403  1.00  0.00      A    H
ATOM   4018  CA  CYS A 286      10.094  27.362 -46.168  1.00  0.00      A    C
ATOM   4019  HA  CYS A 286      10.273  28.397 -46.419  1.00  0.00      A    H
ATOM   4020  CB  CYS A 286       9.400  26.568 -47.365  1.00  0.00      A    C
ATOM   4021  HB1 CYS A 286       9.511  25.502 -47.071  1.00  0.00      A    H
ATOM   4022  HB2 CYS A 286       8.324  26.829 -47.275  1.00  0.00      A    H
ATOM   4023  SG  CYS A 286       9.937  27.055 -49.052  1.00  0.00      A    S
ATOM   4024  HG1 CYS A 286       9.792  28.356 -48.851  1.00  0.00      A    H
ATOM   4025  C   CYS A 286       9.064  27.481 -44.990  1.00  0.00      A    C
ATOM   4026  O   CYS A 286       8.994  26.579 -44.178  1.00  0.00      A    O
ATOM   4027  N   GLU A 287       8.222  28.455 -45.076  1.00  0.00      A    N
ATOM   4028  HN  GLU A 287       8.103  29.024 -45.885  1.00  0.00      A    H
ATOM   4029  CA  GLU A 287       7.033  28.553 -44.242  1.00  0.00      A    C
ATOM   4030  HA  GLU A 287       7.131  27.915 -43.377  1.00  0.00      A    H
ATOM   4031  CB  GLU A 287       6.794  29.949 -43.826  1.00  0.00      A    C
ATOM   4032  HB1 GLU A 287       7.635  30.279 -43.178  1.00  0.00      A    H
ATOM   4033  HB2 GLU A 287       6.850  30.685 -44.656  1.00  0.00      A    H
ATOM   4034  CG  GLU A 287       5.681  30.293 -42.817  1.00  0.00      A    C
ATOM   4035  HG1 GLU A 287       4.799  29.954 -43.402  1.00  0.00      A    H
ATOM   4036  HG2 GLU A 287       5.904  29.771 -41.863  1.00  0.00      A    H
ATOM   4037  CD  GLU A 287       5.541  31.780 -42.588  1.00  0.00      A    C
ATOM   4038  OE1 GLU A 287       4.532  32.401 -42.895  1.00  0.00      A    O
ATOM   4039  OE2 GLU A 287       6.522  32.340 -42.008  1.00  0.00      A    O
ATOM   4040  C   GLU A 287       5.764  28.111 -44.915  1.00  0.00      A    C
ATOM   4041  O   GLU A 287       5.502  28.520 -46.095  1.00  0.00      A    O
ATOM   4042  N   TYR A 288       5.039  27.154 -44.279  1.00  0.00      A    N
ATOM   4043  HN  TYR A 288       5.373  26.717 -43.447  1.00  0.00      A    H
ATOM   4044  CA  TYR A 288       3.660  26.952 -44.685  1.00  0.00      A    C
ATOM   4045  HA  TYR A 288       3.409  27.695 -45.427  1.00  0.00      A    H
ATOM   4046  CB  TYR A 288       3.458  25.489 -45.156  1.00  0.00      A    C
ATOM   4047  HB1 TYR A 288       3.713  24.734 -44.382  1.00  0.00      A    H
ATOM   4048  HB2 TYR A 288       2.383  25.331 -45.391  1.00  0.00      A    H
ATOM   4049  CG  TYR A 288       4.408  25.282 -46.351  1.00  0.00      A    C
ATOM   4050  CD1 TYR A 288       5.651  24.605 -46.040  1.00  0.00      A    C
ATOM   4051  HD1 TYR A 288       5.910  24.383 -45.016  1.00  0.00      A    H
ATOM   4052  CE1 TYR A 288       6.471  24.350 -47.109  1.00  0.00      A    C
ATOM   4053  HE1 TYR A 288       7.397  23.890 -46.795  1.00  0.00      A    H
ATOM   4054  CZ  TYR A 288       6.161  24.759 -48.404  1.00  0.00      A    C
ATOM   4055  OH  TYR A 288       7.102  24.529 -49.380  1.00  0.00      A    O
ATOM   4056  HH  TYR A 288       6.973  25.204 -50.050  1.00  0.00      A    H
ATOM   4057  CD2 TYR A 288       4.027  25.641 -47.646  1.00  0.00      A    C
ATOM   4058  HD2 TYR A 288       3.088  26.165 -47.742  1.00  0.00      A    H
ATOM   4059  CE2 TYR A 288       4.930  25.357 -48.691  1.00  0.00      A    C
ATOM   4060  HE2 TYR A 288       4.638  25.647 -49.689  1.00  0.00      A    H
ATOM   4061  C   TYR A 288       2.717  27.152 -43.527  1.00  0.00      A    C
ATOM   4062  O   TYR A 288       3.097  27.116 -42.371  1.00  0.00      A    O
ATOM   4063  N   THR A 289       1.370  27.197 -43.826  1.00  0.00      A    N
ATOM   4064  HN  THR A 289       1.140  27.218 -44.796  1.00  0.00      A    H
ATOM   4065  CA  THR A 289       0.335  26.918 -42.834  1.00  0.00      A    C
ATOM   4066  HA  THR A 289       0.797  27.276 -41.926  1.00  0.00      A    H
ATOM   4067  CB  THR A 289      -1.003  27.518 -43.055  1.00  0.00      A    C
ATOM   4068  HB  THR A 289      -1.725  27.216 -42.265  1.00  0.00      A    H
ATOM   4069  OG1 THR A 289      -1.682  27.192 -44.286  1.00  0.00      A    O
ATOM   4070  HG1 THR A 289      -2.581  27.502 -44.152  1.00  0.00      A    H
ATOM   4071  CG2 THR A 289      -0.895  29.027 -43.086  1.00  0.00      A    C
ATOM   4072 HG21 THR A 289      -0.617  29.434 -42.090  1.00  0.00      A    H
ATOM   4073 HG22 THR A 289      -0.018  29.412 -43.649  1.00  0.00      A    H
ATOM   4074 HG23 THR A 289      -1.831  29.532 -43.405  1.00  0.00      A    H
ATOM   4075  C   THR A 289       0.288  25.435 -42.585  1.00  0.00      A    C
ATOM   4076  O   THR A 289       0.955  24.973 -41.655  1.00  0.00      A    O
ATOM   4077  N   ASP A 290      -0.524  24.716 -43.360  1.00  0.00      A    N
ATOM   4078  HN  ASP A 290      -0.920  25.121 -44.180  1.00  0.00      A    H
ATOM   4079  CA  ASP A 290      -0.764  23.350 -43.027  1.00  0.00      A    C
ATOM   4080  HA  ASP A 290      -0.505  23.163 -41.995  1.00  0.00      A    H
ATOM   4081  CB  ASP A 290      -2.332  23.155 -43.181  1.00  0.00      A    C
ATOM   4082  HB1 ASP A 290      -2.605  23.532 -44.190  1.00  0.00      A    H
ATOM   4083  HB2 ASP A 290      -2.616  22.084 -43.098  1.00  0.00      A    H
ATOM   4084  CG  ASP A 290      -3.137  23.907 -42.116  1.00  0.00      A    C
ATOM   4085  OD1 ASP A 290      -3.937  24.809 -42.589  1.00  0.00      A    O
ATOM   4086  OD2 ASP A 290      -3.043  23.711 -40.898  1.00  0.00      A    O
ATOM   4087  C   ASP A 290       0.123  22.454 -43.863  1.00  0.00      A    C
ATOM   4088  O   ASP A 290       1.077  21.886 -43.311  1.00  0.00      A    O
ATOM   4089  N   ALA A 291      -0.239  22.127 -45.106  1.00  0.00      A    N
ATOM   4090  HN  ALA A 291      -1.010  22.672 -45.426  1.00  0.00      A    H
ATOM   4091  CA  ALA A 291       0.446  21.155 -45.976  1.00  0.00      A    C
ATOM   4092  HA  ALA A 291       0.667  20.316 -45.332  1.00  0.00      A    H
ATOM   4093  CB  ALA A 291      -0.506  20.761 -47.251  1.00  0.00      A    C
ATOM   4094  HB1 ALA A 291       0.114  20.002 -47.775  1.00  0.00      A    H
ATOM   4095  HB2 ALA A 291      -1.471  20.366 -46.867  1.00  0.00      A    H
ATOM   4096  HB3 ALA A 291      -0.586  21.705 -47.832  1.00  0.00      A    H
ATOM   4097  C   ALA A 291       1.754  21.725 -46.488  1.00  0.00      A    C
ATOM   4098  O   ALA A 291       1.829  22.911 -46.749  1.00  0.00      A    O
ATOM   4099  N   VAL A 292       2.765  20.849 -46.509  1.00  0.00      A    N
ATOM   4100  HN  VAL A 292       2.569  19.898 -46.285  1.00  0.00      A    H
ATOM   4101  CA  VAL A 292       4.206  21.154 -46.610  1.00  0.00      A    C
ATOM   4102  HA  VAL A 292       4.365  22.205 -46.804  1.00  0.00      A    H
ATOM   4103  CB  VAL A 292       4.876  20.719 -45.375  1.00  0.00      A    C
ATOM   4104  HB  VAL A 292       4.769  19.627 -45.203  1.00  0.00      A    H
ATOM   4105  CG1 VAL A 292       6.420  21.005 -45.358  1.00  0.00      A    C
ATOM   4106 HG11 VAL A 292       6.894  20.339 -46.111  1.00  0.00      A    H
ATOM   4107 HG12 VAL A 292       6.662  22.081 -45.485  1.00  0.00      A    H
ATOM   4108 HG13 VAL A 292       6.857  20.711 -44.380  1.00  0.00      A    H
ATOM   4109  CG2 VAL A 292       4.246  21.414 -44.169  1.00  0.00      A    C
ATOM   4110 HG21 VAL A 292       3.189  21.074 -44.129  1.00  0.00      A    H
ATOM   4111 HG22 VAL A 292       4.753  21.191 -43.206  1.00  0.00      A    H
ATOM   4112 HG23 VAL A 292       4.303  22.510 -44.342  1.00  0.00      A    H
ATOM   4113  C   VAL A 292       4.800  20.470 -47.769  1.00  0.00      A    C
ATOM   4114  O   VAL A 292       4.531  19.302 -48.002  1.00  0.00      A    O
ATOM   4115  N   CYS A 293       5.813  21.175 -48.444  1.00  0.00      A    N
ATOM   4116  HN  CYS A 293       5.900  22.157 -48.296  1.00  0.00      A    H
ATOM   4117  CA  CYS A 293       6.675  20.591 -49.485  1.00  0.00      A    C
ATOM   4118  HA  CYS A 293       7.471  21.321 -49.514  1.00  0.00      A    H
ATOM   4119  CB  CYS A 293       7.367  19.212 -49.116  1.00  0.00      A    C
ATOM   4120  HB1 CYS A 293       7.776  19.370 -48.095  1.00  0.00      A    H
ATOM   4121  HB2 CYS A 293       6.548  18.479 -48.953  1.00  0.00      A    H
ATOM   4122  SG  CYS A 293       8.589  18.674 -50.342  1.00  0.00      A    S
ATOM   4123  HG1 CYS A 293       9.365  18.382 -49.308  1.00  0.00      A    H
ATOM   4124  C   CYS A 293       6.040  20.750 -50.785  1.00  0.00      A    C
ATOM   4125  O   CYS A 293       6.483  21.399 -51.769  1.00  0.00      A    O
ATOM   4126  N   CYS A 294       4.929  20.017 -50.968  1.00  0.00      A    N
ATOM   4127  HN  CYS A 294       4.525  19.490 -50.224  1.00  0.00      A    H
ATOM   4128  CA  CYS A 294       4.208  19.884 -52.196  1.00  0.00      A    C
ATOM   4129  HA  CYS A 294       4.778  20.371 -52.973  1.00  0.00      A    H
ATOM   4130  CB  CYS A 294       4.066  18.370 -52.560  1.00  0.00      A    C
ATOM   4131  HB1 CYS A 294       3.567  18.332 -53.552  1.00  0.00      A    H
ATOM   4132  HB2 CYS A 294       5.118  18.027 -52.651  1.00  0.00      A    H
ATOM   4133  SG  CYS A 294       3.050  17.409 -51.357  1.00  0.00      A    S
ATOM   4134  HG1 CYS A 294       3.341  16.185 -51.770  1.00  0.00      A    H
ATOM   4135  C   CYS A 294       2.879  20.668 -52.012  1.00  0.00      A    C
ATOM   4136  O   CYS A 294       2.824  21.654 -51.277  1.00  0.00      A    O
ATOM   4137  N   THR A 295       1.822  20.326 -52.784  1.00  0.00      A    N
ATOM   4138  HN  THR A 295       1.752  19.502 -53.341  1.00  0.00      A    H
ATOM   4139  CA  THR A 295       0.529  21.023 -52.599  1.00  0.00      A    C
ATOM   4140  HA  THR A 295      -0.164  20.349 -53.080  1.00  0.00      A    H
ATOM   4141  CB  THR A 295      -0.107  20.945 -51.265  1.00  0.00      A    C
ATOM   4142  HB  THR A 295      -1.174  21.160 -51.489  1.00  0.00      A    H
ATOM   4143  OG1 THR A 295       0.443  21.725 -50.234  1.00  0.00      A    O
ATOM   4144  HG1 THR A 295       1.386  21.545 -50.204  1.00  0.00      A    H
ATOM   4145  CG2 THR A 295      -0.025  19.486 -50.806  1.00  0.00      A    C
ATOM   4146 HG21 THR A 295      -0.262  18.808 -51.654  1.00  0.00      A    H
ATOM   4147 HG22 THR A 295       0.995  19.254 -50.433  1.00  0.00      A    H
ATOM   4148 HG23 THR A 295      -0.767  19.192 -50.032  1.00  0.00      A    H
ATOM   4149  C   THR A 295       0.192  22.259 -53.332  1.00  0.00      A    C
ATOM   4150  O   THR A 295      -0.245  22.154 -54.500  1.00  0.00      A    O
ATOM   4151  N   GLY A 296       0.436  23.421 -52.721  1.00  0.00      A    N
ATOM   4152  HN  GLY A 296       0.993  23.521 -51.900  1.00  0.00      A    H
ATOM   4153  CA  GLY A 296       0.183  24.727 -53.237  1.00  0.00      A    C
ATOM   4154  HA1 GLY A 296       0.308  24.822 -54.305  1.00  0.00      A    H
ATOM   4155  HA2 GLY A 296      -0.800  24.934 -52.838  1.00  0.00      A    H
ATOM   4156  C   GLY A 296       1.076  25.715 -52.552  1.00  0.00      A    C
ATOM   4157  O   GLY A 296       1.827  25.352 -51.633  1.00  0.00      A    O
ATOM   4158  N   THR A 297       0.879  27.001 -52.932  1.00  0.00      A    N
ATOM   4159  HN  THR A 297       0.035  27.204 -53.421  1.00  0.00      A    H
ATOM   4160  CA  THR A 297       1.713  28.203 -52.695  1.00  0.00      A    C
ATOM   4161  HA  THR A 297       1.394  28.892 -53.463  1.00  0.00      A    H
ATOM   4162  CB  THR A 297       1.552  28.929 -51.331  1.00  0.00      A    C
ATOM   4163  HB  THR A 297       2.203  29.823 -51.439  1.00  0.00      A    H
ATOM   4164  OG1 THR A 297       1.987  28.255 -50.155  1.00  0.00      A    O
ATOM   4165  HG1 THR A 297       2.594  28.921 -49.825  1.00  0.00      A    H
ATOM   4166  CG2 THR A 297       0.084  29.391 -51.179  1.00  0.00      A    C
ATOM   4167 HG21 THR A 297       0.015  30.255 -50.484  1.00  0.00      A    H
ATOM   4168 HG22 THR A 297      -0.216  29.727 -52.195  1.00  0.00      A    H
ATOM   4169 HG23 THR A 297      -0.394  28.564 -50.612  1.00  0.00      A    H
ATOM   4170  C   THR A 297       3.166  28.004 -53.069  1.00  0.00      A    C
ATOM   4171  O   THR A 297       3.374  27.628 -54.254  1.00  0.00      A    O
ATOM   4172  N   GLU A 298       4.206  28.204 -52.240  1.00  0.00      A    N
ATOM   4173  HN  GLU A 298       4.114  28.256 -51.248  1.00  0.00      A    H
ATOM   4174  CA  GLU A 298       5.529  28.130 -52.654  1.00  0.00      A    C
ATOM   4175  HA  GLU A 298       5.560  28.389 -53.702  1.00  0.00      A    H
ATOM   4176  CB  GLU A 298       6.445  29.062 -51.752  1.00  0.00      A    C
ATOM   4177  HB1 GLU A 298       5.956  30.056 -51.668  1.00  0.00      A    H
ATOM   4178  HB2 GLU A 298       6.403  28.652 -50.720  1.00  0.00      A    H
ATOM   4179  CG  GLU A 298       7.852  29.244 -52.349  1.00  0.00      A    C
ATOM   4180  HG1 GLU A 298       8.545  29.866 -51.743  1.00  0.00      A    H
ATOM   4181  HG2 GLU A 298       8.350  28.262 -52.503  1.00  0.00      A    H
ATOM   4182  CD  GLU A 298       7.816  29.888 -53.736  1.00  0.00      A    C
ATOM   4183  OE1 GLU A 298       8.044  29.182 -54.711  1.00  0.00      A    O
ATOM   4184  OE2 GLU A 298       7.584  31.129 -53.845  1.00  0.00      A    O
ATOM   4185  C   GLU A 298       6.042  26.638 -52.616  1.00  0.00      A    C
ATOM   4186  O   GLU A 298       6.841  26.232 -51.758  1.00  0.00      A    O
ATOM   4187  N   TYR A 299       5.443  25.778 -53.469  1.00  0.00      A    N
ATOM   4188  HN  TYR A 299       4.758  26.091 -54.123  1.00  0.00      A    H
ATOM   4189  CA  TYR A 299       5.647  24.351 -53.585  1.00  0.00      A    C
ATOM   4190  HA  TYR A 299       5.778  23.959 -52.587  1.00  0.00      A    H
ATOM   4191  CB  TYR A 299       4.393  23.644 -54.140  1.00  0.00      A    C
ATOM   4192  HB1 TYR A 299       4.412  22.555 -53.925  1.00  0.00      A    H
ATOM   4193  HB2 TYR A 299       3.614  24.103 -53.493  1.00  0.00      A    H
ATOM   4194  CG  TYR A 299       4.004  23.765 -55.598  1.00  0.00      A    C
ATOM   4195  CD1 TYR A 299       3.090  22.837 -56.120  1.00  0.00      A    C
ATOM   4196  HD1 TYR A 299       2.787  22.093 -55.399  1.00  0.00      A    H
ATOM   4197  CE1 TYR A 299       2.716  22.805 -57.422  1.00  0.00      A    C
ATOM   4198  HE1 TYR A 299       2.228  21.979 -57.919  1.00  0.00      A    H
ATOM   4199  CZ  TYR A 299       3.183  23.818 -58.264  1.00  0.00      A    C
ATOM   4200  OH  TYR A 299       2.702  23.961 -59.588  1.00  0.00      A    O
ATOM   4201  HH  TYR A 299       2.528  23.088 -59.946  1.00  0.00      A    H
ATOM   4202  CD2 TYR A 299       4.460  24.753 -56.462  1.00  0.00      A    C
ATOM   4203  HD2 TYR A 299       5.022  25.599 -56.093  1.00  0.00      A    H
ATOM   4204  CE2 TYR A 299       4.175  24.700 -57.853  1.00  0.00      A    C
ATOM   4205  HE2 TYR A 299       4.570  25.463 -58.507  1.00  0.00      A    H
ATOM   4206  C   TYR A 299       7.010  24.073 -54.264  1.00  0.00      A    C
ATOM   4207  O   TYR A 299       7.514  24.834 -55.106  1.00  0.00      A    O
ATOM   4208  N   CYS A 300       7.724  22.981 -53.837  1.00  0.00      A    N
ATOM   4209  HN  CYS A 300       7.298  22.439 -53.117  1.00  0.00      A    H
ATOM   4210  CA  CYS A 300       9.057  22.622 -54.286  1.00  0.00      A    C
ATOM   4211  HA  CYS A 300       9.825  23.360 -54.111  1.00  0.00      A    H
ATOM   4212  CB  CYS A 300       9.470  21.385 -53.404  1.00  0.00      A    C
ATOM   4213  HB1 CYS A 300       8.656  20.637 -53.512  1.00  0.00      A    H
ATOM   4214  HB2 CYS A 300      10.388  21.011 -53.907  1.00  0.00      A    H
ATOM   4215  SG  CYS A 300       9.660  21.913 -51.730  1.00  0.00      A    S
ATOM   4216  HG1 CYS A 300       9.716  20.673 -51.267  1.00  0.00      A    H
ATOM   4217  C   CYS A 300       9.131  22.185 -55.699  1.00  0.00      A    C
ATOM   4218  O   CYS A 300       9.685  22.857 -56.527  1.00  0.00      A    O
ATOM   4219  N   CYS A 301       8.527  21.056 -55.992  1.00  0.00      A    N
ATOM   4220  HN  CYS A 301       8.010  20.551 -55.305  1.00  0.00      A    H
ATOM   4221  CA  CYS A 301       8.326  20.597 -57.363  1.00  0.00      A    C
ATOM   4222  HA  CYS A 301       9.318  20.453 -57.765  1.00  0.00      A    H
ATOM   4223  CB  CYS A 301       7.650  19.215 -57.318  1.00  0.00      A    C
ATOM   4224  HB1 CYS A 301       8.130  18.716 -56.450  1.00  0.00      A    H
ATOM   4225  HB2 CYS A 301       6.628  19.191 -56.883  1.00  0.00      A    H
ATOM   4226  SG  CYS A 301       7.701  18.167 -58.788  1.00  0.00      A    S
ATOM   4227  HG1 CYS A 301       8.857  18.610 -59.261  1.00  0.00      A    H
ATOM   4228  C   CYS A 301       7.316  21.450 -58.125  1.00  0.00      A    C
ATOM   4229  O   CYS A 301       6.178  21.649 -57.687  1.00  0.00      A    O
ATOM   4230  N   PRO A 302       7.596  22.076 -59.262  1.00  0.00      A    N
ATOM   4231  CD  PRO A 302       8.938  22.085 -59.896  1.00  0.00      A    C
ATOM   4232  HD1 PRO A 302       9.419  21.110 -60.126  1.00  0.00      A    H
ATOM   4233  HD2 PRO A 302       9.622  22.621 -59.204  1.00  0.00      A    H
ATOM   4234  CA  PRO A 302       6.624  22.879 -60.074  1.00  0.00      A    C
ATOM   4235  HA  PRO A 302       6.027  23.525 -59.447  1.00  0.00      A    H
ATOM   4236  CB  PRO A 302       7.543  23.691 -60.952  1.00  0.00      A    C
ATOM   4237  HB1 PRO A 302       7.134  24.056 -61.919  1.00  0.00      A    H
ATOM   4238  HB2 PRO A 302       7.740  24.590 -60.330  1.00  0.00      A    H
ATOM   4239  CG  PRO A 302       8.786  22.841 -61.232  1.00  0.00      A    C
ATOM   4240  HG1 PRO A 302       8.504  22.134 -62.041  1.00  0.00      A    H
ATOM   4241  HG2 PRO A 302       9.620  23.439 -61.658  1.00  0.00      A    H
ATOM   4242  C   PRO A 302       5.732  22.019 -60.868  1.00  0.00      A    C
ATOM   4243  O   PRO A 302       5.831  21.838 -62.033  1.00  0.00      A    O
ATOM   4244  N   SER A 303       4.829  21.283 -60.251  1.00  0.00      A    N
ATOM   4245  HN  SER A 303       4.696  21.400 -59.270  1.00  0.00      A    H
ATOM   4246  CA  SER A 303       3.951  20.358 -60.972  1.00  0.00      A    C
ATOM   4247  HA  SER A 303       3.347  19.852 -60.233  1.00  0.00      A    H
ATOM   4248  CB  SER A 303       2.944  21.007 -61.977  1.00  0.00      A    C
ATOM   4249  HB1 SER A 303       3.528  21.490 -62.790  1.00  0.00      A    H
ATOM   4250  HB2 SER A 303       2.205  20.269 -62.356  1.00  0.00      A    H
ATOM   4251  OG  SER A 303       2.162  22.041 -61.446  1.00  0.00      A    O
ATOM   4252  HG1 SER A 303       1.678  22.477 -62.152  1.00  0.00      A    H
ATOM   4253  C   SER A 303       4.476  19.155 -61.646  1.00  0.00      A    C
ATOM   4254  O   SER A 303       5.505  18.657 -61.129  1.00  0.00      A    O
ATOM   4255  N   ASP A 304       3.923  18.506 -62.730  1.00  0.00      A    N
ATOM   4256  HN  ASP A 304       3.165  18.927 -63.222  1.00  0.00      A    H
ATOM   4257  CA  ASP A 304       4.323  17.188 -63.205  1.00  0.00      A    C
ATOM   4258  HA  ASP A 304       3.775  17.001 -64.117  1.00  0.00      A    H
ATOM   4259  CB  ASP A 304       5.860  16.985 -63.687  1.00  0.00      A    C
ATOM   4260  HB1 ASP A 304       6.509  17.212 -62.814  1.00  0.00      A    H
ATOM   4261  HB2 ASP A 304       6.051  15.915 -63.916  1.00  0.00      A    H
ATOM   4262  CG  ASP A 304       6.190  17.868 -64.809  1.00  0.00      A    C
ATOM   4263  OD1 ASP A 304       5.633  17.733 -65.914  1.00  0.00      A    O
ATOM   4264  OD2 ASP A 304       7.138  18.716 -64.576  1.00  0.00      A    O
ATOM   4265  C   ASP A 304       3.922  16.017 -62.353  1.00  0.00      A    C
ATOM   4266  O   ASP A 304       2.856  15.462 -62.534  1.00  0.00      A    O
ATOM   4267  N   TYR A 305       4.724  15.779 -61.251  1.00  0.00      A    N
ATOM   4268  HN  TYR A 305       5.563  16.314 -61.198  1.00  0.00      A    H
ATOM   4269  CA  TYR A 305       4.401  14.688 -60.385  1.00  0.00      A    C
ATOM   4270  HA  TYR A 305       3.993  13.905 -61.007  1.00  0.00      A    H
ATOM   4271  CB  TYR A 305       5.688  14.095 -59.724  1.00  0.00      A    C
ATOM   4272  HB1 TYR A 305       6.151  14.892 -59.102  1.00  0.00      A    H
ATOM   4273  HB2 TYR A 305       5.335  13.300 -59.033  1.00  0.00      A    H
ATOM   4274  CG  TYR A 305       6.586  13.529 -60.733  1.00  0.00      A    C
ATOM   4275  CD1 TYR A 305       7.398  14.334 -61.535  1.00  0.00      A    C
ATOM   4276  HD1 TYR A 305       7.631  15.362 -61.298  1.00  0.00      A    H
ATOM   4277  CE1 TYR A 305       8.230  13.852 -62.510  1.00  0.00      A    C
ATOM   4278  HE1 TYR A 305       8.805  14.570 -63.075  1.00  0.00      A    H
ATOM   4279  CZ  TYR A 305       8.249  12.480 -62.753  1.00  0.00      A    C
ATOM   4280  OH  TYR A 305       9.064  12.037 -63.825  1.00  0.00      A    O
ATOM   4281  HH  TYR A 305       9.137  12.787 -64.419  1.00  0.00      A    H
ATOM   4282  CD2 TYR A 305       6.430  12.176 -61.091  1.00  0.00      A    C
ATOM   4283  HD2 TYR A 305       5.730  11.568 -60.537  1.00  0.00      A    H
ATOM   4284  CE2 TYR A 305       7.354  11.602 -62.081  1.00  0.00      A    C
ATOM   4285  HE2 TYR A 305       7.273  10.562 -62.360  1.00  0.00      A    H
ATOM   4286  C   TYR A 305       3.237  14.861 -59.341  1.00  0.00      A    C
ATOM   4287  O   TYR A 305       2.168  14.329 -59.494  1.00  0.00      A    O
ATOM   4288  N   PRO A 306       3.388  15.537 -58.229  1.00  0.00      A    N
ATOM   4289  CD  PRO A 306       4.233  16.758 -58.212  1.00  0.00      A    C
ATOM   4290  HD1 PRO A 306       4.183  17.302 -59.180  1.00  0.00      A    H
ATOM   4291  HD2 PRO A 306       5.311  16.521 -58.088  1.00  0.00      A    H
ATOM   4292  CA  PRO A 306       2.742  15.258 -56.910  1.00  0.00      A    C
ATOM   4293  HA  PRO A 306       2.858  14.202 -56.720  1.00  0.00      A    H
ATOM   4294  CB  PRO A 306       3.515  16.229 -56.053  1.00  0.00      A    C
ATOM   4295  HB1 PRO A 306       3.008  16.474 -55.095  1.00  0.00      A    H
ATOM   4296  HB2 PRO A 306       4.525  15.820 -55.837  1.00  0.00      A    H
ATOM   4297  CG  PRO A 306       3.665  17.455 -56.955  1.00  0.00      A    C
ATOM   4298  HG1 PRO A 306       2.710  17.982 -57.170  1.00  0.00      A    H
ATOM   4299  HG2 PRO A 306       4.478  18.127 -56.604  1.00  0.00      A    H
ATOM   4300  C   PRO A 306       1.253  15.605 -56.940  1.00  0.00      A    C
ATOM   4301  O   PRO A 306       0.802  16.317 -57.807  1.00  0.00      A    O
ATOM   4302  N   ILE A 307       0.403  15.141 -55.957  1.00  0.00      A    N
ATOM   4303  HN  ILE A 307      -0.521  15.432 -56.192  1.00  0.00      A    H
ATOM   4304  CA  ILE A 307       0.636  14.673 -54.620  1.00  0.00      A    C
ATOM   4305  HA  ILE A 307       1.622  14.966 -54.290  1.00  0.00      A    H
ATOM   4306  CB  ILE A 307      -0.524  15.114 -53.742  1.00  0.00      A    C
ATOM   4307  HB  ILE A 307      -0.480  14.570 -52.774  1.00  0.00      A    H
ATOM   4308  CG2 ILE A 307      -0.396  16.612 -53.453  1.00  0.00      A    C
ATOM   4309 HG21 ILE A 307      -1.347  16.985 -53.016  1.00  0.00      A    H
ATOM   4310 HG22 ILE A 307       0.351  16.757 -52.644  1.00  0.00      A    H
ATOM   4311 HG23 ILE A 307      -0.082  17.185 -54.351  1.00  0.00      A    H
ATOM   4312  CG1 ILE A 307      -1.911  14.780 -54.488  1.00  0.00      A    C
ATOM   4313 HG11 ILE A 307      -2.023  15.629 -55.196  1.00  0.00      A    H
ATOM   4314 HG12 ILE A 307      -1.824  13.843 -55.078  1.00  0.00      A    H
ATOM   4315  CD  ILE A 307      -3.148  14.647 -53.624  1.00  0.00      A    C
ATOM   4316  HD1 ILE A 307      -3.327  15.573 -53.037  1.00  0.00      A    H
ATOM   4317  HD2 ILE A 307      -4.034  14.309 -54.203  1.00  0.00      A    H
ATOM   4318  HD3 ILE A 307      -3.081  13.924 -52.783  1.00  0.00      A    H
ATOM   4319  C   ILE A 307       0.837  13.234 -54.557  1.00  0.00      A    C
ATOM   4320  O   ILE A 307       0.866  12.555 -55.557  1.00  0.00      A    O
ATOM   4321  N   CYS A 308       0.962  12.656 -53.359  1.00  0.00      A    N
ATOM   4322  HN  CYS A 308       0.882  13.252 -52.564  1.00  0.00      A    H
ATOM   4323  CA  CYS A 308       0.983  11.172 -53.127  1.00  0.00      A    C
ATOM   4324  HA  CYS A 308       0.389  10.778 -53.939  1.00  0.00      A    H
ATOM   4325  CB  CYS A 308       2.425  10.595 -53.324  1.00  0.00      A    C
ATOM   4326  HB1 CYS A 308       2.877  11.207 -54.133  1.00  0.00      A    H
ATOM   4327  HB2 CYS A 308       2.990  10.638 -52.368  1.00  0.00      A    H
ATOM   4328  SG  CYS A 308       2.368   8.884 -53.952  1.00  0.00      A    S
ATOM   4329  HG1 CYS A 308       3.249   9.082 -54.922  1.00  0.00      A    H
ATOM   4330  C   CYS A 308       0.172  10.890 -51.889  1.00  0.00      A    C
ATOM   4331  O   CYS A 308       0.035  11.856 -51.130  1.00  0.00      A    O
ATOM   4332  N   ASP A 309      -0.424   9.664 -51.628  1.00  0.00      A    N
ATOM   4333  HN  ASP A 309      -0.529   8.964 -52.331  1.00  0.00      A    H
ATOM   4334  CA  ASP A 309      -1.228   9.294 -50.484  1.00  0.00      A    C
ATOM   4335  HA  ASP A 309      -1.706  10.196 -50.129  1.00  0.00      A    H
ATOM   4336  CB  ASP A 309      -2.419   8.255 -50.743  1.00  0.00      A    C
ATOM   4337  HB1 ASP A 309      -2.902   7.892 -49.811  1.00  0.00      A    H
ATOM   4338  HB2 ASP A 309      -3.230   8.725 -51.341  1.00  0.00      A    H
ATOM   4339  CG  ASP A 309      -1.852   7.039 -51.489  1.00  0.00      A    C
ATOM   4340  OD1 ASP A 309      -2.087   5.928 -51.047  1.00  0.00      A    O
ATOM   4341  OD2 ASP A 309      -1.143   7.251 -52.448  1.00  0.00      A    O
ATOM   4342  C   ASP A 309      -0.210   8.846 -49.456  1.00  0.00      A    C
ATOM   4343  O   ASP A 309      -0.364   8.975 -48.200  1.00  0.00      A    O
ATOM   4344  N   THR A 310       0.855   8.139 -49.908  1.00  0.00      A    N
ATOM   4345  HN  THR A 310       0.912   7.951 -50.885  1.00  0.00      A    H
ATOM   4346  CA  THR A 310       2.007   7.831 -49.145  1.00  0.00      A    C
ATOM   4347  HA  THR A 310       1.733   7.146 -48.357  1.00  0.00      A    H
ATOM   4348  CB  THR A 310       3.132   7.028 -49.978  1.00  0.00      A    C
ATOM   4349  HB  THR A 310       3.425   7.758 -50.763  1.00  0.00      A    H
ATOM   4350  OG1 THR A 310       2.582   5.780 -50.413  1.00  0.00      A    O
ATOM   4351  HG1 THR A 310       2.104   5.906 -51.236  1.00  0.00      A    H
ATOM   4352  CG2 THR A 310       4.353   6.679 -49.147  1.00  0.00      A    C
ATOM   4353 HG21 THR A 310       5.041   6.002 -49.697  1.00  0.00      A    H
ATOM   4354 HG22 THR A 310       4.869   7.623 -48.869  1.00  0.00      A    H
ATOM   4355 HG23 THR A 310       3.928   6.137 -48.274  1.00  0.00      A    H
ATOM   4356  C   THR A 310       2.624   8.981 -48.400  1.00  0.00      A    C
ATOM   4357  O   THR A 310       3.107   9.927 -49.027  1.00  0.00      A    O
ATOM   4358  N   GLU A 311       2.668   8.985 -47.029  1.00  0.00      A    N
ATOM   4359  HN  GLU A 311       2.268   8.222 -46.528  1.00  0.00      A    H
ATOM   4360  CA  GLU A 311       3.371   9.928 -46.279  1.00  0.00      A    C
ATOM   4361  HA  GLU A 311       3.141   9.660 -45.259  1.00  0.00      A    H
ATOM   4362  CB  GLU A 311       4.948   9.732 -46.348  1.00  0.00      A    C
ATOM   4363  HB1 GLU A 311       5.174   9.931 -47.418  1.00  0.00      A    H
ATOM   4364  HB2 GLU A 311       5.414  10.577 -45.798  1.00  0.00      A    H
ATOM   4365  CG  GLU A 311       5.602   8.448 -45.869  1.00  0.00      A    C
ATOM   4366  HG1 GLU A 311       5.081   7.517 -46.180  1.00  0.00      A    H
ATOM   4367  HG2 GLU A 311       6.652   8.453 -46.230  1.00  0.00      A    H
ATOM   4368  CD  GLU A 311       5.730   8.419 -44.377  1.00  0.00      A    C
ATOM   4369  OE1 GLU A 311       4.876   7.999 -43.604  1.00  0.00      A    O
ATOM   4370  OE2 GLU A 311       6.927   8.684 -43.921  1.00  0.00      A    O
ATOM   4371  C   GLU A 311       2.887  11.387 -46.314  1.00  0.00      A    C
ATOM   4372  O   GLU A 311       1.749  11.687 -46.632  1.00  0.00      A    O
ATOM   4373  N   GLU A 312       3.727  12.399 -46.100  1.00  0.00      A    N
ATOM   4374  HN  GLU A 312       4.712  12.259 -46.031  1.00  0.00      A    H
ATOM   4375  CA  GLU A 312       3.275  13.777 -45.950  1.00  0.00      A    C
ATOM   4376  HA  GLU A 312       2.241  13.789 -45.639  1.00  0.00      A    H
ATOM   4377  CB  GLU A 312       4.001  14.450 -44.784  1.00  0.00      A    C
ATOM   4378  HB1 GLU A 312       5.081  14.421 -45.046  1.00  0.00      A    H
ATOM   4379  HB2 GLU A 312       3.759  15.534 -44.770  1.00  0.00      A    H
ATOM   4380  CG  GLU A 312       3.694  13.851 -43.388  1.00  0.00      A    C
ATOM   4381  HG1 GLU A 312       2.678  13.979 -42.957  1.00  0.00      A    H
ATOM   4382  HG2 GLU A 312       3.863  12.753 -43.371  1.00  0.00      A    H
ATOM   4383  CD  GLU A 312       4.623  14.521 -42.326  1.00  0.00      A    C
ATOM   4384  OE1 GLU A 312       5.151  13.819 -41.483  1.00  0.00      A    O
ATOM   4385  OE2 GLU A 312       4.621  15.788 -42.219  1.00  0.00      A    O
ATOM   4386  C   GLU A 312       3.290  14.597 -47.158  1.00  0.00      A    C
ATOM   4387  O   GLU A 312       2.243  14.827 -47.743  1.00  0.00      A    O
ATOM   4388  N   GLY A 313       4.516  14.894 -47.633  1.00  0.00      A    N
ATOM   4389  HN  GLY A 313       5.262  14.427 -47.165  1.00  0.00      A    H
ATOM   4390  CA  GLY A 313       4.812  15.561 -48.894  1.00  0.00      A    C
ATOM   4391  HA1 GLY A 313       3.990  15.288 -49.539  1.00  0.00      A    H
ATOM   4392  HA2 GLY A 313       5.012  16.603 -48.692  1.00  0.00      A    H
ATOM   4393  C   GLY A 313       6.083  15.095 -49.631  1.00  0.00      A    C
ATOM   4394  O   GLY A 313       7.057  15.792 -49.663  1.00  0.00      A    O
ATOM   4395  N   LEU A 314       6.016  13.929 -50.236  1.00  0.00      A    N
ATOM   4396  HN  LEU A 314       5.266  13.274 -50.184  1.00  0.00      A    H
ATOM   4397  CA  LEU A 314       7.052  13.407 -51.147  1.00  0.00      A    C
ATOM   4398  HA  LEU A 314       8.010  13.840 -50.899  1.00  0.00      A    H
ATOM   4399  CB  LEU A 314       7.261  11.893 -51.028  1.00  0.00      A    C
ATOM   4400  HB1 LEU A 314       6.340  11.376 -51.371  1.00  0.00      A    H
ATOM   4401  HB2 LEU A 314       8.154  11.666 -51.648  1.00  0.00      A    H
ATOM   4402  CG  LEU A 314       7.717  11.254 -49.686  1.00  0.00      A    C
ATOM   4403  HG  LEU A 314       6.831  11.348 -49.023  1.00  0.00      A    H
ATOM   4404  CD1 LEU A 314       7.970   9.752 -49.842  1.00  0.00      A    C
ATOM   4405 HD11 LEU A 314       8.733   9.538 -50.621  1.00  0.00      A    H
ATOM   4406 HD12 LEU A 314       8.249   9.187 -48.926  1.00  0.00      A    H
ATOM   4407 HD13 LEU A 314       7.078   9.272 -50.297  1.00  0.00      A    H
ATOM   4408  CD2 LEU A 314       8.940  11.883 -49.093  1.00  0.00      A    C
ATOM   4409 HD21 LEU A 314       9.093  12.974 -49.240  1.00  0.00      A    H
ATOM   4410 HD22 LEU A 314       8.961  11.630 -48.011  1.00  0.00      A    H
ATOM   4411 HD23 LEU A 314       9.801  11.370 -49.571  1.00  0.00      A    H
ATOM   4412  C   LEU A 314       6.664  13.731 -52.642  1.00  0.00      A    C
ATOM   4413  O   LEU A 314       5.523  13.546 -53.076  1.00  0.00      A    O
ATOM   4414  N   CYS A 315       7.618  14.237 -53.371  1.00  0.00      A    N
ATOM   4415  HN  CYS A 315       8.478  14.493 -52.935  1.00  0.00      A    H
ATOM   4416  CA  CYS A 315       7.406  14.755 -54.725  1.00  0.00      A    C
ATOM   4417  HA  CYS A 315       6.357  14.990 -54.831  1.00  0.00      A    H
ATOM   4418  CB  CYS A 315       8.264  15.998 -54.989  1.00  0.00      A    C
ATOM   4419  HB1 CYS A 315       9.303  15.630 -54.850  1.00  0.00      A    H
ATOM   4420  HB2 CYS A 315       8.377  16.375 -56.028  1.00  0.00      A    H
ATOM   4421  SG  CYS A 315       7.736  17.411 -54.030  1.00  0.00      A    S
ATOM   4422  HG1 CYS A 315       8.361  16.965 -52.950  1.00  0.00      A    H
ATOM   4423  C   CYS A 315       7.771  13.650 -55.725  1.00  0.00      A    C
ATOM   4424  O   CYS A 315       8.709  13.723 -56.495  1.00  0.00      A    O
ATOM   4425  N   LEU A 316       6.973  12.607 -55.714  1.00  0.00      A    N
ATOM   4426  HN  LEU A 316       6.103  12.647 -55.227  1.00  0.00      A    H
ATOM   4427  CA  LEU A 316       7.195  11.211 -56.253  1.00  0.00      A    C
ATOM   4428  HA  LEU A 316       7.775  11.432 -57.137  1.00  0.00      A    H
ATOM   4429  CB  LEU A 316       7.983  10.340 -55.206  1.00  0.00      A    C
ATOM   4430  HB1 LEU A 316       7.379  10.475 -54.283  1.00  0.00      A    H
ATOM   4431  HB2 LEU A 316       7.917   9.277 -55.525  1.00  0.00      A    H
ATOM   4432  CG  LEU A 316       9.428  10.782 -54.985  1.00  0.00      A    C
ATOM   4433  HG  LEU A 316       9.246  11.764 -54.499  1.00  0.00      A    H
ATOM   4434  CD1 LEU A 316      10.050   9.816 -53.915  1.00  0.00      A    C
ATOM   4435 HD11 LEU A 316       9.553   9.905 -52.926  1.00  0.00      A    H
ATOM   4436 HD12 LEU A 316      10.094   8.787 -54.332  1.00  0.00      A    H
ATOM   4437 HD13 LEU A 316      11.085  10.214 -53.854  1.00  0.00      A    H
ATOM   4438  CD2 LEU A 316      10.217  10.863 -56.263  1.00  0.00      A    C
ATOM   4439 HD21 LEU A 316       9.979   9.996 -56.916  1.00  0.00      A    H
ATOM   4440 HD22 LEU A 316      10.237  11.852 -56.768  1.00  0.00      A    H
ATOM   4441 HD23 LEU A 316      11.297  10.666 -56.091  1.00  0.00      A    H
ATOM   4442  C   LEU A 316       5.883  10.479 -56.578  1.00  0.00      A    C
ATOM   4443  O   LEU A 316       4.916  10.550 -55.837  1.00  0.00      A    O
ATOM   4444  N   LYS A 317       5.927   9.644 -57.610  1.00  0.00      A    N
ATOM   4445  HN  LYS A 317       6.752   9.549 -58.161  1.00  0.00      A    H
ATOM   4446  CA  LYS A 317       4.776   8.957 -58.185  1.00  0.00      A    C
ATOM   4447  HA  LYS A 317       5.127   8.493 -59.095  1.00  0.00      A    H
ATOM   4448  CB  LYS A 317       4.258   7.853 -57.209  1.00  0.00      A    C
ATOM   4449  HB1 LYS A 317       3.937   8.224 -56.212  1.00  0.00      A    H
ATOM   4450  HB2 LYS A 317       3.361   7.330 -57.605  1.00  0.00      A    H
ATOM   4451  CG  LYS A 317       5.400   6.857 -57.001  1.00  0.00      A    C
ATOM   4452  HG1 LYS A 317       6.317   7.438 -56.766  1.00  0.00      A    H
ATOM   4453  HG2 LYS A 317       5.117   6.188 -56.160  1.00  0.00      A    H
ATOM   4454  CD  LYS A 317       5.721   5.912 -58.154  1.00  0.00      A    C
ATOM   4455  HD1 LYS A 317       4.782   5.544 -58.621  1.00  0.00      A    H
ATOM   4456  HD2 LYS A 317       6.274   6.487 -58.927  1.00  0.00      A    H
ATOM   4457  CE  LYS A 317       6.489   4.665 -57.650  1.00  0.00      A    C
ATOM   4458  HE1 LYS A 317       7.421   4.943 -57.114  1.00  0.00      A    H
ATOM   4459  HE2 LYS A 317       5.857   4.163 -56.886  1.00  0.00      A    H
ATOM   4460  NZ  LYS A 317       6.828   3.769 -58.745  1.00  0.00      A    N
ATOM   4461  HZ1 LYS A 317       7.284   2.946 -58.301  1.00  0.00      A    H
ATOM   4462  HZ2 LYS A 317       5.981   3.446 -59.255  1.00  0.00      A    H
ATOM   4463  HZ3 LYS A 317       7.512   4.152 -59.429  1.00  0.00      A    H
ATOM   4464  C   LYS A 317       3.730   9.888 -58.626  1.00  0.00      A    C
ATOM   4465  O   LYS A 317       4.071  11.054 -58.747  1.00  0.00      A    O
ATOM   4466  N   VAL A 318       2.476   9.508 -58.821  1.00  0.00      A    N
ATOM   4467  HN  VAL A 318       2.284   8.537 -58.703  1.00  0.00      A    H
ATOM   4468  CA  VAL A 318       1.419  10.409 -59.311  1.00  0.00      A    C
ATOM   4469  HA  VAL A 318       1.675  11.416 -59.019  1.00  0.00      A    H
ATOM   4470  CB  VAL A 318       1.117  10.527 -60.835  1.00  0.00      A    C
ATOM   4471  HB  VAL A 318       0.725   9.617 -61.338  1.00  0.00      A    H
ATOM   4472  CG1 VAL A 318       0.140  11.672 -61.084  1.00  0.00      A    C
ATOM   4473 HG11 VAL A 318      -0.053  11.852 -62.164  1.00  0.00      A    H
ATOM   4474 HG12 VAL A 318      -0.852  11.378 -60.681  1.00  0.00      A    H
ATOM   4475 HG13 VAL A 318       0.435  12.647 -60.640  1.00  0.00      A    H
ATOM   4476  CG2 VAL A 318       2.537  10.793 -61.482  1.00  0.00      A    C
ATOM   4477 HG21 VAL A 318       3.202   9.939 -61.233  1.00  0.00      A    H
ATOM   4478 HG22 VAL A 318       2.414  10.887 -62.582  1.00  0.00      A    H
ATOM   4479 HG23 VAL A 318       3.044  11.731 -61.171  1.00  0.00      A    H
ATOM   4480  C   VAL A 318       0.142  10.196 -58.706  1.00  0.00      A    C
ATOM   4481  O   VAL A 318      -0.419   9.100 -58.931  1.00  0.00      A    O
ATOM   4482  N   LEU A 319      -0.411  11.168 -57.984  1.00  0.00      A    N
ATOM   4483  HN  LEU A 319       0.062  11.969 -57.624  1.00  0.00      A    H
ATOM   4484  CA  LEU A 319      -1.849  11.199 -57.727  1.00  0.00      A    C
ATOM   4485  HA  LEU A 319      -2.367  10.516 -58.384  1.00  0.00      A    H
ATOM   4486  CB  LEU A 319      -1.974  10.822 -56.261  1.00  0.00      A    C
ATOM   4487  HB1 LEU A 319      -1.467   9.844 -56.119  1.00  0.00      A    H
ATOM   4488  HB2 LEU A 319      -1.386  11.571 -55.689  1.00  0.00      A    H
ATOM   4489  CG  LEU A 319      -3.486  10.727 -55.770  1.00  0.00      A    C
ATOM   4490  HG  LEU A 319      -3.894  11.751 -55.910  1.00  0.00      A    H
ATOM   4491  CD1 LEU A 319      -4.332   9.835 -56.614  1.00  0.00      A    C
ATOM   4492 HD11 LEU A 319      -4.471  10.261 -57.631  1.00  0.00      A    H
ATOM   4493 HD12 LEU A 319      -3.764   8.899 -56.802  1.00  0.00      A    H
ATOM   4494 HD13 LEU A 319      -5.376   9.617 -56.302  1.00  0.00      A    H
ATOM   4495  CD2 LEU A 319      -3.622  10.263 -54.335  1.00  0.00      A    C
ATOM   4496 HD21 LEU A 319      -3.149   9.258 -54.303  1.00  0.00      A    H
ATOM   4497 HD22 LEU A 319      -3.136  10.970 -53.629  1.00  0.00      A    H
ATOM   4498 HD23 LEU A 319      -4.650  10.038 -53.978  1.00  0.00      A    H
ATOM   4499  C   LEU A 319      -2.273  12.613 -58.008  1.00  0.00      A    C
ATOM   4500  O   LEU A 319      -1.634  13.599 -57.593  1.00  0.00      A    O
ATOM   4501  N   LYS A 320      -3.330  12.826 -58.750  1.00  0.00      A    N
ATOM   4502  HN  LYS A 320      -3.832  12.030 -59.079  1.00  0.00      A    H
ATOM   4503  CA  LYS A 320      -4.055  14.118 -59.026  1.00  0.00      A    C
ATOM   4504  HA  LYS A 320      -4.798  13.853 -59.764  1.00  0.00      A    H
ATOM   4505  CB  LYS A 320      -4.896  14.518 -57.787  1.00  0.00      A    C
ATOM   4506  HB1 LYS A 320      -4.223  14.507 -56.904  1.00  0.00      A    H
ATOM   4507  HB2 LYS A 320      -5.246  15.571 -57.840  1.00  0.00      A    H
ATOM   4508  CG  LYS A 320      -6.124  13.590 -57.694  1.00  0.00      A    C
ATOM   4509  HG1 LYS A 320      -6.555  13.603 -58.718  1.00  0.00      A    H
ATOM   4510  HG2 LYS A 320      -5.821  12.526 -57.587  1.00  0.00      A    H
ATOM   4511  CD  LYS A 320      -7.062  14.136 -56.613  1.00  0.00      A    C
ATOM   4512  HD1 LYS A 320      -6.593  13.991 -55.616  1.00  0.00      A    H
ATOM   4513  HD2 LYS A 320      -7.131  15.234 -56.767  1.00  0.00      A    H
ATOM   4514  CE  LYS A 320      -8.439  13.505 -56.511  1.00  0.00      A    C
ATOM   4515  HE1 LYS A 320      -8.991  13.483 -57.475  1.00  0.00      A    H
ATOM   4516  HE2 LYS A 320      -8.427  12.426 -56.246  1.00  0.00      A    H
ATOM   4517  NZ  LYS A 320      -9.193  14.184 -55.433  1.00  0.00      A    N
ATOM   4518  HZ1 LYS A 320      -9.328  15.142 -55.814  1.00  0.00      A    H
ATOM   4519  HZ2 LYS A 320     -10.105  13.714 -55.262  1.00  0.00      A    H
ATOM   4520  HZ3 LYS A 320      -8.593  14.171 -54.584  1.00  0.00      A    H
ATOM   4521  C   LYS A 320      -3.206  15.278 -59.573  1.00  0.00      A    C
ATOM   4522  O   LYS A 320      -3.085  16.468 -59.117  1.00  0.00      A    O
ATOM   4523  N   SER A 321      -2.515  14.942 -60.714  1.00  0.00      A    N
ATOM   4524  HN  SER A 321      -2.412  13.972 -60.918  1.00  0.00      A    H
ATOM   4525  CA  SER A 321      -1.627  15.869 -61.447  1.00  0.00      A    C
ATOM   4526  HA  SER A 321      -1.087  16.451 -60.715  1.00  0.00      A    H
ATOM   4527  CB  SER A 321      -0.541  15.109 -62.277  1.00  0.00      A    C
ATOM   4528  HB1 SER A 321       0.232  15.836 -62.604  1.00  0.00      A    H
ATOM   4529  HB2 SER A 321       0.160  14.440 -61.733  1.00  0.00      A    H
ATOM   4530  OG  SER A 321      -1.023  14.398 -63.403  1.00  0.00      A    O
ATOM   4531  HG1 SER A 321      -0.375  13.912 -63.919  1.00  0.00      A    H
ATOM   4532  C   SER A 321      -2.389  16.870 -62.401  1.00  0.00      A    C
ATOM   4533  O   SER A 321      -3.567  16.753 -62.566  1.00  0.00      A    O
ATOM   4534  N   PRO A 322      -1.659  17.776 -63.039  1.00  0.00      A    N
ATOM   4535  CD  PRO A 322      -0.469  18.373 -62.405  1.00  0.00      A    C
ATOM   4536  HD1 PRO A 322       0.430  17.788 -62.694  1.00  0.00      A    H
ATOM   4537  HD2 PRO A 322      -0.680  18.482 -61.320  1.00  0.00      A    H
ATOM   4538  CA  PRO A 322      -2.112  18.595 -64.166  1.00  0.00      A    C
ATOM   4539  HA  PRO A 322      -3.030  19.068 -63.849  1.00  0.00      A    H
ATOM   4540  CB  PRO A 322      -1.066  19.621 -64.396  1.00  0.00      A    C
ATOM   4541  HB1 PRO A 322      -0.200  19.241 -64.978  1.00  0.00      A    H
ATOM   4542  HB2 PRO A 322      -1.455  20.579 -64.801  1.00  0.00      A    H
ATOM   4543  CG  PRO A 322      -0.472  19.743 -62.938  1.00  0.00      A    C
ATOM   4544  HG1 PRO A 322       0.573  20.093 -63.079  1.00  0.00      A    H
ATOM   4545  HG2 PRO A 322      -1.049  20.452 -62.307  1.00  0.00      A    H
ATOM   4546  C   PRO A 322      -2.353  17.849 -65.424  1.00  0.00      A    C
ATOM   4547  O   PRO A 322      -2.714  18.515 -66.390  1.00  0.00      A    O
ATOM   4548  N   GLU A 323      -2.291  16.488 -65.421  1.00  0.00      A    N
ATOM   4549  HN  GLU A 323      -1.842  15.943 -64.718  1.00  0.00      A    H
ATOM   4550  CA  GLU A 323      -2.856  15.686 -66.546  1.00  0.00      A    C
ATOM   4551  HA  GLU A 323      -2.512  16.117 -67.474  1.00  0.00      A    H
ATOM   4552  CB  GLU A 323      -2.195  14.274 -66.510  1.00  0.00      A    C
ATOM   4553  HB1 GLU A 323      -2.386  13.821 -65.514  1.00  0.00      A    H
ATOM   4554  HB2 GLU A 323      -2.679  13.523 -67.171  1.00  0.00      A    H
ATOM   4555  CG  GLU A 323      -0.769  14.385 -66.916  1.00  0.00      A    C
ATOM   4556  HG1 GLU A 323      -0.584  14.586 -67.993  1.00  0.00      A    H
ATOM   4557  HG2 GLU A 323      -0.261  15.261 -66.458  1.00  0.00      A    H
ATOM   4558  CD  GLU A 323      -0.031  13.159 -66.491  1.00  0.00      A    C
ATOM   4559  OE1 GLU A 323       0.533  13.156 -65.364  1.00  0.00      A    O
ATOM   4560  OE2 GLU A 323       0.045  12.151 -67.244  1.00  0.00      A    O
ATOM   4561  C   GLU A 323      -4.340  15.468 -66.347  1.00  0.00      A    C
ATOM   4562  O   GLU A 323      -5.090  15.205 -67.216  1.00  0.00      A    O
ATOM   4563  N   PHE A 324      -4.760  15.481 -65.078  1.00  0.00      A    N
ATOM   4564  HN  PHE A 324      -4.171  15.740 -64.317  1.00  0.00      A    H
ATOM   4565  CA  PHE A 324      -6.088  15.230 -64.536  1.00  0.00      A    C
ATOM   4566  HA  PHE A 324      -6.614  14.724 -65.332  1.00  0.00      A    H
ATOM   4567  CB  PHE A 324      -5.950  14.388 -63.219  1.00  0.00      A    C
ATOM   4568  HB1 PHE A 324      -5.275  13.526 -63.408  1.00  0.00      A    H
ATOM   4569  HB2 PHE A 324      -5.546  14.922 -62.333  1.00  0.00      A    H
ATOM   4570  CG  PHE A 324      -7.252  13.774 -62.739  1.00  0.00      A    C
ATOM   4571  CD1 PHE A 324      -8.114  13.007 -63.497  1.00  0.00      A    C
ATOM   4572  HD1 PHE A 324      -7.869  12.947 -64.547  1.00  0.00      A    H
ATOM   4573  CE1 PHE A 324      -9.227  12.351 -63.031  1.00  0.00      A    C
ATOM   4574  HE1 PHE A 324      -9.723  11.630 -63.663  1.00  0.00      A    H
ATOM   4575  CZ  PHE A 324      -9.540  12.438 -61.681  1.00  0.00      A    C
ATOM   4576  HZ  PHE A 324     -10.228  11.784 -61.166  1.00  0.00      A    H
ATOM   4577  CD2 PHE A 324      -7.625  13.911 -61.363  1.00  0.00      A    C
ATOM   4578  HD2 PHE A 324      -6.919  14.497 -60.794  1.00  0.00      A    H
ATOM   4579  CE2 PHE A 324      -8.715  13.234 -60.780  1.00  0.00      A    C
ATOM   4580  HE2 PHE A 324      -8.836  13.284 -59.708  1.00  0.00      A    H
ATOM   4581  C   PHE A 324      -6.921  16.510 -64.255  1.00  0.00      A    C
ATOM   4582  O   PHE A 324      -7.960  16.750 -64.902  1.00  0.00      A    O
ATOM   4583  N   LEU A 325      -6.444  17.380 -63.372  1.00  0.00      A    N
ATOM   4584  HN  LEU A 325      -5.556  17.127 -62.994  1.00  0.00      A    H
ATOM   4585  CA  LEU A 325      -6.959  18.630 -62.897  1.00  0.00      A    C
ATOM   4586  HA  LEU A 325      -8.019  18.697 -63.089  1.00  0.00      A    H
ATOM   4587  CB  LEU A 325      -6.536  18.867 -61.423  1.00  0.00      A    C
ATOM   4588  HB1 LEU A 325      -5.430  18.917 -61.332  1.00  0.00      A    H
ATOM   4589  HB2 LEU A 325      -6.996  19.754 -60.940  1.00  0.00      A    H
ATOM   4590  CG  LEU A 325      -6.907  17.616 -60.599  1.00  0.00      A    C
ATOM   4591  HG  LEU A 325      -6.399  16.749 -61.074  1.00  0.00      A    H
ATOM   4592  CD1 LEU A 325      -6.388  17.754 -59.161  1.00  0.00      A    C
ATOM   4593 HD11 LEU A 325      -6.784  16.921 -58.541  1.00  0.00      A    H
ATOM   4594 HD12 LEU A 325      -5.281  17.660 -59.196  1.00  0.00      A    H
ATOM   4595 HD13 LEU A 325      -6.641  18.741 -58.718  1.00  0.00      A    H
ATOM   4596  CD2 LEU A 325      -8.474  17.459 -60.596  1.00  0.00      A    C
ATOM   4597 HD21 LEU A 325      -8.900  17.413 -61.621  1.00  0.00      A    H
ATOM   4598 HD22 LEU A 325      -8.877  16.557 -60.087  1.00  0.00      A    H
ATOM   4599 HD23 LEU A 325      -8.784  18.395 -60.084  1.00  0.00      A    H
ATOM   4600  C   LEU A 325      -6.378  19.711 -63.769  1.00  0.00      A    C
ATOM   4601  O   LEU A 325      -5.365  19.578 -64.426  1.00  0.00      A    O
ATOM   4602  N   SER A 326      -7.081  20.895 -63.880  1.00  0.00      A    N
ATOM   4603  HN  SER A 326      -7.717  21.184 -63.169  1.00  0.00      A    H
ATOM   4604  CA  SER A 326      -6.763  21.963 -64.832  1.00  0.00      A    C
ATOM   4605  HA  SER A 326      -6.247  21.582 -65.701  1.00  0.00      A    H
ATOM   4606  CB  SER A 326      -8.055  22.669 -65.372  1.00  0.00      A    C
ATOM   4607  HB1 SER A 326      -8.674  21.939 -65.936  1.00  0.00      A    H
ATOM   4608  HB2 SER A 326      -8.680  22.875 -64.477  1.00  0.00      A    H
ATOM   4609  OG  SER A 326      -7.804  23.848 -66.165  1.00  0.00      A    O
ATOM   4610  HG1 SER A 326      -8.515  24.493 -66.166  1.00  0.00      A    H
ATOM   4611  C   SER A 326      -5.799  22.963 -64.228  1.00  0.00      A    C
ATOM   4612  O   SER A 326      -6.067  23.571 -63.235  1.00  0.00      A    O
ATOM   4613  N   SER A 327      -4.725  23.265 -64.922  1.00  0.00      A    N
ATOM   4614  HN  SER A 327      -4.626  22.730 -65.758  1.00  0.00      A    H
ATOM   4615  CA  SER A 327      -3.742  24.302 -64.474  1.00  0.00      A    C
ATOM   4616  HA  SER A 327      -3.871  24.304 -63.402  1.00  0.00      A    H
ATOM   4617  CB  SER A 327      -2.199  24.091 -64.737  1.00  0.00      A    C
ATOM   4618  HB1 SER A 327      -1.995  23.897 -65.812  1.00  0.00      A    H
ATOM   4619  HB2 SER A 327      -1.583  24.998 -64.555  1.00  0.00      A    H
ATOM   4620  OG  SER A 327      -1.646  23.117 -63.839  1.00  0.00      A    O
ATOM   4621  HG1 SER A 327      -0.695  23.087 -63.973  1.00  0.00      A    H
ATOM   4622  C   SER A 327      -4.169  25.640 -65.068  1.00  0.00      A    C
ATOM   4623  O   SER A 327      -4.367  25.793 -66.263  1.00  0.00      A    O
ATOM   4624  N   GLY A 328      -4.365  26.608 -64.190  1.00  0.00      A    N
ATOM   4625  HN  GLY A 328      -3.944  26.488 -63.294  1.00  0.00      A    H
ATOM   4626  CA  GLY A 328      -5.316  27.744 -64.330  1.00  0.00      A    C
ATOM   4627  HA1 GLY A 328      -4.808  28.679 -64.143  1.00  0.00      A    H
ATOM   4628  HA2 GLY A 328      -5.673  27.756 -65.349  1.00  0.00      A    H
ATOM   4629  C   GLY A 328      -6.572  27.686 -63.485  1.00  0.00      A    C
ATOM   4630  O   GLY A 328      -7.046  28.755 -63.184  1.00  0.00      A    O
ATOM   4631  N   ASP A 329      -7.031  26.522 -63.065  1.00  0.00      A    N
ATOM   4632  HN  ASP A 329      -6.612  25.723 -63.489  1.00  0.00      A    H
ATOM   4633  CA  ASP A 329      -8.041  26.315 -62.019  1.00  0.00      A    C
ATOM   4634  HA  ASP A 329      -8.574  27.245 -61.887  1.00  0.00      A    H
ATOM   4635  CB  ASP A 329      -8.884  25.178 -62.575  1.00  0.00      A    C
ATOM   4636  HB1 ASP A 329      -9.276  25.315 -63.605  1.00  0.00      A    H
ATOM   4637  HB2 ASP A 329      -8.294  24.240 -62.498  1.00  0.00      A    H
ATOM   4638  CG  ASP A 329     -10.172  24.788 -61.783  1.00  0.00      A    C
ATOM   4639  OD1 ASP A 329     -10.882  25.716 -61.274  1.00  0.00      A    O
ATOM   4640  OD2 ASP A 329     -10.384  23.605 -61.493  1.00  0.00      A    O
ATOM   4641  C   ASP A 329      -7.360  25.995 -60.694  1.00  0.00      A    C
ATOM   4642  O   ASP A 329      -7.157  26.858 -59.815  1.00  0.00      A    O
ATOM   4643  N   TYR A 330      -6.767  24.794 -60.574  1.00  0.00      A    N
ATOM   4644  HN  TYR A 330      -6.681  24.390 -61.482  1.00  0.00      A    H
ATOM   4645  CA  TYR A 330      -6.258  24.034 -59.437  1.00  0.00      A    C
ATOM   4646  HA  TYR A 330      -6.949  24.177 -58.619  1.00  0.00      A    H
ATOM   4647  CB  TYR A 330      -6.181  22.511 -59.786  1.00  0.00      A    C
ATOM   4648  HB1 TYR A 330      -7.136  22.201 -60.262  1.00  0.00      A    H
ATOM   4649  HB2 TYR A 330      -5.332  22.379 -60.491  1.00  0.00      A    H
ATOM   4650  CG  TYR A 330      -5.954  21.603 -58.619  1.00  0.00      A    C
ATOM   4651  CD1 TYR A 330      -6.966  21.406 -57.659  1.00  0.00      A    C
ATOM   4652  HD1 TYR A 330      -7.889  21.960 -57.751  1.00  0.00      A    H
ATOM   4653  CE1 TYR A 330      -6.660  20.724 -56.459  1.00  0.00      A    C
ATOM   4654  HE1 TYR A 330      -7.206  20.904 -55.544  1.00  0.00      A    H
ATOM   4655  CZ  TYR A 330      -5.444  20.014 -56.303  1.00  0.00      A    C
ATOM   4656  OH  TYR A 330      -5.093  19.363 -55.124  1.00  0.00      A    O
ATOM   4657  HH  TYR A 330      -5.942  19.314 -54.678  1.00  0.00      A    H
ATOM   4658  CD2 TYR A 330      -4.763  20.902 -58.474  1.00  0.00      A    C
ATOM   4659  HD2 TYR A 330      -4.010  20.890 -59.249  1.00  0.00      A    H
ATOM   4660  CE2 TYR A 330      -4.490  20.113 -57.332  1.00  0.00      A    C
ATOM   4661  HE2 TYR A 330      -3.521  19.661 -57.186  1.00  0.00      A    H
ATOM   4662  C   TYR A 330      -4.836  24.564 -58.997  1.00  0.00      A    C
ATOM   4663  O   TYR A 330      -4.621  25.088 -57.903  1.00  0.00      A    O
ATOM   4664  N   LEU A 331      -3.812  24.426 -59.888  1.00  0.00      A    N
ATOM   4665  HN  LEU A 331      -3.909  23.918 -60.741  1.00  0.00      A    H
ATOM   4666  CA  LEU A 331      -2.445  24.944 -59.729  1.00  0.00      A    C
ATOM   4667  HA  LEU A 331      -2.350  25.495 -58.805  1.00  0.00      A    H
ATOM   4668  CB  LEU A 331      -1.397  23.854 -59.873  1.00  0.00      A    C
ATOM   4669  HB1 LEU A 331      -1.568  23.293 -60.817  1.00  0.00      A    H
ATOM   4670  HB2 LEU A 331      -0.362  24.227 -59.717  1.00  0.00      A    H
ATOM   4671  CG  LEU A 331      -1.507  22.688 -58.833  1.00  0.00      A    C
ATOM   4672  HG  LEU A 331      -2.543  22.296 -58.738  1.00  0.00      A    H
ATOM   4673  CD1 LEU A 331      -0.699  21.468 -59.292  1.00  0.00      A    C
ATOM   4674 HD11 LEU A 331       0.203  21.665 -59.910  1.00  0.00      A    H
ATOM   4675 HD12 LEU A 331      -0.401  20.807 -58.451  1.00  0.00      A    H
ATOM   4676 HD13 LEU A 331      -1.190  20.946 -60.142  1.00  0.00      A    H
ATOM   4677  CD2 LEU A 331      -1.183  23.266 -57.460  1.00  0.00      A    C
ATOM   4678 HD21 LEU A 331      -1.954  23.936 -57.021  1.00  0.00      A    H
ATOM   4679 HD22 LEU A 331      -1.043  22.428 -56.744  1.00  0.00      A    H
ATOM   4680 HD23 LEU A 331      -0.165  23.709 -57.424  1.00  0.00      A    H
ATOM   4681  C   LEU A 331      -2.142  25.858 -60.871  1.00  0.00      A    C
ATOM   4682  O   LEU A 331      -2.937  26.014 -61.824  1.00  0.00      A    O
ATOM   4683  N   GLY A 332      -0.920  26.491 -60.852  1.00  0.00      A    N
ATOM   4684  HN  GLY A 332      -0.220  26.256 -60.183  1.00  0.00      A    H
ATOM   4685  CA  GLY A 332      -0.525  27.419 -61.870  1.00  0.00      A    C
ATOM   4686  HA1 GLY A 332      -1.353  27.805 -62.445  1.00  0.00      A    H
ATOM   4687  HA2 GLY A 332       0.076  28.263 -61.565  1.00  0.00      A    H
ATOM   4688  C   GLY A 332       0.223  26.715 -63.009  1.00  0.00      A    C
ATOM   4689  O   GLY A 332       0.001  27.026 -64.198  1.00  0.00      A    O
ATOM   4690  N   VAL A 333       1.264  25.919 -62.714  1.00  0.00      A    N
ATOM   4691  HN  VAL A 333       1.376  25.629 -61.767  1.00  0.00      A    H
ATOM   4692  CA  VAL A 333       2.188  25.447 -63.773  1.00  0.00      A    C
ATOM   4693  HA  VAL A 333       2.248  26.327 -64.396  1.00  0.00      A    H
ATOM   4694  CB  VAL A 333       3.457  25.008 -63.075  1.00  0.00      A    C
ATOM   4695  HB  VAL A 333       3.344  23.980 -62.667  1.00  0.00      A    H
ATOM   4696  CG1 VAL A 333       4.608  24.998 -64.093  1.00  0.00      A    C
ATOM   4697 HG11 VAL A 333       4.600  24.102 -64.749  1.00  0.00      A    H
ATOM   4698 HG12 VAL A 333       4.821  25.910 -64.691  1.00  0.00      A    H
ATOM   4699 HG13 VAL A 333       5.480  24.825 -63.427  1.00  0.00      A    H
ATOM   4700  CG2 VAL A 333       3.856  25.885 -61.909  1.00  0.00      A    C
ATOM   4701 HG21 VAL A 333       4.736  25.380 -61.456  1.00  0.00      A    H
ATOM   4702 HG22 VAL A 333       4.156  26.933 -62.124  1.00  0.00      A    H
ATOM   4703 HG23 VAL A 333       3.125  26.089 -61.098  1.00  0.00      A    H
ATOM   4704  C   VAL A 333       1.597  24.273 -64.561  1.00  0.00      A    C
ATOM   4705  O   VAL A 333       0.998  23.384 -63.931  1.00  0.00      A    O
ATOM   4706  N   GLU A 334       1.764  24.190 -65.838  1.00  0.00      A    N
ATOM   4707  HN  GLU A 334       2.271  24.942 -66.253  1.00  0.00      A    H
ATOM   4708  CA  GLU A 334       1.526  23.053 -66.680  1.00  0.00      A    C
ATOM   4709  HA  GLU A 334       0.576  22.565 -66.522  1.00  0.00      A    H
ATOM   4710  CB  GLU A 334       1.363  23.600 -68.175  1.00  0.00      A    C
ATOM   4711  HB1 GLU A 334       2.031  24.474 -68.329  1.00  0.00      A    H
ATOM   4712  HB2 GLU A 334       1.487  22.757 -68.888  1.00  0.00      A    H
ATOM   4713  CG  GLU A 334      -0.086  24.098 -68.474  1.00  0.00      A    C
ATOM   4714  HG1 GLU A 334      -0.864  23.305 -68.439  1.00  0.00      A    H
ATOM   4715  HG2 GLU A 334      -0.427  25.023 -67.962  1.00  0.00      A    H
ATOM   4716  CD  GLU A 334      -0.207  24.495 -69.963  1.00  0.00      A    C
ATOM   4717  OE1 GLU A 334       0.036  23.693 -70.864  1.00  0.00      A    O
ATOM   4718  OE2 GLU A 334      -0.639  25.648 -70.196  1.00  0.00      A    O
ATOM   4719  C   GLU A 334       2.535  21.890 -66.638  1.00  0.00      A    C
ATOM   4720  O   GLU A 334       3.694  22.038 -66.349  1.00  0.00      A    O
ATOM   4721  N   ALA A 335       1.908  20.717 -66.923  1.00  0.00      A    N
ATOM   4722  HN  ALA A 335       0.979  20.797 -67.274  1.00  0.00      A    H
ATOM   4723  CA  ALA A 335       2.578  19.413 -67.092  1.00  0.00      A    C
ATOM   4724  HA  ALA A 335       3.591  19.524 -66.735  1.00  0.00      A    H
ATOM   4725  CB  ALA A 335       1.783  18.410 -66.387  1.00  0.00      A    C
ATOM   4726  HB1 ALA A 335       1.814  18.627 -65.298  1.00  0.00      A    H
ATOM   4727  HB2 ALA A 335       0.732  18.542 -66.722  1.00  0.00      A    H
ATOM   4728  HB3 ALA A 335       2.097  17.382 -66.665  1.00  0.00      A    H
ATOM   4729  C   ALA A 335       2.671  19.121 -68.629  1.00  0.00      A    C
ATOM   4730  O   ALA A 335       1.812  18.487 -69.252  1.00  0.00      A    O
ATOM   4731  N   LYS A 336       3.813  19.553 -69.216  1.00  0.00      A    N
ATOM   4732  HN  LYS A 336       4.571  20.040 -68.789  1.00  0.00      A    H
ATOM   4733  CA  LYS A 336       4.153  19.325 -70.572  1.00  0.00      A    C
ATOM   4734  HA  LYS A 336       3.285  19.531 -71.181  1.00  0.00      A    H
ATOM   4735  CB  LYS A 336       5.299  20.217 -71.008  1.00  0.00      A    C
ATOM   4736  HB1 LYS A 336       6.185  20.177 -70.339  1.00  0.00      A    H
ATOM   4737  HB2 LYS A 336       5.696  19.896 -71.995  1.00  0.00      A    H
ATOM   4738  CG  LYS A 336       4.830  21.717 -71.005  1.00  0.00      A    C
ATOM   4739  HG1 LYS A 336       4.425  21.921 -69.990  1.00  0.00      A    H
ATOM   4740  HG2 LYS A 336       5.714  22.375 -71.144  1.00  0.00      A    H
ATOM   4741  CD  LYS A 336       3.752  21.899 -72.073  1.00  0.00      A    C
ATOM   4742  HD1 LYS A 336       4.251  21.711 -73.048  1.00  0.00      A    H
ATOM   4743  HD2 LYS A 336       2.831  21.299 -71.913  1.00  0.00      A    H
ATOM   4744  CE  LYS A 336       3.397  23.445 -72.137  1.00  0.00      A    C
ATOM   4745  HE1 LYS A 336       3.459  23.786 -71.082  1.00  0.00      A    H
ATOM   4746  HE2 LYS A 336       4.212  24.015 -72.633  1.00  0.00      A    H
ATOM   4747  NZ  LYS A 336       2.132  23.839 -72.724  1.00  0.00      A    N
ATOM   4748  HZ1 LYS A 336       1.839  24.822 -72.552  1.00  0.00      A    H
ATOM   4749  HZ2 LYS A 336       2.127  23.734 -73.759  1.00  0.00      A    H
ATOM   4750  HZ3 LYS A 336       1.296  23.381 -72.309  1.00  0.00      A    H
ATOM   4751  C   LYS A 336       4.445  17.797 -70.885  1.00  0.00      A    C
ATOM   4752  O   LYS A 336       4.646  16.946 -70.042  1.00  0.00      A    O
ATOM   4753  N   LYS A 337       4.632  17.366 -72.141  1.00  0.00      A    N
ATOM   4754  HN  LYS A 337       4.304  17.909 -72.910  1.00  0.00      A    H
ATOM   4755  CA  LYS A 337       5.105  16.029 -72.527  1.00  0.00      A    C
ATOM   4756  HA  LYS A 337       4.699  15.289 -71.853  1.00  0.00      A    H
ATOM   4757  CB  LYS A 337       4.789  15.693 -73.994  1.00  0.00      A    C
ATOM   4758  HB1 LYS A 337       3.684  15.639 -74.105  1.00  0.00      A    H
ATOM   4759  HB2 LYS A 337       5.128  16.543 -74.623  1.00  0.00      A    H
ATOM   4760  CG  LYS A 337       5.211  14.367 -74.563  1.00  0.00      A    C
ATOM   4761  HG1 LYS A 337       5.235  14.323 -75.673  1.00  0.00      A    H
ATOM   4762  HG2 LYS A 337       6.258  14.160 -74.255  1.00  0.00      A    H
ATOM   4763  CD  LYS A 337       4.331  13.177 -74.074  1.00  0.00      A    C
ATOM   4764  HD1 LYS A 337       4.775  12.196 -74.345  1.00  0.00      A    H
ATOM   4765  HD2 LYS A 337       4.210  13.174 -72.969  1.00  0.00      A    H
ATOM   4766  CE  LYS A 337       2.875  13.039 -74.673  1.00  0.00      A    C
ATOM   4767  HE1 LYS A 337       2.270  13.890 -74.294  1.00  0.00      A    H
ATOM   4768  HE2 LYS A 337       3.067  12.955 -75.764  1.00  0.00      A    H
ATOM   4769  NZ  LYS A 337       2.341  11.761 -74.234  1.00  0.00      A    N
ATOM   4770  HZ1 LYS A 337       3.060  11.009 -74.232  1.00  0.00      A    H
ATOM   4771  HZ2 LYS A 337       1.995  11.883 -73.261  1.00  0.00      A    H
ATOM   4772  HZ3 LYS A 337       1.510  11.453 -74.778  1.00  0.00      A    H
ATOM   4773  C   LYS A 337       6.673  15.957 -72.132  1.00  0.00      A    C
ATOM   4774  O   LYS A 337       7.546  16.118 -72.997  1.00  0.00      A    O
ATOM   4775  N   ARG A 338       6.841  15.533 -70.874  1.00  0.00      A    N
ATOM   4776  HN  ARG A 338       6.157  15.759 -70.185  1.00  0.00      A    H
ATOM   4777  CA  ARG A 338       8.097  15.099 -70.328  1.00  0.00      A    C
ATOM   4778  HA  ARG A 338       8.746  14.973 -71.183  1.00  0.00      A    H
ATOM   4779  CB  ARG A 338       8.648  15.982 -69.148  1.00  0.00      A    C
ATOM   4780  HB1 ARG A 338       7.829  16.067 -68.403  1.00  0.00      A    H
ATOM   4781  HB2 ARG A 338       9.609  15.524 -68.830  1.00  0.00      A    H
ATOM   4782  CG  ARG A 338       8.943  17.438 -69.685  1.00  0.00      A    C
ATOM   4783  HG1 ARG A 338       9.807  17.263 -70.361  1.00  0.00      A    H
ATOM   4784  HG2 ARG A 338       8.102  17.817 -70.304  1.00  0.00      A    H
ATOM   4785  CD  ARG A 338       9.223  18.430 -68.564  1.00  0.00      A    C
ATOM   4786  HD1 ARG A 338       9.921  18.127 -67.755  1.00  0.00      A    H
ATOM   4787  HD2 ARG A 338       9.731  19.315 -69.006  1.00  0.00      A    H
ATOM   4788  NE  ARG A 338       7.961  18.821 -67.976  1.00  0.00      A    N
ATOM   4789  HE  ARG A 338       7.457  18.149 -67.434  1.00  0.00      A    H
ATOM   4790  CZ  ARG A 338       7.469  20.024 -67.833  1.00  0.00      A    C
ATOM   4791  NH1 ARG A 338       7.955  21.166 -68.349  1.00  0.00      A    N
ATOM   4792 HH11 ARG A 338       8.834  21.174 -68.826  1.00  0.00      A    H
ATOM   4793 HH12 ARG A 338       7.613  22.058 -68.055  1.00  0.00      A    H
ATOM   4794  NH2 ARG A 338       6.345  20.180 -67.039  1.00  0.00      A    N
ATOM   4795 HH21 ARG A 338       6.045  19.511 -66.358  1.00  0.00      A    H
ATOM   4796 HH22 ARG A 338       6.147  21.064 -66.616  1.00  0.00      A    H
ATOM   4797  C   ARG A 338       8.088  13.603 -69.927  1.00  0.00      A    C
ATOM   4798  O   ARG A 338       8.552  12.779 -70.720  1.00  0.00      A    O
ATOM   4799  N   LYS A 339       7.531  13.195 -68.751  1.00  0.00      A    N
ATOM   4800  HN  LYS A 339       7.248  13.866 -68.071  1.00  0.00      A    H
ATOM   4801  CA  LYS A 339       7.535  11.794 -68.317  1.00  0.00      A    C
ATOM   4802  HA  LYS A 339       8.514  11.372 -68.490  1.00  0.00      A    H
ATOM   4803  CB  LYS A 339       7.186  11.898 -66.801  1.00  0.00      A    C
ATOM   4804  HB1 LYS A 339       7.439  10.917 -66.345  1.00  0.00      A    H
ATOM   4805  HB2 LYS A 339       7.795  12.748 -66.425  1.00  0.00      A    H
ATOM   4806  CG  LYS A 339       5.752  12.404 -66.499  1.00  0.00      A    C
ATOM   4807  HG1 LYS A 339       5.578  13.254 -67.194  1.00  0.00      A    H
ATOM   4808  HG2 LYS A 339       5.185  11.501 -66.812  1.00  0.00      A    H
ATOM   4809  CD  LYS A 339       5.291  12.787 -65.075  1.00  0.00      A    C
ATOM   4810  HD1 LYS A 339       5.651  12.061 -64.315  1.00  0.00      A    H
ATOM   4811  HD2 LYS A 339       5.735  13.742 -64.721  1.00  0.00      A    H
ATOM   4812  CE  LYS A 339       3.767  13.142 -64.954  1.00  0.00      A    C
ATOM   4813  HE1 LYS A 339       3.572  13.471 -63.911  1.00  0.00      A    H
ATOM   4814  HE2 LYS A 339       3.451  14.001 -65.584  1.00  0.00      A    H
ATOM   4815  NZ  LYS A 339       2.880  11.982 -65.315  1.00  0.00      A    N
ATOM   4816  HZ1 LYS A 339       3.099  11.196 -64.670  1.00  0.00      A    H
ATOM   4817  HZ2 LYS A 339       1.890  12.272 -65.185  1.00  0.00      A    H
ATOM   4818  HZ3 LYS A 339       2.951  11.690 -66.311  1.00  0.00      A    H
ATOM   4819  C   LYS A 339       6.514  11.011 -69.055  1.00  0.00      A    C
ATOM   4820  O   LYS A 339       5.672  11.495 -69.774  1.00  0.00      A    O
ATOM   4821  N   TRP A 340       6.650   9.694 -69.017  1.00  0.00      A    N
ATOM   4822  HN  TRP A 340       7.479   9.333 -68.595  1.00  0.00      A    H
ATOM   4823  CA  TRP A 340       5.625   8.722 -69.414  1.00  0.00      A    C
ATOM   4824  HA  TRP A 340       4.883   9.250 -69.994  1.00  0.00      A    H
ATOM   4825  CB  TRP A 340       6.373   7.669 -70.312  1.00  0.00      A    C
ATOM   4826  HB1 TRP A 340       6.745   8.311 -71.139  1.00  0.00      A    H
ATOM   4827  HB2 TRP A 340       7.146   7.085 -69.768  1.00  0.00      A    H
ATOM   4828  CG  TRP A 340       5.484   6.714 -71.028  1.00  0.00      A    C
ATOM   4829  CD1 TRP A 340       4.894   6.875 -72.272  1.00  0.00      A    C
ATOM   4830  HD1 TRP A 340       4.862   7.751 -72.904  1.00  0.00      A    H
ATOM   4831  NE1 TRP A 340       4.244   5.750 -72.615  1.00  0.00      A    N
ATOM   4832  HE1 TRP A 340       3.602   5.652 -73.343  1.00  0.00      A    H
ATOM   4833  CE2 TRP A 340       4.329   4.857 -71.592  1.00  0.00      A    C
ATOM   4834  CD2 TRP A 340       5.114   5.442 -70.550  1.00  0.00      A    C
ATOM   4835  CE3 TRP A 340       5.312   4.774 -69.394  1.00  0.00      A    C
ATOM   4836  HE3 TRP A 340       5.836   5.198 -68.550  1.00  0.00      A    H
ATOM   4837  CZ3 TRP A 340       4.878   3.387 -69.272  1.00  0.00      A    C
ATOM   4838  HZ3 TRP A 340       5.036   2.790 -68.387  1.00  0.00      A    H
ATOM   4839  CZ2 TRP A 340       3.733   3.591 -71.415  1.00  0.00      A    C
ATOM   4840  HZ2 TRP A 340       3.248   3.153 -72.275  1.00  0.00      A    H
ATOM   4841  CH2 TRP A 340       4.019   2.875 -70.287  1.00  0.00      A    C
ATOM   4842  HH2 TRP A 340       3.847   1.812 -70.210  1.00  0.00      A    H
ATOM   4843  C   TRP A 340       4.903   7.951 -68.270  1.00  0.00      A    C
ATOM   4844  O   TRP A 340       5.555   7.551 -67.303  1.00  0.00      A    O
ATOM   4845  N   ALA A 341       3.555   7.818 -68.336  1.00  0.00      A    N
ATOM   4846  HN  ALA A 341       3.034   8.139 -69.123  1.00  0.00      A    H
ATOM   4847  CA  ALA A 341       2.694   7.119 -67.385  1.00  0.00      A    C
ATOM   4848  HA  ALA A 341       3.263   6.834 -66.512  1.00  0.00      A    H
ATOM   4849  CB  ALA A 341       1.632   8.162 -66.998  1.00  0.00      A    C
ATOM   4850  HB1 ALA A 341       0.873   7.694 -66.337  1.00  0.00      A    H
ATOM   4851  HB2 ALA A 341       2.185   8.968 -66.469  1.00  0.00      A    H
ATOM   4852  HB3 ALA A 341       1.208   8.518 -67.962  1.00  0.00      A    H
ATOM   4853  C   ALA A 341       2.092   5.813 -67.874  1.00  0.00      A    C
ATOM   4854  O   ALA A 341       2.109   5.400 -69.015  1.00  0.00      A    O
ATOM   4855  N   LYS A 342       1.575   5.004 -66.850  1.00  0.00      A    N
ATOM   4856  HN  LYS A 342       1.766   5.202 -65.892  1.00  0.00      A    H
ATOM   4857  CA  LYS A 342       0.652   3.975 -67.097  1.00  0.00      A    C
ATOM   4858  HA  LYS A 342       0.749   3.590 -68.101  1.00  0.00      A    H
ATOM   4859  CB  LYS A 342       0.781   2.806 -66.067  1.00  0.00      A    C
ATOM   4860  HB1 LYS A 342       0.821   3.070 -64.989  1.00  0.00      A    H
ATOM   4861  HB2 LYS A 342       0.015   2.052 -66.349  1.00  0.00      A    H
ATOM   4862  CG  LYS A 342       2.194   2.149 -66.215  1.00  0.00      A    C
ATOM   4863  HG1 LYS A 342       2.414   1.969 -67.289  1.00  0.00      A    H
ATOM   4864  HG2 LYS A 342       2.997   2.813 -65.830  1.00  0.00      A    H
ATOM   4865  CD  LYS A 342       2.166   0.703 -65.652  1.00  0.00      A    C
ATOM   4866  HD1 LYS A 342       2.314   0.860 -64.562  1.00  0.00      A    H
ATOM   4867  HD2 LYS A 342       1.161   0.236 -65.725  1.00  0.00      A    H
ATOM   4868  CE  LYS A 342       3.288  -0.259 -66.120  1.00  0.00      A    C
ATOM   4869  HE1 LYS A 342       4.238   0.246 -66.399  1.00  0.00      A    H
ATOM   4870  HE2 LYS A 342       3.494  -0.899 -65.235  1.00  0.00      A    H
ATOM   4871  NZ  LYS A 342       2.906  -1.149 -67.296  1.00  0.00      A    N
ATOM   4872  HZ1 LYS A 342       2.407  -1.964 -66.886  1.00  0.00      A    H
ATOM   4873  HZ2 LYS A 342       2.416  -0.721 -68.107  1.00  0.00      A    H
ATOM   4874  HZ3 LYS A 342       3.799  -1.495 -67.699  1.00  0.00      A    H
ATOM   4875  C   LYS A 342      -0.725   4.525 -67.001  1.00  0.00      A    C
ATOM   4876  O   LYS A 342      -1.647   3.962 -67.566  1.00  0.00      A    O
ATOM   4877  N   ARG A 343      -1.017   5.550 -66.182  1.00  0.00      A    N
ATOM   4878  HN  ARG A 343      -0.318   5.899 -65.562  1.00  0.00      A    H
ATOM   4879  CA  ARG A 343      -2.398   6.114 -66.230  1.00  0.00      A    C
ATOM   4880  HA  ARG A 343      -3.161   5.351 -66.283  1.00  0.00      A    H
ATOM   4881  CB  ARG A 343      -2.585   6.873 -64.910  1.00  0.00      A    C
ATOM   4882  HB1 ARG A 343      -1.834   7.684 -64.800  1.00  0.00      A    H
ATOM   4883  HB2 ARG A 343      -3.528   7.439 -65.069  1.00  0.00      A    H
ATOM   4884  CG  ARG A 343      -2.585   6.033 -63.610  1.00  0.00      A    C
ATOM   4885  HG1 ARG A 343      -1.631   5.467 -63.554  1.00  0.00      A    H
ATOM   4886  HG2 ARG A 343      -2.630   6.809 -62.817  1.00  0.00      A    H
ATOM   4887  CD  ARG A 343      -3.771   5.113 -63.416  1.00  0.00      A    C
ATOM   4888  HD1 ARG A 343      -4.711   5.681 -63.585  1.00  0.00      A    H
ATOM   4889  HD2 ARG A 343      -3.689   4.353 -64.223  1.00  0.00      A    H
ATOM   4890  NE  ARG A 343      -3.754   4.671 -61.954  1.00  0.00      A    N
ATOM   4891  HE  ARG A 343      -3.720   5.321 -61.195  1.00  0.00      A    H
ATOM   4892  CZ  ARG A 343      -3.235   3.481 -61.549  1.00  0.00      A    C
ATOM   4893  NH1 ARG A 343      -3.075   2.535 -62.456  1.00  0.00      A    N
ATOM   4894 HH11 ARG A 343      -3.521   2.588 -63.350  1.00  0.00      A    H
ATOM   4895 HH12 ARG A 343      -2.688   1.663 -62.156  1.00  0.00      A    H
ATOM   4896  NH2 ARG A 343      -3.076   3.192 -60.210  1.00  0.00      A    N
ATOM   4897 HH21 ARG A 343      -3.623   3.784 -59.619  1.00  0.00      A    H
ATOM   4898 HH22 ARG A 343      -3.003   2.210 -60.034  1.00  0.00      A    H
ATOM   4899  C   ARG A 343      -2.569   6.987 -67.494  1.00  0.00      A    C
ATOM   4900  O   ARG A 343      -1.801   7.933 -67.773  1.00  0.00      A    O
ATOM   4901  N   LYS A 344      -3.701   6.859 -68.245  1.00  0.00      A    N
ATOM   4902  HN  LYS A 344      -4.278   6.115 -67.917  1.00  0.00      A    H
ATOM   4903  CA  LYS A 344      -4.242   7.778 -69.222  1.00  0.00      A    C
ATOM   4904  HA  LYS A 344      -3.428   8.404 -69.557  1.00  0.00      A    H
ATOM   4905  CB  LYS A 344      -4.939   7.068 -70.437  1.00  0.00      A    C
ATOM   4906  HB1 LYS A 344      -4.274   6.272 -70.834  1.00  0.00      A    H
ATOM   4907  HB2 LYS A 344      -5.923   6.703 -70.073  1.00  0.00      A    H
ATOM   4908  CG  LYS A 344      -5.233   8.057 -71.623  1.00  0.00      A    C
ATOM   4909  HG1 LYS A 344      -6.008   8.719 -71.180  1.00  0.00      A    H
ATOM   4910  HG2 LYS A 344      -4.315   8.627 -71.882  1.00  0.00      A    H
ATOM   4911  CD  LYS A 344      -5.972   7.396 -72.798  1.00  0.00      A    C
ATOM   4912  HD1 LYS A 344      -5.441   6.549 -73.283  1.00  0.00      A    H
ATOM   4913  HD2 LYS A 344      -6.889   6.926 -72.384  1.00  0.00      A    H
ATOM   4914  CE  LYS A 344      -6.187   8.342 -73.980  1.00  0.00      A    C
ATOM   4915  HE1 LYS A 344      -5.237   8.885 -74.167  1.00  0.00      A    H
ATOM   4916  HE2 LYS A 344      -6.591   7.698 -74.790  1.00  0.00      A    H
ATOM   4917  NZ  LYS A 344      -7.267   9.261 -73.623  1.00  0.00      A    N
ATOM   4918  HZ1 LYS A 344      -6.975  10.051 -73.012  1.00  0.00      A    H
ATOM   4919  HZ2 LYS A 344      -7.676   9.823 -74.396  1.00  0.00      A    H
ATOM   4920  HZ3 LYS A 344      -7.933   8.630 -73.134  1.00  0.00      A    H
ATOM   4921  C   LYS A 344      -5.259   8.765 -68.520  1.00  0.00      A    C
ATOM   4922  O   LYS A 344      -6.254   8.312 -67.966  1.00  0.00      A    O
ATOM   4923  N   LEU A 345      -5.003  10.088 -68.515  1.00  0.00      A    N
ATOM   4924  HN  LEU A 345      -4.206  10.502 -68.948  1.00  0.00      A    H
ATOM   4925  CA  LEU A 345      -5.862  10.952 -67.738  1.00  0.00      A    C
ATOM   4926  HA  LEU A 345      -6.744  10.399 -67.453  1.00  0.00      A    H
ATOM   4927  CB  LEU A 345      -5.222  11.326 -66.413  1.00  0.00      A    C
ATOM   4928  HB1 LEU A 345      -4.371  11.982 -66.694  1.00  0.00      A    H
ATOM   4929  HB2 LEU A 345      -5.841  11.997 -65.781  1.00  0.00      A    H
ATOM   4930  CG  LEU A 345      -4.664  10.212 -65.496  1.00  0.00      A    C
ATOM   4931  HG  LEU A 345      -4.249   9.398 -66.127  1.00  0.00      A    H
ATOM   4932  CD1 LEU A 345      -3.473  10.785 -64.673  1.00  0.00      A    C
ATOM   4933 HD11 LEU A 345      -2.754  11.160 -65.432  1.00  0.00      A    H
ATOM   4934 HD12 LEU A 345      -3.704  11.732 -64.140  1.00  0.00      A    H
ATOM   4935 HD13 LEU A 345      -3.028   9.973 -64.060  1.00  0.00      A    H
ATOM   4936  CD2 LEU A 345      -5.760   9.528 -64.642  1.00  0.00      A    C
ATOM   4937 HD21 LEU A 345      -5.300   8.800 -63.939  1.00  0.00      A    H
ATOM   4938 HD22 LEU A 345      -6.221  10.362 -64.071  1.00  0.00      A    H
ATOM   4939 HD23 LEU A 345      -6.566   9.165 -65.315  1.00  0.00      A    H
ATOM   4940  C   LEU A 345      -6.296  12.173 -68.472  1.00  0.00      A    C
ATOM   4941  O   LEU A 345      -5.722  12.382 -69.564  1.00  0.00      A    O
ATOM   4942  N   PRO A 346      -7.438  12.919 -68.165  1.00  0.00      A    N
ATOM   4943  CD  PRO A 346      -7.873  14.095 -68.952  1.00  0.00      A    C
ATOM   4944  HD1 PRO A 346      -8.229  13.682 -69.920  1.00  0.00      A    H
ATOM   4945  HD2 PRO A 346      -7.120  14.811 -69.345  1.00  0.00      A    H
ATOM   4946  CA  PRO A 346      -8.540  12.569 -67.267  1.00  0.00      A    C
ATOM   4947  HA  PRO A 346      -8.045  12.169 -66.394  1.00  0.00      A    H
ATOM   4948  CB  PRO A 346      -9.426  13.805 -67.056  1.00  0.00      A    C
ATOM   4949  HB1 PRO A 346     -10.499  13.516 -67.087  1.00  0.00      A    H
ATOM   4950  HB2 PRO A 346      -9.291  14.295 -66.068  1.00  0.00      A    H
ATOM   4951  CG  PRO A 346      -8.941  14.788 -68.122  1.00  0.00      A    C
ATOM   4952  HG1 PRO A 346      -9.748  15.003 -68.855  1.00  0.00      A    H
ATOM   4953  HG2 PRO A 346      -8.597  15.725 -67.633  1.00  0.00      A    H
ATOM   4954  C   PRO A 346      -9.412  11.418 -67.965  1.00  0.00      A    C
ATOM   4955  O   PRO A 346      -9.112  11.089 -69.115  1.00  0.00      A    O
ATOM   4956  N   TRP A 347     -10.441  10.887 -67.349  1.00  0.00      A    N
ATOM   4957  HN  TRP A 347     -10.688  11.227 -66.445  1.00  0.00      A    H
ATOM   4958  CA  TRP A 347     -11.222   9.739 -67.780  1.00  0.00      A    C
ATOM   4959  HA  TRP A 347     -10.724   9.209 -68.578  1.00  0.00      A    H
ATOM   4960  CB  TRP A 347     -11.470   8.724 -66.665  1.00  0.00      A    C
ATOM   4961  HB1 TRP A 347     -12.016   9.273 -65.868  1.00  0.00      A    H
ATOM   4962  HB2 TRP A 347     -12.127   7.874 -66.948  1.00  0.00      A    H
ATOM   4963  CG  TRP A 347     -10.169   8.218 -66.021  1.00  0.00      A    C
ATOM   4964  CD1 TRP A 347      -9.229   7.536 -66.732  1.00  0.00      A    C
ATOM   4965  HD1 TRP A 347      -9.204   7.339 -67.793  1.00  0.00      A    H
ATOM   4966  NE1 TRP A 347      -8.267   6.974 -65.841  1.00  0.00      A    N
ATOM   4967  HE1 TRP A 347      -7.561   6.385 -66.170  1.00  0.00      A    H
ATOM   4968  CE2 TRP A 347      -8.466   7.539 -64.581  1.00  0.00      A    C
ATOM   4969  CD2 TRP A 347      -9.715   8.241 -64.665  1.00  0.00      A    C
ATOM   4970  CE3 TRP A 347     -10.221   8.932 -63.641  1.00  0.00      A    C
ATOM   4971  HE3 TRP A 347     -11.014   9.657 -63.751  1.00  0.00      A    H
ATOM   4972  CZ3 TRP A 347      -9.524   8.839 -62.375  1.00  0.00      A    C
ATOM   4973  HZ3 TRP A 347      -9.859   9.403 -61.517  1.00  0.00      A    H
ATOM   4974  CZ2 TRP A 347      -7.855   7.435 -63.358  1.00  0.00      A    C
ATOM   4975  HZ2 TRP A 347      -6.922   6.893 -63.305  1.00  0.00      A    H
ATOM   4976  CH2 TRP A 347      -8.332   8.092 -62.240  1.00  0.00      A    C
ATOM   4977  HH2 TRP A 347      -7.721   8.128 -61.350  1.00  0.00      A    H
ATOM   4978  C   TRP A 347     -12.533  10.266 -68.309  1.00  0.00      A    C
ATOM   4979  O   TRP A 347     -12.858  10.126 -69.520  1.00  0.00      A    O
ATOM   4980  N   THR A 348     -13.336  10.920 -67.426  1.00  0.00      A    N
ATOM   4981  HN  THR A 348     -13.107  11.014 -66.461  1.00  0.00      A    H
ATOM   4982  CA  THR A 348     -14.537  11.641 -67.861  1.00  0.00      A    C
ATOM   4983  HA  THR A 348     -14.879  11.261 -68.812  1.00  0.00      A    H
ATOM   4984  CB  THR A 348     -15.752  11.391 -66.977  1.00  0.00      A    C
ATOM   4985  HB  THR A 348     -15.639  10.319 -66.708  1.00  0.00      A    H
ATOM   4986  OG1 THR A 348     -16.987  11.627 -67.604  1.00  0.00      A    O
ATOM   4987  HG1 THR A 348     -17.609  11.173 -67.030  1.00  0.00      A    H
ATOM   4988  CG2 THR A 348     -15.739  12.158 -65.600  1.00  0.00      A    C
ATOM   4989 HG21 THR A 348     -16.757  12.177 -65.157  1.00  0.00      A    H
ATOM   4990 HG22 THR A 348     -14.958  11.782 -64.905  1.00  0.00      A    H
ATOM   4991 HG23 THR A 348     -15.505  13.234 -65.754  1.00  0.00      A    H
ATOM   4992  C   THR A 348     -14.158  13.089 -68.150  1.00  0.00      A    C
ATOM   4993  O   THR A 348     -13.019  13.540 -67.996  1.00  0.00      A    O
ATOM   4994  N   LYS A 349     -15.079  13.951 -68.556  1.00  0.00      A    N
ATOM   4995  HN  LYS A 349     -16.047  13.775 -68.391  1.00  0.00      A    H
ATOM   4996  CA  LYS A 349     -14.773  15.299 -69.005  1.00  0.00      A    C
ATOM   4997  HA  LYS A 349     -13.935  15.323 -69.687  1.00  0.00      A    H
ATOM   4998  CB  LYS A 349     -15.842  15.942 -69.947  1.00  0.00      A    C
ATOM   4999  HB1 LYS A 349     -16.694  15.967 -69.235  1.00  0.00      A    H
ATOM   5000  HB2 LYS A 349     -15.468  16.970 -70.138  1.00  0.00      A    H
ATOM   5001  CG  LYS A 349     -16.130  15.151 -71.277  1.00  0.00      A    C
ATOM   5002  HG1 LYS A 349     -16.153  14.060 -71.066  1.00  0.00      A    H
ATOM   5003  HG2 LYS A 349     -17.094  15.543 -71.665  1.00  0.00      A    H
ATOM   5004  CD  LYS A 349     -15.092  15.470 -72.399  1.00  0.00      A    C
ATOM   5005  HD1 LYS A 349     -14.065  15.301 -72.010  1.00  0.00      A    H
ATOM   5006  HD2 LYS A 349     -15.173  14.707 -73.202  1.00  0.00      A    H
ATOM   5007  CE  LYS A 349     -15.230  16.807 -73.112  1.00  0.00      A    C
ATOM   5008  HE1 LYS A 349     -16.244  16.922 -73.552  1.00  0.00      A    H
ATOM   5009  HE2 LYS A 349     -14.997  17.626 -72.398  1.00  0.00      A    H
ATOM   5010  NZ  LYS A 349     -14.321  16.805 -74.230  1.00  0.00      A    N
ATOM   5011  HZ1 LYS A 349     -13.301  16.732 -74.040  1.00  0.00      A    H
ATOM   5012  HZ2 LYS A 349     -14.508  15.933 -74.765  1.00  0.00      A    H
ATOM   5013  HZ3 LYS A 349     -14.630  17.636 -74.773  1.00  0.00      A    H
ATOM   5014  C   LYS A 349     -14.598  16.336 -67.921  1.00  0.00      A    C
ATOM   5015  O   LYS A 349     -15.364  16.355 -66.978  1.00  0.00      A    O
ATOM   5016  N   ILE A 350     -13.581  17.189 -68.003  1.00  0.00      A    N
ATOM   5017  HN  ILE A 350     -13.076  17.320 -68.852  1.00  0.00      A    H
ATOM   5018  CA  ILE A 350     -13.336  18.204 -66.954  1.00  0.00      A    C
ATOM   5019  HA  ILE A 350     -13.800  17.904 -66.026  1.00  0.00      A    H
ATOM   5020  CB  ILE A 350     -11.811  18.413 -66.800  1.00  0.00      A    C
ATOM   5021  HB  ILE A 350     -11.483  18.683 -67.827  1.00  0.00      A    H
ATOM   5022  CG2 ILE A 350     -11.429  19.567 -65.826  1.00  0.00      A    C
ATOM   5023 HG21 ILE A 350     -11.656  20.577 -66.230  1.00  0.00      A    H
ATOM   5024 HG22 ILE A 350     -12.058  19.467 -64.916  1.00  0.00      A    H
ATOM   5025 HG23 ILE A 350     -10.369  19.480 -65.504  1.00  0.00      A    H
ATOM   5026  CG1 ILE A 350     -11.237  16.990 -66.430  1.00  0.00      A    C
ATOM   5027 HG11 ILE A 350     -11.614  16.189 -67.102  1.00  0.00      A    H
ATOM   5028 HG12 ILE A 350     -10.154  16.950 -66.673  1.00  0.00      A    H
ATOM   5029  CD  ILE A 350     -11.417  16.613 -64.985  1.00  0.00      A    C
ATOM   5030  HD1 ILE A 350     -11.368  15.522 -64.779  1.00  0.00      A    H
ATOM   5031  HD2 ILE A 350     -10.630  17.088 -64.362  1.00  0.00      A    H
ATOM   5032  HD3 ILE A 350     -12.282  17.111 -64.498  1.00  0.00      A    H
ATOM   5033  C   ILE A 350     -14.023  19.503 -67.297  1.00  0.00      A    C
ATOM   5034  O   ILE A 350     -13.778  20.008 -68.426  1.00  0.00      A    O
ATOM   5035  N   GLU A 351     -14.838  20.033 -66.334  1.00  0.00      A    N
ATOM   5036  HN  GLU A 351     -14.941  19.627 -65.429  1.00  0.00      A    H
ATOM   5037  CA  GLU A 351     -15.330  21.409 -66.397  1.00  0.00      A    C
ATOM   5038  HA  GLU A 351     -15.239  21.751 -67.418  1.00  0.00      A    H
ATOM   5039  CB  GLU A 351     -16.798  21.438 -65.822  1.00  0.00      A    C
ATOM   5040  HB1 GLU A 351     -16.726  21.034 -64.789  1.00  0.00      A    H
ATOM   5041  HB2 GLU A 351     -16.974  22.532 -65.892  1.00  0.00      A    H
ATOM   5042  CG  GLU A 351     -17.789  20.594 -66.621  1.00  0.00      A    C
ATOM   5043  HG1 GLU A 351     -17.769  20.777 -67.716  1.00  0.00      A    H
ATOM   5044  HG2 GLU A 351     -17.598  19.513 -66.447  1.00  0.00      A    H
ATOM   5045  CD  GLU A 351     -19.211  20.892 -66.266  1.00  0.00      A    C
ATOM   5046  OE1 GLU A 351     -19.644  20.206 -65.248  1.00  0.00      A    O
ATOM   5047  OE2 GLU A 351     -19.947  21.648 -66.918  1.00  0.00      A    O
ATOM   5048  C   GLU A 351     -14.479  22.318 -65.520  1.00  0.00      A    C
ATOM   5049  O   GLU A 351     -14.163  22.031 -64.364  1.00  0.00      A    O
ATOM   5050  N   ALA A 352     -14.047  23.549 -65.969  1.00  0.00      A    N
ATOM   5051  HN  ALA A 352     -14.162  23.784 -66.932  1.00  0.00      A    H
ATOM   5052  CA  ALA A 352     -13.375  24.413 -65.030  1.00  0.00      A    C
ATOM   5053  HA  ALA A 352     -13.887  24.477 -64.081  1.00  0.00      A    H
ATOM   5054  CB  ALA A 352     -11.889  24.109 -64.822  1.00  0.00      A    C
ATOM   5055  HB1 ALA A 352     -11.383  24.030 -65.808  1.00  0.00      A    H
ATOM   5056  HB2 ALA A 352     -11.307  24.899 -64.303  1.00  0.00      A    H
ATOM   5057  HB3 ALA A 352     -11.694  23.240 -64.158  1.00  0.00      A    H
ATOM   5058  C   ALA A 352     -13.442  25.807 -65.626  1.00  0.00      A    C
ATOM   5059  O   ALA A 352     -14.032  25.969 -66.699  1.00  0.00      A    O
ATOM   5060  N   ASN A 353     -12.923  26.765 -64.843  1.00  0.00      A    N
ATOM   5061  HN  ASN A 353     -12.714  26.481 -63.911  1.00  0.00      A    H
ATOM   5062  CA  ASN A 353     -12.664  28.106 -65.362  1.00  0.00      A    C
[truncated: 25,522 more chars]
