# Supplementary material for: Sequence comparison, molecular modeling, and network analysis predict structural diversity in cysteine proteases from the Cape sundew, Drosera capensis
Source: Comput Struct Biotechnol J. 2016 Jun 14;14:271–82. doi: 10.1016/j.csbj.2016.05.003 (PMC4949590; doi:10.1016/j.csbj.2016.05.003)
Supplement: Supplementary file 4 [file mmc4.zip › Rosetta_mature/DCAP_6097_nogranulin_mature_m1.pdb]

CRYST1   54.779   72.670   58.758  90.00  90.00  90.00 P 1           1
ATOM      1  N   ALA A   1      13.583  25.189 -33.583  1.00  0.00      A    N
ATOM      2  HT1 ALA A   1      13.819  25.867 -32.831  1.00  0.00      A    H
ATOM      3  HT2 ALA A   1      12.910  25.753 -34.140  1.00  0.00      A    H
ATOM      4  HT3 ALA A   1      14.442  25.085 -34.160  1.00  0.00      A    H
ATOM      5  CA  ALA A   1      13.011  23.880 -33.143  1.00  0.00      A    C
ATOM      6  HA  ALA A   1      12.989  23.181 -33.966  1.00  0.00      A    H
ATOM      7  CB  ALA A   1      13.989  23.308 -32.145  1.00  0.00      A    C
ATOM      8  HB1 ALA A   1      13.583  22.452 -31.565  1.00  0.00      A    H
ATOM      9  HB2 ALA A   1      14.886  22.915 -32.671  1.00  0.00      A    H
ATOM     10  HB3 ALA A   1      14.395  24.013 -31.389  1.00  0.00      A    H
ATOM     11  C   ALA A   1      11.607  24.118 -32.641  1.00  0.00      A    C
ATOM     12  O   ALA A   1      11.169  25.223 -32.320  1.00  0.00      A    O
ATOM     13  N   PRO A   2      10.838  23.069 -32.501  1.00  0.00      A    N
ATOM     14  CD  PRO A   2      11.117  21.742 -33.018  1.00  0.00      A    C
ATOM     15  HD1 PRO A   2      12.062  21.404 -32.541  1.00  0.00      A    H
ATOM     16  HD2 PRO A   2      11.254  21.710 -34.120  1.00  0.00      A    H
ATOM     17  CA  PRO A   2       9.487  23.114 -32.008  1.00  0.00      A    C
ATOM     18  HA  PRO A   2       8.945  23.917 -32.485  1.00  0.00      A    H
ATOM     19  CB  PRO A   2       8.795  21.728 -32.266  1.00  0.00      A    C
ATOM     20  HB1 PRO A   2       8.279  21.392 -31.341  1.00  0.00      A    H
ATOM     21  HB2 PRO A   2       8.164  21.713 -33.180  1.00  0.00      A    H
ATOM     22  CG  PRO A   2      10.007  20.825 -32.488  1.00  0.00      A    C
ATOM     23  HG1 PRO A   2      10.379  20.535 -31.483  1.00  0.00      A    H
ATOM     24  HG2 PRO A   2       9.911  19.910 -33.111  1.00  0.00      A    H
ATOM     25  C   PRO A   2       9.505  23.520 -30.563  1.00  0.00      A    C
ATOM     26  O   PRO A   2      10.366  23.083 -29.783  1.00  0.00      A    O
ATOM     27  N   SER A   3       8.581  24.413 -30.124  1.00  0.00      A    N
ATOM     28  HN  SER A   3       7.948  24.716 -30.832  1.00  0.00      A    H
ATOM     29  CA  SER A   3       8.583  25.032 -28.813  1.00  0.00      A    C
ATOM     30  HA  SER A   3       9.576  24.917 -28.403  1.00  0.00      A    H
ATOM     31  CB  SER A   3       8.083  26.459 -28.843  1.00  0.00      A    C
ATOM     32  HB1 SER A   3       7.060  26.538 -29.269  1.00  0.00      A    H
ATOM     33  HB2 SER A   3       8.010  26.792 -27.785  1.00  0.00      A    H
ATOM     34  OG  SER A   3       8.893  27.354 -29.642  1.00  0.00      A    O
ATOM     35  HG1 SER A   3       8.632  28.263 -29.478  1.00  0.00      A    H
ATOM     36  C   SER A   3       7.711  24.159 -27.931  1.00  0.00      A    C
ATOM     37  O   SER A   3       8.038  23.802 -26.875  1.00  0.00      A    O
ATOM     38  N   SER A   4       6.555  23.750 -28.470  1.00  0.00      A    N
ATOM     39  HN  SER A   4       6.108  23.962 -29.336  1.00  0.00      A    H
ATOM     40  CA  SER A   4       5.700  22.908 -27.696  1.00  0.00      A    C
ATOM     41  HA  SER A   4       5.957  22.895 -26.647  1.00  0.00      A    H
ATOM     42  CB  SER A   4       4.300  23.550 -27.805  1.00  0.00      A    C
ATOM     43  HB1 SER A   4       4.423  24.651 -27.711  1.00  0.00      A    H
ATOM     44  HB2 SER A   4       3.806  23.377 -28.785  1.00  0.00      A    H
ATOM     45  OG  SER A   4       3.367  23.251 -26.754  1.00  0.00      A    O
ATOM     46  HG1 SER A   4       2.633  23.870 -26.764  1.00  0.00      A    H
ATOM     47  C   SER A   4       5.758  21.527 -28.166  1.00  0.00      A    C
ATOM     48  O   SER A   4       4.952  21.090 -29.018  1.00  0.00      A    O
ATOM     49  N   LEU A   5       6.632  20.663 -27.657  1.00  0.00      A    N
ATOM     50  HN  LEU A   5       7.098  20.866 -26.799  1.00  0.00      A    H
ATOM     51  CA  LEU A   5       6.980  19.345 -28.068  1.00  0.00      A    C
ATOM     52  HA  LEU A   5       6.711  19.177 -29.101  1.00  0.00      A    H
ATOM     53  CB  LEU A   5       8.444  19.178 -28.177  1.00  0.00      A    C
ATOM     54  HB1 LEU A   5       8.857  20.070 -28.695  1.00  0.00      A    H
ATOM     55  HB2 LEU A   5       8.967  19.202 -27.197  1.00  0.00      A    H
ATOM     56  CG  LEU A   5       9.032  18.049 -29.054  1.00  0.00      A    C
ATOM     57  HG  LEU A   5       8.527  18.050 -30.043  1.00  0.00      A    H
ATOM     58  CD1 LEU A   5      10.524  18.343 -29.243  1.00  0.00      A    C
ATOM     59 HD11 LEU A   5      11.076  18.197 -28.291  1.00  0.00      A    H
ATOM     60 HD12 LEU A   5      10.991  17.617 -29.943  1.00  0.00      A    H
ATOM     61 HD13 LEU A   5      10.748  19.298 -29.765  1.00  0.00      A    H
ATOM     62  CD2 LEU A   5       8.814  16.625 -28.505  1.00  0.00      A    C
ATOM     63 HD21 LEU A   5       9.152  15.829 -29.202  1.00  0.00      A    H
ATOM     64 HD22 LEU A   5       9.226  16.521 -27.478  1.00  0.00      A    H
ATOM     65 HD23 LEU A   5       7.730  16.402 -28.400  1.00  0.00      A    H
ATOM     66  C   LEU A   5       6.402  18.290 -27.124  1.00  0.00      A    C
ATOM     67  O   LEU A   5       6.763  18.173 -25.934  1.00  0.00      A    O
ATOM     68  N   ASP A   6       5.627  17.394 -27.709  1.00  0.00      A    N
ATOM     69  HN  ASP A   6       5.449  17.341 -28.689  1.00  0.00      A    H
ATOM     70  CA  ASP A   6       5.153  16.207 -26.976  1.00  0.00      A    C
ATOM     71  HA  ASP A   6       5.704  15.928 -26.091  1.00  0.00      A    H
ATOM     72  CB  ASP A   6       3.734  16.586 -26.502  1.00  0.00      A    C
ATOM     73  HB1 ASP A   6       3.788  17.648 -26.181  1.00  0.00      A    H
ATOM     74  HB2 ASP A   6       2.933  16.565 -27.272  1.00  0.00      A    H
ATOM     75  CG  ASP A   6       3.245  15.759 -25.350  1.00  0.00      A    C
ATOM     76  OD1 ASP A   6       3.474  14.497 -25.283  1.00  0.00      A    O
ATOM     77  OD2 ASP A   6       2.544  16.345 -24.444  1.00  0.00      A    O
ATOM     78  C   ASP A   6       5.239  15.069 -27.922  1.00  0.00      A    C
ATOM     79  O   ASP A   6       4.642  14.995 -28.976  1.00  0.00      A    O
ATOM     80  N   TRP A   7       6.040  14.097 -27.546  1.00  0.00      A    N
ATOM     81  HN  TRP A   7       6.608  14.287 -26.748  1.00  0.00      A    H
ATOM     82  CA  TRP A   7       6.131  12.751 -28.115  1.00  0.00      A    C
ATOM     83  HA  TRP A   7       6.409  12.936 -29.142  1.00  0.00      A    H
ATOM     84  CB  TRP A   7       7.304  11.961 -27.465  1.00  0.00      A    C
ATOM     85  HB1 TRP A   7       7.205  12.009 -26.360  1.00  0.00      A    H
ATOM     86  HB2 TRP A   7       7.281  10.910 -27.825  1.00  0.00      A    H
ATOM     87  CG  TRP A   7       8.652  12.586 -27.792  1.00  0.00      A    C
ATOM     88  CD1 TRP A   7       9.582  13.054 -26.865  1.00  0.00      A    C
ATOM     89  HD1 TRP A   7       9.360  13.106 -25.809  1.00  0.00      A    H
ATOM     90  NE1 TRP A   7      10.744  13.372 -27.465  1.00  0.00      A    N
ATOM     91  HE1 TRP A   7      11.510  13.878 -27.135  1.00  0.00      A    H
ATOM     92  CE2 TRP A   7      10.569  13.157 -28.831  1.00  0.00      A    C
ATOM     93  CD2 TRP A   7       9.253  12.734 -29.053  1.00  0.00      A    C
ATOM     94  CE3 TRP A   7       8.790  12.628 -30.336  1.00  0.00      A    C
ATOM     95  HE3 TRP A   7       7.805  12.258 -30.580  1.00  0.00      A    H
ATOM     96  CZ3 TRP A   7       9.694  12.833 -31.380  1.00  0.00      A    C
ATOM     97  HZ3 TRP A   7       9.348  12.772 -32.402  1.00  0.00      A    H
ATOM     98  CZ2 TRP A   7      11.429  13.458 -29.880  1.00  0.00      A    C
ATOM     99  HZ2 TRP A   7      12.434  13.831 -29.748  1.00  0.00      A    H
ATOM    100  CH2 TRP A   7      11.053  13.167 -31.177  1.00  0.00      A    C
ATOM    101  HH2 TRP A   7      11.621  13.367 -32.073  1.00  0.00      A    H
ATOM    102  C   TRP A   7       4.820  11.993 -28.200  1.00  0.00      A    C
ATOM    103  O   TRP A   7       4.593  11.240 -29.075  1.00  0.00      A    O
ATOM    104  N   ARG A   8       3.868  12.121 -27.224  1.00  0.00      A    N
ATOM    105  HN  ARG A   8       4.018  12.813 -26.522  1.00  0.00      A    H
ATOM    106  CA  ARG A   8       2.541  11.415 -27.214  1.00  0.00      A    C
ATOM    107  HA  ARG A   8       2.655  10.347 -27.326  1.00  0.00      A    H
ATOM    108  CB  ARG A   8       1.776  11.675 -25.912  1.00  0.00      A    C
ATOM    109  HB1 ARG A   8       1.337  12.691 -26.006  1.00  0.00      A    H
ATOM    110  HB2 ARG A   8       0.922  10.976 -25.783  1.00  0.00      A    H
ATOM    111  CG  ARG A   8       2.621  11.482 -24.579  1.00  0.00      A    C
ATOM    112  HG1 ARG A   8       2.855  10.397 -24.530  1.00  0.00      A    H
ATOM    113  HG2 ARG A   8       3.495  12.166 -24.594  1.00  0.00      A    H
ATOM    114  CD  ARG A   8       1.797  11.924 -23.322  1.00  0.00      A    C
ATOM    115  HD1 ARG A   8       0.876  11.316 -23.189  1.00  0.00      A    H
ATOM    116  HD2 ARG A   8       2.505  11.766 -22.481  1.00  0.00      A    H
ATOM    117  NE  ARG A   8       1.643  13.362 -23.408  1.00  0.00      A    N
ATOM    118  HE  ARG A   8       2.265  13.868 -24.005  1.00  0.00      A    H
ATOM    119  CZ  ARG A   8       0.991  14.000 -22.423  1.00  0.00      A    C
ATOM    120  NH1 ARG A   8       0.405  13.344 -21.394  1.00  0.00      A    N
ATOM    121 HH11 ARG A   8       0.151  12.378 -21.444  1.00  0.00      A    H
ATOM    122 HH12 ARG A   8      -0.028  13.883 -20.671  1.00  0.00      A    H
ATOM    123  NH2 ARG A   8       1.122  15.322 -22.375  1.00  0.00      A    N
ATOM    124 HH21 ARG A   8       1.618  15.741 -23.136  1.00  0.00      A    H
ATOM    125 HH22 ARG A   8       0.634  15.923 -21.741  1.00  0.00      A    H
ATOM    126  C   ARG A   8       1.634  11.782 -28.314  1.00  0.00      A    C
ATOM    127  O   ARG A   8       1.001  10.931 -28.961  1.00  0.00      A    O
ATOM    128  N   LYS A   9       1.503  13.053 -28.620  1.00  0.00      A    N
ATOM    129  HN  LYS A   9       2.047  13.637 -28.022  1.00  0.00      A    H
ATOM    130  CA  LYS A   9       0.801  13.619 -29.770  1.00  0.00      A    C
ATOM    131  HA  LYS A   9      -0.198  13.245 -29.604  1.00  0.00      A    H
ATOM    132  CB  LYS A   9       0.855  15.198 -29.707  1.00  0.00      A    C
ATOM    133  HB1 LYS A   9       1.920  15.431 -29.496  1.00  0.00      A    H
ATOM    134  HB2 LYS A   9       0.548  15.610 -30.692  1.00  0.00      A    H
ATOM    135  CG  LYS A   9      -0.248  15.605 -28.706  1.00  0.00      A    C
ATOM    136  HG1 LYS A   9      -1.250  15.697 -29.177  1.00  0.00      A    H
ATOM    137  HG2 LYS A   9      -0.291  15.073 -27.732  1.00  0.00      A    H
ATOM    138  CD  LYS A   9       0.047  17.123 -28.314  1.00  0.00      A    C
ATOM    139  HD1 LYS A   9       1.052  17.201 -27.847  1.00  0.00      A    H
ATOM    140  HD2 LYS A   9       0.200  17.650 -29.280  1.00  0.00      A    H
ATOM    141  CE  LYS A   9      -1.026  17.945 -27.661  1.00  0.00      A    C
ATOM    142  HE1 LYS A   9      -1.514  18.593 -28.420  1.00  0.00      A    H
ATOM    143  HE2 LYS A   9      -1.704  17.152 -27.279  1.00  0.00      A    H
ATOM    144  NZ  LYS A   9      -0.452  18.640 -26.535  1.00  0.00      A    N
ATOM    145  HZ1 LYS A   9      -1.191  18.974 -25.884  1.00  0.00      A    H
ATOM    146  HZ2 LYS A   9       0.122  18.001 -25.948  1.00  0.00      A    H
ATOM    147  HZ3 LYS A   9       0.229  19.378 -26.807  1.00  0.00      A    H
ATOM    148  C   LYS A   9       1.287  13.081 -31.167  1.00  0.00      A    C
ATOM    149  O   LYS A   9       0.630  13.099 -32.212  1.00  0.00      A    O
ATOM    150  N   LYS A  10       2.577  12.687 -31.173  1.00  0.00      A    N
ATOM    151  HN  LYS A  10       3.070  12.710 -30.306  1.00  0.00      A    H
ATOM    152  CA  LYS A  10       3.180  11.999 -32.273  1.00  0.00      A    C
ATOM    153  HA  LYS A  10       2.735  12.431 -33.157  1.00  0.00      A    H
ATOM    154  CB  LYS A  10       4.632  12.226 -32.418  1.00  0.00      A    C
ATOM    155  HB1 LYS A  10       4.913  13.292 -32.280  1.00  0.00      A    H
ATOM    156  HB2 LYS A  10       5.144  11.783 -31.538  1.00  0.00      A    H
ATOM    157  CG  LYS A  10       5.376  11.652 -33.643  1.00  0.00      A    C
ATOM    158  HG1 LYS A  10       5.299  10.552 -33.505  1.00  0.00      A    H
ATOM    159  HG2 LYS A  10       4.741  11.965 -34.499  1.00  0.00      A    H
ATOM    160  CD  LYS A  10       6.810  12.112 -33.762  1.00  0.00      A    C
ATOM    161  HD1 LYS A  10       6.891  13.213 -33.885  1.00  0.00      A    H
ATOM    162  HD2 LYS A  10       7.262  11.842 -32.784  1.00  0.00      A    H
ATOM    163  CE  LYS A  10       7.613  11.484 -34.834  1.00  0.00      A    C
ATOM    164  HE1 LYS A  10       8.633  11.913 -34.739  1.00  0.00      A    H
ATOM    165  HE2 LYS A  10       7.685  10.377 -34.776  1.00  0.00      A    H
ATOM    166  NZ  LYS A  10       7.082  11.902 -36.177  1.00  0.00      A    N
ATOM    167  HZ1 LYS A  10       6.139  11.526 -36.402  1.00  0.00      A    H
ATOM    168  HZ2 LYS A  10       6.965  12.930 -36.076  1.00  0.00      A    H
ATOM    169  HZ3 LYS A  10       7.743  11.670 -36.946  1.00  0.00      A    H
ATOM    170  C   LYS A  10       2.772  10.605 -32.214  1.00  0.00      A    C
ATOM    171  O   LYS A  10       2.189  10.008 -33.127  1.00  0.00      A    O
ATOM    172  N   GLY A  11       3.009   9.980 -31.074  1.00  0.00      A    N
ATOM    173  HN  GLY A  11       3.546  10.508 -30.421  1.00  0.00      A    H
ATOM    174  CA  GLY A  11       2.702   8.523 -30.810  1.00  0.00      A    C
ATOM    175  HA1 GLY A  11       1.724   8.563 -30.353  1.00  0.00      A    H
ATOM    176  HA2 GLY A  11       2.558   8.031 -31.760  1.00  0.00      A    H
ATOM    177  C   GLY A  11       3.815   7.833 -30.119  1.00  0.00      A    C
ATOM    178  O   GLY A  11       3.626   6.928 -29.339  1.00  0.00      A    O
ATOM    179  N   VAL A  12       5.093   8.245 -30.365  1.00  0.00      A    N
ATOM    180  HN  VAL A  12       5.187   9.154 -30.763  1.00  0.00      A    H
ATOM    181  CA  VAL A  12       6.283   7.477 -30.088  1.00  0.00      A    C
ATOM    182  HA  VAL A  12       6.036   6.428 -30.156  1.00  0.00      A    H
ATOM    183  CB  VAL A  12       7.450   7.911 -31.061  1.00  0.00      A    C
ATOM    184  HB  VAL A  12       8.381   7.329 -30.892  1.00  0.00      A    H
ATOM    185  CG1 VAL A  12       6.944   7.586 -32.408  1.00  0.00      A    C
ATOM    186 HG11 VAL A  12       6.671   6.539 -32.658  1.00  0.00      A    H
ATOM    187 HG12 VAL A  12       6.139   8.314 -32.647  1.00  0.00      A    H
ATOM    188 HG13 VAL A  12       7.817   7.890 -33.024  1.00  0.00      A    H
ATOM    189  CG2 VAL A  12       7.689   9.394 -30.878  1.00  0.00      A    C
ATOM    190 HG21 VAL A  12       8.546   9.720 -31.505  1.00  0.00      A    H
ATOM    191 HG22 VAL A  12       6.786   9.999 -31.111  1.00  0.00      A    H
ATOM    192 HG23 VAL A  12       8.034   9.700 -29.868  1.00  0.00      A    H
ATOM    193  C   VAL A  12       6.913   7.522 -28.770  1.00  0.00      A    C
ATOM    194  O   VAL A  12       8.159   7.404 -28.627  1.00  0.00      A    O
ATOM    195  N   VAL A  13       6.055   7.685 -27.713  1.00  0.00      A    N
ATOM    196  HN  VAL A  13       5.069   7.681 -27.866  1.00  0.00      A    H
ATOM    197  CA  VAL A  13       6.501   7.450 -26.350  1.00  0.00      A    C
ATOM    198  HA  VAL A  13       7.336   6.766 -26.344  1.00  0.00      A    H
ATOM    199  CB  VAL A  13       6.995   8.730 -25.646  1.00  0.00      A    C
ATOM    200  HB  VAL A  13       7.652   9.250 -26.376  1.00  0.00      A    H
ATOM    201  CG1 VAL A  13       5.810   9.667 -25.339  1.00  0.00      A    C
ATOM    202 HG11 VAL A  13       5.190   9.108 -24.605  1.00  0.00      A    H
ATOM    203 HG12 VAL A  13       6.048  10.681 -24.952  1.00  0.00      A    H
ATOM    204 HG13 VAL A  13       5.197   9.779 -26.258  1.00  0.00      A    H
ATOM    205  CG2 VAL A  13       7.924   8.282 -24.464  1.00  0.00      A    C
ATOM    206 HG21 VAL A  13       8.484   9.141 -24.038  1.00  0.00      A    H
ATOM    207 HG22 VAL A  13       7.405   7.702 -23.672  1.00  0.00      A    H
ATOM    208 HG23 VAL A  13       8.703   7.585 -24.840  1.00  0.00      A    H
ATOM    209  C   VAL A  13       5.403   6.724 -25.542  1.00  0.00      A    C
ATOM    210  O   VAL A  13       4.204   6.805 -25.846  1.00  0.00      A    O
ATOM    211  N   THR A  14       5.773   5.898 -24.566  1.00  0.00      A    N
ATOM    212  HN  THR A  14       6.752   5.801 -24.401  1.00  0.00      A    H
ATOM    213  CA  THR A  14       4.897   5.085 -23.806  1.00  0.00      A    C
ATOM    214  HA  THR A  14       4.044   4.930 -24.451  1.00  0.00      A    H
ATOM    215  CB  THR A  14       5.489   3.666 -23.575  1.00  0.00      A    C
ATOM    216  HB  THR A  14       4.670   3.054 -23.141  1.00  0.00      A    H
ATOM    217  OG1 THR A  14       6.585   3.677 -22.706  1.00  0.00      A    O
ATOM    218  HG1 THR A  14       6.850   2.764 -22.840  1.00  0.00      A    H
ATOM    219  CG2 THR A  14       5.834   3.080 -24.955  1.00  0.00      A    C
ATOM    220 HG21 THR A  14       6.793   3.463 -25.366  1.00  0.00      A    H
ATOM    221 HG22 THR A  14       6.242   2.047 -24.918  1.00  0.00      A    H
ATOM    222 HG23 THR A  14       4.977   3.189 -25.654  1.00  0.00      A    H
ATOM    223  C   THR A  14       4.491   5.659 -22.471  1.00  0.00      A    C
ATOM    224  O   THR A  14       5.285   6.337 -21.771  1.00  0.00      A    O
ATOM    225  N   GLY A  15       3.207   5.477 -22.156  1.00  0.00      A    N
ATOM    226  HN  GLY A  15       2.597   5.166 -22.881  1.00  0.00      A    H
ATOM    227  CA  GLY A  15       2.569   5.760 -20.862  1.00  0.00      A    C
ATOM    228  HA1 GLY A  15       2.867   6.775 -20.644  1.00  0.00      A    H
ATOM    229  HA2 GLY A  15       1.509   5.632 -21.024  1.00  0.00      A    H
ATOM    230  C   GLY A  15       2.942   4.949 -19.668  1.00  0.00      A    C
ATOM    231  O   GLY A  15       3.859   4.144 -19.841  1.00  0.00      A    O
ATOM    232  N   VAL A  16       2.317   5.103 -18.509  1.00  0.00      A    N
ATOM    233  HN  VAL A  16       1.490   5.654 -18.423  1.00  0.00      A    H
ATOM    234  CA  VAL A  16       2.636   4.557 -17.263  1.00  0.00      A    C
ATOM    235  HA  VAL A  16       3.711   4.478 -17.191  1.00  0.00      A    H
ATOM    236  CB  VAL A  16       2.218   5.445 -16.109  1.00  0.00      A    C
ATOM    237  HB  VAL A  16       1.114   5.479 -15.992  1.00  0.00      A    H
ATOM    238  CG1 VAL A  16       2.769   4.888 -14.786  1.00  0.00      A    C
ATOM    239 HG11 VAL A  16       3.851   4.696 -14.948  1.00  0.00      A    H
ATOM    240 HG12 VAL A  16       2.675   5.562 -13.907  1.00  0.00      A    H
ATOM    241 HG13 VAL A  16       2.298   3.905 -14.572  1.00  0.00      A    H
ATOM    242  CG2 VAL A  16       2.757   6.850 -16.487  1.00  0.00      A    C
ATOM    243 HG21 VAL A  16       2.266   7.397 -17.319  1.00  0.00      A    H
ATOM    244 HG22 VAL A  16       2.733   7.496 -15.583  1.00  0.00      A    H
ATOM    245 HG23 VAL A  16       3.794   6.766 -16.878  1.00  0.00      A    H
ATOM    246  C   VAL A  16       2.036   3.159 -17.057  1.00  0.00      A    C
ATOM    247  O   VAL A  16       0.851   2.882 -16.954  1.00  0.00      A    O
ATOM    248  N   LYS A  17       2.944   2.144 -17.027  1.00  0.00      A    N
ATOM    249  HN  LYS A  17       3.899   2.244 -17.295  1.00  0.00      A    H
ATOM    250  CA  LYS A  17       2.591   0.745 -16.695  1.00  0.00      A    C
ATOM    251  HA  LYS A  17       1.587   0.555 -17.045  1.00  0.00      A    H
ATOM    252  CB  LYS A  17       3.580  -0.291 -17.244  1.00  0.00      A    C
ATOM    253  HB1 LYS A  17       4.480  -0.312 -16.593  1.00  0.00      A    H
ATOM    254  HB2 LYS A  17       3.166  -1.322 -17.261  1.00  0.00      A    H
ATOM    255  CG  LYS A  17       3.963  -0.091 -18.756  1.00  0.00      A    C
ATOM    256  HG1 LYS A  17       3.031   0.008 -19.353  1.00  0.00      A    H
ATOM    257  HG2 LYS A  17       4.485   0.888 -18.792  1.00  0.00      A    H
ATOM    258  CD  LYS A  17       4.979  -1.141 -19.266  1.00  0.00      A    C
ATOM    259  HD1 LYS A  17       5.742  -1.319 -18.479  1.00  0.00      A    H
ATOM    260  HD2 LYS A  17       4.432  -2.088 -19.465  1.00  0.00      A    H
ATOM    261  CE  LYS A  17       5.687  -0.476 -20.482  1.00  0.00      A    C
ATOM    262  HE1 LYS A  17       4.873  -0.249 -21.203  1.00  0.00      A    H
ATOM    263  HE2 LYS A  17       6.378   0.370 -20.281  1.00  0.00      A    H
ATOM    264  NZ  LYS A  17       6.567  -1.432 -21.125  1.00  0.00      A    N
ATOM    265  HZ1 LYS A  17       6.980  -1.070 -22.009  1.00  0.00      A    H
ATOM    266  HZ2 LYS A  17       7.304  -1.765 -20.472  1.00  0.00      A    H
ATOM    267  HZ3 LYS A  17       5.999  -2.235 -21.461  1.00  0.00      A    H
ATOM    268  C   LYS A  17       2.522   0.626 -15.148  1.00  0.00      A    C
ATOM    269  O   LYS A  17       3.047   1.386 -14.346  1.00  0.00      A    O
ATOM    270  N   ASN A  18       1.676  -0.369 -14.690  1.00  0.00      A    N
ATOM    271  HN  ASN A  18       1.267  -1.041 -15.302  1.00  0.00      A    H
ATOM    272  CA  ASN A  18       1.240  -0.473 -13.251  1.00  0.00      A    C
ATOM    273  HA  ASN A  18       1.269   0.532 -12.857  1.00  0.00      A    H
ATOM    274  CB  ASN A  18      -0.202  -0.919 -13.165  1.00  0.00      A    C
ATOM    275  HB1 ASN A  18      -0.796  -0.359 -13.919  1.00  0.00      A    H
ATOM    276  HB2 ASN A  18      -0.295  -1.988 -13.455  1.00  0.00      A    H
ATOM    277  CG  ASN A  18      -0.848  -0.799 -11.774  1.00  0.00      A    C
ATOM    278  OD1 ASN A  18      -1.787  -0.082 -11.656  1.00  0.00      A    O
ATOM    279  ND2 ASN A  18      -0.422  -1.514 -10.674  1.00  0.00      A    N
ATOM    280 HD21 ASN A  18      -0.769  -1.178  -9.798  1.00  0.00      A    H
ATOM    281 HD22 ASN A  18       0.403  -2.076 -10.727  1.00  0.00      A    H
ATOM    282  C   ASN A  18       2.159  -1.364 -12.371  1.00  0.00      A    C
ATOM    283  O   ASN A  18       2.239  -2.595 -12.580  1.00  0.00      A    O
ATOM    284  N   GLN A  19       2.850  -0.735 -11.367  1.00  0.00      A    N
ATOM    285  HN  GLN A  19       2.716   0.227 -11.141  1.00  0.00      A    H
ATOM    286  CA  GLN A  19       3.742  -1.495 -10.526  1.00  0.00      A    C
ATOM    287  HA  GLN A  19       4.302  -2.160 -11.167  1.00  0.00      A    H
ATOM    288  CB  GLN A  19       4.662  -0.517  -9.727  1.00  0.00      A    C
ATOM    289  HB1 GLN A  19       4.022   0.043  -9.012  1.00  0.00      A    H
ATOM    290  HB2 GLN A  19       5.311  -1.052  -9.001  1.00  0.00      A    H
ATOM    291  CG  GLN A  19       5.647   0.354 -10.537  1.00  0.00      A    C
ATOM    292  HG1 GLN A  19       6.253  -0.284 -11.215  1.00  0.00      A    H
ATOM    293  HG2 GLN A  19       5.064   0.983 -11.244  1.00  0.00      A    H
ATOM    294  CD  GLN A  19       6.593   1.302  -9.819  1.00  0.00      A    C
ATOM    295  OE1 GLN A  19       6.441   1.557  -8.676  1.00  0.00      A    O
ATOM    296  NE2 GLN A  19       7.627   1.838 -10.548  1.00  0.00      A    N
ATOM    297 HE21 GLN A  19       8.136   2.527 -10.034  1.00  0.00      A    H
ATOM    298 HE22 GLN A  19       7.924   1.463 -11.426  1.00  0.00      A    H
ATOM    299  C   GLN A  19       3.107  -2.490  -9.587  1.00  0.00      A    C
ATOM    300  O   GLN A  19       1.920  -2.609  -9.433  1.00  0.00      A    O
ATOM    301  N   GLY A  20       3.869  -3.328  -8.899  1.00  0.00      A    N
ATOM    302  HN  GLY A  20       4.846  -3.390  -9.088  1.00  0.00      A    H
ATOM    303  CA  GLY A  20       3.463  -4.215  -7.804  1.00  0.00      A    C
ATOM    304  HA1 GLY A  20       2.404  -4.419  -7.843  1.00  0.00      A    H
ATOM    305  HA2 GLY A  20       4.062  -5.110  -7.888  1.00  0.00      A    H
ATOM    306  C   GLY A  20       3.739  -3.583  -6.436  1.00  0.00      A    C
ATOM    307  O   GLY A  20       3.524  -2.378  -6.250  1.00  0.00      A    O
ATOM    308  N   ASP A  21       4.178  -4.302  -5.438  1.00  0.00      A    N
ATOM    309  HN  ASP A  21       4.539  -5.223  -5.563  1.00  0.00      A    H
ATOM    310  CA  ASP A  21       4.261  -3.760  -4.100  1.00  0.00      A    C
ATOM    311  HA  ASP A  21       3.345  -3.227  -3.889  1.00  0.00      A    H
ATOM    312  CB  ASP A  21       4.539  -4.968  -3.140  1.00  0.00      A    C
ATOM    313  HB1 ASP A  21       5.481  -5.420  -3.517  1.00  0.00      A    H
ATOM    314  HB2 ASP A  21       4.716  -4.670  -2.084  1.00  0.00      A    H
ATOM    315  CG  ASP A  21       3.337  -5.876  -3.089  1.00  0.00      A    C
ATOM    316  OD1 ASP A  21       3.478  -7.064  -3.306  1.00  0.00      A    O
ATOM    317  OD2 ASP A  21       2.198  -5.359  -2.802  1.00  0.00      A    O
ATOM    318  C   ASP A  21       5.354  -2.790  -3.844  1.00  0.00      A    C
ATOM    319  O   ASP A  21       5.208  -1.806  -3.134  1.00  0.00      A    O
ATOM    320  N   CYS A  22       6.489  -3.067  -4.526  1.00  0.00      A    N
ATOM    321  HN  CYS A  22       6.446  -3.688  -5.305  1.00  0.00      A    H
ATOM    322  CA  CYS A  22       7.729  -2.400  -4.210  1.00  0.00      A    C
ATOM    323  HA  CYS A  22       7.723  -2.098  -3.173  1.00  0.00      A    H
ATOM    324  CB  CYS A  22       8.774  -3.463  -4.269  1.00  0.00      A    C
ATOM    325  HB1 CYS A  22       8.532  -4.149  -3.430  1.00  0.00      A    H
ATOM    326  HB2 CYS A  22       8.739  -4.138  -5.150  1.00  0.00      A    H
ATOM    327  SG  CYS A  22      10.360  -2.826  -3.885  1.00  0.00      A    S
ATOM    328  C   CYS A  22       8.048  -1.222  -5.044  1.00  0.00      A    C
ATOM    329  O   CYS A  22       7.800  -0.091  -4.580  1.00  0.00      A    O
ATOM    330  N   GLY A  23       8.488  -1.452  -6.272  1.00  0.00      A    N
ATOM    331  HN  GLY A  23       8.552  -2.369  -6.658  1.00  0.00      A    H
ATOM    332  CA  GLY A  23       8.492  -0.493  -7.375  1.00  0.00      A    C
ATOM    333  HA1 GLY A  23       7.958  -0.920  -8.211  1.00  0.00      A    H
ATOM    334  HA2 GLY A  23       8.040   0.449  -7.101  1.00  0.00      A    H
ATOM    335  C   GLY A  23       9.811  -0.183  -8.053  1.00  0.00      A    C
ATOM    336  O   GLY A  23      10.504   0.718  -7.608  1.00  0.00      A    O
ATOM    337  N   SER A  24      10.167  -0.918  -9.119  1.00  0.00      A    N
ATOM    338  HN  SER A  24       9.701  -1.786  -9.269  1.00  0.00      A    H
ATOM    339  CA  SER A  24      11.439  -0.536  -9.841  1.00  0.00      A    C
ATOM    340  HA  SER A  24      12.256  -0.351  -9.159  1.00  0.00      A    H
ATOM    341  CB  SER A  24      11.845  -1.833 -10.582  1.00  0.00      A    C
ATOM    342  HB1 SER A  24      12.874  -1.857 -11.000  1.00  0.00      A    H
ATOM    343  HB2 SER A  24      11.787  -2.647  -9.828  1.00  0.00      A    H
ATOM    344  OG  SER A  24      10.915  -2.245 -11.621  1.00  0.00      A    O
ATOM    345  HG1 SER A  24      10.790  -1.365 -11.984  1.00  0.00      A    H
ATOM    346  C   SER A  24      11.405   0.591 -10.910  1.00  0.00      A    C
ATOM    347  O   SER A  24      11.452   0.410 -12.141  1.00  0.00      A    O
ATOM    348  N   CYS A  25      11.231   1.841 -10.563  1.00  0.00      A    N
ATOM    349  HN  CYS A  25      11.111   2.194  -9.638  1.00  0.00      A    H
ATOM    350  CA  CYS A  25      11.168   3.014 -11.386  1.00  0.00      A    C
ATOM    351  HA  CYS A  25      10.222   2.909 -11.895  1.00  0.00      A    H
ATOM    352  CB  CYS A  25      11.073   4.170 -10.376  1.00  0.00      A    C
ATOM    353  HB1 CYS A  25      12.079   4.323  -9.932  1.00  0.00      A    H
ATOM    354  HB2 CYS A  25      10.919   5.043 -11.046  1.00  0.00      A    H
ATOM    355  SG  CYS A  25       9.890   3.913  -9.082  1.00  0.00      A    S
ATOM    356  C   CYS A  25      12.260   3.273 -12.407  1.00  0.00      A    C
ATOM    357  O   CYS A  25      11.988   3.548 -13.565  1.00  0.00      A    O
ATOM    358  N   TRP A  26      13.549   3.089 -11.990  1.00  0.00      A    N
ATOM    359  HN  TRP A  26      13.715   2.931 -11.020  1.00  0.00      A    H
ATOM    360  CA  TRP A  26      14.733   3.006 -12.746  1.00  0.00      A    C
ATOM    361  HA  TRP A  26      14.870   4.052 -12.975  1.00  0.00      A    H
ATOM    362  CB  TRP A  26      15.911   2.538 -11.801  1.00  0.00      A    C
ATOM    363  HB1 TRP A  26      16.929   2.672 -12.226  1.00  0.00      A    H
ATOM    364  HB2 TRP A  26      16.009   3.187 -10.905  1.00  0.00      A    H
ATOM    365  CG  TRP A  26      15.754   1.075 -11.277  1.00  0.00      A    C
ATOM    366  CD1 TRP A  26      15.161   0.565 -10.149  1.00  0.00      A    C
ATOM    367  HD1 TRP A  26      14.756   1.262  -9.431  1.00  0.00      A    H
ATOM    368  NE1 TRP A  26      15.236  -0.791 -10.171  1.00  0.00      A    N
ATOM    369  HE1 TRP A  26      15.139  -1.342  -9.372  1.00  0.00      A    H
ATOM    370  CE2 TRP A  26      15.970  -1.240 -11.230  1.00  0.00      A    C
ATOM    371  CD2 TRP A  26      16.269  -0.091 -11.984  1.00  0.00      A    C
ATOM    372  CE3 TRP A  26      16.987  -0.178 -13.155  1.00  0.00      A    C
ATOM    373  HE3 TRP A  26      17.148   0.540 -13.946  1.00  0.00      A    H
ATOM    374  CZ3 TRP A  26      17.195  -1.491 -13.657  1.00  0.00      A    C
ATOM    375  HZ3 TRP A  26      17.524  -1.633 -14.676  1.00  0.00      A    H
ATOM    376  CZ2 TRP A  26      16.361  -2.500 -11.616  1.00  0.00      A    C
ATOM    377  HZ2 TRP A  26      16.211  -3.415 -11.063  1.00  0.00      A    H
ATOM    378  CH2 TRP A  26      16.970  -2.583 -12.842  1.00  0.00      A    C
ATOM    379  HH2 TRP A  26      17.201  -3.550 -13.265  1.00  0.00      A    H
ATOM    380  C   TRP A  26      14.439   2.146 -14.000  1.00  0.00      A    C
ATOM    381  O   TRP A  26      14.684   2.623 -15.083  1.00  0.00      A    O
ATOM    382  N   ALA A  27      13.862   0.933 -13.873  1.00  0.00      A    N
ATOM    383  HN  ALA A  27      13.630   0.457 -13.028  1.00  0.00      A    H
ATOM    384  CA  ALA A  27      13.487   0.149 -15.027  1.00  0.00      A    C
ATOM    385  HA  ALA A  27      14.365   0.241 -15.649  1.00  0.00      A    H
ATOM    386  CB  ALA A  27      13.298  -1.365 -14.736  1.00  0.00      A    C
ATOM    387  HB1 ALA A  27      13.058  -1.856 -15.703  1.00  0.00      A    H
ATOM    388  HB2 ALA A  27      14.244  -1.824 -14.377  1.00  0.00      A    H
ATOM    389  HB3 ALA A  27      12.503  -1.593 -13.995  1.00  0.00      A    H
ATOM    390  C   ALA A  27      12.280   0.576 -15.916  1.00  0.00      A    C
ATOM    391  O   ALA A  27      12.275   0.392 -17.139  1.00  0.00      A    O
ATOM    392  N   PHE A  28      11.329   1.343 -15.323  1.00  0.00      A    N
ATOM    393  HN  PHE A  28      11.365   1.531 -14.345  1.00  0.00      A    H
ATOM    394  CA  PHE A  28      10.084   1.831 -15.957  1.00  0.00      A    C
ATOM    395  HA  PHE A  28       9.808   1.024 -16.620  1.00  0.00      A    H
ATOM    396  CB  PHE A  28       9.089   2.119 -14.807  1.00  0.00      A    C
ATOM    397  HB1 PHE A  28       9.611   2.522 -13.913  1.00  0.00      A    H
ATOM    398  HB2 PHE A  28       8.365   2.912 -15.092  1.00  0.00      A    H
ATOM    399  CG  PHE A  28       8.412   0.875 -14.321  1.00  0.00      A    C
ATOM    400  CD1 PHE A  28       9.044  -0.335 -13.978  1.00  0.00      A    C
ATOM    401  HD1 PHE A  28      10.105  -0.490 -14.101  1.00  0.00      A    H
ATOM    402  CE1 PHE A  28       8.264  -1.450 -13.556  1.00  0.00      A    C
ATOM    403  HE1 PHE A  28       8.771  -2.316 -13.156  1.00  0.00      A    H
ATOM    404  CZ  PHE A  28       6.839  -1.360 -13.495  1.00  0.00      A    C
ATOM    405  HZ  PHE A  28       6.188  -2.117 -13.081  1.00  0.00      A    H
ATOM    406  CD2 PHE A  28       7.002   0.870 -14.333  1.00  0.00      A    C
ATOM    407  HD2 PHE A  28       6.434   1.749 -14.600  1.00  0.00      A    H
ATOM    408  CE2 PHE A  28       6.244  -0.214 -13.908  1.00  0.00      A    C
ATOM    409  HE2 PHE A  28       5.182  -0.034 -13.826  1.00  0.00      A    H
ATOM    410  C   PHE A  28      10.445   3.096 -16.756  1.00  0.00      A    C
ATOM    411  O   PHE A  28      10.007   3.266 -17.845  1.00  0.00      A    O
ATOM    412  N   SER A  29      11.230   4.021 -16.190  1.00  0.00      A    N
ATOM    413  HN  SER A  29      11.476   3.884 -15.233  1.00  0.00      A    H
ATOM    414  CA  SER A  29      11.976   5.080 -16.819  1.00  0.00      A    C
ATOM    415  HA  SER A  29      11.183   5.665 -17.261  1.00  0.00      A    H
ATOM    416  CB  SER A  29      12.693   5.967 -15.836  1.00  0.00      A    C
ATOM    417  HB1 SER A  29      11.946   6.402 -15.138  1.00  0.00      A    H
ATOM    418  HB2 SER A  29      13.390   5.383 -15.197  1.00  0.00      A    H
ATOM    419  OG  SER A  29      13.499   6.963 -16.348  1.00  0.00      A    O
ATOM    420  HG1 SER A  29      13.541   7.535 -15.577  1.00  0.00      A    H
ATOM    421  C   SER A  29      12.930   4.651 -17.931  1.00  0.00      A    C
ATOM    422  O   SER A  29      13.024   5.376 -18.933  1.00  0.00      A    O
ATOM    423  N   SER A  30      13.645   3.519 -17.738  1.00  0.00      A    N
ATOM    424  HN  SER A  30      13.547   3.003 -16.891  1.00  0.00      A    H
ATOM    425  CA  SER A  30      14.613   2.984 -18.742  1.00  0.00      A    C
ATOM    426  HA  SER A  30      15.454   3.619 -18.979  1.00  0.00      A    H
ATOM    427  CB  SER A  30      15.387   1.770 -18.114  1.00  0.00      A    C
ATOM    428  HB1 SER A  30      15.698   2.131 -17.110  1.00  0.00      A    H
ATOM    429  HB2 SER A  30      14.604   0.995 -17.974  1.00  0.00      A    H
ATOM    430  OG  SER A  30      16.453   1.327 -18.944  1.00  0.00      A    O
ATOM    431  HG1 SER A  30      17.097   2.039 -18.946  1.00  0.00      A    H
ATOM    432  C   SER A  30      13.904   2.397 -19.964  1.00  0.00      A    C
ATOM    433  O   SER A  30      14.250   2.736 -21.080  1.00  0.00      A    O
ATOM    434  N   THR A  31      12.944   1.470 -19.779  1.00  0.00      A    N
ATOM    435  HN  THR A  31      12.608   1.265 -18.863  1.00  0.00      A    H
ATOM    436  CA  THR A  31      12.168   0.881 -20.845  1.00  0.00      A    C
ATOM    437  HA  THR A  31      12.887   0.490 -21.549  1.00  0.00      A    H
ATOM    438  CB  THR A  31      11.158  -0.245 -20.544  1.00  0.00      A    C
ATOM    439  HB  THR A  31      10.709  -0.581 -21.503  1.00  0.00      A    H
ATOM    440  OG1 THR A  31      10.094   0.173 -19.771  1.00  0.00      A    O
ATOM    441  HG1 THR A  31       9.578  -0.617 -19.594  1.00  0.00      A    H
ATOM    442  CG2 THR A  31      11.880  -1.428 -19.877  1.00  0.00      A    C
ATOM    443 HG21 THR A  31      11.240  -2.321 -20.045  1.00  0.00      A    H
ATOM    444 HG22 THR A  31      12.863  -1.644 -20.347  1.00  0.00      A    H
ATOM    445 HG23 THR A  31      12.137  -1.246 -18.811  1.00  0.00      A    H
ATOM    446  C   THR A  31      11.464   1.978 -21.677  1.00  0.00      A    C
ATOM    447  O   THR A  31      11.597   1.891 -22.892  1.00  0.00      A    O
ATOM    448  N   GLY A  32      10.824   3.028 -21.077  1.00  0.00      A    N
ATOM    449  HN  GLY A  32      10.830   2.949 -20.084  1.00  0.00      A    H
ATOM    450  CA  GLY A  32      10.232   4.224 -21.725  1.00  0.00      A    C
ATOM    451  HA1 GLY A  32       9.398   3.793 -22.258  1.00  0.00      A    H
ATOM    452  HA2 GLY A  32       9.867   4.848 -20.922  1.00  0.00      A    H
ATOM    453  C   GLY A  32      11.052   5.061 -22.667  1.00  0.00      A    C
ATOM    454  O   GLY A  32      10.607   5.599 -23.677  1.00  0.00      A    O
ATOM    455  N   ALA A  33      12.448   5.183 -22.370  1.00  0.00      A    N
ATOM    456  HN  ALA A  33      12.853   4.815 -21.536  1.00  0.00      A    H
ATOM    457  CA  ALA A  33      13.437   5.520 -23.329  1.00  0.00      A    C
ATOM    458  HA  ALA A  33      13.240   6.536 -23.640  1.00  0.00      A    H
ATOM    459  CB  ALA A  33      14.808   5.554 -22.621  1.00  0.00      A    C
ATOM    460  HB1 ALA A  33      15.638   5.940 -23.249  1.00  0.00      A    H
ATOM    461  HB2 ALA A  33      14.747   6.287 -21.788  1.00  0.00      A    H
ATOM    462  HB3 ALA A  33      15.138   4.590 -22.177  1.00  0.00      A    H
ATOM    463  C   ALA A  33      13.704   4.555 -24.518  1.00  0.00      A    C
ATOM    464  O   ALA A  33      13.798   4.970 -25.655  1.00  0.00      A    O
ATOM    465  N   ILE A  34      13.829   3.233 -24.268  1.00  0.00      A    N
ATOM    466  HN  ILE A  34      13.771   2.788 -23.377  1.00  0.00      A    H
ATOM    467  CA  ILE A  34      14.043   2.236 -25.359  1.00  0.00      A    C
ATOM    468  HA  ILE A  34      14.891   2.639 -25.894  1.00  0.00      A    H
ATOM    469  CB  ILE A  34      14.477   0.898 -24.937  1.00  0.00      A    C
ATOM    470  HB  ILE A  34      13.661   0.532 -24.278  1.00  0.00      A    H
ATOM    471  CG2 ILE A  34      14.713  -0.096 -26.141  1.00  0.00      A    C
ATOM    472 HG21 ILE A  34      15.394   0.353 -26.894  1.00  0.00      A    H
ATOM    473 HG22 ILE A  34      15.131  -1.055 -25.766  1.00  0.00      A    H
ATOM    474 HG23 ILE A  34      13.790  -0.395 -26.683  1.00  0.00      A    H
ATOM    475  CG1 ILE A  34      15.715   0.939 -23.915  1.00  0.00      A    C
ATOM    476 HG11 ILE A  34      16.669   1.178 -24.433  1.00  0.00      A    H
ATOM    477 HG12 ILE A  34      15.577   1.735 -23.153  1.00  0.00      A    H
ATOM    478  CD  ILE A  34      15.950  -0.411 -23.254  1.00  0.00      A    C
ATOM    479  HD1 ILE A  34      14.923  -0.827 -23.179  1.00  0.00      A    H
ATOM    480  HD2 ILE A  34      16.519  -1.065 -23.949  1.00  0.00      A    H
ATOM    481  HD3 ILE A  34      16.428  -0.312 -22.256  1.00  0.00      A    H
ATOM    482  C   ILE A  34      12.852   2.057 -26.282  1.00  0.00      A    C
ATOM    483  O   ILE A  34      12.900   2.261 -27.473  1.00  0.00      A    O
ATOM    484  N   GLU A  35      11.690   1.898 -25.654  1.00  0.00      A    N
ATOM    485  HN  GLU A  35      11.615   1.740 -24.673  1.00  0.00      A    H
ATOM    486  CA  GLU A  35      10.443   1.930 -26.339  1.00  0.00      A    C
ATOM    487  HA  GLU A  35      10.468   1.121 -27.055  1.00  0.00      A    H
ATOM    488  CB  GLU A  35       9.268   1.859 -25.257  1.00  0.00      A    C
ATOM    489  HB1 GLU A  35       9.423   2.616 -24.459  1.00  0.00      A    H
ATOM    490  HB2 GLU A  35       8.329   2.042 -25.822  1.00  0.00      A    H
ATOM    491  CG  GLU A  35       9.105   0.459 -24.658  1.00  0.00      A    C
ATOM    492  HG1 GLU A  35       9.094  -0.115 -25.609  1.00  0.00      A    H
ATOM    493  HG2 GLU A  35      10.022   0.114 -24.133  1.00  0.00      A    H
ATOM    494  CD  GLU A  35       8.041   0.221 -23.556  1.00  0.00      A    C
ATOM    495  OE1 GLU A  35       7.692   1.185 -22.880  1.00  0.00      A    O
ATOM    496  OE2 GLU A  35       7.479  -0.918 -23.611  1.00  0.00      A    O
ATOM    497  C   GLU A  35      10.167   3.088 -27.207  1.00  0.00      A    C
ATOM    498  O   GLU A  35       9.748   2.870 -28.314  1.00  0.00      A    O
ATOM    499  N   GLY A  36      10.486   4.331 -26.798  1.00  0.00      A    N
ATOM    500  HN  GLY A  36      10.737   4.331 -25.833  1.00  0.00      A    H
ATOM    501  CA  GLY A  36      10.593   5.524 -27.603  1.00  0.00      A    C
ATOM    502  HA1 GLY A  36       9.664   5.563 -28.151  1.00  0.00      A    H
ATOM    503  HA2 GLY A  36      10.709   6.345 -26.910  1.00  0.00      A    H
ATOM    504  C   GLY A  36      11.572   5.523 -28.753  1.00  0.00      A    C
ATOM    505  O   GLY A  36      11.196   5.715 -29.890  1.00  0.00      A    O
ATOM    506  N   ILE A  37      12.880   5.292 -28.507  1.00  0.00      A    N
ATOM    507  HN  ILE A  37      13.130   5.144 -27.553  1.00  0.00      A    H
ATOM    508  CA  ILE A  37      13.913   5.318 -29.596  1.00  0.00      A    C
ATOM    509  HA  ILE A  37      13.638   6.257 -30.054  1.00  0.00      A    H
ATOM    510  CB  ILE A  37      15.323   5.241 -29.085  1.00  0.00      A    C
ATOM    511  HB  ILE A  37      15.364   5.904 -28.195  1.00  0.00      A    H
ATOM    512  CG2 ILE A  37      15.764   3.834 -28.702  1.00  0.00      A    C
ATOM    513 HG21 ILE A  37      16.747   3.804 -28.185  1.00  0.00      A    H
ATOM    514 HG22 ILE A  37      15.043   3.363 -28.000  1.00  0.00      A    H
ATOM    515 HG23 ILE A  37      15.909   3.126 -29.546  1.00  0.00      A    H
ATOM    516  CG1 ILE A  37      16.277   5.870 -30.160  1.00  0.00      A    C
ATOM    517 HG11 ILE A  37      16.454   5.154 -30.991  1.00  0.00      A    H
ATOM    518 HG12 ILE A  37      15.906   6.851 -30.528  1.00  0.00      A    H
ATOM    519  CD  ILE A  37      17.626   6.064 -29.558  1.00  0.00      A    C
ATOM    520  HD1 ILE A  37      17.602   6.455 -28.518  1.00  0.00      A    H
ATOM    521  HD2 ILE A  37      18.185   5.106 -29.623  1.00  0.00      A    H
ATOM    522  HD3 ILE A  37      18.208   6.736 -30.225  1.00  0.00      A    H
ATOM    523  C   ILE A  37      13.623   4.260 -30.752  1.00  0.00      A    C
ATOM    524  O   ILE A  37      13.811   4.576 -31.923  1.00  0.00      A    O
ATOM    525  N   ASN A  38      13.042   3.098 -30.389  1.00  0.00      A    N
ATOM    526  HN  ASN A  38      12.768   2.894 -29.452  1.00  0.00      A    H
ATOM    527  CA  ASN A  38      12.569   2.184 -31.443  1.00  0.00      A    C
ATOM    528  HA  ASN A  38      13.292   2.264 -32.241  1.00  0.00      A    H
ATOM    529  CB  ASN A  38      12.502   0.687 -31.053  1.00  0.00      A    C
ATOM    530  HB1 ASN A  38      11.794   0.452 -30.230  1.00  0.00      A    H
ATOM    531  HB2 ASN A  38      12.215   0.072 -31.932  1.00  0.00      A    H
ATOM    532  CG  ASN A  38      13.815  -0.040 -30.761  1.00  0.00      A    C
ATOM    533  OD1 ASN A  38      14.214  -0.999 -31.436  1.00  0.00      A    O
ATOM    534  ND2 ASN A  38      14.404   0.278 -29.591  1.00  0.00      A    N
ATOM    535 HD21 ASN A  38      15.243  -0.162 -29.272  1.00  0.00      A    H
ATOM    536 HD22 ASN A  38      14.102   0.988 -28.956  1.00  0.00      A    H
ATOM    537  C   ASN A  38      11.355   2.741 -32.089  1.00  0.00      A    C
ATOM    538  O   ASN A  38      11.422   2.779 -33.331  1.00  0.00      A    O
ATOM    539  N   ALA A  39      10.339   3.305 -31.402  1.00  0.00      A    N
ATOM    540  HN  ALA A  39      10.337   3.387 -30.408  1.00  0.00      A    H
ATOM    541  CA  ALA A  39       9.218   3.866 -32.053  1.00  0.00      A    C
ATOM    542  HA  ALA A  39       8.719   3.132 -32.667  1.00  0.00      A    H
ATOM    543  CB  ALA A  39       8.279   4.373 -30.995  1.00  0.00      A    C
ATOM    544  HB1 ALA A  39       8.879   5.067 -30.368  1.00  0.00      A    H
ATOM    545  HB2 ALA A  39       7.348   4.782 -31.442  1.00  0.00      A    H
ATOM    546  HB3 ALA A  39       7.972   3.577 -30.283  1.00  0.00      A    H
ATOM    547  C   ALA A  39       9.628   5.075 -33.010  1.00  0.00      A    C
ATOM    548  O   ALA A  39       8.939   5.479 -33.972  1.00  0.00      A    O
ATOM    549  N   ILE A  40      10.684   5.796 -32.702  1.00  0.00      A    N
ATOM    550  HN  ILE A  40      11.163   5.555 -31.862  1.00  0.00      A    H
ATOM    551  CA  ILE A  40      11.267   6.794 -33.516  1.00  0.00      A    C
ATOM    552  HA  ILE A  40      10.507   7.485 -33.851  1.00  0.00      A    H
ATOM    553  CB  ILE A  40      12.090   7.784 -32.733  1.00  0.00      A    C
ATOM    554  HB  ILE A  40      12.857   7.206 -32.176  1.00  0.00      A    H
ATOM    555  CG2 ILE A  40      12.788   8.659 -33.730  1.00  0.00      A    C
ATOM    556 HG21 ILE A  40      12.048   9.078 -34.446  1.00  0.00      A    H
ATOM    557 HG22 ILE A  40      13.231   9.543 -33.223  1.00  0.00      A    H
ATOM    558 HG23 ILE A  40      13.639   8.151 -34.232  1.00  0.00      A    H
ATOM    559  CG1 ILE A  40      11.159   8.656 -31.839  1.00  0.00      A    C
ATOM    560 HG11 ILE A  40      10.564   9.354 -32.467  1.00  0.00      A    H
ATOM    561 HG12 ILE A  40      10.393   8.004 -31.367  1.00  0.00      A    H
ATOM    562  CD  ILE A  40      11.981   9.266 -30.724  1.00  0.00      A    C
ATOM    563  HD1 ILE A  40      12.974   9.530 -31.146  1.00  0.00      A    H
ATOM    564  HD2 ILE A  40      11.418  10.101 -30.255  1.00  0.00      A    H
ATOM    565  HD3 ILE A  40      12.249   8.454 -30.015  1.00  0.00      A    H
ATOM    566  C   ILE A  40      12.012   6.141 -34.742  1.00  0.00      A    C
ATOM    567  O   ILE A  40      11.628   6.237 -35.902  1.00  0.00      A    O
ATOM    568  N   SER A  41      13.152   5.443 -34.472  1.00  0.00      A    N
ATOM    569  HN  SER A  41      13.342   5.148 -33.538  1.00  0.00      A    H
ATOM    570  CA  SER A  41      13.998   4.843 -35.444  1.00  0.00      A    C
ATOM    571  HA  SER A  41      14.415   5.627 -36.059  1.00  0.00      A    H
ATOM    572  CB  SER A  41      15.374   4.274 -34.841  1.00  0.00      A    C
ATOM    573  HB1 SER A  41      15.873   3.827 -35.728  1.00  0.00      A    H
ATOM    574  HB2 SER A  41      16.111   4.999 -34.435  1.00  0.00      A    H
ATOM    575  OG  SER A  41      15.219   3.228 -33.912  1.00  0.00      A    O
ATOM    576  HG1 SER A  41      15.166   3.591 -33.025  1.00  0.00      A    H
ATOM    577  C   SER A  41      13.461   3.794 -36.378  1.00  0.00      A    C
ATOM    578  O   SER A  41      13.362   4.043 -37.592  1.00  0.00      A    O
ATOM    579  N   THR A  42      13.116   2.627 -35.869  1.00  0.00      A    N
ATOM    580  HN  THR A  42      13.209   2.298 -34.933  1.00  0.00      A    H
ATOM    581  CA  THR A  42      12.625   1.492 -36.740  1.00  0.00      A    C
ATOM    582  HA  THR A  42      13.034   1.585 -37.736  1.00  0.00      A    H
ATOM    583  CB  THR A  42      12.739   0.085 -36.161  1.00  0.00      A    C
ATOM    584  HB  THR A  42      12.451  -0.607 -36.981  1.00  0.00      A    H
ATOM    585  OG1 THR A  42      11.945  -0.159 -35.004  1.00  0.00      A    O
ATOM    586  HG1 THR A  42      11.571  -1.039 -35.087  1.00  0.00      A    H
ATOM    587  CG2 THR A  42      14.141  -0.262 -35.767  1.00  0.00      A    C
ATOM    588 HG21 THR A  42      14.359   0.050 -34.724  1.00  0.00      A    H
ATOM    589 HG22 THR A  42      14.270  -1.366 -35.759  1.00  0.00      A    H
ATOM    590 HG23 THR A  42      14.910   0.040 -36.510  1.00  0.00      A    H
ATOM    591  C   THR A  42      11.149   1.652 -37.086  1.00  0.00      A    C
ATOM    592  O   THR A  42      10.622   1.200 -38.086  1.00  0.00      A    O
ATOM    593  N   GLY A  43      10.485   2.454 -36.260  1.00  0.00      A    N
ATOM    594  HN  GLY A  43      10.954   2.971 -35.548  1.00  0.00      A    H
ATOM    595  CA  GLY A  43       9.099   2.621 -36.159  1.00  0.00      A    C
ATOM    596  HA1 GLY A  43       8.844   3.440 -35.502  1.00  0.00      A    H
ATOM    597  HA2 GLY A  43       8.716   2.796 -37.153  1.00  0.00      A    H
ATOM    598  C   GLY A  43       8.328   1.411 -35.663  1.00  0.00      A    C
ATOM    599  O   GLY A  43       7.197   1.057 -36.072  1.00  0.00      A    O
ATOM    600  N   ASP A  44       8.980   0.692 -34.736  1.00  0.00      A    N
ATOM    601  HN  ASP A  44       9.962   0.785 -34.596  1.00  0.00      A    H
ATOM    602  CA  ASP A  44       8.290  -0.349 -34.000  1.00  0.00      A    C
ATOM    603  HA  ASP A  44       7.396  -0.646 -34.529  1.00  0.00      A    H
ATOM    604  CB  ASP A  44       9.186  -1.665 -33.927  1.00  0.00      A    C
ATOM    605  HB1 ASP A  44      10.164  -1.492 -33.428  1.00  0.00      A    H
ATOM    606  HB2 ASP A  44       8.682  -2.438 -33.308  1.00  0.00      A    H
ATOM    607  CG  ASP A  44       9.372  -2.399 -35.230  1.00  0.00      A    C
ATOM    608  OD1 ASP A  44      10.567  -2.584 -35.581  1.00  0.00      A    O
ATOM    609  OD2 ASP A  44       8.403  -2.812 -35.871  1.00  0.00      A    O
ATOM    610  C   ASP A  44       8.077   0.116 -32.575  1.00  0.00      A    C
ATOM    611  O   ASP A  44       9.033   0.277 -31.842  1.00  0.00      A    O
ATOM    612  N   LEU A  45       6.834   0.352 -32.167  1.00  0.00      A    N
ATOM    613  HN  LEU A  45       6.014   0.202 -32.714  1.00  0.00      A    H
ATOM    614  CA  LEU A  45       6.542   0.719 -30.817  1.00  0.00      A    C
ATOM    615  HA  LEU A  45       7.296   1.265 -30.271  1.00  0.00      A    H
ATOM    616  CB  LEU A  45       5.374   1.782 -30.980  1.00  0.00      A    C
ATOM    617  HB1 LEU A  45       5.773   2.660 -31.531  1.00  0.00      A    H
ATOM    618  HB2 LEU A  45       4.685   1.430 -31.777  1.00  0.00      A    H
ATOM    619  CG  LEU A  45       4.628   2.262 -29.746  1.00  0.00      A    C
ATOM    620  HG  LEU A  45       4.119   1.455 -29.178  1.00  0.00      A    H
ATOM    621  CD1 LEU A  45       5.565   3.076 -28.834  1.00  0.00      A    C
ATOM    622 HD11 LEU A  45       5.984   3.931 -29.407  1.00  0.00      A    H
ATOM    623 HD12 LEU A  45       5.057   3.478 -27.931  1.00  0.00      A    H
ATOM    624 HD13 LEU A  45       6.326   2.408 -28.378  1.00  0.00      A    H
ATOM    625  CD2 LEU A  45       3.526   3.232 -30.198  1.00  0.00      A    C
ATOM    626 HD21 LEU A  45       3.174   3.901 -29.384  1.00  0.00      A    H
ATOM    627 HD22 LEU A  45       3.939   4.000 -30.887  1.00  0.00      A    H
ATOM    628 HD23 LEU A  45       2.765   2.686 -30.795  1.00  0.00      A    H
ATOM    629  C   LEU A  45       6.311  -0.557 -30.020  1.00  0.00      A    C
ATOM    630  O   LEU A  45       5.243  -0.835 -29.474  1.00  0.00      A    O
ATOM    631  N   MET A  46       7.349  -1.330 -29.886  1.00  0.00      A    N
ATOM    632  HN  MET A  46       8.162  -1.083 -30.407  1.00  0.00      A    H
ATOM    633  CA  MET A  46       7.206  -2.634 -29.217  1.00  0.00      A    C
ATOM    634  HA  MET A  46       6.265  -3.113 -29.448  1.00  0.00      A    H
ATOM    635  CB  MET A  46       8.258  -3.717 -29.745  1.00  0.00      A    C
ATOM    636  HB1 MET A  46       8.293  -4.638 -29.124  1.00  0.00      A    H
ATOM    637  HB2 MET A  46       8.062  -4.067 -30.781  1.00  0.00      A    H
ATOM    638  CG  MET A  46       9.707  -3.174 -29.465  1.00  0.00      A    C
ATOM    639  HG1 MET A  46       9.900  -2.285 -30.102  1.00  0.00      A    H
ATOM    640  HG2 MET A  46       9.754  -2.831 -28.409  1.00  0.00      A    H
ATOM    641  SD  MET A  46      11.028  -4.403 -29.637  1.00  0.00      A    S
ATOM    642  CE  MET A  46      11.342  -4.016 -31.339  1.00  0.00      A    C
ATOM    643  HE1 MET A  46      12.060  -3.172 -31.263  1.00  0.00      A    H
ATOM    644  HE2 MET A  46      11.832  -4.838 -31.903  1.00  0.00      A    H
ATOM    645  HE3 MET A  46      10.416  -3.645 -31.827  1.00  0.00      A    H
ATOM    646  C   MET A  46       7.153  -2.578 -27.725  1.00  0.00      A    C
ATOM    647  O   MET A  46       7.651  -1.706 -27.027  1.00  0.00      A    O
ATOM    648  N   SER A  47       6.508  -3.588 -27.117  1.00  0.00      A    N
ATOM    649  HN  SER A  47       6.216  -4.397 -27.622  1.00  0.00      A    H
ATOM    650  CA  SER A  47       6.139  -3.708 -25.677  1.00  0.00      A    C
ATOM    651  HA  SER A  47       6.099  -2.748 -25.182  1.00  0.00      A    H
ATOM    652  CB  SER A  47       4.717  -4.352 -25.551  1.00  0.00      A    C
ATOM    653  HB1 SER A  47       3.973  -3.733 -26.097  1.00  0.00      A    H
ATOM    654  HB2 SER A  47       4.861  -5.388 -25.925  1.00  0.00      A    H
ATOM    655  OG  SER A  47       4.309  -4.510 -24.222  1.00  0.00      A    O
ATOM    656  HG1 SER A  47       3.557  -5.087 -24.072  1.00  0.00      A    H
ATOM    657  C   SER A  47       7.255  -4.601 -24.997  1.00  0.00      A    C
ATOM    658  O   SER A  47       7.276  -5.749 -25.204  1.00  0.00      A    O
ATOM    659  N   LEU A  48       8.202  -3.975 -24.309  1.00  0.00      A    N
ATOM    660  HN  LEU A  48       8.126  -2.981 -24.294  1.00  0.00      A    H
ATOM    661  CA  LEU A  48       9.406  -4.587 -23.718  1.00  0.00      A    C
ATOM    662  HA  LEU A  48       9.665  -5.426 -24.348  1.00  0.00      A    H
ATOM    663  CB  LEU A  48      10.565  -3.589 -23.775  1.00  0.00      A    C
ATOM    664  HB1 LEU A  48      10.198  -2.653 -23.301  1.00  0.00      A    H
ATOM    665  HB2 LEU A  48      11.482  -3.971 -23.277  1.00  0.00      A    H
ATOM    666  CG  LEU A  48      10.886  -3.339 -25.218  1.00  0.00      A    C
ATOM    667  HG  LEU A  48       9.971  -2.999 -25.749  1.00  0.00      A    H
ATOM    668  CD1 LEU A  48      11.867  -2.158 -25.285  1.00  0.00      A    C
ATOM    669 HD11 LEU A  48      12.721  -2.398 -24.616  1.00  0.00      A    H
ATOM    670 HD12 LEU A  48      12.257  -2.023 -26.317  1.00  0.00      A    H
ATOM    671 HD13 LEU A  48      11.445  -1.254 -24.797  1.00  0.00      A    H
ATOM    672  CD2 LEU A  48      11.406  -4.566 -25.873  1.00  0.00      A    C
ATOM    673 HD21 LEU A  48      10.659  -5.374 -26.027  1.00  0.00      A    H
ATOM    674 HD22 LEU A  48      11.777  -4.265 -26.877  1.00  0.00      A    H
ATOM    675 HD23 LEU A  48      12.320  -5.004 -25.418  1.00  0.00      A    H
ATOM    676  C   LEU A  48       9.241  -5.002 -22.298  1.00  0.00      A    C
ATOM    677  O   LEU A  48       8.423  -4.435 -21.588  1.00  0.00      A    O
ATOM    678  N   SER A  49      10.094  -5.878 -21.804  1.00  0.00      A    N
ATOM    679  HN  SER A  49      10.797  -6.263 -22.398  1.00  0.00      A    H
ATOM    680  CA  SER A  49      10.050  -6.302 -20.426  1.00  0.00      A    C
ATOM    681  HA  SER A  49       9.015  -6.254 -20.121  1.00  0.00      A    H
ATOM    682  CB  SER A  49      10.584  -7.770 -20.279  1.00  0.00      A    C
ATOM    683  HB1 SER A  49      10.009  -8.433 -20.960  1.00  0.00      A    H
ATOM    684  HB2 SER A  49      11.650  -7.759 -20.592  1.00  0.00      A    H
ATOM    685  OG  SER A  49      10.295  -8.311 -18.944  1.00  0.00      A    O
ATOM    686  HG1 SER A  49       9.478  -8.815 -18.940  1.00  0.00      A    H
ATOM    687  C   SER A  49      10.877  -5.434 -19.504  1.00  0.00      A    C
ATOM    688  O   SER A  49      12.128  -5.432 -19.448  1.00  0.00      A    O
ATOM    689  N   GLU A  50      10.236  -4.702 -18.610  1.00  0.00      A    N
ATOM    690  HN  GLU A  50       9.256  -4.663 -18.788  1.00  0.00      A    H
ATOM    691  CA  GLU A  50      10.809  -4.255 -17.297  1.00  0.00      A    C
ATOM    692  HA  GLU A  50      11.607  -3.569 -17.541  1.00  0.00      A    H
ATOM    693  CB  GLU A  50       9.697  -3.537 -16.461  1.00  0.00      A    C
ATOM    694  HB1 GLU A  50       8.830  -4.190 -16.222  1.00  0.00      A    H
ATOM    695  HB2 GLU A  50      10.156  -3.216 -15.501  1.00  0.00      A    H
ATOM    696  CG  GLU A  50       9.115  -2.203 -17.104  1.00  0.00      A    C
ATOM    697  HG1 GLU A  50       8.490  -1.599 -16.413  1.00  0.00      A    H
ATOM    698  HG2 GLU A  50       9.877  -1.483 -17.473  1.00  0.00      A    H
ATOM    699  CD  GLU A  50       8.177  -2.624 -18.228  1.00  0.00      A    C
ATOM    700  OE1 GLU A  50       7.360  -3.566 -18.056  1.00  0.00      A    O
ATOM    701  OE2 GLU A  50       8.386  -2.151 -19.377  1.00  0.00      A    O
ATOM    702  C   GLU A  50      11.368  -5.309 -16.397  1.00  0.00      A    C
ATOM    703  O   GLU A  50      12.398  -5.185 -15.794  1.00  0.00      A    O
ATOM    704  N   GLN A  51      10.518  -6.340 -16.179  1.00  0.00      A    N
ATOM    705  HN  GLN A  51       9.576  -6.346 -16.504  1.00  0.00      A    H
ATOM    706  CA  GLN A  51      10.823  -7.477 -15.355  1.00  0.00      A    C
ATOM    707  HA  GLN A  51      10.976  -7.085 -14.361  1.00  0.00      A    H
ATOM    708  CB  GLN A  51       9.513  -8.418 -15.390  1.00  0.00      A    C
ATOM    709  HB1 GLN A  51       8.639  -7.748 -15.536  1.00  0.00      A    H
ATOM    710  HB2 GLN A  51       9.646  -9.086 -16.269  1.00  0.00      A    H
ATOM    711  CG  GLN A  51       9.289  -9.300 -14.126  1.00  0.00      A    C
ATOM    712  HG1 GLN A  51       8.470  -9.942 -14.514  1.00  0.00      A    H
ATOM    713  HG2 GLN A  51      10.199  -9.936 -14.107  1.00  0.00      A    H
ATOM    714  CD  GLN A  51       8.919  -8.662 -12.790  1.00  0.00      A    C
ATOM    715  OE1 GLN A  51       7.795  -8.261 -12.574  1.00  0.00      A    O
ATOM    716  NE2 GLN A  51       9.894  -8.563 -11.867  1.00  0.00      A    N
ATOM    717 HE21 GLN A  51       9.769  -8.608 -10.876  1.00  0.00      A    H
ATOM    718 HE22 GLN A  51      10.801  -8.750 -12.245  1.00  0.00      A    H
ATOM    719  C   GLN A  51      12.123  -8.135 -15.707  1.00  0.00      A    C
ATOM    720  O   GLN A  51      12.832  -8.485 -14.748  1.00  0.00      A    O
ATOM    721  N   GLU A  52      12.610  -8.174 -16.978  1.00  0.00      A    N
ATOM    722  HN  GLU A  52      11.867  -7.960 -17.607  1.00  0.00      A    H
ATOM    723  CA  GLU A  52      13.894  -8.633 -17.457  1.00  0.00      A    C
ATOM    724  HA  GLU A  52      13.916  -9.648 -17.090  1.00  0.00      A    H
ATOM    725  CB  GLU A  52      14.028  -8.580 -19.046  1.00  0.00      A    C
ATOM    726  HB1 GLU A  52      13.094  -9.038 -19.437  1.00  0.00      A    H
ATOM    727  HB2 GLU A  52      13.955  -7.569 -19.500  1.00  0.00      A    H
ATOM    728  CG  GLU A  52      15.319  -9.240 -19.591  1.00  0.00      A    C
ATOM    729  HG1 GLU A  52      16.125  -8.546 -19.270  1.00  0.00      A    H
ATOM    730  HG2 GLU A  52      15.369 -10.217 -19.064  1.00  0.00      A    H
ATOM    731  CD  GLU A  52      15.421  -9.405 -21.143  1.00  0.00      A    C
ATOM    732  OE1 GLU A  52      15.278  -8.501 -21.971  1.00  0.00      A    O
ATOM    733  OE2 GLU A  52      15.699 -10.586 -21.446  1.00  0.00      A    O
ATOM    734  C   GLU A  52      15.115  -7.926 -16.820  1.00  0.00      A    C
ATOM    735  O   GLU A  52      16.067  -8.454 -16.215  1.00  0.00      A    O
ATOM    736  N   LEU A  53      15.102  -6.620 -16.777  1.00  0.00      A    N
ATOM    737  HN  LEU A  53      14.300  -6.175 -17.170  1.00  0.00      A    H
ATOM    738  CA  LEU A  53      16.111  -5.762 -16.063  1.00  0.00      A    C
ATOM    739  HA  LEU A  53      17.064  -5.992 -16.516  1.00  0.00      A    H
ATOM    740  CB  LEU A  53      15.749  -4.222 -16.380  1.00  0.00      A    C
ATOM    741  HB1 LEU A  53      14.820  -4.028 -15.801  1.00  0.00      A    H
ATOM    742  HB2 LEU A  53      16.496  -3.533 -15.930  1.00  0.00      A    H
ATOM    743  CG  LEU A  53      15.533  -3.816 -17.785  1.00  0.00      A    C
ATOM    744  HG  LEU A  53      14.646  -4.270 -18.275  1.00  0.00      A    H
ATOM    745  CD1 LEU A  53      15.056  -2.352 -17.797  1.00  0.00      A    C
ATOM    746 HD11 LEU A  53      14.112  -2.354 -17.210  1.00  0.00      A    H
ATOM    747 HD12 LEU A  53      15.865  -1.920 -17.171  1.00  0.00      A    H
ATOM    748 HD13 LEU A  53      14.936  -1.915 -18.811  1.00  0.00      A    H
ATOM    749  CD2 LEU A  53      16.755  -3.988 -18.769  1.00  0.00      A    C
ATOM    750 HD21 LEU A  53      16.635  -3.374 -19.688  1.00  0.00      A    H
ATOM    751 HD22 LEU A  53      17.730  -3.860 -18.252  1.00  0.00      A    H
ATOM    752 HD23 LEU A  53      16.739  -5.031 -19.151  1.00  0.00      A    H
ATOM    753  C   LEU A  53      16.267  -5.934 -14.562  1.00  0.00      A    C
ATOM    754  O   LEU A  53      17.384  -5.848 -14.104  1.00  0.00      A    O
ATOM    755  N   VAL A  54      15.172  -6.335 -13.878  1.00  0.00      A    N
ATOM    756  HN  VAL A  54      14.353  -6.668 -14.339  1.00  0.00      A    H
ATOM    757  CA  VAL A  54      15.253  -6.477 -12.425  1.00  0.00      A    C
ATOM    758  HA  VAL A  54      15.993  -5.746 -12.133  1.00  0.00      A    H
ATOM    759  CB  VAL A  54      13.959  -6.105 -11.660  1.00  0.00      A    C
ATOM    760  HB  VAL A  54      13.078  -6.730 -11.918  1.00  0.00      A    H
ATOM    761  CG1 VAL A  54      14.307  -6.073 -10.183  1.00  0.00      A    C
ATOM    762 HG11 VAL A  54      15.325  -5.650 -10.042  1.00  0.00      A    H
ATOM    763 HG12 VAL A  54      13.646  -5.453  -9.541  1.00  0.00      A    H
ATOM    764 HG13 VAL A  54      14.277  -7.148  -9.907  1.00  0.00      A    H
ATOM    765  CG2 VAL A  54      13.479  -4.732 -12.194  1.00  0.00      A    C
ATOM    766 HG21 VAL A  54      12.393  -4.703 -11.961  1.00  0.00      A    H
ATOM    767 HG22 VAL A  54      14.061  -3.858 -11.829  1.00  0.00      A    H
ATOM    768 HG23 VAL A  54      13.423  -4.767 -13.303  1.00  0.00      A    H
ATOM    769  C   VAL A  54      15.728  -7.895 -12.057  1.00  0.00      A    C
ATOM    770  O   VAL A  54      16.743  -8.071 -11.302  1.00  0.00      A    O
ATOM    771  N   ASP A  55      15.010  -8.957 -12.502  1.00  0.00      A    N
ATOM    772  HN  ASP A  55      14.212  -8.778 -13.072  1.00  0.00      A    H
ATOM    773  CA  ASP A  55      15.325 -10.328 -12.145  1.00  0.00      A    C
ATOM    774  HA  ASP A  55      15.341 -10.325 -11.065  1.00  0.00      A    H
ATOM    775  CB  ASP A  55      14.186 -11.226 -12.670  1.00  0.00      A    C
ATOM    776  HB1 ASP A  55      13.907 -11.029 -13.727  1.00  0.00      A    H
ATOM    777  HB2 ASP A  55      14.442 -12.283 -12.444  1.00  0.00      A    H
ATOM    778  CG  ASP A  55      12.884 -10.909 -11.877  1.00  0.00      A    C
ATOM    779  OD1 ASP A  55      12.955 -10.933 -10.633  1.00  0.00      A    O
ATOM    780  OD2 ASP A  55      11.845 -10.961 -12.536  1.00  0.00      A    O
ATOM    781  C   ASP A  55      16.570 -10.755 -12.859  1.00  0.00      A    C
ATOM    782  O   ASP A  55      17.356 -11.482 -12.247  1.00  0.00      A    O
ATOM    783  N   CYS A  56      16.909 -10.283 -14.112  1.00  0.00      A    N
ATOM    784  HN  CYS A  56      16.241  -9.736 -14.611  1.00  0.00      A    H
ATOM    785  CA  CYS A  56      18.110 -10.886 -14.836  1.00  0.00      A    C
ATOM    786  HA  CYS A  56      18.212 -11.937 -14.606  1.00  0.00      A    H
ATOM    787  CB  CYS A  56      17.864 -10.907 -16.353  1.00  0.00      A    C
ATOM    788  HB1 CYS A  56      17.886  -9.874 -16.762  1.00  0.00      A    H
ATOM    789  HB2 CYS A  56      18.694 -11.532 -16.747  1.00  0.00      A    H
ATOM    790  SG  CYS A  56      16.230 -11.760 -16.579  1.00  0.00      A    S
ATOM    791  C   CYS A  56      19.424 -10.250 -14.502  1.00  0.00      A    C
ATOM    792  O   CYS A  56      20.420 -10.951 -14.431  1.00  0.00      A    O
ATOM    793  N   ASP A  57      19.454  -8.940 -14.163  1.00  0.00      A    N
ATOM    794  HN  ASP A  57      18.671  -8.355 -13.965  1.00  0.00      A    H
ATOM    795  CA  ASP A  57      20.729  -8.337 -13.780  1.00  0.00      A    C
ATOM    796  HA  ASP A  57      21.531  -8.702 -14.403  1.00  0.00      A    H
ATOM    797  CB  ASP A  57      20.587  -6.827 -14.034  1.00  0.00      A    C
ATOM    798  HB1 ASP A  57      20.400  -6.766 -15.127  1.00  0.00      A    H
ATOM    799  HB2 ASP A  57      19.606  -6.496 -13.632  1.00  0.00      A    H
ATOM    800  CG  ASP A  57      21.649  -5.914 -13.500  1.00  0.00      A    C
ATOM    801  OD1 ASP A  57      22.816  -6.041 -13.913  1.00  0.00      A    O
ATOM    802  OD2 ASP A  57      21.397  -5.034 -12.600  1.00  0.00      A    O
ATOM    803  C   ASP A  57      21.065  -8.513 -12.231  1.00  0.00      A    C
ATOM    804  O   ASP A  57      20.185  -8.802 -11.398  1.00  0.00      A    O
ATOM    805  N   THR A  58      22.387  -8.529 -11.923  1.00  0.00      A    N
ATOM    806  HN  THR A  58      23.043  -8.396 -12.662  1.00  0.00      A    H
ATOM    807  CA  THR A  58      22.841  -8.457 -10.479  1.00  0.00      A    C
ATOM    808  HA  THR A  58      21.985  -8.381  -9.825  1.00  0.00      A    H
ATOM    809  CB  THR A  58      23.553  -9.734 -10.008  1.00  0.00      A    C
ATOM    810  HB  THR A  58      23.958  -9.568  -8.987  1.00  0.00      A    H
ATOM    811  OG1 THR A  58      24.634 -10.059 -10.864  1.00  0.00      A    O
ATOM    812  HG1 THR A  58      24.963 -10.915 -10.582  1.00  0.00      A    H
ATOM    813  CG2 THR A  58      22.594 -10.849 -10.030  1.00  0.00      A    C
ATOM    814 HG21 THR A  58      22.000 -10.763 -10.964  1.00  0.00      A    H
ATOM    815 HG22 THR A  58      23.102 -11.829 -10.151  1.00  0.00      A    H
ATOM    816 HG23 THR A  58      21.849 -10.818  -9.206  1.00  0.00      A    H
ATOM    817  C   THR A  58      23.686  -7.189 -10.213  1.00  0.00      A    C
ATOM    818  O   THR A  58      24.493  -7.167  -9.298  1.00  0.00      A    O
ATOM    819  N   THR A  59      23.599  -6.107 -11.038  1.00  0.00      A    N
ATOM    820  HN  THR A  59      22.904  -6.063 -11.751  1.00  0.00      A    H
ATOM    821  CA  THR A  59      24.374  -4.899 -10.862  1.00  0.00      A    C
ATOM    822  HA  THR A  59      25.294  -5.192 -10.378  1.00  0.00      A    H
ATOM    823  CB  THR A  59      24.668  -4.113 -12.143  1.00  0.00      A    C
ATOM    824  HB  THR A  59      23.832  -3.550 -12.609  1.00  0.00      A    H
ATOM    825  OG1 THR A  59      25.202  -4.923 -13.204  1.00  0.00      A    O
ATOM    826  HG1 THR A  59      24.371  -5.187 -13.606  1.00  0.00      A    H
ATOM    827  CG2 THR A  59      25.754  -3.126 -11.846  1.00  0.00      A    C
ATOM    828 HG21 THR A  59      26.193  -2.555 -12.692  1.00  0.00      A    H
ATOM    829 HG22 THR A  59      25.366  -2.489 -11.023  1.00  0.00      A    H
ATOM    830 HG23 THR A  59      26.569  -3.615 -11.272  1.00  0.00      A    H
ATOM    831  C   THR A  59      23.706  -3.909  -9.893  1.00  0.00      A    C
ATOM    832  O   THR A  59      24.315  -3.322  -8.988  1.00  0.00      A    O
ATOM    833  N   ASN A  60      22.376  -3.647 -10.064  1.00  0.00      A    N
ATOM    834  HN  ASN A  60      21.888  -4.170 -10.759  1.00  0.00      A    H
ATOM    835  CA  ASN A  60      21.520  -2.750  -9.316  1.00  0.00      A    C
ATOM    836  HA  ASN A  60      22.010  -1.824  -9.054  1.00  0.00      A    H
ATOM    837  CB  ASN A  60      20.399  -2.283 -10.244  1.00  0.00      A    C
ATOM    838  HB1 ASN A  60      19.820  -3.139 -10.651  1.00  0.00      A    H
ATOM    839  HB2 ASN A  60      19.626  -1.643  -9.769  1.00  0.00      A    H
ATOM    840  CG  ASN A  60      20.952  -1.498 -11.415  1.00  0.00      A    C
ATOM    841  OD1 ASN A  60      21.384  -0.320 -11.376  1.00  0.00      A    O
ATOM    842  ND2 ASN A  60      20.950  -2.253 -12.604  1.00  0.00      A    N
ATOM    843 HD21 ASN A  60      20.992  -1.776 -13.482  1.00  0.00      A    H
ATOM    844 HD22 ASN A  60      21.217  -3.216 -12.571  1.00  0.00      A    H
ATOM    845  C   ASN A  60      21.038  -3.377  -7.984  1.00  0.00      A    C
ATOM    846  O   ASN A  60      21.299  -4.498  -7.648  1.00  0.00      A    O
ATOM    847  N   GLU A  61      20.253  -2.616  -7.149  1.00  0.00      A    N
ATOM    848  HN  GLU A  61      20.092  -1.641  -7.279  1.00  0.00      A    H
ATOM    849  CA  GLU A  61      19.773  -3.136  -5.873  1.00  0.00      A    C
ATOM    850  HA  GLU A  61      20.533  -3.766  -5.435  1.00  0.00      A    H
ATOM    851  CB  GLU A  61      19.509  -2.034  -4.841  1.00  0.00      A    C
ATOM    852  HB1 GLU A  61      18.643  -1.390  -5.105  1.00  0.00      A    H
ATOM    853  HB2 GLU A  61      19.082  -2.490  -3.923  1.00  0.00      A    H
ATOM    854  CG  GLU A  61      20.808  -1.264  -4.398  1.00  0.00      A    C
ATOM    855  HG1 GLU A  61      21.581  -1.969  -4.024  1.00  0.00      A    H
ATOM    856  HG2 GLU A  61      21.213  -0.736  -5.287  1.00  0.00      A    H
ATOM    857  CD  GLU A  61      20.444  -0.302  -3.252  1.00  0.00      A    C
ATOM    858  OE1 GLU A  61      20.092  -0.808  -2.151  1.00  0.00      A    O
ATOM    859  OE2 GLU A  61      20.715   0.911  -3.420  1.00  0.00      A    O
ATOM    860  C   GLU A  61      18.606  -4.082  -6.033  1.00  0.00      A    C
ATOM    861  O   GLU A  61      18.714  -5.221  -5.528  1.00  0.00      A    O
ATOM    862  N   GLY A  62      17.535  -3.676  -6.731  1.00  0.00      A    N
ATOM    863  HN  GLY A  62      17.590  -2.770  -7.144  1.00  0.00      A    H
ATOM    864  CA  GLY A  62      16.341  -4.465  -7.014  1.00  0.00      A    C
ATOM    865  HA1 GLY A  62      16.656  -4.978  -7.911  1.00  0.00      A    H
ATOM    866  HA2 GLY A  62      16.114  -5.056  -6.139  1.00  0.00      A    H
ATOM    867  C   GLY A  62      15.183  -3.613  -7.413  1.00  0.00      A    C
ATOM    868  O   GLY A  62      15.319  -2.711  -8.202  1.00  0.00      A    O
ATOM    869  N   CYS A  63      14.026  -3.804  -6.770  1.00  0.00      A    N
ATOM    870  HN  CYS A  63      13.861  -4.575  -6.160  1.00  0.00      A    H
ATOM    871  CA  CYS A  63      12.902  -2.881  -6.830  1.00  0.00      A    C
ATOM    872  HA  CYS A  63      12.737  -2.499  -7.827  1.00  0.00      A    H
ATOM    873  CB  CYS A  63      11.655  -3.619  -6.342  1.00  0.00      A    C
ATOM    874  HB1 CYS A  63      11.625  -4.510  -7.006  1.00  0.00      A    H
ATOM    875  HB2 CYS A  63      10.790  -2.971  -6.599  1.00  0.00      A    H
ATOM    876  SG  CYS A  63      11.562  -4.267  -4.727  1.00  0.00      A    S
ATOM    877  C   CYS A  63      13.043  -1.697  -5.958  1.00  0.00      A    C
ATOM    878  O   CYS A  63      12.262  -0.747  -5.983  1.00  0.00      A    O
ATOM    879  N   ASP A  64      14.073  -1.706  -5.105  1.00  0.00      A    N
ATOM    880  HN  ASP A  64      14.554  -2.578  -5.053  1.00  0.00      A    H
ATOM    881  CA  ASP A  64      14.415  -0.663  -4.219  1.00  0.00      A    C
ATOM    882  HA  ASP A  64      13.504  -0.329  -3.744  1.00  0.00      A    H
ATOM    883  CB  ASP A  64      15.471  -1.273  -3.178  1.00  0.00      A    C
ATOM    884  HB1 ASP A  64      16.501  -1.383  -3.579  1.00  0.00      A    H
ATOM    885  HB2 ASP A  64      15.512  -0.614  -2.285  1.00  0.00      A    H
ATOM    886  CG  ASP A  64      15.098  -2.665  -2.607  1.00  0.00      A    C
ATOM    887  OD1 ASP A  64      15.164  -3.668  -3.381  1.00  0.00      A    O
ATOM    888  OD2 ASP A  64      14.659  -2.682  -1.458  1.00  0.00      A    O
ATOM    889  C   ASP A  64      15.044   0.448  -5.007  1.00  0.00      A    C
ATOM    890  O   ASP A  64      14.677   1.603  -4.788  1.00  0.00      A    O
ATOM    891  N   GLY A  65      16.002   0.126  -5.935  1.00  0.00      A    N
ATOM    892  HN  GLY A  65      16.277  -0.807  -6.154  1.00  0.00      A    H
ATOM    893  CA  GLY A  65      16.757   1.195  -6.665  1.00  0.00      A    C
ATOM    894  HA1 GLY A  65      16.063   1.864  -7.153  1.00  0.00      A    H
ATOM    895  HA2 GLY A  65      17.322   1.817  -5.987  1.00  0.00      A    H
ATOM    896  C   GLY A  65      17.711   0.666  -7.690  1.00  0.00      A    C
ATOM    897  O   GLY A  65      18.129  -0.495  -7.665  1.00  0.00      A    O
ATOM    898  N   GLY A  66      18.069   1.528  -8.645  1.00  0.00      A    N
ATOM    899  HN  GLY A  66      17.725   2.463  -8.687  1.00  0.00      A    H
ATOM    900  CA  GLY A  66      19.082   1.175  -9.651  1.00  0.00      A    C
ATOM    901  HA1 GLY A  66      19.933   0.858  -9.066  1.00  0.00      A    H
ATOM    902  HA2 GLY A  66      18.704   0.397 -10.297  1.00  0.00      A    H
ATOM    903  C   GLY A  66      19.439   2.461 -10.378  1.00  0.00      A    C
ATOM    904  O   GLY A  66      18.891   3.528 -10.098  1.00  0.00      A    O
ATOM    905  N   TYR A  67      20.432   2.349 -11.310  1.00  0.00      A    N
ATOM    906  HN  TYR A  67      20.932   1.497 -11.440  1.00  0.00      A    H
ATOM    907  CA  TYR A  67      20.794   3.462 -12.083  1.00  0.00      A    C
ATOM    908  HA  TYR A  67      20.283   4.356 -11.756  1.00  0.00      A    H
ATOM    909  CB  TYR A  67      22.284   4.009 -12.115  1.00  0.00      A    C
ATOM    910  HB1 TYR A  67      22.946   3.130 -12.271  1.00  0.00      A    H
ATOM    911  HB2 TYR A  67      22.444   4.754 -12.924  1.00  0.00      A    H
ATOM    912  CG  TYR A  67      22.643   4.611 -10.805  1.00  0.00      A    C
ATOM    913  CD1 TYR A  67      23.072   3.861  -9.687  1.00  0.00      A    C
ATOM    914  HD1 TYR A  67      23.142   2.783  -9.709  1.00  0.00      A    H
ATOM    915  CE1 TYR A  67      23.318   4.465  -8.436  1.00  0.00      A    C
ATOM    916  HE1 TYR A  67      23.575   3.848  -7.587  1.00  0.00      A    H
ATOM    917  CZ  TYR A  67      23.005   5.805  -8.259  1.00  0.00      A    C
ATOM    918  OH  TYR A  67      23.094   6.376  -7.024  1.00  0.00      A    O
ATOM    919  HH  TYR A  67      22.666   7.236  -7.042  1.00  0.00      A    H
ATOM    920  CD2 TYR A  67      22.507   5.976 -10.638  1.00  0.00      A    C
ATOM    921  HD2 TYR A  67      22.240   6.546 -11.516  1.00  0.00      A    H
ATOM    922  CE2 TYR A  67      22.624   6.605  -9.351  1.00  0.00      A    C
ATOM    923  HE2 TYR A  67      22.475   7.673  -9.289  1.00  0.00      A    H
ATOM    924  C   TYR A  67      20.322   3.162 -13.559  1.00  0.00      A    C
ATOM    925  O   TYR A  67      20.597   2.089 -14.083  1.00  0.00      A    O
ATOM    926  N   MET A  68      19.844   4.175 -14.294  1.00  0.00      A    N
ATOM    927  HN  MET A  68      19.767   5.082 -13.887  1.00  0.00      A    H
ATOM    928  CA  MET A  68      19.346   3.863 -15.611  1.00  0.00      A    C
ATOM    929  HA  MET A  68      18.747   2.971 -15.499  1.00  0.00      A    H
ATOM    930  CB  MET A  68      18.501   5.114 -16.116  1.00  0.00      A    C
ATOM    931  HB1 MET A  68      19.012   6.084 -15.938  1.00  0.00      A    H
ATOM    932  HB2 MET A  68      18.469   5.031 -17.223  1.00  0.00      A    H
ATOM    933  CG  MET A  68      17.044   4.997 -15.552  1.00  0.00      A    C
ATOM    934  HG1 MET A  68      16.266   5.210 -16.316  1.00  0.00      A    H
ATOM    935  HG2 MET A  68      16.848   3.910 -15.432  1.00  0.00      A    H
ATOM    936  SD  MET A  68      16.739   5.683 -13.893  1.00  0.00      A    S
ATOM    937  CE  MET A  68      16.789   7.459 -14.183  1.00  0.00      A    C
ATOM    938  HE1 MET A  68      17.793   7.927 -14.268  1.00  0.00      A    H
ATOM    939  HE2 MET A  68      16.253   7.686 -15.129  1.00  0.00      A    H
ATOM    940  HE3 MET A  68      16.218   8.029 -13.419  1.00  0.00      A    H
ATOM    941  C   MET A  68      20.504   3.694 -16.564  1.00  0.00      A    C
ATOM    942  O   MET A  68      20.437   2.954 -17.526  1.00  0.00      A    O
ATOM    943  N   ASP A  69      21.593   4.380 -16.162  1.00  0.00      A    N
ATOM    944  HN  ASP A  69      21.510   4.845 -15.284  1.00  0.00      A    H
ATOM    945  CA  ASP A  69      22.874   4.179 -16.809  1.00  0.00      A    C
ATOM    946  HA  ASP A  69      22.715   4.436 -17.846  1.00  0.00      A    H
ATOM    947  CB  ASP A  69      23.918   5.046 -16.098  1.00  0.00      A    C
ATOM    948  HB1 ASP A  69      23.857   4.717 -15.039  1.00  0.00      A    H
ATOM    949  HB2 ASP A  69      24.941   4.944 -16.520  1.00  0.00      A    H
ATOM    950  CG  ASP A  69      23.560   6.532 -16.105  1.00  0.00      A    C
ATOM    951  OD1 ASP A  69      23.618   7.144 -15.042  1.00  0.00      A    O
ATOM    952  OD2 ASP A  69      23.401   7.015 -17.262  1.00  0.00      A    O
ATOM    953  C   ASP A  69      23.335   2.729 -16.825  1.00  0.00      A    C
ATOM    954  O   ASP A  69      23.694   2.158 -17.887  1.00  0.00      A    O
ATOM    955  N   TYR A  70      23.255   2.054 -15.673  1.00  0.00      A    N
ATOM    956  HN  TYR A  70      23.052   2.510 -14.810  1.00  0.00      A    H
ATOM    957  CA  TYR A  70      23.667   0.663 -15.508  1.00  0.00      A    C
ATOM    958  HA  TYR A  70      24.596   0.554 -16.048  1.00  0.00      A    H
ATOM    959  CB  TYR A  70      23.797   0.206 -14.071  1.00  0.00      A    C
ATOM    960  HB1 TYR A  70      22.878   0.514 -13.528  1.00  0.00      A    H
ATOM    961  HB2 TYR A  70      24.010  -0.884 -14.065  1.00  0.00      A    H
ATOM    962  CG  TYR A  70      24.895   0.690 -13.232  1.00  0.00      A    C
ATOM    963  CD1 TYR A  70      26.215   0.982 -13.756  1.00  0.00      A    C
ATOM    964  HD1 TYR A  70      26.440   0.867 -14.806  1.00  0.00      A    H
ATOM    965  CE1 TYR A  70      27.184   1.344 -12.893  1.00  0.00      A    C
ATOM    966  HE1 TYR A  70      28.132   1.660 -13.303  1.00  0.00      A    H
ATOM    967  CZ  TYR A  70      26.977   1.421 -11.458  1.00  0.00      A    C
ATOM    968  OH  TYR A  70      27.899   2.045 -10.608  1.00  0.00      A    O
ATOM    969  HH  TYR A  70      28.734   2.120 -11.076  1.00  0.00      A    H
ATOM    970  CD2 TYR A  70      24.687   0.737 -11.842  1.00  0.00      A    C
ATOM    971  HD2 TYR A  70      23.687   0.580 -11.466  1.00  0.00      A    H
ATOM    972  CE2 TYR A  70      25.683   1.224 -10.991  1.00  0.00      A    C
ATOM    973  HE2 TYR A  70      25.595   1.256  -9.915  1.00  0.00      A    H
ATOM    974  C   TYR A  70      22.770  -0.279 -16.191  1.00  0.00      A    C
ATOM    975  O   TYR A  70      23.102  -1.307 -16.706  1.00  0.00      A    O
ATOM    976  N   ALA A  71      21.508   0.094 -16.202  1.00  0.00      A    N
ATOM    977  HN  ALA A  71      21.302   1.006 -15.856  1.00  0.00      A    H
ATOM    978  CA  ALA A  71      20.439  -0.576 -16.808  1.00  0.00      A    C
ATOM    979  HA  ALA A  71      20.462  -1.608 -16.490  1.00  0.00      A    H
ATOM    980  CB  ALA A  71      19.092   0.022 -16.461  1.00  0.00      A    C
ATOM    981  HB1 ALA A  71      18.323  -0.556 -17.016  1.00  0.00      A    H
ATOM    982  HB2 ALA A  71      18.932  -0.057 -15.364  1.00  0.00      A    H
ATOM    983  HB3 ALA A  71      18.975   1.093 -16.732  1.00  0.00      A    H
ATOM    984  C   ALA A  71      20.713  -0.561 -18.303  1.00  0.00      A    C
ATOM    985  O   ALA A  71      20.691  -1.622 -18.893  1.00  0.00      A    O
ATOM    986  N   PHE A  72      20.858   0.593 -18.896  1.00  0.00      A    N
ATOM    987  HN  PHE A  72      20.812   1.395 -18.305  1.00  0.00      A    H
ATOM    988  CA  PHE A  72      21.286   0.771 -20.268  1.00  0.00      A    C
ATOM    989  HA  PHE A  72      20.613   0.332 -20.989  1.00  0.00      A    H
ATOM    990  CB  PHE A  72      21.427   2.249 -20.715  1.00  0.00      A    C
ATOM    991  HB1 PHE A  72      22.191   2.714 -20.056  1.00  0.00      A    H
ATOM    992  HB2 PHE A  72      21.678   2.383 -21.789  1.00  0.00      A    H
ATOM    993  CG  PHE A  72      20.178   3.033 -20.787  1.00  0.00      A    C
ATOM    994  CD1 PHE A  72      20.238   4.370 -20.265  1.00  0.00      A    C
ATOM    995  HD1 PHE A  72      21.186   4.737 -19.902  1.00  0.00      A    H
ATOM    996  CE1 PHE A  72      19.128   5.233 -20.264  1.00  0.00      A    C
ATOM    997  HE1 PHE A  72      19.199   6.272 -19.978  1.00  0.00      A    H
ATOM    998  CZ  PHE A  72      17.888   4.663 -20.752  1.00  0.00      A    C
ATOM    999  HZ  PHE A  72      17.065   5.361 -20.796  1.00  0.00      A    H
ATOM   1000  CD2 PHE A  72      18.930   2.575 -21.307  1.00  0.00      A    C
ATOM   1001  HD2 PHE A  72      18.877   1.629 -21.826  1.00  0.00      A    H
ATOM   1002  CE2 PHE A  72      17.834   3.396 -21.279  1.00  0.00      A    C
ATOM   1003  HE2 PHE A  72      16.897   2.924 -21.536  1.00  0.00      A    H
ATOM   1004  C   PHE A  72      22.524   0.025 -20.637  1.00  0.00      A    C
ATOM   1005  O   PHE A  72      22.552  -0.557 -21.718  1.00  0.00      A    O
ATOM   1006  N   GLU A  73      23.546  -0.010 -19.783  1.00  0.00      A    N
ATOM   1007  HN  GLU A  73      23.460   0.553 -18.965  1.00  0.00      A    H
ATOM   1008  CA  GLU A  73      24.779  -0.720 -19.907  1.00  0.00      A    C
ATOM   1009  HA  GLU A  73      25.344  -0.397 -20.769  1.00  0.00      A    H
ATOM   1010  CB  GLU A  73      25.771  -0.455 -18.727  1.00  0.00      A    C
ATOM   1011  HB1 GLU A  73      25.695   0.634 -18.521  1.00  0.00      A    H
ATOM   1012  HB2 GLU A  73      25.664  -1.001 -17.765  1.00  0.00      A    H
ATOM   1013  CG  GLU A  73      27.292  -0.487 -19.318  1.00  0.00      A    C
ATOM   1014  HG1 GLU A  73      27.632  -1.518 -19.552  1.00  0.00      A    H
ATOM   1015  HG2 GLU A  73      27.210   0.086 -20.266  1.00  0.00      A    H
ATOM   1016  CD  GLU A  73      28.217   0.138 -18.303  1.00  0.00      A    C
ATOM   1017  OE1 GLU A  73      28.383   1.354 -18.440  1.00  0.00      A    O
ATOM   1018  OE2 GLU A  73      28.901  -0.535 -17.460  1.00  0.00      A    O
ATOM   1019  C   GLU A  73      24.481  -2.189 -20.073  1.00  0.00      A    C
ATOM   1020  O   GLU A  73      25.032  -2.903 -20.918  1.00  0.00      A    O
ATOM   1021  N   TRP A  74      23.538  -2.694 -19.327  1.00  0.00      A    N
ATOM   1022  HN  TRP A  74      23.137  -2.075 -18.656  1.00  0.00      A    H
ATOM   1023  CA  TRP A  74      23.043  -4.093 -19.357  1.00  0.00      A    C
ATOM   1024  HA  TRP A  74      23.856  -4.704 -18.993  1.00  0.00      A    H
ATOM   1025  CB  TRP A  74      22.000  -4.414 -18.275  1.00  0.00      A    C
ATOM   1026  HB1 TRP A  74      22.357  -3.992 -17.311  1.00  0.00      A    H
ATOM   1027  HB2 TRP A  74      21.042  -3.908 -18.519  1.00  0.00      A    H
ATOM   1028  CG  TRP A  74      21.733  -5.866 -18.044  1.00  0.00      A    C
ATOM   1029  CD1 TRP A  74      22.335  -6.755 -17.159  1.00  0.00      A    C
ATOM   1030  HD1 TRP A  74      23.045  -6.591 -16.362  1.00  0.00      A    H
ATOM   1031  NE1 TRP A  74      21.893  -8.037 -17.438  1.00  0.00      A    N
ATOM   1032  HE1 TRP A  74      22.059  -8.853 -16.929  1.00  0.00      A    H
ATOM   1033  CE2 TRP A  74      20.833  -7.949 -18.280  1.00  0.00      A    C
ATOM   1034  CD2 TRP A  74      20.750  -6.623 -18.731  1.00  0.00      A    C
ATOM   1035  CE3 TRP A  74      19.747  -6.235 -19.674  1.00  0.00      A    C
ATOM   1036  HE3 TRP A  74      19.659  -5.235 -20.071  1.00  0.00      A    H
ATOM   1037  CZ3 TRP A  74      18.934  -7.270 -20.141  1.00  0.00      A    C
ATOM   1038  HZ3 TRP A  74      18.177  -7.188 -20.907  1.00  0.00      A    H
ATOM   1039  CZ2 TRP A  74      19.955  -8.926 -18.777  1.00  0.00      A    C
ATOM   1040  HZ2 TRP A  74      20.090  -9.993 -18.676  1.00  0.00      A    H
ATOM   1041  CH2 TRP A  74      19.005  -8.590 -19.715  1.00  0.00      A    C
ATOM   1042  HH2 TRP A  74      18.427  -9.324 -20.257  1.00  0.00      A    H
ATOM   1043  C   TRP A  74      22.516  -4.528 -20.789  1.00  0.00      A    C
ATOM   1044  O   TRP A  74      22.845  -5.575 -21.306  1.00  0.00      A    O
ATOM   1045  N   VAL A  75      21.595  -3.713 -21.400  1.00  0.00      A    N
ATOM   1046  HN  VAL A  75      21.428  -2.813 -21.004  1.00  0.00      A    H
ATOM   1047  CA  VAL A  75      21.049  -3.900 -22.755  1.00  0.00      A    C
ATOM   1048  HA  VAL A  75      20.664  -4.902 -22.634  1.00  0.00      A    H
ATOM   1049  CB  VAL A  75      19.958  -2.879 -23.025  1.00  0.00      A    C
ATOM   1050  HB  VAL A  75      20.438  -1.927 -23.338  1.00  0.00      A    H
ATOM   1051  CG1 VAL A  75      19.051  -3.296 -24.228  1.00  0.00      A    C
ATOM   1052 HG11 VAL A  75      18.442  -2.483 -24.678  1.00  0.00      A    H
ATOM   1053 HG12 VAL A  75      19.596  -3.732 -25.092  1.00  0.00      A    H
ATOM   1054 HG13 VAL A  75      18.349  -4.095 -23.908  1.00  0.00      A    H
ATOM   1055  CG2 VAL A  75      18.956  -2.698 -21.804  1.00  0.00      A    C
ATOM   1056 HG21 VAL A  75      18.531  -3.700 -21.584  1.00  0.00      A    H
ATOM   1057 HG22 VAL A  75      19.340  -2.150 -20.917  1.00  0.00      A    H
ATOM   1058 HG23 VAL A  75      18.035  -2.138 -22.073  1.00  0.00      A    H
ATOM   1059  C   VAL A  75      22.085  -3.948 -23.838  1.00  0.00      A    C
ATOM   1060  O   VAL A  75      22.015  -4.696 -24.733  1.00  0.00      A    O
ATOM   1061  N   VAL A  76      23.037  -3.055 -23.704  1.00  0.00      A    N
ATOM   1062  HN  VAL A  76      22.908  -2.389 -22.972  1.00  0.00      A    H
ATOM   1063  CA  VAL A  76      24.275  -2.861 -24.474  1.00  0.00      A    C
ATOM   1064  HA  VAL A  76      23.977  -2.932 -25.510  1.00  0.00      A    H
ATOM   1065  CB  VAL A  76      24.970  -1.519 -24.084  1.00  0.00      A    C
ATOM   1066  HB  VAL A  76      25.021  -1.434 -22.977  1.00  0.00      A    H
ATOM   1067  CG1 VAL A  76      26.310  -1.277 -24.809  1.00  0.00      A    C
ATOM   1068 HG11 VAL A  76      26.250  -1.612 -25.867  1.00  0.00      A    H
ATOM   1069 HG12 VAL A  76      26.717  -0.245 -24.751  1.00  0.00      A    H
ATOM   1070 HG13 VAL A  76      27.030  -1.990 -24.354  1.00  0.00      A    H
ATOM   1071  CG2 VAL A  76      24.066  -0.384 -24.539  1.00  0.00      A    C
ATOM   1072 HG21 VAL A  76      24.581   0.563 -24.270  1.00  0.00      A    H
ATOM   1073 HG22 VAL A  76      24.044  -0.418 -25.649  1.00  0.00      A    H
ATOM   1074 HG23 VAL A  76      23.011  -0.385 -24.192  1.00  0.00      A    H
ATOM   1075  C   VAL A  76      25.311  -3.984 -24.267  1.00  0.00      A    C
ATOM   1076  O   VAL A  76      25.822  -4.498 -25.295  1.00  0.00      A    O
ATOM   1077  N   SER A  77      25.857  -4.309 -23.068  1.00  0.00      A    N
ATOM   1078  HN  SER A  77      25.514  -3.839 -22.259  1.00  0.00      A    H
ATOM   1079  CA  SER A  77      27.103  -5.129 -22.974  1.00  0.00      A    C
ATOM   1080  HA  SER A  77      27.766  -4.915 -23.799  1.00  0.00      A    H
ATOM   1081  CB  SER A  77      27.868  -4.820 -21.657  1.00  0.00      A    C
ATOM   1082  HB1 SER A  77      28.627  -5.583 -21.380  1.00  0.00      A    H
ATOM   1083  HB2 SER A  77      28.383  -3.838 -21.729  1.00  0.00      A    H
ATOM   1084  OG  SER A  77      26.994  -4.827 -20.514  1.00  0.00      A    O
ATOM   1085  HG1 SER A  77      26.303  -4.171 -20.634  1.00  0.00      A    H
ATOM   1086  C   SER A  77      26.850  -6.646 -22.971  1.00  0.00      A    C
ATOM   1087  O   SER A  77      27.806  -7.418 -23.189  1.00  0.00      A    O
ATOM   1088  N   ASN A  78      25.635  -7.135 -22.646  1.00  0.00      A    N
ATOM   1089  HN  ASN A  78      24.923  -6.493 -22.372  1.00  0.00      A    H
ATOM   1090  CA  ASN A  78      25.256  -8.551 -22.458  1.00  0.00      A    C
ATOM   1091  HA  ASN A  78      26.187  -9.094 -22.386  1.00  0.00      A    H
ATOM   1092  CB  ASN A  78      24.458  -8.635 -21.152  1.00  0.00      A    C
ATOM   1093  HB1 ASN A  78      23.551  -8.027 -21.355  1.00  0.00      A    H
ATOM   1094  HB2 ASN A  78      24.190  -9.705 -21.023  1.00  0.00      A    H
ATOM   1095  CG  ASN A  78      25.231  -8.209 -19.971  1.00  0.00      A    C
ATOM   1096  OD1 ASN A  78      26.260  -8.809 -19.796  1.00  0.00      A    O
ATOM   1097  ND2 ASN A  78      24.938  -7.074 -19.308  1.00  0.00      A    N
ATOM   1098 HD21 ASN A  78      25.541  -6.884 -18.533  1.00  0.00      A    H
ATOM   1099 HD22 ASN A  78      24.026  -6.666 -19.280  1.00  0.00      A    H
ATOM   1100  C   ASN A  78      24.504  -9.154 -23.627  1.00  0.00      A    C
ATOM   1101  O   ASN A  78      25.012 -10.110 -24.229  1.00  0.00      A    O
ATOM   1102  N   GLY A  79      23.359  -8.618 -24.105  1.00  0.00      A    N
ATOM   1103  HN  GLY A  79      23.005  -7.792 -23.672  1.00  0.00      A    H
ATOM   1104  CA  GLY A  79      22.659  -9.226 -25.244  1.00  0.00      A    C
ATOM   1105  HA1 GLY A  79      23.433  -9.342 -25.988  1.00  0.00      A    H
ATOM   1106  HA2 GLY A  79      22.123 -10.134 -25.014  1.00  0.00      A    H
ATOM   1107  C   GLY A  79      21.708  -8.204 -25.818  1.00  0.00      A    C
ATOM   1108  O   GLY A  79      21.750  -7.885 -27.019  1.00  0.00      A    O
ATOM   1109  N   GLY A  80      20.733  -7.710 -25.061  1.00  0.00      A    N
ATOM   1110  HN  GLY A  80      20.535  -8.010 -24.132  1.00  0.00      A    H
ATOM   1111  CA  GLY A  80      19.671  -6.841 -25.545  1.00  0.00      A    C
ATOM   1112  HA1 GLY A  80      20.126  -5.888 -25.319  1.00  0.00      A    H
ATOM   1113  HA2 GLY A  80      19.427  -6.993 -26.586  1.00  0.00      A    H
ATOM   1114  C   GLY A  80      18.395  -7.116 -24.844  1.00  0.00      A    C
ATOM   1115  O   GLY A  80      18.187  -8.195 -24.188  1.00  0.00      A    O
ATOM   1116  N   ILE A  81      17.427  -6.256 -24.975  1.00  0.00      A    N
ATOM   1117  HN  ILE A  81      17.540  -5.510 -25.627  1.00  0.00      A    H
ATOM   1118  CA  ILE A  81      16.142  -6.324 -24.319  1.00  0.00      A    C
ATOM   1119  HA  ILE A  81      16.248  -6.944 -23.441  1.00  0.00      A    H
ATOM   1120  CB  ILE A  81      15.662  -5.043 -23.698  1.00  0.00      A    C
ATOM   1121  HB  ILE A  81      16.532  -4.794 -23.053  1.00  0.00      A    H
ATOM   1122  CG2 ILE A  81      15.460  -3.921 -24.793  1.00  0.00      A    C
ATOM   1123 HG21 ILE A  81      14.933  -3.109 -24.248  1.00  0.00      A    H
ATOM   1124 HG22 ILE A  81      16.413  -3.553 -25.231  1.00  0.00      A    H
ATOM   1125 HG23 ILE A  81      14.789  -4.094 -25.662  1.00  0.00      A    H
ATOM   1126  CG1 ILE A  81      14.531  -5.243 -22.713  1.00  0.00      A    C
ATOM   1127 HG11 ILE A  81      13.624  -5.540 -23.282  1.00  0.00      A    H
ATOM   1128 HG12 ILE A  81      14.796  -6.027 -21.973  1.00  0.00      A    H
ATOM   1129  CD  ILE A  81      14.248  -4.013 -21.867  1.00  0.00      A    C
ATOM   1130  HD1 ILE A  81      13.645  -4.211 -20.956  1.00  0.00      A    H
ATOM   1131  HD2 ILE A  81      15.207  -3.563 -21.531  1.00  0.00      A    H
ATOM   1132  HD3 ILE A  81      13.755  -3.196 -22.436  1.00  0.00      A    H
ATOM   1133  C   ILE A  81      15.055  -7.054 -25.100  1.00  0.00      A    C
ATOM   1134  O   ILE A  81      14.955  -6.987 -26.341  1.00  0.00      A    O
ATOM   1135  N   ASP A  82      14.318  -7.972 -24.480  1.00  0.00      A    N
ATOM   1136  HN  ASP A  82      14.503  -8.094 -23.508  1.00  0.00      A    H
ATOM   1137  CA  ASP A  82      13.161  -8.704 -25.033  1.00  0.00      A    C
ATOM   1138  HA  ASP A  82      13.094  -8.607 -26.106  1.00  0.00      A    H
ATOM   1139  CB  ASP A  82      13.343 -10.205 -24.603  1.00  0.00      A    C
ATOM   1140  HB1 ASP A  82      13.650 -10.345 -23.544  1.00  0.00      A    H
ATOM   1141  HB2 ASP A  82      12.359 -10.709 -24.707  1.00  0.00      A    H
ATOM   1142  CG  ASP A  82      14.226 -10.925 -25.543  1.00  0.00      A    C
ATOM   1143  OD1 ASP A  82      15.075 -11.725 -25.077  1.00  0.00      A    O
ATOM   1144  OD2 ASP A  82      14.137 -10.768 -26.772  1.00  0.00      A    O
ATOM   1145  C   ASP A  82      11.803  -8.185 -24.527  1.00  0.00      A    C
ATOM   1146  O   ASP A  82      11.636  -7.066 -23.920  1.00  0.00      A    O
ATOM   1147  N   THR A  83      10.728  -8.896 -24.995  1.00  0.00      A    N
ATOM   1148  HN  THR A  83      10.947  -9.784 -25.392  1.00  0.00      A    H
ATOM   1149  CA  THR A  83       9.438  -8.266 -25.097  1.00  0.00      A    C
ATOM   1150  HA  THR A  83       9.430  -7.186 -25.104  1.00  0.00      A    H
ATOM   1151  CB  THR A  83       8.707  -8.483 -26.483  1.00  0.00      A    C
ATOM   1152  HB  THR A  83       7.774  -7.881 -26.516  1.00  0.00      A    H
ATOM   1153  OG1 THR A  83       8.402  -9.804 -26.936  1.00  0.00      A    O
ATOM   1154  HG1 THR A  83       9.110 -10.367 -26.614  1.00  0.00      A    H
ATOM   1155  CG2 THR A  83       9.599  -7.835 -27.575  1.00  0.00      A    C
ATOM   1156 HG21 THR A  83      10.631  -8.214 -27.416  1.00  0.00      A    H
ATOM   1157 HG22 THR A  83       9.240  -8.197 -28.562  1.00  0.00      A    H
ATOM   1158 HG23 THR A  83       9.648  -6.726 -27.531  1.00  0.00      A    H
ATOM   1159  C   THR A  83       8.463  -8.867 -24.006  1.00  0.00      A    C
ATOM   1160  O   THR A  83       8.749  -9.728 -23.204  1.00  0.00      A    O
ATOM   1161  N   GLU A  84       7.207  -8.318 -23.943  1.00  0.00      A    N
ATOM   1162  HN  GLU A  84       7.065  -7.492 -24.482  1.00  0.00      A    H
ATOM   1163  CA  GLU A  84       6.052  -8.763 -23.107  1.00  0.00      A    C
ATOM   1164  HA  GLU A  84       6.233  -8.739 -22.042  1.00  0.00      A    H
ATOM   1165  CB  GLU A  84       5.006  -7.621 -23.244  1.00  0.00      A    C
ATOM   1166  HB1 GLU A  84       5.558  -6.686 -23.008  1.00  0.00      A    H
ATOM   1167  HB2 GLU A  84       4.608  -7.521 -24.276  1.00  0.00      A    H
ATOM   1168  CG  GLU A  84       3.799  -7.849 -22.236  1.00  0.00      A    C
ATOM   1169  HG1 GLU A  84       3.405  -8.847 -22.528  1.00  0.00      A    H
ATOM   1170  HG2 GLU A  84       4.149  -8.041 -21.200  1.00  0.00      A    H
ATOM   1171  CD  GLU A  84       2.833  -6.733 -22.302  1.00  0.00      A    C
ATOM   1172  OE1 GLU A  84       2.554  -6.113 -21.235  1.00  0.00      A    O
ATOM   1173  OE2 GLU A  84       2.310  -6.467 -23.432  1.00  0.00      A    O
ATOM   1174  C   GLU A  84       5.518 -10.145 -23.455  1.00  0.00      A    C
ATOM   1175  O   GLU A  84       5.111 -10.939 -22.585  1.00  0.00      A    O
ATOM   1176  N   SER A  85       5.565 -10.572 -24.712  1.00  0.00      A    N
ATOM   1177  HN  SER A  85       5.676  -9.848 -25.388  1.00  0.00      A    H
ATOM   1178  CA  SER A  85       5.204 -11.930 -25.175  1.00  0.00      A    C
ATOM   1179  HA  SER A  85       4.328 -12.250 -24.632  1.00  0.00      A    H
ATOM   1180  CB  SER A  85       4.929 -11.975 -26.709  1.00  0.00      A    C
ATOM   1181  HB1 SER A  85       5.828 -11.525 -27.181  1.00  0.00      A    H
ATOM   1182  HB2 SER A  85       4.862 -13.010 -27.107  1.00  0.00      A    H
ATOM   1183  OG  SER A  85       3.713 -11.206 -27.001  1.00  0.00      A    O
ATOM   1184  HG1 SER A  85       4.035 -10.334 -27.242  1.00  0.00      A    H
ATOM   1185  C   SER A  85       6.339 -12.844 -24.804  1.00  0.00      A    C
ATOM   1186  O   SER A  85       6.193 -14.074 -24.793  1.00  0.00      A    O
ATOM   1187  N   ASP A  86       7.508 -12.357 -24.431  1.00  0.00      A    N
ATOM   1188  HN  ASP A  86       7.722 -11.384 -24.487  1.00  0.00      A    H
ATOM   1189  CA  ASP A  86       8.557 -13.113 -23.773  1.00  0.00      A    C
ATOM   1190  HA  ASP A  86       8.491 -14.091 -24.225  1.00  0.00      A    H
ATOM   1191  CB  ASP A  86       9.934 -12.481 -24.167  1.00  0.00      A    C
ATOM   1192  HB1 ASP A  86      10.106 -11.428 -23.857  1.00  0.00      A    H
ATOM   1193  HB2 ASP A  86      10.624 -13.164 -23.629  1.00  0.00      A    H
ATOM   1194  CG  ASP A  86      10.256 -12.518 -25.680  1.00  0.00      A    C
ATOM   1195  OD1 ASP A  86      10.533 -13.617 -26.239  1.00  0.00      A    O
ATOM   1196  OD2 ASP A  86      10.364 -11.410 -26.306  1.00  0.00      A    O
ATOM   1197  C   ASP A  86       8.376 -13.256 -22.236  1.00  0.00      A    C
ATOM   1198  O   ASP A  86       7.943 -14.208 -21.571  1.00  0.00      A    O
ATOM   1199  N   TYR A  87       8.535 -12.123 -21.570  1.00  0.00      A    N
ATOM   1200  HN  TYR A  87       8.841 -11.310 -22.060  1.00  0.00      A    H
ATOM   1201  CA  TYR A  87       8.506 -12.104 -20.176  1.00  0.00      A    C
ATOM   1202  HA  TYR A  87       8.132 -12.977 -19.661  1.00  0.00      A    H
ATOM   1203  CB  TYR A  87       9.973 -12.024 -19.731  1.00  0.00      A    C
ATOM   1204  HB1 TYR A  87      10.610 -12.730 -20.305  1.00  0.00      A    H
ATOM   1205  HB2 TYR A  87      10.385 -11.029 -20.004  1.00  0.00      A    H
ATOM   1206  CG  TYR A  87      10.148 -12.357 -18.328  1.00  0.00      A    C
ATOM   1207  CD1 TYR A  87       9.500 -13.360 -17.553  1.00  0.00      A    C
ATOM   1208  HD1 TYR A  87       8.974 -14.150 -18.069  1.00  0.00      A    H
ATOM   1209  CE1 TYR A  87       9.903 -13.638 -16.243  1.00  0.00      A    C
ATOM   1210  HE1 TYR A  87       9.492 -14.490 -15.723  1.00  0.00      A    H
ATOM   1211  CZ  TYR A  87      10.736 -12.735 -15.633  1.00  0.00      A    C
ATOM   1212  OH  TYR A  87      10.989 -12.960 -14.283  1.00  0.00      A    O
ATOM   1213  HH  TYR A  87      11.384 -12.167 -13.911  1.00  0.00      A    H
ATOM   1214  CD2 TYR A  87      11.062 -11.498 -17.673  1.00  0.00      A    C
ATOM   1215  HD2 TYR A  87      11.544 -10.713 -18.237  1.00  0.00      A    H
ATOM   1216  CE2 TYR A  87      11.302 -11.666 -16.295  1.00  0.00      A    C
ATOM   1217  HE2 TYR A  87      11.896 -10.918 -15.792  1.00  0.00      A    H
ATOM   1218  C   TYR A  87       7.655 -10.863 -19.691  1.00  0.00      A    C
ATOM   1219  O   TYR A  87       8.272  -9.834 -19.564  1.00  0.00      A    O
ATOM   1220  N   PRO A  88       6.367 -10.945 -19.448  1.00  0.00      A    N
ATOM   1221  CD  PRO A  88       5.662 -12.242 -19.555  1.00  0.00      A    C
ATOM   1222  HD1 PRO A  88       6.016 -13.060 -18.891  1.00  0.00      A    H
ATOM   1223  HD2 PRO A  88       5.508 -12.522 -20.619  1.00  0.00      A    H
ATOM   1224  CA  PRO A  88       5.575  -9.824 -18.864  1.00  0.00      A    C
ATOM   1225  HA  PRO A  88       5.709  -8.841 -19.290  1.00  0.00      A    H
ATOM   1226  CB  PRO A  88       4.137 -10.330 -18.991  1.00  0.00      A    C
ATOM   1227  HB1 PRO A  88       3.394  -9.900 -18.285  1.00  0.00      A    H
ATOM   1228  HB2 PRO A  88       3.758 -10.151 -20.020  1.00  0.00      A    H
ATOM   1229  CG  PRO A  88       4.311 -11.850 -18.829  1.00  0.00      A    C
ATOM   1230  HG1 PRO A  88       4.307 -12.190 -17.771  1.00  0.00      A    H
ATOM   1231  HG2 PRO A  88       3.459 -12.477 -19.170  1.00  0.00      A    H
ATOM   1232  C   PRO A  88       5.834  -9.475 -17.337  1.00  0.00      A    C
ATOM   1233  O   PRO A  88       6.660 -10.130 -16.664  1.00  0.00      A    O
ATOM   1234  N   TYR A  89       5.097  -8.510 -16.810  1.00  0.00      A    N
ATOM   1235  HN  TYR A  89       4.619  -7.873 -17.409  1.00  0.00      A    H
ATOM   1236  CA  TYR A  89       5.289  -8.104 -15.437  1.00  0.00      A    C
ATOM   1237  HA  TYR A  89       6.335  -7.887 -15.277  1.00  0.00      A    H
ATOM   1238  CB  TYR A  89       4.636  -6.721 -15.242  1.00  0.00      A    C
ATOM   1239  HB1 TYR A  89       4.765  -6.089 -16.147  1.00  0.00      A    H
ATOM   1240  HB2 TYR A  89       3.526  -6.745 -15.206  1.00  0.00      A    H
ATOM   1241  CG  TYR A  89       5.036  -6.082 -14.000  1.00  0.00      A    C
ATOM   1242  CD1 TYR A  89       6.343  -5.572 -13.934  1.00  0.00      A    C
ATOM   1243  HD1 TYR A  89       7.020  -5.607 -14.775  1.00  0.00      A    H
ATOM   1244  CE1 TYR A  89       6.727  -5.042 -12.700  1.00  0.00      A    C
ATOM   1245  HE1 TYR A  89       7.740  -4.693 -12.558  1.00  0.00      A    H
ATOM   1246  CZ  TYR A  89       5.978  -5.111 -11.540  1.00  0.00      A    C
ATOM   1247  OH  TYR A  89       6.448  -4.455 -10.410  1.00  0.00      A    O
ATOM   1248  HH  TYR A  89       7.391  -4.379 -10.576  1.00  0.00      A    H
ATOM   1249  CD2 TYR A  89       4.212  -6.027 -12.848  1.00  0.00      A    C
ATOM   1250  HD2 TYR A  89       3.225  -6.454 -12.945  1.00  0.00      A    H
ATOM   1251  CE2 TYR A  89       4.704  -5.614 -11.564  1.00  0.00      A    C
ATOM   1252  HE2 TYR A  89       4.121  -5.648 -10.656  1.00  0.00      A    H
ATOM   1253  C   TYR A  89       4.732  -9.156 -14.402  1.00  0.00      A    C
ATOM   1254  O   TYR A  89       3.663  -9.729 -14.610  1.00  0.00      A    O
ATOM   1255  N   THR A  90       5.474  -9.464 -13.277  1.00  0.00      A    N
ATOM   1256  HN  THR A  90       6.333  -8.968 -13.176  1.00  0.00      A    H
ATOM   1257  CA  THR A  90       5.140 -10.554 -12.327  1.00  0.00      A    C
ATOM   1258  HA  THR A  90       4.491 -11.340 -12.684  1.00  0.00      A    H
ATOM   1259  CB  THR A  90       6.392 -11.210 -11.754  1.00  0.00      A    C
ATOM   1260  HB  THR A  90       6.980 -10.524 -11.107  1.00  0.00      A    H
ATOM   1261  OG1 THR A  90       7.177 -11.688 -12.875  1.00  0.00      A    O
ATOM   1262  HG1 THR A  90       8.079 -11.652 -12.550  1.00  0.00      A    H
ATOM   1263  CG2 THR A  90       6.127 -12.508 -10.950  1.00  0.00      A    C
ATOM   1264 HG21 THR A  90       5.642 -13.257 -11.612  1.00  0.00      A    H
ATOM   1265 HG22 THR A  90       7.080 -12.912 -10.547  1.00  0.00      A    H
ATOM   1266 HG23 THR A  90       5.467 -12.410 -10.061  1.00  0.00      A    H
ATOM   1267  C   THR A  90       4.403  -9.871 -11.216  1.00  0.00      A    C
ATOM   1268  O   THR A  90       3.363 -10.329 -10.779  1.00  0.00      A    O
ATOM   1269  N   GLY A  91       4.865  -8.652 -10.739  1.00  0.00      A    N
ATOM   1270  HN  GLY A  91       5.633  -8.219 -11.205  1.00  0.00      A    H
ATOM   1271  CA  GLY A  91       4.546  -8.245  -9.416  1.00  0.00      A    C
ATOM   1272  HA1 GLY A  91       4.348  -7.186  -9.341  1.00  0.00      A    H
ATOM   1273  HA2 GLY A  91       3.711  -8.789  -9.000  1.00  0.00      A    H
ATOM   1274  C   GLY A  91       5.759  -8.426  -8.546  1.00  0.00      A    C
ATOM   1275  O   GLY A  91       6.342  -7.475  -8.097  1.00  0.00      A    O
ATOM   1276  N   VAL A  92       6.155  -9.709  -8.294  1.00  0.00      A    N
ATOM   1277  HN  VAL A  92       5.591 -10.411  -8.721  1.00  0.00      A    H
ATOM   1278  CA  VAL A  92       7.277 -10.046  -7.396  1.00  0.00      A    C
ATOM   1279  HA  VAL A  92       7.587  -9.186  -6.821  1.00  0.00      A    H
ATOM   1280  CB  VAL A  92       6.851 -11.002  -6.340  1.00  0.00      A    C
ATOM   1281  HB  VAL A  92       7.617 -11.485  -5.697  1.00  0.00      A    H
ATOM   1282  CG1 VAL A  92       5.835 -10.383  -5.360  1.00  0.00      A    C
ATOM   1283 HG11 VAL A  92       5.255 -11.147  -4.801  1.00  0.00      A    H
ATOM   1284 HG12 VAL A  92       6.363  -9.816  -4.564  1.00  0.00      A    H
ATOM   1285 HG13 VAL A  92       5.119  -9.766  -5.944  1.00  0.00      A    H
ATOM   1286  CG2 VAL A  92       6.142 -12.199  -7.094  1.00  0.00      A    C
ATOM   1287 HG21 VAL A  92       5.924 -13.007  -6.363  1.00  0.00      A    H
ATOM   1288 HG22 VAL A  92       5.160 -11.803  -7.431  1.00  0.00      A    H
ATOM   1289 HG23 VAL A  92       6.819 -12.552  -7.901  1.00  0.00      A    H
ATOM   1290  C   VAL A  92       8.533 -10.464  -8.127  1.00  0.00      A    C
ATOM   1291  O   VAL A  92       8.754 -10.240  -9.317  1.00  0.00      A    O
ATOM   1292  N   ASP A  93       9.543 -11.087  -7.472  1.00  0.00      A    N
ATOM   1293  HN  ASP A  93       9.486 -11.161  -6.479  1.00  0.00      A    H
ATOM   1294  CA  ASP A  93      10.741 -11.506  -8.015  1.00  0.00      A    C
ATOM   1295  HA  ASP A  93      11.081 -10.752  -8.710  1.00  0.00      A    H
ATOM   1296  CB  ASP A  93      11.789 -11.472  -6.866  1.00  0.00      A    C
ATOM   1297  HB1 ASP A  93      11.442 -12.195  -6.097  1.00  0.00      A    H
ATOM   1298  HB2 ASP A  93      12.765 -11.816  -7.270  1.00  0.00      A    H
ATOM   1299  CG  ASP A  93      12.081 -10.089  -6.246  1.00  0.00      A    C
ATOM   1300  OD1 ASP A  93      12.916  -9.325  -6.776  1.00  0.00      A    O
ATOM   1301  OD2 ASP A  93      11.524  -9.773  -5.178  1.00  0.00      A    O
ATOM   1302  C   ASP A  93      10.732 -12.949  -8.655  1.00  0.00      A    C
ATOM   1303  O   ASP A  93       9.953 -13.831  -8.285  1.00  0.00      A    O
ATOM   1304  N   GLY A  94      11.651 -13.274  -9.595  1.00  0.00      A    N
ATOM   1305  HN  GLY A  94      12.324 -12.576  -9.827  1.00  0.00      A    H
ATOM   1306  CA  GLY A  94      11.760 -14.620 -10.136  1.00  0.00      A    C
ATOM   1307  HA1 GLY A  94      11.592 -15.300  -9.314  1.00  0.00      A    H
ATOM   1308  HA2 GLY A  94      11.122 -14.710 -11.003  1.00  0.00      A    H
ATOM   1309  C   GLY A  94      13.151 -14.929 -10.627  1.00  0.00      A    C
ATOM   1310  O   GLY A  94      14.191 -14.363 -10.232  1.00  0.00      A    O
ATOM   1311  N   THR A  95      13.273 -15.882 -11.570  1.00  0.00      A    N
ATOM   1312  HN  THR A  95      12.444 -16.261 -11.975  1.00  0.00      A    H
ATOM   1313  CA  THR A  95      14.508 -16.218 -12.220  1.00  0.00      A    C
ATOM   1314  HA  THR A  95      15.363 -15.675 -11.846  1.00  0.00      A    H
ATOM   1315  CB  THR A  95      14.892 -17.650 -12.313  1.00  0.00      A    C
ATOM   1316  HB  THR A  95      15.732 -17.940 -12.980  1.00  0.00      A    H
ATOM   1317  OG1 THR A  95      13.754 -18.412 -12.686  1.00  0.00      A    O
ATOM   1318  HG1 THR A  95      13.543 -18.258 -13.610  1.00  0.00      A    H
ATOM   1319  CG2 THR A  95      15.136 -18.064 -10.870  1.00  0.00      A    C
ATOM   1320 HG21 THR A  95      16.126 -17.728 -10.495  1.00  0.00      A    H
ATOM   1321 HG22 THR A  95      14.343 -17.596 -10.248  1.00  0.00      A    H
ATOM   1322 HG23 THR A  95      15.080 -19.163 -10.718  1.00  0.00      A    H
ATOM   1323  C   THR A  95      14.449 -15.652 -13.612  1.00  0.00      A    C
ATOM   1324  O   THR A  95      13.574 -14.839 -13.949  1.00  0.00      A    O
ATOM   1325  N   CYS A  96      15.356 -16.007 -14.512  1.00  0.00      A    N
ATOM   1326  HN  CYS A  96      16.201 -16.463 -14.245  1.00  0.00      A    H
ATOM   1327  CA  CYS A  96      15.362 -15.476 -15.828  1.00  0.00      A    C
ATOM   1328  HA  CYS A  96      14.535 -14.813 -16.036  1.00  0.00      A    H
ATOM   1329  CB  CYS A  96      16.651 -14.744 -16.004  1.00  0.00      A    C
ATOM   1330  HB1 CYS A  96      16.884 -14.170 -15.082  1.00  0.00      A    H
ATOM   1331  HB2 CYS A  96      17.503 -15.456 -16.006  1.00  0.00      A    H
ATOM   1332  SG  CYS A  96      16.697 -13.596 -17.328  1.00  0.00      A    S
ATOM   1333  C   CYS A  96      15.296 -16.539 -16.859  1.00  0.00      A    C
ATOM   1334  O   CYS A  96      16.222 -17.298 -17.121  1.00  0.00      A    O
ATOM   1335  N   ASP A  97      14.182 -16.640 -17.580  1.00  0.00      A    N
ATOM   1336  HN  ASP A  97      13.455 -16.017 -17.303  1.00  0.00      A    H
ATOM   1337  CA  ASP A  97      13.962 -17.547 -18.700  1.00  0.00      A    C
ATOM   1338  HA  ASP A  97      14.542 -18.451 -18.589  1.00  0.00      A    H
ATOM   1339  CB  ASP A  97      12.414 -17.951 -18.992  1.00  0.00      A    C
ATOM   1340  HB1 ASP A  97      11.869 -16.984 -19.037  1.00  0.00      A    H
ATOM   1341  HB2 ASP A  97      12.381 -18.453 -19.982  1.00  0.00      A    H
ATOM   1342  CG  ASP A  97      11.767 -18.800 -17.992  1.00  0.00      A    C
ATOM   1343  OD1 ASP A  97      10.904 -18.338 -17.222  1.00  0.00      A    O
ATOM   1344  OD2 ASP A  97      12.276 -19.979 -17.839  1.00  0.00      A    O
ATOM   1345  C   ASP A  97      14.526 -16.990 -20.052  1.00  0.00      A    C
ATOM   1346  O   ASP A  97      14.922 -17.639 -21.022  1.00  0.00      A    O
ATOM   1347  N   THR A  98      14.472 -15.637 -20.242  1.00  0.00      A    N
ATOM   1348  HN  THR A  98      14.003 -15.058 -19.580  1.00  0.00      A    H
ATOM   1349  CA  THR A  98      14.779 -14.984 -21.471  1.00  0.00      A    C
ATOM   1350  HA  THR A  98      14.228 -15.398 -22.302  1.00  0.00      A    H
ATOM   1351  CB  THR A  98      14.464 -13.432 -21.448  1.00  0.00      A    C
ATOM   1352  HB  THR A  98      15.055 -12.910 -22.230  1.00  0.00      A    H
ATOM   1353  OG1 THR A  98      14.681 -12.805 -20.159  1.00  0.00      A    O
ATOM   1354  HG1 THR A  98      14.862 -11.880 -20.339  1.00  0.00      A    H
ATOM   1355  CG2 THR A  98      12.966 -13.250 -21.918  1.00  0.00      A    C
ATOM   1356 HG21 THR A  98      12.337 -13.642 -21.090  1.00  0.00      A    H
ATOM   1357 HG22 THR A  98      12.601 -12.210 -22.054  1.00  0.00      A    H
ATOM   1358 HG23 THR A  98      12.843 -13.855 -22.842  1.00  0.00      A    H
ATOM   1359  C   THR A  98      16.256 -15.158 -21.776  1.00  0.00      A    C
ATOM   1360  O   THR A  98      16.634 -15.052 -22.944  1.00  0.00      A    O
ATOM   1361  N   SER A  99      17.103 -15.436 -20.727  1.00  0.00      A    N
ATOM   1362  HN  SER A  99      16.730 -15.385 -19.803  1.00  0.00      A    H
ATOM   1363  CA  SER A  99      18.494 -15.805 -21.009  1.00  0.00      A    C
ATOM   1364  HA  SER A  99      18.866 -15.215 -21.833  1.00  0.00      A    H
ATOM   1365  CB  SER A  99      19.387 -15.471 -19.783  1.00  0.00      A    C
ATOM   1366  HB1 SER A  99      20.429 -15.800 -19.982  1.00  0.00      A    H
ATOM   1367  HB2 SER A  99      19.413 -14.380 -19.574  1.00  0.00      A    H
ATOM   1368  OG  SER A  99      18.984 -16.066 -18.515  1.00  0.00      A    O
ATOM   1369  HG1 SER A  99      19.654 -15.802 -17.880  1.00  0.00      A    H
ATOM   1370  C   SER A  99      18.719 -17.247 -21.344  1.00  0.00      A    C
ATOM   1371  O   SER A  99      19.858 -17.552 -21.767  1.00  0.00      A    O
ATOM   1372  N   LYS A 100      17.706 -18.090 -21.254  1.00  0.00      A    N
ATOM   1373  HN  LYS A 100      16.889 -17.630 -20.916  1.00  0.00      A    H
ATOM   1374  CA  LYS A 100      17.789 -19.486 -21.725  1.00  0.00      A    C
ATOM   1375  HA  LYS A 100      18.725 -19.973 -21.496  1.00  0.00      A    H
ATOM   1376  CB  LYS A 100      16.719 -20.345 -20.994  1.00  0.00      A    C
ATOM   1377  HB1 LYS A 100      15.734 -19.961 -21.335  1.00  0.00      A    H
ATOM   1378  HB2 LYS A 100      16.753 -21.393 -21.362  1.00  0.00      A    H
ATOM   1379  CG  LYS A 100      16.821 -20.334 -19.484  1.00  0.00      A    C
ATOM   1380  HG1 LYS A 100      17.797 -20.661 -19.065  1.00  0.00      A    H
ATOM   1381  HG2 LYS A 100      16.607 -19.281 -19.202  1.00  0.00      A    H
ATOM   1382  CD  LYS A 100      15.605 -21.150 -18.875  1.00  0.00      A    C
ATOM   1383  HD1 LYS A 100      14.672 -20.825 -19.383  1.00  0.00      A    H
ATOM   1384  HD2 LYS A 100      15.912 -22.193 -19.104  1.00  0.00      A    H
ATOM   1385  CE  LYS A 100      15.576 -20.919 -17.377  1.00  0.00      A    C
ATOM   1386  HE1 LYS A 100      16.408 -21.494 -16.919  1.00  0.00      A    H
ATOM   1387  HE2 LYS A 100      15.780 -19.849 -17.159  1.00  0.00      A    H
ATOM   1388  NZ  LYS A 100      14.267 -21.453 -16.877  1.00  0.00      A    N
ATOM   1389  HZ1 LYS A 100      13.370 -21.100 -17.268  1.00  0.00      A    H
ATOM   1390  HZ2 LYS A 100      14.235 -22.471 -17.086  1.00  0.00      A    H
ATOM   1391  HZ3 LYS A 100      14.289 -21.415 -15.838  1.00  0.00      A    H
ATOM   1392  C   LYS A 100      17.671 -19.538 -23.211  1.00  0.00      A    C
ATOM   1393  O   LYS A 100      18.117 -20.519 -23.906  1.00  0.00      A    O
ATOM   1394  N   GLU A 101      16.987 -18.541 -23.808  1.00  0.00      A    N
ATOM   1395  HN  GLU A 101      16.598 -17.872 -23.178  1.00  0.00      A    H
ATOM   1396  CA  GLU A 101      16.793 -18.470 -25.212  1.00  0.00      A    C
ATOM   1397  HA  GLU A 101      16.614 -19.470 -25.578  1.00  0.00      A    H
ATOM   1398  CB  GLU A 101      15.593 -17.688 -25.652  1.00  0.00      A    C
ATOM   1399  HB1 GLU A 101      15.759 -16.750 -25.082  1.00  0.00      A    H
ATOM   1400  HB2 GLU A 101      15.640 -17.559 -26.755  1.00  0.00      A    H
ATOM   1401  CG  GLU A 101      14.217 -18.266 -25.369  1.00  0.00      A    C
ATOM   1402  HG1 GLU A 101      14.187 -18.756 -24.372  1.00  0.00      A    H
ATOM   1403  HG2 GLU A 101      13.592 -17.358 -25.230  1.00  0.00      A    H
ATOM   1404  CD  GLU A 101      13.749 -19.225 -26.432  1.00  0.00      A    C
ATOM   1405  OE1 GLU A 101      12.785 -18.912 -27.223  1.00  0.00      A    O
ATOM   1406  OE2 GLU A 101      14.487 -20.196 -26.551  1.00  0.00      A    O
ATOM   1407  C   GLU A 101      18.092 -17.912 -25.871  1.00  0.00      A    C
ATOM   1408  O   GLU A 101      18.805 -17.192 -25.182  1.00  0.00      A    O
ATOM   1409  N   GLU A 102      18.389 -18.198 -27.121  1.00  0.00      A    N
ATOM   1410  HN  GLU A 102      17.733 -18.758 -27.620  1.00  0.00      A    H
ATOM   1411  CA  GLU A 102      19.556 -17.710 -27.858  1.00  0.00      A    C
ATOM   1412  HA  GLU A 102      20.359 -17.674 -27.136  1.00  0.00      A    H
ATOM   1413  CB  GLU A 102      19.865 -18.665 -29.006  1.00  0.00      A    C
ATOM   1414  HB1 GLU A 102      18.976 -18.876 -29.638  1.00  0.00      A    H
ATOM   1415  HB2 GLU A 102      20.592 -18.153 -29.672  1.00  0.00      A    H
ATOM   1416  CG  GLU A 102      20.460 -19.948 -28.546  1.00  0.00      A    C
ATOM   1417  HG1 GLU A 102      21.342 -19.623 -27.955  1.00  0.00      A    H
ATOM   1418  HG2 GLU A 102      19.789 -20.490 -27.846  1.00  0.00      A    H
ATOM   1419  CD  GLU A 102      20.846 -20.812 -29.697  1.00  0.00      A    C
ATOM   1420  OE1 GLU A 102      21.764 -20.371 -30.474  1.00  0.00      A    O
ATOM   1421  OE2 GLU A 102      20.332 -21.940 -29.835  1.00  0.00      A    O
ATOM   1422  C   GLU A 102      19.361 -16.278 -28.361  1.00  0.00      A    C
ATOM   1423  O   GLU A 102      20.025 -15.392 -27.822  1.00  0.00      A    O
ATOM   1424  N   LYS A 103      18.527 -16.037 -29.431  1.00  0.00      A    N
ATOM   1425  HN  LYS A 103      18.044 -16.724 -29.968  1.00  0.00      A    H
ATOM   1426  CA  LYS A 103      18.564 -14.777 -30.142  1.00  0.00      A    C
ATOM   1427  HA  LYS A 103      19.475 -14.253 -29.894  1.00  0.00      A    H
ATOM   1428  CB  LYS A 103      18.307 -14.885 -31.647  1.00  0.00      A    C
ATOM   1429  HB1 LYS A 103      17.349 -15.427 -31.800  1.00  0.00      A    H
ATOM   1430  HB2 LYS A 103      18.158 -13.853 -32.031  1.00  0.00      A    H
ATOM   1431  CG  LYS A 103      19.343 -15.550 -32.428  1.00  0.00      A    C
ATOM   1432  HG1 LYS A 103      20.263 -14.928 -32.460  1.00  0.00      A    H
ATOM   1433  HG2 LYS A 103      19.702 -16.514 -32.008  1.00  0.00      A    H
ATOM   1434  CD  LYS A 103      18.888 -15.998 -33.782  1.00  0.00      A    C
ATOM   1435  HD1 LYS A 103      19.671 -16.664 -34.202  1.00  0.00      A    H
ATOM   1436  HD2 LYS A 103      17.907 -16.511 -33.689  1.00  0.00      A    H
ATOM   1437  CE  LYS A 103      18.596 -14.802 -34.641  1.00  0.00      A    C
ATOM   1438  HE1 LYS A 103      17.719 -14.283 -34.200  1.00  0.00      A    H
ATOM   1439  HE2 LYS A 103      19.407 -14.100 -34.932  1.00  0.00      A    H
ATOM   1440  NZ  LYS A 103      17.983 -15.177 -35.920  1.00  0.00      A    N
ATOM   1441  HZ1 LYS A 103      18.689 -15.693 -36.484  1.00  0.00      A    H
ATOM   1442  HZ2 LYS A 103      17.173 -15.822 -35.830  1.00  0.00      A    H
ATOM   1443  HZ3 LYS A 103      17.623 -14.339 -36.419  1.00  0.00      A    H
ATOM   1444  C   LYS A 103      17.442 -13.882 -29.537  1.00  0.00      A    C
ATOM   1445  O   LYS A 103      16.255 -14.166 -29.706  1.00  0.00      A    O
ATOM   1446  N   LYS A 104      17.812 -12.874 -28.764  1.00  0.00      A    N
ATOM   1447  HN  LYS A 104      18.776 -12.633 -28.689  1.00  0.00      A    H
ATOM   1448  CA  LYS A 104      16.940 -11.857 -28.180  1.00  0.00      A    C
ATOM   1449  HA  LYS A 104      15.949 -12.257 -28.023  1.00  0.00      A    H
ATOM   1450  CB  LYS A 104      17.675 -11.325 -26.924  1.00  0.00      A    C
ATOM   1451  HB1 LYS A 104      18.554 -10.749 -27.284  1.00  0.00      A    H
ATOM   1452  HB2 LYS A 104      17.157 -10.574 -26.290  1.00  0.00      A    H
ATOM   1453  CG  LYS A 104      18.249 -12.406 -25.969  1.00  0.00      A    C
ATOM   1454  HG1 LYS A 104      17.540 -13.118 -25.495  1.00  0.00      A    H
ATOM   1455  HG2 LYS A 104      18.985 -13.088 -26.448  1.00  0.00      A    H
ATOM   1456  CD  LYS A 104      18.946 -11.756 -24.773  1.00  0.00      A    C
ATOM   1457  HD1 LYS A 104      19.868 -12.338 -24.562  1.00  0.00      A    H
ATOM   1458  HD2 LYS A 104      19.317 -10.752 -25.073  1.00  0.00      A    H
ATOM   1459  CE  LYS A 104      18.069 -11.685 -23.570  1.00  0.00      A    C
ATOM   1460  HE1 LYS A 104      17.546 -12.663 -23.495  1.00  0.00      A    H
ATOM   1461  HE2 LYS A 104      18.559 -11.555 -22.582  1.00  0.00      A    H
ATOM   1462  NZ  LYS A 104      16.989 -10.679 -23.707  1.00  0.00      A    N
ATOM   1463  HZ1 LYS A 104      16.424 -10.828 -24.567  1.00  0.00      A    H
ATOM   1464  HZ2 LYS A 104      16.331 -10.547 -22.912  1.00  0.00      A    H
ATOM   1465  HZ3 LYS A 104      17.473  -9.779 -23.903  1.00  0.00      A    H
ATOM   1466  C   LYS A 104      16.708 -10.747 -29.179  1.00  0.00      A    C
ATOM   1467  O   LYS A 104      17.251 -10.750 -30.244  1.00  0.00      A    O
ATOM   1468  N   VAL A 105      15.821  -9.792 -28.809  1.00  0.00      A    N
ATOM   1469  HN  VAL A 105      15.237 -10.104 -28.063  1.00  0.00      A    H
ATOM   1470  CA  VAL A 105      15.393  -8.742 -29.686  1.00  0.00      A    C
ATOM   1471  HA  VAL A 105      15.396  -9.053 -30.720  1.00  0.00      A    H
ATOM   1472  CB  VAL A 105      13.952  -8.160 -29.475  1.00  0.00      A    C
ATOM   1473  HB  VAL A 105      13.796  -7.538 -28.568  1.00  0.00      A    H
ATOM   1474  CG1 VAL A 105      13.614  -7.342 -30.739  1.00  0.00      A    C
ATOM   1475 HG11 VAL A 105      14.181  -6.393 -30.848  1.00  0.00      A    H
ATOM   1476 HG12 VAL A 105      13.627  -8.018 -31.621  1.00  0.00      A    H
ATOM   1477 HG13 VAL A 105      12.553  -7.018 -30.678  1.00  0.00      A    H
ATOM   1478  CG2 VAL A 105      12.935  -9.264 -29.448  1.00  0.00      A    C
ATOM   1479 HG21 VAL A 105      13.082 -10.017 -30.251  1.00  0.00      A    H
ATOM   1480 HG22 VAL A 105      12.979  -9.860 -28.511  1.00  0.00      A    H
ATOM   1481 HG23 VAL A 105      11.885  -8.905 -29.394  1.00  0.00      A    H
ATOM   1482  C   VAL A 105      16.352  -7.548 -29.605  1.00  0.00      A    C
ATOM   1483  O   VAL A 105      17.366  -7.456 -30.314  1.00  0.00      A    O
ATOM   1484  N   VAL A 106      16.003  -6.507 -28.756  1.00  0.00      A    N
ATOM   1485  HN  VAL A 106      15.275  -6.515 -28.075  1.00  0.00      A    H
ATOM   1486  CA  VAL A 106      16.550  -5.123 -28.960  1.00  0.00      A    C
ATOM   1487  HA  VAL A 106      16.677  -4.998 -30.025  1.00  0.00      A    H
ATOM   1488  CB  VAL A 106      15.600  -4.038 -28.461  1.00  0.00      A    C
ATOM   1489  HB  VAL A 106      15.441  -4.095 -27.363  1.00  0.00      A    H
ATOM   1490  CG1 VAL A 106      16.075  -2.639 -28.894  1.00  0.00      A    C
ATOM   1491 HG11 VAL A 106      17.046  -2.328 -28.452  1.00  0.00      A    H
ATOM   1492 HG12 VAL A 106      16.234  -2.599 -29.992  1.00  0.00      A    H
ATOM   1493 HG13 VAL A 106      15.230  -1.965 -28.638  1.00  0.00      A    H
ATOM   1494  CG2 VAL A 106      14.261  -4.270 -29.072  1.00  0.00      A    C
ATOM   1495 HG21 VAL A 106      14.383  -4.369 -30.172  1.00  0.00      A    H
ATOM   1496 HG22 VAL A 106      13.710  -5.041 -28.491  1.00  0.00      A    H
ATOM   1497 HG23 VAL A 106      13.661  -3.340 -28.981  1.00  0.00      A    H
ATOM   1498  C   VAL A 106      17.982  -4.853 -28.512  1.00  0.00      A    C
ATOM   1499  O   VAL A 106      18.274  -4.636 -27.396  1.00  0.00      A    O
ATOM   1500  N   THR A 107      18.906  -4.747 -29.493  1.00  0.00      A    N
ATOM   1501  HN  THR A 107      18.593  -4.836 -30.435  1.00  0.00      A    H
ATOM   1502  CA  THR A 107      20.309  -4.403 -29.370  1.00  0.00      A    C
ATOM   1503  HA  THR A 107      20.736  -4.737 -28.437  1.00  0.00      A    H
ATOM   1504  CB  THR A 107      21.139  -5.049 -30.488  1.00  0.00      A    C
ATOM   1505  HB  THR A 107      20.530  -4.993 -31.415  1.00  0.00      A    H
ATOM   1506  OG1 THR A 107      21.149  -6.458 -30.304  1.00  0.00      A    O
ATOM   1507  HG1 THR A 107      21.793  -6.803 -30.926  1.00  0.00      A    H
ATOM   1508  CG2 THR A 107      22.590  -4.570 -30.688  1.00  0.00      A    C
ATOM   1509 HG21 THR A 107      23.126  -4.678 -29.720  1.00  0.00      A    H
ATOM   1510 HG22 THR A 107      23.139  -5.083 -31.507  1.00  0.00      A    H
ATOM   1511 HG23 THR A 107      22.592  -3.532 -31.082  1.00  0.00      A    H
ATOM   1512  C   THR A 107      20.368  -2.895 -29.518  1.00  0.00      A    C
ATOM   1513  O   THR A 107      20.227  -2.267 -30.577  1.00  0.00      A    O
ATOM   1514  N   ILE A 108      20.709  -2.288 -28.382  1.00  0.00      A    N
ATOM   1515  HN  ILE A 108      20.913  -2.805 -27.555  1.00  0.00      A    H
ATOM   1516  CA  ILE A 108      21.015  -0.883 -28.196  1.00  0.00      A    C
ATOM   1517  HA  ILE A 108      20.489  -0.262 -28.907  1.00  0.00      A    H
ATOM   1518  CB  ILE A 108      20.776  -0.409 -26.759  1.00  0.00      A    C
ATOM   1519  HB  ILE A 108      21.306  -0.969 -25.960  1.00  0.00      A    H
ATOM   1520  CG2 ILE A 108      21.230   1.045 -26.503  1.00  0.00      A    C
ATOM   1521 HG21 ILE A 108      20.709   1.415 -25.594  1.00  0.00      A    H
ATOM   1522 HG22 ILE A 108      22.333   1.156 -26.583  1.00  0.00      A    H
ATOM   1523 HG23 ILE A 108      20.825   1.759 -27.252  1.00  0.00      A    H
ATOM   1524  CG1 ILE A 108      19.298  -0.528 -26.411  1.00  0.00      A    C
ATOM   1525 HG11 ILE A 108      19.076  -1.607 -26.273  1.00  0.00      A    H
ATOM   1526 HG12 ILE A 108      19.182  -0.068 -25.407  1.00  0.00      A    H
ATOM   1527  CD  ILE A 108      18.337   0.082 -27.424  1.00  0.00      A    C
ATOM   1528  HD1 ILE A 108      18.431   1.187 -27.488  1.00  0.00      A    H
ATOM   1529  HD2 ILE A 108      18.530  -0.390 -28.411  1.00  0.00      A    H
ATOM   1530  HD3 ILE A 108      17.271  -0.204 -27.301  1.00  0.00      A    H
ATOM   1531  C   ILE A 108      22.504  -0.752 -28.603  1.00  0.00      A    C
ATOM   1532  O   ILE A 108      23.334  -1.592 -28.298  1.00  0.00      A    O
ATOM   1533  N   ASP A 109      22.882   0.293 -29.382  1.00  0.00      A    N
ATOM   1534  HN  ASP A 109      22.235   0.958 -29.747  1.00  0.00      A    H
ATOM   1535  CA  ASP A 109      24.220   0.468 -29.883  1.00  0.00      A    C
ATOM   1536  HA  ASP A 109      24.558  -0.520 -30.159  1.00  0.00      A    H
ATOM   1537  CB  ASP A 109      24.201   1.434 -31.124  1.00  0.00      A    C
ATOM   1538  HB1 ASP A 109      23.624   2.351 -30.878  1.00  0.00      A    H
ATOM   1539  HB2 ASP A 109      25.237   1.720 -31.406  1.00  0.00      A    H
ATOM   1540  CG  ASP A 109      23.632   0.634 -32.258  1.00  0.00      A    C
ATOM   1541  OD1 ASP A 109      24.351  -0.135 -32.905  1.00  0.00      A    O
ATOM   1542  OD2 ASP A 109      22.417   0.760 -32.542  1.00  0.00      A    O
ATOM   1543  C   ASP A 109      25.107   0.999 -28.741  1.00  0.00      A    C
ATOM   1544  O   ASP A 109      26.293   0.730 -28.684  1.00  0.00      A    O
ATOM   1545  N   GLY A 110      24.532   1.801 -27.768  1.00  0.00      A    N
ATOM   1546  HN  GLY A 110      23.749   2.347 -28.056  1.00  0.00      A    H
ATOM   1547  CA  GLY A 110      25.295   2.410 -26.658  1.00  0.00      A    C
ATOM   1548  HA1 GLY A 110      25.505   1.615 -25.958  1.00  0.00      A    H
ATOM   1549  HA2 GLY A 110      26.105   3.005 -27.055  1.00  0.00      A    H
ATOM   1550  C   GLY A 110      24.428   3.354 -26.043  1.00  0.00      A    C
ATOM   1551  O   GLY A 110      23.225   3.346 -26.310  1.00  0.00      A    O
ATOM   1552  N   TYR A 111      24.986   4.210 -25.145  1.00  0.00      A    N
ATOM   1553  HN  TYR A 111      25.964   4.349 -25.008  1.00  0.00      A    H
ATOM   1554  CA  TYR A 111      24.188   5.171 -24.351  1.00  0.00      A    C
ATOM   1555  HA  TYR A 111      23.422   5.429 -25.068  1.00  0.00      A    H
ATOM   1556  CB  TYR A 111      23.497   4.485 -23.128  1.00  0.00      A    C
ATOM   1557  HB1 TYR A 111      22.659   5.012 -22.624  1.00  0.00      A    H
ATOM   1558  HB2 TYR A 111      23.153   3.477 -23.444  1.00  0.00      A    H
ATOM   1559  CG  TYR A 111      24.489   4.229 -22.046  1.00  0.00      A    C
ATOM   1560  CD1 TYR A 111      24.391   5.056 -20.877  1.00  0.00      A    C
ATOM   1561  HD1 TYR A 111      23.764   5.925 -20.744  1.00  0.00      A    H
ATOM   1562  CE1 TYR A 111      25.196   4.814 -19.768  1.00  0.00      A    C
ATOM   1563  HE1 TYR A 111      25.113   5.490 -18.930  1.00  0.00      A    H
ATOM   1564  CZ  TYR A 111      26.090   3.771 -19.760  1.00  0.00      A    C
ATOM   1565  OH  TYR A 111      26.833   3.538 -18.583  1.00  0.00      A    O
ATOM   1566  HH  TYR A 111      27.310   2.706 -18.603  1.00  0.00      A    H
ATOM   1567  CD2 TYR A 111      25.328   3.110 -22.002  1.00  0.00      A    C
ATOM   1568  HD2 TYR A 111      25.488   2.479 -22.863  1.00  0.00      A    H
ATOM   1569  CE2 TYR A 111      26.078   2.889 -20.849  1.00  0.00      A    C
ATOM   1570  HE2 TYR A 111      26.686   1.996 -20.871  1.00  0.00      A    H
ATOM   1571  C   TYR A 111      24.915   6.464 -24.040  1.00  0.00      A    C
ATOM   1572  O   TYR A 111      26.052   6.497 -24.425  1.00  0.00      A    O
ATOM   1573  N   GLU A 112      24.287   7.537 -23.420  1.00  0.00      A    N
ATOM   1574  HN  GLU A 112      23.381   7.556 -23.005  1.00  0.00      A    H
ATOM   1575  CA  GLU A 112      24.845   8.849 -23.430  1.00  0.00      A    C
ATOM   1576  HA  GLU A 112      25.880   8.681 -23.171  1.00  0.00      A    H
ATOM   1577  CB  GLU A 112      24.540   9.662 -24.749  1.00  0.00      A    C
ATOM   1578  HB1 GLU A 112      25.052   8.972 -25.453  1.00  0.00      A    H
ATOM   1579  HB2 GLU A 112      23.448   9.634 -24.954  1.00  0.00      A    H
ATOM   1580  CG  GLU A 112      25.198  11.092 -24.877  1.00  0.00      A    C
ATOM   1581  HG1 GLU A 112      24.514  11.863 -24.462  1.00  0.00      A    H
ATOM   1582  HG2 GLU A 112      26.102  11.023 -24.234  1.00  0.00      A    H
ATOM   1583  CD  GLU A 112      25.692  11.350 -26.258  1.00  0.00      A    C
ATOM   1584  OE1 GLU A 112      25.000  11.998 -27.086  1.00  0.00      A    O
ATOM   1585  OE2 GLU A 112      26.714  10.732 -26.631  1.00  0.00      A    O
ATOM   1586  C   GLU A 112      24.322   9.698 -22.246  1.00  0.00      A    C
ATOM   1587  O   GLU A 112      23.158   9.573 -21.920  1.00  0.00      A    O
ATOM   1588  N   ASP A 113      25.183  10.445 -21.561  1.00  0.00      A    N
ATOM   1589  HN  ASP A 113      26.168  10.436 -21.715  1.00  0.00      A    H
ATOM   1590  CA  ASP A 113      24.666  11.296 -20.476  1.00  0.00      A    C
ATOM   1591  HA  ASP A 113      23.894  10.832 -19.881  1.00  0.00      A    H
ATOM   1592  CB  ASP A 113      25.778  11.534 -19.426  1.00  0.00      A    C
ATOM   1593  HB1 ASP A 113      25.473  12.279 -18.660  1.00  0.00      A    H
ATOM   1594  HB2 ASP A 113      25.846  10.566 -18.884  1.00  0.00      A    H
ATOM   1595  CG  ASP A 113      27.123  11.886 -20.014  1.00  0.00      A    C
ATOM   1596  OD1 ASP A 113      27.622  13.008 -19.782  1.00  0.00      A    O
ATOM   1597  OD2 ASP A 113      27.779  11.075 -20.724  1.00  0.00      A    O
ATOM   1598  C   ASP A 113      24.226  12.715 -20.986  1.00  0.00      A    C
ATOM   1599  O   ASP A 113      24.538  13.155 -22.148  1.00  0.00      A    O
ATOM   1600  N   VAL A 114      23.454  13.457 -20.210  1.00  0.00      A    N
ATOM   1601  HN  VAL A 114      23.209  13.159 -19.290  1.00  0.00      A    H
ATOM   1602  CA  VAL A 114      23.003  14.793 -20.547  1.00  0.00      A    C
ATOM   1603  HA  VAL A 114      23.087  15.047 -21.593  1.00  0.00      A    H
ATOM   1604  CB  VAL A 114      21.475  14.867 -20.293  1.00  0.00      A    C
ATOM   1605  HB  VAL A 114      21.152  14.492 -19.298  1.00  0.00      A    H
ATOM   1606  CG1 VAL A 114      21.062  16.336 -20.598  1.00  0.00      A    C
ATOM   1607 HG11 VAL A 114      19.958  16.312 -20.719  1.00  0.00      A    H
ATOM   1608 HG12 VAL A 114      21.323  17.076 -19.811  1.00  0.00      A    H
ATOM   1609 HG13 VAL A 114      21.455  16.706 -21.570  1.00  0.00      A    H
ATOM   1610  CG2 VAL A 114      20.803  13.950 -21.246  1.00  0.00      A    C
ATOM   1611 HG21 VAL A 114      19.700  13.861 -21.153  1.00  0.00      A    H
ATOM   1612 HG22 VAL A 114      20.979  14.233 -22.306  1.00  0.00      A    H
ATOM   1613 HG23 VAL A 114      21.216  12.923 -21.156  1.00  0.00      A    H
ATOM   1614  C   VAL A 114      23.644  15.725 -19.633  1.00  0.00      A    C
ATOM   1615  O   VAL A 114      24.071  15.285 -18.544  1.00  0.00      A    O
ATOM   1616  N   ASP A 115      24.038  16.959 -20.059  1.00  0.00      A    N
ATOM   1617  HN  ASP A 115      23.831  17.286 -20.978  1.00  0.00      A    H
ATOM   1618  CA  ASP A 115      24.857  17.896 -19.303  1.00  0.00      A    C
ATOM   1619  HA  ASP A 115      25.598  17.260 -18.842  1.00  0.00      A    H
ATOM   1620  CB  ASP A 115      25.567  18.958 -20.169  1.00  0.00      A    C
ATOM   1621  HB1 ASP A 115      24.838  19.640 -20.658  1.00  0.00      A    H
ATOM   1622  HB2 ASP A 115      26.228  19.619 -19.569  1.00  0.00      A    H
ATOM   1623  CG  ASP A 115      26.383  18.345 -21.248  1.00  0.00      A    C
ATOM   1624  OD1 ASP A 115      25.999  18.311 -22.440  1.00  0.00      A    O
ATOM   1625  OD2 ASP A 115      27.514  17.991 -20.904  1.00  0.00      A    O
ATOM   1626  C   ASP A 115      23.953  18.702 -18.401  1.00  0.00      A    C
ATOM   1627  O   ASP A 115      22.738  18.830 -18.541  1.00  0.00      A    O
ATOM   1628  N   GLU A 116      24.632  19.243 -17.323  1.00  0.00      A    N
ATOM   1629  HN  GLU A 116      25.616  19.122 -17.216  1.00  0.00      A    H
ATOM   1630  CA  GLU A 116      24.010  19.952 -16.197  1.00  0.00      A    C
ATOM   1631  HA  GLU A 116      23.187  19.362 -15.822  1.00  0.00      A    H
ATOM   1632  CB  GLU A 116      25.052  20.126 -15.026  1.00  0.00      A    C
ATOM   1633  HB1 GLU A 116      25.887  20.742 -15.423  1.00  0.00      A    H
ATOM   1634  HB2 GLU A 116      24.575  20.730 -14.225  1.00  0.00      A    H
ATOM   1635  CG  GLU A 116      25.410  18.708 -14.547  1.00  0.00      A    C
ATOM   1636  HG1 GLU A 116      24.660  18.278 -13.850  1.00  0.00      A    H
ATOM   1637  HG2 GLU A 116      25.523  18.067 -15.447  1.00  0.00      A    H
ATOM   1638  CD  GLU A 116      26.763  18.703 -13.938  1.00  0.00      A    C
ATOM   1639  OE1 GLU A 116      26.956  18.452 -12.676  1.00  0.00      A    O
ATOM   1640  OE2 GLU A 116      27.659  18.963 -14.773  1.00  0.00      A    O
ATOM   1641  C   GLU A 116      23.458  21.312 -16.517  1.00  0.00      A    C
ATOM   1642  O   GLU A 116      23.857  22.261 -15.948  1.00  0.00      A    O
ATOM   1643  N   SER A 117      22.531  21.443 -17.512  1.00  0.00      A    N
ATOM   1644  HN  SER A 117      22.383  20.620 -18.054  1.00  0.00      A    H
ATOM   1645  CA  SER A 117      21.920  22.702 -17.810  1.00  0.00      A    C
ATOM   1646  HA  SER A 117      21.680  23.274 -16.927  1.00  0.00      A    H
ATOM   1647  CB  SER A 117      22.804  23.601 -18.836  1.00  0.00      A    C
ATOM   1648  HB1 SER A 117      23.807  23.770 -18.388  1.00  0.00      A    H
ATOM   1649  HB2 SER A 117      22.926  23.090 -19.814  1.00  0.00      A    H
ATOM   1650  OG  SER A 117      22.263  24.890 -19.112  1.00  0.00      A    O
ATOM   1651  HG1 SER A 117      22.956  25.369 -19.574  1.00  0.00      A    H
ATOM   1652  C   SER A 117      20.583  22.541 -18.528  1.00  0.00      A    C
ATOM   1653  O   SER A 117      20.436  21.575 -19.218  1.00  0.00      A    O
ATOM   1654  N   ASP A 118      19.587  23.434 -18.328  1.00  0.00      A    N
ATOM   1655  HN  ASP A 118      19.667  24.198 -17.692  1.00  0.00      A    H
ATOM   1656  CA  ASP A 118      18.332  23.442 -19.057  1.00  0.00      A    C
ATOM   1657  HA  ASP A 118      17.768  22.551 -18.824  1.00  0.00      A    H
ATOM   1658  CB  ASP A 118      17.561  24.684 -18.613  1.00  0.00      A    C
ATOM   1659  HB1 ASP A 118      17.307  24.642 -17.532  1.00  0.00      A    H
ATOM   1660  HB2 ASP A 118      18.109  25.628 -18.821  1.00  0.00      A    H
ATOM   1661  CG  ASP A 118      16.271  24.880 -19.335  1.00  0.00      A    C
ATOM   1662  OD1 ASP A 118      15.155  24.671 -18.754  1.00  0.00      A    O
ATOM   1663  OD2 ASP A 118      16.300  25.374 -20.499  1.00  0.00      A    O
ATOM   1664  C   ASP A 118      18.527  23.328 -20.526  1.00  0.00      A    C
ATOM   1665  O   ASP A 118      17.902  22.602 -21.322  1.00  0.00      A    O
ATOM   1666  N   GLY A 119      19.524  24.066 -21.116  1.00  0.00      A    N
ATOM   1667  HN  GLY A 119      20.062  24.589 -20.460  1.00  0.00      A    H
ATOM   1668  CA  GLY A 119      19.829  24.105 -22.567  1.00  0.00      A    C
ATOM   1669  HA1 GLY A 119      18.929  24.357 -23.107  1.00  0.00      A    H
ATOM   1670  HA2 GLY A 119      20.682  24.750 -22.724  1.00  0.00      A    H
ATOM   1671  C   GLY A 119      20.235  22.702 -23.144  1.00  0.00      A    C
ATOM   1672  O   GLY A 119      20.045  22.440 -24.327  1.00  0.00      A    O
ATOM   1673  N   ALA A 120      20.826  21.788 -22.342  1.00  0.00      A    N
ATOM   1674  HN  ALA A 120      20.779  22.070 -21.386  1.00  0.00      A    H
ATOM   1675  CA  ALA A 120      21.126  20.427 -22.701  1.00  0.00      A    C
ATOM   1676  HA  ALA A 120      21.564  20.441 -23.688  1.00  0.00      A    H
ATOM   1677  CB  ALA A 120      22.002  19.919 -21.487  1.00  0.00      A    C
ATOM   1678  HB1 ALA A 120      22.939  20.516 -21.474  1.00  0.00      A    H
ATOM   1679  HB2 ALA A 120      21.574  20.027 -20.468  1.00  0.00      A    H
ATOM   1680  HB3 ALA A 120      22.202  18.840 -21.661  1.00  0.00      A    H
ATOM   1681  C   ALA A 120      19.891  19.544 -22.847  1.00  0.00      A    C
ATOM   1682  O   ALA A 120      19.607  18.928 -23.865  1.00  0.00      A    O
ATOM   1683  N   LEU A 121      19.014  19.583 -21.771  1.00  0.00      A    N
ATOM   1684  HN  LEU A 121      19.231  20.217 -21.032  1.00  0.00      A    H
ATOM   1685  CA  LEU A 121      17.799  18.758 -21.756  1.00  0.00      A    C
ATOM   1686  HA  LEU A 121      18.020  17.768 -22.128  1.00  0.00      A    H
ATOM   1687  CB  LEU A 121      16.960  18.698 -20.435  1.00  0.00      A    C
ATOM   1688  HB1 LEU A 121      16.589  19.736 -20.293  1.00  0.00      A    H
ATOM   1689  HB2 LEU A 121      16.072  18.085 -20.700  1.00  0.00      A    H
ATOM   1690  CG  LEU A 121      17.518  18.111 -19.150  1.00  0.00      A    C
ATOM   1691  HG  LEU A 121      17.823  17.110 -19.524  1.00  0.00      A    H
ATOM   1692  CD1 LEU A 121      18.817  18.845 -18.605  1.00  0.00      A    C
ATOM   1693 HD11 LEU A 121      19.402  18.247 -17.874  1.00  0.00      A    H
ATOM   1694 HD12 LEU A 121      19.498  19.221 -19.398  1.00  0.00      A    H
ATOM   1695 HD13 LEU A 121      18.543  19.740 -18.005  1.00  0.00      A    H
ATOM   1696  CD2 LEU A 121      16.480  18.016 -18.013  1.00  0.00      A    C
ATOM   1697 HD21 LEU A 121      15.618  17.408 -18.363  1.00  0.00      A    H
ATOM   1698 HD22 LEU A 121      16.891  17.477 -17.133  1.00  0.00      A    H
ATOM   1699 HD23 LEU A 121      16.128  19.025 -17.711  1.00  0.00      A    H
ATOM   1700  C   LEU A 121      16.871  19.267 -22.880  1.00  0.00      A    C
ATOM   1701  O   LEU A 121      16.388  18.457 -23.617  1.00  0.00      A    O
ATOM   1702  N   LEU A 122      16.661  20.618 -23.034  1.00  0.00      A    N
ATOM   1703  HN  LEU A 122      17.150  21.226 -22.413  1.00  0.00      A    H
ATOM   1704  CA  LEU A 122      16.006  21.222 -24.221  1.00  0.00      A    C
ATOM   1705  HA  LEU A 122      15.012  20.803 -24.258  1.00  0.00      A    H
ATOM   1706  CB  LEU A 122      15.998  22.786 -24.102  1.00  0.00      A    C
ATOM   1707  HB1 LEU A 122      15.932  23.136 -23.050  1.00  0.00      A    H
ATOM   1708  HB2 LEU A 122      16.940  23.253 -24.462  1.00  0.00      A    H
ATOM   1709  CG  LEU A 122      14.830  23.471 -24.760  1.00  0.00      A    C
ATOM   1710  HG  LEU A 122      14.544  22.839 -25.628  1.00  0.00      A    H
ATOM   1711  CD1 LEU A 122      13.535  23.537 -23.884  1.00  0.00      A    C
ATOM   1712 HD11 LEU A 122      12.742  23.945 -24.546  1.00  0.00      A    H
ATOM   1713 HD12 LEU A 122      13.285  22.533 -23.479  1.00  0.00      A    H
ATOM   1714 HD13 LEU A 122      13.655  24.248 -23.039  1.00  0.00      A    H
ATOM   1715  CD2 LEU A 122      15.206  24.864 -25.216  1.00  0.00      A    C
ATOM   1716 HD21 LEU A 122      14.343  25.425 -25.632  1.00  0.00      A    H
ATOM   1717 HD22 LEU A 122      15.551  25.391 -24.300  1.00  0.00      A    H
ATOM   1718 HD23 LEU A 122      16.099  24.807 -25.875  1.00  0.00      A    H
ATOM   1719  C   LEU A 122      16.482  20.919 -25.658  1.00  0.00      A    C
ATOM   1720  O   LEU A 122      15.838  20.998 -26.777  1.00  0.00      A    O
ATOM   1721  N   CYS A 123      17.760  20.528 -25.822  1.00  0.00      A    N
ATOM   1722  HN  CYS A 123      18.431  20.432 -25.091  1.00  0.00      A    H
ATOM   1723  CA  CYS A 123      18.375  20.060 -27.020  1.00  0.00      A    C
ATOM   1724  HA  CYS A 123      18.090  20.566 -27.931  1.00  0.00      A    H
ATOM   1725  CB  CYS A 123      19.918  20.303 -26.899  1.00  0.00      A    C
ATOM   1726  HB1 CYS A 123      19.977  21.361 -26.565  1.00  0.00      A    H
ATOM   1727  HB2 CYS A 123      20.405  19.727 -26.083  1.00  0.00      A    H
ATOM   1728  SG  CYS A 123      21.007  19.982 -28.351  1.00  0.00      A    S
ATOM   1729  HG1 CYS A 123      22.144  20.239 -27.721  1.00  0.00      A    H
ATOM   1730  C   CYS A 123      18.131  18.568 -27.209  1.00  0.00      A    C
ATOM   1731  O   CYS A 123      17.569  18.165 -28.218  1.00  0.00      A    O
ATOM   1732  N   ALA A 124      18.569  17.744 -26.222  1.00  0.00      A    N
ATOM   1733  HN  ALA A 124      19.064  18.080 -25.424  1.00  0.00      A    H
ATOM   1734  CA  ALA A 124      18.455  16.273 -26.187  1.00  0.00      A    C
ATOM   1735  HA  ALA A 124      18.976  15.823 -27.018  1.00  0.00      A    H
ATOM   1736  CB  ALA A 124      19.133  15.731 -24.939  1.00  0.00      A    C
ATOM   1737  HB1 ALA A 124      18.566  15.975 -24.016  1.00  0.00      A    H
ATOM   1738  HB2 ALA A 124      18.987  14.635 -25.044  1.00  0.00      A    H
ATOM   1739  HB3 ALA A 124      20.203  15.967 -24.755  1.00  0.00      A    H
ATOM   1740  C   ALA A 124      17.033  15.799 -26.332  1.00  0.00      A    C
ATOM   1741  O   ALA A 124      16.770  14.773 -26.960  1.00  0.00      A    O
ATOM   1742  N   THR A 125      15.976  16.511 -25.720  1.00  0.00      A    N
ATOM   1743  HN  THR A 125      16.299  17.329 -25.252  1.00  0.00      A    H
ATOM   1744  CA  THR A 125      14.576  16.136 -25.876  1.00  0.00      A    C
ATOM   1745  HA  THR A 125      14.370  15.091 -25.695  1.00  0.00      A    H
ATOM   1746  CB  THR A 125      13.659  16.838 -24.849  1.00  0.00      A    C
ATOM   1747  HB  THR A 125      12.600  16.716 -25.163  1.00  0.00      A    H
ATOM   1748  OG1 THR A 125      13.967  18.252 -24.698  1.00  0.00      A    O
ATOM   1749  HG1 THR A 125      14.899  18.210 -24.469  1.00  0.00      A    H
ATOM   1750  CG2 THR A 125      13.819  16.285 -23.443  1.00  0.00      A    C
ATOM   1751 HG21 THR A 125      13.356  16.998 -22.727  1.00  0.00      A    H
ATOM   1752 HG22 THR A 125      13.432  15.249 -23.329  1.00  0.00      A    H
ATOM   1753 HG23 THR A 125      14.865  16.356 -23.075  1.00  0.00      A    H
ATOM   1754  C   THR A 125      13.994  16.359 -27.278  1.00  0.00      A    C
ATOM   1755  O   THR A 125      12.914  15.815 -27.524  1.00  0.00      A    O
ATOM   1756  N   VAL A 126      14.667  16.937 -28.226  1.00  0.00      A    N
ATOM   1757  HN  VAL A 126      15.462  17.467 -27.944  1.00  0.00      A    H
ATOM   1758  CA  VAL A 126      14.198  17.084 -29.604  1.00  0.00      A    C
ATOM   1759  HA  VAL A 126      13.126  16.953 -29.616  1.00  0.00      A    H
ATOM   1760  CB  VAL A 126      14.662  18.359 -30.315  1.00  0.00      A    C
ATOM   1761  HB  VAL A 126      15.763  18.402 -30.168  1.00  0.00      A    H
ATOM   1762  CG1 VAL A 126      14.212  18.524 -31.826  1.00  0.00      A    C
ATOM   1763 HG11 VAL A 126      14.416  19.587 -32.074  1.00  0.00      A    H
ATOM   1764 HG12 VAL A 126      14.823  17.872 -32.488  1.00  0.00      A    H
ATOM   1765 HG13 VAL A 126      13.114  18.393 -31.932  1.00  0.00      A    H
ATOM   1766  CG2 VAL A 126      14.170  19.553 -29.523  1.00  0.00      A    C
ATOM   1767 HG21 VAL A 126      13.901  19.402 -28.456  1.00  0.00      A    H
ATOM   1768 HG22 VAL A 126      14.877  20.386 -29.724  1.00  0.00      A    H
ATOM   1769 HG23 VAL A 126      13.169  19.826 -29.921  1.00  0.00      A    H
ATOM   1770  C   VAL A 126      14.628  15.859 -30.400  1.00  0.00      A    C
ATOM   1771  O   VAL A 126      13.933  15.389 -31.336  1.00  0.00      A    O
ATOM   1772  N   ASP A 127      15.763  15.302 -30.058  1.00  0.00      A    N
ATOM   1773  HN  ASP A 127      16.385  15.788 -29.449  1.00  0.00      A    H
ATOM   1774  CA  ASP A 127      16.135  14.055 -30.562  1.00  0.00      A    C
ATOM   1775  HA  ASP A 127      16.173  14.078 -31.641  1.00  0.00      A    H
ATOM   1776  CB  ASP A 127      17.632  13.758 -30.295  1.00  0.00      A    C
ATOM   1777  HB1 ASP A 127      17.839  13.785 -29.203  1.00  0.00      A    H
ATOM   1778  HB2 ASP A 127      17.758  12.688 -30.566  1.00  0.00      A    H
ATOM   1779  CG  ASP A 127      18.459  14.693 -31.123  1.00  0.00      A    C
ATOM   1780  OD1 ASP A 127      19.443  15.293 -30.683  1.00  0.00      A    O
ATOM   1781  OD2 ASP A 127      18.183  14.733 -32.362  1.00  0.00      A    O
ATOM   1782  C   ASP A 127      15.279  12.872 -30.170  1.00  0.00      A    C
ATOM   1783  O   ASP A 127      14.963  12.068 -31.035  1.00  0.00      A    O
ATOM   1784  N   GLN A 128      15.039  12.683 -28.807  1.00  0.00      A    N
ATOM   1785  HN  GLN A 128      15.400  13.353 -28.163  1.00  0.00      A    H
ATOM   1786  CA  GLN A 128      14.419  11.494 -28.241  1.00  0.00      A    C
ATOM   1787  HA  GLN A 128      13.585  11.218 -28.868  1.00  0.00      A    H
ATOM   1788  CB  GLN A 128      15.470  10.307 -28.282  1.00  0.00      A    C
ATOM   1789  HB1 GLN A 128      15.048   9.343 -27.924  1.00  0.00      A    H
ATOM   1790  HB2 GLN A 128      15.616  10.104 -29.365  1.00  0.00      A    H
ATOM   1791  CG  GLN A 128      16.812  10.558 -27.543  1.00  0.00      A    C
ATOM   1792  HG1 GLN A 128      17.320  11.470 -27.923  1.00  0.00      A    H
ATOM   1793  HG2 GLN A 128      16.632  10.831 -26.481  1.00  0.00      A    H
ATOM   1794  CD  GLN A 128      17.822   9.479 -27.665  1.00  0.00      A    C
ATOM   1795  OE1 GLN A 128      18.752   9.559 -28.444  1.00  0.00      A    O
ATOM   1796  NE2 GLN A 128      17.687   8.452 -26.739  1.00  0.00      A    N
ATOM   1797 HE21 GLN A 128      18.511   7.889 -26.679  1.00  0.00      A    H
ATOM   1798 HE22 GLN A 128      16.811   8.407 -26.259  1.00  0.00      A    H
ATOM   1799  C   GLN A 128      14.002  11.742 -26.827  1.00  0.00      A    C
ATOM   1800  O   GLN A 128      14.273  12.860 -26.353  1.00  0.00      A    O
ATOM   1801  N   PRO A 129      13.106  10.950 -26.185  1.00  0.00      A    N
ATOM   1802  CD  PRO A 129      12.367   9.787 -26.818  1.00  0.00      A    C
ATOM   1803  HD1 PRO A 129      13.085   9.081 -27.288  1.00  0.00      A    H
ATOM   1804  HD2 PRO A 129      11.666  10.180 -27.586  1.00  0.00      A    H
ATOM   1805  CA  PRO A 129      12.743  11.216 -24.848  1.00  0.00      A    C
ATOM   1806  HA  PRO A 129      12.575  12.266 -24.663  1.00  0.00      A    H
ATOM   1807  CB  PRO A 129      11.480  10.450 -24.659  1.00  0.00      A    C
ATOM   1808  HB1 PRO A 129      11.305  10.258 -23.579  1.00  0.00      A    H
ATOM   1809  HB2 PRO A 129      10.686  11.101 -25.085  1.00  0.00      A    H
ATOM   1810  CG  PRO A 129      11.637   9.230 -25.581  1.00  0.00      A    C
ATOM   1811  HG1 PRO A 129      12.123   8.428 -24.985  1.00  0.00      A    H
ATOM   1812  HG2 PRO A 129      10.680   8.750 -25.877  1.00  0.00      A    H
ATOM   1813  C   PRO A 129      13.834  10.723 -23.826  1.00  0.00      A    C
ATOM   1814  O   PRO A 129      14.590   9.769 -24.084  1.00  0.00      A    O
ATOM   1815  N   ILE A 130      13.936  11.389 -22.672  1.00  0.00      A    N
ATOM   1816  HN  ILE A 130      13.288  12.137 -22.554  1.00  0.00      A    H
ATOM   1817  CA  ILE A 130      15.115  11.247 -21.853  1.00  0.00      A    C
ATOM   1818  HA  ILE A 130      15.818  10.588 -22.341  1.00  0.00      A    H
ATOM   1819  CB  ILE A 130      15.678  12.680 -21.560  1.00  0.00      A    C
ATOM   1820  HB  ILE A 130      14.980  13.170 -20.847  1.00  0.00      A    H
ATOM   1821  CG2 ILE A 130      16.988  12.530 -20.775  1.00  0.00      A    C
ATOM   1822 HG21 ILE A 130      16.818  11.981 -19.824  1.00  0.00      A    H
ATOM   1823 HG22 ILE A 130      17.797  12.056 -21.371  1.00  0.00      A    H
ATOM   1824 HG23 ILE A 130      17.387  13.532 -20.512  1.00  0.00      A    H
ATOM   1825  CG1 ILE A 130      15.838  13.554 -22.881  1.00  0.00      A    C
ATOM   1826 HG11 ILE A 130      14.857  13.741 -23.370  1.00  0.00      A    H
ATOM   1827 HG12 ILE A 130      16.178  14.578 -22.616  1.00  0.00      A    H
ATOM   1828  CD  ILE A 130      16.828  13.049 -23.906  1.00  0.00      A    C
ATOM   1829  HD1 ILE A 130      16.556  13.429 -24.914  1.00  0.00      A    H
ATOM   1830  HD2 ILE A 130      17.864  13.322 -23.610  1.00  0.00      A    H
ATOM   1831  HD3 ILE A 130      16.716  11.969 -24.138  1.00  0.00      A    H
ATOM   1832  C   ILE A 130      14.813  10.706 -20.408  1.00  0.00      A    C
ATOM   1833  O   ILE A 130      13.867  11.056 -19.779  1.00  0.00      A    O
ATOM   1834  N   SER A 131      15.491   9.644 -19.941  1.00  0.00      A    N
ATOM   1835  HN  SER A 131      16.277   9.325 -20.464  1.00  0.00      A    H
ATOM   1836  CA  SER A 131      15.266   9.007 -18.651  1.00  0.00      A    C
ATOM   1837  HA  SER A 131      14.200   9.043 -18.483  1.00  0.00      A    H
ATOM   1838  CB  SER A 131      15.984   7.641 -18.605  1.00  0.00      A    C
ATOM   1839  HB1 SER A 131      17.038   7.837 -18.894  1.00  0.00      A    H
ATOM   1840  HB2 SER A 131      16.062   7.117 -17.629  1.00  0.00      A    H
ATOM   1841  OG  SER A 131      15.385   6.843 -19.590  1.00  0.00      A    O
ATOM   1842  HG1 SER A 131      14.514   6.568 -19.296  1.00  0.00      A    H
ATOM   1843  C   SER A 131      15.936   9.846 -17.580  1.00  0.00      A    C
ATOM   1844  O   SER A 131      17.178   9.958 -17.537  1.00  0.00      A    O
ATOM   1845  N   ALA A 132      15.129  10.618 -16.776  1.00  0.00      A    N
ATOM   1846  HN  ALA A 132      14.132  10.615 -16.795  1.00  0.00      A    H
ATOM   1847  CA  ALA A 132      15.686  11.481 -15.774  1.00  0.00      A    C
ATOM   1848  HA  ALA A 132      16.735  11.638 -15.974  1.00  0.00      A    H
ATOM   1849  CB  ALA A 132      15.062  12.840 -16.003  1.00  0.00      A    C
ATOM   1850  HB1 ALA A 132      13.968  12.690 -15.880  1.00  0.00      A    H
ATOM   1851  HB2 ALA A 132      15.303  13.542 -15.176  1.00  0.00      A    H
ATOM   1852  HB3 ALA A 132      15.369  13.297 -16.969  1.00  0.00      A    H
ATOM   1853  C   ALA A 132      15.421  10.904 -14.376  1.00  0.00      A    C
ATOM   1854  O   ALA A 132      14.928   9.789 -14.304  1.00  0.00      A    O
ATOM   1855  N   GLY A 133      15.567  11.686 -13.357  1.00  0.00      A    N
ATOM   1856  HN  GLY A 133      15.923  12.617 -13.374  1.00  0.00      A    H
ATOM   1857  CA  GLY A 133      15.060  11.195 -12.018  1.00  0.00      A    C
ATOM   1858  HA1 GLY A 133      13.997  11.040 -12.130  1.00  0.00      A    H
ATOM   1859  HA2 GLY A 133      15.693  10.377 -11.708  1.00  0.00      A    H
ATOM   1860  C   GLY A 133      15.125  12.347 -11.075  1.00  0.00      A    C
ATOM   1861  O   GLY A 133      16.055  13.148 -11.291  1.00  0.00      A    O
ATOM   1862  N   MET A 134      14.016  12.523 -10.253  1.00  0.00      A    N
ATOM   1863  HN  MET A 134      13.343  11.842  -9.973  1.00  0.00      A    H
ATOM   1864  CA  MET A 134      13.878  13.798  -9.490  1.00  0.00      A    C
ATOM   1865  HA  MET A 134      14.788  14.362  -9.346  1.00  0.00      A    H
ATOM   1866  CB  MET A 134      12.851  14.779 -10.238  1.00  0.00      A    C
ATOM   1867  HB1 MET A 134      12.872  15.806  -9.813  1.00  0.00      A    H
ATOM   1868  HB2 MET A 134      13.294  14.826 -11.256  1.00  0.00      A    H
ATOM   1869  CG  MET A 134      11.423  14.225 -10.439  1.00  0.00      A    C
ATOM   1870  HG1 MET A 134      11.224  13.559 -11.306  1.00  0.00      A    H
ATOM   1871  HG2 MET A 134      11.174  13.613  -9.545  1.00  0.00      A    H
ATOM   1872  SD  MET A 134      10.121  15.479 -10.618  1.00  0.00      A    S
ATOM   1873  CE  MET A 134       8.848  14.228 -10.788  1.00  0.00      A    C
ATOM   1874  HE1 MET A 134       9.076  13.513  -9.969  1.00  0.00      A    H
ATOM   1875  HE2 MET A 134       7.799  14.593 -10.741  1.00  0.00      A    H
ATOM   1876  HE3 MET A 134       8.930  13.731 -11.778  1.00  0.00      A    H
ATOM   1877  C   MET A 134      13.239  13.667  -8.072  1.00  0.00      A    C
ATOM   1878  O   MET A 134      12.808  12.550  -7.724  1.00  0.00      A    O
ATOM   1879  N   ASP A 135      13.230  14.765  -7.199  1.00  0.00      A    N
ATOM   1880  HN  ASP A 135      13.535  15.657  -7.525  1.00  0.00      A    H
ATOM   1881  CA  ASP A 135      12.751  14.736  -5.907  1.00  0.00      A    C
ATOM   1882  HA  ASP A 135      13.113  13.866  -5.378  1.00  0.00      A    H
ATOM   1883  CB  ASP A 135      13.133  16.002  -5.097  1.00  0.00      A    C
ATOM   1884  HB1 ASP A 135      14.242  16.025  -5.163  1.00  0.00      A    H
ATOM   1885  HB2 ASP A 135      12.734  16.838  -5.711  1.00  0.00      A    H
ATOM   1886  CG  ASP A 135      12.833  16.229  -3.678  1.00  0.00      A    C
ATOM   1887  OD1 ASP A 135      12.606  17.394  -3.234  1.00  0.00      A    O
ATOM   1888  OD2 ASP A 135      12.645  15.200  -3.028  1.00  0.00      A    O
ATOM   1889  C   ASP A 135      11.254  14.438  -5.850  1.00  0.00      A    C
ATOM   1890  O   ASP A 135      10.594  14.250  -6.846  1.00  0.00      A    O
ATOM   1891  N   GLY A 136      10.740  14.254  -4.601  1.00  0.00      A    N
ATOM   1892  HN  GLY A 136      11.399  14.448  -3.879  1.00  0.00      A    H
ATOM   1893  CA  GLY A 136       9.408  13.805  -4.452  1.00  0.00      A    C
ATOM   1894  HA1 GLY A 136       8.764  14.564  -4.872  1.00  0.00      A    H
ATOM   1895  HA2 GLY A 136       9.278  12.864  -4.966  1.00  0.00      A    H
ATOM   1896  C   GLY A 136       9.080  13.580  -2.995  1.00  0.00      A    C
ATOM   1897  O   GLY A 136       8.284  12.785  -2.571  1.00  0.00      A    O
ATOM   1898  N   SER A 137       9.733  14.370  -2.114  1.00  0.00      A    N
ATOM   1899  HN  SER A 137      10.217  15.178  -2.441  1.00  0.00      A    H
ATOM   1900  CA  SER A 137       9.702  14.185  -0.742  1.00  0.00      A    C
ATOM   1901  HA  SER A 137       9.490  13.147  -0.531  1.00  0.00      A    H
ATOM   1902  CB  SER A 137      11.120  14.502  -0.134  1.00  0.00      A    C
ATOM   1903  HB1 SER A 137      11.172  14.316   0.960  1.00  0.00      A    H
ATOM   1904  HB2 SER A 137      11.893  13.795  -0.503  1.00  0.00      A    H
ATOM   1905  OG  SER A 137      11.532  15.829  -0.477  1.00  0.00      A    O
ATOM   1906  HG1 SER A 137      12.098  15.619  -1.224  1.00  0.00      A    H
ATOM   1907  C   SER A 137       8.674  15.077  -0.028  1.00  0.00      A    C
ATOM   1908  O   SER A 137       8.444  14.945   1.157  1.00  0.00      A    O
ATOM   1909  N   ALA A 138       7.992  16.082  -0.687  1.00  0.00      A    N
ATOM   1910  HN  ALA A 138       8.033  16.179  -1.678  1.00  0.00      A    H
ATOM   1911  CA  ALA A 138       7.113  16.977  -0.021  1.00  0.00      A    C
ATOM   1912  HA  ALA A 138       7.406  17.047   1.016  1.00  0.00      A    H
ATOM   1913  CB  ALA A 138       7.420  18.400  -0.605  1.00  0.00      A    C
ATOM   1914  HB1 ALA A 138       7.211  18.367  -1.696  1.00  0.00      A    H
ATOM   1915  HB2 ALA A 138       6.815  19.196  -0.122  1.00  0.00      A    H
ATOM   1916  HB3 ALA A 138       8.519  18.562  -0.595  1.00  0.00      A    H
ATOM   1917  C   ALA A 138       5.655  16.504  -0.082  1.00  0.00      A    C
ATOM   1918  O   ALA A 138       5.212  15.605  -0.800  1.00  0.00      A    O
ATOM   1919  N   ILE A 139       4.843  16.967   0.879  1.00  0.00      A    N
ATOM   1920  HN  ILE A 139       5.116  17.677   1.524  1.00  0.00      A    H
ATOM   1921  CA  ILE A 139       3.441  16.745   1.022  1.00  0.00      A    C
ATOM   1922  HA  ILE A 139       3.368  15.687   1.230  1.00  0.00      A    H
ATOM   1923  CB  ILE A 139       3.028  17.321   2.361  1.00  0.00      A    C
ATOM   1924  HB  ILE A 139       3.461  18.342   2.438  1.00  0.00      A    H
ATOM   1925  CG2 ILE A 139       1.538  17.438   2.500  1.00  0.00      A    C
ATOM   1926 HG21 ILE A 139       1.169  16.466   2.109  1.00  0.00      A    H
ATOM   1927 HG22 ILE A 139       1.158  17.687   3.514  1.00  0.00      A    H
ATOM   1928 HG23 ILE A 139       1.127  18.281   1.904  1.00  0.00      A    H
ATOM   1929  CG1 ILE A 139       3.618  16.448   3.508  1.00  0.00      A    C
ATOM   1930 HG11 ILE A 139       3.017  15.546   3.754  1.00  0.00      A    H
ATOM   1931 HG12 ILE A 139       4.605  16.040   3.204  1.00  0.00      A    H
ATOM   1932  CD  ILE A 139       3.947  17.213   4.843  1.00  0.00      A    C
ATOM   1933  HD1 ILE A 139       4.366  16.454   5.538  1.00  0.00      A    H
ATOM   1934  HD2 ILE A 139       4.512  18.143   4.619  1.00  0.00      A    H
ATOM   1935  HD3 ILE A 139       2.985  17.527   5.302  1.00  0.00      A    H
ATOM   1936  C   ILE A 139       2.579  17.146  -0.168  1.00  0.00      A    C
ATOM   1937  O   ILE A 139       1.849  16.277  -0.698  1.00  0.00      A    O
ATOM   1938  N   ASP A 140       2.867  18.320  -0.744  1.00  0.00      A    N
ATOM   1939  HN  ASP A 140       3.481  19.028  -0.403  1.00  0.00      A    H
ATOM   1940  CA  ASP A 140       2.319  18.778  -1.990  1.00  0.00      A    C
ATOM   1941  HA  ASP A 140       1.286  19.059  -1.845  1.00  0.00      A    H
ATOM   1942  CB  ASP A 140       3.069  20.134  -2.450  1.00  0.00      A    C
ATOM   1943  HB1 ASP A 140       4.073  19.942  -2.886  1.00  0.00      A    H
ATOM   1944  HB2 ASP A 140       2.404  20.682  -3.151  1.00  0.00      A    H
ATOM   1945  CG  ASP A 140       3.325  20.982  -1.220  1.00  0.00      A    C
ATOM   1946  OD1 ASP A 140       2.448  21.771  -0.846  1.00  0.00      A    O
ATOM   1947  OD2 ASP A 140       4.400  20.792  -0.612  1.00  0.00      A    O
ATOM   1948  C   ASP A 140       2.300  17.756  -3.122  1.00  0.00      A    C
ATOM   1949  O   ASP A 140       1.356  17.700  -3.869  1.00  0.00      A    O
ATOM   1950  N   PHE A 141       3.376  16.980  -3.207  1.00  0.00      A    N
ATOM   1951  HN  PHE A 141       4.018  16.960  -2.445  1.00  0.00      A    H
ATOM   1952  CA  PHE A 141       3.672  15.976  -4.210  1.00  0.00      A    C
ATOM   1953  HA  PHE A 141       3.481  16.446  -5.163  1.00  0.00      A    H
ATOM   1954  CB  PHE A 141       5.201  15.365  -4.102  1.00  0.00      A    C
ATOM   1955  HB1 PHE A 141       5.830  16.274  -3.987  1.00  0.00      A    H
ATOM   1956  HB2 PHE A 141       5.251  14.801  -3.146  1.00  0.00      A    H
ATOM   1957  CG  PHE A 141       5.799  14.565  -5.236  1.00  0.00      A    C
ATOM   1958  CD1 PHE A 141       6.353  15.351  -6.204  1.00  0.00      A    C
ATOM   1959  HD1 PHE A 141       6.470  16.410  -6.026  1.00  0.00      A    H
ATOM   1960  CE1 PHE A 141       6.634  14.856  -7.481  1.00  0.00      A    C
ATOM   1961  HE1 PHE A 141       7.052  15.405  -8.312  1.00  0.00      A    H
ATOM   1962  CZ  PHE A 141       6.520  13.460  -7.672  1.00  0.00      A    C
ATOM   1963  HZ  PHE A 141       6.774  13.002  -8.616  1.00  0.00      A    H
ATOM   1964  CD2 PHE A 141       5.630  13.154  -5.402  1.00  0.00      A    C
ATOM   1965  HD2 PHE A 141       5.260  12.492  -4.633  1.00  0.00      A    H
ATOM   1966  CE2 PHE A 141       6.000  12.607  -6.639  1.00  0.00      A    C
ATOM   1967  HE2 PHE A 141       5.925  11.532  -6.719  1.00  0.00      A    H
ATOM   1968  C   PHE A 141       2.680  14.822  -4.146  1.00  0.00      A    C
ATOM   1969  O   PHE A 141       1.960  14.439  -5.069  1.00  0.00      A    O
ATOM   1970  N   GLN A 142       2.512  14.206  -2.965  1.00  0.00      A    N
ATOM   1971  HN  GLN A 142       3.031  14.499  -2.166  1.00  0.00      A    H
ATOM   1972  CA  GLN A 142       1.524  13.188  -2.633  1.00  0.00      A    C
ATOM   1973  HA  GLN A 142       1.839  12.352  -3.240  1.00  0.00      A    H
ATOM   1974  CB  GLN A 142       1.860  12.728  -1.178  1.00  0.00      A    C
ATOM   1975  HB1 GLN A 142       2.967  12.731  -1.093  1.00  0.00      A    H
ATOM   1976  HB2 GLN A 142       1.546  13.575  -0.530  1.00  0.00      A    H
ATOM   1977  CG  GLN A 142       1.237  11.438  -0.707  1.00  0.00      A    C
ATOM   1978  HG1 GLN A 142       1.402  10.600  -1.418  1.00  0.00      A    H
ATOM   1979  HG2 GLN A 142       1.759  11.140   0.228  1.00  0.00      A    H
ATOM   1980  CD  GLN A 142      -0.207  11.489  -0.247  1.00  0.00      A    C
ATOM   1981  OE1 GLN A 142      -0.569  12.414   0.501  1.00  0.00      A    O
ATOM   1982  NE2 GLN A 142      -1.051  10.437  -0.535  1.00  0.00      A    N
ATOM   1983 HE21 GLN A 142      -1.899  10.356  -0.011  1.00  0.00      A    H
ATOM   1984 HE22 GLN A 142      -0.523   9.687  -0.933  1.00  0.00      A    H
ATOM   1985  C   GLN A 142       0.085  13.752  -2.819  1.00  0.00      A    C
ATOM   1986  O   GLN A 142      -0.820  13.000  -3.234  1.00  0.00      A    O
ATOM   1987  N   LEU A 143      -0.115  15.069  -2.527  1.00  0.00      A    N
ATOM   1988  HN  LEU A 143       0.586  15.629  -2.091  1.00  0.00      A    H
ATOM   1989  CA  LEU A 143      -1.425  15.668  -2.688  1.00  0.00      A    C
ATOM   1990  HA  LEU A 143      -2.232  14.952  -2.725  1.00  0.00      A    H
ATOM   1991  CB  LEU A 143      -1.731  16.721  -1.579  1.00  0.00      A    C
ATOM   1992  HB1 LEU A 143      -0.983  17.531  -1.720  1.00  0.00      A    H
ATOM   1993  HB2 LEU A 143      -2.753  17.147  -1.666  1.00  0.00      A    H
ATOM   1994  CG  LEU A 143      -1.600  16.167  -0.150  1.00  0.00      A    C
ATOM   1995  HG  LEU A 143      -0.544  15.876   0.033  1.00  0.00      A    H
ATOM   1996  CD1 LEU A 143      -1.971  17.272   0.849  1.00  0.00      A    C
ATOM   1997 HD11 LEU A 143      -2.249  16.901   1.859  1.00  0.00      A    H
ATOM   1998 HD12 LEU A 143      -1.234  18.100   0.926  1.00  0.00      A    H
ATOM   1999 HD13 LEU A 143      -2.893  17.757   0.464  1.00  0.00      A    H
ATOM   2000  CD2 LEU A 143      -2.524  14.941   0.144  1.00  0.00      A    C
ATOM   2001 HD21 LEU A 143      -3.569  15.271  -0.037  1.00  0.00      A    H
ATOM   2002 HD22 LEU A 143      -2.284  14.137  -0.584  1.00  0.00      A    H
ATOM   2003 HD23 LEU A 143      -2.422  14.694   1.223  1.00  0.00      A    H
ATOM   2004  C   LEU A 143      -1.711  16.391  -4.038  1.00  0.00      A    C
ATOM   2005  O   LEU A 143      -2.647  17.195  -4.202  1.00  0.00      A    O
ATOM   2006  N   TYR A 144      -0.913  16.035  -5.027  1.00  0.00      A    N
ATOM   2007  HN  TYR A 144      -0.158  15.409  -4.849  1.00  0.00      A    H
ATOM   2008  CA  TYR A 144      -1.076  16.492  -6.408  1.00  0.00      A    C
ATOM   2009  HA  TYR A 144      -1.247  17.557  -6.460  1.00  0.00      A    H
ATOM   2010  CB  TYR A 144       0.215  16.185  -7.110  1.00  0.00      A    C
ATOM   2011  HB1 TYR A 144       1.057  16.737  -6.639  1.00  0.00      A    H
ATOM   2012  HB2 TYR A 144       0.434  15.101  -7.008  1.00  0.00      A    H
ATOM   2013  CG  TYR A 144       0.201  16.579  -8.566  1.00  0.00      A    C
ATOM   2014  CD1 TYR A 144       0.110  17.973  -8.847  1.00  0.00      A    C
ATOM   2015  HD1 TYR A 144       0.077  18.711  -8.058  1.00  0.00      A    H
ATOM   2016  CE1 TYR A 144       0.172  18.403 -10.247  1.00  0.00      A    C
ATOM   2017  HE1 TYR A 144       0.076  19.445 -10.513  1.00  0.00      A    H
ATOM   2018  CZ  TYR A 144       0.499  17.454 -11.228  1.00  0.00      A    C
ATOM   2019  OH  TYR A 144       0.689  17.721 -12.618  1.00  0.00      A    O
ATOM   2020  HH  TYR A 144       0.666  18.669 -12.768  1.00  0.00      A    H
ATOM   2021  CD2 TYR A 144       0.437  15.686  -9.608  1.00  0.00      A    C
ATOM   2022  HD2 TYR A 144       0.763  14.688  -9.353  1.00  0.00      A    H
ATOM   2023  CE2 TYR A 144       0.699  16.161 -10.890  1.00  0.00      A    C
ATOM   2024  HE2 TYR A 144       1.041  15.483 -11.657  1.00  0.00      A    H
ATOM   2025  C   TYR A 144      -2.337  15.802  -7.071  1.00  0.00      A    C
ATOM   2026  O   TYR A 144      -2.375  14.569  -7.214  1.00  0.00      A    O
ATOM   2027  N   THR A 145      -3.377  16.589  -7.470  1.00  0.00      A    N
ATOM   2028  HN  THR A 145      -3.311  17.579  -7.372  1.00  0.00      A    H
ATOM   2029  CA  THR A 145      -4.527  16.126  -8.128  1.00  0.00      A    C
ATOM   2030  HA  THR A 145      -4.483  15.047  -8.095  1.00  0.00      A    H
ATOM   2031  CB  THR A 145      -5.834  16.704  -7.475  1.00  0.00      A    C
ATOM   2032  HB  THR A 145      -6.716  16.445  -8.099  1.00  0.00      A    H
ATOM   2033  OG1 THR A 145      -5.772  18.076  -7.342  1.00  0.00      A    O
ATOM   2034  HG1 THR A 145      -6.185  18.404  -8.144  1.00  0.00      A    H
ATOM   2035  CG2 THR A 145      -5.964  16.066  -6.123  1.00  0.00      A    C
ATOM   2036 HG21 THR A 145      -5.035  16.124  -5.517  1.00  0.00      A    H
ATOM   2037 HG22 THR A 145      -6.876  16.537  -5.698  1.00  0.00      A    H
ATOM   2038 HG23 THR A 145      -6.096  14.979  -6.314  1.00  0.00      A    H
ATOM   2039  C   THR A 145      -4.425  16.631  -9.570  1.00  0.00      A    C
ATOM   2040  O   THR A 145      -5.005  16.039 -10.460  1.00  0.00      A    O
ATOM   2041  N   GLY A 146      -3.716  17.789  -9.846  1.00  0.00      A    N
ATOM   2042  HN  GLY A 146      -3.294  18.192  -9.037  1.00  0.00      A    H
ATOM   2043  CA  GLY A 146      -3.382  18.164 -11.176  1.00  0.00      A    C
ATOM   2044  HA1 GLY A 146      -2.787  17.411 -11.670  1.00  0.00      A    H
ATOM   2045  HA2 GLY A 146      -4.348  18.251 -11.653  1.00  0.00      A    H
ATOM   2046  C   GLY A 146      -2.812  19.505 -11.375  1.00  0.00      A    C
ATOM   2047  O   GLY A 146      -2.482  20.202 -10.456  1.00  0.00      A    O
ATOM   2048  N   GLY A 147      -2.537  19.959 -12.639  1.00  0.00      A    N
ATOM   2049  HN  GLY A 147      -2.583  19.344 -13.422  1.00  0.00      A    H
ATOM   2050  CA  GLY A 147      -2.099  21.319 -12.822  1.00  0.00      A    C
ATOM   2051  HA1 GLY A 147      -2.410  21.588 -13.820  1.00  0.00      A    H
ATOM   2052  HA2 GLY A 147      -2.530  21.922 -12.036  1.00  0.00      A    H
ATOM   2053  C   GLY A 147      -0.616  21.486 -12.847  1.00  0.00      A    C
ATOM   2054  O   GLY A 147       0.062  20.451 -12.856  1.00  0.00      A    O
ATOM   2055  N   ILE A 148      -0.090  22.693 -12.856  1.00  0.00      A    N
ATOM   2056  HN  ILE A 148      -0.698  23.480 -12.795  1.00  0.00      A    H
ATOM   2057  CA  ILE A 148       1.352  23.004 -12.804  1.00  0.00      A    C
ATOM   2058  HA  ILE A 148       1.850  22.225 -13.362  1.00  0.00      A    H
ATOM   2059  CB  ILE A 148       1.655  24.198 -13.647  1.00  0.00      A    C
ATOM   2060  HB  ILE A 148       1.213  25.143 -13.266  1.00  0.00      A    H
ATOM   2061  CG2 ILE A 148       3.175  24.443 -13.805  1.00  0.00      A    C
ATOM   2062 HG21 ILE A 148       3.656  25.004 -12.976  1.00  0.00      A    H
ATOM   2063 HG22 ILE A 148       3.767  23.514 -13.950  1.00  0.00      A    H
ATOM   2064 HG23 ILE A 148       3.385  25.078 -14.692  1.00  0.00      A    H
ATOM   2065  CG1 ILE A 148       0.960  24.084 -15.076  1.00  0.00      A    C
ATOM   2066 HG11 ILE A 148      -0.137  23.938 -14.980  1.00  0.00      A    H
ATOM   2067 HG12 ILE A 148       1.154  24.983 -15.699  1.00  0.00      A    H
ATOM   2068  CD  ILE A 148       1.405  22.850 -15.811  1.00  0.00      A    C
ATOM   2069  HD1 ILE A 148       0.899  22.754 -16.795  1.00  0.00      A    H
ATOM   2070  HD2 ILE A 148       2.443  22.949 -16.196  1.00  0.00      A    H
ATOM   2071  HD3 ILE A 148       1.373  21.877 -15.275  1.00  0.00      A    H
ATOM   2072  C   ILE A 148       1.956  23.033 -11.430  1.00  0.00      A    C
ATOM   2073  O   ILE A 148       1.563  23.855 -10.566  1.00  0.00      A    O
ATOM   2074  N   TYR A 149       2.872  22.075 -11.173  1.00  0.00      A    N
ATOM   2075  HN  TYR A 149       3.164  21.473 -11.912  1.00  0.00      A    H
ATOM   2076  CA  TYR A 149       3.617  21.909  -9.939  1.00  0.00      A    C
ATOM   2077  HA  TYR A 149       3.056  22.233  -9.074  1.00  0.00      A    H
ATOM   2078  CB  TYR A 149       3.982  20.491  -9.671  1.00  0.00      A    C
ATOM   2079  HB1 TYR A 149       3.122  19.795  -9.776  1.00  0.00      A    H
ATOM   2080  HB2 TYR A 149       4.727  20.305 -10.474  1.00  0.00      A    H
ATOM   2081  CG  TYR A 149       4.558  20.273  -8.251  1.00  0.00      A    C
ATOM   2082  CD1 TYR A 149       3.690  19.721  -7.370  1.00  0.00      A    C
ATOM   2083  HD1 TYR A 149       2.687  19.529  -7.722  1.00  0.00      A    H
ATOM   2084  CE1 TYR A 149       4.036  19.309  -6.089  1.00  0.00      A    C
ATOM   2085  HE1 TYR A 149       3.382  18.945  -5.310  1.00  0.00      A    H
ATOM   2086  CZ  TYR A 149       5.399  19.512  -5.659  1.00  0.00      A    C
ATOM   2087  OH  TYR A 149       5.864  19.010  -4.412  1.00  0.00      A    O
ATOM   2088  HH  TYR A 149       6.582  19.609  -4.195  1.00  0.00      A    H
ATOM   2089  CD2 TYR A 149       5.865  20.474  -7.861  1.00  0.00      A    C
ATOM   2090  HD2 TYR A 149       6.608  20.766  -8.588  1.00  0.00      A    H
ATOM   2091  CE2 TYR A 149       6.301  20.094  -6.616  1.00  0.00      A    C
ATOM   2092  HE2 TYR A 149       7.339  20.282  -6.382  1.00  0.00      A    H
ATOM   2093  C   TYR A 149       4.920  22.717 -10.139  1.00  0.00      A    C
ATOM   2094  O   TYR A 149       5.693  22.426 -11.087  1.00  0.00      A    O
ATOM   2095  N   ASP A 150       5.179  23.590  -9.215  1.00  0.00      A    N
ATOM   2096  HN  ASP A 150       4.515  23.669  -8.475  1.00  0.00      A    H
ATOM   2097  CA  ASP A 150       6.419  24.333  -9.219  1.00  0.00      A    C
ATOM   2098  HA  ASP A 150       6.925  24.177 -10.160  1.00  0.00      A    H
ATOM   2099  CB  ASP A 150       6.056  25.814  -9.102  1.00  0.00      A    C
ATOM   2100  HB1 ASP A 150       7.045  26.272  -8.884  1.00  0.00      A    H
ATOM   2101  HB2 ASP A 150       5.690  26.157 -10.093  1.00  0.00      A    H
ATOM   2102  CG  ASP A 150       5.061  26.107  -8.017  1.00  0.00      A    C
ATOM   2103  OD1 ASP A 150       3.877  26.372  -8.306  1.00  0.00      A    O
ATOM   2104  OD2 ASP A 150       5.479  26.297  -6.828  1.00  0.00      A    O
ATOM   2105  C   ASP A 150       7.258  23.793  -8.080  1.00  0.00      A    C
ATOM   2106  O   ASP A 150       8.339  23.175  -8.243  1.00  0.00      A    O
ATOM   2107  N   GLY A 151       6.727  23.964  -6.793  1.00  0.00      A    N
ATOM   2108  HN  GLY A 151       5.958  24.597  -6.743  1.00  0.00      A    H
ATOM   2109  CA  GLY A 151       7.270  23.605  -5.451  1.00  0.00      A    C
ATOM   2110  HA1 GLY A 151       8.105  22.919  -5.486  1.00  0.00      A    H
ATOM   2111  HA2 GLY A 151       7.703  24.484  -4.997  1.00  0.00      A    H
ATOM   2112  C   GLY A 151       6.226  23.029  -4.472  1.00  0.00      A    C
ATOM   2113  O   GLY A 151       5.026  23.153  -4.645  1.00  0.00      A    O
ATOM   2114  N   SER A 152       6.615  22.432  -3.288  1.00  0.00      A    N
ATOM   2115  HN  SER A 152       5.907  22.020  -2.719  1.00  0.00      A    H
ATOM   2116  CA  SER A 152       7.995  22.340  -2.835  1.00  0.00      A    C
ATOM   2117  HA  SER A 152       8.620  23.145  -3.193  1.00  0.00      A    H
ATOM   2118  CB  SER A 152       8.169  22.294  -1.263  1.00  0.00      A    C
ATOM   2119  HB1 SER A 152       7.548  23.122  -0.860  1.00  0.00      A    H
ATOM   2120  HB2 SER A 152       7.707  21.328  -0.963  1.00  0.00      A    H
ATOM   2121  OG  SER A 152       9.528  22.379  -0.856  1.00  0.00      A    O
ATOM   2122  HG1 SER A 152       9.815  23.293  -0.922  1.00  0.00      A    H
ATOM   2123  C   SER A 152       8.662  21.203  -3.429  1.00  0.00      A    C
ATOM   2124  O   SER A 152       8.143  20.120  -3.714  1.00  0.00      A    O
ATOM   2125  N   CYS A 153       9.985  21.394  -3.750  1.00  0.00      A    N
ATOM   2126  HN  CYS A 153      10.412  22.290  -3.839  1.00  0.00      A    H
ATOM   2127  CA  CYS A 153      10.901  20.328  -3.861  1.00  0.00      A    C
ATOM   2128  HA  CYS A 153      10.688  19.705  -3.004  1.00  0.00      A    H
ATOM   2129  CB  CYS A 153      10.783  19.490  -5.153  1.00  0.00      A    C
ATOM   2130  HB1 CYS A 153      11.626  18.772  -5.251  1.00  0.00      A    H
ATOM   2131  HB2 CYS A 153       9.837  18.909  -5.122  1.00  0.00      A    H
ATOM   2132  SG  CYS A 153      10.685  20.511  -6.671  1.00  0.00      A    S
ATOM   2133  C   CYS A 153      12.353  20.848  -3.761  1.00  0.00      A    C
ATOM   2134  O   CYS A 153      12.619  22.030  -3.866  1.00  0.00      A    O
ATOM   2135  N   SER A 154      13.377  19.991  -3.573  1.00  0.00      A    N
ATOM   2136  HN  SER A 154      13.289  19.003  -3.679  1.00  0.00      A    H
ATOM   2137  CA  SER A 154      14.679  20.451  -3.267  1.00  0.00      A    C
ATOM   2138  HA  SER A 154      14.679  21.420  -2.791  1.00  0.00      A    H
ATOM   2139  CB  SER A 154      15.265  19.371  -2.313  1.00  0.00      A    C
ATOM   2140  HB1 SER A 154      14.617  19.308  -1.414  1.00  0.00      A    H
ATOM   2141  HB2 SER A 154      15.283  18.409  -2.868  1.00  0.00      A    H
ATOM   2142  OG  SER A 154      16.575  19.626  -1.860  1.00  0.00      A    O
ATOM   2143  HG1 SER A 154      16.810  19.020  -1.153  1.00  0.00      A    H
ATOM   2144  C   SER A 154      15.684  20.453  -4.446  1.00  0.00      A    C
ATOM   2145  O   SER A 154      15.416  19.654  -5.354  1.00  0.00      A    O
ATOM   2146  N   SER A 155      16.690  21.334  -4.472  1.00  0.00      A    N
ATOM   2147  HN  SER A 155      16.849  21.848  -3.632  1.00  0.00      A    H
ATOM   2148  CA  SER A 155      17.797  21.550  -5.405  1.00  0.00      A    C
ATOM   2149  HA  SER A 155      17.490  21.417  -6.432  1.00  0.00      A    H
ATOM   2150  CB  SER A 155      18.397  23.019  -5.078  1.00  0.00      A    C
ATOM   2151  HB1 SER A 155      19.429  23.125  -5.476  1.00  0.00      A    H
ATOM   2152  HB2 SER A 155      17.851  23.814  -5.629  1.00  0.00      A    H
ATOM   2153  OG  SER A 155      18.425  23.234  -3.659  1.00  0.00      A    O
ATOM   2154  HG1 SER A 155      18.286  24.173  -3.516  1.00  0.00      A    H
ATOM   2155  C   SER A 155      18.899  20.436  -5.234  1.00  0.00      A    C
ATOM   2156  O   SER A 155      19.918  20.514  -5.949  1.00  0.00      A    O
ATOM   2157  N   ASP A 156      18.891  19.487  -4.276  1.00  0.00      A    N
ATOM   2158  HN  ASP A 156      18.147  19.461  -3.612  1.00  0.00      A    H
ATOM   2159  CA  ASP A 156      20.017  18.616  -3.942  1.00  0.00      A    C
ATOM   2160  HA  ASP A 156      20.872  19.275  -3.980  1.00  0.00      A    H
ATOM   2161  CB  ASP A 156      19.805  18.030  -2.469  1.00  0.00      A    C
ATOM   2162  HB1 ASP A 156      19.369  18.789  -1.786  1.00  0.00      A    H
ATOM   2163  HB2 ASP A 156      19.083  17.187  -2.525  1.00  0.00      A    H
ATOM   2164  CG  ASP A 156      21.108  17.458  -1.955  1.00  0.00      A    C
ATOM   2165  OD1 ASP A 156      21.287  16.252  -2.105  1.00  0.00      A    O
ATOM   2166  OD2 ASP A 156      21.942  18.222  -1.436  1.00  0.00      A    O
ATOM   2167  C   ASP A 156      20.150  17.493  -4.903  1.00  0.00      A    C
ATOM   2168  O   ASP A 156      19.215  16.689  -5.024  1.00  0.00      A    O
ATOM   2169  N   PRO A 157      21.315  17.285  -5.548  1.00  0.00      A    N
ATOM   2170  CD  PRO A 157      22.452  18.204  -5.727  1.00  0.00      A    C
ATOM   2171  HD1 PRO A 157      22.958  18.643  -4.841  1.00  0.00      A    H
ATOM   2172  HD2 PRO A 157      22.109  19.092  -6.300  1.00  0.00      A    H
ATOM   2173  CA  PRO A 157      21.368  16.155  -6.507  1.00  0.00      A    C
ATOM   2174  HA  PRO A 157      20.425  16.006  -7.012  1.00  0.00      A    H
ATOM   2175  CB  PRO A 157      22.591  16.581  -7.405  1.00  0.00      A    C
ATOM   2176  HB1 PRO A 157      23.110  15.724  -7.885  1.00  0.00      A    H
ATOM   2177  HB2 PRO A 157      22.183  17.174  -8.251  1.00  0.00      A    H
ATOM   2178  CG  PRO A 157      23.475  17.502  -6.544  1.00  0.00      A    C
ATOM   2179  HG1 PRO A 157      24.046  16.805  -5.895  1.00  0.00      A    H
ATOM   2180  HG2 PRO A 157      24.115  18.216  -7.105  1.00  0.00      A    H
ATOM   2181  C   PRO A 157      21.750  14.788  -5.823  1.00  0.00      A    C
ATOM   2182  O   PRO A 157      22.214  13.940  -6.581  1.00  0.00      A    O
ATOM   2183  N   ASN A 158      21.618  14.591  -4.523  1.00  0.00      A    N
ATOM   2184  HN  ASN A 158      21.266  15.343  -3.971  1.00  0.00      A    H
ATOM   2185  CA  ASN A 158      21.913  13.216  -3.977  1.00  0.00      A    C
ATOM   2186  HA  ASN A 158      22.222  12.493  -4.717  1.00  0.00      A    H
ATOM   2187  CB  ASN A 158      23.145  13.302  -2.951  1.00  0.00      A    C
ATOM   2188  HB1 ASN A 158      23.014  14.016  -2.109  1.00  0.00      A    H
ATOM   2189  HB2 ASN A 158      23.287  12.345  -2.404  1.00  0.00      A    H
ATOM   2190  CG  ASN A 158      24.483  13.643  -3.673  1.00  0.00      A    C
ATOM   2191  OD1 ASN A 158      25.137  12.739  -4.205  1.00  0.00      A    O
ATOM   2192  ND2 ASN A 158      24.982  14.892  -3.656  1.00  0.00      A    N
ATOM   2193 HD21 ASN A 158      25.915  14.963  -4.009  1.00  0.00      A    H
ATOM   2194 HD22 ASN A 158      24.498  15.712  -3.350  1.00  0.00      A    H
ATOM   2195  C   ASN A 158      20.681  12.648  -3.379  1.00  0.00      A    C
ATOM   2196  O   ASN A 158      20.401  11.416  -3.509  1.00  0.00      A    O
ATOM   2197  N   ASP A 159      19.858  13.488  -2.620  1.00  0.00      A    N
ATOM   2198  HN  ASP A 159      20.206  14.422  -2.602  1.00  0.00      A    H
ATOM   2199  CA  ASP A 159      18.534  13.127  -2.255  1.00  0.00      A    C
ATOM   2200  HA  ASP A 159      18.493  12.114  -1.882  1.00  0.00      A    H
ATOM   2201  CB  ASP A 159      18.000  14.055  -1.181  1.00  0.00      A    C
ATOM   2202  HB1 ASP A 159      18.237  15.102  -1.467  1.00  0.00      A    H
ATOM   2203  HB2 ASP A 159      16.898  14.000  -1.047  1.00  0.00      A    H
ATOM   2204  CG  ASP A 159      18.667  13.728   0.152  1.00  0.00      A    C
ATOM   2205  OD1 ASP A 159      18.766  12.570   0.632  1.00  0.00      A    O
ATOM   2206  OD2 ASP A 159      18.990  14.666   0.903  1.00  0.00      A    O
ATOM   2207  C   ASP A 159      17.566  13.026  -3.437  1.00  0.00      A    C
ATOM   2208  O   ASP A 159      16.469  13.573  -3.475  1.00  0.00      A    O
ATOM   2209  N   ILE A 160      17.842  12.230  -4.439  1.00  0.00      A    N
ATOM   2210  HN  ILE A 160      18.733  11.783  -4.444  1.00  0.00      A    H
ATOM   2211  CA  ILE A 160      17.022  11.988  -5.630  1.00  0.00      A    C
ATOM   2212  HA  ILE A 160      16.466  12.883  -5.867  1.00  0.00      A    H
ATOM   2213  CB  ILE A 160      17.820  11.590  -6.893  1.00  0.00      A    C
ATOM   2214  HB  ILE A 160      18.458  10.699  -6.708  1.00  0.00      A    H
ATOM   2215  CG2 ILE A 160      16.926  11.181  -8.039  1.00  0.00      A    C
ATOM   2216 HG21 ILE A 160      16.105  11.925  -8.126  1.00  0.00      A    H
ATOM   2217 HG22 ILE A 160      17.416  11.108  -9.033  1.00  0.00      A    H
ATOM   2218 HG23 ILE A 160      16.544  10.180  -7.744  1.00  0.00      A    H
ATOM   2219  CG1 ILE A 160      18.687  12.765  -7.286  1.00  0.00      A    C
ATOM   2220 HG11 ILE A 160      19.467  12.909  -6.508  1.00  0.00      A    H
ATOM   2221 HG12 ILE A 160      19.241  12.583  -8.232  1.00  0.00      A    H
ATOM   2222  CD  ILE A 160      18.020  14.102  -7.489  1.00  0.00      A    C
ATOM   2223  HD1 ILE A 160      17.306  13.955  -8.328  1.00  0.00      A    H
ATOM   2224  HD2 ILE A 160      17.537  14.530  -6.584  1.00  0.00      A    H
ATOM   2225  HD3 ILE A 160      18.726  14.795  -7.993  1.00  0.00      A    H
ATOM   2226  C   ILE A 160      15.994  10.988  -5.339  1.00  0.00      A    C
ATOM   2227  O   ILE A 160      16.237   9.837  -4.901  1.00  0.00      A    O
ATOM   2228  N   ASP A 161      14.707  11.196  -5.548  1.00  0.00      A    N
ATOM   2229  HN  ASP A 161      14.381  12.050  -5.946  1.00  0.00      A    H
ATOM   2230  CA  ASP A 161      13.592  10.388  -5.217  1.00  0.00      A    C
ATOM   2231  HA  ASP A 161      13.980   9.700  -4.481  1.00  0.00      A    H
ATOM   2232  CB  ASP A 161      12.352  11.202  -4.701  1.00  0.00      A    C
ATOM   2233  HB1 ASP A 161      12.653  11.903  -3.893  1.00  0.00      A    H
ATOM   2234  HB2 ASP A 161      11.975  11.885  -5.491  1.00  0.00      A    H
ATOM   2235  CG  ASP A 161      11.229  10.377  -4.173  1.00  0.00      A    C
ATOM   2236  OD1 ASP A 161      10.136  10.341  -4.819  1.00  0.00      A    O
ATOM   2237  OD2 ASP A 161      11.411   9.764  -3.093  1.00  0.00      A    O
ATOM   2238  C   ASP A 161      13.185   9.562  -6.444  1.00  0.00      A    C
ATOM   2239  O   ASP A 161      13.983   8.828  -6.939  1.00  0.00      A    O
ATOM   2240  N   HSP A 162      11.900   9.542  -6.902  1.00  0.00      A    N
ATOM   2241  HN  HSP A 162      11.201  10.081  -6.438  1.00  0.00      A    H
ATOM   2242  CA  HSP A 162      11.448   8.559  -7.879  1.00  0.00      A    C
ATOM   2243  HA  HSP A 162      11.852   7.575  -7.693  1.00  0.00      A    H
ATOM   2244  CB  HSP A 162       9.856   8.246  -7.801  1.00  0.00      A    C
ATOM   2245  HB1 HSP A 162       9.246   9.161  -7.955  1.00  0.00      A    H
ATOM   2246  HB2 HSP A 162       9.721   7.506  -8.619  1.00  0.00      A    H
ATOM   2247  CD2 HSP A 162       8.684   6.232  -6.660  1.00  0.00      A    C
ATOM   2248  HD2 HSP A 162       8.398   5.463  -7.367  1.00  0.00      A    H
ATOM   2249  CG  HSP A 162       9.363   7.434  -6.707  1.00  0.00      A    C
ATOM   2250  NE2 HSP A 162       8.453   6.037  -5.280  1.00  0.00      A    N
ATOM   2251  HE2 HSP A 162       8.045   5.264  -4.795  1.00  0.00      A    H
ATOM   2252  ND1 HSP A 162       9.541   7.836  -5.397  1.00  0.00      A    N
ATOM   2253  HD1 HSP A 162       9.861   8.739  -5.111  1.00  0.00      A    H
ATOM   2254  CE1 HSP A 162       8.992   7.002  -4.556  1.00  0.00      A    C
ATOM   2255  HE1 HSP A 162       8.896   7.084  -3.493  1.00  0.00      A    H
ATOM   2256  C   HSP A 162      11.905   8.918  -9.295  1.00  0.00      A    C
ATOM   2257  O   HSP A 162      12.179  10.065  -9.607  1.00  0.00      A    O
ATOM   2258  N   ALA A 163      12.096   7.890 -10.156  1.00  0.00      A    N
ATOM   2259  HN  ALA A 163      11.832   6.972  -9.870  1.00  0.00      A    H
ATOM   2260  CA  ALA A 163      12.717   8.019 -11.486  1.00  0.00      A    C
ATOM   2261  HA  ALA A 163      13.442   8.820 -11.486  1.00  0.00      A    H
ATOM   2262  CB  ALA A 163      13.481   6.747 -11.787  1.00  0.00      A    C
ATOM   2263  HB1 ALA A 163      12.952   5.777 -11.674  1.00  0.00      A    H
ATOM   2264  HB2 ALA A 163      13.995   6.719 -12.772  1.00  0.00      A    H
ATOM   2265  HB3 ALA A 163      14.331   6.799 -11.074  1.00  0.00      A    H
ATOM   2266  C   ALA A 163      11.707   8.213 -12.559  1.00  0.00      A    C
ATOM   2267  O   ALA A 163      10.680   7.531 -12.658  1.00  0.00      A    O
ATOM   2268  N   VAL A 164      11.974   9.072 -13.583  1.00  0.00      A    N
ATOM   2269  HN  VAL A 164      12.856   9.527 -13.676  1.00  0.00      A    H
ATOM   2270  CA  VAL A 164      10.973   9.545 -14.470  1.00  0.00      A    C
ATOM   2271  HA  VAL A 164      10.133   8.866 -14.446  1.00  0.00      A    H
ATOM   2272  CB  VAL A 164      10.461  10.887 -13.933  1.00  0.00      A    C
ATOM   2273  HB  VAL A 164       9.713  11.166 -14.705  1.00  0.00      A    H
ATOM   2274  CG1 VAL A 164       9.694  10.932 -12.570  1.00  0.00      A    C
ATOM   2275 HG11 VAL A 164       8.931  11.739 -12.527  1.00  0.00      A    H
ATOM   2276 HG12 VAL A 164       9.126   9.979 -12.521  1.00  0.00      A    H
ATOM   2277 HG13 VAL A 164      10.436  11.086 -11.757  1.00  0.00      A    H
ATOM   2278  CG2 VAL A 164      11.508  11.972 -13.878  1.00  0.00      A    C
ATOM   2279 HG21 VAL A 164      12.375  11.641 -13.267  1.00  0.00      A    H
ATOM   2280 HG22 VAL A 164      11.853  12.257 -14.895  1.00  0.00      A    H
ATOM   2281 HG23 VAL A 164      11.163  12.936 -13.444  1.00  0.00      A    H
ATOM   2282  C   VAL A 164      11.414   9.573 -15.901  1.00  0.00      A    C
ATOM   2283  O   VAL A 164      12.614   9.565 -16.094  1.00  0.00      A    O
ATOM   2284  N   LEU A 165      10.563   9.626 -16.905  1.00  0.00      A    N
ATOM   2285  HN  LEU A 165       9.600   9.542 -16.658  1.00  0.00      A    H
ATOM   2286  CA  LEU A 165      10.963   9.812 -18.313  1.00  0.00      A    C
ATOM   2287  HA  LEU A 165      12.042   9.812 -18.327  1.00  0.00      A    H
ATOM   2288  CB  LEU A 165      10.406   8.609 -19.178  1.00  0.00      A    C
ATOM   2289  HB1 LEU A 165      10.712   7.670 -18.670  1.00  0.00      A    H
ATOM   2290  HB2 LEU A 165       9.302   8.511 -19.093  1.00  0.00      A    H
ATOM   2291  CG  LEU A 165      10.776   8.645 -20.617  1.00  0.00      A    C
ATOM   2292  HG  LEU A 165      10.671   9.720 -20.878  1.00  0.00      A    H
ATOM   2293  CD1 LEU A 165      12.224   8.169 -20.783  1.00  0.00      A    C
ATOM   2294 HD11 LEU A 165      12.382   7.101 -20.520  1.00  0.00      A    H
ATOM   2295 HD12 LEU A 165      12.610   8.445 -21.788  1.00  0.00      A    H
ATOM   2296 HD13 LEU A 165      12.789   8.676 -19.972  1.00  0.00      A    H
ATOM   2297  CD2 LEU A 165       9.761   7.935 -21.534  1.00  0.00      A    C
ATOM   2298 HD21 LEU A 165      10.115   7.922 -22.587  1.00  0.00      A    H
ATOM   2299 HD22 LEU A 165       9.678   6.874 -21.218  1.00  0.00      A    H
ATOM   2300 HD23 LEU A 165       8.757   8.396 -21.659  1.00  0.00      A    H
ATOM   2301  C   LEU A 165      10.446  11.105 -18.890  1.00  0.00      A    C
ATOM   2302  O   LEU A 165       9.266  11.440 -18.651  1.00  0.00      A    O
ATOM   2303  N   ILE A 166      11.277  11.981 -19.462  1.00  0.00      A    N
ATOM   2304  HN  ILE A 166      12.257  11.804 -19.501  1.00  0.00      A    H
ATOM   2305  CA  ILE A 166      10.801  13.302 -19.993  1.00  0.00      A    C
ATOM   2306  HA  ILE A 166      10.042  13.611 -19.289  1.00  0.00      A    H
ATOM   2307  CB  ILE A 166      11.853  14.381 -19.866  1.00  0.00      A    C
ATOM   2308  HB  ILE A 166      12.736  14.043 -20.450  1.00  0.00      A    H
ATOM   2309  CG2 ILE A 166      11.354  15.725 -20.399  1.00  0.00      A    C
ATOM   2310 HG21 ILE A 166      12.029  16.608 -20.378  1.00  0.00      A    H
ATOM   2311 HG22 ILE A 166      10.980  15.718 -21.445  1.00  0.00      A    H
ATOM   2312 HG23 ILE A 166      10.469  16.072 -19.824  1.00  0.00      A    H
ATOM   2313  CG1 ILE A 166      12.236  14.467 -18.395  1.00  0.00      A    C
ATOM   2314 HG11 ILE A 166      11.342  14.671 -17.768  1.00  0.00      A    H
ATOM   2315 HG12 ILE A 166      12.653  13.473 -18.126  1.00  0.00      A    H
ATOM   2316  CD  ILE A 166      13.252  15.577 -18.098  1.00  0.00      A    C
ATOM   2317  HD1 ILE A 166      14.212  15.470 -18.646  1.00  0.00      A    H
ATOM   2318  HD2 ILE A 166      12.805  16.532 -18.448  1.00  0.00      A    H
ATOM   2319  HD3 ILE A 166      13.453  15.663 -17.008  1.00  0.00      A    H
ATOM   2320  C   ILE A 166      10.151  13.153 -21.290  1.00  0.00      A    C
ATOM   2321  O   ILE A 166      10.850  12.968 -22.279  1.00  0.00      A    O
ATOM   2322  N   VAL A 167       8.818  13.172 -21.377  1.00  0.00      A    N
ATOM   2323  HN  VAL A 167       8.239  13.454 -20.616  1.00  0.00      A    H
ATOM   2324  CA  VAL A 167       8.140  12.915 -22.579  1.00  0.00      A    C
ATOM   2325  HA  VAL A 167       8.733  12.198 -23.127  1.00  0.00      A    H
ATOM   2326  CB  VAL A 167       6.787  12.207 -22.420  1.00  0.00      A    C
ATOM   2327  HB  VAL A 167       6.223  12.167 -23.376  1.00  0.00      A    H
ATOM   2328  CG1 VAL A 167       6.915  10.712 -21.972  1.00  0.00      A    C
ATOM   2329 HG11 VAL A 167       5.933  10.210 -22.108  1.00  0.00      A    H
ATOM   2330 HG12 VAL A 167       7.705  10.278 -22.623  1.00  0.00      A    H
ATOM   2331 HG13 VAL A 167       7.275  10.690 -20.922  1.00  0.00      A    H
ATOM   2332  CG2 VAL A 167       5.827  12.929 -21.464  1.00  0.00      A    C
ATOM   2333 HG21 VAL A 167       4.874  12.415 -21.217  1.00  0.00      A    H
ATOM   2334 HG22 VAL A 167       6.124  13.272 -20.450  1.00  0.00      A    H
ATOM   2335 HG23 VAL A 167       5.624  13.869 -22.020  1.00  0.00      A    H
ATOM   2336  C   VAL A 167       7.908  14.200 -23.454  1.00  0.00      A    C
ATOM   2337  O   VAL A 167       7.511  14.081 -24.615  1.00  0.00      A    O
ATOM   2338  N   GLY A 168       8.240  15.385 -22.965  1.00  0.00      A    N
ATOM   2339  HN  GLY A 168       8.583  15.527 -22.040  1.00  0.00      A    H
ATOM   2340  CA  GLY A 168       8.369  16.542 -23.786  1.00  0.00      A    C
ATOM   2341  HA1 GLY A 168       9.283  16.574 -24.361  1.00  0.00      A    H
ATOM   2342  HA2 GLY A 168       7.508  16.585 -24.436  1.00  0.00      A    H
ATOM   2343  C   GLY A 168       8.551  17.777 -22.956  1.00  0.00      A    C
ATOM   2344  O   GLY A 168       9.000  17.757 -21.827  1.00  0.00      A    O
ATOM   2345  N   TYR A 169       8.265  18.962 -23.609  1.00  0.00      A    N
ATOM   2346  HN  TYR A 169       7.772  18.797 -24.460  1.00  0.00      A    H
ATOM   2347  CA  TYR A 169       8.379  20.292 -23.031  1.00  0.00      A    C
ATOM   2348  HA  TYR A 169       8.055  20.332 -22.001  1.00  0.00      A    H
ATOM   2349  CB  TYR A 169       9.828  20.877 -23.035  1.00  0.00      A    C
ATOM   2350  HB1 TYR A 169       9.810  21.883 -22.562  1.00  0.00      A    H
ATOM   2351  HB2 TYR A 169      10.527  20.260 -22.431  1.00  0.00      A    H
ATOM   2352  CG  TYR A 169      10.393  21.011 -24.467  1.00  0.00      A    C
ATOM   2353  CD1 TYR A 169      10.292  22.259 -25.151  1.00  0.00      A    C
ATOM   2354  HD1 TYR A 169       9.712  23.090 -24.779  1.00  0.00      A    H
ATOM   2355  CE1 TYR A 169      10.763  22.403 -26.399  1.00  0.00      A    C
ATOM   2356  HE1 TYR A 169      10.565  23.337 -26.903  1.00  0.00      A    H
ATOM   2357  CZ  TYR A 169      11.507  21.406 -27.060  1.00  0.00      A    C
ATOM   2358  OH  TYR A 169      11.983  21.654 -28.360  1.00  0.00      A    O
ATOM   2359  HH  TYR A 169      11.407  22.222 -28.877  1.00  0.00      A    H
ATOM   2360  CD2 TYR A 169      11.171  20.040 -25.066  1.00  0.00      A    C
ATOM   2361  HD2 TYR A 169      11.316  19.057 -24.641  1.00  0.00      A    H
ATOM   2362  CE2 TYR A 169      11.732  20.245 -26.343  1.00  0.00      A    C
ATOM   2363  HE2 TYR A 169      12.263  19.535 -26.958  1.00  0.00      A    H
ATOM   2364  C   TYR A 169       7.380  21.323 -23.705  1.00  0.00      A    C
ATOM   2365  O   TYR A 169       6.884  21.080 -24.800  1.00  0.00      A    O
ATOM   2366  N   SER A 170       7.221  22.519 -23.011  1.00  0.00      A    N
ATOM   2367  HN  SER A 170       7.597  22.500 -22.088  1.00  0.00      A    H
ATOM   2368  CA  SER A 170       6.799  23.771 -23.615  1.00  0.00      A    C
ATOM   2369  HA  SER A 170       6.606  23.751 -24.678  1.00  0.00      A    H
ATOM   2370  CB  SER A 170       5.555  24.332 -22.900  1.00  0.00      A    C
ATOM   2371  HB1 SER A 170       4.752  23.564 -22.915  1.00  0.00      A    H
ATOM   2372  HB2 SER A 170       5.813  24.540 -21.840  1.00  0.00      A    H
ATOM   2373  OG  SER A 170       5.148  25.584 -23.576  1.00  0.00      A    O
ATOM   2374  HG1 SER A 170       4.285  25.871 -23.270  1.00  0.00      A    H
ATOM   2375  C   SER A 170       7.956  24.726 -23.328  1.00  0.00      A    C
ATOM   2376  O   SER A 170       8.502  24.804 -22.235  1.00  0.00      A    O
ATOM   2377  N   SER A 171       8.421  25.352 -24.420  1.00  0.00      A    N
ATOM   2378  HN  SER A 171       8.026  25.081 -25.294  1.00  0.00      A    H
ATOM   2379  CA  SER A 171       9.256  26.471 -24.381  1.00  0.00      A    C
ATOM   2380  HA  SER A 171       9.606  26.744 -23.397  1.00  0.00      A    H
ATOM   2381  CB  SER A 171      10.712  26.201 -25.068  1.00  0.00      A    C
ATOM   2382  HB1 SER A 171      11.391  27.078 -25.000  1.00  0.00      A    H
ATOM   2383  HB2 SER A 171      11.226  25.319 -24.630  1.00  0.00      A    H
ATOM   2384  OG  SER A 171      10.576  25.959 -26.470  1.00  0.00      A    O
ATOM   2385  HG1 SER A 171      11.433  25.621 -26.740  1.00  0.00      A    H
ATOM   2386  C   SER A 171       8.619  27.662 -25.074  1.00  0.00      A    C
ATOM   2387  O   SER A 171       9.227  28.601 -25.532  1.00  0.00      A    O
ATOM   2388  N   GLU A 172       7.221  27.673 -25.041  1.00  0.00      A    N
ATOM   2389  HN  GLU A 172       6.775  26.929 -24.551  1.00  0.00      A    H
ATOM   2390  CA  GLU A 172       6.337  28.713 -25.615  1.00  0.00      A    C
ATOM   2391  HA  GLU A 172       6.794  28.839 -26.585  1.00  0.00      A    H
ATOM   2392  CB  GLU A 172       4.881  28.064 -25.782  1.00  0.00      A    C
ATOM   2393  HB1 GLU A 172       5.016  26.978 -25.976  1.00  0.00      A    H
ATOM   2394  HB2 GLU A 172       4.421  28.232 -24.785  1.00  0.00      A    H
ATOM   2395  CG  GLU A 172       4.059  28.669 -26.981  1.00  0.00      A    C
ATOM   2396  HG1 GLU A 172       3.842  29.758 -26.938  1.00  0.00      A    H
ATOM   2397  HG2 GLU A 172       4.576  28.567 -27.959  1.00  0.00      A    H
ATOM   2398  CD  GLU A 172       2.772  27.949 -27.044  1.00  0.00      A    C
ATOM   2399  OE1 GLU A 172       2.113  27.790 -26.005  1.00  0.00      A    O
ATOM   2400  OE2 GLU A 172       2.387  27.633 -28.198  1.00  0.00      A    O
ATOM   2401  C   GLU A 172       6.395  30.046 -24.780  1.00  0.00      A    C
ATOM   2402  O   GLU A 172       7.398  30.310 -24.142  1.00  0.00      A    O
ATOM   2403  N   ASP A 173       5.246  30.781 -24.696  1.00  0.00      A    N
ATOM   2404  HN  ASP A 173       4.510  30.390 -25.243  1.00  0.00      A    H
ATOM   2405  CA  ASP A 173       4.986  32.131 -24.211  1.00  0.00      A    C
ATOM   2406  HA  ASP A 173       5.949  32.610 -24.316  1.00  0.00      A    H
ATOM   2407  CB  ASP A 173       3.927  32.880 -25.052  1.00  0.00      A    C
ATOM   2408  HB1 ASP A 173       2.945  32.359 -25.069  1.00  0.00      A    H
ATOM   2409  HB2 ASP A 173       3.717  33.884 -24.626  1.00  0.00      A    H
ATOM   2410  CG  ASP A 173       4.525  33.169 -26.437  1.00  0.00      A    C
ATOM   2411  OD1 ASP A 173       3.889  32.825 -27.453  1.00  0.00      A    O
ATOM   2412  OD2 ASP A 173       5.584  33.755 -26.461  1.00  0.00      A    O
ATOM   2413  C   ASP A 173       4.776  32.234 -22.614  1.00  0.00      A    C
ATOM   2414  O   ASP A 173       5.586  32.800 -21.885  1.00  0.00      A    O
ATOM   2415  N   ASP A 174       3.743  31.486 -22.106  1.00  0.00      A    N
ATOM   2416  HN  ASP A 174       3.159  30.953 -22.714  1.00  0.00      A    H
ATOM   2417  CA  ASP A 174       3.231  31.699 -20.741  1.00  0.00      A    C
ATOM   2418  HA  ASP A 174       3.518  32.690 -20.424  1.00  0.00      A    H
ATOM   2419  CB  ASP A 174       1.668  31.701 -20.641  1.00  0.00      A    C
ATOM   2420  HB1 ASP A 174       1.281  30.797 -21.159  1.00  0.00      A    H
ATOM   2421  HB2 ASP A 174       1.160  31.719 -19.653  1.00  0.00      A    H
ATOM   2422  CG  ASP A 174       1.095  32.848 -21.462  1.00  0.00      A    C
ATOM   2423  OD1 ASP A 174       1.251  34.034 -21.029  1.00  0.00      A    O
ATOM   2424  OD2 ASP A 174       0.357  32.628 -22.452  1.00  0.00      A    O
ATOM   2425  C   ASP A 174       3.839  30.635 -19.827  1.00  0.00      A    C
ATOM   2426  O   ASP A 174       4.962  30.823 -19.337  1.00  0.00      A    O
ATOM   2427  N   VAL A 175       3.154  29.549 -19.538  1.00  0.00      A    N
ATOM   2428  HN  VAL A 175       2.320  29.414 -20.068  1.00  0.00      A    H
ATOM   2429  CA  VAL A 175       3.622  28.577 -18.590  1.00  0.00      A    C
ATOM   2430  HA  VAL A 175       4.397  28.946 -17.933  1.00  0.00      A    H
ATOM   2431  CB  VAL A 175       2.464  27.922 -17.821  1.00  0.00      A    C
ATOM   2432  HB  VAL A 175       2.078  27.094 -18.454  1.00  0.00      A    H
ATOM   2433  CG1 VAL A 175       2.912  27.320 -16.433  1.00  0.00      A    C
ATOM   2434 HG11 VAL A 175       3.603  26.469 -16.611  1.00  0.00      A    H
ATOM   2435 HG12 VAL A 175       3.326  27.921 -15.595  1.00  0.00      A    H
ATOM   2436 HG13 VAL A 175       1.978  26.889 -16.013  1.00  0.00      A    H
ATOM   2437  CG2 VAL A 175       1.311  28.816 -17.657  1.00  0.00      A    C
ATOM   2438 HG21 VAL A 175       0.817  29.115 -18.606  1.00  0.00      A    H
ATOM   2439 HG22 VAL A 175       0.479  28.622 -16.947  1.00  0.00      A    H
ATOM   2440 HG23 VAL A 175       1.732  29.781 -17.300  1.00  0.00      A    H
ATOM   2441  C   VAL A 175       4.477  27.634 -19.336  1.00  0.00      A    C
ATOM   2442  O   VAL A 175       4.064  26.861 -20.200  1.00  0.00      A    O
ATOM   2443  N   LYS A 176       5.794  27.729 -19.053  1.00  0.00      A    N
ATOM   2444  HN  LYS A 176       6.122  28.426 -18.421  1.00  0.00      A    H
ATOM   2445  CA  LYS A 176       6.874  26.863 -19.563  1.00  0.00      A    C
ATOM   2446  HA  LYS A 176       6.543  26.420 -20.490  1.00  0.00      A    H
ATOM   2447  CB  LYS A 176       8.099  27.829 -19.740  1.00  0.00      A    C
ATOM   2448  HB1 LYS A 176       8.434  28.154 -18.732  1.00  0.00      A    H
ATOM   2449  HB2 LYS A 176       8.975  27.360 -20.237  1.00  0.00      A    H
ATOM   2450  CG  LYS A 176       7.782  29.070 -20.541  1.00  0.00      A    C
ATOM   2451  HG1 LYS A 176       7.517  28.807 -21.587  1.00  0.00      A    H
ATOM   2452  HG2 LYS A 176       6.842  29.611 -20.303  1.00  0.00      A    H
ATOM   2453  CD  LYS A 176       8.922  30.128 -20.669  1.00  0.00      A    C
ATOM   2454  HD1 LYS A 176       9.469  30.096 -19.703  1.00  0.00      A    H
ATOM   2455  HD2 LYS A 176       9.684  29.602 -21.283  1.00  0.00      A    H
ATOM   2456  CE  LYS A 176       8.395  31.536 -21.008  1.00  0.00      A    C
ATOM   2457  HE1 LYS A 176       7.787  31.498 -21.938  1.00  0.00      A    H
ATOM   2458  HE2 LYS A 176       7.758  31.899 -20.173  1.00  0.00      A    H
ATOM   2459  NZ  LYS A 176       9.507  32.474 -21.177  1.00  0.00      A    N
ATOM   2460  HZ1 LYS A 176       9.874  32.664 -20.222  1.00  0.00      A    H
ATOM   2461  HZ2 LYS A 176      10.223  31.961 -21.730  1.00  0.00      A    H
ATOM   2462  HZ3 LYS A 176       9.210  33.335 -21.679  1.00  0.00      A    H
ATOM   2463  C   LYS A 176       7.158  25.703 -18.611  1.00  0.00      A    C
ATOM   2464  O   LYS A 176       7.400  25.843 -17.414  1.00  0.00      A    O
ATOM   2465  N   TYR A 177       7.258  24.538 -19.189  1.00  0.00      A    N
ATOM   2466  HN  TYR A 177       7.017  24.455 -20.153  1.00  0.00      A    H
ATOM   2467  CA  TYR A 177       7.292  23.314 -18.421  1.00  0.00      A    C
ATOM   2468  HA  TYR A 177       7.897  23.479 -17.542  1.00  0.00      A    H
ATOM   2469  CB  TYR A 177       5.859  22.790 -17.959  1.00  0.00      A    C
ATOM   2470  HB1 TYR A 177       5.924  21.776 -17.509  1.00  0.00      A    H
ATOM   2471  HB2 TYR A 177       5.554  23.508 -17.168  1.00  0.00      A    H
ATOM   2472  CG  TYR A 177       4.846  22.832 -19.092  1.00  0.00      A    C
ATOM   2473  CD1 TYR A 177       4.796  21.721 -19.976  1.00  0.00      A    C
ATOM   2474  HD1 TYR A 177       5.455  20.869 -19.895  1.00  0.00      A    H
ATOM   2475  CE1 TYR A 177       3.812  21.646 -20.974  1.00  0.00      A    C
ATOM   2476  HE1 TYR A 177       3.734  20.778 -21.613  1.00  0.00      A    H
ATOM   2477  CZ  TYR A 177       2.821  22.642 -20.951  1.00  0.00      A    C
ATOM   2478  OH  TYR A 177       1.851  22.453 -21.978  1.00  0.00      A    O
ATOM   2479  HH  TYR A 177       1.110  22.991 -21.690  1.00  0.00      A    H
ATOM   2480  CD2 TYR A 177       3.817  23.819 -19.176  1.00  0.00      A    C
ATOM   2481  HD2 TYR A 177       3.918  24.556 -18.392  1.00  0.00      A    H
ATOM   2482  CE2 TYR A 177       2.761  23.720 -20.084  1.00  0.00      A    C
ATOM   2483  HE2 TYR A 177       2.088  24.555 -20.206  1.00  0.00      A    H
ATOM   2484  C   TYR A 177       8.020  22.128 -19.182  1.00  0.00      A    C
ATOM   2485  O   TYR A 177       8.217  22.124 -20.362  1.00  0.00      A    O
ATOM   2486  N   TRP A 178       8.402  21.033 -18.463  1.00  0.00      A    N
ATOM   2487  HN  TRP A 178       8.332  20.940 -17.473  1.00  0.00      A    H
ATOM   2488  CA  TRP A 178       8.701  19.740 -18.874  1.00  0.00      A    C
ATOM   2489  HA  TRP A 178       8.948  19.770 -19.925  1.00  0.00      A    H
ATOM   2490  CB  TRP A 178       9.763  19.080 -17.949  1.00  0.00      A    C
ATOM   2491  HB1 TRP A 178       9.370  19.064 -16.910  1.00  0.00      A    H
ATOM   2492  HB2 TRP A 178      10.002  18.043 -18.269  1.00  0.00      A    H
ATOM   2493  CG  TRP A 178      11.002  19.913 -17.983  1.00  0.00      A    C
ATOM   2494  CD1 TRP A 178      11.586  20.588 -16.962  1.00  0.00      A    C
ATOM   2495  HD1 TRP A 178      11.340  20.605 -15.910  1.00  0.00      A    H
ATOM   2496  NE1 TRP A 178      12.827  21.114 -17.393  1.00  0.00      A    N
ATOM   2497  HE1 TRP A 178      13.329  21.823 -16.948  1.00  0.00      A    H
ATOM   2498  CE2 TRP A 178      13.021  20.770 -18.637  1.00  0.00      A    C
ATOM   2499  CD2 TRP A 178      11.913  19.953 -19.132  1.00  0.00      A    C
ATOM   2500  CE3 TRP A 178      11.912  19.401 -20.431  1.00  0.00      A    C
ATOM   2501  HE3 TRP A 178      11.191  18.644 -20.703  1.00  0.00      A    H
ATOM   2502  CZ3 TRP A 178      12.859  19.855 -21.352  1.00  0.00      A    C
ATOM   2503  HZ3 TRP A 178      12.939  19.508 -22.372  1.00  0.00      A    H
ATOM   2504  CZ2 TRP A 178      14.015  21.180 -19.618  1.00  0.00      A    C
ATOM   2505  HZ2 TRP A 178      14.746  21.888 -19.256  1.00  0.00      A    H
ATOM   2506  CH2 TRP A 178      13.871  20.732 -20.959  1.00  0.00      A    C
ATOM   2507  HH2 TRP A 178      14.655  20.938 -21.672  1.00  0.00      A    H
ATOM   2508  C   TRP A 178       7.472  18.949 -18.692  1.00  0.00      A    C
ATOM   2509  O   TRP A 178       6.603  19.279 -17.899  1.00  0.00      A    O
ATOM   2510  N   ILE A 179       7.336  17.864 -19.472  1.00  0.00      A    N
ATOM   2511  HN  ILE A 179       7.910  17.658 -20.261  1.00  0.00      A    H
ATOM   2512  CA  ILE A 179       6.156  16.959 -19.332  1.00  0.00      A    C
ATOM   2513  HA  ILE A 179       5.507  17.401 -18.590  1.00  0.00      A    H
ATOM   2514  CB  ILE A 179       5.277  16.801 -20.508  1.00  0.00      A    C
ATOM   2515  HB  ILE A 179       5.738  16.183 -21.308  1.00  0.00      A    H
ATOM   2516  CG2 ILE A 179       4.013  16.067 -20.013  1.00  0.00      A    C
ATOM   2517 HG21 ILE A 179       3.403  15.915 -20.929  1.00  0.00      A    H
ATOM   2518 HG22 ILE A 179       4.184  15.139 -19.428  1.00  0.00      A    H
ATOM   2519 HG23 ILE A 179       3.444  16.800 -19.402  1.00  0.00      A    H
ATOM   2520  CG1 ILE A 179       4.805  18.188 -21.014  1.00  0.00      A    C
ATOM   2521 HG11 ILE A 179       4.020  18.643 -20.373  1.00  0.00      A    H
ATOM   2522 HG12 ILE A 179       5.713  18.824 -21.089  1.00  0.00      A    H
ATOM   2523  CD  ILE A 179       4.171  18.095 -22.402  1.00  0.00      A    C
ATOM   2524  HD1 ILE A 179       4.037  19.119 -22.812  1.00  0.00      A    H
ATOM   2525  HD2 ILE A 179       4.969  17.661 -23.042  1.00  0.00      A    H
ATOM   2526  HD3 ILE A 179       3.167  17.620 -22.382  1.00  0.00      A    H
ATOM   2527  C   ILE A 179       6.831  15.654 -18.953  1.00  0.00      A    C
ATOM   2528  O   ILE A 179       7.754  15.198 -19.608  1.00  0.00      A    O
ATOM   2529  N   VAL A 180       6.365  15.031 -17.869  1.00  0.00      A    N
ATOM   2530  HN  VAL A 180       5.618  15.345 -17.288  1.00  0.00      A    H
ATOM   2531  CA  VAL A 180       7.130  13.994 -17.103  1.00  0.00      A    C
ATOM   2532  HA  VAL A 180       7.955  13.697 -17.734  1.00  0.00      A    H
ATOM   2533  CB  VAL A 180       7.595  14.632 -15.788  1.00  0.00      A    C
ATOM   2534  HB  VAL A 180       6.696  15.031 -15.272  1.00  0.00      A    H
ATOM   2535  CG1 VAL A 180       8.417  13.647 -14.960  1.00  0.00      A    C
ATOM   2536 HG11 VAL A 180       7.785  12.944 -14.376  1.00  0.00      A    H
ATOM   2537 HG12 VAL A 180       9.227  13.147 -15.534  1.00  0.00      A    H
ATOM   2538 HG13 VAL A 180       8.898  14.224 -14.142  1.00  0.00      A    H
ATOM   2539  CG2 VAL A 180       8.608  15.812 -15.939  1.00  0.00      A    C
ATOM   2540 HG21 VAL A 180       8.127  16.606 -16.550  1.00  0.00      A    H
ATOM   2541 HG22 VAL A 180       8.817  16.174 -14.910  1.00  0.00      A    H
ATOM   2542 HG23 VAL A 180       9.518  15.415 -16.438  1.00  0.00      A    H
ATOM   2543  C   VAL A 180       6.252  12.802 -16.962  1.00  0.00      A    C
ATOM   2544  O   VAL A 180       5.162  12.837 -16.392  1.00  0.00      A    O
ATOM   2545  N   LYS A 181       6.756  11.612 -17.410  1.00  0.00      A    N
ATOM   2546  HN  LYS A 181       7.701  11.576 -17.725  1.00  0.00      A    H
ATOM   2547  CA  LYS A 181       6.093  10.342 -17.151  1.00  0.00      A    C
ATOM   2548  HA  LYS A 181       5.025  10.449 -17.038  1.00  0.00      A    H
ATOM   2549  CB  LYS A 181       6.431   9.307 -18.255  1.00  0.00      A    C
ATOM   2550  HB1 LYS A 181       5.734   9.354 -19.119  1.00  0.00      A    H
ATOM   2551  HB2 LYS A 181       7.406   9.559 -18.724  1.00  0.00      A    H
ATOM   2552  CG  LYS A 181       6.634   7.814 -17.900  1.00  0.00      A    C
ATOM   2553  HG1 LYS A 181       7.627   7.847 -17.404  1.00  0.00      A    H
ATOM   2554  HG2 LYS A 181       5.874   7.386 -17.212  1.00  0.00      A    H
ATOM   2555  CD  LYS A 181       6.613   6.886 -19.081  1.00  0.00      A    C
ATOM   2556  HD1 LYS A 181       5.640   7.078 -19.582  1.00  0.00      A    H
ATOM   2557  HD2 LYS A 181       7.363   7.195 -19.840  1.00  0.00      A    H
ATOM   2558  CE  LYS A 181       6.962   5.428 -18.829  1.00  0.00      A    C
ATOM   2559  HE1 LYS A 181       8.038   5.382 -18.554  1.00  0.00      A    H
ATOM   2560  HE2 LYS A 181       6.470   5.007 -17.927  1.00  0.00      A    H
ATOM   2561  NZ  LYS A 181       6.630   4.652 -20.017  1.00  0.00      A    N
ATOM   2562  HZ1 LYS A 181       6.662   5.222 -20.885  1.00  0.00      A    H
ATOM   2563  HZ2 LYS A 181       7.048   3.699 -20.025  1.00  0.00      A    H
ATOM   2564  HZ3 LYS A 181       5.614   4.440 -19.947  1.00  0.00      A    H
ATOM   2565  C   LYS A 181       6.766   9.811 -15.900  1.00  0.00      A    C
ATOM   2566  O   LYS A 181       7.980   9.673 -15.865  1.00  0.00      A    O
ATOM   2567  N   ASN A 182       6.000   9.508 -14.823  1.00  0.00      A    N
ATOM   2568  HN  ASN A 182       5.037   9.752 -14.902  1.00  0.00      A    H
ATOM   2569  CA  ASN A 182       6.434   8.834 -13.580  1.00  0.00      A    C
ATOM   2570  HA  ASN A 182       7.450   9.123 -13.355  1.00  0.00      A    H
ATOM   2571  CB  ASN A 182       5.644   9.434 -12.370  1.00  0.00      A    C
ATOM   2572  HB1 ASN A 182       6.336   9.460 -11.501  1.00  0.00      A    H
ATOM   2573  HB2 ASN A 182       5.431  10.507 -12.565  1.00  0.00      A    H
ATOM   2574  CG  ASN A 182       4.406   8.830 -11.774  1.00  0.00      A    C
ATOM   2575  OD1 ASN A 182       4.293   8.374 -10.613  1.00  0.00      A    O
ATOM   2576  ND2 ASN A 182       3.443   8.606 -12.655  1.00  0.00      A    N
ATOM   2577 HD21 ASN A 182       2.721   7.986 -12.348  1.00  0.00      A    H
ATOM   2578 HD22 ASN A 182       3.255   9.288 -13.361  1.00  0.00      A    H
ATOM   2579  C   ASN A 182       6.359   7.345 -13.676  1.00  0.00      A    C
ATOM   2580  O   ASN A 182       6.041   6.768 -14.730  1.00  0.00      A    O
ATOM   2581  N   SER A 183       6.525   6.654 -12.538  1.00  0.00      A    N
ATOM   2582  HN  SER A 183       6.816   7.104 -11.697  1.00  0.00      A    H
ATOM   2583  CA  SER A 183       6.598   5.233 -12.391  1.00  0.00      A    C
ATOM   2584  HA  SER A 183       6.217   4.772 -13.290  1.00  0.00      A    H
ATOM   2585  CB  SER A 183       8.028   4.994 -12.009  1.00  0.00      A    C
ATOM   2586  HB1 SER A 183       8.244   3.976 -11.620  1.00  0.00      A    H
ATOM   2587  HB2 SER A 183       8.557   5.088 -12.982  1.00  0.00      A    H
ATOM   2588  OG  SER A 183       8.538   5.867 -11.031  1.00  0.00      A    O
ATOM   2589  HG1 SER A 183       9.030   5.371 -10.372  1.00  0.00      A    H
ATOM   2590  C   SER A 183       5.628   4.822 -11.400  1.00  0.00      A    C
ATOM   2591  O   SER A 183       4.735   3.960 -11.613  1.00  0.00      A    O
ATOM   2592  N   TRP A 184       5.753   5.456 -10.272  1.00  0.00      A    N
ATOM   2593  HN  TRP A 184       6.558   6.043 -10.309  1.00  0.00      A    H
ATOM   2594  CA  TRP A 184       5.106   5.174  -9.034  1.00  0.00      A    C
ATOM   2595  HA  TRP A 184       5.490   4.218  -8.709  1.00  0.00      A    H
ATOM   2596  CB  TRP A 184       5.471   6.245  -8.004  1.00  0.00      A    C
ATOM   2597  HB1 TRP A 184       6.582   6.238  -8.017  1.00  0.00      A    H
ATOM   2598  HB2 TRP A 184       5.255   7.213  -8.505  1.00  0.00      A    H
ATOM   2599  CG  TRP A 184       4.871   6.180  -6.572  1.00  0.00      A    C
ATOM   2600  CD1 TRP A 184       5.075   5.283  -5.568  1.00  0.00      A    C
ATOM   2601  HD1 TRP A 184       5.635   4.364  -5.658  1.00  0.00      A    H
ATOM   2602  NE1 TRP A 184       4.499   5.744  -4.374  1.00  0.00      A    N
ATOM   2603  HE1 TRP A 184       4.767   5.368  -3.514  1.00  0.00      A    H
ATOM   2604  CE2 TRP A 184       4.081   7.018  -4.591  1.00  0.00      A    C
ATOM   2605  CD2 TRP A 184       4.175   7.311  -5.933  1.00  0.00      A    C
ATOM   2606  CE3 TRP A 184       3.812   8.573  -6.458  1.00  0.00      A    C
ATOM   2607  HE3 TRP A 184       3.943   8.850  -7.494  1.00  0.00      A    H
ATOM   2608  CZ3 TRP A 184       3.340   9.507  -5.557  1.00  0.00      A    C
ATOM   2609  HZ3 TRP A 184       3.152  10.497  -5.945  1.00  0.00      A    H
ATOM   2610  CZ2 TRP A 184       3.640   7.958  -3.665  1.00  0.00      A    C
ATOM   2611  HZ2 TRP A 184       3.564   7.654  -2.632  1.00  0.00      A    H
ATOM   2612  CH2 TRP A 184       3.201   9.194  -4.180  1.00  0.00      A    C
ATOM   2613  HH2 TRP A 184       3.038   9.974  -3.451  1.00  0.00      A    H
ATOM   2614  C   TRP A 184       3.602   5.088  -9.122  1.00  0.00      A    C
ATOM   2615  O   TRP A 184       3.004   4.094  -8.578  1.00  0.00      A    O
ATOM   2616  N   GLY A 185       2.960   6.050  -9.779  1.00  0.00      A    N
ATOM   2617  HN  GLY A 185       3.359   6.900 -10.116  1.00  0.00      A    H
ATOM   2618  CA  GLY A 185       1.481   6.032  -9.832  1.00  0.00      A    C
ATOM   2619  HA1 GLY A 185       0.996   5.215  -9.319  1.00  0.00      A    H
ATOM   2620  HA2 GLY A 185       1.236   6.959  -9.334  1.00  0.00      A    H
ATOM   2621  C   GLY A 185       0.903   6.067 -11.244  1.00  0.00      A    C
ATOM   2622  O   GLY A 185       1.270   6.909 -12.076  1.00  0.00      A    O
ATOM   2623  N   THR A 186      -0.101   5.183 -11.513  1.00  0.00      A    N
ATOM   2624  HN  THR A 186      -0.322   4.371 -10.979  1.00  0.00      A    H
ATOM   2625  CA  THR A 186      -0.894   5.152 -12.775  1.00  0.00      A    C
ATOM   2626  HA  THR A 186      -0.282   5.435 -13.619  1.00  0.00      A    H
ATOM   2627  CB  THR A 186      -1.443   3.795 -13.068  1.00  0.00      A    C
ATOM   2628  HB  THR A 186      -2.262   3.949 -13.803  1.00  0.00      A    H
ATOM   2629  OG1 THR A 186      -2.064   3.159 -11.955  1.00  0.00      A    O
ATOM   2630  HG1 THR A 186      -2.630   2.533 -12.412  1.00  0.00      A    H
ATOM   2631  CG2 THR A 186      -0.337   2.930 -13.599  1.00  0.00      A    C
ATOM   2632 HG21 THR A 186       0.188   3.472 -14.415  1.00  0.00      A    H
ATOM   2633 HG22 THR A 186       0.399   2.670 -12.808  1.00  0.00      A    H
ATOM   2634 HG23 THR A 186      -0.710   1.964 -14.000  1.00  0.00      A    H
ATOM   2635  C   THR A 186      -2.019   6.129 -12.813  1.00  0.00      A    C
ATOM   2636  O   THR A 186      -2.165   6.859 -13.777  1.00  0.00      A    O
ATOM   2637  N   SER A 187      -2.921   6.200 -11.780  1.00  0.00      A    N
ATOM   2638  HN  SER A 187      -2.854   5.522 -11.053  1.00  0.00      A    H
ATOM   2639  CA  SER A 187      -4.049   7.013 -11.594  1.00  0.00      A    C
ATOM   2640  HA  SER A 187      -4.527   7.289 -12.523  1.00  0.00      A    H
ATOM   2641  CB  SER A 187      -5.024   6.274 -10.694  1.00  0.00      A    C
ATOM   2642  HB1 SER A 187      -5.959   6.863 -10.577  1.00  0.00      A    H
ATOM   2643  HB2 SER A 187      -5.240   5.311 -11.203  1.00  0.00      A    H
ATOM   2644  OG  SER A 187      -4.593   5.944  -9.331  1.00  0.00      A    O
ATOM   2645  HG1 SER A 187      -5.432   5.585  -9.031  1.00  0.00      A    H
ATOM   2646  C   SER A 187      -3.600   8.281 -10.870  1.00  0.00      A    C
ATOM   2647  O   SER A 187      -4.447   9.083 -10.462  1.00  0.00      A    O
ATOM   2648  N   TRP A 188      -2.292   8.534 -10.676  1.00  0.00      A    N
ATOM   2649  HN  TRP A 188      -1.599   7.890 -10.990  1.00  0.00      A    H
ATOM   2650  CA  TRP A 188      -1.805   9.718 -10.042  1.00  0.00      A    C
ATOM   2651  HA  TRP A 188      -2.623  10.050  -9.419  1.00  0.00      A    H
ATOM   2652  CB  TRP A 188      -0.703   9.376  -9.035  1.00  0.00      A    C
ATOM   2653  HB1 TRP A 188      -1.143   8.724  -8.251  1.00  0.00      A    H
ATOM   2654  HB2 TRP A 188       0.110   8.850  -9.580  1.00  0.00      A    H
ATOM   2655  CG  TRP A 188       0.073  10.606  -8.357  1.00  0.00      A    C
ATOM   2656  CD1 TRP A 188      -0.165  11.327  -7.213  1.00  0.00      A    C
ATOM   2657  HD1 TRP A 188      -0.994  11.120  -6.553  1.00  0.00      A    H
ATOM   2658  NE1 TRP A 188       0.775  12.327  -7.004  1.00  0.00      A    N
ATOM   2659  HE1 TRP A 188       1.014  12.805  -6.186  1.00  0.00      A    H
ATOM   2660  CE2 TRP A 188       1.642  12.281  -8.077  1.00  0.00      A    C
ATOM   2661  CD2 TRP A 188       1.201  11.297  -8.932  1.00  0.00      A    C
ATOM   2662  CE3 TRP A 188       1.813  11.079 -10.156  1.00  0.00      A    C
ATOM   2663  HE3 TRP A 188       1.588  10.292 -10.861  1.00  0.00      A    H
ATOM   2664  CZ3 TRP A 188       2.915  11.844 -10.464  1.00  0.00      A    C
ATOM   2665  HZ3 TRP A 188       3.354  11.751 -11.446  1.00  0.00      A    H
ATOM   2666  CZ2 TRP A 188       2.786  13.018  -8.361  1.00  0.00      A    C
ATOM   2667  HZ2 TRP A 188       3.114  13.889  -7.813  1.00  0.00      A    H
ATOM   2668  CH2 TRP A 188       3.403  12.815  -9.624  1.00  0.00      A    C
ATOM   2669  HH2 TRP A 188       4.308  13.379  -9.792  1.00  0.00      A    H
ATOM   2670  C   TRP A 188      -1.603  10.814 -11.122  1.00  0.00      A    C
ATOM   2671  O   TRP A 188      -1.364  10.555 -12.268  1.00  0.00      A    O
ATOM   2672  N   GLY A 189      -1.547  12.125 -10.720  1.00  0.00      A    N
ATOM   2673  HN  GLY A 189      -1.613  12.246  -9.733  1.00  0.00      A    H
ATOM   2674  CA  GLY A 189      -1.380  13.232 -11.592  1.00  0.00      A    C
ATOM   2675  HA1 GLY A 189      -1.469  14.092 -10.944  1.00  0.00      A    H
ATOM   2676  HA2 GLY A 189      -0.379  13.123 -11.981  1.00  0.00      A    H
ATOM   2677  C   GLY A 189      -2.415  13.349 -12.765  1.00  0.00      A    C
ATOM   2678  O   GLY A 189      -3.567  13.057 -12.649  1.00  0.00      A    O
ATOM   2679  N   ILE A 190      -1.942  13.749 -13.984  1.00  0.00      A    N
ATOM   2680  HN  ILE A 190      -0.987  14.028 -14.041  1.00  0.00      A    H
ATOM   2681  CA  ILE A 190      -2.735  13.704 -15.211  1.00  0.00      A    C
ATOM   2682  HA  ILE A 190      -3.756  13.916 -14.931  1.00  0.00      A    H
ATOM   2683  CB  ILE A 190      -2.504  14.955 -16.090  1.00  0.00      A    C
ATOM   2684  HB  ILE A 190      -1.474  14.850 -16.493  1.00  0.00      A    H
ATOM   2685  CG2 ILE A 190      -3.479  14.902 -17.308  1.00  0.00      A    C
ATOM   2686 HG21 ILE A 190      -3.078  15.508 -18.149  1.00  0.00      A    H
ATOM   2687 HG22 ILE A 190      -3.598  13.870 -17.703  1.00  0.00      A    H
ATOM   2688 HG23 ILE A 190      -4.457  15.328 -16.997  1.00  0.00      A    H
ATOM   2689  CG1 ILE A 190      -2.790  16.207 -15.332  1.00  0.00      A    C
ATOM   2690 HG11 ILE A 190      -3.806  16.227 -14.882  1.00  0.00      A    H
ATOM   2691 HG12 ILE A 190      -1.984  16.233 -14.568  1.00  0.00      A    H
ATOM   2692  CD  ILE A 190      -2.591  17.563 -15.996  1.00  0.00      A    C
ATOM   2693  HD1 ILE A 190      -2.522  18.308 -15.175  1.00  0.00      A    H
ATOM   2694  HD2 ILE A 190      -1.746  17.700 -16.705  1.00  0.00      A    H
ATOM   2695  HD3 ILE A 190      -3.388  17.767 -16.742  1.00  0.00      A    H
ATOM   2696  C   ILE A 190      -2.603  12.398 -15.937  1.00  0.00      A    C
ATOM   2697  O   ILE A 190      -1.729  12.245 -16.768  1.00  0.00      A    O
ATOM   2698  N   ASP A 191      -3.494  11.440 -15.621  1.00  0.00      A    N
ATOM   2699  HN  ASP A 191      -4.276  11.651 -15.040  1.00  0.00      A    H
ATOM   2700  CA  ASP A 191      -3.401  10.109 -16.141  1.00  0.00      A    C
ATOM   2701  HA  ASP A 191      -4.108   9.552 -15.544  1.00  0.00      A    H
ATOM   2702  CB  ASP A 191      -3.961   9.856 -17.631  1.00  0.00      A    C
ATOM   2703  HB1 ASP A 191      -3.281  10.309 -18.383  1.00  0.00      A    H
ATOM   2704  HB2 ASP A 191      -4.051   8.777 -17.883  1.00  0.00      A    H
ATOM   2705  CG  ASP A 191      -5.290  10.553 -17.774  1.00  0.00      A    C
ATOM   2706  OD1 ASP A 191      -6.164  10.146 -16.940  1.00  0.00      A    O
ATOM   2707  OD2 ASP A 191      -5.485  11.520 -18.590  1.00  0.00      A    O
ATOM   2708  C   ASP A 191      -2.037   9.400 -16.026  1.00  0.00      A    C
ATOM   2709  O   ASP A 191      -1.690   8.586 -16.872  1.00  0.00      A    O
ATOM   2710  N   GLY A 192      -1.213   9.798 -15.011  1.00  0.00      A    N
ATOM   2711  HN  GLY A 192      -1.668  10.328 -14.299  1.00  0.00      A    H
ATOM   2712  CA  GLY A 192       0.140   9.346 -14.725  1.00  0.00      A    C
ATOM   2713  HA1 GLY A 192       0.298   8.962 -13.728  1.00  0.00      A    H
ATOM   2714  HA2 GLY A 192       0.392   8.605 -15.470  1.00  0.00      A    H
ATOM   2715  C   GLY A 192       1.247  10.386 -14.898  1.00  0.00      A    C
ATOM   2716  O   GLY A 192       2.408  10.197 -14.504  1.00  0.00      A    O
ATOM   2717  N   TYR A 193       0.872  11.433 -15.693  1.00  0.00      A    N
ATOM   2718  HN  TYR A 193      -0.027  11.514 -16.117  1.00  0.00      A    H
ATOM   2719  CA  TYR A 193       1.817  12.358 -16.161  1.00  0.00      A    C
ATOM   2720  HA  TYR A 193       2.805  11.925 -16.115  1.00  0.00      A    H
ATOM   2721  CB  TYR A 193       1.357  12.808 -17.597  1.00  0.00      A    C
ATOM   2722  HB1 TYR A 193       0.247  12.846 -17.610  1.00  0.00      A    H
ATOM   2723  HB2 TYR A 193       1.897  13.756 -17.806  1.00  0.00      A    H
ATOM   2724  CG  TYR A 193       1.818  11.893 -18.634  1.00  0.00      A    C
ATOM   2725  CD1 TYR A 193       0.841  10.952 -19.023  1.00  0.00      A    C
ATOM   2726  HD1 TYR A 193      -0.155  10.932 -18.606  1.00  0.00      A    H
ATOM   2727  CE1 TYR A 193       1.162   9.964 -19.929  1.00  0.00      A    C
ATOM   2728  HE1 TYR A 193       0.440   9.326 -20.416  1.00  0.00      A    H
ATOM   2729  CZ  TYR A 193       2.478   9.821 -20.410  1.00  0.00      A    C
ATOM   2730  OH  TYR A 193       2.863   8.930 -21.409  1.00  0.00      A    O
ATOM   2731  HH  TYR A 193       2.084   8.592 -21.856  1.00  0.00      A    H
ATOM   2732  CD2 TYR A 193       3.202  11.744 -19.080  1.00  0.00      A    C
ATOM   2733  HD2 TYR A 193       3.978  12.433 -18.782  1.00  0.00      A    H
ATOM   2734  CE2 TYR A 193       3.498  10.694 -19.929  1.00  0.00      A    C
ATOM   2735  HE2 TYR A 193       4.470  10.486 -20.352  1.00  0.00      A    H
ATOM   2736  C   TYR A 193       1.943  13.566 -15.255  1.00  0.00      A    C
ATOM   2737  O   TYR A 193       1.005  14.083 -14.613  1.00  0.00      A    O
ATOM   2738  N   PHE A 194       3.112  14.078 -15.138  1.00  0.00      A    N
ATOM   2739  HN  PHE A 194       3.791  13.713 -15.770  1.00  0.00      A    H
ATOM   2740  CA  PHE A 194       3.443  15.143 -14.227  1.00  0.00      A    C
ATOM   2741  HA  PHE A 194       2.582  15.507 -13.685  1.00  0.00      A    H
ATOM   2742  CB  PHE A 194       4.537  14.635 -13.264  1.00  0.00      A    C
ATOM   2743  HB1 PHE A 194       4.098  13.835 -12.630  1.00  0.00      A    H
ATOM   2744  HB2 PHE A 194       5.429  14.295 -13.833  1.00  0.00      A    H
ATOM   2745  CG  PHE A 194       4.944  15.675 -12.228  1.00  0.00      A    C
ATOM   2746  CD1 PHE A 194       4.108  15.896 -11.078  1.00  0.00      A    C
ATOM   2747  HD1 PHE A 194       3.172  15.364 -10.999  1.00  0.00      A    H
ATOM   2748  CE1 PHE A 194       4.573  16.607  -9.975  1.00  0.00      A    C
ATOM   2749  HE1 PHE A 194       3.897  16.685  -9.137  1.00  0.00      A    H
ATOM   2750  CZ  PHE A 194       5.894  17.205 -10.041  1.00  0.00      A    C
ATOM   2751  HZ  PHE A 194       6.148  17.877  -9.235  1.00  0.00      A    H
ATOM   2752  CD2 PHE A 194       6.232  16.305 -12.233  1.00  0.00      A    C
ATOM   2753  HD2 PHE A 194       6.846  16.059 -13.087  1.00  0.00      A    H
ATOM   2754  CE2 PHE A 194       6.669  17.111 -11.215  1.00  0.00      A    C
ATOM   2755  HE2 PHE A 194       7.588  17.666 -11.336  1.00  0.00      A    H
ATOM   2756  C   PHE A 194       3.866  16.331 -15.092  1.00  0.00      A    C
ATOM   2757  O   PHE A 194       4.447  16.257 -16.183  1.00  0.00      A    O
ATOM   2758  N   TYR A 195       3.614  17.555 -14.588  1.00  0.00      A    N
ATOM   2759  HN  TYR A 195       3.227  17.835 -13.713  1.00  0.00      A    H
ATOM   2760  CA  TYR A 195       4.040  18.791 -15.284  1.00  0.00      A    C
ATOM   2761  HA  TYR A 195       4.507  18.708 -16.254  1.00  0.00      A    H
ATOM   2762  CB  TYR A 195       2.765  19.642 -15.572  1.00  0.00      A    C
ATOM   2763  HB1 TYR A 195       2.065  19.677 -14.710  1.00  0.00      A    H
ATOM   2764  HB2 TYR A 195       3.001  20.700 -15.814  1.00  0.00      A    H
ATOM   2765  CG  TYR A 195       2.049  19.106 -16.751  1.00  0.00      A    C
ATOM   2766  CD1 TYR A 195       1.180  18.010 -16.734  1.00  0.00      A    C
ATOM   2767  HD1 TYR A 195       0.914  17.518 -15.810  1.00  0.00      A    H
ATOM   2768  CE1 TYR A 195       0.699  17.480 -17.935  1.00  0.00      A    C
ATOM   2769  HE1 TYR A 195       0.182  16.532 -17.911  1.00  0.00      A    H
ATOM   2770  CZ  TYR A 195       0.941  18.057 -19.156  1.00  0.00      A    C
ATOM   2771  OH  TYR A 195       0.526  17.529 -20.388  1.00  0.00      A    O
ATOM   2772  HH  TYR A 195       0.482  18.255 -21.015  1.00  0.00      A    H
ATOM   2773  CD2 TYR A 195       2.256  19.776 -17.953  1.00  0.00      A    C
ATOM   2774  HD2 TYR A 195       2.973  20.579 -18.031  1.00  0.00      A    H
ATOM   2775  CE2 TYR A 195       1.706  19.231 -19.125  1.00  0.00      A    C
ATOM   2776  HE2 TYR A 195       2.129  19.621 -20.039  1.00  0.00      A    H
ATOM   2777  C   TYR A 195       4.901  19.520 -14.287  1.00  0.00      A    C
ATOM   2778  O   TYR A 195       4.470  19.814 -13.153  1.00  0.00      A    O
ATOM   2779  N   LEU A 196       6.225  19.763 -14.583  1.00  0.00      A    N
ATOM   2780  HN  LEU A 196       6.632  19.444 -15.436  1.00  0.00      A    H
ATOM   2781  CA  LEU A 196       7.134  20.503 -13.700  1.00  0.00      A    C
ATOM   2782  HA  LEU A 196       6.690  20.774 -12.753  1.00  0.00      A    H
ATOM   2783  CB  LEU A 196       8.324  19.533 -13.502  1.00  0.00      A    C
ATOM   2784  HB1 LEU A 196       7.815  18.720 -12.941  1.00  0.00      A    H
ATOM   2785  HB2 LEU A 196       8.722  19.116 -14.452  1.00  0.00      A    H
ATOM   2786  CG  LEU A 196       9.470  20.101 -12.653  1.00  0.00      A    C
ATOM   2787  HG  LEU A 196       9.749  21.064 -13.131  1.00  0.00      A    H
ATOM   2788  CD1 LEU A 196       9.082  20.495 -11.174  1.00  0.00      A    C
ATOM   2789 HD11 LEU A 196       8.105  21.012 -11.070  1.00  0.00      A    H
ATOM   2790 HD12 LEU A 196       8.924  19.525 -10.657  1.00  0.00      A    H
ATOM   2791 HD13 LEU A 196       9.855  21.216 -10.834  1.00  0.00      A    H
ATOM   2792  CD2 LEU A 196      10.781  19.320 -12.628  1.00  0.00      A    C
ATOM   2793 HD21 LEU A 196      10.522  18.351 -12.152  1.00  0.00      A    H
ATOM   2794 HD22 LEU A 196      11.043  18.990 -13.656  1.00  0.00      A    H
ATOM   2795 HD23 LEU A 196      11.618  19.797 -12.075  1.00  0.00      A    H
ATOM   2796  C   LEU A 196       7.568  21.717 -14.390  1.00  0.00      A    C
ATOM   2797  O   LEU A 196       7.990  21.681 -15.520  1.00  0.00      A    O
ATOM   2798  N   GLU A 197       7.383  22.893 -13.749  1.00  0.00      A    N
ATOM   2799  HN  GLU A 197       6.901  22.842 -12.878  1.00  0.00      A    H
ATOM   2800  CA  GLU A 197       7.532  24.170 -14.342  1.00  0.00      A    C
ATOM   2801  HA  GLU A 197       7.017  24.139 -15.291  1.00  0.00      A    H
ATOM   2802  CB  GLU A 197       6.922  25.347 -13.438  1.00  0.00      A    C
ATOM   2803  HB1 GLU A 197       6.019  24.988 -12.900  1.00  0.00      A    H
ATOM   2804  HB2 GLU A 197       7.584  25.736 -12.635  1.00  0.00      A    H
ATOM   2805  CG  GLU A 197       6.452  26.493 -14.290  1.00  0.00      A    C
ATOM   2806  HG1 GLU A 197       7.193  26.780 -15.066  1.00  0.00      A    H
ATOM   2807  HG2 GLU A 197       5.566  26.054 -14.797  1.00  0.00      A    H
ATOM   2808  CD  GLU A 197       5.970  27.648 -13.517  1.00  0.00      A    C
ATOM   2809  OE1 GLU A 197       6.628  28.695 -13.608  1.00  0.00      A    O
ATOM   2810  OE2 GLU A 197       4.925  27.650 -12.819  1.00  0.00      A    O
ATOM   2811  C   GLU A 197       8.974  24.464 -14.594  1.00  0.00      A    C
ATOM   2812  O   GLU A 197       9.813  24.261 -13.701  1.00  0.00      A    O
ATOM   2813  N   ARG A 198       9.404  25.056 -15.778  1.00  0.00      A    N
ATOM   2814  HN  ARG A 198       8.671  25.220 -16.433  1.00  0.00      A    H
ATOM   2815  CA  ARG A 198      10.681  25.694 -15.998  1.00  0.00      A    C
ATOM   2816  HA  ARG A 198      11.196  25.555 -15.059  1.00  0.00      A    H
ATOM   2817  CB  ARG A 198      11.470  24.906 -17.125  1.00  0.00      A    C
ATOM   2818  HB1 ARG A 198      12.500  25.323 -17.145  1.00  0.00      A    H
ATOM   2819  HB2 ARG A 198      11.614  23.887 -16.708  1.00  0.00      A    H
ATOM   2820  CG  ARG A 198      10.832  24.952 -18.532  1.00  0.00      A    C
ATOM   2821  HG1 ARG A 198       9.775  24.616 -18.462  1.00  0.00      A    H
ATOM   2822  HG2 ARG A 198      10.698  26.030 -18.762  1.00  0.00      A    H
ATOM   2823  CD  ARG A 198      11.508  24.013 -19.581  1.00  0.00      A    C
ATOM   2824  HD1 ARG A 198      11.843  23.135 -18.990  1.00  0.00      A    H
ATOM   2825  HD2 ARG A 198      10.942  23.723 -20.492  1.00  0.00      A    H
ATOM   2826  NE  ARG A 198      12.731  24.752 -20.002  1.00  0.00      A    N
ATOM   2827  HE  ARG A 198      13.645  24.552 -19.651  1.00  0.00      A    H
ATOM   2828  CZ  ARG A 198      12.691  25.831 -20.767  1.00  0.00      A    C
ATOM   2829  NH1 ARG A 198      11.579  26.294 -21.372  1.00  0.00      A    N
ATOM   2830 HH11 ARG A 198      10.786  25.795 -21.023  1.00  0.00      A    H
ATOM   2831 HH12 ARG A 198      11.566  27.175 -21.845  1.00  0.00      A    H
ATOM   2832  NH2 ARG A 198      13.863  26.364 -21.055  1.00  0.00      A    N
ATOM   2833 HH21 ARG A 198      14.707  25.924 -20.751  1.00  0.00      A    H
ATOM   2834 HH22 ARG A 198      14.017  27.094 -21.722  1.00  0.00      A    H
ATOM   2835  C   ARG A 198      10.528  27.157 -16.289  1.00  0.00      A    C
ATOM   2836  O   ARG A 198       9.415  27.684 -16.527  1.00  0.00      A    O
ATOM   2837  N   ASP A 199      11.661  27.889 -16.241  1.00  0.00      A    N
ATOM   2838  HN  ASP A 199      12.434  27.499 -15.746  1.00  0.00      A    H
ATOM   2839  CA  ASP A 199      11.760  29.287 -16.508  1.00  0.00      A    C
ATOM   2840  HA  ASP A 199      11.075  29.657 -17.256  1.00  0.00      A    H
ATOM   2841  CB  ASP A 199      11.417  29.934 -15.146  1.00  0.00      A    C
ATOM   2842  HB1 ASP A 199      10.457  29.529 -14.758  1.00  0.00      A    H
ATOM   2843  HB2 ASP A 199      12.077  29.612 -14.312  1.00  0.00      A    H
ATOM   2844  CG  ASP A 199      11.332  31.415 -15.189  1.00  0.00      A    C
ATOM   2845  OD1 ASP A 199      10.927  32.048 -16.236  1.00  0.00      A    O
ATOM   2846  OD2 ASP A 199      11.715  32.091 -14.172  1.00  0.00      A    O
ATOM   2847  C   ASP A 199      13.129  29.585 -16.943  1.00  0.00      A    C
ATOM   2848  O   ASP A 199      13.459  29.609 -18.144  1.00  0.00      A    O
ATOM   2849  N   ASP A 200      14.016  29.867 -15.957  1.00  0.00      A    N
ATOM   2850  HN  ASP A 200      13.694  29.781 -15.018  1.00  0.00      A    H
ATOM   2851  CA  ASP A 200      15.329  30.352 -16.183  1.00  0.00      A    C
ATOM   2852  HA  ASP A 200      15.405  31.038 -17.013  1.00  0.00      A    H
ATOM   2853  CB  ASP A 200      15.880  31.061 -14.943  1.00  0.00      A    C
ATOM   2854  HB1 ASP A 200      16.790  31.665 -15.149  1.00  0.00      A    H
ATOM   2855  HB2 ASP A 200      15.235  31.941 -14.731  1.00  0.00      A    H
ATOM   2856  CG  ASP A 200      16.127  30.195 -13.727  1.00  0.00      A    C
ATOM   2857  OD1 ASP A 200      15.016  29.753 -13.169  1.00  0.00      A    O
ATOM   2858  OD2 ASP A 200      17.264  29.981 -13.224  1.00  0.00      A    O
ATOM   2859  C   ASP A 200      16.249  29.175 -16.582  1.00  0.00      A    C
ATOM   2860  O   ASP A 200      15.916  27.961 -16.603  1.00  0.00      A    O
ATOM   2861  N   THR A 201      17.528  29.560 -16.799  1.00  0.00      A    N
ATOM   2862  HN  THR A 201      17.746  30.527 -16.693  1.00  0.00      A    H
ATOM   2863  CA  THR A 201      18.651  28.736 -17.180  1.00  0.00      A    C
ATOM   2864  HA  THR A 201      18.301  28.018 -17.908  1.00  0.00      A    H
ATOM   2865  CB  THR A 201      19.698  29.495 -17.949  1.00  0.00      A    C
ATOM   2866  HB  THR A 201      20.317  30.062 -17.221  1.00  0.00      A    H
ATOM   2867  OG1 THR A 201      19.078  30.415 -18.841  1.00  0.00      A    O
ATOM   2868  HG1 THR A 201      19.653  31.176 -18.952  1.00  0.00      A    H
ATOM   2869  CG2 THR A 201      20.542  28.477 -18.807  1.00  0.00      A    C
ATOM   2870 HG21 THR A 201      19.962  28.092 -19.673  1.00  0.00      A    H
ATOM   2871 HG22 THR A 201      21.477  28.929 -19.202  1.00  0.00      A    H
ATOM   2872 HG23 THR A 201      20.885  27.568 -18.269  1.00  0.00      A    H
ATOM   2873  C   THR A 201      19.341  28.027 -16.000  1.00  0.00      A    C
ATOM   2874  O   THR A 201      20.371  28.364 -15.445  1.00  0.00      A    O
ATOM   2875  N   LYS A 202      18.796  26.860 -15.576  1.00  0.00      A    N
ATOM   2876  HN  LYS A 202      17.908  26.543 -15.899  1.00  0.00      A    H
ATOM   2877  CA  LYS A 202      19.209  26.130 -14.334  1.00  0.00      A    C
ATOM   2878  HA  LYS A 202      19.589  26.802 -13.578  1.00  0.00      A    H
ATOM   2879  CB  LYS A 202      17.961  25.458 -13.613  1.00  0.00      A    C
ATOM   2880  HB1 LYS A 202      17.505  24.753 -14.342  1.00  0.00      A    H
ATOM   2881  HB2 LYS A 202      18.288  24.843 -12.748  1.00  0.00      A    H
ATOM   2882  CG  LYS A 202      16.914  26.422 -13.064  1.00  0.00      A    C
ATOM   2883  HG1 LYS A 202      17.430  26.946 -12.233  1.00  0.00      A    H
ATOM   2884  HG2 LYS A 202      16.704  27.167 -13.861  1.00  0.00      A    H
ATOM   2885  CD  LYS A 202      15.681  25.671 -12.565  1.00  0.00      A    C
ATOM   2886  HD1 LYS A 202      15.248  25.027 -13.361  1.00  0.00      A    H
ATOM   2887  HD2 LYS A 202      15.958  24.921 -11.793  1.00  0.00      A    H
ATOM   2888  CE  LYS A 202      14.541  26.488 -11.893  1.00  0.00      A    C
ATOM   2889  HE1 LYS A 202      13.763  25.787 -11.522  1.00  0.00      A    H
ATOM   2890  HE2 LYS A 202      14.927  27.154 -11.092  1.00  0.00      A    H
ATOM   2891  NZ  LYS A 202      13.944  27.352 -12.891  1.00  0.00      A    N
ATOM   2892  HZ1 LYS A 202      12.926  27.261 -12.696  1.00  0.00      A    H
ATOM   2893  HZ2 LYS A 202      14.207  28.349 -12.756  1.00  0.00      A    H
ATOM   2894  HZ3 LYS A 202      14.109  27.146 -13.897  1.00  0.00      A    H
ATOM   2895  C   LYS A 202      20.221  25.063 -14.543  1.00  0.00      A    C
ATOM   2896  O   LYS A 202      20.304  24.471 -15.609  1.00  0.00      A    O
ATOM   2897  N   GLU A 203      20.982  24.615 -13.451  1.00  0.00      A    N
ATOM   2898  HN  GLU A 203      20.746  24.908 -12.527  1.00  0.00      A    H
ATOM   2899  CA  GLU A 203      22.039  23.647 -13.488  1.00  0.00      A    C
ATOM   2900  HA  GLU A 203      22.430  23.513 -14.486  1.00  0.00      A    H
ATOM   2901  CB  GLU A 203      23.302  24.103 -12.664  1.00  0.00      A    C
ATOM   2902  HB1 GLU A 203      23.015  24.048 -11.592  1.00  0.00      A    H
ATOM   2903  HB2 GLU A 203      24.179  23.434 -12.790  1.00  0.00      A    H
ATOM   2904  CG  GLU A 203      23.744  25.479 -13.048  1.00  0.00      A    C
ATOM   2905  HG1 GLU A 203      24.065  25.465 -14.111  1.00  0.00      A    H
ATOM   2906  HG2 GLU A 203      22.974  26.274 -12.956  1.00  0.00      A    H
ATOM   2907  CD  GLU A 203      24.982  25.957 -12.321  1.00  0.00      A    C
ATOM   2908  OE1 GLU A 203      25.928  25.212 -12.085  1.00  0.00      A    O
ATOM   2909  OE2 GLU A 203      24.835  27.017 -11.704  1.00  0.00      A    O
ATOM   2910  C   GLU A 203      21.559  22.281 -13.114  1.00  0.00      A    C
ATOM   2911  O   GLU A 203      21.430  21.422 -13.974  1.00  0.00      A    O
ATOM   2912  N   TYR A 204      21.178  22.015 -11.877  1.00  0.00      A    N
ATOM   2913  HN  TYR A 204      21.254  22.726 -11.182  1.00  0.00      A    H
ATOM   2914  CA  TYR A 204      20.451  20.841 -11.462  1.00  0.00      A    C
ATOM   2915  HA  TYR A 204      20.764  19.964 -12.009  1.00  0.00      A    H
ATOM   2916  CB  TYR A 204      20.695  20.529  -9.924  1.00  0.00      A    C
ATOM   2917  HB1 TYR A 204      20.209  21.333  -9.331  1.00  0.00      A    H
ATOM   2918  HB2 TYR A 204      20.297  19.521  -9.679  1.00  0.00      A    H
ATOM   2919  CG  TYR A 204      22.120  20.524  -9.616  1.00  0.00      A    C
ATOM   2920  CD1 TYR A 204      22.603  21.311  -8.567  1.00  0.00      A    C
ATOM   2921  HD1 TYR A 204      21.933  21.899  -7.957  1.00  0.00      A    H
ATOM   2922  CE1 TYR A 204      23.966  21.323  -8.264  1.00  0.00      A    C
ATOM   2923  HE1 TYR A 204      24.275  21.993  -7.477  1.00  0.00      A    H
ATOM   2924  CZ  TYR A 204      24.900  20.644  -9.074  1.00  0.00      A    C
ATOM   2925  OH  TYR A 204      26.326  20.768  -8.882  1.00  0.00      A    O
ATOM   2926  HH  TYR A 204      26.775  19.995  -9.231  1.00  0.00      A    H
ATOM   2927  CD2 TYR A 204      23.075  19.636 -10.280  1.00  0.00      A    C
ATOM   2928  HD2 TYR A 204      22.816  19.082 -11.171  1.00  0.00      A    H
ATOM   2929  CE2 TYR A 204      24.467  19.739 -10.019  1.00  0.00      A    C
ATOM   2930  HE2 TYR A 204      25.119  19.171 -10.667  1.00  0.00      A    H
ATOM   2931  C   TYR A 204      18.945  20.934 -11.802  1.00  0.00      A    C
ATOM   2932  O   TYR A 204      18.198  20.006 -11.909  1.00  0.00      A    O
ATOM   2933  N   GLY A 205      18.433  22.118 -11.969  1.00  0.00      A    N
ATOM   2934  HN  GLY A 205      19.061  22.881 -11.838  1.00  0.00      A    H
ATOM   2935  CA  GLY A 205      17.046  22.252 -12.322  1.00  0.00      A    C
ATOM   2936  HA1 GLY A 205      16.992  23.152 -12.916  1.00  0.00      A    H
ATOM   2937  HA2 GLY A 205      16.714  21.440 -12.953  1.00  0.00      A    H
ATOM   2938  C   GLY A 205      16.113  22.389 -11.159  1.00  0.00      A    C
ATOM   2939  O   GLY A 205      16.518  22.711 -10.033  1.00  0.00      A    O
ATOM   2940  N   ALA A 206      14.798  22.108 -11.370  1.00  0.00      A    N
ATOM   2941  HN  ALA A 206      14.611  21.626 -12.222  1.00  0.00      A    H
ATOM   2942  CA  ALA A 206      13.751  22.043 -10.422  1.00  0.00      A    C
ATOM   2943  HA  ALA A 206      14.233  22.673  -9.688  1.00  0.00      A    H
ATOM   2944  CB  ALA A 206      12.487  22.719 -10.972  1.00  0.00      A    C
ATOM   2945  HB1 ALA A 206      11.975  23.050 -10.043  1.00  0.00      A    H
ATOM   2946  HB2 ALA A 206      12.721  23.635 -11.556  1.00  0.00      A    H
ATOM   2947  HB3 ALA A 206      11.837  21.991 -11.503  1.00  0.00      A    H
ATOM   2948  C   ALA A 206      13.595  20.633  -9.963  1.00  0.00      A    C
ATOM   2949  O   ALA A 206      13.672  19.763 -10.790  1.00  0.00      A    O
ATOM   2950  N   CYS A 207      13.455  20.309  -8.679  1.00  0.00      A    N
ATOM   2951  HN  CYS A 207      13.349  21.046  -8.016  1.00  0.00      A    H
ATOM   2952  CA  CYS A 207      13.351  19.006  -8.089  1.00  0.00      A    C
ATOM   2953  HA  CYS A 207      13.365  19.192  -7.025  1.00  0.00      A    H
ATOM   2954  CB  CYS A 207      12.049  18.260  -8.498  1.00  0.00      A    C
ATOM   2955  HB1 CYS A 207      12.118  17.849  -9.528  1.00  0.00      A    H
ATOM   2956  HB2 CYS A 207      12.045  17.372  -7.830  1.00  0.00      A    H
ATOM   2957  SG  CYS A 207      10.435  19.080  -8.117  1.00  0.00      A    S
ATOM   2958  C   CYS A 207      14.571  18.143  -8.428  1.00  0.00      A    C
ATOM   2959  O   CYS A 207      14.542  16.908  -8.352  1.00  0.00      A    O
ATOM   2960  N   ALA A 208      15.722  18.821  -8.756  1.00  0.00      A    N
ATOM   2961  HN  ALA A 208      15.627  19.814  -8.736  1.00  0.00      A    H
ATOM   2962  CA  ALA A 208      17.081  18.286  -8.924  1.00  0.00      A    C
ATOM   2963  HA  ALA A 208      17.624  19.193  -9.146  1.00  0.00      A    H
ATOM   2964  CB  ALA A 208      17.611  17.673  -7.546  1.00  0.00      A    C
ATOM   2965  HB1 ALA A 208      16.939  16.827  -7.289  1.00  0.00      A    H
ATOM   2966  HB2 ALA A 208      18.617  17.251  -7.756  1.00  0.00      A    H
ATOM   2967  HB3 ALA A 208      17.633  18.407  -6.712  1.00  0.00      A    H
ATOM   2968  C   ALA A 208      17.303  17.379 -10.171  1.00  0.00      A    C
ATOM   2969  O   ALA A 208      18.311  16.749 -10.302  1.00  0.00      A    O
ATOM   2970  N   ILE A 209      16.257  17.381 -11.005  1.00  0.00      A    N
ATOM   2971  HN  ILE A 209      15.406  17.867 -10.822  1.00  0.00      A    H
ATOM   2972  CA  ILE A 209      16.020  16.443 -12.158  1.00  0.00      A    C
ATOM   2973  HA  ILE A 209      16.000  15.440 -11.758  1.00  0.00      A    H
ATOM   2974  CB  ILE A 209      14.648  16.767 -12.778  1.00  0.00      A    C
ATOM   2975  HB  ILE A 209      14.005  16.890 -11.880  1.00  0.00      A    H
ATOM   2976  CG2 ILE A 209      14.643  18.138 -13.512  1.00  0.00      A    C
ATOM   2977 HG21 ILE A 209      13.601  18.449 -13.738  1.00  0.00      A    H
ATOM   2978 HG22 ILE A 209      15.044  18.922 -12.834  1.00  0.00      A    H
ATOM   2979 HG23 ILE A 209      15.207  18.014 -14.461  1.00  0.00      A    H
ATOM   2980  CG1 ILE A 209      14.020  15.711 -13.699  1.00  0.00      A    C
ATOM   2981 HG11 ILE A 209      14.597  15.630 -14.645  1.00  0.00      A    H
ATOM   2982 HG12 ILE A 209      14.168  14.729 -13.199  1.00  0.00      A    H
ATOM   2983  CD  ILE A 209      12.607  15.792 -14.159  1.00  0.00      A    C
ATOM   2984  HD1 ILE A 209      12.029  16.011 -13.236  1.00  0.00      A    H
ATOM   2985  HD2 ILE A 209      12.509  16.485 -15.021  1.00  0.00      A    H
ATOM   2986  HD3 ILE A 209      12.194  14.807 -14.464  1.00  0.00      A    H
ATOM   2987  C   ILE A 209      16.992  16.302 -13.275  1.00  0.00      A    C
ATOM   2988  O   ILE A 209      17.225  15.211 -13.844  1.00  0.00      A    O
ATOM   2989  N   ASN A 210      17.781  17.435 -13.548  1.00  0.00      A    N
ATOM   2990  HN  ASN A 210      17.618  18.340 -13.163  1.00  0.00      A    H
ATOM   2991  CA  ASN A 210      18.875  17.392 -14.486  1.00  0.00      A    C
ATOM   2992  HA  ASN A 210      18.525  17.009 -15.433  1.00  0.00      A    H
ATOM   2993  CB  ASN A 210      19.506  18.829 -14.655  1.00  0.00      A    C
ATOM   2994  HB1 ASN A 210      19.999  19.190 -13.727  1.00  0.00      A    H
ATOM   2995  HB2 ASN A 210      20.273  18.696 -15.448  1.00  0.00      A    H
ATOM   2996  CG  ASN A 210      18.482  19.892 -15.164  1.00  0.00      A    C
ATOM   2997  OD1 ASN A 210      17.281  19.697 -15.053  1.00  0.00      A    O
ATOM   2998  ND2 ASN A 210      19.094  21.058 -15.586  1.00  0.00      A    N
ATOM   2999 HD21 ASN A 210      18.437  21.701 -15.980  1.00  0.00      A    H
ATOM   3000 HD22 ASN A 210      20.053  21.253 -15.381  1.00  0.00      A    H
ATOM   3001  C   ASN A 210      19.986  16.457 -14.089  1.00  0.00      A    C
ATOM   3002  O   ASN A 210      20.671  15.878 -14.965  1.00  0.00      A    O
ATOM   3003  N   ALA A 211      20.198  16.221 -12.752  1.00  0.00      A    N
ATOM   3004  HN  ALA A 211      19.502  16.578 -12.133  1.00  0.00      A    H
ATOM   3005  CA  ALA A 211      21.317  15.478 -12.194  1.00  0.00      A    C
ATOM   3006  HA  ALA A 211      22.139  16.101 -12.514  1.00  0.00      A    H
ATOM   3007  CB  ALA A 211      21.190  15.521 -10.621  1.00  0.00      A    C
ATOM   3008  HB1 ALA A 211      21.959  14.902 -10.111  1.00  0.00      A    H
ATOM   3009  HB2 ALA A 211      21.376  16.574 -10.321  1.00  0.00      A    H
ATOM   3010  HB3 ALA A 211      20.184  15.202 -10.274  1.00  0.00      A    H
ATOM   3011  C   ALA A 211      21.433  14.016 -12.628  1.00  0.00      A    C
ATOM   3012  O   ALA A 211      22.526  13.562 -13.032  1.00  0.00      A    O
ATOM   3013  N   MET A 212      20.279  13.316 -12.667  1.00  0.00      A    N
ATOM   3014  HN  MET A 212      19.422  13.822 -12.617  1.00  0.00      A    H
ATOM   3015  CA  MET A 212      20.167  11.899 -13.044  1.00  0.00      A    C
ATOM   3016  HA  MET A 212      21.113  11.419 -12.841  1.00  0.00      A    H
ATOM   3017  CB  MET A 212      19.280  11.222 -11.915  1.00  0.00      A    C
ATOM   3018  HB1 MET A 212      19.410  11.658 -10.902  1.00  0.00      A    H
ATOM   3019  HB2 MET A 212      18.230  11.434 -12.210  1.00  0.00      A    H
ATOM   3020  CG  MET A 212      19.462   9.729 -11.790  1.00  0.00      A    C
ATOM   3021  HG1 MET A 212      19.592   9.275 -12.796  1.00  0.00      A    H
ATOM   3022  HG2 MET A 212      20.337   9.529 -11.134  1.00  0.00      A    H
ATOM   3023  SD  MET A 212      18.019   8.882 -11.171  1.00  0.00      A    S
ATOM   3024  CE  MET A 212      18.775   7.296 -10.797  1.00  0.00      A    C
ATOM   3025  HE1 MET A 212      19.474   7.396  -9.939  1.00  0.00      A    H
ATOM   3026  HE2 MET A 212      17.957   6.580 -10.564  1.00  0.00      A    H
ATOM   3027  HE3 MET A 212      19.320   6.878 -11.670  1.00  0.00      A    H
ATOM   3028  C   MET A 212      19.644  11.635 -14.518  1.00  0.00      A    C
ATOM   3029  O   MET A 212      18.781  10.833 -14.792  1.00  0.00      A    O
ATOM   3030  N   ALA A 213      20.153  12.423 -15.480  1.00  0.00      A    N
ATOM   3031  HN  ALA A 213      20.787  13.131 -15.181  1.00  0.00      A    H
ATOM   3032  CA  ALA A 213      19.652  12.380 -16.871  1.00  0.00      A    C
ATOM   3033  HA  ALA A 213      18.745  11.794 -16.894  1.00  0.00      A    H
ATOM   3034  CB  ALA A 213      19.306  13.755 -17.257  1.00  0.00      A    C
ATOM   3035  HB1 ALA A 213      18.963  13.852 -18.310  1.00  0.00      A    H
ATOM   3036  HB2 ALA A 213      18.464  14.116 -16.627  1.00  0.00      A    H
ATOM   3037  HB3 ALA A 213      20.268  14.287 -17.095  1.00  0.00      A    H
ATOM   3038  C   ALA A 213      20.551  11.718 -17.877  1.00  0.00      A    C
ATOM   3039  O   ALA A 213      21.697  12.156 -18.131  1.00  0.00      A    O
ATOM   3040  N   SER A 214      19.988  10.649 -18.488  1.00  0.00      A    N
ATOM   3041  HN  SER A 214      19.027  10.467 -18.297  1.00  0.00      A    H
ATOM   3042  CA  SER A 214      20.724   9.951 -19.527  1.00  0.00      A    C
ATOM   3043  HA  SER A 214      21.278  10.716 -20.051  1.00  0.00      A    H
ATOM   3044  CB  SER A 214      21.676   8.779 -19.106  1.00  0.00      A    C
ATOM   3045  HB1 SER A 214      22.123   8.240 -19.968  1.00  0.00      A    H
ATOM   3046  HB2 SER A 214      22.523   9.171 -18.503  1.00  0.00      A    H
ATOM   3047  OG  SER A 214      21.043   7.749 -18.375  1.00  0.00      A    O
ATOM   3048  HG1 SER A 214      21.713   7.304 -17.851  1.00  0.00      A    H
ATOM   3049  C   SER A 214      19.772   9.300 -20.541  1.00  0.00      A    C
ATOM   3050  O   SER A 214      18.584   9.351 -20.335  1.00  0.00      A    O
ATOM   3051  N   TYR A 215      20.326   8.930 -21.725  1.00  0.00      A    N
ATOM   3052  HN  TYR A 215      21.309   8.990 -21.881  1.00  0.00      A    H
ATOM   3053  CA  TYR A 215      19.549   8.477 -22.849  1.00  0.00      A    C
ATOM   3054  HA  TYR A 215      18.739   7.908 -22.417  1.00  0.00      A    H
ATOM   3055  CB  TYR A 215      18.986   9.614 -23.807  1.00  0.00      A    C
ATOM   3056  HB1 TYR A 215      18.409   9.139 -24.629  1.00  0.00      A    H
ATOM   3057  HB2 TYR A 215      18.247  10.261 -23.289  1.00  0.00      A    H
ATOM   3058  CG  TYR A 215      20.056  10.413 -24.431  1.00  0.00      A    C
ATOM   3059  CD1 TYR A 215      20.841   9.946 -25.532  1.00  0.00      A    C
ATOM   3060  HD1 TYR A 215      20.787   8.925 -25.880  1.00  0.00      A    H
ATOM   3061  CE1 TYR A 215      21.676  10.938 -26.250  1.00  0.00      A    C
ATOM   3062  HE1 TYR A 215      22.181  10.591 -27.140  1.00  0.00      A    H
ATOM   3063  CZ  TYR A 215      21.782  12.212 -25.733  1.00  0.00      A    C
ATOM   3064  OH  TYR A 215      22.565  13.246 -26.348  1.00  0.00      A    O
ATOM   3065  HH  TYR A 215      23.351  12.862 -26.744  1.00  0.00      A    H
ATOM   3066  CD2 TYR A 215      20.205  11.671 -23.875  1.00  0.00      A    C
ATOM   3067  HD2 TYR A 215      19.605  12.021 -23.047  1.00  0.00      A    H
ATOM   3068  CE2 TYR A 215      21.087  12.570 -24.548  1.00  0.00      A    C
ATOM   3069  HE2 TYR A 215      21.130  13.598 -24.221  1.00  0.00      A    H
ATOM   3070  C   TYR A 215      20.221   7.321 -23.684  1.00  0.00      A    C
ATOM   3071  O   TYR A 215      21.428   7.281 -23.735  1.00  0.00      A    O
ATOM   3072  N   PRO A 216      19.447   6.461 -24.378  1.00  0.00      A    N
ATOM   3073  CD  PRO A 216      18.035   6.288 -24.225  1.00  0.00      A    C
ATOM   3074  HD1 PRO A 216      17.472   7.234 -24.377  1.00  0.00      A    H
ATOM   3075  HD2 PRO A 216      17.912   6.005 -23.158  1.00  0.00      A    H
ATOM   3076  CA  PRO A 216      20.026   5.393 -25.204  1.00  0.00      A    C
ATOM   3077  HA  PRO A 216      20.861   5.070 -24.600  1.00  0.00      A    H
ATOM   3078  CB  PRO A 216      18.952   4.277 -25.246  1.00  0.00      A    C
ATOM   3079  HB1 PRO A 216      18.967   3.558 -26.093  1.00  0.00      A    H
ATOM   3080  HB2 PRO A 216      19.064   3.635 -24.347  1.00  0.00      A    H
ATOM   3081  CG  PRO A 216      17.642   5.072 -25.146  1.00  0.00      A    C
ATOM   3082  HG1 PRO A 216      17.351   5.466 -26.143  1.00  0.00      A    H
ATOM   3083  HG2 PRO A 216      16.783   4.442 -24.831  1.00  0.00      A    H
ATOM   3084  C   PRO A 216      20.387   5.938 -26.588  1.00  0.00      A    C
ATOM   3085  O   PRO A 216      19.939   6.987 -27.020  1.00  0.00      A    O
ATOM   3086  N   THR A 217      21.242   5.258 -27.383  1.00  0.00      A    N
ATOM   3087  HN  THR A 217      21.823   4.571 -26.954  1.00  0.00      A    H
ATOM   3088  CA  THR A 217      21.622   5.620 -28.738  1.00  0.00      A    C
ATOM   3089  HA  THR A 217      20.939   6.350 -29.148  1.00  0.00      A    H
ATOM   3090  CB  THR A 217      23.066   6.058 -28.727  1.00  0.00      A    C
ATOM   3091  HB  THR A 217      23.717   5.284 -28.268  1.00  0.00      A    H
ATOM   3092  OG1 THR A 217      23.204   7.250 -27.996  1.00  0.00      A    O
ATOM   3093  HG1 THR A 217      24.091   7.208 -27.632  1.00  0.00      A    H
ATOM   3094  CG2 THR A 217      23.608   6.364 -30.104  1.00  0.00      A    C
ATOM   3095 HG21 THR A 217      24.648   6.720 -29.945  1.00  0.00      A    H
ATOM   3096 HG22 THR A 217      23.654   5.410 -30.671  1.00  0.00      A    H
ATOM   3097 HG23 THR A 217      23.121   7.159 -30.708  1.00  0.00      A    H
ATOM   3098  C   THR A 217      21.505   4.380 -29.603  1.00  0.00      A    C
ATOM   3099  O   THR A 217      22.058   3.338 -29.244  1.00  0.00      A    O
ATOM   3100  N   LYS A 218      20.730   4.433 -30.713  1.00  0.00      A    N
ATOM   3101  HN  LYS A 218      20.332   5.299 -31.005  1.00  0.00      A    H
ATOM   3102  CA  LYS A 218      20.624   3.362 -31.661  1.00  0.00      A    C
ATOM   3103  HA  LYS A 218      21.322   2.574 -31.422  1.00  0.00      A    H
ATOM   3104  CB  LYS A 218      19.160   2.935 -31.467  1.00  0.00      A    C
ATOM   3105  HB1 LYS A 218      19.012   2.473 -30.468  1.00  0.00      A    H
ATOM   3106  HB2 LYS A 218      18.562   3.866 -31.567  1.00  0.00      A    H
ATOM   3107  CG  LYS A 218      18.493   1.853 -32.384  1.00  0.00      A    C
ATOM   3108  HG1 LYS A 218      17.421   1.643 -32.182  1.00  0.00      A    H
ATOM   3109  HG2 LYS A 218      18.501   2.324 -33.390  1.00  0.00      A    H
ATOM   3110  CD  LYS A 218      19.139   0.462 -32.094  1.00  0.00      A    C
ATOM   3111  HD1 LYS A 218      20.143   0.558 -31.628  1.00  0.00      A    H
ATOM   3112  HD2 LYS A 218      18.491  -0.023 -31.333  1.00  0.00      A    H
ATOM   3113  CE  LYS A 218      19.301  -0.429 -33.333  1.00  0.00      A    C
ATOM   3114  HE1 LYS A 218      19.741  -1.368 -32.935  1.00  0.00      A    H
ATOM   3115  HE2 LYS A 218      18.343  -0.630 -33.859  1.00  0.00      A    H
ATOM   3116  NZ  LYS A 218      20.335   0.135 -34.187  1.00  0.00      A    N
ATOM   3117  HZ1 LYS A 218      20.656  -0.665 -34.769  1.00  0.00      A    H
ATOM   3118  HZ2 LYS A 218      20.178   0.944 -34.821  1.00  0.00      A    H
ATOM   3119  HZ3 LYS A 218      21.124   0.401 -33.563  1.00  0.00      A    H
ATOM   3120  C   LYS A 218      20.981   3.847 -33.069  1.00  0.00      A    C
ATOM   3121  O   LYS A 218      20.477   4.867 -33.540  1.00  0.00      A    O
ATOM   3122  N   SER A 219      21.825   3.067 -33.756  1.00  0.00      A    N
ATOM   3123  HN  SER A 219      22.243   2.205 -33.482  1.00  0.00      A    H
ATOM   3124  CA  SER A 219      22.193   3.191 -35.187  1.00  0.00      A    C
ATOM   3125  HA  SER A 219      22.317   4.255 -35.326  1.00  0.00      A    H
ATOM   3126  CB  SER A 219      23.539   2.488 -35.483  1.00  0.00      A    C
ATOM   3127  HB1 SER A 219      23.517   1.397 -35.275  1.00  0.00      A    H
ATOM   3128  HB2 SER A 219      23.878   2.661 -36.527  1.00  0.00      A    H
ATOM   3129  OG  SER A 219      24.504   3.076 -34.687  1.00  0.00      A    O
ATOM   3130  HG1 SER A 219      25.155   2.396 -34.496  1.00  0.00      A    H
ATOM   3131  C   SER A 219      21.027   2.931 -36.155  1.00  0.00      A    C
ATOM   3132  OT1 SER A 219      20.064   2.154 -35.849  1.00  0.00      A    O
ATOM   3133  OT2 SER A 219      20.998   3.622 -37.236  1.00  0.00      A    O
END
