# Supplementary material for: Sequence comparison, molecular modeling, and network analysis predict structural diversity in cysteine proteases from the Cape sundew, Drosera capensis
Source: Comput Struct Biotechnol J. 2016 Jun 14;14:271–82. doi: 10.1016/j.csbj.2016.05.003 (PMC4949590; doi:10.1016/j.csbj.2016.05.003)
Supplement: Supplementary file 4 [file mmc4.zip › Rosetta_mature/DCAP_6547_mature_m1.pdb]

CRYST1   74.783   91.735   88.203  90.00  90.00  90.00 P 1           1
ATOM      1  N   LEU A   1      24.030  24.923  -8.778  1.00  0.00      A    N
ATOM      2  HT1 LEU A   1      24.538  24.232  -9.367  1.00  0.00      A    H
ATOM      3  HT2 LEU A   1      24.761  25.464  -8.275  1.00  0.00      A    H
ATOM      4  HT3 LEU A   1      23.556  25.678  -9.314  1.00  0.00      A    H
ATOM      5  CA  LEU A   1      23.164  24.193  -7.785  1.00  0.00      A    C
ATOM      6  HA  LEU A   1      23.854  23.840  -7.033  1.00  0.00      A    H
ATOM      7  CB  LEU A   1      22.207  25.183  -7.130  1.00  0.00      A    C
ATOM      8  HB1 LEU A   1      21.739  25.883  -7.854  1.00  0.00      A    H
ATOM      9  HB2 LEU A   1      21.434  24.580  -6.606  1.00  0.00      A    H
ATOM     10  CG  LEU A   1      22.920  26.069  -6.053  1.00  0.00      A    C
ATOM     11  HG  LEU A   1      23.898  26.482  -6.380  1.00  0.00      A    H
ATOM     12  CD1 LEU A   1      22.072  27.382  -5.787  1.00  0.00      A    C
ATOM     13 HD11 LEU A   1      22.302  27.925  -4.846  1.00  0.00      A    H
ATOM     14 HD12 LEU A   1      22.260  28.022  -6.676  1.00  0.00      A    H
ATOM     15 HD13 LEU A   1      20.993  27.119  -5.814  1.00  0.00      A    H
ATOM     16  CD2 LEU A   1      23.157  25.304  -4.773  1.00  0.00      A    C
ATOM     17 HD21 LEU A   1      24.041  24.641  -4.882  1.00  0.00      A    H
ATOM     18 HD22 LEU A   1      23.381  25.940  -3.889  1.00  0.00      A    H
ATOM     19 HD23 LEU A   1      22.340  24.632  -4.435  1.00  0.00      A    H
ATOM     20  C   LEU A   1      22.406  23.055  -8.357  1.00  0.00      A    C
ATOM     21  O   LEU A   1      22.242  23.049  -9.544  1.00  0.00      A    O
ATOM     22  N   PRO A   2      21.952  22.060  -7.622  1.00  0.00      A    N
ATOM     23  CD  PRO A   2      22.162  21.751  -6.183  1.00  0.00      A    C
ATOM     24  HD1 PRO A   2      21.680  22.420  -5.439  1.00  0.00      A    H
ATOM     25  HD2 PRO A   2      23.266  21.672  -6.082  1.00  0.00      A    H
ATOM     26  CA  PRO A   2      21.122  20.980  -8.193  1.00  0.00      A    C
ATOM     27  HA  PRO A   2      21.419  20.653  -9.178  1.00  0.00      A    H
ATOM     28  CB  PRO A   2      21.225  19.800  -7.240  1.00  0.00      A    C
ATOM     29  HB1 PRO A   2      20.375  19.084  -7.262  1.00  0.00      A    H
ATOM     30  HB2 PRO A   2      22.090  19.194  -7.584  1.00  0.00      A    H
ATOM     31  CG  PRO A   2      21.426  20.496  -5.912  1.00  0.00      A    C
ATOM     32  HG1 PRO A   2      20.444  20.843  -5.527  1.00  0.00      A    H
ATOM     33  HG2 PRO A   2      21.891  19.860  -5.129  1.00  0.00      A    H
ATOM     34  C   PRO A   2      19.671  21.483  -8.400  1.00  0.00      A    C
ATOM     35  O   PRO A   2      19.209  22.343  -7.747  1.00  0.00      A    O
ATOM     36  N   GLU A   3      19.052  20.900  -9.462  1.00  0.00      A    N
ATOM     37  HN  GLU A   3      19.445  20.185 -10.035  1.00  0.00      A    H
ATOM     38  CA  GLU A   3      17.690  21.274  -9.812  1.00  0.00      A    C
ATOM     39  HA  GLU A   3      17.569  22.333  -9.637  1.00  0.00      A    H
ATOM     40  CB  GLU A   3      17.426  20.936 -11.300  1.00  0.00      A    C
ATOM     41  HB1 GLU A   3      16.358  21.164 -11.506  1.00  0.00      A    H
ATOM     42  HB2 GLU A   3      18.164  21.519 -11.893  1.00  0.00      A    H
ATOM     43  CG  GLU A   3      17.625  19.459 -11.796  1.00  0.00      A    C
ATOM     44  HG1 GLU A   3      17.270  18.672 -11.097  1.00  0.00      A    H
ATOM     45  HG2 GLU A   3      17.099  19.390 -12.772  1.00  0.00      A    H
ATOM     46  CD  GLU A   3      19.077  19.173 -12.075  1.00  0.00      A    C
ATOM     47  OE1 GLU A   3      19.852  18.955 -11.123  1.00  0.00      A    O
ATOM     48  OE2 GLU A   3      19.531  19.297 -13.260  1.00  0.00      A    O
ATOM     49  C   GLU A   3      16.552  20.666  -8.963  1.00  0.00      A    C
ATOM     50  O   GLU A   3      15.543  21.335  -8.607  1.00  0.00      A    O
ATOM     51  N   SER A   4      16.651  19.350  -8.595  1.00  0.00      A    N
ATOM     52  HN  SER A   4      17.419  18.838  -8.972  1.00  0.00      A    H
ATOM     53  CA  SER A   4      15.687  18.580  -7.798  1.00  0.00      A    C
ATOM     54  HA  SER A   4      14.939  19.270  -7.438  1.00  0.00      A    H
ATOM     55  CB  SER A   4      15.079  17.376  -8.493  1.00  0.00      A    C
ATOM     56  HB1 SER A   4      15.832  16.569  -8.617  1.00  0.00      A    H
ATOM     57  HB2 SER A   4      14.315  16.907  -7.837  1.00  0.00      A    H
ATOM     58  OG  SER A   4      14.492  17.752  -9.725  1.00  0.00      A    O
ATOM     59  HG1 SER A   4      14.137  16.900  -9.990  1.00  0.00      A    H
ATOM     60  C   SER A   4      16.254  18.075  -6.479  1.00  0.00      A    C
ATOM     61  O   SER A   4      17.118  17.169  -6.504  1.00  0.00      A    O
ATOM     62  N   VAL A   5      15.891  18.659  -5.292  1.00  0.00      A    N
ATOM     63  HN  VAL A   5      15.211  19.387  -5.279  1.00  0.00      A    H
ATOM     64  CA  VAL A   5      16.418  18.088  -4.068  1.00  0.00      A    C
ATOM     65  HA  VAL A   5      17.111  17.283  -4.257  1.00  0.00      A    H
ATOM     66  CB  VAL A   5      17.175  19.105  -3.133  1.00  0.00      A    C
ATOM     67  HB  VAL A   5      16.528  19.970  -2.874  1.00  0.00      A    H
ATOM     68  CG1 VAL A   5      17.509  18.489  -1.739  1.00  0.00      A    C
ATOM     69 HG11 VAL A   5      18.258  19.066  -1.155  1.00  0.00      A    H
ATOM     70 HG12 VAL A   5      16.595  18.473  -1.108  1.00  0.00      A    H
ATOM     71 HG13 VAL A   5      17.842  17.450  -1.948  1.00  0.00      A    H
ATOM     72  CG2 VAL A   5      18.410  19.606  -3.869  1.00  0.00      A    C
ATOM     73 HG21 VAL A   5      18.927  18.735  -4.325  1.00  0.00      A    H
ATOM     74 HG22 VAL A   5      18.169  20.255  -4.737  1.00  0.00      A    H
ATOM     75 HG23 VAL A   5      19.112  19.994  -3.100  1.00  0.00      A    H
ATOM     76  C   VAL A   5      15.311  17.413  -3.263  1.00  0.00      A    C
ATOM     77  O   VAL A   5      14.200  17.960  -3.093  1.00  0.00      A    O
ATOM     78  N   ASP A   6      15.384  16.132  -2.842  1.00  0.00      A    N
ATOM     79  HN  ASP A   6      16.201  15.562  -2.896  1.00  0.00      A    H
ATOM     80  CA  ASP A   6      14.366  15.385  -2.156  1.00  0.00      A    C
ATOM     81  HA  ASP A   6      13.757  15.979  -1.491  1.00  0.00      A    H
ATOM     82  CB  ASP A   6      13.539  14.629  -3.175  1.00  0.00      A    C
ATOM     83  HB1 ASP A   6      13.432  15.224  -4.108  1.00  0.00      A    H
ATOM     84  HB2 ASP A   6      13.955  13.643  -3.472  1.00  0.00      A    H
ATOM     85  CG  ASP A   6      12.129  14.353  -2.705  1.00  0.00      A    C
ATOM     86  OD1 ASP A   6      11.990  13.852  -1.494  1.00  0.00      A    O
ATOM     87  OD2 ASP A   6      11.184  14.505  -3.471  1.00  0.00      A    O
ATOM     88  C   ASP A   6      14.995  14.441  -1.110  1.00  0.00      A    C
ATOM     89  O   ASP A   6      15.380  13.334  -1.445  1.00  0.00      A    O
ATOM     90  N   TRP A   7      15.238  14.874   0.179  1.00  0.00      A    N
ATOM     91  HN  TRP A   7      14.982  15.804   0.430  1.00  0.00      A    H
ATOM     92  CA  TRP A   7      15.884  14.041   1.066  1.00  0.00      A    C
ATOM     93  HA  TRP A   7      16.838  13.750   0.652  1.00  0.00      A    H
ATOM     94  CB  TRP A   7      16.363  14.798   2.392  1.00  0.00      A    C
ATOM     95  HB1 TRP A   7      15.518  15.407   2.778  1.00  0.00      A    H
ATOM     96  HB2 TRP A   7      16.737  14.044   3.118  1.00  0.00      A    H
ATOM     97  CG  TRP A   7      17.380  15.876   2.122  1.00  0.00      A    C
ATOM     98  CD1 TRP A   7      17.234  17.147   1.738  1.00  0.00      A    C
ATOM     99  HD1 TRP A   7      16.289  17.668   1.778  1.00  0.00      A    H
ATOM    100  NE1 TRP A   7      18.474  17.752   1.542  1.00  0.00      A    N
ATOM    101  HE1 TRP A   7      18.632  18.688   1.315  1.00  0.00      A    H
ATOM    102  CE2 TRP A   7      19.458  16.792   1.798  1.00  0.00      A    C
ATOM    103  CD2 TRP A   7      18.773  15.546   2.113  1.00  0.00      A    C
ATOM    104  CE3 TRP A   7      19.435  14.396   2.336  1.00  0.00      A    C
ATOM    105  HE3 TRP A   7      18.853  13.527   2.604  1.00  0.00      A    H
ATOM    106  CZ3 TRP A   7      20.804  14.426   2.264  1.00  0.00      A    C
ATOM    107  HZ3 TRP A   7      21.400  13.542   2.434  1.00  0.00      A    H
ATOM    108  CZ2 TRP A   7      20.802  16.800   1.607  1.00  0.00      A    C
ATOM    109  HZ2 TRP A   7      21.318  17.632   1.151  1.00  0.00      A    H
ATOM    110  CH2 TRP A   7      21.454  15.617   1.821  1.00  0.00      A    C
ATOM    111  HH2 TRP A   7      22.526  15.591   1.695  1.00  0.00      A    H
ATOM    112  C   TRP A   7      15.109  12.727   1.420  1.00  0.00      A    C
ATOM    113  O   TRP A   7      15.691  11.748   1.979  1.00  0.00      A    O
ATOM    114  N   ARG A   8      13.759  12.685   1.056  1.00  0.00      A    N
ATOM    115  HN  ARG A   8      13.356  13.430   0.531  1.00  0.00      A    H
ATOM    116  CA  ARG A   8      12.950  11.401   0.989  1.00  0.00      A    C
ATOM    117  HA  ARG A   8      13.014  10.869   1.927  1.00  0.00      A    H
ATOM    118  CB  ARG A   8      11.458  11.670   0.704  1.00  0.00      A    C
ATOM    119  HB1 ARG A   8      11.275  12.115  -0.297  1.00  0.00      A    H
ATOM    120  HB2 ARG A   8      10.940  10.687   0.715  1.00  0.00      A    H
ATOM    121  CG  ARG A   8      10.550  12.525   1.655  1.00  0.00      A    C
ATOM    122  HG1 ARG A   8      10.348  11.823   2.492  1.00  0.00      A    H
ATOM    123  HG2 ARG A   8      10.975  13.402   2.188  1.00  0.00      A    H
ATOM    124  CD  ARG A   8       9.300  12.827   0.912  1.00  0.00      A    C
ATOM    125  HD1 ARG A   8       8.792  11.910   0.543  1.00  0.00      A    H
ATOM    126  HD2 ARG A   8       8.484  13.100   1.615  1.00  0.00      A    H
ATOM    127  NE  ARG A   8       9.568  13.925  -0.153  1.00  0.00      A    N
ATOM    128  HE  ARG A   8      10.475  14.026  -0.564  1.00  0.00      A    H
ATOM    129  CZ  ARG A   8       8.632  14.518  -0.861  1.00  0.00      A    C
ATOM    130  NH1 ARG A   8       7.373  14.454  -0.556  1.00  0.00      A    N
ATOM    131 HH11 ARG A   8       7.085  13.755   0.099  1.00  0.00      A    H
ATOM    132 HH12 ARG A   8       6.670  15.026  -0.977  1.00  0.00      A    H
ATOM    133  NH2 ARG A   8       9.018  15.328  -1.791  1.00  0.00      A    N
ATOM    134 HH21 ARG A   8       9.912  15.218  -2.224  1.00  0.00      A    H
ATOM    135 HH22 ARG A   8       8.267  15.726  -2.318  1.00  0.00      A    H
ATOM    136  C   ARG A   8      13.537  10.456   0.037  1.00  0.00      A    C
ATOM    137  O   ARG A   8      13.617   9.264   0.266  1.00  0.00      A    O
ATOM    138  N   GLU A   9      13.951  10.941  -1.196  1.00  0.00      A    N
ATOM    139  HN  GLU A   9      13.846  11.901  -1.447  1.00  0.00      A    H
ATOM    140  CA  GLU A   9      14.491  10.154  -2.314  1.00  0.00      A    C
ATOM    141  HA  GLU A   9      13.849   9.297  -2.457  1.00  0.00      A    H
ATOM    142  CB  GLU A   9      14.487  10.890  -3.659  1.00  0.00      A    C
ATOM    143  HB1 GLU A   9      14.852  11.931  -3.522  1.00  0.00      A    H
ATOM    144  HB2 GLU A   9      15.197  10.387  -4.350  1.00  0.00      A    H
ATOM    145  CG  GLU A   9      13.123  10.895  -4.364  1.00  0.00      A    C
ATOM    146  HG1 GLU A   9      12.651   9.901  -4.212  1.00  0.00      A    H
ATOM    147  HG2 GLU A   9      12.545  11.778  -4.015  1.00  0.00      A    H
ATOM    148  CD  GLU A   9      13.384  10.992  -5.898  1.00  0.00      A    C
ATOM    149  OE1 GLU A   9      12.820  10.186  -6.630  1.00  0.00      A    O
ATOM    150  OE2 GLU A   9      14.023  11.958  -6.382  1.00  0.00      A    O
ATOM    151  C   GLU A   9      15.886   9.624  -2.044  1.00  0.00      A    C
ATOM    152  O   GLU A   9      16.171   8.493  -2.392  1.00  0.00      A    O
ATOM    153  N   LYS A  10      16.694  10.440  -1.371  1.00  0.00      A    N
ATOM    154  HN  LYS A  10      16.386  11.350  -1.107  1.00  0.00      A    H
ATOM    155  CA  LYS A  10      17.928  10.135  -0.886  1.00  0.00      A    C
ATOM    156  HA  LYS A  10      18.526   9.636  -1.634  1.00  0.00      A    H
ATOM    157  CB  LYS A  10      18.596  11.446  -0.552  1.00  0.00      A    C
ATOM    158  HB1 LYS A  10      17.969  12.004   0.175  1.00  0.00      A    H
ATOM    159  HB2 LYS A  10      19.591  11.308  -0.076  1.00  0.00      A    H
ATOM    160  CG  LYS A  10      18.828  12.361  -1.840  1.00  0.00      A    C
ATOM    161  HG1 LYS A  10      19.584  11.867  -2.487  1.00  0.00      A    H
ATOM    162  HG2 LYS A  10      17.875  12.375  -2.410  1.00  0.00      A    H
ATOM    163  CD  LYS A  10      19.150  13.809  -1.318  1.00  0.00      A    C
ATOM    164  HD1 LYS A  10      18.304  14.202  -0.714  1.00  0.00      A    H
ATOM    165  HD2 LYS A  10      19.998  13.721  -0.606  1.00  0.00      A    H
ATOM    166  CE  LYS A  10      19.317  14.857  -2.440  1.00  0.00      A    C
ATOM    167  HE1 LYS A  10      18.360  14.974  -2.993  1.00  0.00      A    H
ATOM    168  HE2 LYS A  10      19.659  15.765  -1.899  1.00  0.00      A    H
ATOM    169  NZ  LYS A  10      20.321  14.453  -3.502  1.00  0.00      A    N
ATOM    170  HZ1 LYS A  10      19.862  13.874  -4.234  1.00  0.00      A    H
ATOM    171  HZ2 LYS A  10      20.689  15.345  -3.890  1.00  0.00      A    H
ATOM    172  HZ3 LYS A  10      21.098  13.920  -3.063  1.00  0.00      A    H
ATOM    173  C   LYS A  10      17.862   9.261   0.406  1.00  0.00      A    C
ATOM    174  O   LYS A  10      18.882   8.749   0.868  1.00  0.00      A    O
ATOM    175  N   GLY A  11      16.675   9.229   1.138  1.00  0.00      A    N
ATOM    176  HN  GLY A  11      15.835   9.649   0.803  1.00  0.00      A    H
ATOM    177  CA  GLY A  11      16.480   8.245   2.249  1.00  0.00      A    C
ATOM    178  HA1 GLY A  11      15.422   8.081   2.391  1.00  0.00      A    H
ATOM    179  HA2 GLY A  11      17.011   7.350   1.959  1.00  0.00      A    H
ATOM    180  C   GLY A  11      16.986   8.788   3.550  1.00  0.00      A    C
ATOM    181  O   GLY A  11      17.273   8.026   4.472  1.00  0.00      A    O
ATOM    182  N   ALA A  12      17.005  10.126   3.693  1.00  0.00      A    N
ATOM    183  HN  ALA A  12      16.611  10.652   2.943  1.00  0.00      A    H
ATOM    184  CA  ALA A  12      17.442  10.747   4.882  1.00  0.00      A    C
ATOM    185  HA  ALA A  12      17.900  10.019   5.535  1.00  0.00      A    H
ATOM    186  CB  ALA A  12      18.414  12.010   4.639  1.00  0.00      A    C
ATOM    187  HB1 ALA A  12      19.078  11.779   3.779  1.00  0.00      A    H
ATOM    188  HB2 ALA A  12      17.840  12.953   4.511  1.00  0.00      A    H
ATOM    189  HB3 ALA A  12      19.029  11.979   5.564  1.00  0.00      A    H
ATOM    190  C   ALA A  12      16.231  11.397   5.658  1.00  0.00      A    C
ATOM    191  O   ALA A  12      16.320  12.374   6.390  1.00  0.00      A    O
ATOM    192  N   VAL A  13      15.025  10.806   5.416  1.00  0.00      A    N
ATOM    193  HN  VAL A  13      15.028  10.034   4.786  1.00  0.00      A    H
ATOM    194  CA  VAL A  13      13.737  11.305   5.887  1.00  0.00      A    C
ATOM    195  HA  VAL A  13      13.863  11.931   6.758  1.00  0.00      A    H
ATOM    196  CB  VAL A  13      13.017  12.192   4.854  1.00  0.00      A    C
ATOM    197  HB  VAL A  13      12.788  11.583   3.954  1.00  0.00      A    H
ATOM    198  CG1 VAL A  13      11.633  12.552   5.445  1.00  0.00      A    C
ATOM    199 HG11 VAL A  13      10.974  11.685   5.223  1.00  0.00      A    H
ATOM    200 HG12 VAL A  13      11.572  12.849   6.513  1.00  0.00      A    H
ATOM    201 HG13 VAL A  13      11.282  13.354   4.760  1.00  0.00      A    H
ATOM    202  CG2 VAL A  13      13.864  13.448   4.542  1.00  0.00      A    C
ATOM    203 HG21 VAL A  13      14.091  14.107   5.407  1.00  0.00      A    H
ATOM    204 HG22 VAL A  13      14.867  13.184   4.144  1.00  0.00      A    H
ATOM    205 HG23 VAL A  13      13.322  14.073   3.800  1.00  0.00      A    H
ATOM    206  C   VAL A  13      12.830  10.138   6.249  1.00  0.00      A    C
ATOM    207  O   VAL A  13      12.635   9.224   5.392  1.00  0.00      A    O
ATOM    208  N   GLY A  14      12.349   9.940   7.546  1.00  0.00      A    N
ATOM    209  HN  GLY A  14      12.627  10.559   8.277  1.00  0.00      A    H
ATOM    210  CA  GLY A  14      11.447   8.882   8.106  1.00  0.00      A    C
ATOM    211  HA1 GLY A  14      11.484   8.055   7.412  1.00  0.00      A    H
ATOM    212  HA2 GLY A  14      11.957   8.672   9.035  1.00  0.00      A    H
ATOM    213  C   GLY A  14      10.046   9.236   8.233  1.00  0.00      A    C
ATOM    214  O   GLY A  14       9.494   9.981   7.395  1.00  0.00      A    O
ATOM    215  N   PRO A  15       9.311   8.747   9.257  1.00  0.00      A    N
ATOM    216  CD  PRO A  15       9.755   7.946  10.374  1.00  0.00      A    C
ATOM    217  HD1 PRO A  15      10.666   8.423  10.793  1.00  0.00      A    H
ATOM    218  HD2 PRO A  15       9.993   6.948   9.946  1.00  0.00      A    H
ATOM    219  CA  PRO A  15       7.812   8.877   9.304  1.00  0.00      A    C
ATOM    220  HA  PRO A  15       7.626   8.469   8.321  1.00  0.00      A    H
ATOM    221  CB  PRO A  15       7.399   8.127  10.679  1.00  0.00      A    C
ATOM    222  HB1 PRO A  15       6.687   8.699  11.311  1.00  0.00      A    H
ATOM    223  HB2 PRO A  15       7.087   7.157  10.238  1.00  0.00      A    H
ATOM    224  CG  PRO A  15       8.694   7.940  11.430  1.00  0.00      A    C
ATOM    225  HG1 PRO A  15       8.905   8.739  12.173  1.00  0.00      A    H
ATOM    226  HG2 PRO A  15       8.767   7.073  12.121  1.00  0.00      A    H
ATOM    227  C   PRO A  15       7.385  10.295   9.508  1.00  0.00      A    C
ATOM    228  O   PRO A  15       8.106  11.319   9.729  1.00  0.00      A    O
ATOM    229  N   ILE A  16       6.036  10.550   9.553  1.00  0.00      A    N
ATOM    230  HN  ILE A  16       5.455   9.867   9.117  1.00  0.00      A    H
ATOM    231  CA  ILE A  16       5.336  11.690  10.086  1.00  0.00      A    C
ATOM    232  HA  ILE A  16       6.145  12.277  10.495  1.00  0.00      A    H
ATOM    233  CB  ILE A  16       4.635  12.551   9.110  1.00  0.00      A    C
ATOM    234  HB  ILE A  16       3.960  11.969   8.448  1.00  0.00      A    H
ATOM    235  CG2 ILE A  16       3.637  13.533   9.769  1.00  0.00      A    C
ATOM    236 HG21 ILE A  16       3.000  14.133   9.085  1.00  0.00      A    H
ATOM    237 HG22 ILE A  16       2.997  12.936  10.454  1.00  0.00      A    H
ATOM    238 HG23 ILE A  16       4.196  14.240  10.419  1.00  0.00      A    H
ATOM    239  CG1 ILE A  16       5.610  13.262   8.185  1.00  0.00      A    C
ATOM    240 HG11 ILE A  16       6.055  14.084   8.784  1.00  0.00      A    H
ATOM    241 HG12 ILE A  16       6.292  12.464   7.820  1.00  0.00      A    H
ATOM    242  CD  ILE A  16       5.039  13.958   7.001  1.00  0.00      A    C
ATOM    243  HD1 ILE A  16       4.288  14.698   7.353  1.00  0.00      A    H
ATOM    244  HD2 ILE A  16       5.950  14.447   6.594  1.00  0.00      A    H
ATOM    245  HD3 ILE A  16       4.580  13.219   6.309  1.00  0.00      A    H
ATOM    246  C   ILE A  16       4.475  11.115  11.182  1.00  0.00      A    C
ATOM    247  O   ILE A  16       3.746  10.149  10.967  1.00  0.00      A    O
ATOM    248  N   LYS A  17       4.581  11.657  12.459  1.00  0.00      A    N
ATOM    249  HN  LYS A  17       5.328  12.288  12.653  1.00  0.00      A    H
ATOM    250  CA  LYS A  17       3.902  11.305  13.664  1.00  0.00      A    C
ATOM    251  HA  LYS A  17       3.495  10.311  13.554  1.00  0.00      A    H
ATOM    252  CB  LYS A  17       4.800  11.191  14.956  1.00  0.00      A    C
ATOM    253  HB1 LYS A  17       4.964  12.210  15.366  1.00  0.00      A    H
ATOM    254  HB2 LYS A  17       4.201  10.818  15.814  1.00  0.00      A    H
ATOM    255  CG  LYS A  17       6.101  10.329  14.750  1.00  0.00      A    C
ATOM    256  HG1 LYS A  17       5.911   9.306  14.360  1.00  0.00      A    H
ATOM    257  HG2 LYS A  17       6.624  10.865  13.929  1.00  0.00      A    H
ATOM    258  CD  LYS A  17       6.923  10.271  16.045  1.00  0.00      A    C
ATOM    259  HD1 LYS A  17       6.932  11.270  16.531  1.00  0.00      A    H
ATOM    260  HD2 LYS A  17       6.426   9.481  16.648  1.00  0.00      A    H
ATOM    261  CE  LYS A  17       8.398   9.747  15.900  1.00  0.00      A    C
ATOM    262  HE1 LYS A  17       8.465   8.677  15.608  1.00  0.00      A    H
ATOM    263  HE2 LYS A  17       8.809  10.415  15.113  1.00  0.00      A    H
ATOM    264  NZ  LYS A  17       9.237   9.892  17.158  1.00  0.00      A    N
ATOM    265  HZ1 LYS A  17       8.876   9.227  17.872  1.00  0.00      A    H
ATOM    266  HZ2 LYS A  17      10.247   9.663  17.059  1.00  0.00      A    H
ATOM    267  HZ3 LYS A  17       9.061  10.884  17.417  1.00  0.00      A    H
ATOM    268  C   LYS A  17       2.756  12.158  13.927  1.00  0.00      A    C
ATOM    269  O   LYS A  17       2.884  13.377  13.964  1.00  0.00      A    O
ATOM    270  N   ASP A  18       1.545  11.539  14.095  1.00  0.00      A    N
ATOM    271  HN  ASP A  18       1.526  10.544  14.150  1.00  0.00      A    H
ATOM    272  CA  ASP A  18       0.330  12.277  14.235  1.00  0.00      A    C
ATOM    273  HA  ASP A  18       0.504  13.210  13.721  1.00  0.00      A    H
ATOM    274  CB  ASP A  18      -0.881  11.485  13.737  1.00  0.00      A    C
ATOM    275  HB1 ASP A  18      -0.882  10.399  13.975  1.00  0.00      A    H
ATOM    276  HB2 ASP A  18      -1.773  11.907  14.247  1.00  0.00      A    H
ATOM    277  CG  ASP A  18      -1.121  11.578  12.261  1.00  0.00      A    C
ATOM    278  OD1 ASP A  18      -2.161  12.161  11.814  1.00  0.00      A    O
ATOM    279  OD2 ASP A  18      -0.313  11.064  11.455  1.00  0.00      A    O
ATOM    280  C   ASP A  18       0.143  12.839  15.661  1.00  0.00      A    C
ATOM    281  O   ASP A  18       0.229  12.073  16.610  1.00  0.00      A    O
ATOM    282  N   GLN A  19      -0.230  14.094  15.708  1.00  0.00      A    N
ATOM    283  HN  GLN A  19      -0.365  14.712  14.937  1.00  0.00      A    H
ATOM    284  CA  GLN A  19      -0.501  14.723  17.023  1.00  0.00      A    C
ATOM    285  HA  GLN A  19       0.036  14.240  17.825  1.00  0.00      A    H
ATOM    286  CB  GLN A  19      -0.046  16.184  17.156  1.00  0.00      A    C
ATOM    287  HB1 GLN A  19      -0.584  16.845  16.444  1.00  0.00      A    H
ATOM    288  HB2 GLN A  19      -0.308  16.494  18.190  1.00  0.00      A    H
ATOM    289  CG  GLN A  19       1.394  16.436  16.814  1.00  0.00      A    C
ATOM    290  HG1 GLN A  19       1.896  15.963  17.685  1.00  0.00      A    H
ATOM    291  HG2 GLN A  19       1.690  16.117  15.792  1.00  0.00      A    H
ATOM    292  CD  GLN A  19       1.664  17.975  16.843  1.00  0.00      A    C
ATOM    293  OE1 GLN A  19       0.772  18.813  16.999  1.00  0.00      A    O
ATOM    294  NE2 GLN A  19       2.912  18.382  16.654  1.00  0.00      A    N
ATOM    295 HE21 GLN A  19       3.147  19.353  16.619  1.00  0.00      A    H
ATOM    296 HE22 GLN A  19       3.545  17.650  16.402  1.00  0.00      A    H
ATOM    297  C   GLN A  19      -1.961  14.580  17.456  1.00  0.00      A    C
ATOM    298  O   GLN A  19      -2.891  14.384  16.640  1.00  0.00      A    O
ATOM    299  N   GLY A  20      -2.211  14.548  18.794  1.00  0.00      A    N
ATOM    300  HN  GLY A  20      -1.459  14.816  19.392  1.00  0.00      A    H
ATOM    301  CA  GLY A  20      -3.530  14.330  19.356  1.00  0.00      A    C
ATOM    302  HA1 GLY A  20      -4.165  15.188  19.193  1.00  0.00      A    H
ATOM    303  HA2 GLY A  20      -3.938  13.374  19.063  1.00  0.00      A    H
ATOM    304  C   GLY A  20      -3.314  14.195  20.882  1.00  0.00      A    C
ATOM    305  O   GLY A  20      -2.988  13.154  21.509  1.00  0.00      A    O
ATOM    306  N   GLY A  21      -3.563  15.357  21.470  1.00  0.00      A    N
ATOM    307  HN  GLY A  21      -3.878  16.170  20.986  1.00  0.00      A    H
ATOM    308  CA  GLY A  21      -3.393  15.643  22.905  1.00  0.00      A    C
ATOM    309  HA1 GLY A  21      -4.344  15.931  23.328  1.00  0.00      A    H
ATOM    310  HA2 GLY A  21      -2.878  14.808  23.356  1.00  0.00      A    H
ATOM    311  C   GLY A  21      -2.541  16.871  23.113  1.00  0.00      A    C
ATOM    312  O   GLY A  21      -3.089  17.952  23.455  1.00  0.00      A    O
ATOM    313  N   CYS A  22      -1.209  16.719  23.104  1.00  0.00      A    N
ATOM    314  HN  CYS A  22      -0.753  15.835  23.039  1.00  0.00      A    H
ATOM    315  CA  CYS A  22      -0.269  17.755  23.396  1.00  0.00      A    C
ATOM    316  HA  CYS A  22      -0.722  18.322  24.196  1.00  0.00      A    H
ATOM    317  CB  CYS A  22       1.102  17.162  23.858  1.00  0.00      A    C
ATOM    318  HB1 CYS A  22       0.885  16.518  24.737  1.00  0.00      A    H
ATOM    319  HB2 CYS A  22       1.446  16.351  23.181  1.00  0.00      A    H
ATOM    320  SG  CYS A  22       2.421  18.339  24.213  1.00  0.00      A    S
ATOM    321  C   CYS A  22      -0.099  18.718  22.204  1.00  0.00      A    C
ATOM    322  O   CYS A  22      -0.750  19.789  22.182  1.00  0.00      A    O
ATOM    323  N   GLY A  23       0.723  18.407  21.219  1.00  0.00      A    N
ATOM    324  HN  GLY A  23       1.250  17.568  21.110  1.00  0.00      A    H
ATOM    325  CA  GLY A  23       0.922  19.238  20.103  1.00  0.00      A    C
ATOM    326  HA1 GLY A  23       0.784  18.590  19.250  1.00  0.00      A    H
ATOM    327  HA2 GLY A  23       0.303  20.122  20.059  1.00  0.00      A    H
ATOM    328  C   GLY A  23       2.331  19.740  20.214  1.00  0.00      A    C
ATOM    329  O   GLY A  23       2.543  20.936  20.301  1.00  0.00      A    O
ATOM    330  N   SER A  24       3.371  18.923  20.114  1.00  0.00      A    N
ATOM    331  HN  SER A  24       3.185  17.946  20.039  1.00  0.00      A    H
ATOM    332  CA  SER A  24       4.770  19.263  20.491  1.00  0.00      A    C
ATOM    333  HA  SER A  24       4.711  20.247  20.933  1.00  0.00      A    H
ATOM    334  CB  SER A  24       5.447  18.298  21.539  1.00  0.00      A    C
ATOM    335  HB1 SER A  24       6.519  18.561  21.665  1.00  0.00      A    H
ATOM    336  HB2 SER A  24       4.907  18.489  22.491  1.00  0.00      A    H
ATOM    337  OG  SER A  24       5.123  16.963  21.364  1.00  0.00      A    O
ATOM    338  HG1 SER A  24       5.480  16.861  20.478  1.00  0.00      A    H
ATOM    339  C   SER A  24       5.686  19.367  19.278  1.00  0.00      A    C
ATOM    340  O   SER A  24       6.679  18.677  19.176  1.00  0.00      A    O
ATOM    341  N   CYS A  25       5.352  20.315  18.434  1.00  0.00      A    N
ATOM    342  HN  CYS A  25       4.498  20.825  18.492  1.00  0.00      A    H
ATOM    343  CA  CYS A  25       5.982  20.603  17.135  1.00  0.00      A    C
ATOM    344  HA  CYS A  25       5.797  19.754  16.494  1.00  0.00      A    H
ATOM    345  CB  CYS A  25       5.316  21.779  16.433  1.00  0.00      A    C
ATOM    346  HB1 CYS A  25       5.598  22.684  17.012  1.00  0.00      A    H
ATOM    347  HB2 CYS A  25       5.738  21.959  15.421  1.00  0.00      A    H
ATOM    348  SG  CYS A  25       3.511  21.719  16.422  1.00  0.00      A    S
ATOM    349  C   CYS A  25       7.446  20.952  17.309  1.00  0.00      A    C
ATOM    350  O   CYS A  25       8.336  20.506  16.571  1.00  0.00      A    O
ATOM    351  N   TRP A  26       7.802  21.728  18.350  1.00  0.00      A    N
ATOM    352  HN  TRP A  26       7.185  22.201  18.973  1.00  0.00      A    H
ATOM    353  CA  TRP A  26       9.144  22.140  18.657  1.00  0.00      A    C
ATOM    354  HA  TRP A  26       9.585  22.641  17.808  1.00  0.00      A    H
ATOM    355  CB  TRP A  26       9.291  23.054  19.923  1.00  0.00      A    C
ATOM    356  HB1 TRP A  26      10.370  23.128  20.179  1.00  0.00      A    H
ATOM    357  HB2 TRP A  26       9.000  24.071  19.584  1.00  0.00      A    H
ATOM    358  CG  TRP A  26       8.659  22.522  21.193  1.00  0.00      A    C
ATOM    359  CD1 TRP A  26       7.310  22.470  21.347  1.00  0.00      A    C
ATOM    360  HD1 TRP A  26       6.560  23.024  20.802  1.00  0.00      A    H
ATOM    361  NE1 TRP A  26       6.997  21.780  22.574  1.00  0.00      A    N
ATOM    362  HE1 TRP A  26       6.146  21.531  22.981  1.00  0.00      A    H
ATOM    363  CE2 TRP A  26       8.278  21.380  23.125  1.00  0.00      A    C
ATOM    364  CD2 TRP A  26       9.328  21.906  22.328  1.00  0.00      A    C
ATOM    365  CE3 TRP A  26      10.658  21.732  22.672  1.00  0.00      A    C
ATOM    366  HE3 TRP A  26      11.311  22.258  21.992  1.00  0.00      A    H
ATOM    367  CZ3 TRP A  26      10.999  21.059  23.835  1.00  0.00      A    C
ATOM    368  HZ3 TRP A  26      12.033  20.831  24.049  1.00  0.00      A    H
ATOM    369  CZ2 TRP A  26       8.606  20.747  24.346  1.00  0.00      A    C
ATOM    370  HZ2 TRP A  26       7.795  20.427  24.983  1.00  0.00      A    H
ATOM    371  CH2 TRP A  26       9.960  20.651  24.682  1.00  0.00      A    C
ATOM    372  HH2 TRP A  26      10.258  20.259  25.643  1.00  0.00      A    H
ATOM    373  C   TRP A  26      10.092  20.902  18.896  1.00  0.00      A    C
ATOM    374  O   TRP A  26      11.218  20.895  18.441  1.00  0.00      A    O
ATOM    375  N   ALA A  27       9.645  19.839  19.594  1.00  0.00      A    N
ATOM    376  HN  ALA A  27       8.743  19.870  20.017  1.00  0.00      A    H
ATOM    377  CA  ALA A  27      10.331  18.612  19.827  1.00  0.00      A    C
ATOM    378  HA  ALA A  27      11.385  18.800  19.973  1.00  0.00      A    H
ATOM    379  CB  ALA A  27       9.803  18.063  21.158  1.00  0.00      A    C
ATOM    380  HB1 ALA A  27      10.043  16.979  21.176  1.00  0.00      A    H
ATOM    381  HB2 ALA A  27      10.376  18.524  21.990  1.00  0.00      A    H
ATOM    382  HB3 ALA A  27       8.711  18.208  21.301  1.00  0.00      A    H
ATOM    383  C   ALA A  27      10.157  17.664  18.717  1.00  0.00      A    C
ATOM    384  O   ALA A  27      10.960  16.808  18.503  1.00  0.00      A    O
ATOM    385  N   PHE A  28       9.161  17.828  17.822  1.00  0.00      A    N
ATOM    386  HN  PHE A  28       8.464  18.513  18.018  1.00  0.00      A    H
ATOM    387  CA  PHE A  28       8.936  16.949  16.622  1.00  0.00      A    C
ATOM    388  HA  PHE A  28       9.105  15.903  16.832  1.00  0.00      A    H
ATOM    389  CB  PHE A  28       7.501  16.881  15.978  1.00  0.00      A    C
ATOM    390  HB1 PHE A  28       7.241  17.928  15.714  1.00  0.00      A    H
ATOM    391  HB2 PHE A  28       7.590  16.426  14.968  1.00  0.00      A    H
ATOM    392  CG  PHE A  28       6.399  16.209  16.754  1.00  0.00      A    C
ATOM    393  CD1 PHE A  28       6.500  15.813  18.106  1.00  0.00      A    C
ATOM    394  HD1 PHE A  28       7.309  16.242  18.679  1.00  0.00      A    H
ATOM    395  CE1 PHE A  28       5.568  14.915  18.642  1.00  0.00      A    C
ATOM    396  HE1 PHE A  28       5.632  14.564  19.662  1.00  0.00      A    H
ATOM    397  CZ  PHE A  28       4.577  14.333  17.818  1.00  0.00      A    C
ATOM    398  HZ  PHE A  28       4.070  13.483  18.251  1.00  0.00      A    H
ATOM    399  CD2 PHE A  28       5.327  15.745  16.011  1.00  0.00      A    C
ATOM    400  HD2 PHE A  28       5.233  16.225  15.048  1.00  0.00      A    H
ATOM    401  CE2 PHE A  28       4.377  14.769  16.518  1.00  0.00      A    C
ATOM    402  HE2 PHE A  28       3.521  14.479  15.927  1.00  0.00      A    H
ATOM    403  C   PHE A  28       9.991  17.282  15.564  1.00  0.00      A    C
ATOM    404  O   PHE A  28      10.597  16.434  14.970  1.00  0.00      A    O
ATOM    405  N   SER A  29      10.195  18.592  15.330  1.00  0.00      A    N
ATOM    406  HN  SER A  29       9.589  19.203  15.833  1.00  0.00      A    H
ATOM    407  CA  SER A  29      11.120  19.021  14.285  1.00  0.00      A    C
ATOM    408  HA  SER A  29      10.962  18.487  13.359  1.00  0.00      A    H
ATOM    409  CB  SER A  29      10.896  20.477  13.823  1.00  0.00      A    C
ATOM    410  HB1 SER A  29       9.866  20.551  13.413  1.00  0.00      A    H
ATOM    411  HB2 SER A  29      10.933  21.207  14.660  1.00  0.00      A    H
ATOM    412  OG  SER A  29      11.836  20.812  12.722  1.00  0.00      A    O
ATOM    413  HG1 SER A  29      11.572  21.640  12.316  1.00  0.00      A    H
ATOM    414  C   SER A  29      12.543  18.787  14.745  1.00  0.00      A    C
ATOM    415  O   SER A  29      13.366  18.441  13.922  1.00  0.00      A    O
ATOM    416  N   THR A  30      12.901  18.967  16.006  1.00  0.00      A    N
ATOM    417  HN  THR A  30      12.110  19.206  16.563  1.00  0.00      A    H
ATOM    418  CA  THR A  30      14.256  18.750  16.598  1.00  0.00      A    C
ATOM    419  HA  THR A  30      15.020  19.388  16.181  1.00  0.00      A    H
ATOM    420  CB  THR A  30      14.178  18.791  18.129  1.00  0.00      A    C
ATOM    421  HB  THR A  30      13.465  18.056  18.560  1.00  0.00      A    H
ATOM    422  OG1 THR A  30      13.751  20.107  18.616  1.00  0.00      A    O
ATOM    423  HG1 THR A  30      12.797  20.204  18.570  1.00  0.00      A    H
ATOM    424  CG2 THR A  30      15.572  18.352  18.869  1.00  0.00      A    C
ATOM    425 HG21 THR A  30      16.335  19.054  18.468  1.00  0.00      A    H
ATOM    426 HG22 THR A  30      15.518  18.556  19.960  1.00  0.00      A    H
ATOM    427 HG23 THR A  30      15.947  17.374  18.499  1.00  0.00      A    H
ATOM    428  C   THR A  30      14.708  17.313  16.340  1.00  0.00      A    C
ATOM    429  O   THR A  30      15.758  17.097  15.778  1.00  0.00      A    O
ATOM    430  N   ILE A  31      13.744  16.340  16.675  1.00  0.00      A    N
ATOM    431  HN  ILE A  31      12.891  16.585  17.128  1.00  0.00      A    H
ATOM    432  CA  ILE A  31      14.039  14.874  16.442  1.00  0.00      A    C
ATOM    433  HA  ILE A  31      15.013  14.588  16.810  1.00  0.00      A    H
ATOM    434  CB  ILE A  31      12.912  14.075  17.159  1.00  0.00      A    C
ATOM    435  HB  ILE A  31      12.039  14.734  17.356  1.00  0.00      A    H
ATOM    436  CG2 ILE A  31      12.569  12.668  16.556  1.00  0.00      A    C
ATOM    437 HG21 ILE A  31      13.391  11.956  16.327  1.00  0.00      A    H
ATOM    438 HG22 ILE A  31      11.929  12.142  17.296  1.00  0.00      A    H
ATOM    439 HG23 ILE A  31      12.063  12.730  15.570  1.00  0.00      A    H
ATOM    440  CG1 ILE A  31      13.376  13.702  18.583  1.00  0.00      A    C
ATOM    441 HG11 ILE A  31      12.533  13.124  19.016  1.00  0.00      A    H
ATOM    442 HG12 ILE A  31      14.291  13.076  18.649  1.00  0.00      A    H
ATOM    443  CD  ILE A  31      13.508  15.004  19.505  1.00  0.00      A    C
ATOM    444  HD1 ILE A  31      13.444  14.638  20.552  1.00  0.00      A    H
ATOM    445  HD2 ILE A  31      14.473  15.535  19.364  1.00  0.00      A    H
ATOM    446  HD3 ILE A  31      12.805  15.832  19.271  1.00  0.00      A    H
ATOM    447  C   ILE A  31      14.147  14.681  14.981  1.00  0.00      A    C
ATOM    448  O   ILE A  31      15.051  13.918  14.544  1.00  0.00      A    O
ATOM    449  N   ALA A  32      13.238  15.263  14.175  1.00  0.00      A    N
ATOM    450  HN  ALA A  32      12.552  15.837  14.615  1.00  0.00      A    H
ATOM    451  CA  ALA A  32      13.115  15.131  12.733  1.00  0.00      A    C
ATOM    452  HA  ALA A  32      12.922  14.100  12.475  1.00  0.00      A    H
ATOM    453  CB  ALA A  32      11.918  15.841  12.214  1.00  0.00      A    C
ATOM    454  HB1 ALA A  32      11.864  15.812  11.105  1.00  0.00      A    H
ATOM    455  HB2 ALA A  32      10.963  15.392  12.563  1.00  0.00      A    H
ATOM    456  HB3 ALA A  32      11.959  16.924  12.459  1.00  0.00      A    H
ATOM    457  C   ALA A  32      14.381  15.448  11.948  1.00  0.00      A    C
ATOM    458  O   ALA A  32      14.642  14.989  10.856  1.00  0.00      A    O
ATOM    459  N   ALA A  33      15.205  16.360  12.443  1.00  0.00      A    N
ATOM    460  HN  ALA A  33      15.019  16.866  13.282  1.00  0.00      A    H
ATOM    461  CA  ALA A  33      16.492  16.707  11.879  1.00  0.00      A    C
ATOM    462  HA  ALA A  33      16.527  16.754  10.801  1.00  0.00      A    H
ATOM    463  CB  ALA A  33      16.848  18.114  12.442  1.00  0.00      A    C
ATOM    464  HB1 ALA A  33      17.886  18.440  12.215  1.00  0.00      A    H
ATOM    465  HB2 ALA A  33      16.002  18.727  12.064  1.00  0.00      A    H
ATOM    466  HB3 ALA A  33      16.677  18.183  13.538  1.00  0.00      A    H
ATOM    467  C   ALA A  33      17.635  15.804  12.291  1.00  0.00      A    C
ATOM    468  O   ALA A  33      18.448  15.386  11.466  1.00  0.00      A    O
ATOM    469  N   VAL A  34      17.690  15.518  13.599  1.00  0.00      A    N
ATOM    470  HN  VAL A  34      17.033  16.084  14.092  1.00  0.00      A    H
ATOM    471  CA  VAL A  34      18.599  14.606  14.240  1.00  0.00      A    C
ATOM    472  HA  VAL A  34      19.633  14.822  14.015  1.00  0.00      A    H
ATOM    473  CB  VAL A  34      18.495  14.676  15.764  1.00  0.00      A    C
ATOM    474  HB  VAL A  34      17.445  14.437  16.039  1.00  0.00      A    H
ATOM    475  CG1 VAL A  34      19.596  13.759  16.468  1.00  0.00      A    C
ATOM    476 HG11 VAL A  34      19.512  13.984  17.553  1.00  0.00      A    H
ATOM    477 HG12 VAL A  34      19.412  12.669  16.357  1.00  0.00      A    H
ATOM    478 HG13 VAL A  34      20.615  14.078  16.161  1.00  0.00      A    H
ATOM    479  CG2 VAL A  34      18.657  16.163  16.226  1.00  0.00      A    C
ATOM    480 HG21 VAL A  34      17.994  16.899  15.723  1.00  0.00      A    H
ATOM    481 HG22 VAL A  34      18.484  16.251  17.320  1.00  0.00      A    H
ATOM    482 HG23 VAL A  34      19.720  16.376  15.985  1.00  0.00      A    H
ATOM    483  C   VAL A  34      18.479  13.181  13.687  1.00  0.00      A    C
ATOM    484  O   VAL A  34      19.471  12.506  13.619  1.00  0.00      A    O
ATOM    485  N   GLU A  35      17.230  12.778  13.203  1.00  0.00      A    N
ATOM    486  HN  GLU A  35      16.413  13.308  13.415  1.00  0.00      A    H
ATOM    487  CA  GLU A  35      16.906  11.541  12.522  1.00  0.00      A    C
ATOM    488  HA  GLU A  35      17.200  10.690  13.119  1.00  0.00      A    H
ATOM    489  CB  GLU A  35      15.391  11.565  12.169  1.00  0.00      A    C
ATOM    490  HB1 GLU A  35      14.826  11.586  13.126  1.00  0.00      A    H
ATOM    491  HB2 GLU A  35      15.159  12.454  11.543  1.00  0.00      A    H
ATOM    492  CG  GLU A  35      14.937  10.377  11.347  1.00  0.00      A    C
ATOM    493  HG1 GLU A  35      15.517  10.309  10.402  1.00  0.00      A    H
ATOM    494  HG2 GLU A  35      15.071   9.390  11.840  1.00  0.00      A    H
ATOM    495  CD  GLU A  35      13.481  10.482  10.897  1.00  0.00      A    C
ATOM    496  OE1 GLU A  35      13.179  11.231   9.913  1.00  0.00      A    O
ATOM    497  OE2 GLU A  35      12.627   9.899  11.547  1.00  0.00      A    O
ATOM    498  C   GLU A  35      17.757  11.459  11.247  1.00  0.00      A    C
ATOM    499  O   GLU A  35      18.482  10.483  11.013  1.00  0.00      A    O
ATOM    500  N   GLY A  36      17.753  12.533  10.462  1.00  0.00      A    N
ATOM    501  HN  GLY A  36      17.215  13.325  10.742  1.00  0.00      A    H
ATOM    502  CA  GLY A  36      18.389  12.501   9.207  1.00  0.00      A    C
ATOM    503  HA1 GLY A  36      18.170  11.532   8.784  1.00  0.00      A    H
ATOM    504  HA2 GLY A  36      17.886  13.354   8.777  1.00  0.00      A    H
ATOM    505  C   GLY A  36      19.923  12.702   9.139  1.00  0.00      A    C
ATOM    506  O   GLY A  36      20.625  12.155   8.342  1.00  0.00      A    O
ATOM    507  N   ILE A  37      20.473  13.598  10.076  1.00  0.00      A    N
ATOM    508  HN  ILE A  37      19.936  14.020  10.803  1.00  0.00      A    H
ATOM    509  CA  ILE A  37      21.889  13.724  10.306  1.00  0.00      A    C
ATOM    510  HA  ILE A  37      22.269  14.133   9.382  1.00  0.00      A    H
ATOM    511  CB  ILE A  37      22.291  14.737  11.396  1.00  0.00      A    C
ATOM    512  HB  ILE A  37      21.539  15.513  11.135  1.00  0.00      A    H
ATOM    513  CG2 ILE A  37      22.140  14.356  12.850  1.00  0.00      A    C
ATOM    514 HG21 ILE A  37      21.159  13.838  12.913  1.00  0.00      A    H
ATOM    515 HG22 ILE A  37      22.866  13.560  13.119  1.00  0.00      A    H
ATOM    516 HG23 ILE A  37      22.221  15.165  13.607  1.00  0.00      A    H
ATOM    517  CG1 ILE A  37      23.735  15.237  11.189  1.00  0.00      A    C
ATOM    518 HG11 ILE A  37      24.408  14.375  11.384  1.00  0.00      A    H
ATOM    519 HG12 ILE A  37      23.846  15.635  10.158  1.00  0.00      A    H
ATOM    520  CD  ILE A  37      24.113  16.441  12.111  1.00  0.00      A    C
ATOM    521  HD1 ILE A  37      24.969  17.037  11.729  1.00  0.00      A    H
ATOM    522  HD2 ILE A  37      23.270  17.112  12.384  1.00  0.00      A    H
ATOM    523  HD3 ILE A  37      24.324  16.078  13.140  1.00  0.00      A    H
ATOM    524  C   ILE A  37      22.594  12.376  10.559  1.00  0.00      A    C
ATOM    525  O   ILE A  37      23.745  12.198  10.191  1.00  0.00      A    O
ATOM    526  N   ASN A  38      21.960  11.415  11.248  1.00  0.00      A    N
ATOM    527  HN  ASN A  38      21.029  11.597  11.557  1.00  0.00      A    H
ATOM    528  CA  ASN A  38      22.522  10.149  11.504  1.00  0.00      A    C
ATOM    529  HA  ASN A  38      23.456  10.206  12.043  1.00  0.00      A    H
ATOM    530  CB  ASN A  38      21.467   9.350  12.352  1.00  0.00      A    C
ATOM    531  HB1 ASN A  38      21.007  10.083  13.049  1.00  0.00      A    H
ATOM    532  HB2 ASN A  38      20.682   8.823  11.768  1.00  0.00      A    H
ATOM    533  CG  ASN A  38      22.294   8.388  13.174  1.00  0.00      A    C
ATOM    534  OD1 ASN A  38      22.904   8.877  14.152  1.00  0.00      A    O
ATOM    535  ND2 ASN A  38      22.390   7.105  12.763  1.00  0.00      A    N
ATOM    536 HD21 ASN A  38      22.929   6.484  13.332  1.00  0.00      A    H
ATOM    537 HD22 ASN A  38      21.969   6.843  11.895  1.00  0.00      A    H
ATOM    538  C   ASN A  38      22.826   9.411  10.170  1.00  0.00      A    C
ATOM    539  O   ASN A  38      23.817   8.645  10.120  1.00  0.00      A    O
ATOM    540  N   GLN A  39      22.005   9.643   9.136  1.00  0.00      A    N
ATOM    541  HN  GLN A  39      21.355  10.398   9.190  1.00  0.00      A    H
ATOM    542  CA  GLN A  39      22.083   9.032   7.835  1.00  0.00      A    C
ATOM    543  HA  GLN A  39      22.310   7.985   7.969  1.00  0.00      A    H
ATOM    544  CB  GLN A  39      20.647   9.182   7.153  1.00  0.00      A    C
ATOM    545  HB1 GLN A  39      19.964   8.780   7.932  1.00  0.00      A    H
ATOM    546  HB2 GLN A  39      20.315  10.172   6.774  1.00  0.00      A    H
ATOM    547  CG  GLN A  39      20.410   8.124   6.016  1.00  0.00      A    C
ATOM    548  HG1 GLN A  39      21.022   7.240   6.298  1.00  0.00      A    H
ATOM    549  HG2 GLN A  39      19.328   7.875   5.987  1.00  0.00      A    H
ATOM    550  CD  GLN A  39      20.667   8.701   4.632  1.00  0.00      A    C
ATOM    551  OE1 GLN A  39      21.130   9.795   4.345  1.00  0.00      A    O
ATOM    552  NE2 GLN A  39      20.476   7.761   3.645  1.00  0.00      A    N
ATOM    553 HE21 GLN A  39      20.639   7.967   2.680  1.00  0.00      A    H
ATOM    554 HE22 GLN A  39      20.389   6.812   3.947  1.00  0.00      A    H
ATOM    555  C   GLN A  39      23.200   9.604   7.009  1.00  0.00      A    C
ATOM    556  O   GLN A  39      23.977   8.840   6.408  1.00  0.00      A    O
ATOM    557  N   ILE A  40      23.254  10.903   6.895  1.00  0.00      A    N
ATOM    558  HN  ILE A  40      22.586  11.506   7.324  1.00  0.00      A    H
ATOM    559  CA  ILE A  40      24.284  11.612   6.055  1.00  0.00      A    C
ATOM    560  HA  ILE A  40      24.216  11.182   5.067  1.00  0.00      A    H
ATOM    561  CB  ILE A  40      23.915  13.119   6.129  1.00  0.00      A    C
ATOM    562  HB  ILE A  40      24.316  13.409   7.124  1.00  0.00      A    H
ATOM    563  CG2 ILE A  40      24.730  13.811   5.067  1.00  0.00      A    C
ATOM    564 HG21 ILE A  40      24.424  13.412   4.076  1.00  0.00      A    H
ATOM    565 HG22 ILE A  40      24.517  14.899   5.129  1.00  0.00      A    H
ATOM    566 HG23 ILE A  40      25.812  13.585   5.175  1.00  0.00      A    H
ATOM    567  CG1 ILE A  40      22.390  13.489   5.977  1.00  0.00      A    C
ATOM    568 HG11 ILE A  40      22.150  13.208   4.930  1.00  0.00      A    H
ATOM    569 HG12 ILE A  40      21.688  12.838   6.541  1.00  0.00      A    H
ATOM    570  CD  ILE A  40      21.924  14.930   6.199  1.00  0.00      A    C
ATOM    571  HD1 ILE A  40      20.828  14.907   6.013  1.00  0.00      A    H
ATOM    572  HD2 ILE A  40      22.133  15.247   7.243  1.00  0.00      A    H
ATOM    573  HD3 ILE A  40      22.290  15.669   5.455  1.00  0.00      A    H
ATOM    574  C   ILE A  40      25.687  11.396   6.601  1.00  0.00      A    C
ATOM    575  O   ILE A  40      26.678  11.166   5.952  1.00  0.00      A    O
ATOM    576  N   VAL A  41      25.833  11.557   7.929  1.00  0.00      A    N
ATOM    577  HN  VAL A  41      25.040  11.745   8.503  1.00  0.00      A    H
ATOM    578  CA  VAL A  41      27.148  11.474   8.627  1.00  0.00      A    C
ATOM    579  HA  VAL A  41      27.986  11.811   8.035  1.00  0.00      A    H
ATOM    580  CB  VAL A  41      27.263  12.362   9.909  1.00  0.00      A    C
ATOM    581  HB  VAL A  41      26.538  11.941  10.638  1.00  0.00      A    H
ATOM    582  CG1 VAL A  41      28.673  12.264  10.505  1.00  0.00      A    C
ATOM    583 HG11 VAL A  41      28.947  13.224  10.993  1.00  0.00      A    H
ATOM    584 HG12 VAL A  41      28.668  11.404  11.209  1.00  0.00      A    H
ATOM    585 HG13 VAL A  41      29.449  11.989   9.759  1.00  0.00      A    H
ATOM    586  CG2 VAL A  41      27.034  13.828   9.621  1.00  0.00      A    C
ATOM    587 HG21 VAL A  41      27.686  13.986   8.735  1.00  0.00      A    H
ATOM    588 HG22 VAL A  41      25.981  13.986   9.304  1.00  0.00      A    H
ATOM    589 HG23 VAL A  41      27.500  14.501  10.372  1.00  0.00      A    H
ATOM    590  C   VAL A  41      27.509   9.972   8.904  1.00  0.00      A    C
ATOM    591  O   VAL A  41      28.162   9.340   8.081  1.00  0.00      A    O
ATOM    592  N   THR A  42      26.952   9.396  10.017  1.00  0.00      A    N
ATOM    593  HN  THR A  42      26.316   9.879  10.614  1.00  0.00      A    H
ATOM    594  CA  THR A  42      27.199   8.098  10.584  1.00  0.00      A    C
ATOM    595  HA  THR A  42      28.233   8.165  10.890  1.00  0.00      A    H
ATOM    596  CB  THR A  42      26.493   7.729  11.904  1.00  0.00      A    C
ATOM    597  HB  THR A  42      25.403   7.927  11.824  1.00  0.00      A    H
ATOM    598  OG1 THR A  42      27.026   8.480  12.971  1.00  0.00      A    O
ATOM    599  HG1 THR A  42      26.633   8.067  13.744  1.00  0.00      A    H
ATOM    600  CG2 THR A  42      26.826   6.267  12.378  1.00  0.00      A    C
ATOM    601 HG21 THR A  42      26.239   5.514  11.810  1.00  0.00      A    H
ATOM    602 HG22 THR A  42      27.870   5.925  12.212  1.00  0.00      A    H
ATOM    603 HG23 THR A  42      26.567   6.099  13.445  1.00  0.00      A    H
ATOM    604  C   THR A  42      27.001   6.996   9.566  1.00  0.00      A    C
ATOM    605  O   THR A  42      27.967   6.294   9.181  1.00  0.00      A    O
ATOM    606  N   GLY A  43      25.755   6.862   9.035  1.00  0.00      A    N
ATOM    607  HN  GLY A  43      24.975   7.363   9.402  1.00  0.00      A    H
ATOM    608  CA  GLY A  43      25.481   5.912   8.013  1.00  0.00      A    C
ATOM    609  HA1 GLY A  43      25.872   6.360   7.112  1.00  0.00      A    H
ATOM    610  HA2 GLY A  43      25.859   4.945   8.309  1.00  0.00      A    H
ATOM    611  C   GLY A  43      24.041   5.604   7.866  1.00  0.00      A    C
ATOM    612  O   GLY A  43      23.611   5.564   6.681  1.00  0.00      A    O
ATOM    613  N   GLU A  44      23.343   5.380   8.959  1.00  0.00      A    N
ATOM    614  HN  GLU A  44      23.651   5.554   9.891  1.00  0.00      A    H
ATOM    615  CA  GLU A  44      21.986   4.767   8.849  1.00  0.00      A    C
ATOM    616  HA  GLU A  44      21.749   4.646   7.802  1.00  0.00      A    H
ATOM    617  CB  GLU A  44      22.095   3.347   9.515  1.00  0.00      A    C
ATOM    618  HB1 GLU A  44      21.257   2.632   9.368  1.00  0.00      A    H
ATOM    619  HB2 GLU A  44      23.015   2.919   9.064  1.00  0.00      A    H
ATOM    620  CG  GLU A  44      22.399   3.373  11.073  1.00  0.00      A    C
ATOM    621  HG1 GLU A  44      23.077   4.189  11.403  1.00  0.00      A    H
ATOM    622  HG2 GLU A  44      21.462   3.475  11.661  1.00  0.00      A    H
ATOM    623  CD  GLU A  44      23.030   2.081  11.397  1.00  0.00      A    C
ATOM    624  OE1 GLU A  44      22.592   0.994  11.017  1.00  0.00      A    O
ATOM    625  OE2 GLU A  44      24.097   2.124  12.057  1.00  0.00      A    O
ATOM    626  C   GLU A  44      20.944   5.725   9.406  1.00  0.00      A    C
ATOM    627  O   GLU A  44      21.132   6.576  10.320  1.00  0.00      A    O
ATOM    628  N   LEU A  45      19.679   5.525   8.934  1.00  0.00      A    N
ATOM    629  HN  LEU A  45      19.441   4.888   8.204  1.00  0.00      A    H
ATOM    630  CA  LEU A  45      18.555   6.270   9.513  1.00  0.00      A    C
ATOM    631  HA  LEU A  45      18.975   7.228   9.780  1.00  0.00      A    H
ATOM    632  CB  LEU A  45      17.415   6.574   8.506  1.00  0.00      A    C
ATOM    633  HB1 LEU A  45      17.788   6.905   7.513  1.00  0.00      A    H
ATOM    634  HB2 LEU A  45      16.745   5.700   8.361  1.00  0.00      A    H
ATOM    635  CG  LEU A  45      16.504   7.747   8.899  1.00  0.00      A    C
ATOM    636  HG  LEU A  45      16.468   7.836  10.006  1.00  0.00      A    H
ATOM    637  CD1 LEU A  45      17.152   8.993   8.363  1.00  0.00      A    C
ATOM    638 HD11 LEU A  45      16.519   9.856   8.662  1.00  0.00      A    H
ATOM    639 HD12 LEU A  45      18.168   9.088   8.802  1.00  0.00      A    H
ATOM    640 HD13 LEU A  45      17.302   8.924   7.264  1.00  0.00      A    H
ATOM    641  CD2 LEU A  45      15.117   7.521   8.500  1.00  0.00      A    C
ATOM    642 HD21 LEU A  45      14.978   7.464   7.399  1.00  0.00      A    H
ATOM    643 HD22 LEU A  45      14.595   6.613   8.872  1.00  0.00      A    H
ATOM    644 HD23 LEU A  45      14.466   8.323   8.907  1.00  0.00      A    H
ATOM    645  C   LEU A  45      18.026   5.664  10.797  1.00  0.00      A    C
ATOM    646  O   LEU A  45      17.520   4.541  10.827  1.00  0.00      A    O
ATOM    647  N   ILE A  46      18.049   6.386  11.959  1.00  0.00      A    N
ATOM    648  HN  ILE A  46      18.348   7.335  12.018  1.00  0.00      A    H
ATOM    649  CA  ILE A  46      17.312   5.885  13.145  1.00  0.00      A    C
ATOM    650  HA  ILE A  46      16.857   4.936  12.899  1.00  0.00      A    H
ATOM    651  CB  ILE A  46      18.291   5.731  14.265  1.00  0.00      A    C
ATOM    652  HB  ILE A  46      18.987   6.592  14.351  1.00  0.00      A    H
ATOM    653  CG2 ILE A  46      17.695   5.475  15.710  1.00  0.00      A    C
ATOM    654 HG21 ILE A  46      16.877   6.128  16.083  1.00  0.00      A    H
ATOM    655 HG22 ILE A  46      17.320   4.434  15.798  1.00  0.00      A    H
ATOM    656 HG23 ILE A  46      18.587   5.655  16.348  1.00  0.00      A    H
ATOM    657  CG1 ILE A  46      19.133   4.496  13.915  1.00  0.00      A    C
ATOM    658 HG11 ILE A  46      18.494   3.587  13.921  1.00  0.00      A    H
ATOM    659 HG12 ILE A  46      19.548   4.550  12.886  1.00  0.00      A    H
ATOM    660  CD  ILE A  46      20.428   4.220  14.772  1.00  0.00      A    C
ATOM    661  HD1 ILE A  46      20.842   3.229  14.489  1.00  0.00      A    H
ATOM    662  HD2 ILE A  46      21.179   5.017  14.582  1.00  0.00      A    H
ATOM    663  HD3 ILE A  46      20.263   4.264  15.869  1.00  0.00      A    H
ATOM    664  C   ILE A  46      16.297   7.002  13.494  1.00  0.00      A    C
ATOM    665  O   ILE A  46      16.690   8.149  13.710  1.00  0.00      A    O
ATOM    666  N   THR A  47      15.016   6.667  13.531  1.00  0.00      A    N
ATOM    667  HN  THR A  47      14.758   5.756  13.218  1.00  0.00      A    H
ATOM    668  CA  THR A  47      14.150   7.644  14.075  1.00  0.00      A    C
ATOM    669  HA  THR A  47      14.309   8.595  13.588  1.00  0.00      A    H
ATOM    670  CB  THR A  47      12.629   7.414  13.805  1.00  0.00      A    C
ATOM    671  HB  THR A  47      12.327   6.427  14.216  1.00  0.00      A    H
ATOM    672  OG1 THR A  47      12.452   7.298  12.380  1.00  0.00      A    O
ATOM    673  HG1 THR A  47      12.495   8.204  12.067  1.00  0.00      A    H
ATOM    674  CG2 THR A  47      11.674   8.552  14.304  1.00  0.00      A    C
ATOM    675 HG21 THR A  47      10.678   8.306  13.879  1.00  0.00      A    H
ATOM    676 HG22 THR A  47      11.541   8.522  15.407  1.00  0.00      A    H
ATOM    677 HG23 THR A  47      11.981   9.468  13.756  1.00  0.00      A    H
ATOM    678  C   THR A  47      14.167   7.771  15.625  1.00  0.00      A    C
ATOM    679  O   THR A  47      14.043   6.784  16.367  1.00  0.00      A    O
ATOM    680  N   LEU A  48      14.232   9.031  16.140  1.00  0.00      A    N
ATOM    681  HN  LEU A  48      14.535   9.747  15.515  1.00  0.00      A    H
ATOM    682  CA  LEU A  48      14.445   9.264  17.572  1.00  0.00      A    C
ATOM    683  HA  LEU A  48      14.863   8.349  17.963  1.00  0.00      A    H
ATOM    684  CB  LEU A  48      15.496  10.336  17.858  1.00  0.00      A    C
ATOM    685  HB1 LEU A  48      15.234  11.305  17.383  1.00  0.00      A    H
ATOM    686  HB2 LEU A  48      15.645  10.471  18.951  1.00  0.00      A    H
ATOM    687  CG  LEU A  48      16.916   9.930  17.352  1.00  0.00      A    C
ATOM    688  HG  LEU A  48      16.770   9.375  16.401  1.00  0.00      A    H
ATOM    689  CD1 LEU A  48      17.818  11.100  17.297  1.00  0.00      A    C
ATOM    690 HD11 LEU A  48      17.826  11.654  18.260  1.00  0.00      A    H
ATOM    691 HD12 LEU A  48      18.833  10.793  16.966  1.00  0.00      A    H
ATOM    692 HD13 LEU A  48      17.489  11.819  16.517  1.00  0.00      A    H
ATOM    693  CD2 LEU A  48      17.620   8.957  18.338  1.00  0.00      A    C
ATOM    694 HD21 LEU A  48      18.564   8.538  17.928  1.00  0.00      A    H
ATOM    695 HD22 LEU A  48      17.818   9.320  19.369  1.00  0.00      A    H
ATOM    696 HD23 LEU A  48      16.915   8.116  18.510  1.00  0.00      A    H
ATOM    697  C   LEU A  48      13.188   9.518  18.306  1.00  0.00      A    C
ATOM    698  O   LEU A  48      12.154   9.766  17.617  1.00  0.00      A    O
ATOM    699  N   SER A  49      13.221   9.534  19.699  1.00  0.00      A    N
ATOM    700  HN  SER A  49      13.921   9.333  20.380  1.00  0.00      A    H
ATOM    701  CA  SER A  49      12.008   9.914  20.374  1.00  0.00      A    C
ATOM    702  HA  SER A  49      11.183   9.885  19.676  1.00  0.00      A    H
ATOM    703  CB  SER A  49      11.662   8.891  21.481  1.00  0.00      A    C
ATOM    704  HB1 SER A  49      11.536   7.904  20.989  1.00  0.00      A    H
ATOM    705  HB2 SER A  49      12.498   8.791  22.207  1.00  0.00      A    H
ATOM    706  OG  SER A  49      10.406   9.184  22.160  1.00  0.00      A    O
ATOM    707  HG1 SER A  49      10.223   8.516  22.824  1.00  0.00      A    H
ATOM    708  C   SER A  49      12.111  11.179  20.997  1.00  0.00      A    C
ATOM    709  O   SER A  49      13.129  11.621  21.545  1.00  0.00      A    O
ATOM    710  N   GLU A  50      10.969  11.888  21.011  1.00  0.00      A    N
ATOM    711  HN  GLU A  50      10.096  11.581  20.641  1.00  0.00      A    H
ATOM    712  CA  GLU A  50      10.846  13.179  21.606  1.00  0.00      A    C
ATOM    713  HA  GLU A  50      11.745  13.733  21.380  1.00  0.00      A    H
ATOM    714  CB  GLU A  50       9.637  13.890  20.973  1.00  0.00      A    C
ATOM    715  HB1 GLU A  50       8.725  13.760  21.595  1.00  0.00      A    H
ATOM    716  HB2 GLU A  50       9.872  14.969  21.090  1.00  0.00      A    H
ATOM    717  CG  GLU A  50       9.395  13.786  19.476  1.00  0.00      A    C
ATOM    718  HG1 GLU A  50       8.895  14.667  19.021  1.00  0.00      A    H
ATOM    719  HG2 GLU A  50      10.376  13.826  18.955  1.00  0.00      A    H
ATOM    720  CD  GLU A  50       8.706  12.591  18.996  1.00  0.00      A    C
ATOM    721  OE1 GLU A  50       8.541  12.441  17.768  1.00  0.00      A    O
ATOM    722  OE2 GLU A  50       8.496  11.601  19.761  1.00  0.00      A    O
ATOM    723  C   GLU A  50      10.726  13.093  23.128  1.00  0.00      A    C
ATOM    724  O   GLU A  50      10.983  14.080  23.777  1.00  0.00      A    O
ATOM    725  N   GLN A  51      10.214  12.004  23.710  1.00  0.00      A    N
ATOM    726  HN  GLN A  51      10.008  11.247  23.094  1.00  0.00      A    H
ATOM    727  CA  GLN A  51       9.589  11.975  25.090  1.00  0.00      A    C
ATOM    728  HA  GLN A  51       8.766  12.674  25.097  1.00  0.00      A    H
ATOM    729  CB  GLN A  51       8.933  10.622  25.383  1.00  0.00      A    C
ATOM    730  HB1 GLN A  51       8.327  10.434  24.471  1.00  0.00      A    H
ATOM    731  HB2 GLN A  51       9.666   9.789  25.441  1.00  0.00      A    H
ATOM    732  CG  GLN A  51       8.150  10.624  26.720  1.00  0.00      A    C
ATOM    733  HG1 GLN A  51       7.939   9.553  26.924  1.00  0.00      A    H
ATOM    734  HG2 GLN A  51       8.772  11.073  27.524  1.00  0.00      A    H
ATOM    735  CD  GLN A  51       6.828  11.343  26.586  1.00  0.00      A    C
ATOM    736  OE1 GLN A  51       6.181  11.453  25.530  1.00  0.00      A    O
ATOM    737  NE2 GLN A  51       6.477  11.991  27.701  1.00  0.00      A    N
ATOM    738 HE21 GLN A  51       5.532  12.251  27.896  1.00  0.00      A    H
ATOM    739 HE22 GLN A  51       7.040  11.800  28.505  1.00  0.00      A    H
ATOM    740  C   GLN A  51      10.526  12.474  26.243  1.00  0.00      A    C
ATOM    741  O   GLN A  51      10.074  12.884  27.317  1.00  0.00      A    O
ATOM    742  N   GLU A  52      11.874  12.331  26.106  1.00  0.00      A    N
ATOM    743  HN  GLU A  52      12.132  11.836  25.280  1.00  0.00      A    H
ATOM    744  CA  GLU A  52      12.871  12.868  27.006  1.00  0.00      A    C
ATOM    745  HA  GLU A  52      12.739  12.405  27.973  1.00  0.00      A    H
ATOM    746  CB  GLU A  52      14.237  12.505  26.450  1.00  0.00      A    C
ATOM    747  HB1 GLU A  52      14.255  12.727  25.362  1.00  0.00      A    H
ATOM    748  HB2 GLU A  52      15.023  13.012  27.051  1.00  0.00      A    H
ATOM    749  CG  GLU A  52      14.596  10.989  26.542  1.00  0.00      A    C
ATOM    750  HG1 GLU A  52      13.956  10.679  27.395  1.00  0.00      A    H
ATOM    751  HG2 GLU A  52      14.404  10.484  25.571  1.00  0.00      A    H
ATOM    752  CD  GLU A  52      16.030  10.710  27.027  1.00  0.00      A    C
ATOM    753  OE1 GLU A  52      16.970  10.719  26.195  1.00  0.00      A    O
ATOM    754  OE2 GLU A  52      16.207  10.339  28.234  1.00  0.00      A    O
ATOM    755  C   GLU A  52      12.763  14.356  27.227  1.00  0.00      A    C
ATOM    756  O   GLU A  52      12.957  14.875  28.308  1.00  0.00      A    O
ATOM    757  N   LEU A  53      12.299  15.065  26.264  1.00  0.00      A    N
ATOM    758  HN  LEU A  53      12.012  14.507  25.489  1.00  0.00      A    H
ATOM    759  CA  LEU A  53      12.046  16.472  26.258  1.00  0.00      A    C
ATOM    760  HA  LEU A  53      12.833  16.904  26.859  1.00  0.00      A    H
ATOM    761  CB  LEU A  53      11.979  17.056  24.765  1.00  0.00      A    C
ATOM    762  HB1 LEU A  53      11.129  16.632  24.190  1.00  0.00      A    H
ATOM    763  HB2 LEU A  53      11.736  18.134  24.875  1.00  0.00      A    H
ATOM    764  CG  LEU A  53      13.306  17.071  24.021  1.00  0.00      A    C
ATOM    765  HG  LEU A  53      13.560  15.993  24.117  1.00  0.00      A    H
ATOM    766  CD1 LEU A  53      13.103  17.329  22.518  1.00  0.00      A    C
ATOM    767 HD11 LEU A  53      12.832  18.406  22.468  1.00  0.00      A    H
ATOM    768 HD12 LEU A  53      14.009  17.055  21.938  1.00  0.00      A    H
ATOM    769 HD13 LEU A  53      12.309  16.643  22.154  1.00  0.00      A    H
ATOM    770  CD2 LEU A  53      14.423  17.909  24.758  1.00  0.00      A    C
ATOM    771 HD21 LEU A  53      14.685  17.405  25.713  1.00  0.00      A    H
ATOM    772 HD22 LEU A  53      15.322  18.001  24.111  1.00  0.00      A    H
ATOM    773 HD23 LEU A  53      13.943  18.817  25.182  1.00  0.00      A    H
ATOM    774  C   LEU A  53      10.718  16.955  26.802  1.00  0.00      A    C
ATOM    775  O   LEU A  53      10.650  18.080  27.308  1.00  0.00      A    O
ATOM    776  N   VAL A  54       9.738  16.102  26.664  1.00  0.00      A    N
ATOM    777  HN  VAL A  54       9.901  15.155  26.398  1.00  0.00      A    H
ATOM    778  CA  VAL A  54       8.447  16.237  27.361  1.00  0.00      A    C
ATOM    779  HA  VAL A  54       8.267  17.302  27.348  1.00  0.00      A    H
ATOM    780  CB  VAL A  54       7.315  15.388  26.702  1.00  0.00      A    C
ATOM    781  HB  VAL A  54       7.613  14.331  26.534  1.00  0.00      A    H
ATOM    782  CG1 VAL A  54       5.989  15.537  27.464  1.00  0.00      A    C
ATOM    783 HG11 VAL A  54       5.603  16.577  27.519  1.00  0.00      A    H
ATOM    784 HG12 VAL A  54       5.273  14.984  26.818  1.00  0.00      A    H
ATOM    785 HG13 VAL A  54       6.031  15.181  28.515  1.00  0.00      A    H
ATOM    786  CG2 VAL A  54       7.066  15.904  25.265  1.00  0.00      A    C
ATOM    787 HG21 VAL A  54       8.076  15.875  24.804  1.00  0.00      A    H
ATOM    788 HG22 VAL A  54       6.421  15.181  24.720  1.00  0.00      A    H
ATOM    789 HG23 VAL A  54       6.710  16.952  25.172  1.00  0.00      A    H
ATOM    790  C   VAL A  54       8.597  15.751  28.785  1.00  0.00      A    C
ATOM    791  O   VAL A  54       8.269  16.530  29.686  1.00  0.00      A    O
ATOM    792  N   ASP A  55       9.072  14.544  29.029  1.00  0.00      A    N
ATOM    793  HN  ASP A  55       9.275  13.893  28.303  1.00  0.00      A    H
ATOM    794  CA  ASP A  55       9.357  14.076  30.442  1.00  0.00      A    C
ATOM    795  HA  ASP A  55       8.423  14.269  30.947  1.00  0.00      A    H
ATOM    796  CB  ASP A  55       9.821  12.575  30.582  1.00  0.00      A    C
ATOM    797  HB1 ASP A  55      10.519  12.338  29.749  1.00  0.00      A    H
ATOM    798  HB2 ASP A  55      10.234  12.262  31.564  1.00  0.00      A    H
ATOM    799  CG  ASP A  55       8.706  11.605  30.383  1.00  0.00      A    C
ATOM    800  OD1 ASP A  55       7.553  12.043  30.379  1.00  0.00      A    O
ATOM    801  OD2 ASP A  55       8.947  10.389  30.333  1.00  0.00      A    O
ATOM    802  C   ASP A  55      10.408  14.865  31.242  1.00  0.00      A    C
ATOM    803  O   ASP A  55      10.143  15.613  32.159  1.00  0.00      A    O
ATOM    804  N   CYS A  56      11.713  14.781  30.965  1.00  0.00      A    N
ATOM    805  HN  CYS A  56      12.005  14.257  30.169  1.00  0.00      A    H
ATOM    806  CA  CYS A  56      12.709  15.130  31.934  1.00  0.00      A    C
ATOM    807  HA  CYS A  56      12.392  14.685  32.866  1.00  0.00      A    H
ATOM    808  CB  CYS A  56      14.056  14.564  31.426  1.00  0.00      A    C
ATOM    809  HB1 CYS A  56      14.431  15.201  30.597  1.00  0.00      A    H
ATOM    810  HB2 CYS A  56      14.741  14.651  32.296  1.00  0.00      A    H
ATOM    811  SG  CYS A  56      14.064  12.795  30.817  1.00  0.00      A    S
ATOM    812  C   CYS A  56      12.903  16.630  32.194  1.00  0.00      A    C
ATOM    813  O   CYS A  56      13.000  17.014  33.342  1.00  0.00      A    O
ATOM    814  N   ASP A  57      12.850  17.437  31.087  1.00  0.00      A    N
ATOM    815  HN  ASP A  57      12.596  17.096  30.185  1.00  0.00      A    H
ATOM    816  CA  ASP A  57      13.152  18.820  31.247  1.00  0.00      A    C
ATOM    817  HA  ASP A  57      13.909  18.959  32.004  1.00  0.00      A    H
ATOM    818  CB  ASP A  57      13.795  19.306  29.920  1.00  0.00      A    C
ATOM    819  HB1 ASP A  57      14.371  18.482  29.448  1.00  0.00      A    H
ATOM    820  HB2 ASP A  57      12.897  19.406  29.273  1.00  0.00      A    H
ATOM    821  CG  ASP A  57      14.545  20.568  30.099  1.00  0.00      A    C
ATOM    822  OD1 ASP A  57      14.077  21.643  29.742  1.00  0.00      A    O
ATOM    823  OD2 ASP A  57      15.684  20.521  30.579  1.00  0.00      A    O
ATOM    824  C   ASP A  57      11.921  19.687  31.551  1.00  0.00      A    C
ATOM    825  O   ASP A  57      10.803  19.599  31.043  1.00  0.00      A    O
ATOM    826  N   THR A  58      12.135  20.500  32.603  1.00  0.00      A    N
ATOM    827  HN  THR A  58      13.043  20.588  33.005  1.00  0.00      A    H
ATOM    828  CA  THR A  58      11.152  21.219  33.334  1.00  0.00      A    C
ATOM    829  HA  THR A  58      10.200  21.105  32.838  1.00  0.00      A    H
ATOM    830  CB  THR A  58      11.043  20.670  34.719  1.00  0.00      A    C
ATOM    831  HB  THR A  58      10.296  21.308  35.238  1.00  0.00      A    H
ATOM    832  OG1 THR A  58      12.274  20.752  35.394  1.00  0.00      A    O
ATOM    833  HG1 THR A  58      12.205  20.701  36.351  1.00  0.00      A    H
ATOM    834  CG2 THR A  58      10.660  19.198  34.554  1.00  0.00      A    C
ATOM    835 HG21 THR A  58       9.606  18.964  34.293  1.00  0.00      A    H
ATOM    836 HG22 THR A  58      11.275  18.623  33.829  1.00  0.00      A    H
ATOM    837 HG23 THR A  58      10.925  18.690  35.506  1.00  0.00      A    H
ATOM    838  C   THR A  58      11.454  22.662  33.271  1.00  0.00      A    C
ATOM    839  O   THR A  58      10.597  23.535  33.330  1.00  0.00      A    O
ATOM    840  N   SER A  59      12.774  23.005  33.261  1.00  0.00      A    N
ATOM    841  HN  SER A  59      13.482  22.335  33.049  1.00  0.00      A    H
ATOM    842  CA  SER A  59      13.260  24.358  33.449  1.00  0.00      A    C
ATOM    843  HA  SER A  59      12.554  24.816  34.127  1.00  0.00      A    H
ATOM    844  CB  SER A  59      14.645  24.423  34.141  1.00  0.00      A    C
ATOM    845  HB1 SER A  59      15.027  25.466  34.132  1.00  0.00      A    H
ATOM    846  HB2 SER A  59      14.627  24.138  35.215  1.00  0.00      A    H
ATOM    847  OG  SER A  59      15.660  23.653  33.418  1.00  0.00      A    O
ATOM    848  HG1 SER A  59      16.417  23.858  33.971  1.00  0.00      A    H
ATOM    849  C   SER A  59      13.358  25.235  32.206  1.00  0.00      A    C
ATOM    850  O   SER A  59      12.835  26.376  32.176  1.00  0.00      A    O
ATOM    851  N   TYR A  60      13.986  24.714  31.202  1.00  0.00      A    N
ATOM    852  HN  TYR A  60      14.534  23.883  31.249  1.00  0.00      A    H
ATOM    853  CA  TYR A  60      14.118  25.455  29.943  1.00  0.00      A    C
ATOM    854  HA  TYR A  60      14.097  26.517  30.135  1.00  0.00      A    H
ATOM    855  CB  TYR A  60      15.428  25.096  29.234  1.00  0.00      A    C
ATOM    856  HB1 TYR A  60      15.584  23.997  29.191  1.00  0.00      A    H
ATOM    857  HB2 TYR A  60      15.446  25.323  28.146  1.00  0.00      A    H
ATOM    858  CG  TYR A  60      16.645  25.781  29.877  1.00  0.00      A    C
ATOM    859  CD1 TYR A  60      17.448  24.976  30.690  1.00  0.00      A    C
ATOM    860  HD1 TYR A  60      17.189  23.956  30.933  1.00  0.00      A    H
ATOM    861  CE1 TYR A  60      18.579  25.541  31.257  1.00  0.00      A    C
ATOM    862  HE1 TYR A  60      19.057  24.997  32.058  1.00  0.00      A    H
ATOM    863  CZ  TYR A  60      18.953  26.890  30.909  1.00  0.00      A    C
ATOM    864  OH  TYR A  60      19.998  27.536  31.591  1.00  0.00      A    O
ATOM    865  HH  TYR A  60      20.036  28.418  31.214  1.00  0.00      A    H
ATOM    866  CD2 TYR A  60      16.957  27.099  29.554  1.00  0.00      A    C
ATOM    867  HD2 TYR A  60      16.354  27.742  28.931  1.00  0.00      A    H
ATOM    868  CE2 TYR A  60      18.136  27.663  30.044  1.00  0.00      A    C
ATOM    869  HE2 TYR A  60      18.285  28.715  29.850  1.00  0.00      A    H
ATOM    870  C   TYR A  60      12.901  25.274  29.102  1.00  0.00      A    C
ATOM    871  O   TYR A  60      12.426  26.222  28.486  1.00  0.00      A    O
ATOM    872  N   ASN A  61      12.460  24.007  28.896  1.00  0.00      A    N
ATOM    873  HN  ASN A  61      12.813  23.217  29.392  1.00  0.00      A    H
ATOM    874  CA  ASN A  61      11.311  23.746  28.034  1.00  0.00      A    C
ATOM    875  HA  ASN A  61      11.174  24.448  27.224  1.00  0.00      A    H
ATOM    876  CB  ASN A  61      11.592  22.379  27.411  1.00  0.00      A    C
ATOM    877  HB1 ASN A  61      11.923  21.603  28.133  1.00  0.00      A    H
ATOM    878  HB2 ASN A  61      10.682  22.012  26.889  1.00  0.00      A    H
ATOM    879  CG  ASN A  61      12.752  22.516  26.420  1.00  0.00      A    C
ATOM    880  OD1 ASN A  61      12.721  22.987  25.344  1.00  0.00      A    O
ATOM    881  ND2 ASN A  61      13.902  21.951  26.920  1.00  0.00      A    N
ATOM    882 HD21 ASN A  61      14.637  21.715  26.285  1.00  0.00      A    H
ATOM    883 HD22 ASN A  61      13.973  21.856  27.913  1.00  0.00      A    H
ATOM    884  C   ASN A  61       9.960  23.752  28.901  1.00  0.00      A    C
ATOM    885  O   ASN A  61       9.980  24.252  30.051  1.00  0.00      A    O
ATOM    886  N   GLU A  62       8.783  23.353  28.321  1.00  0.00      A    N
ATOM    887  HN  GLU A  62       8.750  22.933  27.417  1.00  0.00      A    H
ATOM    888  CA  GLU A  62       7.558  23.440  29.143  1.00  0.00      A    C
ATOM    889  HA  GLU A  62       7.707  23.322  30.206  1.00  0.00      A    H
ATOM    890  CB  GLU A  62       6.844  24.787  29.013  1.00  0.00      A    C
ATOM    891  HB1 GLU A  62       7.464  25.614  29.421  1.00  0.00      A    H
ATOM    892  HB2 GLU A  62       6.724  25.050  27.941  1.00  0.00      A    H
ATOM    893  CG  GLU A  62       5.496  24.759  29.839  1.00  0.00      A    C
ATOM    894  HG1 GLU A  62       4.796  24.030  29.378  1.00  0.00      A    H
ATOM    895  HG2 GLU A  62       5.584  24.592  30.934  1.00  0.00      A    H
ATOM    896  CD  GLU A  62       4.634  26.054  29.899  1.00  0.00      A    C
ATOM    897  OE1 GLU A  62       3.586  26.097  29.127  1.00  0.00      A    O
ATOM    898  OE2 GLU A  62       5.081  26.970  30.659  1.00  0.00      A    O
ATOM    899  C   GLU A  62       6.597  22.280  28.802  1.00  0.00      A    C
ATOM    900  O   GLU A  62       6.222  21.602  29.775  1.00  0.00      A    O
ATOM    901  N   GLY A  63       6.311  22.088  27.470  1.00  0.00      A    N
ATOM    902  HN  GLY A  63       6.632  22.822  26.877  1.00  0.00      A    H
ATOM    903  CA  GLY A  63       5.727  20.874  26.986  1.00  0.00      A    C
ATOM    904  HA1 GLY A  63       6.528  20.152  26.932  1.00  0.00      A    H
ATOM    905  HA2 GLY A  63       4.947  20.577  27.672  1.00  0.00      A    H
ATOM    906  C   GLY A  63       5.061  20.975  25.613  1.00  0.00      A    C
ATOM    907  O   GLY A  63       5.547  20.422  24.560  1.00  0.00      A    O
ATOM    908  N   CYS A  64       3.890  21.576  25.558  1.00  0.00      A    N
ATOM    909  HN  CYS A  64       3.504  21.945  26.400  1.00  0.00      A    H
ATOM    910  CA  CYS A  64       3.012  21.587  24.441  1.00  0.00      A    C
ATOM    911  HA  CYS A  64       3.281  20.898  23.655  1.00  0.00      A    H
ATOM    912  CB  CYS A  64       1.582  21.176  24.821  1.00  0.00      A    C
ATOM    913  HB1 CYS A  64       0.943  21.271  23.917  1.00  0.00      A    H
ATOM    914  HB2 CYS A  64       1.200  21.800  25.657  1.00  0.00      A    H
ATOM    915  SG  CYS A  64       1.635  19.544  25.629  1.00  0.00      A    S
ATOM    916  C   CYS A  64       3.016  23.039  23.878  1.00  0.00      A    C
ATOM    917  O   CYS A  64       3.484  23.369  22.778  1.00  0.00      A    O
ATOM    918  N   ASN A  65       2.588  24.027  24.724  1.00  0.00      A    N
ATOM    919  HN  ASN A  65       2.147  23.858  25.602  1.00  0.00      A    H
ATOM    920  CA  ASN A  65       2.451  25.440  24.310  1.00  0.00      A    C
ATOM    921  HA  ASN A  65       2.317  25.514  23.241  1.00  0.00      A    H
ATOM    922  CB  ASN A  65       1.222  25.984  24.886  1.00  0.00      A    C
ATOM    923  HB1 ASN A  65       1.373  26.143  25.975  1.00  0.00      A    H
ATOM    924  HB2 ASN A  65       1.076  27.009  24.481  1.00  0.00      A    H
ATOM    925  CG  ASN A  65       0.064  25.194  24.340  1.00  0.00      A    C
ATOM    926  OD1 ASN A  65      -0.480  24.345  24.998  1.00  0.00      A    O
ATOM    927  ND2 ASN A  65      -0.173  25.435  23.058  1.00  0.00      A    N
ATOM    928 HD21 ASN A  65      -0.832  24.869  22.563  1.00  0.00      A    H
ATOM    929 HD22 ASN A  65       0.187  26.236  22.579  1.00  0.00      A    H
ATOM    930  C   ASN A  65       3.606  26.276  24.694  1.00  0.00      A    C
ATOM    931  O   ASN A  65       3.587  27.549  24.710  1.00  0.00      A    O
ATOM    932  N   GLY A  66       4.684  25.639  25.287  1.00  0.00      A    N
ATOM    933  HN  GLY A  66       4.582  24.655  25.412  1.00  0.00      A    H
ATOM    934  CA  GLY A  66       5.966  26.146  25.549  1.00  0.00      A    C
ATOM    935  HA1 GLY A  66       6.001  26.909  24.786  1.00  0.00      A    H
ATOM    936  HA2 GLY A  66       5.867  26.551  26.545  1.00  0.00      A    H
ATOM    937  C   GLY A  66       7.116  25.240  25.273  1.00  0.00      A    C
ATOM    938  O   GLY A  66       7.139  24.086  25.679  1.00  0.00      A    O
ATOM    939  N   GLY A  67       8.123  25.708  24.538  1.00  0.00      A    N
ATOM    940  HN  GLY A  67       8.093  26.649  24.210  1.00  0.00      A    H
ATOM    941  CA  GLY A  67       9.304  24.927  24.130  1.00  0.00      A    C
ATOM    942  HA1 GLY A  67      10.004  25.102  24.933  1.00  0.00      A    H
ATOM    943  HA2 GLY A  67       8.948  23.945  23.856  1.00  0.00      A    H
ATOM    944  C   GLY A  67       9.895  25.639  22.878  1.00  0.00      A    C
ATOM    945  O   GLY A  67       9.208  25.898  21.902  1.00  0.00      A    O
ATOM    946  N   LEU A  68      11.197  25.973  22.876  1.00  0.00      A    N
ATOM    947  HN  LEU A  68      11.771  25.936  23.691  1.00  0.00      A    H
ATOM    948  CA  LEU A  68      11.793  26.259  21.551  1.00  0.00      A    C
ATOM    949  HA  LEU A  68      11.024  26.216  20.794  1.00  0.00      A    H
ATOM    950  CB  LEU A  68      12.416  27.691  21.461  1.00  0.00      A    C
ATOM    951  HB1 LEU A  68      13.299  27.712  22.134  1.00  0.00      A    H
ATOM    952  HB2 LEU A  68      12.816  27.932  20.452  1.00  0.00      A    H
ATOM    953  CG  LEU A  68      11.360  28.777  21.849  1.00  0.00      A    C
ATOM    954  HG  LEU A  68      10.671  28.332  22.600  1.00  0.00      A    H
ATOM    955  CD1 LEU A  68      12.091  29.980  22.411  1.00  0.00      A    C
ATOM    956 HD11 LEU A  68      11.430  30.656  22.996  1.00  0.00      A    H
ATOM    957 HD12 LEU A  68      12.768  29.593  23.202  1.00  0.00      A    H
ATOM    958 HD13 LEU A  68      12.638  30.545  21.626  1.00  0.00      A    H
ATOM    959  CD2 LEU A  68      10.455  29.193  20.685  1.00  0.00      A    C
ATOM    960 HD21 LEU A  68      10.343  28.387  19.929  1.00  0.00      A    H
ATOM    961 HD22 LEU A  68       9.385  29.335  20.948  1.00  0.00      A    H
ATOM    962 HD23 LEU A  68      10.860  30.074  20.143  1.00  0.00      A    H
ATOM    963  C   LEU A  68      12.827  25.202  21.192  1.00  0.00      A    C
ATOM    964  O   LEU A  68      13.418  24.552  22.044  1.00  0.00      A    O
ATOM    965  N   MET A  69      13.081  25.165  19.866  1.00  0.00      A    N
ATOM    966  HN  MET A  69      12.597  25.642  19.136  1.00  0.00      A    H
ATOM    967  CA  MET A  69      14.060  24.223  19.232  1.00  0.00      A    C
ATOM    968  HA  MET A  69      13.785  23.204  19.461  1.00  0.00      A    H
ATOM    969  CB  MET A  69      13.959  24.405  17.726  1.00  0.00      A    C
ATOM    970  HB1 MET A  69      13.951  25.479  17.442  1.00  0.00      A    H
ATOM    971  HB2 MET A  69      14.876  23.956  17.289  1.00  0.00      A    H
ATOM    972  CG  MET A  69      12.749  23.652  17.103  1.00  0.00      A    C
ATOM    973  HG1 MET A  69      12.792  22.553  17.256  1.00  0.00      A    H
ATOM    974  HG2 MET A  69      11.752  23.876  17.539  1.00  0.00      A    H
ATOM    975  SD  MET A  69      12.515  23.891  15.329  1.00  0.00      A    S
ATOM    976  CE  MET A  69      13.821  22.780  14.849  1.00  0.00      A    C
ATOM    977  HE1 MET A  69      13.623  21.755  15.230  1.00  0.00      A    H
ATOM    978  HE2 MET A  69      13.985  22.869  13.754  1.00  0.00      A    H
ATOM    979  HE3 MET A  69      14.796  23.208  15.165  1.00  0.00      A    H
ATOM    980  C   MET A  69      15.473  24.360  19.705  1.00  0.00      A    C
ATOM    981  O   MET A  69      16.064  23.321  19.940  1.00  0.00      A    O
ATOM    982  N   ASP A  70      15.923  25.627  19.905  1.00  0.00      A    N
ATOM    983  HN  ASP A  70      15.325  26.362  19.596  1.00  0.00      A    H
ATOM    984  CA  ASP A  70      17.157  25.865  20.667  1.00  0.00      A    C
ATOM    985  HA  ASP A  70      18.015  25.565  20.084  1.00  0.00      A    H
ATOM    986  CB  ASP A  70      17.199  27.351  20.908  1.00  0.00      A    C
ATOM    987  HB1 ASP A  70      16.235  27.700  21.336  1.00  0.00      A    H
ATOM    988  HB2 ASP A  70      18.025  27.654  21.586  1.00  0.00      A    H
ATOM    989  CG  ASP A  70      17.525  28.096  19.651  1.00  0.00      A    C
ATOM    990  OD1 ASP A  70      16.759  29.015  19.255  1.00  0.00      A    O
ATOM    991  OD2 ASP A  70      18.509  27.706  19.011  1.00  0.00      A    O
ATOM    992  C   ASP A  70      17.322  25.108  21.997  1.00  0.00      A    C
ATOM    993  O   ASP A  70      18.413  24.713  22.321  1.00  0.00      A    O
ATOM    994  N   TYR A  71      16.260  24.936  22.762  1.00  0.00      A    N
ATOM    995  HN  TYR A  71      15.375  25.376  22.634  1.00  0.00      A    H
ATOM    996  CA  TYR A  71      16.390  24.340  24.096  1.00  0.00      A    C
ATOM    997  HA  TYR A  71      17.398  24.525  24.436  1.00  0.00      A    H
ATOM    998  CB  TYR A  71      15.384  24.829  25.142  1.00  0.00      A    C
ATOM    999  HB1 TYR A  71      14.370  24.584  24.759  1.00  0.00      A    H
ATOM   1000  HB2 TYR A  71      15.430  24.356  26.146  1.00  0.00      A    H
ATOM   1001  CG  TYR A  71      15.292  26.254  25.334  1.00  0.00      A    C
ATOM   1002  CD1 TYR A  71      16.344  27.256  24.972  1.00  0.00      A    C
ATOM   1003  HD1 TYR A  71      17.246  27.033  24.422  1.00  0.00      A    H
ATOM   1004  CE1 TYR A  71      16.020  28.600  25.106  1.00  0.00      A    C
ATOM   1005  HE1 TYR A  71      16.669  29.411  24.808  1.00  0.00      A    H
ATOM   1006  CZ  TYR A  71      14.808  28.955  25.721  1.00  0.00      A    C
ATOM   1007  OH  TYR A  71      14.589  30.390  25.684  1.00  0.00      A    O
ATOM   1008  HH  TYR A  71      13.658  30.623  25.714  1.00  0.00      A    H
ATOM   1009  CD2 TYR A  71      14.074  26.695  25.907  1.00  0.00      A    C
ATOM   1010  HD2 TYR A  71      13.394  25.905  26.191  1.00  0.00      A    H
ATOM   1011  CE2 TYR A  71      13.828  28.014  26.114  1.00  0.00      A    C
ATOM   1012  HE2 TYR A  71      12.870  28.306  26.517  1.00  0.00      A    H
ATOM   1013  C   TYR A  71      16.427  22.789  23.952  1.00  0.00      A    C
ATOM   1014  O   TYR A  71      17.159  22.149  24.665  1.00  0.00      A    O
ATOM   1015  N   ALA A  72      15.736  22.280  22.972  1.00  0.00      A    N
ATOM   1016  HN  ALA A  72      15.245  22.983  22.464  1.00  0.00      A    H
ATOM   1017  CA  ALA A  72      15.584  20.912  22.540  1.00  0.00      A    C
ATOM   1018  HA  ALA A  72      15.412  20.296  23.410  1.00  0.00      A    H
ATOM   1019  CB  ALA A  72      14.289  20.791  21.706  1.00  0.00      A    C
ATOM   1020  HB1 ALA A  72      14.239  19.699  21.508  1.00  0.00      A    H
ATOM   1021  HB2 ALA A  72      13.375  21.201  22.185  1.00  0.00      A    H
ATOM   1022  HB3 ALA A  72      14.494  21.317  20.749  1.00  0.00      A    H
ATOM   1023  C   ALA A  72      16.841  20.264  21.834  1.00  0.00      A    C
ATOM   1024  O   ALA A  72      17.252  19.141  22.113  1.00  0.00      A    O
ATOM   1025  N   PHE A  73      17.588  21.027  21.007  1.00  0.00      A    N
ATOM   1026  HN  PHE A  73      17.269  21.942  20.772  1.00  0.00      A    H
ATOM   1027  CA  PHE A  73      18.875  20.661  20.490  1.00  0.00      A    C
ATOM   1028  HA  PHE A  73      18.875  19.622  20.195  1.00  0.00      A    H
ATOM   1029  CB  PHE A  73      19.406  21.650  19.440  1.00  0.00      A    C
ATOM   1030  HB1 PHE A  73      19.339  22.725  19.713  1.00  0.00      A    H
ATOM   1031  HB2 PHE A  73      20.509  21.546  19.527  1.00  0.00      A    H
ATOM   1032  CG  PHE A  73      18.822  21.438  18.074  1.00  0.00      A    C
ATOM   1033  CD1 PHE A  73      18.163  22.492  17.364  1.00  0.00      A    C
ATOM   1034  HD1 PHE A  73      17.916  23.382  17.923  1.00  0.00      A    H
ATOM   1035  CE1 PHE A  73      17.525  22.110  16.147  1.00  0.00      A    C
ATOM   1036  HE1 PHE A  73      16.893  22.818  15.633  1.00  0.00      A    H
ATOM   1037  CZ  PHE A  73      17.761  20.808  15.541  1.00  0.00      A    C
ATOM   1038  HZ  PHE A  73      17.166  20.619  14.660  1.00  0.00      A    H
ATOM   1039  CD2 PHE A  73      19.072  20.164  17.460  1.00  0.00      A    C
ATOM   1040  HD2 PHE A  73      19.690  19.392  17.894  1.00  0.00      A    H
ATOM   1041  CE2 PHE A  73      18.518  19.913  16.208  1.00  0.00      A    C
ATOM   1042  HE2 PHE A  73      18.745  18.954  15.765  1.00  0.00      A    H
ATOM   1043  C   PHE A  73      19.918  20.739  21.669  1.00  0.00      A    C
ATOM   1044  O   PHE A  73      20.681  19.755  21.856  1.00  0.00      A    O
ATOM   1045  N   GLU A  74      19.924  21.810  22.488  1.00  0.00      A    N
ATOM   1046  HN  GLU A  74      19.352  22.601  22.287  1.00  0.00      A    H
ATOM   1047  CA  GLU A  74      20.796  22.040  23.568  1.00  0.00      A    C
ATOM   1048  HA  GLU A  74      21.794  22.025  23.156  1.00  0.00      A    H
ATOM   1049  CB  GLU A  74      20.573  23.385  24.273  1.00  0.00      A    C
ATOM   1050  HB1 GLU A  74      20.249  24.141  23.526  1.00  0.00      A    H
ATOM   1051  HB2 GLU A  74      19.592  23.246  24.776  1.00  0.00      A    H
ATOM   1052  CG  GLU A  74      21.707  23.975  25.098  1.00  0.00      A    C
ATOM   1053  HG1 GLU A  74      21.203  24.781  25.672  1.00  0.00      A    H
ATOM   1054  HG2 GLU A  74      22.069  23.138  25.732  1.00  0.00      A    H
ATOM   1055  CD  GLU A  74      22.805  24.583  24.209  1.00  0.00      A    C
ATOM   1056  OE1 GLU A  74      23.999  24.304  24.553  1.00  0.00      A    O
ATOM   1057  OE2 GLU A  74      22.527  25.324  23.290  1.00  0.00      A    O
ATOM   1058  C   GLU A  74      20.802  20.942  24.621  1.00  0.00      A    C
ATOM   1059  O   GLU A  74      21.884  20.577  25.097  1.00  0.00      A    O
ATOM   1060  N   PHE A  75      19.636  20.355  25.032  1.00  0.00      A    N
ATOM   1061  HN  PHE A  75      18.781  20.656  24.617  1.00  0.00      A    H
ATOM   1062  CA  PHE A  75      19.522  19.176  25.967  1.00  0.00      A    C
ATOM   1063  HA  PHE A  75      20.088  19.397  26.860  1.00  0.00      A    H
ATOM   1064  CB  PHE A  75      17.959  18.972  26.155  1.00  0.00      A    C
ATOM   1065  HB1 PHE A  75      17.554  19.858  26.688  1.00  0.00      A    H
ATOM   1066  HB2 PHE A  75      17.482  18.971  25.151  1.00  0.00      A    H
ATOM   1067  CG  PHE A  75      17.433  17.694  26.755  1.00  0.00      A    C
ATOM   1068  CD1 PHE A  75      16.733  17.764  27.935  1.00  0.00      A    C
ATOM   1069  HD1 PHE A  75      16.746  18.726  28.425  1.00  0.00      A    H
ATOM   1070  CE1 PHE A  75      16.153  16.663  28.527  1.00  0.00      A    C
ATOM   1071  HE1 PHE A  75      15.650  16.767  29.477  1.00  0.00      A    H
ATOM   1072  CZ  PHE A  75      16.238  15.387  27.873  1.00  0.00      A    C
ATOM   1073  HZ  PHE A  75      15.853  14.484  28.322  1.00  0.00      A    H
ATOM   1074  CD2 PHE A  75      17.312  16.550  25.964  1.00  0.00      A    C
ATOM   1075  HD2 PHE A  75      17.639  16.490  24.937  1.00  0.00      A    H
ATOM   1076  CE2 PHE A  75      16.784  15.376  26.636  1.00  0.00      A    C
ATOM   1077  HE2 PHE A  75      16.673  14.463  26.069  1.00  0.00      A    H
ATOM   1078  C   PHE A  75      20.158  17.919  25.328  1.00  0.00      A    C
ATOM   1079  O   PHE A  75      20.968  17.235  25.975  1.00  0.00      A    O
ATOM   1080  N   ILE A  76      19.919  17.694  23.994  1.00  0.00      A    N
ATOM   1081  HN  ILE A  76      19.330  18.218  23.384  1.00  0.00      A    H
ATOM   1082  CA  ILE A  76      20.678  16.576  23.357  1.00  0.00      A    C
ATOM   1083  HA  ILE A  76      20.587  15.647  23.899  1.00  0.00      A    H
ATOM   1084  CB  ILE A  76      20.106  16.384  21.926  1.00  0.00      A    C
ATOM   1085  HB  ILE A  76      20.375  17.281  21.329  1.00  0.00      A    H
ATOM   1086  CG2 ILE A  76      20.856  15.219  21.201  1.00  0.00      A    C
ATOM   1087 HG21 ILE A  76      21.963  15.267  21.125  1.00  0.00      A    H
ATOM   1088 HG22 ILE A  76      20.739  14.386  21.927  1.00  0.00      A    H
ATOM   1089 HG23 ILE A  76      20.512  14.884  20.200  1.00  0.00      A    H
ATOM   1090  CG1 ILE A  76      18.607  16.036  21.944  1.00  0.00      A    C
ATOM   1091 HG11 ILE A  76      18.599  15.112  22.560  1.00  0.00      A    H
ATOM   1092 HG12 ILE A  76      17.988  16.822  22.426  1.00  0.00      A    H
ATOM   1093  CD  ILE A  76      18.046  15.751  20.612  1.00  0.00      A    C
ATOM   1094  HD1 ILE A  76      16.969  15.477  20.611  1.00  0.00      A    H
ATOM   1095  HD2 ILE A  76      18.190  16.618  19.933  1.00  0.00      A    H
ATOM   1096  HD3 ILE A  76      18.655  14.939  20.160  1.00  0.00      A    H
ATOM   1097  C   ILE A  76      22.255  16.819  23.306  1.00  0.00      A    C
ATOM   1098  O   ILE A  76      23.012  15.866  23.517  1.00  0.00      A    O
ATOM   1099  N   ILE A  77      22.717  18.073  23.127  1.00  0.00      A    N
ATOM   1100  HN  ILE A  77      22.095  18.852  23.099  1.00  0.00      A    H
ATOM   1101  CA  ILE A  77      24.150  18.489  23.234  1.00  0.00      A    C
ATOM   1102  HA  ILE A  77      24.701  17.827  22.584  1.00  0.00      A    H
ATOM   1103  CB  ILE A  77      24.327  19.936  22.748  1.00  0.00      A    C
ATOM   1104  HB  ILE A  77      23.591  20.650  23.176  1.00  0.00      A    H
ATOM   1105  CG2 ILE A  77      25.707  20.494  23.078  1.00  0.00      A    C
ATOM   1106 HG21 ILE A  77      26.471  19.770  22.721  1.00  0.00      A    H
ATOM   1107 HG22 ILE A  77      25.938  21.465  22.589  1.00  0.00      A    H
ATOM   1108 HG23 ILE A  77      25.933  20.578  24.163  1.00  0.00      A    H
ATOM   1109  CG1 ILE A  77      24.145  19.892  21.194  1.00  0.00      A    C
ATOM   1110 HG11 ILE A  77      24.950  19.354  20.651  1.00  0.00      A    H
ATOM   1111 HG12 ILE A  77      23.179  19.410  20.932  1.00  0.00      A    H
ATOM   1112  CD  ILE A  77      24.081  21.361  20.724  1.00  0.00      A    C
ATOM   1113  HD1 ILE A  77      25.087  21.809  20.877  1.00  0.00      A    H
ATOM   1114  HD2 ILE A  77      23.746  21.438  19.668  1.00  0.00      A    H
ATOM   1115  HD3 ILE A  77      23.372  21.836  21.435  1.00  0.00      A    H
ATOM   1116  C   ILE A  77      24.654  18.233  24.683  1.00  0.00      A    C
ATOM   1117  O   ILE A  77      25.733  17.655  24.845  1.00  0.00      A    O
ATOM   1118  N   ASN A  78      23.923  18.667  25.716  1.00  0.00      A    N
ATOM   1119  HN  ASN A  78      23.068  19.175  25.647  1.00  0.00      A    H
ATOM   1120  CA  ASN A  78      24.517  18.590  27.105  1.00  0.00      A    C
ATOM   1121  HA  ASN A  78      25.584  18.461  27.000  1.00  0.00      A    H
ATOM   1122  CB  ASN A  78      24.160  19.830  27.918  1.00  0.00      A    C
ATOM   1123  HB1 ASN A  78      23.062  19.957  28.025  1.00  0.00      A    H
ATOM   1124  HB2 ASN A  78      24.627  19.807  28.926  1.00  0.00      A    H
ATOM   1125  CG  ASN A  78      24.756  21.110  27.252  1.00  0.00      A    C
ATOM   1126  OD1 ASN A  78      25.953  21.273  27.028  1.00  0.00      A    O
ATOM   1127  ND2 ASN A  78      23.876  22.180  27.160  1.00  0.00      A    N
ATOM   1128 HD21 ASN A  78      24.168  23.008  26.682  1.00  0.00      A    H
ATOM   1129 HD22 ASN A  78      22.917  21.915  27.258  1.00  0.00      A    H
ATOM   1130  C   ASN A  78      24.100  17.290  27.924  1.00  0.00      A    C
ATOM   1131  O   ASN A  78      24.969  16.870  28.719  1.00  0.00      A    O
ATOM   1132  N   ASN A  79      23.039  16.545  27.702  1.00  0.00      A    N
ATOM   1133  HN  ASN A  79      22.352  16.923  27.087  1.00  0.00      A    H
ATOM   1134  CA  ASN A  79      22.783  15.258  28.243  1.00  0.00      A    C
ATOM   1135  HA  ASN A  79      23.069  15.248  29.284  1.00  0.00      A    H
ATOM   1136  CB  ASN A  79      21.341  14.714  28.078  1.00  0.00      A    C
ATOM   1137  HB1 ASN A  79      21.025  14.750  27.014  1.00  0.00      A    H
ATOM   1138  HB2 ASN A  79      21.205  13.624  28.242  1.00  0.00      A    H
ATOM   1139  CG  ASN A  79      20.442  15.485  29.019  1.00  0.00      A    C
ATOM   1140  OD1 ASN A  79      20.762  16.259  29.939  1.00  0.00      A    O
ATOM   1141  ND2 ASN A  79      19.120  15.295  28.822  1.00  0.00      A    N
ATOM   1142 HD21 ASN A  79      18.419  15.562  29.484  1.00  0.00      A    H
ATOM   1143 HD22 ASN A  79      18.883  14.998  27.897  1.00  0.00      A    H
ATOM   1144  C   ASN A  79      23.676  14.158  27.663  1.00  0.00      A    C
ATOM   1145  O   ASN A  79      24.195  13.371  28.470  1.00  0.00      A    O
ATOM   1146  N   GLY A  80      23.878  14.122  26.327  1.00  0.00      A    N
ATOM   1147  HN  GLY A  80      23.448  14.852  25.802  1.00  0.00      A    H
ATOM   1148  CA  GLY A  80      24.685  13.142  25.682  1.00  0.00      A    C
ATOM   1149  HA1 GLY A  80      25.245  13.667  24.923  1.00  0.00      A    H
ATOM   1150  HA2 GLY A  80      25.258  12.587  26.411  1.00  0.00      A    H
ATOM   1151  C   GLY A  80      23.852  12.230  24.881  1.00  0.00      A    C
ATOM   1152  O   GLY A  80      23.860  11.016  25.164  1.00  0.00      A    O
ATOM   1153  N   GLY A  81      23.113  12.801  23.883  1.00  0.00      A    N
ATOM   1154  HN  GLY A  81      23.136  13.780  23.693  1.00  0.00      A    H
ATOM   1155  CA  GLY A  81      22.194  12.108  22.963  1.00  0.00      A    C
ATOM   1156  HA1 GLY A  81      22.145  12.747  22.093  1.00  0.00      A    H
ATOM   1157  HA2 GLY A  81      22.618  11.143  22.728  1.00  0.00      A    H
ATOM   1158  C   GLY A  81      20.753  11.979  23.399  1.00  0.00      A    C
ATOM   1159  O   GLY A  81      20.429  12.505  24.476  1.00  0.00      A    O
ATOM   1160  N   ILE A  82      19.876  11.269  22.675  1.00  0.00      A    N
ATOM   1161  HN  ILE A  82      20.211  10.765  21.882  1.00  0.00      A    H
ATOM   1162  CA  ILE A  82      18.465  10.988  22.965  1.00  0.00      A    C
ATOM   1163  HA  ILE A  82      18.382  10.896  24.038  1.00  0.00      A    H
ATOM   1164  CB  ILE A  82      17.707  12.145  22.497  1.00  0.00      A    C
ATOM   1165  HB  ILE A  82      18.217  13.033  22.929  1.00  0.00      A    H
ATOM   1166  CG2 ILE A  82      17.915  12.297  20.943  1.00  0.00      A    C
ATOM   1167 HG21 ILE A  82      18.935  12.436  20.526  1.00  0.00      A    H
ATOM   1168 HG22 ILE A  82      17.395  11.456  20.435  1.00  0.00      A    H
ATOM   1169 HG23 ILE A  82      17.432  13.219  20.556  1.00  0.00      A    H
ATOM   1170  CG1 ILE A  82      16.225  12.291  22.982  1.00  0.00      A    C
ATOM   1171 HG11 ILE A  82      15.589  11.524  22.492  1.00  0.00      A    H
ATOM   1172 HG12 ILE A  82      16.132  12.107  24.074  1.00  0.00      A    H
ATOM   1173  CD  ILE A  82      15.588  13.710  22.653  1.00  0.00      A    C
ATOM   1174  HD1 ILE A  82      14.565  13.815  23.072  1.00  0.00      A    H
ATOM   1175  HD2 ILE A  82      16.202  14.509  23.122  1.00  0.00      A    H
ATOM   1176  HD3 ILE A  82      15.668  13.877  21.557  1.00  0.00      A    H
ATOM   1177  C   ILE A  82      18.155   9.639  22.447  1.00  0.00      A    C
ATOM   1178  O   ILE A  82      18.801   9.092  21.565  1.00  0.00      A    O
ATOM   1179  N   ASP A  83      17.137   8.956  23.051  1.00  0.00      A    N
ATOM   1180  HN  ASP A  83      16.631   9.258  23.855  1.00  0.00      A    H
ATOM   1181  CA  ASP A  83      16.838   7.558  22.673  1.00  0.00      A    C
ATOM   1182  HA  ASP A  83      17.717   6.931  22.648  1.00  0.00      A    H
ATOM   1183  CB  ASP A  83      16.004   6.990  23.872  1.00  0.00      A    C
ATOM   1184  HB1 ASP A  83      15.169   7.651  24.190  1.00  0.00      A    H
ATOM   1185  HB2 ASP A  83      15.369   6.141  23.541  1.00  0.00      A    H
ATOM   1186  CG  ASP A  83      16.840   6.480  25.072  1.00  0.00      A    C
ATOM   1187  OD1 ASP A  83      17.432   5.394  24.909  1.00  0.00      A    O
ATOM   1188  OD2 ASP A  83      16.880   7.189  26.098  1.00  0.00      A    O
ATOM   1189  C   ASP A  83      16.069   7.394  21.418  1.00  0.00      A    C
ATOM   1190  O   ASP A  83      15.641   8.338  20.756  1.00  0.00      A    O
ATOM   1191  N   THR A  84      15.891   6.122  20.921  1.00  0.00      A    N
ATOM   1192  HN  THR A  84      16.227   5.305  21.384  1.00  0.00      A    H
ATOM   1193  CA  THR A  84      15.177   5.836  19.668  1.00  0.00      A    C
ATOM   1194  HA  THR A  84      15.297   6.676  19.000  1.00  0.00      A    H
ATOM   1195  CB  THR A  84      15.742   4.638  18.874  1.00  0.00      A    C
ATOM   1196  HB  THR A  84      15.323   4.669  17.846  1.00  0.00      A    H
ATOM   1197  OG1 THR A  84      15.404   3.419  19.440  1.00  0.00      A    O
ATOM   1198  HG1 THR A  84      15.889   3.284  20.257  1.00  0.00      A    H
ATOM   1199  CG2 THR A  84      17.235   4.736  18.812  1.00  0.00      A    C
ATOM   1200 HG21 THR A  84      17.528   5.694  18.332  1.00  0.00      A    H
ATOM   1201 HG22 THR A  84      17.732   4.779  19.805  1.00  0.00      A    H
ATOM   1202 HG23 THR A  84      17.583   3.890  18.181  1.00  0.00      A    H
ATOM   1203  C   THR A  84      13.625   5.690  19.856  1.00  0.00      A    C
ATOM   1204  O   THR A  84      13.168   5.779  20.975  1.00  0.00      A    O
ATOM   1205  N   ASP A  85      12.738   5.569  18.855  1.00  0.00      A    N
ATOM   1206  HN  ASP A  85      13.030   5.279  17.947  1.00  0.00      A    H
ATOM   1207  CA  ASP A  85      11.282   5.439  18.979  1.00  0.00      A    C
ATOM   1208  HA  ASP A  85      11.004   6.252  19.634  1.00  0.00      A    H
ATOM   1209  CB  ASP A  85      10.737   5.717  17.520  1.00  0.00      A    C
ATOM   1210  HB1 ASP A  85      10.994   6.728  17.138  1.00  0.00      A    H
ATOM   1211  HB2 ASP A  85      11.201   5.032  16.778  1.00  0.00      A    H
ATOM   1212  CG  ASP A  85       9.244   5.564  17.437  1.00  0.00      A    C
ATOM   1213  OD1 ASP A  85       8.608   6.640  17.403  1.00  0.00      A    O
ATOM   1214  OD2 ASP A  85       8.730   4.455  17.197  1.00  0.00      A    O
ATOM   1215  C   ASP A  85      10.972   4.140  19.714  1.00  0.00      A    C
ATOM   1216  O   ASP A  85      10.163   4.164  20.648  1.00  0.00      A    O
ATOM   1217  N   GLN A  86      11.728   3.101  19.382  1.00  0.00      A    N
ATOM   1218  HN  GLN A  86      12.247   3.287  18.551  1.00  0.00      A    H
ATOM   1219  CA  GLN A  86      11.790   1.807  20.026  1.00  0.00      A    C
ATOM   1220  HA  GLN A  86      10.827   1.328  19.923  1.00  0.00      A    H
ATOM   1221  CB  GLN A  86      12.857   0.915  19.305  1.00  0.00      A    C
ATOM   1222  HB1 GLN A  86      13.857   1.393  19.390  1.00  0.00      A    H
ATOM   1223  HB2 GLN A  86      13.028  -0.079  19.770  1.00  0.00      A    H
ATOM   1224  CG  GLN A  86      12.457   0.685  17.777  1.00  0.00      A    C
ATOM   1225  HG1 GLN A  86      11.463   0.223  17.592  1.00  0.00      A    H
ATOM   1226  HG2 GLN A  86      12.344   1.680  17.295  1.00  0.00      A    H
ATOM   1227  CD  GLN A  86      13.426  -0.121  16.928  1.00  0.00      A    C
ATOM   1228  OE1 GLN A  86      13.806  -1.209  17.299  1.00  0.00      A    O
ATOM   1229  NE2 GLN A  86      13.981   0.329  15.797  1.00  0.00      A    N
ATOM   1230 HE21 GLN A  86      14.631  -0.217  15.267  1.00  0.00      A    H
ATOM   1231 HE22 GLN A  86      13.673   1.238  15.517  1.00  0.00      A    H
ATOM   1232  C   GLN A  86      12.048   1.950  21.550  1.00  0.00      A    C
ATOM   1233  O   GLN A  86      11.220   1.461  22.323  1.00  0.00      A    O
ATOM   1234  N   ASP A  87      13.145   2.611  21.896  1.00  0.00      A    N
ATOM   1235  HN  ASP A  87      13.787   2.989  21.234  1.00  0.00      A    H
ATOM   1236  CA  ASP A  87      13.650   2.670  23.287  1.00  0.00      A    C
ATOM   1237  HA  ASP A  87      13.628   1.623  23.548  1.00  0.00      A    H
ATOM   1238  CB  ASP A  87      15.044   3.213  23.414  1.00  0.00      A    C
ATOM   1239  HB1 ASP A  87      15.196   4.209  22.947  1.00  0.00      A    H
ATOM   1240  HB2 ASP A  87      15.522   3.253  24.417  1.00  0.00      A    H
ATOM   1241  CG  ASP A  87      15.930   2.414  22.511  1.00  0.00      A    C
ATOM   1242  OD1 ASP A  87      15.886   1.158  22.411  1.00  0.00      A    O
ATOM   1243  OD2 ASP A  87      16.724   3.133  21.808  1.00  0.00      A    O
ATOM   1244  C   ASP A  87      12.722   3.381  24.220  1.00  0.00      A    C
ATOM   1245  O   ASP A  87      12.414   2.758  25.269  1.00  0.00      A    O
ATOM   1246  N   TYR A  88      12.319   4.625  23.972  1.00  0.00      A    N
ATOM   1247  HN  TYR A  88      12.449   5.064  23.086  1.00  0.00      A    H
ATOM   1248  CA  TYR A  88      11.546   5.382  24.915  1.00  0.00      A    C
ATOM   1249  HA  TYR A  88      11.236   4.804  25.773  1.00  0.00      A    H
ATOM   1250  CB  TYR A  88      12.510   6.446  25.527  1.00  0.00      A    C
ATOM   1251  HB1 TYR A  88      13.516   5.995  25.659  1.00  0.00      A    H
ATOM   1252  HB2 TYR A  88      12.582   7.354  24.889  1.00  0.00      A    H
ATOM   1253  CG  TYR A  88      12.083   6.903  26.808  1.00  0.00      A    C
ATOM   1254  CD1 TYR A  88      12.157   6.072  27.981  1.00  0.00      A    C
ATOM   1255  HD1 TYR A  88      12.815   5.216  28.011  1.00  0.00      A    H
ATOM   1256  CE1 TYR A  88      11.787   6.539  29.195  1.00  0.00      A    C
ATOM   1257  HE1 TYR A  88      11.810   6.070  30.168  1.00  0.00      A    H
ATOM   1258  CZ  TYR A  88      11.312   7.831  29.338  1.00  0.00      A    C
ATOM   1259  OH  TYR A  88      11.078   8.511  30.569  1.00  0.00      A    O
ATOM   1260  HH  TYR A  88      10.557   9.310  30.461  1.00  0.00      A    H
ATOM   1261  CD2 TYR A  88      11.627   8.235  26.999  1.00  0.00      A    C
ATOM   1262  HD2 TYR A  88      11.537   8.939  26.186  1.00  0.00      A    H
ATOM   1263  CE2 TYR A  88      11.214   8.653  28.275  1.00  0.00      A    C
ATOM   1264  HE2 TYR A  88      10.841   9.660  28.386  1.00  0.00      A    H
ATOM   1265  C   TYR A  88      10.330   6.053  24.355  1.00  0.00      A    C
ATOM   1266  O   TYR A  88      10.389   7.167  23.759  1.00  0.00      A    O
ATOM   1267  N   PRO A  89       9.184   5.453  24.423  1.00  0.00      A    N
ATOM   1268  CD  PRO A  89       9.108   4.015  24.483  1.00  0.00      A    C
ATOM   1269  HD1 PRO A  89       8.890   3.758  25.542  1.00  0.00      A    H
ATOM   1270  HD2 PRO A  89      10.025   3.545  24.067  1.00  0.00      A    H
ATOM   1271  CA  PRO A  89       8.142   5.891  23.509  1.00  0.00      A    C
ATOM   1272  HA  PRO A  89       8.591   6.185  22.572  1.00  0.00      A    H
ATOM   1273  CB  PRO A  89       7.107   4.724  23.433  1.00  0.00      A    C
ATOM   1274  HB1 PRO A  89       6.431   4.763  24.314  1.00  0.00      A    H
ATOM   1275  HB2 PRO A  89       6.575   4.775  22.459  1.00  0.00      A    H
ATOM   1276  CG  PRO A  89       8.033   3.550  23.469  1.00  0.00      A    C
ATOM   1277  HG1 PRO A  89       7.508   2.575  23.555  1.00  0.00      A    H
ATOM   1278  HG2 PRO A  89       8.559   3.429  22.498  1.00  0.00      A    H
ATOM   1279  C   PRO A  89       7.478   7.157  24.026  1.00  0.00      A    C
ATOM   1280  O   PRO A  89       7.580   7.510  25.210  1.00  0.00      A    O
ATOM   1281  N   TYR A  90       6.726   7.688  23.123  1.00  0.00      A    N
ATOM   1282  HN  TYR A  90       6.482   7.243  22.265  1.00  0.00      A    H
ATOM   1283  CA  TYR A  90       5.884   8.779  23.371  1.00  0.00      A    C
ATOM   1284  HA  TYR A  90       6.325   9.574  23.955  1.00  0.00      A    H
ATOM   1285  CB  TYR A  90       5.571   9.568  22.023  1.00  0.00      A    C
ATOM   1286  HB1 TYR A  90       6.586   9.675  21.584  1.00  0.00      A    H
ATOM   1287  HB2 TYR A  90       4.936   8.912  21.389  1.00  0.00      A    H
ATOM   1288  CG  TYR A  90       4.918  10.959  22.169  1.00  0.00      A    C
ATOM   1289  CD1 TYR A  90       5.714  12.019  22.408  1.00  0.00      A    C
ATOM   1290  HD1 TYR A  90       6.729  11.695  22.586  1.00  0.00      A    H
ATOM   1291  CE1 TYR A  90       5.237  13.331  22.509  1.00  0.00      A    C
ATOM   1292  HE1 TYR A  90       5.831  14.170  22.839  1.00  0.00      A    H
ATOM   1293  CZ  TYR A  90       3.874  13.513  22.284  1.00  0.00      A    C
ATOM   1294  OH  TYR A  90       3.312  14.828  22.309  1.00  0.00      A    O
ATOM   1295  HH  TYR A  90       3.958  15.510  22.107  1.00  0.00      A    H
ATOM   1296  CD2 TYR A  90       3.548  11.146  21.945  1.00  0.00      A    C
ATOM   1297  HD2 TYR A  90       2.955  10.287  21.669  1.00  0.00      A    H
ATOM   1298  CE2 TYR A  90       3.027  12.422  21.964  1.00  0.00      A    C
ATOM   1299  HE2 TYR A  90       1.975  12.660  21.922  1.00  0.00      A    H
ATOM   1300  C   TYR A  90       4.539   8.497  24.041  1.00  0.00      A    C
ATOM   1301  O   TYR A  90       3.943   7.478  23.695  1.00  0.00      A    O
ATOM   1302  N   LYS A  91       4.289   9.228  25.146  1.00  0.00      A    N
ATOM   1303  HN  LYS A  91       4.899   9.949  25.464  1.00  0.00      A    H
ATOM   1304  CA  LYS A  91       3.055   9.116  25.841  1.00  0.00      A    C
ATOM   1305  HA  LYS A  91       2.406   8.293  25.581  1.00  0.00      A    H
ATOM   1306  CB  LYS A  91       3.427   9.103  27.283  1.00  0.00      A    C
ATOM   1307  HB1 LYS A  91       3.963  10.043  27.535  1.00  0.00      A    H
ATOM   1308  HB2 LYS A  91       2.494   9.186  27.879  1.00  0.00      A    H
ATOM   1309  CG  LYS A  91       4.426   7.987  27.572  1.00  0.00      A    C
ATOM   1310  HG1 LYS A  91       5.361   8.131  26.991  1.00  0.00      A    H
ATOM   1311  HG2 LYS A  91       4.769   8.054  28.626  1.00  0.00      A    H
ATOM   1312  CD  LYS A  91       3.910   6.564  27.416  1.00  0.00      A    C
ATOM   1313  HD1 LYS A  91       2.978   6.349  27.981  1.00  0.00      A    H
ATOM   1314  HD2 LYS A  91       3.702   6.472  26.328  1.00  0.00      A    H
ATOM   1315  CE  LYS A  91       5.025   5.477  27.678  1.00  0.00      A    C
ATOM   1316  HE1 LYS A  91       5.934   5.576  27.046  1.00  0.00      A    H
ATOM   1317  HE2 LYS A  91       5.321   5.666  28.732  1.00  0.00      A    H
ATOM   1318  NZ  LYS A  91       4.480   4.189  27.561  1.00  0.00      A    N
ATOM   1319  HZ1 LYS A  91       3.970   3.966  26.682  1.00  0.00      A    H
ATOM   1320  HZ2 LYS A  91       5.309   3.569  27.659  1.00  0.00      A    H
ATOM   1321  HZ3 LYS A  91       3.943   4.043  28.439  1.00  0.00      A    H
ATOM   1322  C   LYS A  91       2.248  10.319  25.595  1.00  0.00      A    C
ATOM   1323  O   LYS A  91       1.022  10.321  25.622  1.00  0.00      A    O
ATOM   1324  N   GLY A  92       2.999  11.399  25.468  1.00  0.00      A    N
ATOM   1325  HN  GLY A  92       3.992  11.315  25.429  1.00  0.00      A    H
ATOM   1326  CA  GLY A  92       2.549  12.795  25.347  1.00  0.00      A    C
ATOM   1327  HA1 GLY A  92       3.146  13.353  24.641  1.00  0.00      A    H
ATOM   1328  HA2 GLY A  92       1.558  12.728  24.923  1.00  0.00      A    H
ATOM   1329  C   GLY A  92       2.340  13.596  26.583  1.00  0.00      A    C
ATOM   1330  O   GLY A  92       2.598  14.821  26.528  1.00  0.00      A    O
ATOM   1331  N   TYR A  93       1.820  12.986  27.625  1.00  0.00      A    N
ATOM   1332  HN  TYR A  93       1.464  12.058  27.539  1.00  0.00      A    H
ATOM   1333  CA  TYR A  93       1.815  13.512  28.960  1.00  0.00      A    C
ATOM   1334  HA  TYR A  93       1.658  14.579  28.918  1.00  0.00      A    H
ATOM   1335  CB  TYR A  93       0.607  13.071  29.683  1.00  0.00      A    C
ATOM   1336  HB1 TYR A  93       0.486  13.355  30.750  1.00  0.00      A    H
ATOM   1337  HB2 TYR A  93      -0.302  13.396  29.133  1.00  0.00      A    H
ATOM   1338  CG  TYR A  93       0.654  11.502  29.760  1.00  0.00      A    C
ATOM   1339  CD1 TYR A  93       1.226  10.869  30.909  1.00  0.00      A    C
ATOM   1340  HD1 TYR A  93       1.549  11.488  31.732  1.00  0.00      A    H
ATOM   1341  CE1 TYR A  93       1.167   9.445  31.047  1.00  0.00      A    C
ATOM   1342  HE1 TYR A  93       1.378   8.984  32.000  1.00  0.00      A    H
ATOM   1343  CZ  TYR A  93       0.589   8.689  30.051  1.00  0.00      A    C
ATOM   1344  OH  TYR A  93       0.446   7.301  30.142  1.00  0.00      A    O
ATOM   1345  HH  TYR A  93       0.389   7.056  31.069  1.00  0.00      A    H
ATOM   1346  CD2 TYR A  93      -0.017  10.716  28.774  1.00  0.00      A    C
ATOM   1347  HD2 TYR A  93      -0.520  11.096  27.897  1.00  0.00      A    H
ATOM   1348  CE2 TYR A  93       0.013   9.359  28.899  1.00  0.00      A    C
ATOM   1349  HE2 TYR A  93      -0.425   8.815  28.076  1.00  0.00      A    H
ATOM   1350  C   TYR A  93       3.248  13.206  29.643  1.00  0.00      A    C
ATOM   1351  O   TYR A  93       3.932  12.222  29.300  1.00  0.00      A    O
ATOM   1352  N   ASP A  94       3.734  14.036  30.611  1.00  0.00      A    N
ATOM   1353  HN  ASP A  94       3.208  14.830  30.904  1.00  0.00      A    H
ATOM   1354  CA  ASP A  94       5.031  14.015  31.266  1.00  0.00      A    C
ATOM   1355  HA  ASP A  94       5.804  13.551  30.673  1.00  0.00      A    H
ATOM   1356  CB  ASP A  94       5.450  15.489  31.475  1.00  0.00      A    C
ATOM   1357  HB1 ASP A  94       6.513  15.470  31.799  1.00  0.00      A    H
ATOM   1358  HB2 ASP A  94       5.498  16.074  30.531  1.00  0.00      A    H
ATOM   1359  CG  ASP A  94       4.361  16.355  32.148  1.00  0.00      A    C
ATOM   1360  OD1 ASP A  94       4.571  16.780  33.313  1.00  0.00      A    O
ATOM   1361  OD2 ASP A  94       3.351  16.664  31.480  1.00  0.00      A    O
ATOM   1362  C   ASP A  94       5.137  13.275  32.669  1.00  0.00      A    C
ATOM   1363  O   ASP A  94       4.253  13.333  33.593  1.00  0.00      A    O
ATOM   1364  N   SER A  95       6.262  12.550  32.806  1.00  0.00      A    N
ATOM   1365  HN  SER A  95       6.852  12.556  32.003  1.00  0.00      A    H
ATOM   1366  CA  SER A  95       6.597  11.889  34.085  1.00  0.00      A    C
ATOM   1367  HA  SER A  95       6.043  12.463  34.813  1.00  0.00      A    H
ATOM   1368  CB  SER A  95       6.089  10.418  34.056  1.00  0.00      A    C
ATOM   1369  HB1 SER A  95       5.038  10.336  33.706  1.00  0.00      A    H
ATOM   1370  HB2 SER A  95       6.770   9.797  33.436  1.00  0.00      A    H
ATOM   1371  OG  SER A  95       6.097   9.867  35.361  1.00  0.00      A    O
ATOM   1372  HG1 SER A  95       5.705   9.000  35.233  1.00  0.00      A    H
ATOM   1373  C   SER A  95       8.040  11.961  34.363  1.00  0.00      A    C
ATOM   1374  O   SER A  95       8.764  12.828  33.776  1.00  0.00      A    O
ATOM   1375  N   THR A  96       8.584  11.134  35.242  1.00  0.00      A    N
ATOM   1376  HN  THR A  96       8.092  10.434  35.753  1.00  0.00      A    H
ATOM   1377  CA  THR A  96      10.022  11.121  35.556  1.00  0.00      A    C
ATOM   1378  HA  THR A  96      10.459  12.091  35.368  1.00  0.00      A    H
ATOM   1379  CB  THR A  96      10.352  10.752  37.050  1.00  0.00      A    C
ATOM   1380  HB  THR A  96      11.451  10.810  37.202  1.00  0.00      A    H
ATOM   1381  OG1 THR A  96       9.729   9.451  37.305  1.00  0.00      A    O
ATOM   1382  HG1 THR A  96      10.262   8.994  37.959  1.00  0.00      A    H
ATOM   1383  CG2 THR A  96       9.683  11.661  38.124  1.00  0.00      A    C
ATOM   1384 HG21 THR A  96       8.581  11.602  37.994  1.00  0.00      A    H
ATOM   1385 HG22 THR A  96       9.930  11.426  39.181  1.00  0.00      A    H
ATOM   1386 HG23 THR A  96      10.071  12.691  37.970  1.00  0.00      A    H
ATOM   1387  C   THR A  96      10.828  10.214  34.647  1.00  0.00      A    C
ATOM   1388  O   THR A  96      10.273   9.415  33.921  1.00  0.00      A    O
ATOM   1389  N   CYS A  97      12.165  10.334  34.760  1.00  0.00      A    N
ATOM   1390  HN  CYS A  97      12.562  10.903  35.475  1.00  0.00      A    H
ATOM   1391  CA  CYS A  97      13.100   9.614  33.871  1.00  0.00      A    C
ATOM   1392  HA  CYS A  97      12.531   8.989  33.199  1.00  0.00      A    H
ATOM   1393  CB  CYS A  97      13.788  10.660  32.982  1.00  0.00      A    C
ATOM   1394  HB1 CYS A  97      14.267  11.469  33.574  1.00  0.00      A    H
ATOM   1395  HB2 CYS A  97      14.470  10.203  32.234  1.00  0.00      A    H
ATOM   1396  SG  CYS A  97      12.820  11.588  31.831  1.00  0.00      A    S
ATOM   1397  C   CYS A  97      14.063   8.607  34.431  1.00  0.00      A    C
ATOM   1398  O   CYS A  97      15.261   8.894  34.671  1.00  0.00      A    O
ATOM   1399  N   ASP A  98      13.626   7.319  34.517  1.00  0.00      A    N
ATOM   1400  HN  ASP A  98      12.676   7.079  34.331  1.00  0.00      A    H
ATOM   1401  CA  ASP A  98      14.414   6.346  35.184  1.00  0.00      A    C
ATOM   1402  HA  ASP A  98      15.066   6.772  35.932  1.00  0.00      A    H
ATOM   1403  CB  ASP A  98      13.565   5.314  35.772  1.00  0.00      A    C
ATOM   1404  HB1 ASP A  98      12.811   4.993  35.022  1.00  0.00      A    H
ATOM   1405  HB2 ASP A  98      14.162   4.506  36.245  1.00  0.00      A    H
ATOM   1406  CG  ASP A  98      12.796   5.788  36.995  1.00  0.00      A    C
ATOM   1407  OD1 ASP A  98      11.542   5.484  37.069  1.00  0.00      A    O
ATOM   1408  OD2 ASP A  98      13.297   6.541  37.869  1.00  0.00      A    O
ATOM   1409  C   ASP A  98      15.484   5.681  34.330  1.00  0.00      A    C
ATOM   1410  O   ASP A  98      16.471   5.184  34.830  1.00  0.00      A    O
ATOM   1411  N   THR A  99      15.293   5.601  32.941  1.00  0.00      A    N
ATOM   1412  HN  THR A  99      14.555   6.007  32.409  1.00  0.00      A    H
ATOM   1413  CA  THR A  99      16.231   4.757  32.176  1.00  0.00      A    C
ATOM   1414  HA  THR A  99      16.567   3.891  32.727  1.00  0.00      A    H
ATOM   1415  CB  THR A  99      15.553   4.199  30.824  1.00  0.00      A    C
ATOM   1416  HB  THR A  99      16.380   3.773  30.217  1.00  0.00      A    H
ATOM   1417  OG1 THR A  99      14.712   5.154  30.258  1.00  0.00      A    O
ATOM   1418  HG1 THR A  99      14.653   4.986  29.315  1.00  0.00      A    H
ATOM   1419  CG2 THR A  99      14.594   3.056  31.234  1.00  0.00      A    C
ATOM   1420 HG21 THR A  99      15.175   2.364  31.881  1.00  0.00      A    H
ATOM   1421 HG22 THR A  99      13.701   3.420  31.785  1.00  0.00      A    H
ATOM   1422 HG23 THR A  99      14.199   2.497  30.360  1.00  0.00      A    H
ATOM   1423  C   THR A  99      17.462   5.479  31.683  1.00  0.00      A    C
ATOM   1424  O   THR A  99      17.585   5.889  30.529  1.00  0.00      A    O
ATOM   1425  N   TYR A 100      18.425   5.591  32.620  1.00  0.00      A    N
ATOM   1426  HN  TYR A 100      18.299   5.268  33.555  1.00  0.00      A    H
ATOM   1427  CA  TYR A 100      19.626   6.221  32.279  1.00  0.00      A    C
ATOM   1428  HA  TYR A 100      19.478   6.927  31.475  1.00  0.00      A    H
ATOM   1429  CB  TYR A 100      20.011   7.060  33.544  1.00  0.00      A    C
ATOM   1430  HB1 TYR A 100      20.787   7.803  33.263  1.00  0.00      A    H
ATOM   1431  HB2 TYR A 100      19.196   7.735  33.882  1.00  0.00      A    H
ATOM   1432  CG  TYR A 100      20.597   6.325  34.674  1.00  0.00      A    C
ATOM   1433  CD1 TYR A 100      21.940   6.115  34.810  1.00  0.00      A    C
ATOM   1434  HD1 TYR A 100      22.676   6.473  34.105  1.00  0.00      A    H
ATOM   1435  CE1 TYR A 100      22.502   5.342  35.924  1.00  0.00      A    C
ATOM   1436  HE1 TYR A 100      23.572   5.195  35.950  1.00  0.00      A    H
ATOM   1437  CZ  TYR A 100      21.642   4.775  36.875  1.00  0.00      A    C
ATOM   1438  OH  TYR A 100      22.138   3.980  37.903  1.00  0.00      A    O
ATOM   1439  HH  TYR A 100      22.994   4.361  38.112  1.00  0.00      A    H
ATOM   1440  CD2 TYR A 100      19.738   5.766  35.638  1.00  0.00      A    C
ATOM   1441  HD2 TYR A 100      18.691   6.019  35.573  1.00  0.00      A    H
ATOM   1442  CE2 TYR A 100      20.265   5.006  36.764  1.00  0.00      A    C
ATOM   1443  HE2 TYR A 100      19.542   4.656  37.485  1.00  0.00      A    H
ATOM   1444  C   TYR A 100      20.667   5.297  31.757  1.00  0.00      A    C
ATOM   1445  O   TYR A 100      21.558   5.726  31.012  1.00  0.00      A    O
ATOM   1446  N   ARG A 101      20.522   3.890  32.016  1.00  0.00      A    N
ATOM   1447  HN  ARG A 101      19.871   3.593  32.710  1.00  0.00      A    H
ATOM   1448  CA  ARG A 101      21.524   2.977  31.476  1.00  0.00      A    C
ATOM   1449  HA  ARG A 101      22.440   3.486  31.215  1.00  0.00      A    H
ATOM   1450  CB  ARG A 101      22.028   1.990  32.588  1.00  0.00      A    C
ATOM   1451  HB1 ARG A 101      21.152   1.525  33.089  1.00  0.00      A    H
ATOM   1452  HB2 ARG A 101      22.585   1.120  32.179  1.00  0.00      A    H
ATOM   1453  CG  ARG A 101      22.628   2.592  33.886  1.00  0.00      A    C
ATOM   1454  HG1 ARG A 101      23.362   3.410  33.724  1.00  0.00      A    H
ATOM   1455  HG2 ARG A 101      21.763   3.030  34.429  1.00  0.00      A    H
ATOM   1456  CD  ARG A 101      23.328   1.556  34.723  1.00  0.00      A    C
ATOM   1457  HD1 ARG A 101      23.597   1.941  35.730  1.00  0.00      A    H
ATOM   1458  HD2 ARG A 101      22.663   0.667  34.748  1.00  0.00      A    H
ATOM   1459  NE  ARG A 101      24.548   1.102  34.004  1.00  0.00      A    N
ATOM   1460  HE  ARG A 101      24.572   1.204  33.010  1.00  0.00      A    H
ATOM   1461  CZ  ARG A 101      25.549   0.604  34.701  1.00  0.00      A    C
ATOM   1462  NH1 ARG A 101      25.685   0.692  36.030  1.00  0.00      A    N
ATOM   1463 HH11 ARG A 101      24.941   1.120  36.543  1.00  0.00      A    H
ATOM   1464 HH12 ARG A 101      26.526   0.377  36.470  1.00  0.00      A    H
ATOM   1465  NH2 ARG A 101      26.431  -0.059  34.025  1.00  0.00      A    N
ATOM   1466 HH21 ARG A 101      26.160  -0.061  33.062  1.00  0.00      A    H
ATOM   1467 HH22 ARG A 101      27.101  -0.659  34.462  1.00  0.00      A    H
ATOM   1468  C   ARG A 101      20.858   2.275  30.296  1.00  0.00      A    C
ATOM   1469  O   ARG A 101      19.868   1.662  30.363  1.00  0.00      A    O
ATOM   1470  N   LYS A 102      21.481   2.483  29.136  1.00  0.00      A    N
ATOM   1471  HN  LYS A 102      22.273   3.089  29.138  1.00  0.00      A    H
ATOM   1472  CA  LYS A 102      21.044   2.209  27.786  1.00  0.00      A    C
ATOM   1473  HA  LYS A 102      19.965   2.227  27.843  1.00  0.00      A    H
ATOM   1474  CB  LYS A 102      21.487   3.257  26.828  1.00  0.00      A    C
ATOM   1475  HB1 LYS A 102      22.563   3.126  26.582  1.00  0.00      A    H
ATOM   1476  HB2 LYS A 102      20.837   3.216  25.927  1.00  0.00      A    H
ATOM   1477  CG  LYS A 102      21.226   4.737  27.164  1.00  0.00      A    C
ATOM   1478  HG1 LYS A 102      21.668   5.053  28.133  1.00  0.00      A    H
ATOM   1479  HG2 LYS A 102      21.858   5.342  26.478  1.00  0.00      A    H
ATOM   1480  CD  LYS A 102      19.707   5.197  27.302  1.00  0.00      A    C
ATOM   1481  HD1 LYS A 102      19.281   5.211  26.276  1.00  0.00      A    H
ATOM   1482  HD2 LYS A 102      19.114   4.459  27.884  1.00  0.00      A    H
ATOM   1483  CE  LYS A 102      19.782   6.590  27.944  1.00  0.00      A    C
ATOM   1484  HE1 LYS A 102      20.380   6.589  28.880  1.00  0.00      A    H
ATOM   1485  HE2 LYS A 102      20.242   7.297  27.221  1.00  0.00      A    H
ATOM   1486  NZ  LYS A 102      18.405   7.127  28.285  1.00  0.00      A    N
ATOM   1487  HZ1 LYS A 102      17.894   7.051  27.382  1.00  0.00      A    H
ATOM   1488  HZ2 LYS A 102      17.863   6.573  28.979  1.00  0.00      A    H
ATOM   1489  HZ3 LYS A 102      18.491   8.149  28.453  1.00  0.00      A    H
ATOM   1490  C   LYS A 102      21.412   0.795  27.267  1.00  0.00      A    C
ATOM   1491  O   LYS A 102      22.243   0.107  27.821  1.00  0.00      A    O
ATOM   1492  N   ASN A 103      20.685   0.335  26.243  1.00  0.00      A    N
ATOM   1493  HN  ASN A 103      20.010   0.898  25.772  1.00  0.00      A    H
ATOM   1494  CA  ASN A 103      20.863  -0.950  25.586  1.00  0.00      A    C
ATOM   1495  HA  ASN A 103      21.090  -1.629  26.395  1.00  0.00      A    H
ATOM   1496  CB  ASN A 103      19.538  -1.452  24.953  1.00  0.00      A    C
ATOM   1497  HB1 ASN A 103      19.704  -2.456  24.508  1.00  0.00      A    H
ATOM   1498  HB2 ASN A 103      18.800  -1.622  25.766  1.00  0.00      A    H
ATOM   1499  CG  ASN A 103      18.980  -0.447  23.856  1.00  0.00      A    C
ATOM   1500  OD1 ASN A 103      19.417   0.677  23.815  1.00  0.00      A    O
ATOM   1501  ND2 ASN A 103      18.033  -0.898  22.997  1.00  0.00      A    N
ATOM   1502 HD21 ASN A 103      17.585  -0.168  22.480  1.00  0.00      A    H
ATOM   1503 HD22 ASN A 103      17.589  -1.768  23.213  1.00  0.00      A    H
ATOM   1504  C   ASN A 103      22.119  -1.049  24.737  1.00  0.00      A    C
ATOM   1505  O   ASN A 103      22.986  -1.982  24.810  1.00  0.00      A    O
ATOM   1506  N   ALA A 104      22.419   0.072  24.010  1.00  0.00      A    N
ATOM   1507  HN  ALA A 104      21.748   0.782  23.813  1.00  0.00      A    H
ATOM   1508  CA  ALA A 104      23.773   0.129  23.395  1.00  0.00      A    C
ATOM   1509  HA  ALA A 104      24.480  -0.304  24.087  1.00  0.00      A    H
ATOM   1510  CB  ALA A 104      23.758  -0.472  22.006  1.00  0.00      A    C
ATOM   1511  HB1 ALA A 104      23.564  -1.564  21.931  1.00  0.00      A    H
ATOM   1512  HB2 ALA A 104      23.124   0.114  21.306  1.00  0.00      A    H
ATOM   1513  HB3 ALA A 104      24.757  -0.373  21.532  1.00  0.00      A    H
ATOM   1514  C   ALA A 104      24.070   1.587  23.543  1.00  0.00      A    C
ATOM   1515  O   ALA A 104      23.894   2.093  24.649  1.00  0.00      A    O
ATOM   1516  N   LYS A 105      24.676   2.304  22.559  1.00  0.00      A    N
ATOM   1517  HN  LYS A 105      24.964   1.948  21.674  1.00  0.00      A    H
ATOM   1518  CA  LYS A 105      25.034   3.726  22.808  1.00  0.00      A    C
ATOM   1519  HA  LYS A 105      25.109   3.996  23.851  1.00  0.00      A    H
ATOM   1520  CB  LYS A 105      26.438   4.061  22.221  1.00  0.00      A    C
ATOM   1521  HB1 LYS A 105      26.614   3.715  21.180  1.00  0.00      A    H
ATOM   1522  HB2 LYS A 105      26.610   5.158  22.221  1.00  0.00      A    H
ATOM   1523  CG  LYS A 105      27.635   3.458  23.031  1.00  0.00      A    C
ATOM   1524  HG1 LYS A 105      27.393   2.375  23.085  1.00  0.00      A    H
ATOM   1525  HG2 LYS A 105      28.531   3.688  22.415  1.00  0.00      A    H
ATOM   1526  CD  LYS A 105      27.948   4.149  24.387  1.00  0.00      A    C
ATOM   1527  HD1 LYS A 105      27.660   5.196  24.151  1.00  0.00      A    H
ATOM   1528  HD2 LYS A 105      27.397   3.859  25.307  1.00  0.00      A    H
ATOM   1529  CE  LYS A 105      29.470   4.328  24.591  1.00  0.00      A    C
ATOM   1530  HE1 LYS A 105      29.911   4.926  23.765  1.00  0.00      A    H
ATOM   1531  HE2 LYS A 105      29.680   4.950  25.487  1.00  0.00      A    H
ATOM   1532  NZ  LYS A 105      30.095   3.014  24.903  1.00  0.00      A    N
ATOM   1533  HZ1 LYS A 105      29.704   2.409  24.153  1.00  0.00      A    H
ATOM   1534  HZ2 LYS A 105      31.124   3.118  24.802  1.00  0.00      A    H
ATOM   1535  HZ3 LYS A 105      29.796   2.546  25.783  1.00  0.00      A    H
ATOM   1536  C   LYS A 105      23.949   4.486  22.082  1.00  0.00      A    C
ATOM   1537  O   LYS A 105      23.151   3.903  21.306  1.00  0.00      A    O
ATOM   1538  N   VAL A 106      23.773   5.810  22.379  1.00  0.00      A    N
ATOM   1539  HN  VAL A 106      24.426   6.268  22.977  1.00  0.00      A    H
ATOM   1540  CA  VAL A 106      22.765   6.733  21.793  1.00  0.00      A    C
ATOM   1541  HA  VAL A 106      21.979   6.146  21.343  1.00  0.00      A    H
ATOM   1542  CB  VAL A 106      22.239   7.760  22.838  1.00  0.00      A    C
ATOM   1543  HB  VAL A 106      21.573   8.545  22.420  1.00  0.00      A    H
ATOM   1544  CG1 VAL A 106      21.384   6.942  23.756  1.00  0.00      A    C
ATOM   1545 HG11 VAL A 106      20.506   6.507  23.233  1.00  0.00      A    H
ATOM   1546 HG12 VAL A 106      22.011   6.107  24.136  1.00  0.00      A    H
ATOM   1547 HG13 VAL A 106      21.127   7.493  24.686  1.00  0.00      A    H
ATOM   1548  CG2 VAL A 106      23.392   8.488  23.590  1.00  0.00      A    C
ATOM   1549 HG21 VAL A 106      23.914   7.869  24.350  1.00  0.00      A    H
ATOM   1550 HG22 VAL A 106      24.076   8.967  22.857  1.00  0.00      A    H
ATOM   1551 HG23 VAL A 106      22.865   9.301  24.134  1.00  0.00      A    H
ATOM   1552  C   VAL A 106      23.268   7.558  20.588  1.00  0.00      A    C
ATOM   1553  O   VAL A 106      24.496   7.820  20.450  1.00  0.00      A    O
ATOM   1554  N   VAL A 107      22.384   8.062  19.725  1.00  0.00      A    N
ATOM   1555  HN  VAL A 107      21.427   7.787  19.781  1.00  0.00      A    H
ATOM   1556  CA  VAL A 107      22.679   9.135  18.761  1.00  0.00      A    C
ATOM   1557  HA  VAL A 107      23.559   8.881  18.189  1.00  0.00      A    H
ATOM   1558  CB  VAL A 107      21.494   9.425  17.821  1.00  0.00      A    C
ATOM   1559  HB  VAL A 107      20.570   9.464  18.436  1.00  0.00      A    H
ATOM   1560  CG1 VAL A 107      21.865  10.661  16.950  1.00  0.00      A    C
ATOM   1561 HG11 VAL A 107      21.040  10.705  16.207  1.00  0.00      A    H
ATOM   1562 HG12 VAL A 107      21.712  11.632  17.467  1.00  0.00      A    H
ATOM   1563 HG13 VAL A 107      22.846  10.671  16.428  1.00  0.00      A    H
ATOM   1564  CG2 VAL A 107      21.356   8.171  16.880  1.00  0.00      A    C
ATOM   1565 HG21 VAL A 107      21.250   7.279  17.533  1.00  0.00      A    H
ATOM   1566 HG22 VAL A 107      20.421   8.108  16.283  1.00  0.00      A    H
ATOM   1567 HG23 VAL A 107      22.284   8.085  16.275  1.00  0.00      A    H
ATOM   1568  C   VAL A 107      23.156  10.440  19.410  1.00  0.00      A    C
ATOM   1569  O   VAL A 107      22.320  11.184  19.885  1.00  0.00      A    O
ATOM   1570  N   THR A 108      24.461  10.847  19.401  1.00  0.00      A    N
ATOM   1571  HN  THR A 108      25.169  10.191  19.154  1.00  0.00      A    H
ATOM   1572  CA  THR A 108      24.860  12.160  19.846  1.00  0.00      A    C
ATOM   1573  HA  THR A 108      24.208  12.521  20.628  1.00  0.00      A    H
ATOM   1574  CB  THR A 108      26.293  12.114  20.548  1.00  0.00      A    C
ATOM   1575  HB  THR A 108      26.594  13.120  20.910  1.00  0.00      A    H
ATOM   1576  OG1 THR A 108      27.302  11.699  19.649  1.00  0.00      A    O
ATOM   1577  HG1 THR A 108      28.046  11.450  20.202  1.00  0.00      A    H
ATOM   1578  CG2 THR A 108      26.198  11.136  21.623  1.00  0.00      A    C
ATOM   1579 HG21 THR A 108      27.109  11.156  22.259  1.00  0.00      A    H
ATOM   1580 HG22 THR A 108      25.412  11.470  22.334  1.00  0.00      A    H
ATOM   1581 HG23 THR A 108      25.947  10.074  21.417  1.00  0.00      A    H
ATOM   1582  C   THR A 108      24.788  13.281  18.866  1.00  0.00      A    C
ATOM   1583  O   THR A 108      24.614  12.952  17.693  1.00  0.00      A    O
ATOM   1584  N   ILE A 109      25.076  14.593  19.205  1.00  0.00      A    N
ATOM   1585  HN  ILE A 109      25.207  14.801  20.171  1.00  0.00      A    H
ATOM   1586  CA  ILE A 109      25.181  15.835  18.337  1.00  0.00      A    C
ATOM   1587  HA  ILE A 109      25.391  15.520  17.326  1.00  0.00      A    H
ATOM   1588  CB  ILE A 109      23.971  16.795  18.441  1.00  0.00      A    C
ATOM   1589  HB  ILE A 109      23.818  16.960  19.529  1.00  0.00      A    H
ATOM   1590  CG2 ILE A 109      24.306  18.139  17.837  1.00  0.00      A    C
ATOM   1591 HG21 ILE A 109      23.313  18.617  17.698  1.00  0.00      A    H
ATOM   1592 HG22 ILE A 109      25.048  18.744  18.400  1.00  0.00      A    H
ATOM   1593 HG23 ILE A 109      24.645  18.101  16.780  1.00  0.00      A    H
ATOM   1594  CG1 ILE A 109      22.628  16.118  17.953  1.00  0.00      A    C
ATOM   1595 HG11 ILE A 109      22.686  15.940  16.858  1.00  0.00      A    H
ATOM   1596 HG12 ILE A 109      22.506  15.129  18.444  1.00  0.00      A    H
ATOM   1597  CD  ILE A 109      21.362  16.860  18.333  1.00  0.00      A    C
ATOM   1598  HD1 ILE A 109      21.583  17.514  19.204  1.00  0.00      A    H
ATOM   1599  HD2 ILE A 109      21.190  17.551  17.481  1.00  0.00      A    H
ATOM   1600  HD3 ILE A 109      20.466  16.204  18.385  1.00  0.00      A    H
ATOM   1601  C   ILE A 109      26.460  16.577  18.808  1.00  0.00      A    C
ATOM   1602  O   ILE A 109      26.733  16.718  20.024  1.00  0.00      A    O
ATOM   1603  N   ASP A 110      27.250  16.962  17.810  1.00  0.00      A    N
ATOM   1604  HN  ASP A 110      26.954  16.760  16.880  1.00  0.00      A    H
ATOM   1605  CA  ASP A 110      28.440  17.797  17.984  1.00  0.00      A    C
ATOM   1606  HA  ASP A 110      28.865  17.728  18.974  1.00  0.00      A    H
ATOM   1607  CB  ASP A 110      29.619  17.343  17.015  1.00  0.00      A    C
ATOM   1608  HB1 ASP A 110      29.362  17.280  15.936  1.00  0.00      A    H
ATOM   1609  HB2 ASP A 110      30.520  17.965  17.205  1.00  0.00      A    H
ATOM   1610  CG  ASP A 110      30.063  15.963  17.331  1.00  0.00      A    C
ATOM   1611  OD1 ASP A 110      30.689  15.917  18.478  1.00  0.00      A    O
ATOM   1612  OD2 ASP A 110      29.940  14.963  16.540  1.00  0.00      A    O
ATOM   1613  C   ASP A 110      28.226  19.270  17.847  1.00  0.00      A    C
ATOM   1614  O   ASP A 110      28.823  19.885  16.961  1.00  0.00      A    O
ATOM   1615  N   ASP A 111      27.420  19.907  18.589  1.00  0.00      A    N
ATOM   1616  HN  ASP A 111      26.948  19.449  19.339  1.00  0.00      A    H
ATOM   1617  CA  ASP A 111      27.121  21.346  18.580  1.00  0.00      A    C
ATOM   1618  HA  ASP A 111      26.513  21.465  19.465  1.00  0.00      A    H
ATOM   1619  CB  ASP A 111      28.293  22.289  18.919  1.00  0.00      A    C
ATOM   1620  HB1 ASP A 111      28.985  22.329  18.051  1.00  0.00      A    H
ATOM   1621  HB2 ASP A 111      27.912  23.314  19.114  1.00  0.00      A    H
ATOM   1622  CG  ASP A 111      28.983  21.881  20.172  1.00  0.00      A    C
ATOM   1623  OD1 ASP A 111      28.490  22.028  21.293  1.00  0.00      A    O
ATOM   1624  OD2 ASP A 111      30.161  21.338  20.111  1.00  0.00      A    O
ATOM   1625  C   ASP A 111      26.314  21.853  17.312  1.00  0.00      A    C
ATOM   1626  O   ASP A 111      25.535  21.083  16.642  1.00  0.00      A    O
ATOM   1627  N   TYR A 112      26.428  23.103  16.897  1.00  0.00      A    N
ATOM   1628  HN  TYR A 112      27.054  23.705  17.385  1.00  0.00      A    H
ATOM   1629  CA  TYR A 112      25.608  23.744  15.879  1.00  0.00      A    C
ATOM   1630  HA  TYR A 112      24.937  23.100  15.331  1.00  0.00      A    H
ATOM   1631  CB  TYR A 112      24.796  24.882  16.490  1.00  0.00      A    C
ATOM   1632  HB1 TYR A 112      25.448  25.715  16.829  1.00  0.00      A    H
ATOM   1633  HB2 TYR A 112      24.197  25.371  15.693  1.00  0.00      A    H
ATOM   1634  CG  TYR A 112      23.947  24.533  17.686  1.00  0.00      A    C
ATOM   1635  CD1 TYR A 112      24.462  24.642  19.048  1.00  0.00      A    C
ATOM   1636  HD1 TYR A 112      25.531  24.763  19.133  1.00  0.00      A    H
ATOM   1637  CE1 TYR A 112      23.575  24.664  20.134  1.00  0.00      A    C
ATOM   1638  HE1 TYR A 112      23.892  24.755  21.162  1.00  0.00      A    H
ATOM   1639  CZ  TYR A 112      22.216  24.426  19.935  1.00  0.00      A    C
ATOM   1640  OH  TYR A 112      21.358  24.490  20.998  1.00  0.00      A    O
ATOM   1641  HH  TYR A 112      21.789  24.750  21.816  1.00  0.00      A    H
ATOM   1642  CD2 TYR A 112      22.554  24.310  17.519  1.00  0.00      A    C
ATOM   1643  HD2 TYR A 112      22.144  24.258  16.521  1.00  0.00      A    H
ATOM   1644  CE2 TYR A 112      21.686  24.335  18.645  1.00  0.00      A    C
ATOM   1645  HE2 TYR A 112      20.619  24.209  18.533  1.00  0.00      A    H
ATOM   1646  C   TYR A 112      26.529  24.250  14.822  1.00  0.00      A    C
ATOM   1647  O   TYR A 112      27.720  24.365  15.140  1.00  0.00      A    O
ATOM   1648  N   GLU A 113      25.973  24.575  13.627  1.00  0.00      A    N
ATOM   1649  HN  GLU A 113      24.980  24.619  13.544  1.00  0.00      A    H
ATOM   1650  CA  GLU A 113      26.576  25.327  12.620  1.00  0.00      A    C
ATOM   1651  HA  GLU A 113      27.586  25.564  12.922  1.00  0.00      A    H
ATOM   1652  CB  GLU A 113      26.729  24.447  11.338  1.00  0.00      A    C
ATOM   1653  HB1 GLU A 113      27.490  24.853  10.639  1.00  0.00      A    H
ATOM   1654  HB2 GLU A 113      27.085  23.469  11.728  1.00  0.00      A    H
ATOM   1655  CG  GLU A 113      25.413  24.081  10.608  1.00  0.00      A    C
ATOM   1656  HG1 GLU A 113      24.744  23.330  11.080  1.00  0.00      A    H
ATOM   1657  HG2 GLU A 113      24.794  24.988  10.437  1.00  0.00      A    H
ATOM   1658  CD  GLU A 113      25.782  23.498   9.267  1.00  0.00      A    C
ATOM   1659  OE1 GLU A 113      26.643  22.613   9.177  1.00  0.00      A    O
ATOM   1660  OE2 GLU A 113      25.295  24.026   8.252  1.00  0.00      A    O
ATOM   1661  C   GLU A 113      25.863  26.629  12.386  1.00  0.00      A    C
ATOM   1662  O   GLU A 113      24.671  26.779  12.542  1.00  0.00      A    O
ATOM   1663  N   ASP A 114      26.610  27.659  11.904  1.00  0.00      A    N
ATOM   1664  HN  ASP A 114      27.543  27.512  11.584  1.00  0.00      A    H
ATOM   1665  CA  ASP A 114      26.123  28.941  11.597  1.00  0.00      A    C
ATOM   1666  HA  ASP A 114      25.441  29.214  12.389  1.00  0.00      A    H
ATOM   1667  CB  ASP A 114      27.323  29.890  11.602  1.00  0.00      A    C
ATOM   1668  HB1 ASP A 114      27.967  29.654  12.475  1.00  0.00      A    H
ATOM   1669  HB2 ASP A 114      27.794  29.636  10.628  1.00  0.00      A    H
ATOM   1670  CG  ASP A 114      26.947  31.384  11.715  1.00  0.00      A    C
ATOM   1671  OD1 ASP A 114      26.339  31.712  12.759  1.00  0.00      A    O
ATOM   1672  OD2 ASP A 114      27.241  32.173  10.792  1.00  0.00      A    O
ATOM   1673  C   ASP A 114      25.364  28.993  10.286  1.00  0.00      A    C
ATOM   1674  O   ASP A 114      25.993  29.035   9.227  1.00  0.00      A    O
ATOM   1675  N   VAL A 115      24.052  28.985  10.268  1.00  0.00      A    N
ATOM   1676  HN  VAL A 115      23.564  28.948  11.137  1.00  0.00      A    H
ATOM   1677  CA  VAL A 115      23.167  29.007   9.148  1.00  0.00      A    C
ATOM   1678  HA  VAL A 115      23.625  28.619   8.250  1.00  0.00      A    H
ATOM   1679  CB  VAL A 115      21.957  28.029   9.449  1.00  0.00      A    C
ATOM   1680  HB  VAL A 115      21.192  28.545  10.068  1.00  0.00      A    H
ATOM   1681  CG1 VAL A 115      21.273  27.886   8.091  1.00  0.00      A    C
ATOM   1682 HG11 VAL A 115      20.951  28.837   7.616  1.00  0.00      A    H
ATOM   1683 HG12 VAL A 115      21.989  27.432   7.374  1.00  0.00      A    H
ATOM   1684 HG13 VAL A 115      20.280  27.388   8.053  1.00  0.00      A    H
ATOM   1685  CG2 VAL A 115      22.425  26.693  10.030  1.00  0.00      A    C
ATOM   1686 HG21 VAL A 115      22.754  26.760  11.089  1.00  0.00      A    H
ATOM   1687 HG22 VAL A 115      21.586  25.971   9.929  1.00  0.00      A    H
ATOM   1688 HG23 VAL A 115      23.242  26.204   9.458  1.00  0.00      A    H
ATOM   1689  C   VAL A 115      22.757  30.424   8.918  1.00  0.00      A    C
ATOM   1690  O   VAL A 115      22.399  31.092   9.865  1.00  0.00      A    O
ATOM   1691  N   PRO A 116      22.713  30.973   7.678  1.00  0.00      A    N
ATOM   1692  CD  PRO A 116      23.761  30.514   6.680  1.00  0.00      A    C
ATOM   1693  HD1 PRO A 116      23.225  29.723   6.114  1.00  0.00      A    H
ATOM   1694  HD2 PRO A 116      24.654  30.066   7.167  1.00  0.00      A    H
ATOM   1695  CA  PRO A 116      22.320  32.342   7.404  1.00  0.00      A    C
ATOM   1696  HA  PRO A 116      22.725  32.971   8.183  1.00  0.00      A    H
ATOM   1697  CB  PRO A 116      22.825  32.655   6.005  1.00  0.00      A    C
ATOM   1698  HB1 PRO A 116      22.015  32.637   5.244  1.00  0.00      A    H
ATOM   1699  HB2 PRO A 116      23.176  33.692   5.814  1.00  0.00      A    H
ATOM   1700  CG  PRO A 116      24.029  31.740   5.773  1.00  0.00      A    C
ATOM   1701  HG1 PRO A 116      24.321  31.478   4.734  1.00  0.00      A    H
ATOM   1702  HG2 PRO A 116      24.959  32.096   6.266  1.00  0.00      A    H
ATOM   1703  C   PRO A 116      20.845  32.540   7.515  1.00  0.00      A    C
ATOM   1704  O   PRO A 116      20.303  31.464   7.533  1.00  0.00      A    O
ATOM   1705  N   TYR A 117      20.393  33.803   7.671  1.00  0.00      A    N
ATOM   1706  HN  TYR A 117      21.000  34.577   7.833  1.00  0.00      A    H
ATOM   1707  CA  TYR A 117      18.997  33.993   7.810  1.00  0.00      A    C
ATOM   1708  HA  TYR A 117      18.428  33.087   7.662  1.00  0.00      A    H
ATOM   1709  CB  TYR A 117      18.707  34.510   9.258  1.00  0.00      A    C
ATOM   1710  HB1 TYR A 117      17.682  34.930   9.344  1.00  0.00      A    H
ATOM   1711  HB2 TYR A 117      18.748  33.779  10.094  1.00  0.00      A    H
ATOM   1712  CG  TYR A 117      19.645  35.649   9.704  1.00  0.00      A    C
ATOM   1713  CD1 TYR A 117      19.372  37.027   9.551  1.00  0.00      A    C
ATOM   1714  HD1 TYR A 117      18.626  37.429   8.881  1.00  0.00      A    H
ATOM   1715  CE1 TYR A 117      20.254  37.975  10.116  1.00  0.00      A    C
ATOM   1716  HE1 TYR A 117      20.033  39.025   9.994  1.00  0.00      A    H
ATOM   1717  CZ  TYR A 117      21.322  37.572  10.915  1.00  0.00      A    C
ATOM   1718  OH  TYR A 117      22.095  38.592  11.416  1.00  0.00      A    O
ATOM   1719  HH  TYR A 117      22.650  38.126  12.046  1.00  0.00      A    H
ATOM   1720  CD2 TYR A 117      20.874  35.268  10.384  1.00  0.00      A    C
ATOM   1721  HD2 TYR A 117      21.123  34.223  10.499  1.00  0.00      A    H
ATOM   1722  CE2 TYR A 117      21.609  36.224  11.036  1.00  0.00      A    C
ATOM   1723  HE2 TYR A 117      22.557  35.968  11.486  1.00  0.00      A    H
ATOM   1724  C   TYR A 117      18.611  35.024   6.710  1.00  0.00      A    C
ATOM   1725  O   TYR A 117      19.475  35.713   6.123  1.00  0.00      A    O
ATOM   1726  N   ASN A 118      17.323  35.085   6.386  1.00  0.00      A    N
ATOM   1727  HN  ASN A 118      16.708  34.435   6.826  1.00  0.00      A    H
ATOM   1728  CA  ASN A 118      16.724  36.028   5.445  1.00  0.00      A    C
ATOM   1729  HA  ASN A 118      15.736  35.656   5.216  1.00  0.00      A    H
ATOM   1730  CB  ASN A 118      16.665  37.442   6.019  1.00  0.00      A    C
ATOM   1731  HB1 ASN A 118      17.712  37.775   6.185  1.00  0.00      A    H
ATOM   1732  HB2 ASN A 118      16.197  38.171   5.322  1.00  0.00      A    H
ATOM   1733  CG  ASN A 118      15.920  37.548   7.306  1.00  0.00      A    C
ATOM   1734  OD1 ASN A 118      15.055  36.813   7.584  1.00  0.00      A    O
ATOM   1735  ND2 ASN A 118      16.195  38.651   8.123  1.00  0.00      A    N
ATOM   1736 HD21 ASN A 118      15.672  38.679   8.975  1.00  0.00      A    H
ATOM   1737 HD22 ASN A 118      16.842  39.365   7.858  1.00  0.00      A    H
ATOM   1738  C   ASN A 118      17.357  36.053   4.031  1.00  0.00      A    C
ATOM   1739  O   ASN A 118      17.154  36.991   3.285  1.00  0.00      A    O
ATOM   1740  N   ASP A 119      18.163  35.034   3.655  1.00  0.00      A    N
ATOM   1741  HN  ASP A 119      18.337  34.363   4.372  1.00  0.00      A    H
ATOM   1742  CA  ASP A 119      18.585  34.893   2.310  1.00  0.00      A    C
ATOM   1743  HA  ASP A 119      18.189  35.671   1.674  1.00  0.00      A    H
ATOM   1744  CB  ASP A 119      20.067  35.013   2.412  1.00  0.00      A    C
ATOM   1745  HB1 ASP A 119      20.441  35.834   3.061  1.00  0.00      A    H
ATOM   1746  HB2 ASP A 119      20.505  34.090   2.848  1.00  0.00      A    H
ATOM   1747  CG  ASP A 119      20.538  35.399   1.007  1.00  0.00      A    C
ATOM   1748  OD1 ASP A 119      19.983  34.950  -0.024  1.00  0.00      A    O
ATOM   1749  OD2 ASP A 119      21.461  36.229   1.001  1.00  0.00      A    O
ATOM   1750  C   ASP A 119      18.001  33.621   1.829  1.00  0.00      A    C
ATOM   1751  O   ASP A 119      18.244  32.588   2.433  1.00  0.00      A    O
ATOM   1752  N   GLU A 120      17.077  33.690   0.828  1.00  0.00      A    N
ATOM   1753  HN  GLU A 120      16.683  34.570   0.576  1.00  0.00      A    H
ATOM   1754  CA  GLU A 120      16.536  32.552   0.160  1.00  0.00      A    C
ATOM   1755  HA  GLU A 120      16.161  31.814   0.854  1.00  0.00      A    H
ATOM   1756  CB  GLU A 120      15.374  32.954  -0.733  1.00  0.00      A    C
ATOM   1757  HB1 GLU A 120      15.748  33.935  -1.097  1.00  0.00      A    H
ATOM   1758  HB2 GLU A 120      15.186  32.277  -1.594  1.00  0.00      A    H
ATOM   1759  CG  GLU A 120      13.969  33.061  -0.090  1.00  0.00      A    C
ATOM   1760  HG1 GLU A 120      13.450  32.150   0.278  1.00  0.00      A    H
ATOM   1761  HG2 GLU A 120      13.999  33.713   0.809  1.00  0.00      A    H
ATOM   1762  CD  GLU A 120      13.013  33.786  -1.021  1.00  0.00      A    C
ATOM   1763  OE1 GLU A 120      13.212  33.912  -2.283  1.00  0.00      A    O
ATOM   1764  OE2 GLU A 120      11.949  34.241  -0.540  1.00  0.00      A    O
ATOM   1765  C   GLU A 120      17.580  31.831  -0.732  1.00  0.00      A    C
ATOM   1766  O   GLU A 120      17.448  30.586  -0.832  1.00  0.00      A    O
ATOM   1767  N   SER A 121      18.601  32.526  -1.200  1.00  0.00      A    N
ATOM   1768  HN  SER A 121      18.701  33.495  -0.989  1.00  0.00      A    H
ATOM   1769  CA  SER A 121      19.660  31.872  -1.944  1.00  0.00      A    C
ATOM   1770  HA  SER A 121      19.362  31.164  -2.704  1.00  0.00      A    H
ATOM   1771  CB  SER A 121      20.474  32.810  -2.793  1.00  0.00      A    C
ATOM   1772  HB1 SER A 121      21.158  32.184  -3.405  1.00  0.00      A    H
ATOM   1773  HB2 SER A 121      19.815  33.313  -3.533  1.00  0.00      A    H
ATOM   1774  OG  SER A 121      21.230  33.776  -2.033  1.00  0.00      A    O
ATOM   1775  HG1 SER A 121      20.647  34.261  -1.445  1.00  0.00      A    H
ATOM   1776  C   SER A 121      20.528  31.073  -1.015  1.00  0.00      A    C
ATOM   1777  O   SER A 121      20.925  29.942  -1.404  1.00  0.00      A    O
ATOM   1778  N   ALA A 122      20.796  31.543   0.212  1.00  0.00      A    N
ATOM   1779  HN  ALA A 122      20.490  32.470   0.414  1.00  0.00      A    H
ATOM   1780  CA  ALA A 122      21.462  30.738   1.239  1.00  0.00      A    C
ATOM   1781  HA  ALA A 122      22.353  30.301   0.812  1.00  0.00      A    H
ATOM   1782  CB  ALA A 122      22.032  31.687   2.402  1.00  0.00      A    C
ATOM   1783  HB1 ALA A 122      22.568  32.577   2.009  1.00  0.00      A    H
ATOM   1784  HB2 ALA A 122      21.161  32.094   2.959  1.00  0.00      A    H
ATOM   1785  HB3 ALA A 122      22.654  31.047   3.064  1.00  0.00      A    H
ATOM   1786  C   ALA A 122      20.657  29.604   1.833  1.00  0.00      A    C
ATOM   1787  O   ALA A 122      21.276  28.585   2.085  1.00  0.00      A    O
ATOM   1788  N   LEU A 123      19.317  29.794   1.988  1.00  0.00      A    N
ATOM   1789  HN  LEU A 123      18.872  30.675   1.851  1.00  0.00      A    H
ATOM   1790  CA  LEU A 123      18.322  28.714   2.314  1.00  0.00      A    C
ATOM   1791  HA  LEU A 123      18.593  28.107   3.165  1.00  0.00      A    H
ATOM   1792  CB  LEU A 123      16.907  29.356   2.564  1.00  0.00      A    C
ATOM   1793  HB1 LEU A 123      17.184  30.025   3.407  1.00  0.00      A    H
ATOM   1794  HB2 LEU A 123      16.627  30.006   1.708  1.00  0.00      A    H
ATOM   1795  CG  LEU A 123      15.796  28.310   2.963  1.00  0.00      A    C
ATOM   1796  HG  LEU A 123      15.897  27.370   2.381  1.00  0.00      A    H
ATOM   1797  CD1 LEU A 123      15.954  27.825   4.440  1.00  0.00      A    C
ATOM   1798 HD11 LEU A 123      15.032  27.280   4.736  1.00  0.00      A    H
ATOM   1799 HD12 LEU A 123      16.814  27.123   4.490  1.00  0.00      A    H
ATOM   1800 HD13 LEU A 123      15.984  28.680   5.149  1.00  0.00      A    H
ATOM   1801  CD2 LEU A 123      14.388  28.768   2.709  1.00  0.00      A    C
ATOM   1802 HD21 LEU A 123      14.073  29.682   3.257  1.00  0.00      A    H
ATOM   1803 HD22 LEU A 123      14.283  29.095   1.652  1.00  0.00      A    H
ATOM   1804 HD23 LEU A 123      13.610  27.992   2.875  1.00  0.00      A    H
ATOM   1805  C   LEU A 123      18.262  27.752   1.148  1.00  0.00      A    C
ATOM   1806  O   LEU A 123      18.067  26.578   1.383  1.00  0.00      A    O
ATOM   1807  N   LYS A 124      18.560  28.111  -0.098  1.00  0.00      A    N
ATOM   1808  HN  LYS A 124      18.451  29.096  -0.214  1.00  0.00      A    H
ATOM   1809  CA  LYS A 124      18.591  27.175  -1.235  1.00  0.00      A    C
ATOM   1810  HA  LYS A 124      17.783  26.478  -1.071  1.00  0.00      A    H
ATOM   1811  CB  LYS A 124      18.435  27.863  -2.680  1.00  0.00      A    C
ATOM   1812  HB1 LYS A 124      17.487  28.406  -2.475  1.00  0.00      A    H
ATOM   1813  HB2 LYS A 124      19.202  28.652  -2.830  1.00  0.00      A    H
ATOM   1814  CG  LYS A 124      18.352  26.766  -3.736  1.00  0.00      A    C
ATOM   1815  HG1 LYS A 124      19.348  26.286  -3.848  1.00  0.00      A    H
ATOM   1816  HG2 LYS A 124      17.552  26.104  -3.340  1.00  0.00      A    H
ATOM   1817  CD  LYS A 124      18.007  27.268  -5.147  1.00  0.00      A    C
ATOM   1818  HD1 LYS A 124      17.094  27.893  -5.051  1.00  0.00      A    H
ATOM   1819  HD2 LYS A 124      18.878  27.916  -5.384  1.00  0.00      A    H
ATOM   1820  CE  LYS A 124      17.901  26.123  -6.177  1.00  0.00      A    C
ATOM   1821  HE1 LYS A 124      18.772  25.434  -6.173  1.00  0.00      A    H
ATOM   1822  HE2 LYS A 124      16.998  25.552  -5.871  1.00  0.00      A    H
ATOM   1823  NZ  LYS A 124      17.616  26.720  -7.507  1.00  0.00      A    N
ATOM   1824  HZ1 LYS A 124      18.135  27.610  -7.642  1.00  0.00      A    H
ATOM   1825  HZ2 LYS A 124      17.859  26.000  -8.218  1.00  0.00      A    H
ATOM   1826  HZ3 LYS A 124      16.598  26.859  -7.668  1.00  0.00      A    H
ATOM   1827  C   LYS A 124      19.853  26.295  -1.154  1.00  0.00      A    C
ATOM   1828  O   LYS A 124      19.838  25.109  -1.380  1.00  0.00      A    O
ATOM   1829  N   LYS A 125      20.981  26.923  -0.736  1.00  0.00      A    N
ATOM   1830  HN  LYS A 125      20.804  27.904  -0.770  1.00  0.00      A    H
ATOM   1831  CA  LYS A 125      22.308  26.331  -0.538  1.00  0.00      A    C
ATOM   1832  HA  LYS A 125      22.527  25.713  -1.396  1.00  0.00      A    H
ATOM   1833  CB  LYS A 125      23.403  27.454  -0.577  1.00  0.00      A    C
ATOM   1834  HB1 LYS A 125      23.263  28.097  -1.472  1.00  0.00      A    H
ATOM   1835  HB2 LYS A 125      23.170  28.126   0.276  1.00  0.00      A    H
ATOM   1836  CG  LYS A 125      24.878  27.065  -0.525  1.00  0.00      A    C
ATOM   1837  HG1 LYS A 125      25.456  27.996  -0.708  1.00  0.00      A    H
ATOM   1838  HG2 LYS A 125      25.101  26.616   0.467  1.00  0.00      A    H
ATOM   1839  CD  LYS A 125      25.319  26.079  -1.633  1.00  0.00      A    C
ATOM   1840  HD1 LYS A 125      24.563  25.271  -1.736  1.00  0.00      A    H
ATOM   1841  HD2 LYS A 125      25.283  26.706  -2.549  1.00  0.00      A    H
ATOM   1842  CE  LYS A 125      26.721  25.509  -1.304  1.00  0.00      A    C
ATOM   1843  HE1 LYS A 125      27.532  26.226  -1.053  1.00  0.00      A    H
ATOM   1844  HE2 LYS A 125      26.653  24.816  -0.438  1.00  0.00      A    H
ATOM   1845  NZ  LYS A 125      27.206  24.675  -2.422  1.00  0.00      A    N
ATOM   1846  HZ1 LYS A 125      27.279  25.289  -3.258  1.00  0.00      A    H
ATOM   1847  HZ2 LYS A 125      28.100  24.241  -2.113  1.00  0.00      A    H
ATOM   1848  HZ3 LYS A 125      26.557  23.899  -2.660  1.00  0.00      A    H
ATOM   1849  C   LYS A 125      22.362  25.463   0.661  1.00  0.00      A    C
ATOM   1850  O   LYS A 125      23.030  24.412   0.704  1.00  0.00      A    O
ATOM   1851  N   ALA A 126      21.655  25.847   1.742  1.00  0.00      A    N
ATOM   1852  HN  ALA A 126      21.191  26.724   1.833  1.00  0.00      A    H
ATOM   1853  CA  ALA A 126      21.539  25.080   2.951  1.00  0.00      A    C
ATOM   1854  HA  ALA A 126      22.507  24.852   3.375  1.00  0.00      A    H
ATOM   1855  CB  ALA A 126      20.745  25.992   3.994  1.00  0.00      A    C
ATOM   1856  HB1 ALA A 126      21.210  26.999   3.921  1.00  0.00      A    H
ATOM   1857  HB2 ALA A 126      19.666  26.110   3.759  1.00  0.00      A    H
ATOM   1858  HB3 ALA A 126      20.918  25.637   5.033  1.00  0.00      A    H
ATOM   1859  C   ALA A 126      20.752  23.794   2.737  1.00  0.00      A    C
ATOM   1860  O   ALA A 126      21.260  22.694   2.935  1.00  0.00      A    O
ATOM   1861  N   VAL A 127      19.516  23.878   2.168  1.00  0.00      A    N
ATOM   1862  HN  VAL A 127      19.149  24.772   1.921  1.00  0.00      A    H
ATOM   1863  CA  VAL A 127      18.585  22.734   2.009  1.00  0.00      A    C
ATOM   1864  HA  VAL A 127      18.426  22.319   2.994  1.00  0.00      A    H
ATOM   1865  CB  VAL A 127      17.161  23.138   1.584  1.00  0.00      A    C
ATOM   1866  HB  VAL A 127      17.244  23.784   0.684  1.00  0.00      A    H
ATOM   1867  CG1 VAL A 127      16.210  21.905   1.446  1.00  0.00      A    C
ATOM   1868 HG11 VAL A 127      16.111  21.276   2.357  1.00  0.00      A    H
ATOM   1869 HG12 VAL A 127      15.247  22.448   1.334  1.00  0.00      A    H
ATOM   1870 HG13 VAL A 127      16.373  21.251   0.563  1.00  0.00      A    H
ATOM   1871  CG2 VAL A 127      16.612  24.117   2.672  1.00  0.00      A    C
ATOM   1872 HG21 VAL A 127      15.864  24.772   2.177  1.00  0.00      A    H
ATOM   1873 HG22 VAL A 127      16.074  23.597   3.493  1.00  0.00      A    H
ATOM   1874 HG23 VAL A 127      17.362  24.766   3.173  1.00  0.00      A    H
ATOM   1875  C   VAL A 127      19.214  21.733   1.068  1.00  0.00      A    C
ATOM   1876  O   VAL A 127      19.149  20.540   1.354  1.00  0.00      A    O
ATOM   1877  N   ALA A 128      19.887  22.234  -0.044  1.00  0.00      A    N
ATOM   1878  HN  ALA A 128      19.979  23.215  -0.191  1.00  0.00      A    H
ATOM   1879  CA  ALA A 128      20.708  21.378  -0.939  1.00  0.00      A    C
ATOM   1880  HA  ALA A 128      20.055  20.603  -1.311  1.00  0.00      A    H
ATOM   1881  CB  ALA A 128      21.201  22.137  -2.219  1.00  0.00      A    C
ATOM   1882  HB1 ALA A 128      21.992  22.856  -1.914  1.00  0.00      A    H
ATOM   1883  HB2 ALA A 128      21.631  21.422  -2.953  1.00  0.00      A    H
ATOM   1884  HB3 ALA A 128      20.361  22.583  -2.793  1.00  0.00      A    H
ATOM   1885  C   ALA A 128      21.878  20.568  -0.389  1.00  0.00      A    C
ATOM   1886  O   ALA A 128      22.361  19.580  -0.872  1.00  0.00      A    O
ATOM   1887  N   SER A 129      22.365  21.056   0.738  1.00  0.00      A    N
ATOM   1888  HN  SER A 129      21.887  21.815   1.173  1.00  0.00      A    H
ATOM   1889  CA  SER A 129      23.436  20.349   1.465  1.00  0.00      A    C
ATOM   1890  HA  SER A 129      23.990  19.677   0.825  1.00  0.00      A    H
ATOM   1891  CB  SER A 129      24.470  21.365   2.092  1.00  0.00      A    C
ATOM   1892  HB1 SER A 129      23.863  21.917   2.841  1.00  0.00      A    H
ATOM   1893  HB2 SER A 129      25.254  20.729   2.557  1.00  0.00      A    H
ATOM   1894  OG  SER A 129      25.086  22.205   1.121  1.00  0.00      A    O
ATOM   1895  HG1 SER A 129      24.568  23.005   1.007  1.00  0.00      A    H
ATOM   1896  C   SER A 129      22.837  19.417   2.513  1.00  0.00      A    C
ATOM   1897  O   SER A 129      23.372  18.324   2.613  1.00  0.00      A    O
ATOM   1898  N   GLN A 130      21.816  19.762   3.326  1.00  0.00      A    N
ATOM   1899  HN  GLN A 130      21.303  20.603   3.170  1.00  0.00      A    H
ATOM   1900  CA  GLN A 130      21.283  18.875   4.353  1.00  0.00      A    C
ATOM   1901  HA  GLN A 130      21.248  17.838   4.053  1.00  0.00      A    H
ATOM   1902  CB  GLN A 130      22.087  18.973   5.645  1.00  0.00      A    C
ATOM   1903  HB1 GLN A 130      21.677  18.279   6.409  1.00  0.00      A    H
ATOM   1904  HB2 GLN A 130      23.077  18.491   5.499  1.00  0.00      A    H
ATOM   1905  CG  GLN A 130      22.077  20.365   6.264  1.00  0.00      A    C
ATOM   1906  HG1 GLN A 130      21.927  21.145   5.487  1.00  0.00      A    H
ATOM   1907  HG2 GLN A 130      21.321  20.358   7.077  1.00  0.00      A    H
ATOM   1908  CD  GLN A 130      23.414  20.691   6.937  1.00  0.00      A    C
ATOM   1909  OE1 GLN A 130      24.425  20.020   6.738  1.00  0.00      A    O
ATOM   1910  NE2 GLN A 130      23.507  21.850   7.606  1.00  0.00      A    N
ATOM   1911 HE21 GLN A 130      24.421  22.079   7.939  1.00  0.00      A    H
ATOM   1912 HE22 GLN A 130      22.724  22.465   7.704  1.00  0.00      A    H
ATOM   1913  C   GLN A 130      19.795  19.350   4.608  1.00  0.00      A    C
ATOM   1914  O   GLN A 130      19.578  20.521   4.369  1.00  0.00      A    O
ATOM   1915  N   PRO A 131      18.797  18.508   5.001  1.00  0.00      A    N
ATOM   1916  CD  PRO A 131      18.862  17.077   5.342  1.00  0.00      A    C
ATOM   1917  HD1 PRO A 131      19.729  16.850   5.997  1.00  0.00      A    H
ATOM   1918  HD2 PRO A 131      19.124  16.558   4.395  1.00  0.00      A    H
ATOM   1919  CA  PRO A 131      17.455  19.054   5.169  1.00  0.00      A    C
ATOM   1920  HA  PRO A 131      17.250  19.700   4.328  1.00  0.00      A    H
ATOM   1921  CB  PRO A 131      16.551  17.822   5.239  1.00  0.00      A    C
ATOM   1922  HB1 PRO A 131      15.660  17.971   5.886  1.00  0.00      A    H
ATOM   1923  HB2 PRO A 131      16.187  17.556   4.224  1.00  0.00      A    H
ATOM   1924  CG  PRO A 131      17.456  16.709   5.767  1.00  0.00      A    C
ATOM   1925  HG1 PRO A 131      17.368  16.785   6.872  1.00  0.00      A    H
ATOM   1926  HG2 PRO A 131      17.223  15.644   5.553  1.00  0.00      A    H
ATOM   1927  C   PRO A 131      17.372  19.892   6.419  1.00  0.00      A    C
ATOM   1928  O   PRO A 131      17.082  19.349   7.512  1.00  0.00      A    O
ATOM   1929  N   VAL A 132      17.555  21.235   6.321  1.00  0.00      A    N
ATOM   1930  HN  VAL A 132      18.037  21.477   5.483  1.00  0.00      A    H
ATOM   1931  CA  VAL A 132      17.585  22.113   7.481  1.00  0.00      A    C
ATOM   1932  HA  VAL A 132      18.254  21.562   8.126  1.00  0.00      A    H
ATOM   1933  CB  VAL A 132      18.286  23.457   7.153  1.00  0.00      A    C
ATOM   1934  HB  VAL A 132      18.355  24.025   8.105  1.00  0.00      A    H
ATOM   1935  CG1 VAL A 132      19.723  23.304   6.692  1.00  0.00      A    C
ATOM   1936 HG11 VAL A 132      20.171  22.754   7.547  1.00  0.00      A    H
ATOM   1937 HG12 VAL A 132      19.881  22.785   5.723  1.00  0.00      A    H
ATOM   1938 HG13 VAL A 132      20.186  24.312   6.629  1.00  0.00      A    H
ATOM   1939  CG2 VAL A 132      17.490  24.201   6.114  1.00  0.00      A    C
ATOM   1940 HG21 VAL A 132      17.743  25.283   6.087  1.00  0.00      A    H
ATOM   1941 HG22 VAL A 132      17.718  23.789   5.108  1.00  0.00      A    H
ATOM   1942 HG23 VAL A 132      16.395  24.144   6.296  1.00  0.00      A    H
ATOM   1943  C   VAL A 132      16.224  22.348   8.098  1.00  0.00      A    C
ATOM   1944  O   VAL A 132      15.219  22.232   7.444  1.00  0.00      A    O
ATOM   1945  N   SER A 133      16.158  22.465   9.412  1.00  0.00      A    N
ATOM   1946  HN  SER A 133      16.972  22.636   9.960  1.00  0.00      A    H
ATOM   1947  CA  SER A 133      14.911  22.477  10.189  1.00  0.00      A    C
ATOM   1948  HA  SER A 133      14.170  22.085   9.507  1.00  0.00      A    H
ATOM   1949  CB  SER A 133      15.115  21.708  11.552  1.00  0.00      A    C
ATOM   1950  HB1 SER A 133      14.113  21.727  12.031  1.00  0.00      A    H
ATOM   1951  HB2 SER A 133      15.309  20.615  11.504  1.00  0.00      A    H
ATOM   1952  OG  SER A 133      16.026  22.331  12.428  1.00  0.00      A    O
ATOM   1953  HG1 SER A 133      16.586  22.860  11.855  1.00  0.00      A    H
ATOM   1954  C   SER A 133      14.461  23.877  10.461  1.00  0.00      A    C
ATOM   1955  O   SER A 133      15.234  24.699  10.950  1.00  0.00      A    O
ATOM   1956  N   VAL A 134      13.229  24.148  10.036  1.00  0.00      A    N
ATOM   1957  HN  VAL A 134      12.742  23.319   9.772  1.00  0.00      A    H
ATOM   1958  CA  VAL A 134      12.849  25.540   9.680  1.00  0.00      A    C
ATOM   1959  HA  VAL A 134      13.642  26.233   9.920  1.00  0.00      A    H
ATOM   1960  CB  VAL A 134      12.536  25.773   8.209  1.00  0.00      A    C
ATOM   1961  HB  VAL A 134      12.041  26.750   8.020  1.00  0.00      A    H
ATOM   1962  CG1 VAL A 134      13.925  25.651   7.409  1.00  0.00      A    C
ATOM   1963 HG11 VAL A 134      14.556  24.785   7.703  1.00  0.00      A    H
ATOM   1964 HG12 VAL A 134      13.718  25.568   6.321  1.00  0.00      A    H
ATOM   1965 HG13 VAL A 134      14.546  26.569   7.492  1.00  0.00      A    H
ATOM   1966  CG2 VAL A 134      11.652  24.659   7.687  1.00  0.00      A    C
ATOM   1967 HG21 VAL A 134      12.164  23.684   7.838  1.00  0.00      A    H
ATOM   1968 HG22 VAL A 134      10.750  24.528   8.322  1.00  0.00      A    H
ATOM   1969 HG23 VAL A 134      11.347  24.790   6.627  1.00  0.00      A    H
ATOM   1970  C   VAL A 134      11.598  26.003  10.436  1.00  0.00      A    C
ATOM   1971  O   VAL A 134      10.756  25.245  10.898  1.00  0.00      A    O
ATOM   1972  N   ALA A 135      11.387  27.321  10.547  1.00  0.00      A    N
ATOM   1973  HN  ALA A 135      12.071  27.892  10.101  1.00  0.00      A    H
ATOM   1974  CA  ALA A 135      10.258  27.959  11.057  1.00  0.00      A    C
ATOM   1975  HA  ALA A 135       9.746  27.198  11.627  1.00  0.00      A    H
ATOM   1976  CB  ALA A 135      10.672  29.062  12.066  1.00  0.00      A    C
ATOM   1977  HB1 ALA A 135      11.353  28.643  12.837  1.00  0.00      A    H
ATOM   1978  HB2 ALA A 135      11.136  29.899  11.503  1.00  0.00      A    H
ATOM   1979  HB3 ALA A 135       9.775  29.359  12.651  1.00  0.00      A    H
ATOM   1980  C   ALA A 135       9.202  28.413  10.063  1.00  0.00      A    C
ATOM   1981  O   ALA A 135       9.537  28.793   8.933  1.00  0.00      A    O
ATOM   1982  N   ILE A 136       7.944  28.378  10.530  1.00  0.00      A    N
ATOM   1983  HN  ILE A 136       7.743  28.173  11.485  1.00  0.00      A    H
ATOM   1984  CA  ILE A 136       6.834  28.618   9.636  1.00  0.00      A    C
ATOM   1985  HA  ILE A 136       7.135  29.120   8.728  1.00  0.00      A    H
ATOM   1986  CB  ILE A 136       6.166  27.318   9.227  1.00  0.00      A    C
ATOM   1987  HB  ILE A 136       6.948  26.680   8.762  1.00  0.00      A    H
ATOM   1988  CG2 ILE A 136       5.596  26.470  10.348  1.00  0.00      A    C
ATOM   1989 HG21 ILE A 136       6.266  26.338  11.224  1.00  0.00      A    H
ATOM   1990 HG22 ILE A 136       4.600  26.867  10.638  1.00  0.00      A    H
ATOM   1991 HG23 ILE A 136       5.493  25.427   9.978  1.00  0.00      A    H
ATOM   1992  CG1 ILE A 136       5.155  27.610   8.101  1.00  0.00      A    C
ATOM   1993 HG11 ILE A 136       4.284  28.176   8.494  1.00  0.00      A    H
ATOM   1994 HG12 ILE A 136       5.730  28.158   7.324  1.00  0.00      A    H
ATOM   1995  CD  ILE A 136       4.433  26.409   7.438  1.00  0.00      A    C
ATOM   1996  HD1 ILE A 136       3.992  25.666   8.136  1.00  0.00      A    H
ATOM   1997  HD2 ILE A 136       3.638  26.824   6.783  1.00  0.00      A    H
ATOM   1998  HD3 ILE A 136       5.183  25.874   6.816  1.00  0.00      A    H
ATOM   1999  C   ILE A 136       5.827  29.522  10.328  1.00  0.00      A    C
ATOM   2000  O   ILE A 136       5.727  29.484  11.561  1.00  0.00      A    O
ATOM   2001  N   GLU A 137       5.195  30.545   9.611  1.00  0.00      A    N
ATOM   2002  HN  GLU A 137       5.624  30.665   8.719  1.00  0.00      A    H
ATOM   2003  CA  GLU A 137       3.922  31.104  10.026  1.00  0.00      A    C
ATOM   2004  HA  GLU A 137       3.784  31.014  11.093  1.00  0.00      A    H
ATOM   2005  CB  GLU A 137       3.739  32.547   9.557  1.00  0.00      A    C
ATOM   2006  HB1 GLU A 137       4.627  33.196   9.713  1.00  0.00      A    H
ATOM   2007  HB2 GLU A 137       3.565  32.617   8.462  1.00  0.00      A    H
ATOM   2008  CG  GLU A 137       2.505  33.280  10.155  1.00  0.00      A    C
ATOM   2009  HG1 GLU A 137       1.618  32.653  10.388  1.00  0.00      A    H
ATOM   2010  HG2 GLU A 137       2.962  33.542  11.133  1.00  0.00      A    H
ATOM   2011  CD  GLU A 137       2.074  34.532   9.420  1.00  0.00      A    C
ATOM   2012  OE1 GLU A 137       2.394  35.621   9.871  1.00  0.00      A    O
ATOM   2013  OE2 GLU A 137       1.403  34.346   8.387  1.00  0.00      A    O
ATOM   2014  C   GLU A 137       2.879  30.302   9.418  1.00  0.00      A    C
ATOM   2015  O   GLU A 137       2.653  30.389   8.204  1.00  0.00      A    O
ATOM   2016  N   GLY A 138       2.188  29.430  10.219  1.00  0.00      A    N
ATOM   2017  HN  GLY A 138       2.424  29.361  11.185  1.00  0.00      A    H
ATOM   2018  CA  GLY A 138       1.203  28.514   9.664  1.00  0.00      A    C
ATOM   2019  HA1 GLY A 138       0.442  29.098   9.167  1.00  0.00      A    H
ATOM   2020  HA2 GLY A 138       1.758  27.858   9.009  1.00  0.00      A    H
ATOM   2021  C   GLY A 138       0.479  27.686  10.692  1.00  0.00      A    C
ATOM   2022  O   GLY A 138       0.948  26.654  10.983  1.00  0.00      A    O
ATOM   2023  N   GLY A 139      -0.728  28.080  10.916  1.00  0.00      A    N
ATOM   2024  HN  GLY A 139      -1.019  28.981  10.603  1.00  0.00      A    H
ATOM   2025  CA  GLY A 139      -1.581  27.314  11.763  1.00  0.00      A    C
ATOM   2026  HA1 GLY A 139      -1.562  26.242  11.631  1.00  0.00      A    H
ATOM   2027  HA2 GLY A 139      -1.204  27.651  12.718  1.00  0.00      A    H
ATOM   2028  C   GLY A 139      -3.029  27.716  11.690  1.00  0.00      A    C
ATOM   2029  O   GLY A 139      -3.914  26.993  12.127  1.00  0.00      A    O
ATOM   2030  N   GLY A 140      -3.412  28.860  11.101  1.00  0.00      A    N
ATOM   2031  HN  GLY A 140      -2.695  29.491  10.816  1.00  0.00      A    H
ATOM   2032  CA  GLY A 140      -4.811  29.338  11.110  1.00  0.00      A    C
ATOM   2033  HA1 GLY A 140      -5.304  28.980  12.002  1.00  0.00      A    H
ATOM   2034  HA2 GLY A 140      -4.696  30.402  11.256  1.00  0.00      A    H
ATOM   2035  C   GLY A 140      -5.677  28.982   9.841  1.00  0.00      A    C
ATOM   2036  O   GLY A 140      -5.522  27.960   9.100  1.00  0.00      A    O
ATOM   2037  N   ARG A 141      -6.662  29.766   9.502  1.00  0.00      A    N
ATOM   2038  HN  ARG A 141      -6.754  30.629   9.993  1.00  0.00      A    H
ATOM   2039  CA  ARG A 141      -7.755  29.365   8.630  1.00  0.00      A    C
ATOM   2040  HA  ARG A 141      -8.054  28.433   9.087  1.00  0.00      A    H
ATOM   2041  CB  ARG A 141      -8.765  30.504   8.540  1.00  0.00      A    C
ATOM   2042  HB1 ARG A 141      -9.097  30.624   9.594  1.00  0.00      A    H
ATOM   2043  HB2 ARG A 141      -8.127  31.359   8.229  1.00  0.00      A    H
ATOM   2044  CG  ARG A 141      -9.976  30.404   7.509  1.00  0.00      A    C
ATOM   2045  HG1 ARG A 141      -9.415  30.307   6.555  1.00  0.00      A    H
ATOM   2046  HG2 ARG A 141     -10.628  29.517   7.657  1.00  0.00      A    H
ATOM   2047  CD  ARG A 141     -10.748  31.741   7.444  1.00  0.00      A    C
ATOM   2048  HD1 ARG A 141     -10.008  32.569   7.487  1.00  0.00      A    H
ATOM   2049  HD2 ARG A 141     -11.256  31.879   6.466  1.00  0.00      A    H
ATOM   2050  NE  ARG A 141     -11.694  31.894   8.616  1.00  0.00      A    N
ATOM   2051  HE  ARG A 141     -11.847  31.177   9.297  1.00  0.00      A    H
ATOM   2052  CZ  ARG A 141     -12.333  32.977   9.040  1.00  0.00      A    C
ATOM   2053  NH1 ARG A 141     -12.387  34.074   8.325  1.00  0.00      A    N
ATOM   2054 HH11 ARG A 141     -11.862  34.153   7.478  1.00  0.00      A    H
ATOM   2055 HH12 ARG A 141     -13.042  34.768   8.621  1.00  0.00      A    H
ATOM   2056  NH2 ARG A 141     -13.039  32.906  10.185  1.00  0.00      A    N
ATOM   2057 HH21 ARG A 141     -12.892  32.097  10.754  1.00  0.00      A    H
ATOM   2058 HH22 ARG A 141     -13.705  33.626  10.381  1.00  0.00      A    H
ATOM   2059  C   ARG A 141      -7.312  28.928   7.216  1.00  0.00      A    C
ATOM   2060  O   ARG A 141      -7.893  27.974   6.712  1.00  0.00      A    O
ATOM   2061  N   ALA A 142      -6.374  29.544   6.574  1.00  0.00      A    N
ATOM   2062  HN  ALA A 142      -5.974  30.346   7.010  1.00  0.00      A    H
ATOM   2063  CA  ALA A 142      -5.714  29.084   5.320  1.00  0.00      A    C
ATOM   2064  HA  ALA A 142      -6.450  29.071   4.530  1.00  0.00      A    H
ATOM   2065  CB  ALA A 142      -4.609  30.075   4.830  1.00  0.00      A    C
ATOM   2066  HB1 ALA A 142      -4.062  29.481   4.067  1.00  0.00      A    H
ATOM   2067  HB2 ALA A 142      -5.181  30.942   4.436  1.00  0.00      A    H
ATOM   2068  HB3 ALA A 142      -3.880  30.423   5.593  1.00  0.00      A    H
ATOM   2069  C   ALA A 142      -5.184  27.690   5.403  1.00  0.00      A    C
ATOM   2070  O   ALA A 142      -5.228  27.019   4.424  1.00  0.00      A    O
ATOM   2071  N   PHE A 143      -4.685  27.246   6.546  1.00  0.00      A    N
ATOM   2072  HN  PHE A 143      -4.804  27.744   7.401  1.00  0.00      A    H
ATOM   2073  CA  PHE A 143      -3.948  26.047   6.708  1.00  0.00      A    C
ATOM   2074  HA  PHE A 143      -3.488  25.779   5.769  1.00  0.00      A    H
ATOM   2075  CB  PHE A 143      -2.887  26.182   7.836  1.00  0.00      A    C
ATOM   2076  HB1 PHE A 143      -3.277  26.813   8.662  1.00  0.00      A    H
ATOM   2077  HB2 PHE A 143      -2.661  25.158   8.203  1.00  0.00      A    H
ATOM   2078  CG  PHE A 143      -1.575  26.731   7.236  1.00  0.00      A    C
ATOM   2079  CD1 PHE A 143      -0.696  25.888   6.555  1.00  0.00      A    C
ATOM   2080  HD1 PHE A 143      -0.900  24.828   6.508  1.00  0.00      A    H
ATOM   2081  CE1 PHE A 143       0.286  26.484   5.766  1.00  0.00      A    C
ATOM   2082  HE1 PHE A 143       0.898  25.930   5.070  1.00  0.00      A    H
ATOM   2083  CZ  PHE A 143       0.511  27.857   5.794  1.00  0.00      A    C
ATOM   2084  HZ  PHE A 143       1.172  28.345   5.093  1.00  0.00      A    H
ATOM   2085  CD2 PHE A 143      -1.436  28.097   7.326  1.00  0.00      A    C
ATOM   2086  HD2 PHE A 143      -2.148  28.657   7.916  1.00  0.00      A    H
ATOM   2087  CE2 PHE A 143      -0.343  28.664   6.645  1.00  0.00      A    C
ATOM   2088  HE2 PHE A 143      -0.168  29.728   6.691  1.00  0.00      A    H
ATOM   2089  C   PHE A 143      -4.987  24.965   7.064  1.00  0.00      A    C
ATOM   2090  O   PHE A 143      -4.953  23.842   6.611  1.00  0.00      A    O
ATOM   2091  N   GLN A 144      -5.986  25.305   7.865  1.00  0.00      A    N
ATOM   2092  HN  GLN A 144      -6.127  26.250   8.147  1.00  0.00      A    H
ATOM   2093  CA  GLN A 144      -7.174  24.450   8.096  1.00  0.00      A    C
ATOM   2094  HA  GLN A 144      -6.869  23.463   8.411  1.00  0.00      A    H
ATOM   2095  CB  GLN A 144      -8.055  25.005   9.190  1.00  0.00      A    C
ATOM   2096  HB1 GLN A 144      -8.471  26.014   8.985  1.00  0.00      A    H
ATOM   2097  HB2 GLN A 144      -8.897  24.334   9.464  1.00  0.00      A    H
ATOM   2098  CG  GLN A 144      -7.327  25.186  10.530  1.00  0.00      A    C
ATOM   2099  HG1 GLN A 144      -7.037  24.177  10.894  1.00  0.00      A    H
ATOM   2100  HG2 GLN A 144      -6.349  25.649  10.278  1.00  0.00      A    H
ATOM   2101  CD  GLN A 144      -8.005  25.979  11.621  1.00  0.00      A    C
ATOM   2102  OE1 GLN A 144      -9.225  26.177  11.690  1.00  0.00      A    O
ATOM   2103  NE2 GLN A 144      -7.140  26.429  12.550  1.00  0.00      A    N
ATOM   2104 HE21 GLN A 144      -7.474  26.985  13.311  1.00  0.00      A    H
ATOM   2105 HE22 GLN A 144      -6.149  26.433  12.417  1.00  0.00      A    H
ATOM   2106  C   GLN A 144      -8.009  24.196   6.835  1.00  0.00      A    C
ATOM   2107  O   GLN A 144      -8.463  23.073   6.671  1.00  0.00      A    O
ATOM   2108  N   LEU A 145      -8.089  25.156   5.919  1.00  0.00      A    N
ATOM   2109  HN  LEU A 145      -7.777  26.080   6.129  1.00  0.00      A    H
ATOM   2110  CA  LEU A 145      -8.785  24.916   4.750  1.00  0.00      A    C
ATOM   2111  HA  LEU A 145      -9.570  24.190   4.907  1.00  0.00      A    H
ATOM   2112  CB  LEU A 145      -9.393  26.277   4.283  1.00  0.00      A    C
ATOM   2113  HB1 LEU A 145      -8.770  27.037   4.803  1.00  0.00      A    H
ATOM   2114  HB2 LEU A 145      -9.078  26.522   3.246  1.00  0.00      A    H
ATOM   2115  CG  LEU A 145     -10.873  26.310   4.599  1.00  0.00      A    C
ATOM   2116  HG  LEU A 145     -10.922  26.191   5.703  1.00  0.00      A    H
ATOM   2117  CD1 LEU A 145     -11.475  27.587   4.246  1.00  0.00      A    C
ATOM   2118 HD11 LEU A 145     -12.524  27.628   4.610  1.00  0.00      A    H
ATOM   2119 HD12 LEU A 145     -10.926  28.400   4.767  1.00  0.00      A    H
ATOM   2120 HD13 LEU A 145     -11.512  27.816   3.159  1.00  0.00      A    H
ATOM   2121  CD2 LEU A 145     -11.724  25.179   3.948  1.00  0.00      A    C
ATOM   2122 HD21 LEU A 145     -12.772  25.219   4.316  1.00  0.00      A    H
ATOM   2123 HD22 LEU A 145     -11.812  25.223   2.842  1.00  0.00      A    H
ATOM   2124 HD23 LEU A 145     -11.386  24.132   4.102  1.00  0.00      A    H
ATOM   2125  C   LEU A 145      -7.997  24.357   3.607  1.00  0.00      A    C
ATOM   2126  O   LEU A 145      -8.471  24.145   2.490  1.00  0.00      A    O
ATOM   2127  N   TYR A 146      -6.685  24.074   3.816  1.00  0.00      A    N
ATOM   2128  HN  TYR A 146      -6.325  24.280   4.722  1.00  0.00      A    H
ATOM   2129  CA  TYR A 146      -5.780  23.484   2.813  1.00  0.00      A    C
ATOM   2130  HA  TYR A 146      -5.860  24.067   1.908  1.00  0.00      A    H
ATOM   2131  CB  TYR A 146      -4.309  23.589   3.331  1.00  0.00      A    C
ATOM   2132  HB1 TYR A 146      -4.066  24.643   3.585  1.00  0.00      A    H
ATOM   2133  HB2 TYR A 146      -4.235  22.982   4.259  1.00  0.00      A    H
ATOM   2134  CG  TYR A 146      -3.255  23.171   2.398  1.00  0.00      A    C
ATOM   2135  CD1 TYR A 146      -2.993  23.776   1.164  1.00  0.00      A    C
ATOM   2136  HD1 TYR A 146      -3.635  24.606   0.910  1.00  0.00      A    H
ATOM   2137  CE1 TYR A 146      -2.047  23.289   0.262  1.00  0.00      A    C
ATOM   2138  HE1 TYR A 146      -1.984  23.844  -0.662  1.00  0.00      A    H
ATOM   2139  CZ  TYR A 146      -1.348  22.088   0.553  1.00  0.00      A    C
ATOM   2140  OH  TYR A 146      -0.433  21.591  -0.385  1.00  0.00      A    O
ATOM   2141  HH  TYR A 146      -0.393  22.200  -1.126  1.00  0.00      A    H
ATOM   2142  CD2 TYR A 146      -2.548  21.968   2.628  1.00  0.00      A    C
ATOM   2143  HD2 TYR A 146      -2.710  21.459   3.567  1.00  0.00      A    H
ATOM   2144  CE2 TYR A 146      -1.592  21.457   1.768  1.00  0.00      A    C
ATOM   2145  HE2 TYR A 146      -1.059  20.586   2.121  1.00  0.00      A    H
ATOM   2146  C   TYR A 146      -6.039  22.095   2.447  1.00  0.00      A    C
ATOM   2147  O   TYR A 146      -6.248  21.180   3.271  1.00  0.00      A    O
ATOM   2148  N   ASP A 147      -6.082  21.811   1.131  1.00  0.00      A    N
ATOM   2149  HN  ASP A 147      -5.994  22.458   0.377  1.00  0.00      A    H
ATOM   2150  CA  ASP A 147      -6.374  20.484   0.594  1.00  0.00      A    C
ATOM   2151  HA  ASP A 147      -6.624  19.838   1.423  1.00  0.00      A    H
ATOM   2152  CB  ASP A 147      -7.591  20.745  -0.403  1.00  0.00      A    C
ATOM   2153  HB1 ASP A 147      -8.430  21.184   0.178  1.00  0.00      A    H
ATOM   2154  HB2 ASP A 147      -7.387  21.612  -1.068  1.00  0.00      A    H
ATOM   2155  CG  ASP A 147      -8.053  19.483  -1.092  1.00  0.00      A    C
ATOM   2156  OD1 ASP A 147      -8.533  18.511  -0.464  1.00  0.00      A    O
ATOM   2157  OD2 ASP A 147      -7.840  19.517  -2.345  1.00  0.00      A    O
ATOM   2158  C   ASP A 147      -5.099  20.029   0.012  1.00  0.00      A    C
ATOM   2159  O   ASP A 147      -4.578  18.950   0.374  1.00  0.00      A    O
ATOM   2160  N   SER A 148      -4.731  20.582  -1.111  1.00  0.00      A    N
ATOM   2161  HN  SER A 148      -5.343  21.325  -1.371  1.00  0.00      A    H
ATOM   2162  CA  SER A 148      -3.625  20.046  -1.942  1.00  0.00      A    C
ATOM   2163  HA  SER A 148      -2.776  19.805  -1.320  1.00  0.00      A    H
ATOM   2164  CB  SER A 148      -4.087  18.759  -2.833  1.00  0.00      A    C
ATOM   2165  HB1 SER A 148      -3.215  18.322  -3.366  1.00  0.00      A    H
ATOM   2166  HB2 SER A 148      -4.398  17.960  -2.126  1.00  0.00      A    H
ATOM   2167  OG  SER A 148      -5.181  19.217  -3.628  1.00  0.00      A    O
ATOM   2168  HG1 SER A 148      -5.976  19.320  -3.100  1.00  0.00      A    H
ATOM   2169  C   SER A 148      -3.108  21.131  -2.873  1.00  0.00      A    C
ATOM   2170  O   SER A 148      -3.714  22.216  -2.909  1.00  0.00      A    O
ATOM   2171  N   GLY A 149      -2.049  20.839  -3.695  1.00  0.00      A    N
ATOM   2172  HN  GLY A 149      -1.433  20.062  -3.595  1.00  0.00      A    H
ATOM   2173  CA  GLY A 149      -1.512  21.921  -4.570  1.00  0.00      A    C
ATOM   2174  HA1 GLY A 149      -1.253  21.397  -5.479  1.00  0.00      A    H
ATOM   2175  HA2 GLY A 149      -2.299  22.639  -4.745  1.00  0.00      A    H
ATOM   2176  C   GLY A 149      -0.295  22.730  -3.982  1.00  0.00      A    C
ATOM   2177  O   GLY A 149       0.041  22.567  -2.811  1.00  0.00      A    O
ATOM   2178  N   ILE A 150       0.281  23.652  -4.746  1.00  0.00      A    N
ATOM   2179  HN  ILE A 150      -0.053  23.724  -5.683  1.00  0.00      A    H
ATOM   2180  CA  ILE A 150       1.382  24.471  -4.264  1.00  0.00      A    C
ATOM   2181  HA  ILE A 150       1.901  23.835  -3.562  1.00  0.00      A    H
ATOM   2182  CB  ILE A 150       2.356  24.664  -5.381  1.00  0.00      A    C
ATOM   2183  HB  ILE A 150       1.827  25.119  -6.245  1.00  0.00      A    H
ATOM   2184  CG2 ILE A 150       3.534  25.526  -4.896  1.00  0.00      A    C
ATOM   2185 HG21 ILE A 150       4.027  25.270  -3.935  1.00  0.00      A    H
ATOM   2186 HG22 ILE A 150       4.370  25.623  -5.622  1.00  0.00      A    H
ATOM   2187 HG23 ILE A 150       3.203  26.583  -4.806  1.00  0.00      A    H
ATOM   2188  CG1 ILE A 150       3.010  23.298  -5.841  1.00  0.00      A    C
ATOM   2189 HG11 ILE A 150       3.534  22.853  -4.968  1.00  0.00      A    H
ATOM   2190 HG12 ILE A 150       2.235  22.587  -6.200  1.00  0.00      A    H
ATOM   2191  CD  ILE A 150       3.997  23.417  -7.032  1.00  0.00      A    C
ATOM   2192  HD1 ILE A 150       4.281  22.387  -7.337  1.00  0.00      A    H
ATOM   2193  HD2 ILE A 150       3.511  23.981  -7.856  1.00  0.00      A    H
ATOM   2194  HD3 ILE A 150       4.930  23.944  -6.738  1.00  0.00      A    H
ATOM   2195  C   ILE A 150       0.891  25.763  -3.619  1.00  0.00      A    C
ATOM   2196  O   ILE A 150       0.146  26.501  -4.236  1.00  0.00      A    O
ATOM   2197  N   PHE A 151       1.228  26.035  -2.298  1.00  0.00      A    N
ATOM   2198  HN  PHE A 151       1.804  25.370  -1.829  1.00  0.00      A    H
ATOM   2199  CA  PHE A 151       0.709  27.162  -1.567  1.00  0.00      A    C
ATOM   2200  HA  PHE A 151      -0.367  27.070  -1.571  1.00  0.00      A    H
ATOM   2201  CB  PHE A 151       1.180  26.930  -0.126  1.00  0.00      A    C
ATOM   2202  HB1 PHE A 151       1.045  25.851   0.102  1.00  0.00      A    H
ATOM   2203  HB2 PHE A 151       2.265  27.114   0.027  1.00  0.00      A    H
ATOM   2204  CG  PHE A 151       0.418  27.645   0.992  1.00  0.00      A    C
ATOM   2205  CD1 PHE A 151      -0.703  27.004   1.655  1.00  0.00      A    C
ATOM   2206  HD1 PHE A 151      -0.902  25.958   1.476  1.00  0.00      A    H
ATOM   2207  CE1 PHE A 151      -1.422  27.709   2.608  1.00  0.00      A    C
ATOM   2208  HE1 PHE A 151      -2.203  27.270   3.212  1.00  0.00      A    H
ATOM   2209  CZ  PHE A 151      -0.999  28.990   2.941  1.00  0.00      A    C
ATOM   2210  HZ  PHE A 151      -1.587  29.527   3.670  1.00  0.00      A    H
ATOM   2211  CD2 PHE A 151       0.721  28.949   1.235  1.00  0.00      A    C
ATOM   2212  HD2 PHE A 151       1.378  29.524   0.599  1.00  0.00      A    H
ATOM   2213  CE2 PHE A 151       0.063  29.634   2.226  1.00  0.00      A    C
ATOM   2214  HE2 PHE A 151       0.310  30.655   2.477  1.00  0.00      A    H
ATOM   2215  C   PHE A 151       1.177  28.513  -2.002  1.00  0.00      A    C
ATOM   2216  O   PHE A 151       2.377  28.797  -2.170  1.00  0.00      A    O
ATOM   2217  N   THR A 152       0.273  29.493  -2.176  1.00  0.00      A    N
ATOM   2218  HN  THR A 152      -0.686  29.328  -1.956  1.00  0.00      A    H
ATOM   2219  CA  THR A 152       0.557  30.833  -2.725  1.00  0.00      A    C
ATOM   2220  HA  THR A 152       1.569  30.891  -3.098  1.00  0.00      A    H
ATOM   2221  CB  THR A 152      -0.317  31.301  -3.896  1.00  0.00      A    C
ATOM   2222  HB  THR A 152       0.089  32.295  -4.183  1.00  0.00      A    H
ATOM   2223  OG1 THR A 152      -1.709  31.291  -3.597  1.00  0.00      A    O
ATOM   2224  HG1 THR A 152      -2.046  31.870  -4.285  1.00  0.00      A    H
ATOM   2225  CG2 THR A 152      -0.077  30.185  -4.968  1.00  0.00      A    C
ATOM   2226 HG21 THR A 152       1.021  30.072  -5.087  1.00  0.00      A    H
ATOM   2227 HG22 THR A 152      -0.586  29.267  -4.605  1.00  0.00      A    H
ATOM   2228 HG23 THR A 152      -0.590  30.529  -5.891  1.00  0.00      A    H
ATOM   2229  C   THR A 152       0.412  31.889  -1.636  1.00  0.00      A    C
ATOM   2230  O   THR A 152       1.125  32.889  -1.680  1.00  0.00      A    O
ATOM   2231  N   GLY A 153      -0.609  31.781  -0.762  1.00  0.00      A    N
ATOM   2232  HN  GLY A 153      -1.248  31.024  -0.878  1.00  0.00      A    H
ATOM   2233  CA  GLY A 153      -0.891  32.806   0.253  1.00  0.00      A    C
ATOM   2234  HA1 GLY A 153      -0.124  32.710   1.007  1.00  0.00      A    H
ATOM   2235  HA2 GLY A 153      -1.008  33.768  -0.225  1.00  0.00      A    H
ATOM   2236  C   GLY A 153      -2.186  32.410   0.943  1.00  0.00      A    C
ATOM   2237  O   GLY A 153      -2.767  31.348   0.588  1.00  0.00      A    O
ATOM   2238  N   ARG A 154      -2.642  33.117   1.982  1.00  0.00      A    N
ATOM   2239  HN  ARG A 154      -3.519  32.781   2.317  1.00  0.00      A    H
ATOM   2240  CA  ARG A 154      -1.990  34.191   2.677  1.00  0.00      A    C
ATOM   2241  HA  ARG A 154      -1.316  34.718   2.018  1.00  0.00      A    H
ATOM   2242  CB  ARG A 154      -2.890  35.291   3.216  1.00  0.00      A    C
ATOM   2243  HB1 ARG A 154      -3.591  34.916   3.991  1.00  0.00      A    H
ATOM   2244  HB2 ARG A 154      -2.271  36.083   3.690  1.00  0.00      A    H
ATOM   2245  CG  ARG A 154      -3.701  35.878   2.020  1.00  0.00      A    C
ATOM   2246  HG1 ARG A 154      -2.896  36.318   1.393  1.00  0.00      A    H
ATOM   2247  HG2 ARG A 154      -4.246  35.062   1.498  1.00  0.00      A    H
ATOM   2248  CD  ARG A 154      -4.698  36.949   2.368  1.00  0.00      A    C
ATOM   2249  HD1 ARG A 154      -4.336  37.865   2.882  1.00  0.00      A    H
ATOM   2250  HD2 ARG A 154      -5.179  37.361   1.455  1.00  0.00      A    H
ATOM   2251  NE  ARG A 154      -5.805  36.358   3.222  1.00  0.00      A    N
ATOM   2252  HE  ARG A 154      -6.020  35.388   3.116  1.00  0.00      A    H
ATOM   2253  CZ  ARG A 154      -6.828  37.119   3.725  1.00  0.00      A    C
ATOM   2254  NH1 ARG A 154      -6.836  38.490   3.754  1.00  0.00      A    N
ATOM   2255 HH11 ARG A 154      -6.245  39.023   3.150  1.00  0.00      A    H
ATOM   2256 HH12 ARG A 154      -7.781  38.804   3.658  1.00  0.00      A    H
ATOM   2257  NH2 ARG A 154      -7.818  36.459   4.351  1.00  0.00      A    N
ATOM   2258 HH21 ARG A 154      -7.846  35.466   4.242  1.00  0.00      A    H
ATOM   2259 HH22 ARG A 154      -8.665  36.873   4.685  1.00  0.00      A    H
ATOM   2260  C   ARG A 154      -1.211  33.591   3.952  1.00  0.00      A    C
ATOM   2261  O   ARG A 154      -1.804  32.863   4.748  1.00  0.00      A    O
ATOM   2262  N   CYS A 155       0.083  33.858   4.052  1.00  0.00      A    N
ATOM   2263  HN  CYS A 155       0.558  34.310   3.300  1.00  0.00      A    H
ATOM   2264  CA  CYS A 155       0.973  33.616   5.175  1.00  0.00      A    C
ATOM   2265  HA  CYS A 155       0.471  33.740   6.122  1.00  0.00      A    H
ATOM   2266  CB  CYS A 155       1.510  32.137   5.222  1.00  0.00      A    C
ATOM   2267  HB1 CYS A 155       1.916  31.857   6.217  1.00  0.00      A    H
ATOM   2268  HB2 CYS A 155       0.566  31.552   5.176  1.00  0.00      A    H
ATOM   2269  SG  CYS A 155       2.528  31.690   3.782  1.00  0.00      A    S
ATOM   2270  C   CYS A 155       2.121  34.639   5.114  1.00  0.00      A    C
ATOM   2271  O   CYS A 155       2.538  34.956   4.021  1.00  0.00      A    O
ATOM   2272  N   GLY A 156       2.695  35.129   6.239  1.00  0.00      A    N
ATOM   2273  HN  GLY A 156       2.268  34.833   7.090  1.00  0.00      A    H
ATOM   2274  CA  GLY A 156       3.804  36.074   6.166  1.00  0.00      A    C
ATOM   2275  HA1 GLY A 156       4.297  36.026   5.207  1.00  0.00      A    H
ATOM   2276  HA2 GLY A 156       3.418  37.032   6.483  1.00  0.00      A    H
ATOM   2277  C   GLY A 156       4.927  35.678   7.155  1.00  0.00      A    C
ATOM   2278  O   GLY A 156       5.603  34.682   6.972  1.00  0.00      A    O
ATOM   2279  N   THR A 157       5.253  36.539   8.149  1.00  0.00      A    N
ATOM   2280  HN  THR A 157       4.708  37.352   8.338  1.00  0.00      A    H
ATOM   2281  CA  THR A 157       6.498  36.407   8.829  1.00  0.00      A    C
ATOM   2282  HA  THR A 157       7.118  35.593   8.482  1.00  0.00      A    H
ATOM   2283  CB  THR A 157       7.389  37.667   8.643  1.00  0.00      A    C
ATOM   2284  HB  THR A 157       8.332  37.575   9.223  1.00  0.00      A    H
ATOM   2285  OG1 THR A 157       6.669  38.800   8.909  1.00  0.00      A    O
ATOM   2286  HG1 THR A 157       7.251  39.542   8.728  1.00  0.00      A    H
ATOM   2287  CG2 THR A 157       7.804  37.756   7.122  1.00  0.00      A    C
ATOM   2288 HG21 THR A 157       6.836  37.879   6.590  1.00  0.00      A    H
ATOM   2289 HG22 THR A 157       8.450  38.622   6.862  1.00  0.00      A    H
ATOM   2290 HG23 THR A 157       8.329  36.867   6.712  1.00  0.00      A    H
ATOM   2291  C   THR A 157       6.379  36.131  10.302  1.00  0.00      A    C
ATOM   2292  O   THR A 157       7.398  36.131  11.048  1.00  0.00      A    O
ATOM   2293  N   SER A 158       5.127  35.939  10.861  1.00  0.00      A    N
ATOM   2294  HN  SER A 158       4.287  36.038  10.333  1.00  0.00      A    H
ATOM   2295  CA  SER A 158       4.962  35.767  12.282  1.00  0.00      A    C
ATOM   2296  HA  SER A 158       5.755  36.339  12.739  1.00  0.00      A    H
ATOM   2297  CB  SER A 158       3.547  36.161  12.723  1.00  0.00      A    C
ATOM   2298  HB1 SER A 158       3.256  37.011  12.071  1.00  0.00      A    H
ATOM   2299  HB2 SER A 158       2.798  35.373  12.494  1.00  0.00      A    H
ATOM   2300  OG  SER A 158       3.545  36.497  14.145  1.00  0.00      A    O
ATOM   2301  HG1 SER A 158       2.692  36.209  14.478  1.00  0.00      A    H
ATOM   2302  C   SER A 158       5.237  34.298  12.855  1.00  0.00      A    C
ATOM   2303  O   SER A 158       4.280  33.601  13.302  1.00  0.00      A    O
ATOM   2304  N   LEU A 159       6.433  33.761  12.712  1.00  0.00      A    N
ATOM   2305  HN  LEU A 159       7.006  34.325  12.123  1.00  0.00      A    H
ATOM   2306  CA  LEU A 159       6.775  32.408  13.002  1.00  0.00      A    C
ATOM   2307  HA  LEU A 159       6.425  31.720  12.247  1.00  0.00      A    H
ATOM   2308  CB  LEU A 159       8.235  32.177  13.133  1.00  0.00      A    C
ATOM   2309  HB1 LEU A 159       8.604  32.490  14.133  1.00  0.00      A    H
ATOM   2310  HB2 LEU A 159       8.453  31.092  13.037  1.00  0.00      A    H
ATOM   2311  CG  LEU A 159       9.082  32.941  12.013  1.00  0.00      A    C
ATOM   2312  HG  LEU A 159       8.728  33.988  11.906  1.00  0.00      A    H
ATOM   2313  CD1 LEU A 159      10.574  32.867  12.431  1.00  0.00      A    C
ATOM   2314 HD11 LEU A 159      10.992  31.852  12.601  1.00  0.00      A    H
ATOM   2315 HD12 LEU A 159      11.306  33.305  11.720  1.00  0.00      A    H
ATOM   2316 HD13 LEU A 159      10.694  33.381  13.409  1.00  0.00      A    H
ATOM   2317  CD2 LEU A 159       8.793  32.254  10.626  1.00  0.00      A    C
ATOM   2318 HD21 LEU A 159       9.571  32.524   9.880  1.00  0.00      A    H
ATOM   2319 HD22 LEU A 159       8.895  31.157  10.770  1.00  0.00      A    H
ATOM   2320 HD23 LEU A 159       7.776  32.455  10.227  1.00  0.00      A    H
ATOM   2321  C   LEU A 159       6.201  31.786  14.287  1.00  0.00      A    C
ATOM   2322  O   LEU A 159       6.471  32.235  15.394  1.00  0.00      A    O
ATOM   2323  N   ASP A 160       5.258  30.770  14.190  1.00  0.00      A    N
ATOM   2324  HN  ASP A 160       5.211  30.340  13.292  1.00  0.00      A    H
ATOM   2325  CA  ASP A 160       4.699  30.052  15.334  1.00  0.00      A    C
ATOM   2326  HA  ASP A 160       4.718  30.780  16.132  1.00  0.00      A    H
ATOM   2327  CB  ASP A 160       3.128  29.949  15.225  1.00  0.00      A    C
ATOM   2328  HB1 ASP A 160       2.721  29.441  16.125  1.00  0.00      A    H
ATOM   2329  HB2 ASP A 160       2.835  31.017  15.125  1.00  0.00      A    H
ATOM   2330  CG  ASP A 160       2.714  29.238  14.018  1.00  0.00      A    C
ATOM   2331  OD1 ASP A 160       2.611  27.976  14.172  1.00  0.00      A    O
ATOM   2332  OD2 ASP A 160       2.375  29.809  12.973  1.00  0.00      A    O
ATOM   2333  C   ASP A 160       5.392  28.753  15.719  1.00  0.00      A    C
ATOM   2334  O   ASP A 160       5.709  28.480  16.887  1.00  0.00      A    O
ATOM   2335  N   HSP A 161       5.547  27.733  14.806  1.00  0.00      A    N
ATOM   2336  HN  HSP A 161       5.169  27.889  13.897  1.00  0.00      A    H
ATOM   2337  CA  HSP A 161       6.153  26.457  15.152  1.00  0.00      A    C
ATOM   2338  HA  HSP A 161       6.567  26.473  16.150  1.00  0.00      A    H
ATOM   2339  CB  HSP A 161       5.034  25.393  15.206  1.00  0.00      A    C
ATOM   2340  HB1 HSP A 161       5.370  24.452  15.692  1.00  0.00      A    H
ATOM   2341  HB2 HSP A 161       4.308  25.864  15.902  1.00  0.00      A    H
ATOM   2342  CD2 HSP A 161       4.453  23.819  13.198  1.00  0.00      A    C
ATOM   2343  HD2 HSP A 161       5.007  22.900  13.345  1.00  0.00      A    H
ATOM   2344  CG  HSP A 161       4.403  24.904  13.949  1.00  0.00      A    C
ATOM   2345  NE2 HSP A 161       3.631  23.992  12.103  1.00  0.00      A    N
ATOM   2346  HE2 HSP A 161       3.302  23.252  11.517  1.00  0.00      A    H
ATOM   2347  ND1 HSP A 161       3.436  25.675  13.409  1.00  0.00      A    N
ATOM   2348  HD1 HSP A 161       3.046  26.497  13.824  1.00  0.00      A    H
ATOM   2349  CE1 HSP A 161       2.967  25.109  12.278  1.00  0.00      A    C
ATOM   2350  HE1 HSP A 161       2.247  25.495  11.587  1.00  0.00      A    H
ATOM   2351  C   HSP A 161       7.229  26.019  14.220  1.00  0.00      A    C
ATOM   2352  O   HSP A 161       7.448  26.721  13.217  1.00  0.00      A    O
ATOM   2353  N   GLY A 162       7.801  24.821  14.480  1.00  0.00      A    N
ATOM   2354  HN  GLY A 162       7.652  24.418  15.379  1.00  0.00      A    H
ATOM   2355  CA  GLY A 162       8.958  24.306  13.789  1.00  0.00      A    C
ATOM   2356  HA1 GLY A 162       9.340  24.989  13.044  1.00  0.00      A    H
ATOM   2357  HA2 GLY A 162       9.628  23.969  14.565  1.00  0.00      A    H
ATOM   2358  C   GLY A 162       8.507  23.096  13.014  1.00  0.00      A    C
ATOM   2359  O   GLY A 162       7.560  22.407  13.338  1.00  0.00      A    O
ATOM   2360  N   VAL A 163       9.155  22.911  11.843  1.00  0.00      A    N
ATOM   2361  HN  VAL A 163       9.646  23.698  11.479  1.00  0.00      A    H
ATOM   2362  CA  VAL A 163       9.024  21.843  10.862  1.00  0.00      A    C
ATOM   2363  HA  VAL A 163       8.859  20.885  11.332  1.00  0.00      A    H
ATOM   2364  CB  VAL A 163       7.965  22.227   9.781  1.00  0.00      A    C
ATOM   2365  HB  VAL A 163       8.137  21.480   8.977  1.00  0.00      A    H
ATOM   2366  CG1 VAL A 163       6.516  22.112  10.253  1.00  0.00      A    C
ATOM   2367 HG11 VAL A 163       6.448  22.843  11.086  1.00  0.00      A    H
ATOM   2368 HG12 VAL A 163       5.786  22.197   9.419  1.00  0.00      A    H
ATOM   2369 HG13 VAL A 163       6.361  21.071  10.608  1.00  0.00      A    H
ATOM   2370  CG2 VAL A 163       8.150  23.626   9.214  1.00  0.00      A    C
ATOM   2371 HG21 VAL A 163       8.964  23.480   8.471  1.00  0.00      A    H
ATOM   2372 HG22 VAL A 163       7.247  23.975   8.669  1.00  0.00      A    H
ATOM   2373 HG23 VAL A 163       8.413  24.391   9.975  1.00  0.00      A    H
ATOM   2374  C   VAL A 163      10.382  21.642  10.216  1.00  0.00      A    C
ATOM   2375  O   VAL A 163      11.340  22.259  10.568  1.00  0.00      A    O
ATOM   2376  N   VAL A 164      10.571  20.736   9.228  1.00  0.00      A    N
ATOM   2377  HN  VAL A 164       9.757  20.302   8.850  1.00  0.00      A    H
ATOM   2378  CA  VAL A 164      11.830  20.493   8.478  1.00  0.00      A    C
ATOM   2379  HA  VAL A 164      12.496  21.334   8.601  1.00  0.00      A    H
ATOM   2380  CB  VAL A 164      12.586  19.173   8.894  1.00  0.00      A    C
ATOM   2381  HB  VAL A 164      12.692  19.245   9.997  1.00  0.00      A    H
ATOM   2382  CG1 VAL A 164      11.787  17.937   8.441  1.00  0.00      A    C
ATOM   2383 HG11 VAL A 164      12.319  16.997   8.699  1.00  0.00      A    H
ATOM   2384 HG12 VAL A 164      10.765  17.883   8.873  1.00  0.00      A    H
ATOM   2385 HG13 VAL A 164      11.713  17.985   7.333  1.00  0.00      A    H
ATOM   2386  CG2 VAL A 164      13.949  19.115   8.263  1.00  0.00      A    C
ATOM   2387 HG21 VAL A 164      14.513  18.228   8.622  1.00  0.00      A    H
ATOM   2388 HG22 VAL A 164      13.861  19.144   7.156  1.00  0.00      A    H
ATOM   2389 HG23 VAL A 164      14.616  19.952   8.561  1.00  0.00      A    H
ATOM   2390  C   VAL A 164      11.500  20.603   6.954  1.00  0.00      A    C
ATOM   2391  O   VAL A 164      10.423  20.223   6.525  1.00  0.00      A    O
ATOM   2392  N   ALA A 165      12.434  21.180   6.260  1.00  0.00      A    N
ATOM   2393  HN  ALA A 165      13.274  21.583   6.614  1.00  0.00      A    H
ATOM   2394  CA  ALA A 165      12.476  21.261   4.832  1.00  0.00      A    C
ATOM   2395  HA  ALA A 165      11.501  21.467   4.416  1.00  0.00      A    H
ATOM   2396  CB  ALA A 165      13.275  22.457   4.384  1.00  0.00      A    C
ATOM   2397  HB1 ALA A 165      14.234  22.523   4.940  1.00  0.00      A    H
ATOM   2398  HB2 ALA A 165      13.332  22.509   3.276  1.00  0.00      A    H
ATOM   2399  HB3 ALA A 165      12.766  23.380   4.736  1.00  0.00      A    H
ATOM   2400  C   ALA A 165      13.112  20.026   4.261  1.00  0.00      A    C
ATOM   2401  O   ALA A 165      14.351  19.874   4.422  1.00  0.00      A    O
ATOM   2402  N   VAL A 166      12.394  19.081   3.561  1.00  0.00      A    N
ATOM   2403  HN  VAL A 166      11.431  19.283   3.402  1.00  0.00      A    H
ATOM   2404  CA  VAL A 166      13.009  17.926   2.947  1.00  0.00      A    C
ATOM   2405  HA  VAL A 166      13.858  17.559   3.505  1.00  0.00      A    H
ATOM   2406  CB  VAL A 166      11.950  16.725   3.081  1.00  0.00      A    C
ATOM   2407  HB  VAL A 166      12.298  15.773   2.628  1.00  0.00      A    H
ATOM   2408  CG1 VAL A 166      11.823  16.401   4.560  1.00  0.00      A    C
ATOM   2409 HG11 VAL A 166      11.475  15.354   4.694  1.00  0.00      A    H
ATOM   2410 HG12 VAL A 166      12.800  16.393   5.090  1.00  0.00      A    H
ATOM   2411 HG13 VAL A 166      11.061  17.058   5.030  1.00  0.00      A    H
ATOM   2412  CG2 VAL A 166      10.595  17.088   2.411  1.00  0.00      A    C
ATOM   2413 HG21 VAL A 166      10.040  16.126   2.457  1.00  0.00      A    H
ATOM   2414 HG22 VAL A 166       9.937  17.832   2.909  1.00  0.00      A    H
ATOM   2415 HG23 VAL A 166      10.735  17.289   1.328  1.00  0.00      A    H
ATOM   2416  C   VAL A 166      13.417  18.041   1.551  1.00  0.00      A    C
ATOM   2417  O   VAL A 166      13.993  17.147   0.944  1.00  0.00      A    O
ATOM   2418  N   GLY A 167      13.176  19.112   0.928  1.00  0.00      A    N
ATOM   2419  HN  GLY A 167      12.578  19.835   1.266  1.00  0.00      A    H
ATOM   2420  CA  GLY A 167      13.587  19.337  -0.447  1.00  0.00      A    C
ATOM   2421  HA1 GLY A 167      14.666  19.306  -0.486  1.00  0.00      A    H
ATOM   2422  HA2 GLY A 167      13.331  18.481  -1.054  1.00  0.00      A    H
ATOM   2423  C   GLY A 167      13.013  20.552  -1.137  1.00  0.00      A    C
ATOM   2424  O   GLY A 167      12.522  21.535  -0.548  1.00  0.00      A    O
ATOM   2425  N   TYR A 168      13.135  20.541  -2.508  1.00  0.00      A    N
ATOM   2426  HN  TYR A 168      13.584  19.760  -2.937  1.00  0.00      A    H
ATOM   2427  CA  TYR A 168      12.771  21.550  -3.437  1.00  0.00      A    C
ATOM   2428  HA  TYR A 168      11.748  21.768  -3.171  1.00  0.00      A    H
ATOM   2429  CB  TYR A 168      13.586  22.870  -3.326  1.00  0.00      A    C
ATOM   2430  HB1 TYR A 168      13.023  23.584  -3.964  1.00  0.00      A    H
ATOM   2431  HB2 TYR A 168      13.590  23.198  -2.264  1.00  0.00      A    H
ATOM   2432  CG  TYR A 168      15.038  22.798  -3.843  1.00  0.00      A    C
ATOM   2433  CD1 TYR A 168      15.290  22.645  -5.191  1.00  0.00      A    C
ATOM   2434  HD1 TYR A 168      14.469  22.582  -5.890  1.00  0.00      A    H
ATOM   2435  CE1 TYR A 168      16.615  22.613  -5.688  1.00  0.00      A    C
ATOM   2436  HE1 TYR A 168      16.855  22.541  -6.739  1.00  0.00      A    H
ATOM   2437  CZ  TYR A 168      17.694  22.867  -4.772  1.00  0.00      A    C
ATOM   2438  OH  TYR A 168      19.064  23.003  -5.143  1.00  0.00      A    O
ATOM   2439  HH  TYR A 168      19.120  22.641  -6.031  1.00  0.00      A    H
ATOM   2440  CD2 TYR A 168      16.123  23.129  -2.927  1.00  0.00      A    C
ATOM   2441  HD2 TYR A 168      15.909  23.493  -1.933  1.00  0.00      A    H
ATOM   2442  CE2 TYR A 168      17.411  23.043  -3.429  1.00  0.00      A    C
ATOM   2443  HE2 TYR A 168      18.214  23.362  -2.781  1.00  0.00      A    H
ATOM   2444  C   TYR A 168      12.692  20.976  -4.812  1.00  0.00      A    C
ATOM   2445  O   TYR A 168      13.358  20.004  -5.149  1.00  0.00      A    O
ATOM   2446  N   GLY A 169      11.888  21.651  -5.669  1.00  0.00      A    N
ATOM   2447  HN  GLY A 169      11.365  22.425  -5.323  1.00  0.00      A    H
ATOM   2448  CA  GLY A 169      11.936  21.398  -7.149  1.00  0.00      A    C
ATOM   2449  HA1 GLY A 169      12.868  20.884  -7.333  1.00  0.00      A    H
ATOM   2450  HA2 GLY A 169      11.041  20.871  -7.445  1.00  0.00      A    H
ATOM   2451  C   GLY A 169      12.032  22.689  -7.915  1.00  0.00      A    C
ATOM   2452  O   GLY A 169      11.188  23.558  -7.882  1.00  0.00      A    O
ATOM   2453  N   THR A 170      13.143  22.869  -8.623  1.00  0.00      A    N
ATOM   2454  HN  THR A 170      13.857  22.185  -8.504  1.00  0.00      A    H
ATOM   2455  CA  THR A 170      13.440  23.947  -9.543  1.00  0.00      A    C
ATOM   2456  HA  THR A 170      12.889  24.823  -9.234  1.00  0.00      A    H
ATOM   2457  CB  THR A 170      14.888  24.433  -9.697  1.00  0.00      A    C
ATOM   2458  HB  THR A 170      15.511  23.704 -10.258  1.00  0.00      A    H
ATOM   2459  OG1 THR A 170      15.595  24.398  -8.502  1.00  0.00      A    O
ATOM   2460  HG1 THR A 170      15.235  25.072  -7.920  1.00  0.00      A    H
ATOM   2461  CG2 THR A 170      14.968  25.809 -10.281  1.00  0.00      A    C
ATOM   2462 HG21 THR A 170      14.177  26.479  -9.882  1.00  0.00      A    H
ATOM   2463 HG22 THR A 170      16.008  26.191 -10.190  1.00  0.00      A    H
ATOM   2464 HG23 THR A 170      14.676  25.698 -11.347  1.00  0.00      A    H
ATOM   2465  C   THR A 170      13.056  23.602 -11.037  1.00  0.00      A    C
ATOM   2466  O   THR A 170      13.738  22.989 -11.884  1.00  0.00      A    O
ATOM   2467  N   GLU A 171      11.822  24.081 -11.361  1.00  0.00      A    N
ATOM   2468  HN  GLU A 171      11.189  24.475 -10.699  1.00  0.00      A    H
ATOM   2469  CA  GLU A 171      11.329  24.138 -12.737  1.00  0.00      A    C
ATOM   2470  HA  GLU A 171      11.759  23.366 -13.358  1.00  0.00      A    H
ATOM   2471  CB  GLU A 171       9.821  23.831 -12.695  1.00  0.00      A    C
ATOM   2472  HB1 GLU A 171       9.644  22.838 -12.228  1.00  0.00      A    H
ATOM   2473  HB2 GLU A 171       9.260  24.526 -12.035  1.00  0.00      A    H
ATOM   2474  CG  GLU A 171       9.326  23.675 -14.100  1.00  0.00      A    C
ATOM   2475  HG1 GLU A 171       9.624  24.501 -14.780  1.00  0.00      A    H
ATOM   2476  HG2 GLU A 171       9.776  22.810 -14.632  1.00  0.00      A    H
ATOM   2477  CD  GLU A 171       7.790  23.604 -14.155  1.00  0.00      A    C
ATOM   2478  OE1 GLU A 171       7.218  24.518 -13.556  1.00  0.00      A    O
ATOM   2479  OE2 GLU A 171       7.222  22.736 -14.811  1.00  0.00      A    O
ATOM   2480  C   GLU A 171      11.674  25.552 -13.316  1.00  0.00      A    C
ATOM   2481  O   GLU A 171      11.109  26.578 -12.944  1.00  0.00      A    O
ATOM   2482  N   LYS A 172      12.637  25.514 -14.325  1.00  0.00      A    N
ATOM   2483  HN  LYS A 172      12.952  24.623 -14.642  1.00  0.00      A    H
ATOM   2484  CA  LYS A 172      13.205  26.620 -15.059  1.00  0.00      A    C
ATOM   2485  HA  LYS A 172      14.009  26.290 -15.700  1.00  0.00      A    H
ATOM   2486  CB  LYS A 172      12.052  27.266 -15.896  1.00  0.00      A    C
ATOM   2487  HB1 LYS A 172      11.226  27.557 -15.212  1.00  0.00      A    H
ATOM   2488  HB2 LYS A 172      12.349  28.253 -16.308  1.00  0.00      A    H
ATOM   2489  CG  LYS A 172      11.569  26.390 -16.935  1.00  0.00      A    C
ATOM   2490  HG1 LYS A 172      12.343  26.257 -17.721  1.00  0.00      A    H
ATOM   2491  HG2 LYS A 172      11.308  25.356 -16.623  1.00  0.00      A    H
ATOM   2492  CD  LYS A 172      10.244  26.739 -17.640  1.00  0.00      A    C
ATOM   2493  HD1 LYS A 172      10.162  25.993 -18.459  1.00  0.00      A    H
ATOM   2494  HD2 LYS A 172       9.349  26.578 -17.001  1.00  0.00      A    H
ATOM   2495  CE  LYS A 172      10.216  28.120 -18.291  1.00  0.00      A    C
ATOM   2496  HE1 LYS A 172      10.473  28.936 -17.581  1.00  0.00      A    H
ATOM   2497  HE2 LYS A 172      10.955  28.212 -19.116  1.00  0.00      A    H
ATOM   2498  NZ  LYS A 172       8.774  28.318 -18.731  1.00  0.00      A    N
ATOM   2499  HZ1 LYS A 172       8.656  29.315 -19.002  1.00  0.00      A    H
ATOM   2500  HZ2 LYS A 172       8.534  27.753 -19.570  1.00  0.00      A    H
ATOM   2501  HZ3 LYS A 172       8.051  28.181 -17.996  1.00  0.00      A    H
ATOM   2502  C   LYS A 172      13.855  27.604 -14.134  1.00  0.00      A    C
ATOM   2503  O   LYS A 172      15.009  27.436 -13.750  1.00  0.00      A    O
ATOM   2504  N   GLY A 173      13.148  28.682 -13.740  1.00  0.00      A    N
ATOM   2505  HN  GLY A 173      12.223  28.632 -14.109  1.00  0.00      A    H
ATOM   2506  CA  GLY A 173      13.597  29.770 -12.893  1.00  0.00      A    C
ATOM   2507  HA1 GLY A 173      14.515  29.463 -12.415  1.00  0.00      A    H
ATOM   2508  HA2 GLY A 173      13.664  30.679 -13.473  1.00  0.00      A    H
ATOM   2509  C   GLY A 173      12.684  30.021 -11.740  1.00  0.00      A    C
ATOM   2510  O   GLY A 173      12.615  31.153 -11.263  1.00  0.00      A    O
ATOM   2511  N   LYS A 174      11.886  29.046 -11.307  1.00  0.00      A    N
ATOM   2512  HN  LYS A 174      11.916  28.133 -11.707  1.00  0.00      A    H
ATOM   2513  CA  LYS A 174      11.185  29.109 -10.041  1.00  0.00      A    C
ATOM   2514  HA  LYS A 174      11.651  29.926  -9.510  1.00  0.00      A    H
ATOM   2515  CB  LYS A 174       9.677  29.173 -10.464  1.00  0.00      A    C
ATOM   2516  HB1 LYS A 174       9.465  30.104 -11.032  1.00  0.00      A    H
ATOM   2517  HB2 LYS A 174       9.363  28.351 -11.142  1.00  0.00      A    H
ATOM   2518  CG  LYS A 174       8.756  29.245  -9.215  1.00  0.00      A    C
ATOM   2519  HG1 LYS A 174       8.566  28.188  -8.930  1.00  0.00      A    H
ATOM   2520  HG2 LYS A 174       9.261  29.845  -8.428  1.00  0.00      A    H
ATOM   2521  CD  LYS A 174       7.374  29.931  -9.436  1.00  0.00      A    C
ATOM   2522  HD1 LYS A 174       6.806  29.992  -8.483  1.00  0.00      A    H
ATOM   2523  HD2 LYS A 174       7.573  30.991  -9.703  1.00  0.00      A    H
ATOM   2524  CE  LYS A 174       6.640  29.264 -10.606  1.00  0.00      A    C
ATOM   2525  HE1 LYS A 174       7.234  29.281 -11.545  1.00  0.00      A    H
ATOM   2526  HE2 LYS A 174       6.375  28.199 -10.435  1.00  0.00      A    H
ATOM   2527  NZ  LYS A 174       5.311  29.792 -10.839  1.00  0.00      A    N
ATOM   2528  HZ1 LYS A 174       4.970  29.571 -11.796  1.00  0.00      A    H
ATOM   2529  HZ2 LYS A 174       4.645  29.599 -10.064  1.00  0.00      A    H
ATOM   2530  HZ3 LYS A 174       5.417  30.827 -10.872  1.00  0.00      A    H
ATOM   2531  C   LYS A 174      11.453  27.848  -9.238  1.00  0.00      A    C
ATOM   2532  O   LYS A 174      11.478  26.729  -9.776  1.00  0.00      A    O
ATOM   2533  N   ASP A 175      11.542  27.890  -7.891  1.00  0.00      A    N
ATOM   2534  HN  ASP A 175      11.558  28.744  -7.377  1.00  0.00      A    H
ATOM   2535  CA  ASP A 175      11.603  26.737  -7.025  1.00  0.00      A    C
ATOM   2536  HA  ASP A 175      11.688  25.832  -7.609  1.00  0.00      A    H
ATOM   2537  CB  ASP A 175      12.786  26.909  -6.028  1.00  0.00      A    C
ATOM   2538  HB1 ASP A 175      12.488  27.585  -5.199  1.00  0.00      A    H
ATOM   2539  HB2 ASP A 175      12.923  25.890  -5.605  1.00  0.00      A    H
ATOM   2540  CG  ASP A 175      14.115  27.372  -6.592  1.00  0.00      A    C
ATOM   2541  OD1 ASP A 175      14.843  26.554  -7.176  1.00  0.00      A    O
ATOM   2542  OD2 ASP A 175      14.527  28.564  -6.369  1.00  0.00      A    O
ATOM   2543  C   ASP A 175      10.241  26.627  -6.340  1.00  0.00      A    C
ATOM   2544  O   ASP A 175       9.493  27.601  -6.321  1.00  0.00      A    O
ATOM   2545  N   TYR A 176       9.808  25.495  -5.824  1.00  0.00      A    N
ATOM   2546  HN  TYR A 176      10.260  24.658  -6.123  1.00  0.00      A    H
ATOM   2547  CA  TYR A 176       8.879  25.311  -4.731  1.00  0.00      A    C
ATOM   2548  HA  TYR A 176       8.649  26.304  -4.372  1.00  0.00      A    H
ATOM   2549  CB  TYR A 176       7.512  24.668  -5.117  1.00  0.00      A    C
ATOM   2550  HB1 TYR A 176       6.839  24.451  -4.260  1.00  0.00      A    H
ATOM   2551  HB2 TYR A 176       6.971  25.401  -5.753  1.00  0.00      A    H
ATOM   2552  CG  TYR A 176       7.633  23.383  -5.879  1.00  0.00      A    C
ATOM   2553  CD1 TYR A 176       7.870  22.254  -5.229  1.00  0.00      A    C
ATOM   2554  HD1 TYR A 176       7.678  22.272  -4.166  1.00  0.00      A    H
ATOM   2555  CE1 TYR A 176       7.910  21.029  -5.921  1.00  0.00      A    C
ATOM   2556  HE1 TYR A 176       8.028  20.158  -5.293  1.00  0.00      A    H
ATOM   2557  CZ  TYR A 176       7.831  20.996  -7.377  1.00  0.00      A    C
ATOM   2558  OH  TYR A 176       7.904  19.767  -8.103  1.00  0.00      A    O
ATOM   2559  HH  TYR A 176       7.634  20.100  -8.962  1.00  0.00      A    H
ATOM   2560  CD2 TYR A 176       7.613  23.427  -7.282  1.00  0.00      A    C
ATOM   2561  HD2 TYR A 176       7.324  24.321  -7.814  1.00  0.00      A    H
ATOM   2562  CE2 TYR A 176       7.636  22.278  -7.964  1.00  0.00      A    C
ATOM   2563  HE2 TYR A 176       7.577  22.363  -9.039  1.00  0.00      A    H
ATOM   2564  C   TYR A 176       9.568  24.579  -3.578  1.00  0.00      A    C
ATOM   2565  O   TYR A 176      10.398  23.679  -3.908  1.00  0.00      A    O
ATOM   2566  N   TRP A 177       9.335  24.979  -2.276  1.00  0.00      A    N
ATOM   2567  HN  TRP A 177       8.580  25.595  -2.066  1.00  0.00      A    H
ATOM   2568  CA  TRP A 177      10.061  24.415  -1.188  1.00  0.00      A    C
ATOM   2569  HA  TRP A 177      11.009  23.990  -1.481  1.00  0.00      A    H
ATOM   2570  CB  TRP A 177      10.290  25.500  -0.104  1.00  0.00      A    C
ATOM   2571  HB1 TRP A 177       9.309  25.687   0.383  1.00  0.00      A    H
ATOM   2572  HB2 TRP A 177      10.997  25.023   0.607  1.00  0.00      A    H
ATOM   2573  CG  TRP A 177      10.779  26.869  -0.546  1.00  0.00      A    C
ATOM   2574  CD1 TRP A 177      10.165  28.085  -0.589  1.00  0.00      A    C
ATOM   2575  HD1 TRP A 177       9.108  28.249  -0.438  1.00  0.00      A    H
ATOM   2576  NE1 TRP A 177      11.081  29.060  -0.806  1.00  0.00      A    N
ATOM   2577  HE1 TRP A 177      10.962  30.016  -0.653  1.00  0.00      A    H
ATOM   2578  CE2 TRP A 177      12.335  28.535  -0.960  1.00  0.00      A    C
ATOM   2579  CD2 TRP A 177      12.204  27.185  -0.834  1.00  0.00      A    C
ATOM   2580  CE3 TRP A 177      13.325  26.360  -0.948  1.00  0.00      A    C
ATOM   2581  HE3 TRP A 177      13.268  25.282  -0.920  1.00  0.00      A    H
ATOM   2582  CZ3 TRP A 177      14.569  26.917  -1.345  1.00  0.00      A    C
ATOM   2583  HZ3 TRP A 177      15.498  26.384  -1.481  1.00  0.00      A    H
ATOM   2584  CZ2 TRP A 177      13.567  29.168  -1.085  1.00  0.00      A    C
ATOM   2585  HZ2 TRP A 177      13.737  30.234  -1.066  1.00  0.00      A    H
ATOM   2586  CH2 TRP A 177      14.678  28.355  -1.265  1.00  0.00      A    C
ATOM   2587  HH2 TRP A 177      15.619  28.861  -1.429  1.00  0.00      A    H
ATOM   2588  C   TRP A 177       9.203  23.305  -0.607  1.00  0.00      A    C
ATOM   2589  O   TRP A 177       8.025  23.429  -0.480  1.00  0.00      A    O
ATOM   2590  N   ILE A 178       9.809  22.154  -0.221  1.00  0.00      A    N
ATOM   2591  HN  ILE A 178      10.796  22.036  -0.143  1.00  0.00      A    H
ATOM   2592  CA  ILE A 178       9.018  21.012   0.296  1.00  0.00      A    C
ATOM   2593  HA  ILE A 178       7.995  21.243   0.040  1.00  0.00      A    H
ATOM   2594  CB  ILE A 178       9.272  19.713  -0.457  1.00  0.00      A    C
ATOM   2595  HB  ILE A 178      10.345  19.563  -0.213  1.00  0.00      A    H
ATOM   2596  CG2 ILE A 178       8.475  18.471   0.058  1.00  0.00      A    C
ATOM   2597 HG21 ILE A 178       8.737  18.292   1.123  1.00  0.00      A    H
ATOM   2598 HG22 ILE A 178       7.389  18.670  -0.070  1.00  0.00      A    H
ATOM   2599 HG23 ILE A 178       8.784  17.623  -0.590  1.00  0.00      A    H
ATOM   2600  CG1 ILE A 178       9.071  19.895  -1.973  1.00  0.00      A    C
ATOM   2601 HG11 ILE A 178       7.998  19.966  -2.252  1.00  0.00      A    H
ATOM   2602 HG12 ILE A 178       9.360  20.944  -2.194  1.00  0.00      A    H
ATOM   2603  CD  ILE A 178       9.857  18.896  -2.728  1.00  0.00      A    C
ATOM   2604  HD1 ILE A 178       9.463  17.899  -2.436  1.00  0.00      A    H
ATOM   2605  HD2 ILE A 178       9.862  19.060  -3.827  1.00  0.00      A    H
ATOM   2606  HD3 ILE A 178      10.913  18.863  -2.385  1.00  0.00      A    H
ATOM   2607  C   ILE A 178       9.246  20.812   1.805  1.00  0.00      A    C
ATOM   2608  O   ILE A 178      10.350  20.529   2.293  1.00  0.00      A    O
ATOM   2609  N   VAL A 179       8.109  20.933   2.450  1.00  0.00      A    N
ATOM   2610  HN  VAL A 179       7.309  21.330   2.008  1.00  0.00      A    H
ATOM   2611  CA  VAL A 179       8.134  20.978   3.891  1.00  0.00      A    C
ATOM   2612  HA  VAL A 179       9.160  20.908   4.219  1.00  0.00      A    H
ATOM   2613  CB  VAL A 179       7.467  22.187   4.443  1.00  0.00      A    C
ATOM   2614  HB  VAL A 179       6.395  22.158   4.152  1.00  0.00      A    H
ATOM   2615  CG1 VAL A 179       7.394  22.338   5.940  1.00  0.00      A    C
ATOM   2616 HG11 VAL A 179       7.020  23.335   6.255  1.00  0.00      A    H
ATOM   2617 HG12 VAL A 179       6.800  21.578   6.492  1.00  0.00      A    H
ATOM   2618 HG13 VAL A 179       8.438  22.246   6.311  1.00  0.00      A    H
ATOM   2619  CG2 VAL A 179       8.189  23.484   3.861  1.00  0.00      A    C
ATOM   2620 HG21 VAL A 179       7.936  23.626   2.789  1.00  0.00      A    H
ATOM   2621 HG22 VAL A 179       7.806  24.345   4.449  1.00  0.00      A    H
ATOM   2622 HG23 VAL A 179       9.292  23.348   3.887  1.00  0.00      A    H
ATOM   2623  C   VAL A 179       7.405  19.705   4.444  1.00  0.00      A    C
ATOM   2624  O   VAL A 179       6.348  19.319   4.042  1.00  0.00      A    O
ATOM   2625  N   ARG A 180       8.007  19.072   5.453  1.00  0.00      A    N
ATOM   2626  HN  ARG A 180       8.890  19.451   5.718  1.00  0.00      A    H
ATOM   2627  CA  ARG A 180       7.455  18.014   6.286  1.00  0.00      A    C
ATOM   2628  HA  ARG A 180       6.832  17.325   5.734  1.00  0.00      A    H
ATOM   2629  CB  ARG A 180       8.662  17.045   6.766  1.00  0.00      A    C
ATOM   2630  HB1 ARG A 180       8.987  16.609   5.797  1.00  0.00      A    H
ATOM   2631  HB2 ARG A 180       9.539  17.600   7.160  1.00  0.00      A    H
ATOM   2632  CG  ARG A 180       8.352  15.879   7.763  1.00  0.00      A    C
ATOM   2633  HG1 ARG A 180       7.969  16.330   8.703  1.00  0.00      A    H
ATOM   2634  HG2 ARG A 180       7.594  15.329   7.165  1.00  0.00      A    H
ATOM   2635  CD  ARG A 180       9.601  14.970   7.884  1.00  0.00      A    C
ATOM   2636  HD1 ARG A 180       9.933  14.682   6.864  1.00  0.00      A    H
ATOM   2637  HD2 ARG A 180      10.442  15.596   8.253  1.00  0.00      A    H
ATOM   2638  NE  ARG A 180       9.570  13.745   8.761  1.00  0.00      A    N
ATOM   2639  HE  ARG A 180       8.750  13.187   8.888  1.00  0.00      A    H
ATOM   2640  CZ  ARG A 180      10.685  13.205   9.334  1.00  0.00      A    C
ATOM   2641  NH1 ARG A 180      11.921  13.682   9.039  1.00  0.00      A    N
ATOM   2642 HH11 ARG A 180      12.074  14.588   8.644  1.00  0.00      A    H
ATOM   2643 HH12 ARG A 180      12.604  13.172   9.562  1.00  0.00      A    H
ATOM   2644  NH2 ARG A 180      10.624  12.126  10.091  1.00  0.00      A    N
ATOM   2645 HH21 ARG A 180       9.802  11.567   9.983  1.00  0.00      A    H
ATOM   2646 HH22 ARG A 180      11.466  11.669  10.378  1.00  0.00      A    H
ATOM   2647  C   ARG A 180       6.813  18.600   7.564  1.00  0.00      A    C
ATOM   2648  O   ARG A 180       7.455  19.137   8.435  1.00  0.00      A    O
ATOM   2649  N   ASN A 181       5.474  18.626   7.607  1.00  0.00      A    N
ATOM   2650  HN  ASN A 181       4.968  18.291   6.816  1.00  0.00      A    H
ATOM   2651  CA  ASN A 181       4.666  19.337   8.650  1.00  0.00      A    C
ATOM   2652  HA  ASN A 181       5.119  20.311   8.758  1.00  0.00      A    H
ATOM   2653  CB  ASN A 181       3.194  19.568   8.118  1.00  0.00      A    C
ATOM   2654  HB1 ASN A 181       2.911  20.601   8.414  1.00  0.00      A    H
ATOM   2655  HB2 ASN A 181       3.217  19.546   7.007  1.00  0.00      A    H
ATOM   2656  CG  ASN A 181       2.105  18.641   8.760  1.00  0.00      A    C
ATOM   2657  OD1 ASN A 181       1.432  18.892   9.751  1.00  0.00      A    O
ATOM   2658  ND2 ASN A 181       1.961  17.546   8.139  1.00  0.00      A    N
ATOM   2659 HD21 ASN A 181       1.291  16.920   8.537  1.00  0.00      A    H
ATOM   2660 HD22 ASN A 181       2.418  17.428   7.257  1.00  0.00      A    H
ATOM   2661  C   ASN A 181       4.796  18.658  10.009  1.00  0.00      A    C
ATOM   2662  O   ASN A 181       5.300  17.538  10.078  1.00  0.00      A    O
ATOM   2663  N   SER A 182       4.327  19.245  11.050  1.00  0.00      A    N
ATOM   2664  HN  SER A 182       3.908  20.149  11.003  1.00  0.00      A    H
ATOM   2665  CA  SER A 182       4.463  18.620  12.377  1.00  0.00      A    C
ATOM   2666  HA  SER A 182       5.311  17.951  12.347  1.00  0.00      A    H
ATOM   2667  CB  SER A 182       4.900  19.727  13.315  1.00  0.00      A    C
ATOM   2668  HB1 SER A 182       4.982  19.257  14.319  1.00  0.00      A    H
ATOM   2669  HB2 SER A 182       5.894  20.128  13.022  1.00  0.00      A    H
ATOM   2670  OG  SER A 182       3.903  20.777  13.343  1.00  0.00      A    O
ATOM   2671  HG1 SER A 182       3.961  21.289  14.153  1.00  0.00      A    H
ATOM   2672  C   SER A 182       3.207  17.933  12.858  1.00  0.00      A    C
ATOM   2673  O   SER A 182       3.242  17.023  13.701  1.00  0.00      A    O
ATOM   2674  N   TRP A 183       1.978  18.366  12.402  1.00  0.00      A    N
ATOM   2675  HN  TRP A 183       1.931  18.975  11.615  1.00  0.00      A    H
ATOM   2676  CA  TRP A 183       0.712  17.916  13.008  1.00  0.00      A    C
ATOM   2677  HA  TRP A 183       0.708  18.087  14.074  1.00  0.00      A    H
ATOM   2678  CB  TRP A 183      -0.471  18.811  12.553  1.00  0.00      A    C
ATOM   2679  HB1 TRP A 183      -0.824  18.661  11.511  1.00  0.00      A    H
ATOM   2680  HB2 TRP A 183      -1.278  18.734  13.313  1.00  0.00      A    H
ATOM   2681  CG  TRP A 183      -0.174  20.297  12.751  1.00  0.00      A    C
ATOM   2682  CD1 TRP A 183       0.445  20.921  13.842  1.00  0.00      A    C
ATOM   2683  HD1 TRP A 183       0.776  20.391  14.723  1.00  0.00      A    H
ATOM   2684  NE1 TRP A 183       0.523  22.296  13.618  1.00  0.00      A    N
ATOM   2685  HE1 TRP A 183       0.864  22.947  14.261  1.00  0.00      A    H
ATOM   2686  CE2 TRP A 183       0.057  22.593  12.323  1.00  0.00      A    C
ATOM   2687  CD2 TRP A 183      -0.439  21.366  11.802  1.00  0.00      A    C
ATOM   2688  CE3 TRP A 183      -1.065  21.421  10.552  1.00  0.00      A    C
ATOM   2689  HE3 TRP A 183      -1.489  20.572  10.036  1.00  0.00      A    H
ATOM   2690  CZ3 TRP A 183      -1.253  22.673   9.894  1.00  0.00      A    C
ATOM   2691  HZ3 TRP A 183      -1.638  22.577   8.889  1.00  0.00      A    H
ATOM   2692  CZ2 TRP A 183      -0.056  23.790  11.635  1.00  0.00      A    C
ATOM   2693  HZ2 TRP A 183       0.261  24.687  12.147  1.00  0.00      A    H
ATOM   2694  CH2 TRP A 183      -0.706  23.852  10.381  1.00  0.00      A    C
ATOM   2695  HH2 TRP A 183      -0.829  24.768   9.822  1.00  0.00      A    H
ATOM   2696  C   TRP A 183       0.246  16.529  12.801  1.00  0.00      A    C
ATOM   2697  O   TRP A 183      -0.056  15.851  13.740  1.00  0.00      A    O
ATOM   2698  N   GLY A 184       0.345  16.016  11.572  1.00  0.00      A    N
ATOM   2699  HN  GLY A 184       0.715  16.594  10.848  1.00  0.00      A    H
ATOM   2700  CA  GLY A 184       0.241  14.602  11.264  1.00  0.00      A    C
ATOM   2701  HA1 GLY A 184       1.073  14.072  11.704  1.00  0.00      A    H
ATOM   2702  HA2 GLY A 184      -0.774  14.368  11.551  1.00  0.00      A    H
ATOM   2703  C   GLY A 184       0.187  14.266   9.795  1.00  0.00      A    C
ATOM   2704  O   GLY A 184       0.549  15.034   8.970  1.00  0.00      A    O
ATOM   2705  N   SER A 185      -0.186  13.008   9.520  1.00  0.00      A    N
ATOM   2706  HN  SER A 185      -0.340  12.439  10.324  1.00  0.00      A    H
ATOM   2707  CA  SER A 185       0.036  12.419   8.242  1.00  0.00      A    C
ATOM   2708  HA  SER A 185       0.668  13.087   7.675  1.00  0.00      A    H
ATOM   2709  CB  SER A 185       0.549  10.983   8.524  1.00  0.00      A    C
ATOM   2710  HB1 SER A 185       0.946  10.593   7.562  1.00  0.00      A    H
ATOM   2711  HB2 SER A 185       1.338  11.205   9.274  1.00  0.00      A    H
ATOM   2712  OG  SER A 185      -0.443  10.053   9.052  1.00  0.00      A    O
ATOM   2713  HG1 SER A 185      -0.419  10.283   9.983  1.00  0.00      A    H
ATOM   2714  C   SER A 185      -1.211  12.442   7.469  1.00  0.00      A    C
ATOM   2715  O   SER A 185      -1.218  12.036   6.318  1.00  0.00      A    O
ATOM   2716  N   ASP A 186      -2.351  13.007   8.034  1.00  0.00      A    N
ATOM   2717  HN  ASP A 186      -2.313  13.237   9.003  1.00  0.00      A    H
ATOM   2718  CA  ASP A 186      -3.644  13.079   7.324  1.00  0.00      A    C
ATOM   2719  HA  ASP A 186      -3.660  12.426   6.464  1.00  0.00      A    H
ATOM   2720  CB  ASP A 186      -4.711  12.621   8.369  1.00  0.00      A    C
ATOM   2721  HB1 ASP A 186      -4.482  11.616   8.785  1.00  0.00      A    H
ATOM   2722  HB2 ASP A 186      -4.888  13.442   9.097  1.00  0.00      A    H
ATOM   2723  CG  ASP A 186      -5.994  12.207   7.671  1.00  0.00      A    C
ATOM   2724  OD1 ASP A 186      -7.090  12.829   7.994  1.00  0.00      A    O
ATOM   2725  OD2 ASP A 186      -5.971  11.302   6.852  1.00  0.00      A    O
ATOM   2726  C   ASP A 186      -3.896  14.505   6.708  1.00  0.00      A    C
ATOM   2727  O   ASP A 186      -4.488  14.504   5.584  1.00  0.00      A    O
ATOM   2728  N   TRP A 187      -3.366  15.557   7.262  1.00  0.00      A    N
ATOM   2729  HN  TRP A 187      -2.854  15.431   8.108  1.00  0.00      A    H
ATOM   2730  CA  TRP A 187      -3.340  16.874   6.735  1.00  0.00      A    C
ATOM   2731  HA  TRP A 187      -4.341  16.918   6.333  1.00  0.00      A    H
ATOM   2732  CB  TRP A 187      -3.097  17.897   7.857  1.00  0.00      A    C
ATOM   2733  HB1 TRP A 187      -3.930  17.960   8.589  1.00  0.00      A    H
ATOM   2734  HB2 TRP A 187      -2.116  17.623   8.302  1.00  0.00      A    H
ATOM   2735  CG  TRP A 187      -2.868  19.369   7.409  1.00  0.00      A    C
ATOM   2736  CD1 TRP A 187      -3.764  20.340   7.425  1.00  0.00      A    C
ATOM   2737  HD1 TRP A 187      -4.724  20.190   7.895  1.00  0.00      A    H
ATOM   2738  NE1 TRP A 187      -3.300  21.437   6.819  1.00  0.00      A    N
ATOM   2739  HE1 TRP A 187      -3.907  22.201   6.840  1.00  0.00      A    H
ATOM   2740  CE2 TRP A 187      -1.944  21.280   6.540  1.00  0.00      A    C
ATOM   2741  CD2 TRP A 187      -1.685  19.949   6.738  1.00  0.00      A    C
ATOM   2742  CE3 TRP A 187      -0.433  19.483   6.454  1.00  0.00      A    C
ATOM   2743  HE3 TRP A 187      -0.104  18.475   6.661  1.00  0.00      A    H
ATOM   2744  CZ3 TRP A 187       0.518  20.368   5.837  1.00  0.00      A    C
ATOM   2745  HZ3 TRP A 187       1.437  19.944   5.457  1.00  0.00      A    H
ATOM   2746  CZ2 TRP A 187      -1.109  22.192   5.899  1.00  0.00      A    C
ATOM   2747  HZ2 TRP A 187      -1.357  23.202   5.606  1.00  0.00      A    H
ATOM   2748  CH2 TRP A 187       0.130  21.738   5.506  1.00  0.00      A    C
ATOM   2749  HH2 TRP A 187       0.765  22.502   5.081  1.00  0.00      A    H
ATOM   2750  C   TRP A 187      -2.405  16.962   5.581  1.00  0.00      A    C
ATOM   2751  O   TRP A 187      -1.355  16.278   5.573  1.00  0.00      A    O
ATOM   2752  N   GLY A 188      -2.666  17.718   4.589  1.00  0.00      A    N
ATOM   2753  HN  GLY A 188      -3.559  18.159   4.541  1.00  0.00      A    H
ATOM   2754  CA  GLY A 188      -1.690  18.017   3.494  1.00  0.00      A    C
ATOM   2755  HA1 GLY A 188      -2.042  18.947   3.073  1.00  0.00      A    H
ATOM   2756  HA2 GLY A 188      -0.705  18.008   3.937  1.00  0.00      A    H
ATOM   2757  C   GLY A 188      -1.741  16.915   2.419  1.00  0.00      A    C
ATOM   2758  O   GLY A 188      -2.771  16.323   2.185  1.00  0.00      A    O
ATOM   2759  N   GLU A 189      -0.629  16.724   1.702  1.00  0.00      A    N
ATOM   2760  HN  GLU A 189       0.172  17.276   1.920  1.00  0.00      A    H
ATOM   2761  CA  GLU A 189      -0.388  15.651   0.682  1.00  0.00      A    C
ATOM   2762  HA  GLU A 189      -1.364  15.223   0.505  1.00  0.00      A    H
ATOM   2763  CB  GLU A 189       0.289  16.341  -0.529  1.00  0.00      A    C
ATOM   2764  HB1 GLU A 189       1.013  17.092  -0.149  1.00  0.00      A    H
ATOM   2765  HB2 GLU A 189       0.845  15.590  -1.130  1.00  0.00      A    H
ATOM   2766  CG  GLU A 189      -0.748  17.141  -1.344  1.00  0.00      A    C
ATOM   2767  HG1 GLU A 189      -1.567  16.435  -1.601  1.00  0.00      A    H
ATOM   2768  HG2 GLU A 189      -1.163  18.049  -0.857  1.00  0.00      A    H
ATOM   2769  CD  GLU A 189      -0.194  17.563  -2.726  1.00  0.00      A    C
ATOM   2770  OE1 GLU A 189      -0.225  18.733  -3.133  1.00  0.00      A    O
ATOM   2771  OE2 GLU A 189       0.153  16.694  -3.553  1.00  0.00      A    O
ATOM   2772  C   GLU A 189       0.578  14.631   1.327  1.00  0.00      A    C
ATOM   2773  O   GLU A 189       1.803  14.753   1.293  1.00  0.00      A    O
ATOM   2774  N   ASP A 190       0.053  13.541   2.033  1.00  0.00      A    N
ATOM   2775  HN  ASP A 190      -0.905  13.285   1.932  1.00  0.00      A    H
ATOM   2776  CA  ASP A 190       0.666  12.536   2.948  1.00  0.00      A    C
ATOM   2777  HA  ASP A 190      -0.086  12.051   3.553  1.00  0.00      A    H
ATOM   2778  CB  ASP A 190       1.224  11.294   2.100  1.00  0.00      A    C
ATOM   2779  HB1 ASP A 190       2.126  11.664   1.567  1.00  0.00      A    H
ATOM   2780  HB2 ASP A 190       1.451  10.454   2.791  1.00  0.00      A    H
ATOM   2781  CG  ASP A 190       0.173  10.766   1.122  1.00  0.00      A    C
ATOM   2782  OD1 ASP A 190      -0.896  10.305   1.516  1.00  0.00      A    O
ATOM   2783  OD2 ASP A 190       0.384  10.947  -0.095  1.00  0.00      A    O
ATOM   2784  C   ASP A 190       1.668  13.061   3.955  1.00  0.00      A    C
ATOM   2785  O   ASP A 190       2.771  12.535   4.148  1.00  0.00      A    O
ATOM   2786  N   GLY A 191       1.173  14.071   4.755  1.00  0.00      A    N
ATOM   2787  HN  GLY A 191       0.212  14.303   4.627  1.00  0.00      A    H
ATOM   2788  CA  GLY A 191       1.879  14.892   5.721  1.00  0.00      A    C
ATOM   2789  HA1 GLY A 191       1.139  15.298   6.395  1.00  0.00      A    H
ATOM   2790  HA2 GLY A 191       2.641  14.306   6.213  1.00  0.00      A    H
ATOM   2791  C   GLY A 191       2.664  16.079   5.008  1.00  0.00      A    C
ATOM   2792  O   GLY A 191       3.007  17.025   5.684  1.00  0.00      A    O
ATOM   2793  N   TYR A 192       3.026  16.114   3.697  1.00  0.00      A    N
ATOM   2794  HN  TYR A 192       2.802  15.393   3.046  1.00  0.00      A    H
ATOM   2795  CA  TYR A 192       3.909  17.127   3.143  1.00  0.00      A    C
ATOM   2796  HA  TYR A 192       4.560  17.489   3.924  1.00  0.00      A    H
ATOM   2797  CB  TYR A 192       4.829  16.412   1.980  1.00  0.00      A    C
ATOM   2798  HB1 TYR A 192       4.184  15.880   1.248  1.00  0.00      A    H
ATOM   2799  HB2 TYR A 192       5.575  17.097   1.524  1.00  0.00      A    H
ATOM   2800  CG  TYR A 192       5.683  15.342   2.604  1.00  0.00      A    C
ATOM   2801  CD1 TYR A 192       5.261  14.053   2.835  1.00  0.00      A    C
ATOM   2802  HD1 TYR A 192       4.258  13.771   2.550  1.00  0.00      A    H
ATOM   2803  CE1 TYR A 192       5.993  13.205   3.609  1.00  0.00      A    C
ATOM   2804  HE1 TYR A 192       5.678  12.181   3.743  1.00  0.00      A    H
ATOM   2805  CZ  TYR A 192       7.267  13.597   4.088  1.00  0.00      A    C
ATOM   2806  OH  TYR A 192       8.168  12.742   4.817  1.00  0.00      A    O
ATOM   2807  HH  TYR A 192       7.976  11.847   4.527  1.00  0.00      A    H
ATOM   2808  CD2 TYR A 192       7.015  15.724   3.018  1.00  0.00      A    C
ATOM   2809  HD2 TYR A 192       7.379  16.740   2.972  1.00  0.00      A    H
ATOM   2810  CE2 TYR A 192       7.667  14.894   3.894  1.00  0.00      A    C
ATOM   2811  HE2 TYR A 192       8.624  15.088   4.357  1.00  0.00      A    H
ATOM   2812  C   TYR A 192       3.216  18.284   2.550  1.00  0.00      A    C
ATOM   2813  O   TYR A 192       1.999  18.178   2.305  1.00  0.00      A    O
ATOM   2814  N   ILE A 193       3.909  19.464   2.429  1.00  0.00      A    N
ATOM   2815  HN  ILE A 193       4.854  19.452   2.746  1.00  0.00      A    H
ATOM   2816  CA  ILE A 193       3.268  20.614   1.770  1.00  0.00      A    C
ATOM   2817  HA  ILE A 193       2.472  20.270   1.126  1.00  0.00      A    H
ATOM   2818  CB  ILE A 193       2.770  21.692   2.736  1.00  0.00      A    C
ATOM   2819  HB  ILE A 193       1.932  21.238   3.307  1.00  0.00      A    H
ATOM   2820  CG2 ILE A 193       3.772  22.118   3.838  1.00  0.00      A    C
ATOM   2821 HG21 ILE A 193       4.315  21.236   4.239  1.00  0.00      A    H
ATOM   2822 HG22 ILE A 193       4.526  22.800   3.390  1.00  0.00      A    H
ATOM   2823 HG23 ILE A 193       3.331  22.604   4.734  1.00  0.00      A    H
ATOM   2824  CG1 ILE A 193       2.283  22.986   2.107  1.00  0.00      A    C
ATOM   2825 HG11 ILE A 193       3.097  23.692   1.836  1.00  0.00      A    H
ATOM   2826 HG12 ILE A 193       1.611  22.853   1.233  1.00  0.00      A    H
ATOM   2827  CD  ILE A 193       1.392  23.889   3.065  1.00  0.00      A    C
ATOM   2828  HD1 ILE A 193       1.498  24.935   2.706  1.00  0.00      A    H
ATOM   2829  HD2 ILE A 193       0.313  23.657   3.191  1.00  0.00      A    H
ATOM   2830  HD3 ILE A 193       1.794  24.041   4.089  1.00  0.00      A    H
ATOM   2831  C   ILE A 193       4.281  21.216   0.708  1.00  0.00      A    C
ATOM   2832  O   ILE A 193       5.515  20.981   0.812  1.00  0.00      A    O
ATOM   2833  N   ARG A 194       3.791  21.953  -0.329  1.00  0.00      A    N
ATOM   2834  HN  ARG A 194       2.814  22.132  -0.408  1.00  0.00      A    H
ATOM   2835  CA  ARG A 194       4.697  22.549  -1.277  1.00  0.00      A    C
ATOM   2836  HA  ARG A 194       5.721  22.447  -0.947  1.00  0.00      A    H
ATOM   2837  CB  ARG A 194       4.561  21.943  -2.685  1.00  0.00      A    C
ATOM   2838  HB1 ARG A 194       3.500  21.855  -3.005  1.00  0.00      A    H
ATOM   2839  HB2 ARG A 194       5.029  22.678  -3.374  1.00  0.00      A    H
ATOM   2840  CG  ARG A 194       5.232  20.501  -2.735  1.00  0.00      A    C
ATOM   2841  HG1 ARG A 194       6.320  20.719  -2.679  1.00  0.00      A    H
ATOM   2842  HG2 ARG A 194       4.954  20.001  -1.783  1.00  0.00      A    H
ATOM   2843  CD  ARG A 194       4.987  19.826  -3.960  1.00  0.00      A    C
ATOM   2844  HD1 ARG A 194       5.104  20.506  -4.831  1.00  0.00      A    H
ATOM   2845  HD2 ARG A 194       5.640  18.962  -4.209  1.00  0.00      A    H
ATOM   2846  NE  ARG A 194       3.477  19.431  -3.965  1.00  0.00      A    N
ATOM   2847  HE  ARG A 194       2.974  19.810  -3.188  1.00  0.00      A    H
ATOM   2848  CZ  ARG A 194       2.739  19.192  -5.083  1.00  0.00      A    C
ATOM   2849  NH1 ARG A 194       3.371  19.121  -6.240  1.00  0.00      A    N
ATOM   2850 HH11 ARG A 194       4.358  18.962  -6.229  1.00  0.00      A    H
ATOM   2851 HH12 ARG A 194       2.881  18.996  -7.103  1.00  0.00      A    H
ATOM   2852  NH2 ARG A 194       1.422  19.356  -5.078  1.00  0.00      A    N
ATOM   2853 HH21 ARG A 194       0.873  19.126  -4.275  1.00  0.00      A    H
ATOM   2854 HH22 ARG A 194       0.949  19.232  -5.950  1.00  0.00      A    H
ATOM   2855  C   ARG A 194       4.246  24.008  -1.202  1.00  0.00      A    C
ATOM   2856  O   ARG A 194       3.090  24.294  -1.336  1.00  0.00      A    O
ATOM   2857  N   LEU A 195       5.191  24.932  -0.967  1.00  0.00      A    N
ATOM   2858  HN  LEU A 195       6.157  24.690  -0.918  1.00  0.00      A    H
ATOM   2859  CA  LEU A 195       5.090  26.343  -0.810  1.00  0.00      A    C
ATOM   2860  HA  LEU A 195       4.039  26.577  -0.904  1.00  0.00      A    H
ATOM   2861  CB  LEU A 195       5.837  26.847   0.482  1.00  0.00      A    C
ATOM   2862  HB1 LEU A 195       6.942  26.747   0.424  1.00  0.00      A    H
ATOM   2863  HB2 LEU A 195       5.628  27.916   0.704  1.00  0.00      A    H
ATOM   2864  CG  LEU A 195       5.427  26.036   1.720  1.00  0.00      A    C
ATOM   2865  HG  LEU A 195       5.559  24.945   1.553  1.00  0.00      A    H
ATOM   2866  CD1 LEU A 195       6.453  26.307   2.886  1.00  0.00      A    C
ATOM   2867 HD11 LEU A 195       7.459  25.923   2.614  1.00  0.00      A    H
ATOM   2868 HD12 LEU A 195       6.514  27.407   3.030  1.00  0.00      A    H
ATOM   2869 HD13 LEU A 195       6.042  25.796   3.783  1.00  0.00      A    H
ATOM   2870  CD2 LEU A 195       4.023  26.353   2.245  1.00  0.00      A    C
ATOM   2871 HD21 LEU A 195       3.938  27.390   2.636  1.00  0.00      A    H
ATOM   2872 HD22 LEU A 195       3.192  26.149   1.537  1.00  0.00      A    H
ATOM   2873 HD23 LEU A 195       3.877  25.658   3.099  1.00  0.00      A    H
ATOM   2874  C   LEU A 195       5.802  27.064  -2.017  1.00  0.00      A    C
ATOM   2875  O   LEU A 195       6.901  26.633  -2.446  1.00  0.00      A    O
ATOM   2876  N   GLU A 196       5.186  28.099  -2.625  1.00  0.00      A    N
ATOM   2877  HN  GLU A 196       4.245  28.182  -2.308  1.00  0.00      A    H
ATOM   2878  CA  GLU A 196       5.713  28.790  -3.820  1.00  0.00      A    C
ATOM   2879  HA  GLU A 196       6.170  28.030  -4.436  1.00  0.00      A    H
ATOM   2880  CB  GLU A 196       4.515  29.611  -4.482  1.00  0.00      A    C
ATOM   2881  HB1 GLU A 196       3.601  29.023  -4.710  1.00  0.00      A    H
ATOM   2882  HB2 GLU A 196       4.216  30.554  -3.977  1.00  0.00      A    H
ATOM   2883  CG  GLU A 196       4.982  29.899  -5.953  1.00  0.00      A    C
ATOM   2884  HG1 GLU A 196       5.902  30.523  -5.957  1.00  0.00      A    H
ATOM   2885  HG2 GLU A 196       5.310  28.956  -6.440  1.00  0.00      A    H
ATOM   2886  CD  GLU A 196       4.040  30.661  -6.862  1.00  0.00      A    C
ATOM   2887  OE1 GLU A 196       3.438  31.675  -6.322  1.00  0.00      A    O
ATOM   2888  OE2 GLU A 196       3.767  30.261  -7.987  1.00  0.00      A    O
ATOM   2889  C   GLU A 196       6.828  29.816  -3.489  1.00  0.00      A    C
ATOM   2890  O   GLU A 196       6.588  30.694  -2.624  1.00  0.00      A    O
ATOM   2891  N   ARG A 197       7.927  29.903  -4.331  1.00  0.00      A    N
ATOM   2892  HN  ARG A 197       7.934  29.233  -5.069  1.00  0.00      A    H
ATOM   2893  CA  ARG A 197       8.893  30.896  -4.131  1.00  0.00      A    C
ATOM   2894  HA  ARG A 197       8.794  31.474  -3.224  1.00  0.00      A    H
ATOM   2895  CB  ARG A 197      10.224  30.149  -4.152  1.00  0.00      A    C
ATOM   2896  HB1 ARG A 197      10.212  29.356  -3.374  1.00  0.00      A    H
ATOM   2897  HB2 ARG A 197      10.357  29.719  -5.167  1.00  0.00      A    H
ATOM   2898  CG  ARG A 197      11.479  31.061  -3.942  1.00  0.00      A    C
ATOM   2899  HG1 ARG A 197      11.384  31.901  -4.662  1.00  0.00      A    H
ATOM   2900  HG2 ARG A 197      11.475  31.519  -2.930  1.00  0.00      A    H
ATOM   2901  CD  ARG A 197      12.879  30.497  -4.149  1.00  0.00      A    C
ATOM   2902  HD1 ARG A 197      12.975  29.619  -3.475  1.00  0.00      A    H
ATOM   2903  HD2 ARG A 197      13.128  30.091  -5.153  1.00  0.00      A    H
ATOM   2904  NE  ARG A 197      13.882  31.561  -3.757  1.00  0.00      A    N
ATOM   2905  HE  ARG A 197      13.533  32.349  -3.250  1.00  0.00      A    H
ATOM   2906  CZ  ARG A 197      15.130  31.691  -4.236  1.00  0.00      A    C
ATOM   2907  NH1 ARG A 197      15.748  30.616  -4.726  1.00  0.00      A    N
ATOM   2908 HH11 ARG A 197      15.257  29.794  -5.015  1.00  0.00      A    H
ATOM   2909 HH12 ARG A 197      16.670  30.751  -5.089  1.00  0.00      A    H
ATOM   2910  NH2 ARG A 197      15.718  32.929  -4.194  1.00  0.00      A    N
ATOM   2911 HH21 ARG A 197      15.337  33.707  -3.695  1.00  0.00      A    H
ATOM   2912 HH22 ARG A 197      16.615  32.982  -4.632  1.00  0.00      A    H
ATOM   2913  C   ARG A 197       8.800  32.039  -5.098  1.00  0.00      A    C
ATOM   2914  O   ARG A 197       9.060  31.871  -6.251  1.00  0.00      A    O
ATOM   2915  N   ASN A 198       8.384  33.215  -4.569  1.00  0.00      A    N
ATOM   2916  HN  ASN A 198       8.239  33.386  -3.598  1.00  0.00      A    H
ATOM   2917  CA  ASN A 198       8.400  34.422  -5.416  1.00  0.00      A    C
ATOM   2918  HA  ASN A 198       7.725  34.413  -6.259  1.00  0.00      A    H
ATOM   2919  CB  ASN A 198       7.896  35.613  -4.580  1.00  0.00      A    C
ATOM   2920  HB1 ASN A 198       8.643  35.902  -3.810  1.00  0.00      A    H
ATOM   2921  HB2 ASN A 198       7.723  36.402  -5.342  1.00  0.00      A    H
ATOM   2922  CG  ASN A 198       6.558  35.546  -3.896  1.00  0.00      A    C
ATOM   2923  OD1 ASN A 198       5.852  34.525  -3.809  1.00  0.00      A    O
ATOM   2924  ND2 ASN A 198       6.081  36.745  -3.491  1.00  0.00      A    N
ATOM   2925 HD21 ASN A 198       5.110  36.853  -3.278  1.00  0.00      A    H
ATOM   2926 HD22 ASN A 198       6.745  37.424  -3.181  1.00  0.00      A    H
ATOM   2927  C   ASN A 198       9.825  34.804  -5.891  1.00  0.00      A    C
ATOM   2928  O   ASN A 198      10.803  34.483  -5.242  1.00  0.00      A    O
ATOM   2929  N   ILE A 199       9.861  35.478  -7.069  1.00  0.00      A    N
ATOM   2930  HN  ILE A 199       9.020  35.807  -7.492  1.00  0.00      A    H
ATOM   2931  CA  ILE A 199      11.173  35.640  -7.764  1.00  0.00      A    C
ATOM   2932  HA  ILE A 199      11.921  34.901  -7.520  1.00  0.00      A    H
ATOM   2933  CB  ILE A 199      10.973  35.664  -9.317  1.00  0.00      A    C
ATOM   2934  HB  ILE A 199      10.397  36.533  -9.701  1.00  0.00      A    H
ATOM   2935  CG2 ILE A 199      12.390  35.693 -10.041  1.00  0.00      A    C
ATOM   2936 HG21 ILE A 199      12.989  34.818  -9.709  1.00  0.00      A    H
ATOM   2937 HG22 ILE A 199      12.182  35.730 -11.132  1.00  0.00      A    H
ATOM   2938 HG23 ILE A 199      13.008  36.569  -9.749  1.00  0.00      A    H
ATOM   2939  CG1 ILE A 199      10.225  34.363  -9.820  1.00  0.00      A    C
ATOM   2940 HG11 ILE A 199      10.957  33.536  -9.936  1.00  0.00      A    H
ATOM   2941 HG12 ILE A 199       9.596  34.109  -8.940  1.00  0.00      A    H
ATOM   2942  CD  ILE A 199       9.395  34.539 -11.128  1.00  0.00      A    C
ATOM   2943  HD1 ILE A 199      10.079  35.021 -11.859  1.00  0.00      A    H
ATOM   2944  HD2 ILE A 199       9.018  33.584 -11.552  1.00  0.00      A    H
ATOM   2945  HD3 ILE A 199       8.536  35.215 -10.927  1.00  0.00      A    H
ATOM   2946  C   ILE A 199      11.862  36.953  -7.208  1.00  0.00      A    C
ATOM   2947  O   ILE A 199      11.115  37.836  -6.818  1.00  0.00      A    O
ATOM   2948  N   GLY A 200      13.222  37.104  -7.250  1.00  0.00      A    N
ATOM   2949  HN  GLY A 200      13.750  36.348  -7.630  1.00  0.00      A    H
ATOM   2950  CA  GLY A 200      13.792  38.249  -6.666  1.00  0.00      A    C
ATOM   2951  HA1 GLY A 200      13.676  39.103  -7.316  1.00  0.00      A    H
ATOM   2952  HA2 GLY A 200      13.397  38.421  -5.675  1.00  0.00      A    H
ATOM   2953  C   GLY A 200      15.267  37.970  -6.543  1.00  0.00      A    C
ATOM   2954  O   GLY A 200      16.074  38.532  -7.270  1.00  0.00      A    O
ATOM   2955  N   GLY A 201      15.676  37.129  -5.557  1.00  0.00      A    N
ATOM   2956  HN  GLY A 201      15.035  36.618  -4.988  1.00  0.00      A    H
ATOM   2957  CA  GLY A 201      17.115  36.922  -5.143  1.00  0.00      A    C
ATOM   2958  HA1 GLY A 201      17.391  36.054  -5.722  1.00  0.00      A    H
ATOM   2959  HA2 GLY A 201      17.663  37.838  -5.309  1.00  0.00      A    H
ATOM   2960  C   GLY A 201      17.051  36.516  -3.717  1.00  0.00      A    C
ATOM   2961  O   GLY A 201      16.449  35.442  -3.466  1.00  0.00      A    O
ATOM   2962  N   PRO A 202      17.514  37.308  -2.767  1.00  0.00      A    N
ATOM   2963  CD  PRO A 202      18.506  38.419  -2.911  1.00  0.00      A    C
ATOM   2964  HD1 PRO A 202      18.341  39.011  -3.837  1.00  0.00      A    H
ATOM   2965  HD2 PRO A 202      19.581  38.151  -2.986  1.00  0.00      A    H
ATOM   2966  CA  PRO A 202      17.179  37.122  -1.361  1.00  0.00      A    C
ATOM   2967  HA  PRO A 202      17.399  36.103  -1.080  1.00  0.00      A    H
ATOM   2968  CB  PRO A 202      18.107  38.035  -0.603  1.00  0.00      A    C
ATOM   2969  HB1 PRO A 202      17.729  38.320   0.402  1.00  0.00      A    H
ATOM   2970  HB2 PRO A 202      19.046  37.485  -0.380  1.00  0.00      A    H
ATOM   2971  CG  PRO A 202      18.374  39.174  -1.599  1.00  0.00      A    C
ATOM   2972  HG1 PRO A 202      17.455  39.795  -1.550  1.00  0.00      A    H
ATOM   2973  HG2 PRO A 202      19.241  39.828  -1.364  1.00  0.00      A    H
ATOM   2974  C   PRO A 202      15.759  37.409  -1.017  1.00  0.00      A    C
ATOM   2975  O   PRO A 202      15.057  38.008  -1.764  1.00  0.00      A    O
ATOM   2976  N   GLY A 203      15.326  36.884   0.243  1.00  0.00      A    N
ATOM   2977  HN  GLY A 203      15.923  36.497   0.942  1.00  0.00      A    H
ATOM   2978  CA  GLY A 203      14.028  37.185   0.767  1.00  0.00      A    C
ATOM   2979  HA1 GLY A 203      13.883  38.245   0.911  1.00  0.00      A    H
ATOM   2980  HA2 GLY A 203      13.457  36.580   0.077  1.00  0.00      A    H
ATOM   2981  C   GLY A 203      13.959  36.581   2.156  1.00  0.00      A    C
ATOM   2982  O   GLY A 203      14.847  35.800   2.615  1.00  0.00      A    O
ATOM   2983  N   ASN A 204      12.878  36.901   2.905  1.00  0.00      A    N
ATOM   2984  HN  ASN A 204      12.078  37.385   2.559  1.00  0.00      A    H
ATOM   2985  CA  ASN A 204      12.510  36.277   4.215  1.00  0.00      A    C
ATOM   2986  HA  ASN A 204      13.346  36.052   4.862  1.00  0.00      A    H
ATOM   2987  CB  ASN A 204      11.299  37.004   4.910  1.00  0.00      A    C
ATOM   2988  HB1 ASN A 204      10.413  37.050   4.241  1.00  0.00      A    H
ATOM   2989  HB2 ASN A 204      10.870  36.423   5.754  1.00  0.00      A    H
ATOM   2990  CG  ASN A 204      11.647  38.494   5.188  1.00  0.00      A    C
ATOM   2991  OD1 ASN A 204      11.148  39.417   4.523  1.00  0.00      A    O
ATOM   2992  ND2 ASN A 204      12.601  38.622   6.103  1.00  0.00      A    N
ATOM   2993 HD21 ASN A 204      12.871  39.561   6.315  1.00  0.00      A    H
ATOM   2994 HD22 ASN A 204      13.234  37.876   6.313  1.00  0.00      A    H
ATOM   2995  C   ASN A 204      11.900  34.828   3.975  1.00  0.00      A    C
ATOM   2996  O   ASN A 204      11.933  34.020   4.904  1.00  0.00      A    O
ATOM   2997  N   GLY A 205      11.251  34.500   2.782  1.00  0.00      A    N
ATOM   2998  HN  GLY A 205      11.214  35.082   1.973  1.00  0.00      A    H
ATOM   2999  CA  GLY A 205      10.667  33.191   2.460  1.00  0.00      A    C
ATOM   3000  HA1 GLY A 205      10.920  32.900   1.451  1.00  0.00      A    H
ATOM   3001  HA2 GLY A 205      11.007  32.524   3.238  1.00  0.00      A    H
ATOM   3002  C   GLY A 205       9.229  33.115   2.564  1.00  0.00      A    C
ATOM   3003  O   GLY A 205       8.623  33.546   3.514  1.00  0.00      A    O
ATOM   3004  N   LYS A 206       8.531  32.339   1.729  1.00  0.00      A    N
ATOM   3005  HN  LYS A 206       9.100  31.941   1.014  1.00  0.00      A    H
ATOM   3006  CA  LYS A 206       7.129  31.935   1.716  1.00  0.00      A    C
ATOM   3007  HA  LYS A 206       6.600  32.875   1.657  1.00  0.00      A    H
ATOM   3008  CB  LYS A 206       6.829  30.994   0.565  1.00  0.00      A    C
ATOM   3009  HB1 LYS A 206       7.420  31.091  -0.371  1.00  0.00      A    H
ATOM   3010  HB2 LYS A 206       7.135  30.012   0.985  1.00  0.00      A    H
ATOM   3011  CG  LYS A 206       5.302  30.747   0.336  1.00  0.00      A    C
ATOM   3012  HG1 LYS A 206       5.382  29.981  -0.464  1.00  0.00      A    H
ATOM   3013  HG2 LYS A 206       4.800  30.333   1.237  1.00  0.00      A    H
ATOM   3014  CD  LYS A 206       4.453  31.997  -0.031  1.00  0.00      A    C
ATOM   3015  HD1 LYS A 206       3.398  31.650  -0.022  1.00  0.00      A    H
ATOM   3016  HD2 LYS A 206       4.585  32.753   0.771  1.00  0.00      A    H
ATOM   3017  CE  LYS A 206       4.863  32.633  -1.437  1.00  0.00      A    C
ATOM   3018  HE1 LYS A 206       5.926  32.930  -1.563  1.00  0.00      A    H
ATOM   3019  HE2 LYS A 206       4.609  31.840  -2.172  1.00  0.00      A    H
ATOM   3020  NZ  LYS A 206       4.059  33.766  -1.658  1.00  0.00      A    N
ATOM   3021  HZ1 LYS A 206       4.395  34.266  -2.506  1.00  0.00      A    H
ATOM   3022  HZ2 LYS A 206       3.062  33.480  -1.725  1.00  0.00      A    H
ATOM   3023  HZ3 LYS A 206       4.118  34.354  -0.802  1.00  0.00      A    H
ATOM   3024  C   LYS A 206       6.649  31.360   3.063  1.00  0.00      A    C
ATOM   3025  O   LYS A 206       7.091  30.256   3.410  1.00  0.00      A    O
ATOM   3026  N   CYS A 207       5.891  32.091   3.884  1.00  0.00      A    N
ATOM   3027  HN  CYS A 207       5.855  33.039   3.578  1.00  0.00      A    H
ATOM   3028  CA  CYS A 207       5.454  31.782   5.277  1.00  0.00      A    C
ATOM   3029  HA  CYS A 207       4.740  32.544   5.550  1.00  0.00      A    H
ATOM   3030  CB  CYS A 207       4.807  30.430   5.536  1.00  0.00      A    C
ATOM   3031  HB1 CYS A 207       5.639  29.711   5.376  1.00  0.00      A    H
ATOM   3032  HB2 CYS A 207       4.443  30.280   6.575  1.00  0.00      A    H
ATOM   3033  SG  CYS A 207       3.476  29.990   4.418  1.00  0.00      A    S
ATOM   3034  C   CYS A 207       6.628  31.816   6.248  1.00  0.00      A    C
ATOM   3035  O   CYS A 207       6.593  31.287   7.358  1.00  0.00      A    O
ATOM   3036  N   GLY A 208       7.685  32.589   5.930  1.00  0.00      A    N
ATOM   3037  HN  GLY A 208       7.741  32.828   4.963  1.00  0.00      A    H
ATOM   3038  CA  GLY A 208       8.730  32.966   6.833  1.00  0.00      A    C
ATOM   3039  HA1 GLY A 208       9.062  33.930   6.477  1.00  0.00      A    H
ATOM   3040  HA2 GLY A 208       8.207  33.080   7.771  1.00  0.00      A    H
ATOM   3041  C   GLY A 208       9.884  32.004   6.953  1.00  0.00      A    C
ATOM   3042  O   GLY A 208      10.784  32.081   7.783  1.00  0.00      A    O
ATOM   3043  N   ILE A 209      10.012  31.094   5.967  1.00  0.00      A    N
ATOM   3044  HN  ILE A 209       9.254  30.987   5.328  1.00  0.00      A    H
ATOM   3045  CA  ILE A 209      10.976  29.935   6.081  1.00  0.00      A    C
ATOM   3046  HA  ILE A 209      10.656  29.483   7.008  1.00  0.00      A    H
ATOM   3047  CB  ILE A 209      10.735  28.879   4.980  1.00  0.00      A    C
ATOM   3048  HB  ILE A 209       9.707  28.537   5.229  1.00  0.00      A    H
ATOM   3049  CG2 ILE A 209      10.744  29.522   3.586  1.00  0.00      A    C
ATOM   3050 HG21 ILE A 209      11.793  29.644   3.241  1.00  0.00      A    H
ATOM   3051 HG22 ILE A 209      10.302  28.875   2.799  1.00  0.00      A    H
ATOM   3052 HG23 ILE A 209      10.212  30.473   3.373  1.00  0.00      A    H
ATOM   3053  CG1 ILE A 209      11.600  27.597   5.023  1.00  0.00      A    C
ATOM   3054 HG11 ILE A 209      12.679  27.834   4.897  1.00  0.00      A    H
ATOM   3055 HG12 ILE A 209      11.486  27.227   6.064  1.00  0.00      A    H
ATOM   3056  CD  ILE A 209      11.046  26.423   4.161  1.00  0.00      A    C
ATOM   3057  HD1 ILE A 209       9.965  26.251   4.348  1.00  0.00      A    H
ATOM   3058  HD2 ILE A 209      11.211  26.672   3.091  1.00  0.00      A    H
ATOM   3059  HD3 ILE A 209      11.607  25.524   4.496  1.00  0.00      A    H
ATOM   3060  C   ILE A 209      12.458  30.296   6.135  1.00  0.00      A    C
ATOM   3061  O   ILE A 209      13.229  29.741   6.942  1.00  0.00      A    O
ATOM   3062  N   SER A 210      12.945  31.356   5.412  1.00  0.00      A    N
ATOM   3063  HN  SER A 210      12.312  32.000   4.990  1.00  0.00      A    H
ATOM   3064  CA  SER A 210      14.303  31.834   5.518  1.00  0.00      A    C
ATOM   3065  HA  SER A 210      14.873  30.918   5.572  1.00  0.00      A    H
ATOM   3066  CB  SER A 210      14.785  32.777   4.416  1.00  0.00      A    C
ATOM   3067  HB1 SER A 210      14.507  33.828   4.645  1.00  0.00      A    H
ATOM   3068  HB2 SER A 210      15.880  32.627   4.300  1.00  0.00      A    H
ATOM   3069  OG  SER A 210      14.285  32.370   3.123  1.00  0.00      A    O
ATOM   3070  HG1 SER A 210      14.292  33.113   2.516  1.00  0.00      A    H
ATOM   3071  C   SER A 210      14.698  32.521   6.840  1.00  0.00      A    C
ATOM   3072  O   SER A 210      15.896  32.762   7.048  1.00  0.00      A    O
ATOM   3073  N   MET A 211      13.755  32.929   7.698  1.00  0.00      A    N
ATOM   3074  HN  MET A 211      12.817  32.725   7.429  1.00  0.00      A    H
ATOM   3075  CA  MET A 211      14.057  33.617   8.942  1.00  0.00      A    C
ATOM   3076  HA  MET A 211      14.749  34.406   8.689  1.00  0.00      A    H
ATOM   3077  CB  MET A 211      12.803  34.177   9.524  1.00  0.00      A    C
ATOM   3078  HB1 MET A 211      12.044  33.410   9.786  1.00  0.00      A    H
ATOM   3079  HB2 MET A 211      13.024  34.737  10.457  1.00  0.00      A    H
ATOM   3080  CG  MET A 211      12.044  35.118   8.543  1.00  0.00      A    C
ATOM   3081  HG1 MET A 211      12.672  35.995   8.278  1.00  0.00      A    H
ATOM   3082  HG2 MET A 211      11.839  34.564   7.602  1.00  0.00      A    H
ATOM   3083  SD  MET A 211      10.439  35.746   9.192  1.00  0.00      A    S
ATOM   3084  CE  MET A 211      11.224  36.782  10.554  1.00  0.00      A    C
ATOM   3085  HE1 MET A 211      11.615  36.139  11.371  1.00  0.00      A    H
ATOM   3086  HE2 MET A 211      12.038  37.482  10.269  1.00  0.00      A    H
ATOM   3087  HE3 MET A 211      10.448  37.411  11.040  1.00  0.00      A    H
ATOM   3088  C   MET A 211      14.825  32.758  10.003  1.00  0.00      A    C
ATOM   3089  O   MET A 211      15.733  33.310  10.679  1.00  0.00      A    O
ATOM   3090  N   GLU A 212      14.366  31.505  10.177  1.00  0.00      A    N
ATOM   3091  HN  GLU A 212      13.709  31.111   9.539  1.00  0.00      A    H
ATOM   3092  CA  GLU A 212      15.016  30.630  11.109  1.00  0.00      A    C
ATOM   3093  HA  GLU A 212      15.971  31.052  11.385  1.00  0.00      A    H
ATOM   3094  CB  GLU A 212      14.163  30.521  12.446  1.00  0.00      A    C
ATOM   3095  HB1 GLU A 212      13.824  31.561  12.638  1.00  0.00      A    H
ATOM   3096  HB2 GLU A 212      13.217  29.954  12.310  1.00  0.00      A    H
ATOM   3097  CG  GLU A 212      15.039  29.926  13.569  1.00  0.00      A    C
ATOM   3098  HG1 GLU A 212      15.227  28.854  13.349  1.00  0.00      A    H
ATOM   3099  HG2 GLU A 212      15.986  30.506  13.603  1.00  0.00      A    H
ATOM   3100  CD  GLU A 212      14.481  30.044  14.993  1.00  0.00      A    C
ATOM   3101  OE1 GLU A 212      13.985  31.149  15.314  1.00  0.00      A    O
ATOM   3102  OE2 GLU A 212      14.591  29.024  15.764  1.00  0.00      A    O
ATOM   3103  C   GLU A 212      15.173  29.255  10.586  1.00  0.00      A    C
ATOM   3104  O   GLU A 212      14.401  28.357  10.889  1.00  0.00      A    O
ATOM   3105  N   PRO A 213      16.088  28.919   9.711  1.00  0.00      A    N
ATOM   3106  CD  PRO A 213      16.857  29.937   8.900  1.00  0.00      A    C
ATOM   3107  HD1 PRO A 213      17.466  30.597   9.554  1.00  0.00      A    H
ATOM   3108  HD2 PRO A 213      16.176  30.557   8.279  1.00  0.00      A    H
ATOM   3109  CA  PRO A 213      16.618  27.592   9.550  1.00  0.00      A    C
ATOM   3110  HA  PRO A 213      15.883  26.806   9.459  1.00  0.00      A    H
ATOM   3111  CB  PRO A 213      17.329  27.692   8.152  1.00  0.00      A    C
ATOM   3112  HB1 PRO A 213      18.032  26.851   7.968  1.00  0.00      A    H
ATOM   3113  HB2 PRO A 213      16.562  27.636   7.350  1.00  0.00      A    H
ATOM   3114  CG  PRO A 213      17.874  29.121   7.995  1.00  0.00      A    C
ATOM   3115  HG1 PRO A 213      18.918  29.178   8.370  1.00  0.00      A    H
ATOM   3116  HG2 PRO A 213      17.882  29.372   6.913  1.00  0.00      A    H
ATOM   3117  C   PRO A 213      17.684  27.197  10.569  1.00  0.00      A    C
ATOM   3118  O   PRO A 213      18.267  28.103  11.118  1.00  0.00      A    O
ATOM   3119  N   SER A 214      17.903  25.955  10.762  1.00  0.00      A    N
ATOM   3120  HN  SER A 214      17.266  25.266  10.423  1.00  0.00      A    H
ATOM   3121  CA  SER A 214      19.024  25.520  11.642  1.00  0.00      A    C
ATOM   3122  HA  SER A 214      19.838  26.230  11.640  1.00  0.00      A    H
ATOM   3123  CB  SER A 214      18.606  25.481  13.171  1.00  0.00      A    C
ATOM   3124  HB1 SER A 214      18.143  26.470  13.378  1.00  0.00      A    H
ATOM   3125  HB2 SER A 214      17.863  24.705  13.455  1.00  0.00      A    H
ATOM   3126  OG  SER A 214      19.714  25.487  13.996  1.00  0.00      A    O
ATOM   3127  HG1 SER A 214      19.236  25.296  14.807  1.00  0.00      A    H
ATOM   3128  C   SER A 214      19.400  24.123  11.238  1.00  0.00      A    C
ATOM   3129  O   SER A 214      18.581  23.427  10.645  1.00  0.00      A    O
ATOM   3130  N   TYR A 215      20.581  23.627  11.699  1.00  0.00      A    N
ATOM   3131  HN  TYR A 215      21.083  24.209  12.334  1.00  0.00      A    H
ATOM   3132  CA  TYR A 215      20.823  22.225  11.677  1.00  0.00      A    C
ATOM   3133  HA  TYR A 215      19.907  21.691  11.884  1.00  0.00      A    H
ATOM   3134  CB  TYR A 215      21.343  21.663  10.312  1.00  0.00      A    C
ATOM   3135  HB1 TYR A 215      20.940  22.345   9.533  1.00  0.00      A    H
ATOM   3136  HB2 TYR A 215      22.431  21.835  10.165  1.00  0.00      A    H
ATOM   3137  CG  TYR A 215      20.928  20.277   9.908  1.00  0.00      A    C
ATOM   3138  CD1 TYR A 215      19.595  19.886  10.030  1.00  0.00      A    C
ATOM   3139  HD1 TYR A 215      18.810  20.583  10.280  1.00  0.00      A    H
ATOM   3140  CE1 TYR A 215      19.211  18.548   9.771  1.00  0.00      A    C
ATOM   3141  HE1 TYR A 215      18.145  18.397   9.683  1.00  0.00      A    H
ATOM   3142  CZ  TYR A 215      20.191  17.551   9.474  1.00  0.00      A    C
ATOM   3143  OH  TYR A 215      19.757  16.265   9.126  1.00  0.00      A    O
ATOM   3144  HH  TYR A 215      19.012  15.953   9.645  1.00  0.00      A    H
ATOM   3145  CD2 TYR A 215      21.921  19.350   9.656  1.00  0.00      A    C
ATOM   3146  HD2 TYR A 215      22.967  19.596   9.545  1.00  0.00      A    H
ATOM   3147  CE2 TYR A 215      21.541  17.966   9.362  1.00  0.00      A    C
ATOM   3148  HE2 TYR A 215      22.319  17.303   9.013  1.00  0.00      A    H
ATOM   3149  C   TYR A 215      21.967  22.021  12.746  1.00  0.00      A    C
ATOM   3150  O   TYR A 215      22.870  22.847  12.997  1.00  0.00      A    O
ATOM   3151  N   PRO A 216      21.955  20.899  13.486  1.00  0.00      A    N
ATOM   3152  CD  PRO A 216      20.969  19.738  13.362  1.00  0.00      A    C
ATOM   3153  HD1 PRO A 216      20.974  19.511  12.275  1.00  0.00      A    H
ATOM   3154  HD2 PRO A 216      19.925  20.029  13.607  1.00  0.00      A    H
ATOM   3155  CA  PRO A 216      23.176  20.421  14.112  1.00  0.00      A    C
ATOM   3156  HA  PRO A 216      23.443  21.178  14.834  1.00  0.00      A    H
ATOM   3157  CB  PRO A 216      22.692  19.158  14.859  1.00  0.00      A    C
ATOM   3158  HB1 PRO A 216      23.404  18.311  14.962  1.00  0.00      A    H
ATOM   3159  HB2 PRO A 216      22.377  19.586  15.835  1.00  0.00      A    H
ATOM   3160  CG  PRO A 216      21.395  18.590  14.237  1.00  0.00      A    C
ATOM   3161  HG1 PRO A 216      21.631  17.696  13.621  1.00  0.00      A    H
ATOM   3162  HG2 PRO A 216      20.566  18.451  14.963  1.00  0.00      A    H
ATOM   3163  C   PRO A 216      24.411  20.107  13.322  1.00  0.00      A    C
ATOM   3164  O   PRO A 216      24.299  19.820  12.127  1.00  0.00      A    O
ATOM   3165  N   VAL A 217      25.614  19.881  14.009  1.00  0.00      A    N
ATOM   3166  HN  VAL A 217      25.752  20.051  14.982  1.00  0.00      A    H
ATOM   3167  CA  VAL A 217      26.743  19.179  13.440  1.00  0.00      A    C
ATOM   3168  HA  VAL A 217      26.530  19.083  12.386  1.00  0.00      A    H
ATOM   3169  CB  VAL A 217      28.035  19.945  13.540  1.00  0.00      A    C
ATOM   3170  HB  VAL A 217      28.549  19.883  14.523  1.00  0.00      A    H
ATOM   3171  CG1 VAL A 217      29.059  19.501  12.451  1.00  0.00      A    C
ATOM   3172 HG11 VAL A 217      29.995  20.081  12.599  1.00  0.00      A    H
ATOM   3173 HG12 VAL A 217      29.414  18.449  12.424  1.00  0.00      A    H
ATOM   3174 HG13 VAL A 217      28.643  19.701  11.440  1.00  0.00      A    H
ATOM   3175  CG2 VAL A 217      27.702  21.474  13.418  1.00  0.00      A    C
ATOM   3176 HG21 VAL A 217      26.900  21.611  12.661  1.00  0.00      A    H
ATOM   3177 HG22 VAL A 217      27.175  21.839  14.325  1.00  0.00      A    H
ATOM   3178 HG23 VAL A 217      28.717  21.913  13.313  1.00  0.00      A    H
ATOM   3179  C   VAL A 217      26.973  17.813  14.054  1.00  0.00      A    C
ATOM   3180  O   VAL A 217      26.799  17.591  15.235  1.00  0.00      A    O
ATOM   3181  N   LYS A 218      27.316  16.776  13.200  1.00  0.00      A    N
ATOM   3182  HN  LYS A 218      27.515  16.856  12.226  1.00  0.00      A    H
ATOM   3183  CA  LYS A 218      27.778  15.496  13.704  1.00  0.00      A    C
ATOM   3184  HA  LYS A 218      28.040  15.577  14.749  1.00  0.00      A    H
ATOM   3185  CB  LYS A 218      26.741  14.473  13.448  1.00  0.00      A    C
ATOM   3186  HB1 LYS A 218      25.790  14.895  13.837  1.00  0.00      A    H
ATOM   3187  HB2 LYS A 218      26.558  14.250  12.375  1.00  0.00      A    H
ATOM   3188  CG  LYS A 218      27.015  13.219  14.197  1.00  0.00      A    C
ATOM   3189  HG1 LYS A 218      27.929  12.728  13.799  1.00  0.00      A    H
ATOM   3190  HG2 LYS A 218      27.266  13.623  15.201  1.00  0.00      A    H
ATOM   3191  CD  LYS A 218      25.813  12.227  14.411  1.00  0.00      A    C
ATOM   3192  HD1 LYS A 218      25.051  12.771  15.008  1.00  0.00      A    H
ATOM   3193  HD2 LYS A 218      25.334  11.913  13.459  1.00  0.00      A    H
ATOM   3194  CE  LYS A 218      26.244  10.976  15.192  1.00  0.00      A    C
ATOM   3195  HE1 LYS A 218      25.416  10.256  15.366  1.00  0.00      A    H
ATOM   3196  HE2 LYS A 218      27.047  10.435  14.647  1.00  0.00      A    H
ATOM   3197  NZ  LYS A 218      26.606  11.402  16.478  1.00  0.00      A    N
ATOM   3198  HZ1 LYS A 218      27.566  11.800  16.434  1.00  0.00      A    H
ATOM   3199  HZ2 LYS A 218      25.995  12.134  16.892  1.00  0.00      A    H
ATOM   3200  HZ3 LYS A 218      26.441  10.681  17.208  1.00  0.00      A    H
ATOM   3201  C   LYS A 218      29.082  15.273  12.995  1.00  0.00      A    C
ATOM   3202  O   LYS A 218      29.185  15.494  11.838  1.00  0.00      A    O
ATOM   3203  N   LYS A 219      30.101  14.695  13.740  1.00  0.00      A    N
ATOM   3204  HN  LYS A 219      29.924  14.517  14.705  1.00  0.00      A    H
ATOM   3205  CA  LYS A 219      31.411  14.619  13.327  1.00  0.00      A    C
ATOM   3206  HA  LYS A 219      31.828  15.599  13.152  1.00  0.00      A    H
ATOM   3207  CB  LYS A 219      32.233  13.893  14.395  1.00  0.00      A    C
ATOM   3208  HB1 LYS A 219      31.961  14.413  15.338  1.00  0.00      A    H
ATOM   3209  HB2 LYS A 219      31.820  12.870  14.529  1.00  0.00      A    H
ATOM   3210  CG  LYS A 219      33.757  13.907  14.231  1.00  0.00      A    C
ATOM   3211  HG1 LYS A 219      34.012  13.605  13.193  1.00  0.00      A    H
ATOM   3212  HG2 LYS A 219      34.050  14.977  14.288  1.00  0.00      A    H
ATOM   3213  CD  LYS A 219      34.452  12.974  15.182  1.00  0.00      A    C
ATOM   3214  HD1 LYS A 219      34.135  13.198  16.224  1.00  0.00      A    H
ATOM   3215  HD2 LYS A 219      34.063  11.959  14.954  1.00  0.00      A    H
ATOM   3216  CE  LYS A 219      35.943  12.952  15.032  1.00  0.00      A    C
ATOM   3217  HE1 LYS A 219      36.309  12.170  15.731  1.00  0.00      A    H
ATOM   3218  HE2 LYS A 219      36.303  12.732  14.004  1.00  0.00      A    H
ATOM   3219  NZ  LYS A 219      36.505  14.166  15.565  1.00  0.00      A    N
ATOM   3220  HZ1 LYS A 219      37.530  14.037  15.449  1.00  0.00      A    H
ATOM   3221  HZ2 LYS A 219      36.192  15.045  15.105  1.00  0.00      A    H
ATOM   3222  HZ3 LYS A 219      36.308  14.246  16.583  1.00  0.00      A    H
ATOM   3223  C   LYS A 219      31.604  13.803  12.044  1.00  0.00      A    C
ATOM   3224  O   LYS A 219      31.548  12.521  11.930  1.00  0.00      A    O
ATOM   3225  N   GLY A 220      32.017  14.559  11.014  1.00  0.00      A    N
ATOM   3226  HN  GLY A 220      32.154  15.542  11.105  1.00  0.00      A    H
ATOM   3227  CA  GLY A 220      32.022  13.924   9.707  1.00  0.00      A    C
ATOM   3228  HA1 GLY A 220      33.025  13.575   9.512  1.00  0.00      A    H
ATOM   3229  HA2 GLY A 220      31.289  13.135   9.623  1.00  0.00      A    H
ATOM   3230  C   GLY A 220      31.691  15.063   8.817  1.00  0.00      A    C
ATOM   3231  O   GLY A 220      32.299  15.321   7.805  1.00  0.00      A    O
ATOM   3232  N   GLN A 221      30.574  15.802   9.132  1.00  0.00      A    N
ATOM   3233  HN  GLN A 221      30.210  15.594  10.036  1.00  0.00      A    H
ATOM   3234  CA  GLN A 221      30.041  17.002   8.414  1.00  0.00      A    C
ATOM   3235  HA  GLN A 221      29.974  16.749   7.366  1.00  0.00      A    H
ATOM   3236  CB  GLN A 221      28.664  17.347   9.098  1.00  0.00      A    C
ATOM   3237  HB1 GLN A 221      27.974  16.489   8.948  1.00  0.00      A    H
ATOM   3238  HB2 GLN A 221      28.930  17.498  10.166  1.00  0.00      A    H
ATOM   3239  CG  GLN A 221      27.872  18.642   8.684  1.00  0.00      A    C
ATOM   3240  HG1 GLN A 221      28.352  19.633   8.833  1.00  0.00      A    H
ATOM   3241  HG2 GLN A 221      27.598  18.568   7.610  1.00  0.00      A    H
ATOM   3242  CD  GLN A 221      26.523  18.742   9.380  1.00  0.00      A    C
ATOM   3243  OE1 GLN A 221      25.888  17.634   9.463  1.00  0.00      A    O
ATOM   3244  NE2 GLN A 221      26.083  19.871   9.924  1.00  0.00      A    N
ATOM   3245 HE21 GLN A 221      25.408  19.771  10.656  1.00  0.00      A    H
ATOM   3246 HE22 GLN A 221      26.452  20.770   9.692  1.00  0.00      A    H
ATOM   3247  C   GLN A 221      30.987  18.223   8.465  1.00  0.00      A    C
ATOM   3248  O   GLN A 221      31.537  18.665   9.423  1.00  0.00      A    O
ATOM   3249  N   ASN A 222      31.179  18.751   7.190  1.00  0.00      A    N
ATOM   3250  HN  ASN A 222      30.638  18.462   6.404  1.00  0.00      A    H
ATOM   3251  CA  ASN A 222      32.027  19.957   7.016  1.00  0.00      A    C
ATOM   3252  HA  ASN A 222      32.861  19.700   7.653  1.00  0.00      A    H
ATOM   3253  CB  ASN A 222      32.365  20.163   5.508  1.00  0.00      A    C
ATOM   3254  HB1 ASN A 222      33.051  21.005   5.277  1.00  0.00      A    H
ATOM   3255  HB2 ASN A 222      32.737  19.200   5.098  1.00  0.00      A    H
ATOM   3256  CG  ASN A 222      31.135  20.478   4.629  1.00  0.00      A    C
ATOM   3257  OD1 ASN A 222      31.340  20.699   3.436  1.00  0.00      A    O
ATOM   3258  ND2 ASN A 222      29.880  20.392   5.160  1.00  0.00      A    N
ATOM   3259 HD21 ASN A 222      29.158  20.420   4.468  1.00  0.00      A    H
ATOM   3260 HD22 ASN A 222      29.757  20.364   6.152  1.00  0.00      A    H
ATOM   3261  C   ASN A 222      31.575  21.331   7.646  1.00  0.00      A    C
ATOM   3262  O   ASN A 222      30.380  21.477   7.932  1.00  0.00      A    O
ATOM   3263  N   PRO A 223      32.486  22.294   7.801  1.00  0.00      A    N
ATOM   3264  CD  PRO A 223      33.915  22.119   7.518  1.00  0.00      A    C
ATOM   3265  HD1 PRO A 223      34.102  22.360   6.449  1.00  0.00      A    H
ATOM   3266  HD2 PRO A 223      34.408  21.168   7.812  1.00  0.00      A    H
ATOM   3267  CA  PRO A 223      32.091  23.658   8.294  1.00  0.00      A    C
ATOM   3268  HA  PRO A 223      31.643  23.511   9.265  1.00  0.00      A    H
ATOM   3269  CB  PRO A 223      33.556  24.345   8.365  1.00  0.00      A    C
ATOM   3270  HB1 PRO A 223      33.651  24.896   7.405  1.00  0.00      A    H
ATOM   3271  HB2 PRO A 223      33.625  25.153   9.124  1.00  0.00      A    H
ATOM   3272  CG  PRO A 223      34.615  23.264   8.350  1.00  0.00      A    C
ATOM   3273  HG1 PRO A 223      35.519  23.717   7.889  1.00  0.00      A    H
ATOM   3274  HG2 PRO A 223      34.810  22.839   9.358  1.00  0.00      A    H
ATOM   3275  C   PRO A 223      30.980  24.398   7.506  1.00  0.00      A    C
ATOM   3276  O   PRO A 223      30.779  23.954   6.350  1.00  0.00      A    O
ATOM   3277  N   PRO A 224      30.384  25.424   8.088  1.00  0.00      A    N
ATOM   3278  CD  PRO A 224      30.676  26.054   9.361  1.00  0.00      A    C
ATOM   3279  HD1 PRO A 224      31.764  26.247   9.475  1.00  0.00      A    H
ATOM   3280  HD2 PRO A 224      30.487  25.359  10.207  1.00  0.00      A    H
ATOM   3281  CA  PRO A 224      29.151  25.956   7.506  1.00  0.00      A    C
ATOM   3282  HA  PRO A 224      28.503  25.171   7.146  1.00  0.00      A    H
ATOM   3283  CB  PRO A 224      28.468  26.720   8.591  1.00  0.00      A    C
ATOM   3284  HB1 PRO A 224      27.863  27.597   8.275  1.00  0.00      A    H
ATOM   3285  HB2 PRO A 224      27.881  26.003   9.203  1.00  0.00      A    H
ATOM   3286  CG  PRO A 224      29.677  27.227   9.382  1.00  0.00      A    C
ATOM   3287  HG1 PRO A 224      30.232  28.125   9.037  1.00  0.00      A    H
ATOM   3288  HG2 PRO A 224      29.372  27.450  10.427  1.00  0.00      A    H
ATOM   3289  C   PRO A 224      29.380  26.812   6.216  1.00  0.00      A    C
ATOM   3290  O   PRO A 224      30.538  27.203   5.964  1.00  0.00      A    O
ATOM   3291  N   ASN A 225      28.360  27.042   5.371  1.00  0.00      A    N
ATOM   3292  HN  ASN A 225      27.478  26.741   5.724  1.00  0.00      A    H
ATOM   3293  CA  ASN A 225      28.386  27.709   4.043  1.00  0.00      A    C
ATOM   3294  HA  ASN A 225      29.389  27.550   3.675  1.00  0.00      A    H
ATOM   3295  CB  ASN A 225      27.239  27.126   3.156  1.00  0.00      A    C
ATOM   3296  HB1 ASN A 225      26.332  27.156   3.797  1.00  0.00      A    H
ATOM   3297  HB2 ASN A 225      27.071  27.662   2.198  1.00  0.00      A    H
ATOM   3298  CG  ASN A 225      27.483  25.668   2.738  1.00  0.00      A    C
ATOM   3299  OD1 ASN A 225      28.292  25.385   1.885  1.00  0.00      A    O
ATOM   3300  ND2 ASN A 225      26.916  24.532   3.385  1.00  0.00      A    N
ATOM   3301 HD21 ASN A 225      27.233  23.606   3.184  1.00  0.00      A    H
ATOM   3302 HD22 ASN A 225      26.319  24.590   4.185  1.00  0.00      A    H
ATOM   3303  C   ASN A 225      28.084  29.166   4.337  1.00  0.00      A    C
ATOM   3304  O   ASN A 225      26.997  29.407   4.838  1.00  0.00      A    O
ATOM   3305  N   PRO A 226      28.977  30.166   4.056  1.00  0.00      A    N
ATOM   3306  CD  PRO A 226      30.423  29.963   3.866  1.00  0.00      A    C
ATOM   3307  HD1 PRO A 226      30.604  29.541   2.855  1.00  0.00      A    H
ATOM   3308  HD2 PRO A 226      30.908  29.192   4.502  1.00  0.00      A    H
ATOM   3309  CA  PRO A 226      28.625  31.599   4.182  1.00  0.00      A    C
ATOM   3310  HA  PRO A 226      28.212  31.782   5.163  1.00  0.00      A    H
ATOM   3311  CB  PRO A 226      29.977  32.367   4.015  1.00  0.00      A    C
ATOM   3312  HB1 PRO A 226      30.075  32.768   2.984  1.00  0.00      A    H
ATOM   3313  HB2 PRO A 226      29.982  33.142   4.811  1.00  0.00      A    H
ATOM   3314  CG  PRO A 226      31.092  31.330   4.093  1.00  0.00      A    C
ATOM   3315  HG1 PRO A 226      31.898  31.474   3.342  1.00  0.00      A    H
ATOM   3316  HG2 PRO A 226      31.536  31.408   5.108  1.00  0.00      A    H
ATOM   3317  C   PRO A 226      27.567  32.063   3.233  1.00  0.00      A    C
ATOM   3318  O   PRO A 226      27.080  31.292   2.431  1.00  0.00      A    O
ATOM   3319  N   GLY A 227      27.152  33.357   3.331  1.00  0.00      A    N
ATOM   3320  HN  GLY A 227      27.642  33.922   3.991  1.00  0.00      A    H
ATOM   3321  CA  GLY A 227      26.062  33.786   2.471  1.00  0.00      A    C
ATOM   3322  HA1 GLY A 227      25.228  33.123   2.648  1.00  0.00      A    H
ATOM   3323  HA2 GLY A 227      25.801  34.786   2.784  1.00  0.00      A    H
ATOM   3324  C   GLY A 227      26.354  33.826   0.973  1.00  0.00      A    C
ATOM   3325  O   GLY A 227      25.822  33.003   0.246  1.00  0.00      A    O
ATOM   3326  N   PRO A 228      27.064  34.845   0.454  1.00  0.00      A    N
ATOM   3327  CD  PRO A 228      27.331  36.052   1.257  1.00  0.00      A    C
ATOM   3328  HD1 PRO A 228      27.841  35.694   2.177  1.00  0.00      A    H
ATOM   3329  HD2 PRO A 228      26.385  36.584   1.496  1.00  0.00      A    H
ATOM   3330  CA  PRO A 228      27.364  35.035  -0.946  1.00  0.00      A    C
ATOM   3331  HA  PRO A 228      26.513  34.820  -1.576  1.00  0.00      A    H
ATOM   3332  CB  PRO A 228      27.736  36.538  -1.069  1.00  0.00      A    C
ATOM   3333  HB1 PRO A 228      28.453  36.835  -1.864  1.00  0.00      A    H
ATOM   3334  HB2 PRO A 228      26.818  37.153  -1.189  1.00  0.00      A    H
ATOM   3335  CG  PRO A 228      28.224  36.895   0.342  1.00  0.00      A    C
ATOM   3336  HG1 PRO A 228      29.314  36.692   0.419  1.00  0.00      A    H
ATOM   3337  HG2 PRO A 228      27.950  37.920   0.673  1.00  0.00      A    H
ATOM   3338  C   PRO A 228      28.577  34.201  -1.402  1.00  0.00      A    C
ATOM   3339  O   PRO A 228      29.320  33.687  -0.586  1.00  0.00      A    O
ATOM   3340  N   THR A 229      28.717  34.179  -2.769  1.00  0.00      A    N
ATOM   3341  HN  THR A 229      28.008  34.567  -3.353  1.00  0.00      A    H
ATOM   3342  CA  THR A 229      29.932  33.604  -3.361  1.00  0.00      A    C
ATOM   3343  HA  THR A 229      30.487  33.074  -2.601  1.00  0.00      A    H
ATOM   3344  CB  THR A 229      29.661  32.548  -4.436  1.00  0.00      A    C
ATOM   3345  HB  THR A 229      29.148  33.075  -5.268  1.00  0.00      A    H
ATOM   3346  OG1 THR A 229      28.812  31.562  -4.002  1.00  0.00      A    O
ATOM   3347  HG1 THR A 229      27.907  31.880  -4.036  1.00  0.00      A    H
ATOM   3348  CG2 THR A 229      30.933  31.913  -4.958  1.00  0.00      A    C
ATOM   3349 HG21 THR A 229      30.776  31.060  -5.652  1.00  0.00      A    H
ATOM   3350 HG22 THR A 229      31.583  32.643  -5.486  1.00  0.00      A    H
ATOM   3351 HG23 THR A 229      31.541  31.460  -4.146  1.00  0.00      A    H
ATOM   3352  C   THR A 229      30.872  34.709  -4.000  1.00  0.00      A    C
ATOM   3353  O   THR A 229      30.604  35.333  -5.061  1.00  0.00      A    O
ATOM   3354  N   PRO A 230      32.021  35.043  -3.382  1.00  0.00      A    N
ATOM   3355  CD  PRO A 230      32.368  34.530  -2.037  1.00  0.00      A    C
ATOM   3356  HD1 PRO A 230      32.642  33.469  -2.218  1.00  0.00      A    H
ATOM   3357  HD2 PRO A 230      31.463  34.667  -1.408  1.00  0.00      A    H
ATOM   3358  CA  PRO A 230      32.947  36.099  -3.816  1.00  0.00      A    C
ATOM   3359  HA  PRO A 230      32.367  36.999  -3.957  1.00  0.00      A    H
ATOM   3360  CB  PRO A 230      34.017  36.228  -2.651  1.00  0.00      A    C
ATOM   3361  HB1 PRO A 230      35.058  35.979  -2.950  1.00  0.00      A    H
ATOM   3362  HB2 PRO A 230      34.014  37.302  -2.367  1.00  0.00      A    H
ATOM   3363  CG  PRO A 230      33.591  35.341  -1.499  1.00  0.00      A    C
ATOM   3364  HG1 PRO A 230      34.338  34.636  -1.075  1.00  0.00      A    H
ATOM   3365  HG2 PRO A 230      33.125  35.881  -0.648  1.00  0.00      A    H
ATOM   3366  C   PRO A 230      33.552  35.816  -5.215  1.00  0.00      A    C
ATOM   3367  O   PRO A 230      33.470  36.764  -6.032  1.00  0.00      A    O
ATOM   3368  N   PRO A 231      34.170  34.716  -5.575  1.00  0.00      A    N
ATOM   3369  CD  PRO A 231      34.569  33.750  -4.596  1.00  0.00      A    C
ATOM   3370  HD1 PRO A 231      33.685  33.293  -4.104  1.00  0.00      A    H
ATOM   3371  HD2 PRO A 231      35.235  34.146  -3.800  1.00  0.00      A    H
ATOM   3372  CA  PRO A 231      34.917  34.606  -6.786  1.00  0.00      A    C
ATOM   3373  HA  PRO A 231      35.341  35.569  -7.025  1.00  0.00      A    H
ATOM   3374  CB  PRO A 231      35.855  33.439  -6.577  1.00  0.00      A    C
ATOM   3375  HB1 PRO A 231      36.089  32.747  -7.414  1.00  0.00      A    H
ATOM   3376  HB2 PRO A 231      36.790  33.829  -6.120  1.00  0.00      A    H
ATOM   3377  CG  PRO A 231      35.116  32.710  -5.507  1.00  0.00      A    C
ATOM   3378  HG1 PRO A 231      34.282  32.206  -6.040  1.00  0.00      A    H
ATOM   3379  HG2 PRO A 231      35.616  31.925  -4.901  1.00  0.00      A    H
ATOM   3380  C   PRO A 231      34.006  34.266  -7.982  1.00  0.00      A    C
ATOM   3381  O   PRO A 231      34.493  33.933  -9.036  1.00  0.00      A    O
ATOM   3382  N   SER A 232      32.665  34.222  -7.854  1.00  0.00      A    N
ATOM   3383  HN  SER A 232      32.205  34.479  -7.008  1.00  0.00      A    H
ATOM   3384  CA  SER A 232      31.839  33.663  -8.930  1.00  0.00      A    C
ATOM   3385  HA  SER A 232      32.206  32.713  -9.290  1.00  0.00      A    H
ATOM   3386  CB  SER A 232      30.459  33.127  -8.485  1.00  0.00      A    C
ATOM   3387  HB1 SER A 232      29.919  32.748  -9.379  1.00  0.00      A    H
ATOM   3388  HB2 SER A 232      30.649  32.262  -7.815  1.00  0.00      A    H
ATOM   3389  OG  SER A 232      29.750  34.055  -7.699  1.00  0.00      A    O
ATOM   3390  HG1 SER A 232      29.013  33.538  -7.367  1.00  0.00      A    H
ATOM   3391  C   SER A 232      31.574  34.502 -10.127  1.00  0.00      A    C
ATOM   3392  O   SER A 232      31.167  35.623  -9.954  1.00  0.00      A    O
ATOM   3393  N   PRO A 233      31.610  34.016 -11.348  1.00  0.00      A    N
ATOM   3394  CD  PRO A 233      32.712  33.169 -11.706  1.00  0.00      A    C
ATOM   3395  HD1 PRO A 233      32.245  32.162 -11.643  1.00  0.00      A    H
ATOM   3396  HD2 PRO A 233      33.580  33.249 -11.018  1.00  0.00      A    H
ATOM   3397  CA  PRO A 233      30.971  34.634 -12.502  1.00  0.00      A    C
ATOM   3398  HA  PRO A 233      31.126  35.702 -12.485  1.00  0.00      A    H
ATOM   3399  CB  PRO A 233      31.602  33.885 -13.631  1.00  0.00      A    C
ATOM   3400  HB1 PRO A 233      31.216  32.880 -13.907  1.00  0.00      A    H
ATOM   3401  HB2 PRO A 233      31.701  34.549 -14.516  1.00  0.00      A    H
ATOM   3402  CG  PRO A 233      33.030  33.666 -13.079  1.00  0.00      A    C
ATOM   3403  HG1 PRO A 233      33.627  32.999 -13.738  1.00  0.00      A    H
ATOM   3404  HG2 PRO A 233      33.411  34.705 -12.976  1.00  0.00      A    H
ATOM   3405  C   PRO A 233      29.477  34.438 -12.552  1.00  0.00      A    C
ATOM   3406  O   PRO A 233      28.896  33.754 -11.707  1.00  0.00      A    O
ATOM   3407  N   VAL A 234      28.847  35.052 -13.541  1.00  0.00      A    N
ATOM   3408  HN  VAL A 234      29.260  35.805 -14.048  1.00  0.00      A    H
ATOM   3409  CA  VAL A 234      27.369  34.821 -13.698  1.00  0.00      A    C
ATOM   3410  HA  VAL A 234      26.978  34.285 -12.845  1.00  0.00      A    H
ATOM   3411  CB  VAL A 234      26.544  36.007 -14.103  1.00  0.00      A    C
ATOM   3412  HB  VAL A 234      26.733  36.181 -15.184  1.00  0.00      A    H
ATOM   3413  CG1 VAL A 234      25.109  35.611 -13.900  1.00  0.00      A    C
ATOM   3414 HG11 VAL A 234      24.802  35.377 -12.859  1.00  0.00      A    H
ATOM   3415 HG12 VAL A 234      24.608  36.589 -14.063  1.00  0.00      A    H
ATOM   3416 HG13 VAL A 234      24.710  34.816 -14.566  1.00  0.00      A    H
ATOM   3417  CG2 VAL A 234      26.899  37.221 -13.315  1.00  0.00      A    C
ATOM   3418 HG21 VAL A 234      27.985  37.452 -13.341  1.00  0.00      A    H
ATOM   3419 HG22 VAL A 234      26.310  38.135 -13.546  1.00  0.00      A    H
ATOM   3420 HG23 VAL A 234      26.729  37.012 -12.238  1.00  0.00      A    H
ATOM   3421  C   VAL A 234      27.192  33.709 -14.750  1.00  0.00      A    C
ATOM   3422  O   VAL A 234      26.561  33.846 -15.789  1.00  0.00      A    O
ATOM   3423  N   LYS A 235      27.698  32.550 -14.389  1.00  0.00      A    N
ATOM   3424  HN  LYS A 235      28.100  32.364 -13.495  1.00  0.00      A    H
ATOM   3425  CA  LYS A 235      27.459  31.295 -15.117  1.00  0.00      A    C
ATOM   3426  HA  LYS A 235      26.447  31.306 -15.494  1.00  0.00      A    H
ATOM   3427  CB  LYS A 235      28.547  31.201 -16.194  1.00  0.00      A    C
ATOM   3428  HB1 LYS A 235      28.304  31.978 -16.950  1.00  0.00      A    H
ATOM   3429  HB2 LYS A 235      29.612  31.242 -15.879  1.00  0.00      A    H
ATOM   3430  CG  LYS A 235      28.423  29.958 -17.039  1.00  0.00      A    C
ATOM   3431  HG1 LYS A 235      29.007  29.109 -16.623  1.00  0.00      A    H
ATOM   3432  HG2 LYS A 235      27.323  29.800 -17.051  1.00  0.00      A    H
ATOM   3433  CD  LYS A 235      28.928  30.299 -18.497  1.00  0.00      A    C
ATOM   3434  HD1 LYS A 235      28.312  31.079 -18.995  1.00  0.00      A    H
ATOM   3435  HD2 LYS A 235      29.916  30.805 -18.449  1.00  0.00      A    H
ATOM   3436  CE  LYS A 235      29.097  29.155 -19.507  1.00  0.00      A    C
ATOM   3437  HE1 LYS A 235      28.117  28.654 -19.661  1.00  0.00      A    H
ATOM   3438  HE2 LYS A 235      29.463  29.632 -20.441  1.00  0.00      A    H
ATOM   3439  NZ  LYS A 235      30.133  28.186 -19.044  1.00  0.00      A    N
ATOM   3440  HZ1 LYS A 235      30.739  27.898 -19.839  1.00  0.00      A    H
ATOM   3441  HZ2 LYS A 235      30.758  28.519 -18.283  1.00  0.00      A    H
ATOM   3442  HZ3 LYS A 235      29.711  27.317 -18.657  1.00  0.00      A    H
ATOM   3443  C   LYS A 235      27.713  30.212 -14.082  1.00  0.00      A    C
ATOM   3444  O   LYS A 235      28.827  30.208 -13.517  1.00  0.00      A    O
ATOM   3445  N   PRO A 236      26.739  29.388 -13.614  1.00  0.00      A    N
ATOM   3446  CD  PRO A 236      26.981  28.376 -12.544  1.00  0.00      A    C
ATOM   3447  HD1 PRO A 236      27.629  28.794 -11.744  1.00  0.00      A    H
ATOM   3448  HD2 PRO A 236      27.598  27.529 -12.913  1.00  0.00      A    H
ATOM   3449  CA  PRO A 236      25.320  29.482 -13.873  1.00  0.00      A    C
ATOM   3450  HA  PRO A 236      25.125  29.459 -14.935  1.00  0.00      A    H
ATOM   3451  CB  PRO A 236      24.740  28.339 -13.053  1.00  0.00      A    C
ATOM   3452  HB1 PRO A 236      23.751  28.388 -12.550  1.00  0.00      A    H
ATOM   3453  HB2 PRO A 236      24.614  27.469 -13.732  1.00  0.00      A    H
ATOM   3454  CG  PRO A 236      25.696  27.994 -11.864  1.00  0.00      A    C
ATOM   3455  HG1 PRO A 236      25.454  28.713 -11.052  1.00  0.00      A    H
ATOM   3456  HG2 PRO A 236      25.587  26.917 -11.614  1.00  0.00      A    H
ATOM   3457  C   PRO A 236      24.785  30.796 -13.290  1.00  0.00      A    C
ATOM   3458  O   PRO A 236      25.577  31.510 -12.627  1.00  0.00      A    O
ATOM   3459  N   PRO A 237      23.540  31.139 -13.512  1.00  0.00      A    N
ATOM   3460  CD  PRO A 237      22.653  30.521 -14.484  1.00  0.00      A    C
ATOM   3461  HD1 PRO A 237      22.128  29.625 -14.090  1.00  0.00      A    H
ATOM   3462  HD2 PRO A 237      23.192  30.140 -15.378  1.00  0.00      A    H
ATOM   3463  CA  PRO A 237      23.019  32.437 -13.077  1.00  0.00      A    C
ATOM   3464  HA  PRO A 237      23.642  33.213 -13.497  1.00  0.00      A    H
ATOM   3465  CB  PRO A 237      21.531  32.315 -13.447  1.00  0.00      A    C
ATOM   3466  HB1 PRO A 237      21.066  31.495 -12.859  1.00  0.00      A    H
ATOM   3467  HB2 PRO A 237      21.061  33.306 -13.269  1.00  0.00      A    H
ATOM   3468  CG  PRO A 237      21.590  31.578 -14.833  1.00  0.00      A    C
ATOM   3469  HG1 PRO A 237      20.581  31.186 -15.079  1.00  0.00      A    H
ATOM   3470  HG2 PRO A 237      21.905  32.299 -15.618  1.00  0.00      A    H
ATOM   3471  C   PRO A 237      23.083  32.724 -11.623  1.00  0.00      A    C
ATOM   3472  O   PRO A 237      23.094  31.780 -10.809  1.00  0.00      A    O
ATOM   3473  N   THR A 238      23.228  33.962 -11.237  1.00  0.00      A    N
ATOM   3474  HN  THR A 238      23.129  34.709 -11.891  1.00  0.00      A    H
ATOM   3475  CA  THR A 238      23.219  34.346  -9.837  1.00  0.00      A    C
ATOM   3476  HA  THR A 238      22.528  33.738  -9.272  1.00  0.00      A    H
ATOM   3477  CB  THR A 238      24.599  34.079  -9.259  1.00  0.00      A    C
ATOM   3478  HB  THR A 238      24.796  33.029  -9.563  1.00  0.00      A    H
ATOM   3479  OG1 THR A 238      24.533  34.239  -7.850  1.00  0.00      A    O
ATOM   3480  HG1 THR A 238      25.397  34.131  -7.445  1.00  0.00      A    H
ATOM   3481  CG2 THR A 238      25.687  35.017  -9.645  1.00  0.00      A    C
ATOM   3482 HG21 THR A 238      25.732  35.045 -10.755  1.00  0.00      A    H
ATOM   3483 HG22 THR A 238      25.565  36.071  -9.318  1.00  0.00      A    H
ATOM   3484 HG23 THR A 238      26.715  34.744  -9.325  1.00  0.00      A    H
ATOM   3485  C   THR A 238      22.601  35.756  -9.506  1.00  0.00      A    C
ATOM   3486  O   THR A 238      21.922  36.288 -10.400  1.00  0.00      A    O
ATOM   3487  N   VAL A 239      22.835  36.307  -8.335  1.00  0.00      A    N
ATOM   3488  HN  VAL A 239      23.582  35.866  -7.843  1.00  0.00      A    H
ATOM   3489  CA  VAL A 239      22.257  37.579  -7.882  1.00  0.00      A    C
ATOM   3490  HA  VAL A 239      21.610  37.926  -8.674  1.00  0.00      A    H
ATOM   3491  CB  VAL A 239      21.355  37.480  -6.602  1.00  0.00      A    C
ATOM   3492  HB  VAL A 239      21.984  37.339  -5.697  1.00  0.00      A    H
ATOM   3493  CG1 VAL A 239      20.582  38.772  -6.395  1.00  0.00      A    C
ATOM   3494 HG11 VAL A 239      20.179  38.774  -5.359  1.00  0.00      A    H
ATOM   3495 HG12 VAL A 239      21.281  39.621  -6.546  1.00  0.00      A    H
ATOM   3496 HG13 VAL A 239      19.688  38.816  -7.053  1.00  0.00      A    H
ATOM   3497  CG2 VAL A 239      20.479  36.255  -6.715  1.00  0.00      A    C
ATOM   3498 HG21 VAL A 239      21.025  35.288  -6.673  1.00  0.00      A    H
ATOM   3499 HG22 VAL A 239      19.900  36.282  -5.767  1.00  0.00      A    H
ATOM   3500 HG23 VAL A 239      19.752  36.212  -7.553  1.00  0.00      A    H
ATOM   3501  C   VAL A 239      23.511  38.494  -7.680  1.00  0.00      A    C
ATOM   3502  O   VAL A 239      24.533  38.047  -7.181  1.00  0.00      A    O
ATOM   3503  N   CYS A 240      23.352  39.744  -8.035  1.00  0.00      A    N
ATOM   3504  HN  CYS A 240      22.538  40.094  -8.490  1.00  0.00      A    H
ATOM   3505  CA  CYS A 240      24.362  40.722  -7.618  1.00  0.00      A    C
ATOM   3506  HA  CYS A 240      25.346  40.325  -7.417  1.00  0.00      A    H
ATOM   3507  CB  CYS A 240      24.604  41.617  -8.842  1.00  0.00      A    C
ATOM   3508  HB1 CYS A 240      25.386  42.344  -8.534  1.00  0.00      A    H
ATOM   3509  HB2 CYS A 240      24.977  40.938  -9.638  1.00  0.00      A    H
ATOM   3510  SG  CYS A 240      23.231  42.404  -9.790  1.00  0.00      A    S
ATOM   3511  C   CYS A 240      24.003  41.372  -6.335  1.00  0.00      A    C
ATOM   3512  O   CYS A 240      24.382  40.862  -5.319  1.00  0.00      A    O
ATOM   3513  N   ASP A 241      23.235  42.475  -6.394  1.00  0.00      A    N
ATOM   3514  HN  ASP A 241      23.010  42.850  -7.290  1.00  0.00      A    H
ATOM   3515  CA  ASP A 241      22.946  43.152  -5.168  1.00  0.00      A    C
ATOM   3516  HA  ASP A 241      23.768  43.035  -4.478  1.00  0.00      A    H
ATOM   3517  CB  ASP A 241      22.805  44.676  -5.368  1.00  0.00      A    C
ATOM   3518  HB1 ASP A 241      23.672  44.869  -6.036  1.00  0.00      A    H
ATOM   3519  HB2 ASP A 241      21.852  44.916  -5.886  1.00  0.00      A    H
ATOM   3520  CG  ASP A 241      22.988  45.453  -4.105  1.00  0.00      A    C
ATOM   3521  OD1 ASP A 241      23.104  44.891  -3.025  1.00  0.00      A    O
ATOM   3522  OD2 ASP A 241      23.078  46.691  -4.252  1.00  0.00      A    O
ATOM   3523  C   ASP A 241      21.673  42.541  -4.505  1.00  0.00      A    C
ATOM   3524  O   ASP A 241      21.670  41.379  -4.165  1.00  0.00      A    O
ATOM   3525  N   SER A 242      20.606  43.378  -4.362  1.00  0.00      A    N
ATOM   3526  HN  SER A 242      20.690  44.304  -4.723  1.00  0.00      A    H
ATOM   3527  CA  SER A 242      19.299  42.970  -3.829  1.00  0.00      A    C
ATOM   3528  HA  SER A 242      19.387  42.321  -2.970  1.00  0.00      A    H
ATOM   3529  CB  SER A 242      18.333  44.127  -3.381  1.00  0.00      A    C
ATOM   3530  HB1 SER A 242      17.328  43.726  -3.129  1.00  0.00      A    H
ATOM   3531  HB2 SER A 242      18.681  44.532  -2.407  1.00  0.00      A    H
ATOM   3532  OG  SER A 242      18.076  45.073  -4.419  1.00  0.00      A    O
ATOM   3533  HG1 SER A 242      17.584  45.777  -3.990  1.00  0.00      A    H
ATOM   3534  C   SER A 242      18.546  42.081  -4.808  1.00  0.00      A    C
ATOM   3535  O   SER A 242      18.927  40.991  -5.131  1.00  0.00      A    O
ATOM   3536  N   TYR A 243      17.437  42.598  -5.446  1.00  0.00      A    N
ATOM   3537  HN  TYR A 243      17.336  43.588  -5.386  1.00  0.00      A    H
ATOM   3538  CA  TYR A 243      16.431  41.900  -6.304  1.00  0.00      A    C
ATOM   3539  HA  TYR A 243      16.248  40.956  -5.814  1.00  0.00      A    H
ATOM   3540  CB  TYR A 243      15.115  42.682  -6.364  1.00  0.00      A    C
ATOM   3541  HB1 TYR A 243      15.391  43.657  -6.822  1.00  0.00      A    H
ATOM   3542  HB2 TYR A 243      14.292  42.201  -6.934  1.00  0.00      A    H
ATOM   3543  CG  TYR A 243      14.511  42.967  -5.011  1.00  0.00      A    C
ATOM   3544  CD1 TYR A 243      14.250  44.247  -4.541  1.00  0.00      A    C
ATOM   3545  HD1 TYR A 243      14.467  45.060  -5.218  1.00  0.00      A    H
ATOM   3546  CE1 TYR A 243      13.953  44.533  -3.196  1.00  0.00      A    C
ATOM   3547  HE1 TYR A 243      13.578  45.496  -2.880  1.00  0.00      A    H
ATOM   3548  CZ  TYR A 243      13.974  43.524  -2.270  1.00  0.00      A    C
ATOM   3549  OH  TYR A 243      13.602  43.912  -0.936  1.00  0.00      A    O
ATOM   3550  HH  TYR A 243      13.361  44.840  -0.980  1.00  0.00      A    H
ATOM   3551  CD2 TYR A 243      14.432  41.946  -4.036  1.00  0.00      A    C
ATOM   3552  HD2 TYR A 243      14.505  40.904  -4.312  1.00  0.00      A    H
ATOM   3553  CE2 TYR A 243      14.227  42.234  -2.637  1.00  0.00      A    C
ATOM   3554  HE2 TYR A 243      14.186  41.405  -1.945  1.00  0.00      A    H
ATOM   3555  C   TYR A 243      16.935  41.587  -7.734  1.00  0.00      A    C
ATOM   3556  O   TYR A 243      16.177  41.138  -8.585  1.00  0.00      A    O
ATOM   3557  N   TYR A 244      18.219  41.788  -8.069  1.00  0.00      A    N
ATOM   3558  HN  TYR A 244      18.869  42.014  -7.348  1.00  0.00      A    H
ATOM   3559  CA  TYR A 244      18.708  41.709  -9.441  1.00  0.00      A    C
ATOM   3560  HA  TYR A 244      17.922  41.772 -10.179  1.00  0.00      A    H
ATOM   3561  CB  TYR A 244      19.684  42.814  -9.814  1.00  0.00      A    C
ATOM   3562  HB1 TYR A 244      20.706  42.577  -9.450  1.00  0.00      A    H
ATOM   3563  HB2 TYR A 244      19.760  42.973 -10.911  1.00  0.00      A    H
ATOM   3564  CG  TYR A 244      19.261  44.110  -9.101  1.00  0.00      A    C
ATOM   3565  CD1 TYR A 244      20.183  44.837  -8.288  1.00  0.00      A    C
ATOM   3566  HD1 TYR A 244      21.231  44.585  -8.348  1.00  0.00      A    H
ATOM   3567  CE1 TYR A 244      19.708  45.936  -7.559  1.00  0.00      A    C
ATOM   3568  HE1 TYR A 244      20.318  46.485  -6.857  1.00  0.00      A    H
ATOM   3569  CZ  TYR A 244      18.380  46.271  -7.545  1.00  0.00      A    C
ATOM   3570  OH  TYR A 244      17.895  47.340  -6.724  1.00  0.00      A    O
ATOM   3571  HH  TYR A 244      18.666  47.709  -6.288  1.00  0.00      A    H
ATOM   3572  CD2 TYR A 244      17.945  44.536  -9.240  1.00  0.00      A    C
ATOM   3573  HD2 TYR A 244      17.224  43.978  -9.819  1.00  0.00      A    H
ATOM   3574  CE2 TYR A 244      17.544  45.647  -8.463  1.00  0.00      A    C
ATOM   3575  HE2 TYR A 244      16.516  45.974  -8.426  1.00  0.00      A    H
ATOM   3576  C   TYR A 244      19.404  40.280  -9.616  1.00  0.00      A    C
ATOM   3577  O   TYR A 244      20.648  40.184  -9.498  1.00  0.00      A    O
ATOM   3578  N   THR A 245      18.539  39.248  -9.930  1.00  0.00      A    N
ATOM   3579  HN  THR A 245      17.561  39.437  -9.965  1.00  0.00      A    H
ATOM   3580  CA  THR A 245      18.957  37.883 -10.286  1.00  0.00      A    C
ATOM   3581  HA  THR A 245      19.813  37.700  -9.653  1.00  0.00      A    H
ATOM   3582  CB  THR A 245      17.915  36.775  -9.985  1.00  0.00      A    C
ATOM   3583  HB  THR A 245      16.978  37.167 -10.435  1.00  0.00      A    H
ATOM   3584  OG1 THR A 245      17.706  36.620  -8.646  1.00  0.00      A    O
ATOM   3585  HG1 THR A 245      17.241  37.399  -8.330  1.00  0.00      A    H
ATOM   3586  CG2 THR A 245      18.312  35.377 -10.454  1.00  0.00      A    C
ATOM   3587 HG21 THR A 245      18.461  35.374 -11.554  1.00  0.00      A    H
ATOM   3588 HG22 THR A 245      19.208  35.090  -9.862  1.00  0.00      A    H
ATOM   3589 HG23 THR A 245      17.522  34.642 -10.190  1.00  0.00      A    H
ATOM   3590  C   THR A 245      19.294  37.900 -11.727  1.00  0.00      A    C
ATOM   3591  O   THR A 245      18.433  37.920 -12.603  1.00  0.00      A    O
ATOM   3592  N   CYS A 246      20.535  37.885 -12.021  1.00  0.00      A    N
ATOM   3593  HN  CYS A 246      21.191  37.735 -11.286  1.00  0.00      A    H
ATOM   3594  CA  CYS A 246      21.086  37.930 -13.362  1.00  0.00      A    C
ATOM   3595  HA  CYS A 246      20.525  38.759 -13.768  1.00  0.00      A    H
ATOM   3596  CB  CYS A 246      22.521  38.409 -13.226  1.00  0.00      A    C
ATOM   3597  HB1 CYS A 246      23.094  37.706 -12.585  1.00  0.00      A    H
ATOM   3598  HB2 CYS A 246      22.984  38.295 -14.230  1.00  0.00      A    H
ATOM   3599  SG  CYS A 246      22.961  40.074 -12.691  1.00  0.00      A    S
ATOM   3600  C   CYS A 246      21.069  36.674 -14.254  1.00  0.00      A    C
ATOM   3601  O   CYS A 246      21.618  35.643 -13.867  1.00  0.00      A    O
ATOM   3602  N   PRO A 247      20.458  36.692 -15.482  1.00  0.00      A    N
ATOM   3603  CD  PRO A 247      19.717  37.808 -15.996  1.00  0.00      A    C
ATOM   3604  HD1 PRO A 247      20.264  38.739 -15.734  1.00  0.00      A    H
ATOM   3605  HD2 PRO A 247      18.746  37.964 -15.478  1.00  0.00      A    H
ATOM   3606  CA  PRO A 247      20.502  35.601 -16.404  1.00  0.00      A    C
ATOM   3607  HA  PRO A 247      20.117  34.763 -15.843  1.00  0.00      A    H
ATOM   3608  CB  PRO A 247      19.537  36.016 -17.515  1.00  0.00      A    C
ATOM   3609  HB1 PRO A 247      19.840  35.615 -18.506  1.00  0.00      A    H
ATOM   3610  HB2 PRO A 247      18.489  35.733 -17.277  1.00  0.00      A    H
ATOM   3611  CG  PRO A 247      19.677  37.559 -17.500  1.00  0.00      A    C
ATOM   3612  HG1 PRO A 247      20.671  37.804 -17.931  1.00  0.00      A    H
ATOM   3613  HG2 PRO A 247      18.928  38.287 -17.878  1.00  0.00      A    H
ATOM   3614  C   PRO A 247      22.013  35.336 -16.977  1.00  0.00      A    C
ATOM   3615  O   PRO A 247      22.899  36.208 -16.744  1.00  0.00      A    O
ATOM   3616  N   GLU A 248      22.339  34.198 -17.528  1.00  0.00      A    N
ATOM   3617  HN  GLU A 248      21.556  33.595 -17.657  1.00  0.00      A    H
ATOM   3618  CA  GLU A 248      23.671  33.655 -17.829  1.00  0.00      A    C
ATOM   3619  HA  GLU A 248      24.339  33.678 -16.980  1.00  0.00      A    H
ATOM   3620  CB  GLU A 248      23.499  32.247 -18.375  1.00  0.00      A    C
ATOM   3621  HB1 GLU A 248      22.741  31.715 -17.762  1.00  0.00      A    H
ATOM   3622  HB2 GLU A 248      23.195  32.408 -19.432  1.00  0.00      A    H
ATOM   3623  CG  GLU A 248      24.767  31.464 -18.231  1.00  0.00      A    C
ATOM   3624  HG1 GLU A 248      25.557  31.840 -18.916  1.00  0.00      A    H
ATOM   3625  HG2 GLU A 248      25.069  31.543 -17.165  1.00  0.00      A    H
ATOM   3626  CD  GLU A 248      24.398  30.018 -18.610  1.00  0.00      A    C
ATOM   3627  OE1 GLU A 248      25.190  29.572 -19.433  1.00  0.00      A    O
ATOM   3628  OE2 GLU A 248      23.455  29.317 -18.179  1.00  0.00      A    O
ATOM   3629  C   GLU A 248      24.506  34.529 -18.789  1.00  0.00      A    C
ATOM   3630  O   GLU A 248      23.993  34.824 -19.923  1.00  0.00      A    O
ATOM   3631  N   SER A 249      25.757  34.817 -18.425  1.00  0.00      A    N
ATOM   3632  HN  SER A 249      26.017  34.591 -17.490  1.00  0.00      A    H
ATOM   3633  CA  SER A 249      26.783  35.615 -19.093  1.00  0.00      A    C
ATOM   3634  HA  SER A 249      27.652  35.521 -18.458  1.00  0.00      A    H
ATOM   3635  CB  SER A 249      27.162  35.196 -20.552  1.00  0.00      A    C
ATOM   3636  HB1 SER A 249      28.131  35.657 -20.837  1.00  0.00      A    H
ATOM   3637  HB2 SER A 249      27.350  34.101 -20.532  1.00  0.00      A    H
ATOM   3638  OG  SER A 249      26.148  35.544 -21.521  1.00  0.00      A    O
ATOM   3639  HG1 SER A 249      26.413  35.128 -22.345  1.00  0.00      A    H
ATOM   3640  C   SER A 249      26.545  37.147 -19.119  1.00  0.00      A    C
ATOM   3641  O   SER A 249      27.293  37.911 -19.704  1.00  0.00      A    O
ATOM   3642  N   SER A 250      25.481  37.614 -18.361  1.00  0.00      A    N
ATOM   3643  HN  SER A 250      24.779  37.073 -17.905  1.00  0.00      A    H
ATOM   3644  CA  SER A 250      25.204  39.011 -18.247  1.00  0.00      A    C
ATOM   3645  HA  SER A 250      25.438  39.554 -19.150  1.00  0.00      A    H
ATOM   3646  CB  SER A 250      23.673  39.206 -17.954  1.00  0.00      A    C
ATOM   3647  HB1 SER A 250      23.411  40.282 -18.037  1.00  0.00      A    H
ATOM   3648  HB2 SER A 250      23.194  38.645 -18.784  1.00  0.00      A    H
ATOM   3649  OG  SER A 250      23.241  38.727 -16.680  1.00  0.00      A    O
ATOM   3650  HG1 SER A 250      23.118  37.775 -16.691  1.00  0.00      A    H
ATOM   3651  C   SER A 250      26.070  39.606 -17.117  1.00  0.00      A    C
ATOM   3652  O   SER A 250      26.617  38.799 -16.343  1.00  0.00      A    O
ATOM   3653  N   THR A 251      26.155  40.994 -17.027  1.00  0.00      A    N
ATOM   3654  HN  THR A 251      25.713  41.599 -17.685  1.00  0.00      A    H
ATOM   3655  CA  THR A 251      26.891  41.681 -16.036  1.00  0.00      A    C
ATOM   3656  HA  THR A 251      27.153  41.133 -15.143  1.00  0.00      A    H
ATOM   3657  CB  THR A 251      28.189  42.406 -16.566  1.00  0.00      A    C
ATOM   3658  HB  THR A 251      27.857  43.019 -17.430  1.00  0.00      A    H
ATOM   3659  OG1 THR A 251      29.179  41.521 -16.895  1.00  0.00      A    O
ATOM   3660  HG1 THR A 251      28.836  40.895 -17.536  1.00  0.00      A    H
ATOM   3661  CG2 THR A 251      28.974  43.353 -15.583  1.00  0.00      A    C
ATOM   3662 HG21 THR A 251      29.749  43.856 -16.199  1.00  0.00      A    H
ATOM   3663 HG22 THR A 251      28.292  44.120 -15.156  1.00  0.00      A    H
ATOM   3664 HG23 THR A 251      29.438  42.717 -14.798  1.00  0.00      A    H
ATOM   3665  C   THR A 251      26.016  42.807 -15.452  1.00  0.00      A    C
ATOM   3666  O   THR A 251      25.343  43.556 -16.083  1.00  0.00      A    O
ATOM   3667  N   CYS A 252      26.065  42.934 -14.095  1.00  0.00      A    N
ATOM   3668  HN  CYS A 252      26.572  42.267 -13.555  1.00  0.00      A    H
ATOM   3669  CA  CYS A 252      25.418  43.887 -13.247  1.00  0.00      A    C
ATOM   3670  HA  CYS A 252      24.365  43.992 -13.463  1.00  0.00      A    H
ATOM   3671  CB  CYS A 252      25.352  43.127 -11.894  1.00  0.00      A    C
ATOM   3672  HB1 CYS A 252      25.058  42.084 -12.140  1.00  0.00      A    H
ATOM   3673  HB2 CYS A 252      26.304  43.130 -11.323  1.00  0.00      A    H
ATOM   3674  SG  CYS A 252      24.146  43.880 -10.782  1.00  0.00      A    S
ATOM   3675  C   CYS A 252      26.156  45.275 -13.236  1.00  0.00      A    C
ATOM   3676  O   CYS A 252      27.121  45.558 -12.574  1.00  0.00      A    O
ATOM   3677  N   CYS A 253      25.675  46.119 -14.119  1.00  0.00      A    N
ATOM   3678  HN  CYS A 253      24.917  45.891 -14.725  1.00  0.00      A    H
ATOM   3679  CA  CYS A 253      26.059  47.561 -14.024  1.00  0.00      A    C
ATOM   3680  HA  CYS A 253      27.025  47.632 -13.546  1.00  0.00      A    H
ATOM   3681  CB  CYS A 253      26.191  48.131 -15.430  1.00  0.00      A    C
ATOM   3682  HB1 CYS A 253      26.233  49.238 -15.340  1.00  0.00      A    H
ATOM   3683  HB2 CYS A 253      27.179  47.812 -15.826  1.00  0.00      A    H
ATOM   3684  SG  CYS A 253      24.838  47.795 -16.552  1.00  0.00      A    S
ATOM   3685  HG1 CYS A 253      25.386  48.571 -17.476  1.00  0.00      A    H
ATOM   3686  C   CYS A 253      25.003  48.359 -13.240  1.00  0.00      A    C
ATOM   3687  O   CYS A 253      23.910  47.929 -13.086  1.00  0.00      A    O
ATOM   3688  N   CYS A 254      25.385  49.551 -12.671  1.00  0.00      A    N
ATOM   3689  HN  CYS A 254      26.312  49.917 -12.708  1.00  0.00      A    H
ATOM   3690  CA  CYS A 254      24.448  50.440 -12.009  1.00  0.00      A    C
ATOM   3691  HA  CYS A 254      23.742  49.933 -11.368  1.00  0.00      A    H
ATOM   3692  CB  CYS A 254      25.254  51.353 -10.955  1.00  0.00      A    C
ATOM   3693  HB1 CYS A 254      24.673  51.904 -10.185  1.00  0.00      A    H
ATOM   3694  HB2 CYS A 254      26.077  50.756 -10.506  1.00  0.00      A    H
ATOM   3695  SG  CYS A 254      26.076  52.780 -11.928  1.00  0.00      A    S
ATOM   3696  HG1 CYS A 254      26.997  52.957 -10.991  1.00  0.00      A    H
ATOM   3697  C   CYS A 254      23.597  51.221 -12.923  1.00  0.00      A    C
ATOM   3698  O   CYS A 254      23.837  51.328 -14.147  1.00  0.00      A    O
ATOM   3699  N   ALA A 255      22.563  51.885 -12.307  1.00  0.00      A    N
ATOM   3700  HN  ALA A 255      22.424  51.688 -11.340  1.00  0.00      A    H
ATOM   3701  CA  ALA A 255      21.737  53.014 -12.823  1.00  0.00      A    C
ATOM   3702  HA  ALA A 255      21.581  52.942 -13.889  1.00  0.00      A    H
ATOM   3703  CB  ALA A 255      20.330  52.984 -12.174  1.00  0.00      A    C
ATOM   3704  HB1 ALA A 255      20.478  53.109 -11.080  1.00  0.00      A    H
ATOM   3705  HB2 ALA A 255      19.804  53.887 -12.551  1.00  0.00      A    H
ATOM   3706  HB3 ALA A 255      19.814  52.036 -12.441  1.00  0.00      A    H
ATOM   3707  C   ALA A 255      22.348  54.426 -12.620  1.00  0.00      A    C
ATOM   3708  O   ALA A 255      22.388  54.919 -11.477  1.00  0.00      A    O
ATOM   3709  N   PHE A 256      22.825  54.989 -13.721  1.00  0.00      A    N
ATOM   3710  HN  PHE A 256      22.913  54.532 -14.602  1.00  0.00      A    H
ATOM   3711  CA  PHE A 256      23.402  56.333 -13.763  1.00  0.00      A    C
ATOM   3712  HA  PHE A 256      24.227  56.347 -13.066  1.00  0.00      A    H
ATOM   3713  CB  PHE A 256      24.012  56.628 -15.129  1.00  0.00      A    C
ATOM   3714  HB1 PHE A 256      23.203  56.689 -15.888  1.00  0.00      A    H
ATOM   3715  HB2 PHE A 256      24.540  57.605 -15.098  1.00  0.00      A    H
ATOM   3716  CG  PHE A 256      25.028  55.594 -15.636  1.00  0.00      A    C
ATOM   3717  CD1 PHE A 256      25.011  55.109 -16.955  1.00  0.00      A    C
ATOM   3718  HD1 PHE A 256      24.276  55.575 -17.595  1.00  0.00      A    H
ATOM   3719  CE1 PHE A 256      25.929  54.118 -17.398  1.00  0.00      A    C
ATOM   3720  HE1 PHE A 256      25.806  53.694 -18.383  1.00  0.00      A    H
ATOM   3721  CZ  PHE A 256      26.924  53.687 -16.443  1.00  0.00      A    C
ATOM   3722  HZ  PHE A 256      27.520  52.841 -16.753  1.00  0.00      A    H
ATOM   3723  CD2 PHE A 256      25.929  55.078 -14.744  1.00  0.00      A    C
ATOM   3724  HD2 PHE A 256      26.110  55.451 -13.747  1.00  0.00      A    H
ATOM   3725  CE2 PHE A 256      26.888  54.107 -15.163  1.00  0.00      A    C
ATOM   3726  HE2 PHE A 256      27.564  53.724 -14.412  1.00  0.00      A    H
ATOM   3727  C   PHE A 256      22.613  57.536 -13.260  1.00  0.00      A    C
ATOM   3728  O   PHE A 256      22.963  58.255 -12.326  1.00  0.00      A    O
ATOM   3729  N   GLU A 257      21.383  57.763 -13.793  1.00  0.00      A    N
ATOM   3730  HN  GLU A 257      21.072  57.120 -14.489  1.00  0.00      A    H
ATOM   3731  CA  GLU A 257      20.474  58.814 -13.292  1.00  0.00      A    C
ATOM   3732  HA  GLU A 257      21.162  59.629 -13.125  1.00  0.00      A    H
ATOM   3733  CB  GLU A 257      19.519  59.282 -14.336  1.00  0.00      A    C
ATOM   3734  HB1 GLU A 257      19.035  58.344 -14.683  1.00  0.00      A    H
ATOM   3735  HB2 GLU A 257      18.767  59.926 -13.832  1.00  0.00      A    H
ATOM   3736  CG  GLU A 257      19.963  60.131 -15.521  1.00  0.00      A    C
ATOM   3737  HG1 GLU A 257      20.459  61.069 -15.192  1.00  0.00      A    H
ATOM   3738  HG2 GLU A 257      20.649  59.446 -16.065  1.00  0.00      A    H
ATOM   3739  CD  GLU A 257      18.749  60.543 -16.357  1.00  0.00      A    C
ATOM   3740  OE1 GLU A 257      18.599  59.871 -17.400  1.00  0.00      A    O
ATOM   3741  OE2 GLU A 257      17.972  61.410 -16.062  1.00  0.00      A    O
ATOM   3742  C   GLU A 257      19.805  58.517 -11.942  1.00  0.00      A    C
ATOM   3743  O   GLU A 257      18.735  58.937 -11.663  1.00  0.00      A    O
ATOM   3744  N   PHE A 258      20.378  57.683 -11.075  1.00  0.00      A    N
ATOM   3745  HN  PHE A 258      21.257  57.232 -11.213  1.00  0.00      A    H
ATOM   3746  CA  PHE A 258      19.779  57.279  -9.784  1.00  0.00      A    C
ATOM   3747  HA  PHE A 258      18.715  57.145  -9.917  1.00  0.00      A    H
ATOM   3748  CB  PHE A 258      20.334  55.865  -9.299  1.00  0.00      A    C
ATOM   3749  HB1 PHE A 258      20.123  55.257 -10.204  1.00  0.00      A    H
ATOM   3750  HB2 PHE A 258      21.386  56.033  -8.982  1.00  0.00      A    H
ATOM   3751  CG  PHE A 258      19.425  55.378  -8.226  1.00  0.00      A    C
ATOM   3752  CD1 PHE A 258      18.386  54.403  -8.412  1.00  0.00      A    C
ATOM   3753  HD1 PHE A 258      18.270  54.019  -9.415  1.00  0.00      A    H
ATOM   3754  CE1 PHE A 258      17.658  53.898  -7.368  1.00  0.00      A    C
ATOM   3755  HE1 PHE A 258      16.830  53.204  -7.378  1.00  0.00      A    H
ATOM   3756  CZ  PHE A 258      17.736  54.543  -6.092  1.00  0.00      A    C
ATOM   3757  HZ  PHE A 258      17.106  54.115  -5.326  1.00  0.00      A    H
ATOM   3758  CD2 PHE A 258      19.476  55.944  -6.943  1.00  0.00      A    C
ATOM   3759  HD2 PHE A 258      20.262  56.664  -6.768  1.00  0.00      A    H
ATOM   3760  CE2 PHE A 258      18.707  55.514  -5.860  1.00  0.00      A    C
ATOM   3761  HE2 PHE A 258      18.862  55.862  -4.850  1.00  0.00      A    H
ATOM   3762  C   PHE A 258      19.939  58.369  -8.765  1.00  0.00      A    C
ATOM   3763  O   PHE A 258      19.044  58.894  -8.143  1.00  0.00      A    O
ATOM   3764  N   GLY A 259      21.197  58.650  -8.442  1.00  0.00      A    N
ATOM   3765  HN  GLY A 259      21.951  58.129  -8.833  1.00  0.00      A    H
ATOM   3766  CA  GLY A 259      21.584  59.543  -7.353  1.00  0.00      A    C
ATOM   3767  HA1 GLY A 259      21.433  60.566  -7.663  1.00  0.00      A    H
ATOM   3768  HA2 GLY A 259      21.034  59.235  -6.476  1.00  0.00      A    H
ATOM   3769  C   GLY A 259      22.996  59.406  -7.079  1.00  0.00      A    C
ATOM   3770  O   GLY A 259      23.727  58.811  -7.844  1.00  0.00      A    O
ATOM   3771  N   ARG A 260      23.456  59.924  -5.923  1.00  0.00      A    N
ATOM   3772  HN  ARG A 260      22.803  60.379  -5.323  1.00  0.00      A    H
ATOM   3773  CA  ARG A 260      24.867  59.798  -5.505  1.00  0.00      A    C
ATOM   3774  HA  ARG A 260      25.558  60.081  -6.286  1.00  0.00      A    H
ATOM   3775  CB  ARG A 260      25.249  60.687  -4.275  1.00  0.00      A    C
ATOM   3776  HB1 ARG A 260      24.925  61.705  -4.581  1.00  0.00      A    H
ATOM   3777  HB2 ARG A 260      24.498  60.469  -3.486  1.00  0.00      A    H
ATOM   3778  CG  ARG A 260      26.734  60.632  -3.755  1.00  0.00      A    C
ATOM   3779  HG1 ARG A 260      27.062  59.576  -3.643  1.00  0.00      A    H
ATOM   3780  HG2 ARG A 260      27.525  61.075  -4.398  1.00  0.00      A    H
ATOM   3781  CD  ARG A 260      26.743  61.277  -2.410  1.00  0.00      A    C
ATOM   3782  HD1 ARG A 260      25.841  60.957  -1.845  1.00  0.00      A    H
ATOM   3783  HD2 ARG A 260      27.707  61.115  -1.882  1.00  0.00      A    H
ATOM   3784  NE  ARG A 260      26.653  62.746  -2.739  1.00  0.00      A    N
ATOM   3785  HE  ARG A 260      27.134  63.065  -3.556  1.00  0.00      A    H
ATOM   3786  CZ  ARG A 260      26.449  63.671  -1.815  1.00  0.00      A    C
ATOM   3787  NH1 ARG A 260      26.004  63.450  -0.614  1.00  0.00      A    N
ATOM   3788 HH11 ARG A 260      25.890  62.523  -0.255  1.00  0.00      A    H
ATOM   3789 HH12 ARG A 260      26.013  64.228   0.014  1.00  0.00      A    H
ATOM   3790  NH2 ARG A 260      26.793  64.941  -2.193  1.00  0.00      A    N
ATOM   3791 HH21 ARG A 260      27.280  65.063  -3.058  1.00  0.00      A    H
ATOM   3792 HH22 ARG A 260      26.667  65.682  -1.534  1.00  0.00      A    H
ATOM   3793  C   ARG A 260      25.138  58.348  -5.125  1.00  0.00      A    C
ATOM   3794  O   ARG A 260      25.840  57.622  -5.819  1.00  0.00      A    O
ATOM   3795  N   TYR A 261      24.394  57.773  -4.130  1.00  0.00      A    N
ATOM   3796  HN  TYR A 261      23.621  58.274  -3.748  1.00  0.00      A    H
ATOM   3797  CA  TYR A 261      24.536  56.378  -3.895  1.00  0.00      A    C
ATOM   3798  HA  TYR A 261      25.438  55.960  -4.319  1.00  0.00      A    H
ATOM   3799  CB  TYR A 261      24.442  56.011  -2.479  1.00  0.00      A    C
ATOM   3800  HB1 TYR A 261      23.698  56.655  -1.964  1.00  0.00      A    H
ATOM   3801  HB2 TYR A 261      24.116  54.964  -2.299  1.00  0.00      A    H
ATOM   3802  CG  TYR A 261      25.743  56.250  -1.744  1.00  0.00      A    C
ATOM   3803  CD1 TYR A 261      25.564  56.562  -0.357  1.00  0.00      A    C
ATOM   3804  HD1 TYR A 261      24.566  56.562   0.057  1.00  0.00      A    H
ATOM   3805  CE1 TYR A 261      26.622  56.742   0.565  1.00  0.00      A    C
ATOM   3806  HE1 TYR A 261      26.415  56.961   1.602  1.00  0.00      A    H
ATOM   3807  CZ  TYR A 261      27.913  56.843   0.021  1.00  0.00      A    C
ATOM   3808  OH  TYR A 261      28.886  57.209   1.007  1.00  0.00      A    O
ATOM   3809  HH  TYR A 261      29.729  57.192   0.548  1.00  0.00      A    H
ATOM   3810  CD2 TYR A 261      27.069  56.385  -2.227  1.00  0.00      A    C
ATOM   3811  HD2 TYR A 261      27.204  56.262  -3.292  1.00  0.00      A    H
ATOM   3812  CE2 TYR A 261      28.102  56.681  -1.356  1.00  0.00      A    C
ATOM   3813  HE2 TYR A 261      29.050  56.976  -1.781  1.00  0.00      A    H
ATOM   3814  C   TYR A 261      23.439  55.646  -4.690  1.00  0.00      A    C
ATOM   3815  O   TYR A 261      22.230  55.788  -4.528  1.00  0.00      A    O
ATOM   3816  N   CYS A 262      23.885  54.877  -5.695  1.00  0.00      A    N
ATOM   3817  HN  CYS A 262      24.800  55.055  -6.049  1.00  0.00      A    H
ATOM   3818  CA  CYS A 262      22.993  54.189  -6.622  1.00  0.00      A    C
ATOM   3819  HA  CYS A 262      22.095  54.757  -6.812  1.00  0.00      A    H
ATOM   3820  CB  CYS A 262      23.678  53.891  -7.974  1.00  0.00      A    C
ATOM   3821  HB1 CYS A 262      24.611  53.303  -7.839  1.00  0.00      A    H
ATOM   3822  HB2 CYS A 262      23.027  53.262  -8.617  1.00  0.00      A    H
ATOM   3823  SG  CYS A 262      24.242  55.403  -8.793  1.00  0.00      A    S
ATOM   3824  HG1 CYS A 262      23.126  55.745  -9.421  1.00  0.00      A    H
ATOM   3825  C   CYS A 262      22.427  52.864  -6.038  1.00  0.00      A    C
ATOM   3826  O   CYS A 262      23.076  51.807  -6.029  1.00  0.00      A    O
ATOM   3827  N   PHE A 263      21.153  52.820  -5.613  1.00  0.00      A    N
ATOM   3828  HN  PHE A 263      20.695  53.663  -5.343  1.00  0.00      A    H
ATOM   3829  CA  PHE A 263      20.646  51.630  -5.075  1.00  0.00      A    C
ATOM   3830  HA  PHE A 263      21.453  51.096  -4.597  1.00  0.00      A    H
ATOM   3831  CB  PHE A 263      19.613  51.968  -3.998  1.00  0.00      A    C
ATOM   3832  HB1 PHE A 263      18.640  52.269  -4.443  1.00  0.00      A    H
ATOM   3833  HB2 PHE A 263      19.316  51.113  -3.354  1.00  0.00      A    H
ATOM   3834  CG  PHE A 263      20.003  52.977  -2.965  1.00  0.00      A    C
ATOM   3835  CD1 PHE A 263      19.184  54.030  -2.544  1.00  0.00      A    C
ATOM   3836  HD1 PHE A 263      18.189  54.084  -2.960  1.00  0.00      A    H
ATOM   3837  CE1 PHE A 263      19.640  54.889  -1.528  1.00  0.00      A    C
ATOM   3838  HE1 PHE A 263      18.950  55.633  -1.159  1.00  0.00      A    H
ATOM   3839  CZ  PHE A 263      20.927  54.848  -0.967  1.00  0.00      A    C
ATOM   3840  HZ  PHE A 263      21.205  55.592  -0.234  1.00  0.00      A    H
ATOM   3841  CD2 PHE A 263      21.207  52.793  -2.323  1.00  0.00      A    C
ATOM   3842  HD2 PHE A 263      21.802  51.908  -2.493  1.00  0.00      A    H
ATOM   3843  CE2 PHE A 263      21.687  53.729  -1.382  1.00  0.00      A    C
ATOM   3844  HE2 PHE A 263      22.613  53.540  -0.861  1.00  0.00      A    H
ATOM   3845  C   PHE A 263      20.125  50.721  -6.143  1.00  0.00      A    C
ATOM   3846  O   PHE A 263      20.101  49.486  -5.944  1.00  0.00      A    O
ATOM   3847  N   GLU A 264      19.760  51.221  -7.333  1.00  0.00      A    N
ATOM   3848  HN  GLU A 264      19.884  52.205  -7.432  1.00  0.00      A    H
ATOM   3849  CA  GLU A 264      19.269  50.404  -8.441  1.00  0.00      A    C
ATOM   3850  HA  GLU A 264      18.806  49.511  -8.048  1.00  0.00      A    H
ATOM   3851  CB  GLU A 264      18.131  51.030  -9.383  1.00  0.00      A    C
ATOM   3852  HB1 GLU A 264      17.323  51.353  -8.692  1.00  0.00      A    H
ATOM   3853  HB2 GLU A 264      18.545  51.986  -9.769  1.00  0.00      A    H
ATOM   3854  CG  GLU A 264      17.504  50.062 -10.416  1.00  0.00      A    C
ATOM   3855  HG1 GLU A 264      18.304  49.506 -10.949  1.00  0.00      A    H
ATOM   3856  HG2 GLU A 264      16.863  49.351  -9.852  1.00  0.00      A    H
ATOM   3857  CD  GLU A 264      16.696  50.794 -11.488  1.00  0.00      A    C
ATOM   3858  OE1 GLU A 264      15.609  51.246 -11.111  1.00  0.00      A    O
ATOM   3859  OE2 GLU A 264      17.117  50.775 -12.682  1.00  0.00      A    O
ATOM   3860  C   GLU A 264      20.452  50.076  -9.294  1.00  0.00      A    C
ATOM   3861  O   GLU A 264      21.208  50.904  -9.756  1.00  0.00      A    O
ATOM   3862  N   TRP A 265      20.690  48.752  -9.385  1.00  0.00      A    N
ATOM   3863  HN  TRP A 265      20.086  48.124  -8.901  1.00  0.00      A    H
ATOM   3864  CA  TRP A 265      21.563  48.056 -10.326  1.00  0.00      A    C
ATOM   3865  HA  TRP A 265      21.955  48.852 -10.942  1.00  0.00      A    H
ATOM   3866  CB  TRP A 265      22.777  47.301  -9.611  1.00  0.00      A    C
ATOM   3867  HB1 TRP A 265      22.384  46.575  -8.868  1.00  0.00      A    H
ATOM   3868  HB2 TRP A 265      23.387  46.803 -10.394  1.00  0.00      A    H
ATOM   3869  CG  TRP A 265      23.690  48.174  -8.839  1.00  0.00      A    C
ATOM   3870  CD1 TRP A 265      23.413  49.091  -7.823  1.00  0.00      A    C
ATOM   3871  HD1 TRP A 265      22.393  49.255  -7.508  1.00  0.00      A    H
ATOM   3872  NE1 TRP A 265      24.568  49.801  -7.521  1.00  0.00      A    N
ATOM   3873  HE1 TRP A 265      24.626  50.615  -6.984  1.00  0.00      A    H
ATOM   3874  CE2 TRP A 265      25.603  49.229  -8.118  1.00  0.00      A    C
ATOM   3875  CD2 TRP A 265      25.134  48.315  -8.987  1.00  0.00      A    C
ATOM   3876  CE3 TRP A 265      25.959  47.608  -9.854  1.00  0.00      A    C
ATOM   3877  HE3 TRP A 265      25.653  46.905 -10.615  1.00  0.00      A    H
ATOM   3878  CZ3 TRP A 265      27.295  47.836  -9.830  1.00  0.00      A    C
ATOM   3879  HZ3 TRP A 265      27.912  47.176 -10.421  1.00  0.00      A    H
ATOM   3880  CZ2 TRP A 265      26.991  49.494  -8.060  1.00  0.00      A    C
ATOM   3881  HZ2 TRP A 265      27.419  50.126  -7.297  1.00  0.00      A    H
ATOM   3882  CH2 TRP A 265      27.845  48.695  -8.888  1.00  0.00      A    C
ATOM   3883  HH2 TRP A 265      28.864  49.051  -8.933  1.00  0.00      A    H
ATOM   3884  C   TRP A 265      20.783  47.049 -11.181  1.00  0.00      A    C
ATOM   3885  O   TRP A 265      19.578  47.013 -11.024  1.00  0.00      A    O
ATOM   3886  N   GLY A 266      21.380  46.400 -12.176  1.00  0.00      A    N
ATOM   3887  HN  GLY A 266      22.319  46.649 -12.400  1.00  0.00      A    H
ATOM   3888  CA  GLY A 266      20.691  45.640 -13.233  1.00  0.00      A    C
ATOM   3889  HA1 GLY A 266      19.943  45.016 -12.766  1.00  0.00      A    H
ATOM   3890  HA2 GLY A 266      20.237  46.433 -13.809  1.00  0.00      A    H
ATOM   3891  C   GLY A 266      21.657  44.894 -14.087  1.00  0.00      A    C
ATOM   3892  O   GLY A 266      22.778  45.333 -14.335  1.00  0.00      A    O
ATOM   3893  N   CYS A 267      21.233  43.751 -14.552  1.00  0.00      A    N
ATOM   3894  HN  CYS A 267      20.349  43.392 -14.263  1.00  0.00      A    H
ATOM   3895  CA  CYS A 267      21.968  42.808 -15.363  1.00  0.00      A    C
ATOM   3896  HA  CYS A 267      23.009  43.022 -15.171  1.00  0.00      A    H
ATOM   3897  CB  CYS A 267      21.383  41.471 -14.880  1.00  0.00      A    C
ATOM   3898  HB1 CYS A 267      20.381  41.236 -15.298  1.00  0.00      A    H
ATOM   3899  HB2 CYS A 267      22.179  40.787 -15.243  1.00  0.00      A    H
ATOM   3900  SG  CYS A 267      21.271  41.148 -13.121  1.00  0.00      A    S
ATOM   3901  C   CYS A 267      21.758  43.024 -16.895  1.00  0.00      A    C
ATOM   3902  O   CYS A 267      20.699  42.920 -17.434  1.00  0.00      A    O
ATOM   3903  N   CYS A 268      22.811  43.455 -17.621  1.00  0.00      A    N
ATOM   3904  HN  CYS A 268      23.690  43.633 -17.187  1.00  0.00      A    H
ATOM   3905  CA  CYS A 268      22.746  43.601 -19.083  1.00  0.00      A    C
ATOM   3906  HA  CYS A 268      21.701  43.520 -19.345  1.00  0.00      A    H
ATOM   3907  CB  CYS A 268      23.291  44.996 -19.488  1.00  0.00      A    C
ATOM   3908  HB1 CYS A 268      24.239  45.089 -18.917  1.00  0.00      A    H
ATOM   3909  HB2 CYS A 268      23.454  45.029 -20.586  1.00  0.00      A    H
ATOM   3910  SG  CYS A 268      22.261  46.368 -18.983  1.00  0.00      A    S
ATOM   3911  HG1 CYS A 268      21.988  46.037 -17.729  1.00  0.00      A    H
ATOM   3912  C   CYS A 268      23.617  42.582 -19.760  1.00  0.00      A    C
ATOM   3913  O   CYS A 268      24.671  42.180 -19.246  1.00  0.00      A    O
ATOM   3914  N   PRO A 269      23.282  42.098 -20.890  1.00  0.00      A    N
ATOM   3915  CD  PRO A 269      22.272  42.718 -21.792  1.00  0.00      A    C
ATOM   3916  HD1 PRO A 269      22.577  43.741 -22.100  1.00  0.00      A    H
ATOM   3917  HD2 PRO A 269      21.270  42.776 -21.315  1.00  0.00      A    H
ATOM   3918  CA  PRO A 269      24.092  41.124 -21.599  1.00  0.00      A    C
ATOM   3919  HA  PRO A 269      24.424  40.351 -20.923  1.00  0.00      A    H
ATOM   3920  CB  PRO A 269      23.119  40.576 -22.684  1.00  0.00      A    C
ATOM   3921  HB1 PRO A 269      23.458  40.003 -23.574  1.00  0.00      A    H
ATOM   3922  HB2 PRO A 269      22.519  39.831 -22.118  1.00  0.00      A    H
ATOM   3923  CG  PRO A 269      22.240  41.804 -23.044  1.00  0.00      A    C
ATOM   3924  HG1 PRO A 269      22.663  42.339 -23.921  1.00  0.00      A    H
ATOM   3925  HG2 PRO A 269      21.242  41.392 -23.308  1.00  0.00      A    H
ATOM   3926  C   PRO A 269      25.402  41.660 -22.307  1.00  0.00      A    C
ATOM   3927  O   PRO A 269      25.551  41.507 -23.501  1.00  0.00      A    O
ATOM   3928  N   LEU A 270      26.336  42.154 -21.508  1.00  0.00      A    N
ATOM   3929  HN  LEU A 270      26.208  42.150 -20.519  1.00  0.00      A    H
ATOM   3930  CA  LEU A 270      27.509  42.781 -22.038  1.00  0.00      A    C
ATOM   3931  HA  LEU A 270      27.239  43.425 -22.862  1.00  0.00      A    H
ATOM   3932  CB  LEU A 270      28.183  43.697 -20.982  1.00  0.00      A    C
ATOM   3933  HB1 LEU A 270      28.594  42.998 -20.223  1.00  0.00      A    H
ATOM   3934  HB2 LEU A 270      29.116  44.151 -21.379  1.00  0.00      A    H
ATOM   3935  CG  LEU A 270      27.254  44.690 -20.321  1.00  0.00      A    C
ATOM   3936  HG  LEU A 270      26.552  44.055 -19.739  1.00  0.00      A    H
ATOM   3937  CD1 LEU A 270      28.019  45.407 -19.212  1.00  0.00      A    C
ATOM   3938 HD11 LEU A 270      28.482  44.580 -18.633  1.00  0.00      A    H
ATOM   3939 HD12 LEU A 270      28.866  46.047 -19.539  1.00  0.00      A    H
ATOM   3940 HD13 LEU A 270      27.372  46.027 -18.555  1.00  0.00      A    H
ATOM   3941  CD2 LEU A 270      26.568  45.620 -21.257  1.00  0.00      A    C
ATOM   3942 HD21 LEU A 270      26.229  46.493 -20.659  1.00  0.00      A    H
ATOM   3943 HD22 LEU A 270      27.240  46.018 -22.048  1.00  0.00      A    H
ATOM   3944 HD23 LEU A 270      25.697  45.075 -21.679  1.00  0.00      A    H
ATOM   3945  C   LEU A 270      28.607  41.922 -22.670  1.00  0.00      A    C
ATOM   3946  O   LEU A 270      28.817  40.794 -22.302  1.00  0.00      A    O
ATOM   3947  N   GLU A 271      29.253  42.504 -23.773  1.00  0.00      A    N
ATOM   3948  HN  GLU A 271      29.160  43.456 -24.054  1.00  0.00      A    H
ATOM   3949  CA  GLU A 271      30.220  41.786 -24.584  1.00  0.00      A    C
ATOM   3950  HA  GLU A 271      29.971  40.737 -24.636  1.00  0.00      A    H
ATOM   3951  CB  GLU A 271      30.200  42.193 -26.060  1.00  0.00      A    C
ATOM   3952  HB1 GLU A 271      29.141  42.274 -26.386  1.00  0.00      A    H
ATOM   3953  HB2 GLU A 271      30.655  43.199 -26.178  1.00  0.00      A    H
ATOM   3954  CG  GLU A 271      30.913  41.151 -26.937  1.00  0.00      A    C
ATOM   3955  HG1 GLU A 271      31.989  41.133 -26.658  1.00  0.00      A    H
ATOM   3956  HG2 GLU A 271      30.509  40.128 -26.779  1.00  0.00      A    H
ATOM   3957  CD  GLU A 271      30.744  41.424 -28.371  1.00  0.00      A    C
ATOM   3958  OE1 GLU A 271      30.063  40.586 -29.040  1.00  0.00      A    O
ATOM   3959  OE2 GLU A 271      31.104  42.495 -28.894  1.00  0.00      A    O
ATOM   3960  C   GLU A 271      31.654  41.700 -23.973  1.00  0.00      A    C
ATOM   3961  O   GLU A 271      31.972  40.667 -23.388  1.00  0.00      A    O
ATOM   3962  N   GLY A 272      32.514  42.687 -24.194  1.00  0.00      A    N
ATOM   3963  HN  GLY A 272      32.102  43.513 -24.571  1.00  0.00      A    H
ATOM   3964  CA  GLY A 272      33.911  42.647 -23.757  1.00  0.00      A    C
ATOM   3965  HA1 GLY A 272      34.112  41.672 -23.340  1.00  0.00      A    H
ATOM   3966  HA2 GLY A 272      34.573  42.830 -24.590  1.00  0.00      A    H
ATOM   3967  C   GLY A 272      34.000  43.555 -22.577  1.00  0.00      A    C
ATOM   3968  O   GLY A 272      33.773  43.167 -21.444  1.00  0.00      A    O
ATOM   3969  N   ALA A 273      34.310  44.848 -22.755  1.00  0.00      A    N
ATOM   3970  HN  ALA A 273      34.367  45.224 -23.676  1.00  0.00      A    H
ATOM   3971  CA  ALA A 273      34.539  45.707 -21.650  1.00  0.00      A    C
ATOM   3972  HA  ALA A 273      34.782  45.089 -20.798  1.00  0.00      A    H
ATOM   3973  CB  ALA A 273      35.592  46.693 -21.960  1.00  0.00      A    C
ATOM   3974  HB1 ALA A 273      36.531  46.158 -22.214  1.00  0.00      A    H
ATOM   3975  HB2 ALA A 273      35.437  47.283 -22.888  1.00  0.00      A    H
ATOM   3976  HB3 ALA A 273      35.740  47.344 -21.072  1.00  0.00      A    H
ATOM   3977  C   ALA A 273      33.354  46.531 -21.134  1.00  0.00      A    C
ATOM   3978  O   ALA A 273      32.400  46.708 -21.915  1.00  0.00      A    O
ATOM   3979  N   THR A 274      33.415  46.946 -19.859  1.00  0.00      A    N
ATOM   3980  HN  THR A 274      34.226  46.880 -19.283  1.00  0.00      A    H
ATOM   3981  CA  THR A 274      32.250  47.504 -19.215  1.00  0.00      A    C
ATOM   3982  HA  THR A 274      31.457  47.184 -19.875  1.00  0.00      A    H
ATOM   3983  CB  THR A 274      32.092  47.092 -17.745  1.00  0.00      A    C
ATOM   3984  HB  THR A 274      31.126  47.579 -17.489  1.00  0.00      A    H
ATOM   3985  OG1 THR A 274      33.244  47.452 -17.049  1.00  0.00      A    O
ATOM   3986  HG1 THR A 274      32.990  47.516 -16.125  1.00  0.00      A    H
ATOM   3987  CG2 THR A 274      32.017  45.513 -17.605  1.00  0.00      A    C
ATOM   3988 HG21 THR A 274      31.014  45.151 -17.918  1.00  0.00      A    H
ATOM   3989 HG22 THR A 274      32.706  45.013 -18.319  1.00  0.00      A    H
ATOM   3990 HG23 THR A 274      32.109  45.147 -16.561  1.00  0.00      A    H
ATOM   3991  C   THR A 274      32.299  49.047 -19.332  1.00  0.00      A    C
ATOM   3992  O   THR A 274      33.395  49.622 -19.054  1.00  0.00      A    O
ATOM   3993  N   CYS A 275      31.137  49.732 -19.557  1.00  0.00      A    N
ATOM   3994  HN  CYS A 275      30.316  49.269 -19.883  1.00  0.00      A    H
ATOM   3995  CA  CYS A 275      30.991  51.168 -19.258  1.00  0.00      A    C
ATOM   3996  HA  CYS A 275      29.917  51.279 -19.296  1.00  0.00      A    H
ATOM   3997  CB  CYS A 275      31.252  51.540 -17.801  1.00  0.00      A    C
ATOM   3998  HB1 CYS A 275      32.304  51.357 -17.491  1.00  0.00      A    H
ATOM   3999  HB2 CYS A 275      31.049  52.594 -17.516  1.00  0.00      A    H
ATOM   4000  SG  CYS A 275      30.278  50.408 -16.773  1.00  0.00      A    S
ATOM   4001  HG1 CYS A 275      29.196  51.143 -16.988  1.00  0.00      A    H
ATOM   4002  C   CYS A 275      31.499  52.180 -20.307  1.00  0.00      A    C
ATOM   4003  O   CYS A 275      30.802  53.097 -20.651  1.00  0.00      A    O
ATOM   4004  N   CYS A 276      32.639  51.882 -20.899  1.00  0.00      A    N
ATOM   4005  HN  CYS A 276      33.239  51.192 -20.501  1.00  0.00      A    H
ATOM   4006  CA  CYS A 276      33.013  52.522 -22.128  1.00  0.00      A    C
ATOM   4007  HA  CYS A 276      32.805  53.578 -22.036  1.00  0.00      A    H
ATOM   4008  CB  CYS A 276      34.521  52.479 -22.420  1.00  0.00      A    C
ATOM   4009  HB1 CYS A 276      34.590  53.098 -23.340  1.00  0.00      A    H
ATOM   4010  HB2 CYS A 276      35.088  52.987 -21.611  1.00  0.00      A    H
ATOM   4011  SG  CYS A 276      35.212  50.734 -22.677  1.00  0.00      A    S
ATOM   4012  HG1 CYS A 276      35.690  50.769 -23.912  1.00  0.00      A    H
ATOM   4013  C   CYS A 276      32.196  51.942 -23.344  1.00  0.00      A    C
ATOM   4014  O   CYS A 276      31.926  50.732 -23.364  1.00  0.00      A    O
ATOM   4015  N   ASP A 277      31.953  52.769 -24.438  1.00  0.00      A    N
ATOM   4016  HN  ASP A 277      32.398  53.658 -24.365  1.00  0.00      A    H
ATOM   4017  CA  ASP A 277      31.392  52.494 -25.756  1.00  0.00      A    C
ATOM   4018  HA  ASP A 277      31.388  53.416 -26.317  1.00  0.00      A    H
ATOM   4019  CB  ASP A 277      32.282  51.424 -26.472  1.00  0.00      A    C
ATOM   4020  HB1 ASP A 277      32.299  50.477 -25.892  1.00  0.00      A    H
ATOM   4021  HB2 ASP A 277      32.080  51.150 -27.530  1.00  0.00      A    H
ATOM   4022  CG  ASP A 277      33.773  51.783 -26.617  1.00  0.00      A    C
ATOM   4023  OD1 ASP A 277      34.146  53.018 -26.412  1.00  0.00      A    O
ATOM   4024  OD2 ASP A 277      34.531  50.886 -26.896  1.00  0.00      A    O
ATOM   4025  C   ASP A 277      29.966  51.965 -25.656  1.00  0.00      A    C
ATOM   4026  O   ASP A 277      29.423  51.804 -24.565  1.00  0.00      A    O
ATOM   4027  N   ASP A 278      29.288  51.754 -26.787  1.00  0.00      A    N
ATOM   4028  HN  ASP A 278      29.744  52.041 -27.626  1.00  0.00      A    H
ATOM   4029  CA  ASP A 278      27.858  51.412 -26.847  1.00  0.00      A    C
ATOM   4030  HA  ASP A 278      27.452  51.962 -26.011  1.00  0.00      A    H
ATOM   4031  CB  ASP A 278      27.219  51.919 -28.209  1.00  0.00      A    C
ATOM   4032  HB1 ASP A 278      26.130  51.700 -28.230  1.00  0.00      A    H
ATOM   4033  HB2 ASP A 278      27.471  52.995 -28.324  1.00  0.00      A    H
ATOM   4034  CG  ASP A 278      27.930  51.449 -29.477  1.00  0.00      A    C
ATOM   4035  OD1 ASP A 278      28.991  51.861 -29.840  1.00  0.00      A    O
ATOM   4036  OD2 ASP A 278      27.307  50.557 -30.147  1.00  0.00      A    O
ATOM   4037  C   ASP A 278      27.427  49.935 -26.698  1.00  0.00      A    C
ATOM   4038  O   ASP A 278      27.190  49.564 -25.526  1.00  0.00      A    O
ATOM   4039  N   HSE A 279      27.384  49.149 -27.777  1.00  0.00      A    N
ATOM   4040  HN  HSE A 279      27.463  49.673 -28.622  1.00  0.00      A    H
ATOM   4041  CA  HSE A 279      27.109  47.696 -27.844  1.00  0.00      A    C
ATOM   4042  HA  HSE A 279      26.861  47.337 -28.832  1.00  0.00      A    H
ATOM   4043  CB  HSE A 279      28.318  46.855 -27.493  1.00  0.00      A    C
ATOM   4044  HB1 HSE A 279      28.582  46.910 -26.415  1.00  0.00      A    H
ATOM   4045  HB2 HSE A 279      28.040  45.788 -27.634  1.00  0.00      A    H
ATOM   4046  ND1 HSE A 279      29.749  46.763 -29.626  1.00  0.00      A    N
ATOM   4047  CG  HSE A 279      29.555  47.182 -28.298  1.00  0.00      A    C
ATOM   4048  CE1 HSE A 279      30.886  47.289 -30.021  1.00  0.00      A    C
ATOM   4049  HE1 HSE A 279      31.362  47.135 -30.989  1.00  0.00      A    H
ATOM   4050  NE2 HSE A 279      31.436  47.993 -28.978  1.00  0.00      A    N
ATOM   4051  HE2 HSE A 279      32.359  48.377 -28.979  1.00  0.00      A    H
ATOM   4052  CD2 HSE A 279      30.573  47.887 -27.898  1.00  0.00      A    C
ATOM   4053  HD2 HSE A 279      30.733  48.280 -26.902  1.00  0.00      A    H
ATOM   4054  C   HSE A 279      25.853  47.254 -27.101  1.00  0.00      A    C
ATOM   4055  O   HSE A 279      24.806  47.197 -27.756  1.00  0.00      A    O
ATOM   4056  N   TYR A 280      25.896  46.773 -25.845  1.00  0.00      A    N
ATOM   4057  HN  TYR A 280      26.790  46.771 -25.404  1.00  0.00      A    H
ATOM   4058  CA  TYR A 280      24.701  46.405 -25.056  1.00  0.00      A    C
ATOM   4059  HA  TYR A 280      23.813  46.542 -25.656  1.00  0.00      A    H
ATOM   4060  CB  TYR A 280      24.799  44.903 -24.660  1.00  0.00      A    C
ATOM   4061  HB1 TYR A 280      25.708  44.919 -24.022  1.00  0.00      A    H
ATOM   4062  HB2 TYR A 280      23.934  44.534 -24.069  1.00  0.00      A    H
ATOM   4063  CG  TYR A 280      24.941  44.109 -25.903  1.00  0.00      A    C
ATOM   4064  CD1 TYR A 280      26.120  43.537 -26.330  1.00  0.00      A    C
ATOM   4065  HD1 TYR A 280      27.027  43.610 -25.748  1.00  0.00      A    H
ATOM   4066  CE1 TYR A 280      26.199  42.761 -27.523  1.00  0.00      A    C
ATOM   4067  HE1 TYR A 280      27.100  42.254 -27.836  1.00  0.00      A    H
ATOM   4068  CZ  TYR A 280      25.076  42.608 -28.313  1.00  0.00      A    C
ATOM   4069  OH  TYR A 280      25.143  41.937 -29.535  1.00  0.00      A    O
ATOM   4070  HH  TYR A 280      26.051  41.687 -29.721  1.00  0.00      A    H
ATOM   4071  CD2 TYR A 280      23.820  43.881 -26.704  1.00  0.00      A    C
ATOM   4072  HD2 TYR A 280      22.844  44.176 -26.349  1.00  0.00      A    H
ATOM   4073  CE2 TYR A 280      23.846  43.133 -27.898  1.00  0.00      A    C
ATOM   4074  HE2 TYR A 280      22.994  43.163 -28.561  1.00  0.00      A    H
ATOM   4075  C   TYR A 280      24.466  47.228 -23.777  1.00  0.00      A    C
ATOM   4076  O   TYR A 280      23.768  46.786 -22.854  1.00  0.00      A    O
ATOM   4077  N   SER A 281      25.031  48.459 -23.722  1.00  0.00      A    N
ATOM   4078  HN  SER A 281      25.505  48.794 -24.533  1.00  0.00      A    H
ATOM   4079  CA  SER A 281      25.089  49.270 -22.544  1.00  0.00      A    C
ATOM   4080  HA  SER A 281      25.520  48.782 -21.683  1.00  0.00      A    H
ATOM   4081  CB  SER A 281      26.075  50.463 -22.741  1.00  0.00      A    C
ATOM   4082  HB1 SER A 281      27.077  50.112 -23.066  1.00  0.00      A    H
ATOM   4083  HB2 SER A 281      25.640  51.058 -23.572  1.00  0.00      A    H
ATOM   4084  OG  SER A 281      26.119  51.168 -21.483  1.00  0.00      A    O
ATOM   4085  HG1 SER A 281      26.997  51.550 -21.557  1.00  0.00      A    H
ATOM   4086  C   SER A 281      23.724  49.662 -22.191  1.00  0.00      A    C
ATOM   4087  O   SER A 281      22.772  49.646 -22.986  1.00  0.00      A    O
ATOM   4088  N   CYS A 282      23.616  50.094 -20.953  1.00  0.00      A    N
ATOM   4089  HN  CYS A 282      24.391  50.168 -20.331  1.00  0.00      A    H
ATOM   4090  CA  CYS A 282      22.399  50.658 -20.400  1.00  0.00      A    C
ATOM   4091  HA  CYS A 282      21.636  49.972 -20.735  1.00  0.00      A    H
ATOM   4092  CB  CYS A 282      22.311  50.564 -18.862  1.00  0.00      A    C
ATOM   4093  HB1 CYS A 282      21.362  50.964 -18.445  1.00  0.00      A    H
ATOM   4094  HB2 CYS A 282      22.275  49.484 -18.604  1.00  0.00      A    H
ATOM   4095  SG  CYS A 282      23.634  51.481 -17.977  1.00  0.00      A    S
ATOM   4096  HG1 CYS A 282      23.662  50.914 -16.780  1.00  0.00      A    H
ATOM   4097  C   CYS A 282      22.034  52.065 -20.911  1.00  0.00      A    C
ATOM   4098  O   CYS A 282      20.862  52.441 -20.916  1.00  0.00      A    O
ATOM   4099  N   CYS A 283      23.063  52.874 -21.289  1.00  0.00      A    N
ATOM   4100  HN  CYS A 283      24.001  52.541 -21.348  1.00  0.00      A    H
ATOM   4101  CA  CYS A 283      22.845  54.218 -21.901  1.00  0.00      A    C
ATOM   4102  HA  CYS A 283      21.821  54.219 -22.245  1.00  0.00      A    H
ATOM   4103  CB  CYS A 283      23.288  55.275 -20.939  1.00  0.00      A    C
ATOM   4104  HB1 CYS A 283      24.314  55.051 -20.576  1.00  0.00      A    H
ATOM   4105  HB2 CYS A 283      23.202  56.269 -21.428  1.00  0.00      A    H
ATOM   4106  SG  CYS A 283      22.176  55.291 -19.521  1.00  0.00      A    S
ATOM   4107  HG1 CYS A 283      22.058  56.574 -19.215  1.00  0.00      A    H
ATOM   4108  C   CYS A 283      23.745  54.373 -23.178  1.00  0.00      A    C
ATOM   4109  O   CYS A 283      24.741  55.077 -23.107  1.00  0.00      A    O
ATOM   4110  N   PRO A 284      23.389  53.845 -24.392  1.00  0.00      A    N
ATOM   4111  CD  PRO A 284      22.279  52.889 -24.533  1.00  0.00      A    C
ATOM   4112  HD1 PRO A 284      21.376  53.211 -23.972  1.00  0.00      A    H
ATOM   4113  HD2 PRO A 284      22.623  51.963 -24.024  1.00  0.00      A    H
ATOM   4114  CA  PRO A 284      24.133  54.155 -25.593  1.00  0.00      A    C
ATOM   4115  HA  PRO A 284      25.192  54.019 -25.429  1.00  0.00      A    H
ATOM   4116  CB  PRO A 284      23.577  52.986 -26.526  1.00  0.00      A    C
ATOM   4117  HB1 PRO A 284      23.607  53.319 -27.585  1.00  0.00      A    H
ATOM   4118  HB2 PRO A 284      24.253  52.115 -26.388  1.00  0.00      A    H
ATOM   4119  CG  PRO A 284      22.144  52.744 -26.036  1.00  0.00      A    C
ATOM   4120  HG1 PRO A 284      21.431  53.509 -26.411  1.00  0.00      A    H
ATOM   4121  HG2 PRO A 284      21.816  51.734 -26.363  1.00  0.00      A    H
ATOM   4122  C   PRO A 284      23.868  55.550 -26.085  1.00  0.00      A    C
ATOM   4123  O   PRO A 284      22.960  56.221 -25.572  1.00  0.00      A    O
ATOM   4124  N   HSE A 285      24.674  56.027 -27.066  1.00  0.00      A    N
ATOM   4125  HN  HSE A 285      25.369  55.411 -27.429  1.00  0.00      A    H
ATOM   4126  CA  HSE A 285      24.555  57.275 -27.866  1.00  0.00      A    C
ATOM   4127  HA  HSE A 285      25.255  57.135 -28.677  1.00  0.00      A    H
ATOM   4128  CB  HSE A 285      23.162  57.506 -28.491  1.00  0.00      A    C
ATOM   4129  HB1 HSE A 285      22.750  56.522 -28.802  1.00  0.00      A    H
ATOM   4130  HB2 HSE A 285      22.356  57.912 -27.843  1.00  0.00      A    H
ATOM   4131  ND1 HSE A 285      23.924  57.961 -30.868  1.00  0.00      A    N
ATOM   4132  CG  HSE A 285      23.293  58.408 -29.744  1.00  0.00      A    C
ATOM   4133  CE1 HSE A 285      23.925  58.975 -31.712  1.00  0.00      A    C
ATOM   4134  HE1 HSE A 285      24.308  59.089 -32.727  1.00  0.00      A    H
ATOM   4135  NE2 HSE A 285      23.240  60.046 -31.264  1.00  0.00      A    N
ATOM   4136  HE2 HSE A 285      23.214  60.930 -31.730  1.00  0.00      A    H
ATOM   4137  CD2 HSE A 285      22.807  59.689 -29.987  1.00  0.00      A    C
ATOM   4138  HD2 HSE A 285      22.297  60.370 -29.318  1.00  0.00      A    H
ATOM   4139  C   HSE A 285      24.903  58.482 -27.002  1.00  0.00      A    C
ATOM   4140  O   HSE A 285      24.164  58.856 -26.126  1.00  0.00      A    O
ATOM   4141  N   THR A 286      26.035  59.129 -27.360  1.00  0.00      A    N
ATOM   4142  HN  THR A 286      26.510  58.877 -28.201  1.00  0.00      A    H
ATOM   4143  CA  THR A 286      26.636  60.289 -26.635  1.00  0.00      A    C
ATOM   4144  HA  THR A 286      27.482  60.603 -27.228  1.00  0.00      A    H
ATOM   4145  CB  THR A 286      25.762  61.491 -26.500  1.00  0.00      A    C
ATOM   4146  HB  THR A 286      24.946  61.288 -25.774  1.00  0.00      A    H
ATOM   4147  OG1 THR A 286      25.273  61.959 -27.758  1.00  0.00      A    O
ATOM   4148  HG1 THR A 286      24.630  62.644 -27.557  1.00  0.00      A    H
ATOM   4149  CG2 THR A 286      26.483  62.729 -25.843  1.00  0.00      A    C
ATOM   4150 HG21 THR A 286      25.802  63.605 -25.879  1.00  0.00      A    H
ATOM   4151 HG22 THR A 286      26.770  62.525 -24.789  1.00  0.00      A    H
ATOM   4152 HG23 THR A 286      27.425  62.906 -26.405  1.00  0.00      A    H
ATOM   4153  C   THR A 286      27.235  59.933 -25.289  1.00  0.00      A    C
ATOM   4154  O   THR A 286      28.440  60.043 -25.065  1.00  0.00      A    O
ATOM   4155  N   TYR A 287      26.339  59.508 -24.379  1.00  0.00      A    N
ATOM   4156  HN  TYR A 287      25.411  59.304 -24.680  1.00  0.00      A    H
ATOM   4157  CA  TYR A 287      26.577  59.220 -22.966  1.00  0.00      A    C
ATOM   4158  HA  TYR A 287      26.816  60.161 -22.494  1.00  0.00      A    H
ATOM   4159  CB  TYR A 287      25.344  58.474 -22.396  1.00  0.00      A    C
ATOM   4160  HB1 TYR A 287      25.110  57.475 -22.822  1.00  0.00      A    H
ATOM   4161  HB2 TYR A 287      25.613  58.220 -21.348  1.00  0.00      A    H
ATOM   4162  CG  TYR A 287      24.116  59.281 -22.286  1.00  0.00      A    C
ATOM   4163  CD1 TYR A 287      22.901  58.872 -22.768  1.00  0.00      A    C
ATOM   4164  HD1 TYR A 287      22.842  57.980 -23.373  1.00  0.00      A    H
ATOM   4165  CE1 TYR A 287      21.800  59.718 -22.713  1.00  0.00      A    C
ATOM   4166  HE1 TYR A 287      20.917  59.457 -23.278  1.00  0.00      A    H
ATOM   4167  CZ  TYR A 287      21.825  60.977 -22.216  1.00  0.00      A    C
ATOM   4168  OH  TYR A 287      20.653  61.741 -22.106  1.00  0.00      A    O
ATOM   4169  HH  TYR A 287      19.982  61.107 -22.366  1.00  0.00      A    H
ATOM   4170  CD2 TYR A 287      24.171  60.555 -21.581  1.00  0.00      A    C
ATOM   4171  HD2 TYR A 287      25.143  60.972 -21.363  1.00  0.00      A    H
ATOM   4172  CE2 TYR A 287      23.027  61.384 -21.616  1.00  0.00      A    C
ATOM   4173  HE2 TYR A 287      23.089  62.367 -21.172  1.00  0.00      A    H
ATOM   4174  C   TYR A 287      27.782  58.261 -22.595  1.00  0.00      A    C
ATOM   4175  O   TYR A 287      28.297  58.444 -21.482  1.00  0.00      A    O
ATOM   4176  N   PRO A 288      28.306  57.256 -23.337  1.00  0.00      A    N
ATOM   4177  CD  PRO A 288      27.561  56.462 -24.423  1.00  0.00      A    C
ATOM   4178  HD1 PRO A 288      27.660  56.912 -25.434  1.00  0.00      A    H
ATOM   4179  HD2 PRO A 288      26.487  56.497 -24.138  1.00  0.00      A    H
ATOM   4180  CA  PRO A 288      29.411  56.336 -22.772  1.00  0.00      A    C
ATOM   4181  HA  PRO A 288      28.978  55.975 -21.851  1.00  0.00      A    H
ATOM   4182  CB  PRO A 288      29.396  55.138 -23.803  1.00  0.00      A    C
ATOM   4183  HB1 PRO A 288      30.151  55.240 -24.612  1.00  0.00      A    H
ATOM   4184  HB2 PRO A 288      29.670  54.195 -23.285  1.00  0.00      A    H
ATOM   4185  CG  PRO A 288      27.990  55.059 -24.302  1.00  0.00      A    C
ATOM   4186  HG1 PRO A 288      27.879  54.442 -25.220  1.00  0.00      A    H
ATOM   4187  HG2 PRO A 288      27.342  54.554 -23.554  1.00  0.00      A    H
ATOM   4188  C   PRO A 288      30.833  56.832 -22.463  1.00  0.00      A    C
ATOM   4189  O   PRO A 288      31.774  56.102 -22.381  1.00  0.00      A    O
ATOM   4190  N   ILE A 289      30.929  58.119 -22.273  1.00  0.00      A    N
ATOM   4191  HN  ILE A 289      30.130  58.716 -22.301  1.00  0.00      A    H
ATOM   4192  CA  ILE A 289      32.227  58.658 -21.802  1.00  0.00      A    C
ATOM   4193  HA  ILE A 289      33.020  57.939 -21.949  1.00  0.00      A    H
ATOM   4194  CB  ILE A 289      32.795  59.868 -22.559  1.00  0.00      A    C
ATOM   4195  HB  ILE A 289      33.723  60.233 -22.069  1.00  0.00      A    H
ATOM   4196  CG2 ILE A 289      33.275  59.482 -23.961  1.00  0.00      A    C
ATOM   4197 HG21 ILE A 289      33.542  60.311 -24.650  1.00  0.00      A    H
ATOM   4198 HG22 ILE A 289      34.233  58.923 -23.894  1.00  0.00      A    H
ATOM   4199 HG23 ILE A 289      32.500  58.865 -24.464  1.00  0.00      A    H
ATOM   4200  CG1 ILE A 289      31.682  60.858 -22.736  1.00  0.00      A    C
ATOM   4201 HG11 ILE A 289      30.859  60.414 -23.335  1.00  0.00      A    H
ATOM   4202 HG12 ILE A 289      31.309  61.157 -21.733  1.00  0.00      A    H
ATOM   4203  CD  ILE A 289      32.025  62.131 -23.543  1.00  0.00      A    C
ATOM   4204  HD1 ILE A 289      32.925  62.584 -23.075  1.00  0.00      A    H
ATOM   4205  HD2 ILE A 289      32.202  61.884 -24.611  1.00  0.00      A    H
ATOM   4206  HD3 ILE A 289      31.143  62.791 -23.398  1.00  0.00      A    H
ATOM   4207  C   ILE A 289      32.303  58.785 -20.301  1.00  0.00      A    C
ATOM   4208  O   ILE A 289      31.565  59.626 -19.727  1.00  0.00      A    O
ATOM   4209  N   CYS A 290      33.148  58.016 -19.620  1.00  0.00      A    N
ATOM   4210  HN  CYS A 290      33.676  57.397 -20.197  1.00  0.00      A    H
ATOM   4211  CA  CYS A 290      33.054  57.756 -18.206  1.00  0.00      A    C
ATOM   4212  HA  CYS A 290      32.021  57.699 -17.896  1.00  0.00      A    H
ATOM   4213  CB  CYS A 290      33.602  56.300 -17.866  1.00  0.00      A    C
ATOM   4214  HB1 CYS A 290      34.686  56.285 -18.107  1.00  0.00      A    H
ATOM   4215  HB2 CYS A 290      33.367  55.965 -16.833  1.00  0.00      A    H
ATOM   4216  SG  CYS A 290      32.714  55.220 -18.967  1.00  0.00      A    S
ATOM   4217  HG1 CYS A 290      32.992  55.915 -20.061  1.00  0.00      A    H
ATOM   4218  C   CYS A 290      33.828  58.744 -17.285  1.00  0.00      A    C
ATOM   4219  O   CYS A 290      34.343  59.782 -17.714  1.00  0.00      A    O
ATOM   4220  N   ASN A 291      33.891  58.422 -15.980  1.00  0.00      A    N
ATOM   4221  HN  ASN A 291      33.360  57.654 -15.630  1.00  0.00      A    H
ATOM   4222  CA  ASN A 291      34.591  59.134 -14.888  1.00  0.00      A    C
ATOM   4223  HA  ASN A 291      34.374  60.192 -14.910  1.00  0.00      A    H
ATOM   4224  CB  ASN A 291      33.872  58.748 -13.520  1.00  0.00      A    C
ATOM   4225  HB1 ASN A 291      32.787  58.859 -13.731  1.00  0.00      A    H
ATOM   4226  HB2 ASN A 291      34.178  57.736 -13.178  1.00  0.00      A    H
ATOM   4227  CG  ASN A 291      34.275  59.763 -12.415  1.00  0.00      A    C
ATOM   4228  OD1 ASN A 291      35.048  60.699 -12.668  1.00  0.00      A    O
ATOM   4229  ND2 ASN A 291      33.862  59.422 -11.197  1.00  0.00      A    N
ATOM   4230 HD21 ASN A 291      34.210  59.981 -10.444  1.00  0.00      A    H
ATOM   4231 HD22 ASN A 291      33.287  58.620 -11.038  1.00  0.00      A    H
ATOM   4232  C   ASN A 291      36.134  58.776 -14.864  1.00  0.00      A    C
ATOM   4233  O   ASN A 291      36.750  58.264 -15.770  1.00  0.00      A    O
ATOM   4234  N   VAL A 292      36.881  59.024 -13.746  1.00  0.00      A    N
ATOM   4235  HN  VAL A 292      36.454  59.591 -13.046  1.00  0.00      A    H
ATOM   4236  CA  VAL A 292      38.310  58.696 -13.673  1.00  0.00      A    C
ATOM   4237  HA  VAL A 292      38.785  58.995 -14.596  1.00  0.00      A    H
ATOM   4238  CB  VAL A 292      39.039  59.375 -12.511  1.00  0.00      A    C
ATOM   4239  HB  VAL A 292      38.750  58.988 -11.511  1.00  0.00      A    H
ATOM   4240  CG1 VAL A 292      40.551  59.196 -12.543  1.00  0.00      A    C
ATOM   4241 HG11 VAL A 292      41.039  58.203 -12.643  1.00  0.00      A    H
ATOM   4242 HG12 VAL A 292      40.961  59.807 -13.375  1.00  0.00      A    H
ATOM   4243 HG13 VAL A 292      40.891  59.678 -11.602  1.00  0.00      A    H
ATOM   4244  CG2 VAL A 292      38.771  60.920 -12.625  1.00  0.00      A    C
ATOM   4245 HG21 VAL A 292      37.701  61.103 -12.388  1.00  0.00      A    H
ATOM   4246 HG22 VAL A 292      39.419  61.341 -11.827  1.00  0.00      A    H
ATOM   4247 HG23 VAL A 292      38.892  61.342 -13.645  1.00  0.00      A    H
ATOM   4248  C   VAL A 292      38.534  57.148 -13.579  1.00  0.00      A    C
ATOM   4249  O   VAL A 292      39.193  56.638 -14.463  1.00  0.00      A    O
ATOM   4250  N   GLU A 293      38.036  56.414 -12.550  1.00  0.00      A    N
ATOM   4251  HN  GLU A 293      37.685  57.021 -11.841  1.00  0.00      A    H
ATOM   4252  CA  GLU A 293      38.280  55.016 -12.369  1.00  0.00      A    C
ATOM   4253  HA  GLU A 293      39.093  54.557 -12.913  1.00  0.00      A    H
ATOM   4254  CB  GLU A 293      38.686  54.857 -10.854  1.00  0.00      A    C
ATOM   4255  HB1 GLU A 293      38.096  55.571 -10.240  1.00  0.00      A    H
ATOM   4256  HB2 GLU A 293      38.668  53.783 -10.572  1.00  0.00      A    H
ATOM   4257  CG  GLU A 293      40.116  55.473 -10.629  1.00  0.00      A    C
ATOM   4258  HG1 GLU A 293      40.835  55.086 -11.383  1.00  0.00      A    H
ATOM   4259  HG2 GLU A 293      40.032  56.567 -10.802  1.00  0.00      A    H
ATOM   4260  CD  GLU A 293      40.617  55.491  -9.203  1.00  0.00      A    C
ATOM   4261  OE1 GLU A 293      40.259  54.535  -8.507  1.00  0.00      A    O
ATOM   4262  OE2 GLU A 293      41.419  56.399  -8.840  1.00  0.00      A    O
ATOM   4263  C   GLU A 293      37.000  54.234 -12.634  1.00  0.00      A    C
ATOM   4264  O   GLU A 293      36.913  53.358 -13.558  1.00  0.00      A    O
ATOM   4265  N   GLU A 294      35.987  54.479 -11.769  1.00  0.00      A    N
ATOM   4266  HN  GLU A 294      36.075  55.162 -11.049  1.00  0.00      A    H
ATOM   4267  CA  GLU A 294      34.781  53.702 -11.821  1.00  0.00      A    C
ATOM   4268  HA  GLU A 294      35.067  52.687 -12.052  1.00  0.00      A    H
ATOM   4269  CB  GLU A 294      34.006  53.686 -10.486  1.00  0.00      A    C
ATOM   4270  HB1 GLU A 294      33.442  54.631 -10.331  1.00  0.00      A    H
ATOM   4271  HB2 GLU A 294      33.189  52.940 -10.591  1.00  0.00      A    H
ATOM   4272  CG  GLU A 294      34.879  53.499  -9.229  1.00  0.00      A    C
ATOM   4273  HG1 GLU A 294      34.113  53.287  -8.453  1.00  0.00      A    H
ATOM   4274  HG2 GLU A 294      35.650  52.702  -9.302  1.00  0.00      A    H
ATOM   4275  CD  GLU A 294      35.615  54.695  -8.702  1.00  0.00      A    C
ATOM   4276  OE1 GLU A 294      35.523  55.796  -9.293  1.00  0.00      A    O
ATOM   4277  OE2 GLU A 294      36.170  54.650  -7.616  1.00  0.00      A    O
ATOM   4278  C   GLU A 294      33.891  54.051 -12.958  1.00  0.00      A    C
ATOM   4279  O   GLU A 294      33.684  55.222 -13.306  1.00  0.00      A    O
ATOM   4280  N   GLY A 295      33.179  53.090 -13.642  1.00  0.00      A    N
ATOM   4281  HN  GLY A 295      33.092  52.163 -13.283  1.00  0.00      A    H
ATOM   4282  CA  GLY A 295      32.370  53.293 -14.852  1.00  0.00      A    C
ATOM   4283  HA1 GLY A 295      32.960  54.044 -15.355  1.00  0.00      A    H
ATOM   4284  HA2 GLY A 295      32.169  52.350 -15.340  1.00  0.00      A    H
ATOM   4285  C   GLY A 295      31.150  53.924 -14.586  1.00  0.00      A    C
ATOM   4286  O   GLY A 295      30.105  53.369 -14.919  1.00  0.00      A    O
ATOM   4287  N   ILE A 296      31.063  55.134 -14.029  1.00  0.00      A    N
ATOM   4288  HN  ILE A 296      31.883  55.555 -13.649  1.00  0.00      A    H
ATOM   4289  CA  ILE A 296      29.945  56.001 -14.054  1.00  0.00      A    C
ATOM   4290  HA  ILE A 296      29.118  55.340 -14.265  1.00  0.00      A    H
ATOM   4291  CB  ILE A 296      29.836  56.788 -12.809  1.00  0.00      A    C
ATOM   4292  HB  ILE A 296      30.722  57.449 -12.924  1.00  0.00      A    H
ATOM   4293  CG2 ILE A 296      28.500  57.590 -12.840  1.00  0.00      A    C
ATOM   4294 HG21 ILE A 296      27.693  56.906 -13.182  1.00  0.00      A    H
ATOM   4295 HG22 ILE A 296      28.256  57.979 -11.828  1.00  0.00      A    H
ATOM   4296 HG23 ILE A 296      28.560  58.493 -13.484  1.00  0.00      A    H
ATOM   4297  CG1 ILE A 296      29.923  55.972 -11.541  1.00  0.00      A    C
ATOM   4298 HG11 ILE A 296      30.905  55.458 -11.462  1.00  0.00      A    H
ATOM   4299 HG12 ILE A 296      30.033  56.733 -10.739  1.00  0.00      A    H
ATOM   4300  CD  ILE A 296      28.787  55.077 -11.244  1.00  0.00      A    C
ATOM   4301  HD1 ILE A 296      28.748  54.332 -12.068  1.00  0.00      A    H
ATOM   4302  HD2 ILE A 296      28.935  54.467 -10.328  1.00  0.00      A    H
ATOM   4303  HD3 ILE A 296      27.888  55.682 -10.997  1.00  0.00      A    H
ATOM   4304  C   ILE A 296      29.928  56.865 -15.271  1.00  0.00      A    C
ATOM   4305  O   ILE A 296      30.781  57.728 -15.442  1.00  0.00      A    O
ATOM   4306  N   CYS A 297      28.928  56.647 -16.215  1.00  0.00      A    N
ATOM   4307  HN  CYS A 297      28.265  55.903 -16.210  1.00  0.00      A    H
ATOM   4308  CA  CYS A 297      28.961  57.419 -17.495  1.00  0.00      A    C
ATOM   4309  HA  CYS A 297      29.948  57.557 -17.912  1.00  0.00      A    H
ATOM   4310  CB  CYS A 297      28.367  56.621 -18.653  1.00  0.00      A    C
ATOM   4311  HB1 CYS A 297      27.293  56.435 -18.439  1.00  0.00      A    H
ATOM   4312  HB2 CYS A 297      28.483  57.269 -19.547  1.00  0.00      A    H
ATOM   4313  SG  CYS A 297      29.053  54.928 -18.872  1.00  0.00      A    S
ATOM   4314  HG1 CYS A 297      30.072  55.461 -19.530  1.00  0.00      A    H
ATOM   4315  C   CYS A 297      28.235  58.721 -17.353  1.00  0.00      A    C
ATOM   4316  O   CYS A 297      28.750  59.767 -17.855  1.00  0.00      A    O
ATOM   4317  N   GLN A 298      27.066  58.657 -16.678  1.00  0.00      A    N
ATOM   4318  HN  GLN A 298      26.864  57.731 -16.368  1.00  0.00      A    H
ATOM   4319  CA  GLN A 298      26.158  59.751 -16.503  1.00  0.00      A    C
ATOM   4320  HA  GLN A 298      26.602  60.633 -16.940  1.00  0.00      A    H
ATOM   4321  CB  GLN A 298      24.838  59.371 -17.257  1.00  0.00      A    C
ATOM   4322  HB1 GLN A 298      25.111  59.230 -18.325  1.00  0.00      A    H
ATOM   4323  HB2 GLN A 298      24.426  58.398 -16.915  1.00  0.00      A    H
ATOM   4324  CG  GLN A 298      23.556  60.282 -17.163  1.00  0.00      A    C
ATOM   4325  HG1 GLN A 298      23.119  60.420 -16.151  1.00  0.00      A    H
ATOM   4326  HG2 GLN A 298      23.773  61.277 -17.607  1.00  0.00      A    H
ATOM   4327  CD  GLN A 298      22.357  59.634 -17.978  1.00  0.00      A    C
ATOM   4328  OE1 GLN A 298      22.214  58.435 -18.102  1.00  0.00      A    O
ATOM   4329  NE2 GLN A 298      21.535  60.565 -18.547  1.00  0.00      A    N
ATOM   4330 HE21 GLN A 298      20.791  60.271 -19.147  1.00  0.00      A    H
ATOM   4331 HE22 GLN A 298      21.704  61.550 -18.514  1.00  0.00      A    H
ATOM   4332  C   GLN A 298      25.877  60.154 -15.097  1.00  0.00      A    C
ATOM   4333  O   GLN A 298      25.777  59.357 -14.182  1.00  0.00      A    O
ATOM   4334  N   MET A 299      25.784  61.474 -14.825  1.00  0.00      A    N
ATOM   4335  HN  MET A 299      26.007  62.169 -15.504  1.00  0.00      A    H
ATOM   4336  CA  MET A 299      25.618  62.010 -13.477  1.00  0.00      A    C
ATOM   4337  HA  MET A 299      25.937  61.267 -12.761  1.00  0.00      A    H
ATOM   4338  CB  MET A 299      26.337  63.370 -13.316  1.00  0.00      A    C
ATOM   4339  HB1 MET A 299      25.867  64.166 -13.932  1.00  0.00      A    H
ATOM   4340  HB2 MET A 299      26.224  63.648 -12.246  1.00  0.00      A    H
ATOM   4341  CG  MET A 299      27.853  63.439 -13.759  1.00  0.00      A    C
ATOM   4342  HG1 MET A 299      28.394  62.798 -13.031  1.00  0.00      A    H
ATOM   4343  HG2 MET A 299      27.999  62.981 -14.761  1.00  0.00      A    H
ATOM   4344  SD  MET A 299      28.601  65.104 -13.633  1.00  0.00      A    S
ATOM   4345  CE  MET A 299      28.437  65.242 -11.810  1.00  0.00      A    C
ATOM   4346  HE1 MET A 299      27.441  65.544 -11.423  1.00  0.00      A    H
ATOM   4347  HE2 MET A 299      28.496  64.284 -11.249  1.00  0.00      A    H
ATOM   4348  HE3 MET A 299      29.179  65.921 -11.337  1.00  0.00      A    H
ATOM   4349  C   MET A 299      24.161  62.155 -13.189  1.00  0.00      A    C
ATOM   4350  O   MET A 299      23.344  62.014 -14.099  1.00  0.00      A    O
ATOM   4351  N   SER A 300      23.755  62.391 -11.894  1.00  0.00      A    N
ATOM   4352  HN  SER A 300      24.392  62.521 -11.137  1.00  0.00      A    H
ATOM   4353  CA  SER A 300      22.293  62.168 -11.589  1.00  0.00      A    C
ATOM   4354  HA  SER A 300      22.036  61.167 -11.903  1.00  0.00      A    H
ATOM   4355  CB  SER A 300      21.996  62.210 -10.076  1.00  0.00      A    C
ATOM   4356  HB1 SER A 300      20.920  61.971  -9.939  1.00  0.00      A    H
ATOM   4357  HB2 SER A 300      22.595  61.412  -9.587  1.00  0.00      A    H
ATOM   4358  OG  SER A 300      22.153  63.488  -9.369  1.00  0.00      A    O
ATOM   4359  HG1 SER A 300      22.149  63.305  -8.427  1.00  0.00      A    H
ATOM   4360  C   SER A 300      21.285  63.093 -12.352  1.00  0.00      A    C
ATOM   4361  O   SER A 300      20.219  62.669 -12.776  1.00  0.00      A    O
ATOM   4362  N   LYS A 301      21.661  64.367 -12.472  1.00  0.00      A    N
ATOM   4363  HN  LYS A 301      22.504  64.717 -12.072  1.00  0.00      A    H
ATOM   4364  CA  LYS A 301      20.809  65.353 -13.130  1.00  0.00      A    C
ATOM   4365  HA  LYS A 301      19.802  64.968 -13.067  1.00  0.00      A    H
ATOM   4366  CB  LYS A 301      20.755  66.715 -12.273  1.00  0.00      A    C
ATOM   4367  HB1 LYS A 301      21.776  67.152 -12.302  1.00  0.00      A    H
ATOM   4368  HB2 LYS A 301      20.159  67.455 -12.848  1.00  0.00      A    H
ATOM   4369  CG  LYS A 301      20.346  66.503 -10.859  1.00  0.00      A    C
ATOM   4370  HG1 LYS A 301      19.410  65.905 -10.853  1.00  0.00      A    H
ATOM   4371  HG2 LYS A 301      21.055  65.823 -10.340  1.00  0.00      A    H
ATOM   4372  CD  LYS A 301      20.173  67.807 -10.022  1.00  0.00      A    C
ATOM   4373  HD1 LYS A 301      20.179  67.546  -8.942  1.00  0.00      A    H
ATOM   4374  HD2 LYS A 301      20.901  68.566 -10.381  1.00  0.00      A    H
ATOM   4375  CE  LYS A 301      18.825  68.451 -10.160  1.00  0.00      A    C
ATOM   4376  HE1 LYS A 301      18.518  68.652 -11.208  1.00  0.00      A    H
ATOM   4377  HE2 LYS A 301      18.057  67.698  -9.879  1.00  0.00      A    H
ATOM   4378  NZ  LYS A 301      18.610  69.578  -9.276  1.00  0.00      A    N
ATOM   4379  HZ1 LYS A 301      19.126  70.415  -9.616  1.00  0.00      A    H
ATOM   4380  HZ2 LYS A 301      17.609  69.840  -9.177  1.00  0.00      A    H
ATOM   4381  HZ3 LYS A 301      18.916  69.378  -8.302  1.00  0.00      A    H
ATOM   4382  C   LYS A 301      21.032  65.410 -14.677  1.00  0.00      A    C
ATOM   4383  O   LYS A 301      20.607  66.332 -15.378  1.00  0.00      A    O
ATOM   4384  N   GLY A 302      21.695  64.353 -15.239  1.00  0.00      A    N
ATOM   4385  HN  GLY A 302      22.309  63.791 -14.689  1.00  0.00      A    H
ATOM   4386  CA  GLY A 302      21.626  63.913 -16.612  1.00  0.00      A    C
ATOM   4387  HA1 GLY A 302      21.495  62.851 -16.460  1.00  0.00      A    H
ATOM   4388  HA2 GLY A 302      20.761  64.396 -17.040  1.00  0.00      A    H
ATOM   4389  C   GLY A 302      22.889  64.079 -17.430  1.00  0.00      A    C
ATOM   4390  O   GLY A 302      23.022  63.454 -18.509  1.00  0.00      A    O
ATOM   4391  N   ASN A 303      23.848  64.789 -16.878  1.00  0.00      A    N
ATOM   4392  HN  ASN A 303      23.710  65.185 -15.974  1.00  0.00      A    H
ATOM   4393  CA  ASN A 303      25.087  65.086 -17.575  1.00  0.00      A    C
ATOM   4394  HA  ASN A 303      24.678  65.345 -18.540  1.00  0.00      A    H
ATOM   4395  CB  ASN A 303      25.868  66.262 -16.951  1.00  0.00      A    C
ATOM   4396  HB1 ASN A 303      26.169  66.005 -15.913  1.00  0.00      A    H
ATOM   4397  HB2 ASN A 303      26.725  66.549 -17.597  1.00  0.00      A    H
ATOM   4398  CG  ASN A 303      24.976  67.489 -16.903  1.00  0.00      A    C
ATOM   4399  OD1 ASN A 303      24.792  68.115 -17.951  1.00  0.00      A    O
ATOM   4400  ND2 ASN A 303      24.358  67.860 -15.739  1.00  0.00      A    N
ATOM   4401 HD21 ASN A 303      23.498  68.364 -15.813  1.00  0.00      A    H
ATOM   4402 HD22 ASN A 303      24.568  67.435 -14.858  1.00  0.00      A    H
ATOM   4403  C   ASN A 303      26.038  63.904 -17.732  1.00  0.00      A    C
ATOM   4404  O   ASN A 303      26.233  63.222 -16.768  1.00  0.00      A    O
ATOM   4405  N   PRO A 304      26.639  63.694 -18.869  1.00  0.00      A    N
ATOM   4406  CD  PRO A 304      26.307  64.325 -20.186  1.00  0.00      A    C
ATOM   4407  HD1 PRO A 304      25.906  65.361 -20.150  1.00  0.00      A    H
ATOM   4408  HD2 PRO A 304      25.443  63.715 -20.525  1.00  0.00      A    H
ATOM   4409  CA  PRO A 304      27.733  62.736 -19.039  1.00  0.00      A    C
ATOM   4410  HA  PRO A 304      27.431  61.812 -18.568  1.00  0.00      A    H
ATOM   4411  CB  PRO A 304      27.993  62.630 -20.564  1.00  0.00      A    C
ATOM   4412  HB1 PRO A 304      29.077  62.460 -20.737  1.00  0.00      A    H
ATOM   4413  HB2 PRO A 304      27.335  61.824 -20.953  1.00  0.00      A    H
ATOM   4414  CG  PRO A 304      27.571  64.025 -21.093  1.00  0.00      A    C
ATOM   4415  HG1 PRO A 304      28.428  64.713 -20.928  1.00  0.00      A    H
ATOM   4416  HG2 PRO A 304      27.298  63.979 -22.168  1.00  0.00      A    H
ATOM   4417  C   PRO A 304      28.968  63.341 -18.354  1.00  0.00      A    C
ATOM   4418  O   PRO A 304      29.061  64.525 -17.985  1.00  0.00      A    O
ATOM   4419  N   LEU A 305      29.977  62.486 -18.071  1.00  0.00      A    N
ATOM   4420  HN  LEU A 305      29.705  61.541 -18.236  1.00  0.00      A    H
ATOM   4421  CA  LEU A 305      31.330  62.897 -17.663  1.00  0.00      A    C
ATOM   4422  HA  LEU A 305      31.282  63.880 -17.217  1.00  0.00      A    H
ATOM   4423  CB  LEU A 305      31.912  61.967 -16.561  1.00  0.00      A    C
ATOM   4424  HB1 LEU A 305      31.770  60.959 -17.008  1.00  0.00      A    H
ATOM   4425  HB2 LEU A 305      32.984  62.199 -16.386  1.00  0.00      A    H
ATOM   4426  CG  LEU A 305      31.116  62.149 -15.276  1.00  0.00      A    C
ATOM   4427  HG  LEU A 305      30.150  62.633 -15.531  1.00  0.00      A    H
ATOM   4428  CD1 LEU A 305      30.722  60.747 -14.719  1.00  0.00      A    C
ATOM   4429 HD11 LEU A 305      30.350  60.027 -15.478  1.00  0.00      A    H
ATOM   4430 HD12 LEU A 305      31.632  60.264 -14.301  1.00  0.00      A    H
ATOM   4431 HD13 LEU A 305      30.053  60.941 -13.853  1.00  0.00      A    H
ATOM   4432  CD2 LEU A 305      31.817  63.010 -14.279  1.00  0.00      A    C
ATOM   4433 HD21 LEU A 305      31.988  64.059 -14.604  1.00  0.00      A    H
ATOM   4434 HD22 LEU A 305      31.079  63.039 -13.449  1.00  0.00      A    H
ATOM   4435 HD23 LEU A 305      32.752  62.629 -13.813  1.00  0.00      A    H
ATOM   4436  C   LEU A 305      32.194  63.008 -18.918  1.00  0.00      A    C
ATOM   4437  O   LEU A 305      31.935  63.856 -19.765  1.00  0.00      A    O
ATOM   4438  N   GLY A 306      33.309  62.270 -19.042  1.00  0.00      A    N
ATOM   4439  HN  GLY A 306      33.507  61.545 -18.386  1.00  0.00      A    H
ATOM   4440  CA  GLY A 306      34.317  62.348 -20.088  1.00  0.00      A    C
ATOM   4441  HA1 GLY A 306      34.514  61.387 -20.538  1.00  0.00      A    H
ATOM   4442  HA2 GLY A 306      33.929  63.069 -20.792  1.00  0.00      A    H
ATOM   4443  C   GLY A 306      35.663  62.728 -19.496  1.00  0.00      A    C
ATOM   4444  O   GLY A 306      36.067  63.869 -19.319  1.00  0.00      A    O
ATOM   4445  N   VAL A 307      36.393  61.698 -19.028  1.00  0.00      A    N
ATOM   4446  HN  VAL A 307      35.919  60.821 -19.023  1.00  0.00      A    H
ATOM   4447  CA  VAL A 307      37.772  61.724 -18.468  1.00  0.00      A    C
ATOM   4448  HA  VAL A 307      38.041  62.764 -18.349  1.00  0.00      A    H
ATOM   4449  CB  VAL A 307      37.913  61.080 -17.083  1.00  0.00      A    C
ATOM   4450  HB  VAL A 307      37.637  60.008 -17.167  1.00  0.00      A    H
ATOM   4451  CG1 VAL A 307      39.331  61.282 -16.493  1.00  0.00      A    C
ATOM   4452 HG11 VAL A 307      39.380  60.966 -15.429  1.00  0.00      A    H
ATOM   4453 HG12 VAL A 307      40.170  60.785 -17.025  1.00  0.00      A    H
ATOM   4454 HG13 VAL A 307      39.601  62.359 -16.441  1.00  0.00      A    H
ATOM   4455  CG2 VAL A 307      36.869  61.743 -16.171  1.00  0.00      A    C
ATOM   4456 HG21 VAL A 307      37.006  61.330 -15.149  1.00  0.00      A    H
ATOM   4457 HG22 VAL A 307      37.021  62.842 -16.130  1.00  0.00      A    H
ATOM   4458 HG23 VAL A 307      35.821  61.622 -16.519  1.00  0.00      A    H
ATOM   4459  C   VAL A 307      38.749  61.208 -19.471  1.00  0.00      A    C
ATOM   4460  O   VAL A 307      39.157  61.882 -20.363  1.00  0.00      A    O
ATOM   4461  N   LYS A 308      39.157  59.845 -19.348  1.00  0.00      A    N
ATOM   4462  HN  LYS A 308      39.099  59.391 -18.462  1.00  0.00      A    H
ATOM   4463  CA  LYS A 308      40.018  59.177 -20.299  1.00  0.00      A    C
ATOM   4464  HA  LYS A 308      40.016  59.637 -21.276  1.00  0.00      A    H
ATOM   4465  CB  LYS A 308      41.499  59.103 -19.766  1.00  0.00      A    C
ATOM   4466  HB1 LYS A 308      41.580  58.590 -18.784  1.00  0.00      A    H
ATOM   4467  HB2 LYS A 308      42.091  58.599 -20.561  1.00  0.00      A    H
ATOM   4468  CG  LYS A 308      42.301  60.390 -19.587  1.00  0.00      A    C
ATOM   4469  HG1 LYS A 308      42.355  60.836 -20.602  1.00  0.00      A    H
ATOM   4470  HG2 LYS A 308      41.755  61.111 -18.942  1.00  0.00      A    H
ATOM   4471  CD  LYS A 308      43.784  60.084 -19.023  1.00  0.00      A    C
ATOM   4472  HD1 LYS A 308      43.627  59.531 -18.072  1.00  0.00      A    H
ATOM   4473  HD2 LYS A 308      44.278  59.436 -19.778  1.00  0.00      A    H
ATOM   4474  CE  LYS A 308      44.706  61.318 -18.725  1.00  0.00      A    C
ATOM   4475  HE1 LYS A 308      44.918  61.626 -19.771  1.00  0.00      A    H
ATOM   4476  HE2 LYS A 308      44.217  62.089 -18.091  1.00  0.00      A    H
ATOM   4477  NZ  LYS A 308      46.015  60.896 -18.079  1.00  0.00      A    N
ATOM   4478  HZ1 LYS A 308      46.282  59.972 -18.476  1.00  0.00      A    H
ATOM   4479  HZ2 LYS A 308      46.759  61.551 -18.393  1.00  0.00      A    H
ATOM   4480  HZ3 LYS A 308      45.877  60.828 -17.050  1.00  0.00      A    H
ATOM   4481  C   LYS A 308      39.455  57.760 -20.507  1.00  0.00      A    C
ATOM   4482  O   LYS A 308      38.319  57.626 -20.905  1.00  0.00      A    O
ATOM   4483  N   MET A 309      40.276  56.745 -20.274  1.00  0.00      A    N
ATOM   4484  HN  MET A 309      41.194  56.884 -19.911  1.00  0.00      A    H
ATOM   4485  CA  MET A 309      40.055  55.306 -20.467  1.00  0.00      A    C
ATOM   4486  HA  MET A 309      39.143  55.068 -20.994  1.00  0.00      A    H
ATOM   4487  CB  MET A 309      41.164  54.649 -21.342  1.00  0.00      A    C
ATOM   4488  HB1 MET A 309      41.235  53.546 -21.228  1.00  0.00      A    H
ATOM   4489  HB2 MET A 309      40.896  54.860 -22.399  1.00  0.00      A    H
ATOM   4490  CG  MET A 309      42.521  55.233 -21.268  1.00  0.00      A    C
ATOM   4491  HG1 MET A 309      43.152  54.762 -22.052  1.00  0.00      A    H
ATOM   4492  HG2 MET A 309      42.533  56.306 -21.554  1.00  0.00      A    H
ATOM   4493  SD  MET A 309      43.299  55.277 -19.664  1.00  0.00      A    S
ATOM   4494  CE  MET A 309      43.379  53.512 -19.454  1.00  0.00      A    C
ATOM   4495  HE1 MET A 309      42.458  53.054 -19.035  1.00  0.00      A    H
ATOM   4496  HE2 MET A 309      43.690  52.941 -20.355  1.00  0.00      A    H
ATOM   4497  HE3 MET A 309      44.135  53.257 -18.681  1.00  0.00      A    H
ATOM   4498  C   MET A 309      39.898  54.601 -19.104  1.00  0.00      A    C
ATOM   4499  O   MET A 309      40.295  55.093 -18.037  1.00  0.00      A    O
ATOM   4500  N   LEU A 310      39.136  53.478 -19.123  1.00  0.00      A    N
ATOM   4501  HN  LEU A 310      38.781  53.168 -20.002  1.00  0.00      A    H
ATOM   4502  CA  LEU A 310      38.893  52.780 -17.845  1.00  0.00      A    C
ATOM   4503  HA  LEU A 310      38.957  53.393 -16.958  1.00  0.00      A    H
ATOM   4504  CB  LEU A 310      37.530  52.103 -17.907  1.00  0.00      A    C
ATOM   4505  HB1 LEU A 310      37.457  51.723 -18.948  1.00  0.00      A    H
ATOM   4506  HB2 LEU A 310      37.438  51.287 -17.160  1.00  0.00      A    H
ATOM   4507  CG  LEU A 310      36.271  52.985 -17.786  1.00  0.00      A    C
ATOM   4508  HG  LEU A 310      36.460  53.746 -18.572  1.00  0.00      A    H
ATOM   4509  CD1 LEU A 310      34.994  52.218 -18.112  1.00  0.00      A    C
ATOM   4510 HD11 LEU A 310      34.165  52.943 -18.257  1.00  0.00      A    H
ATOM   4511 HD12 LEU A 310      35.123  51.787 -19.128  1.00  0.00      A    H
ATOM   4512 HD13 LEU A 310      34.839  51.376 -17.404  1.00  0.00      A    H
ATOM   4513  CD2 LEU A 310      35.916  53.656 -16.430  1.00  0.00      A    C
ATOM   4514 HD21 LEU A 310      36.823  54.137 -16.006  1.00  0.00      A    H
ATOM   4515 HD22 LEU A 310      35.063  54.343 -16.615  1.00  0.00      A    H
ATOM   4516 HD23 LEU A 310      35.553  52.905 -15.696  1.00  0.00      A    H
ATOM   4517  C   LEU A 310      39.914  51.740 -17.687  1.00  0.00      A    C
ATOM   4518  O   LEU A 310      40.715  51.388 -18.558  1.00  0.00      A    O
ATOM   4519  N   LYS A 311      39.809  51.074 -16.507  1.00  0.00      A    N
ATOM   4520  HN  LYS A 311      39.160  51.340 -15.798  1.00  0.00      A    H
ATOM   4521  CA  LYS A 311      40.415  49.767 -16.282  1.00  0.00      A    C
ATOM   4522  HA  LYS A 311      41.319  49.665 -16.864  1.00  0.00      A    H
ATOM   4523  CB  LYS A 311      40.889  49.552 -14.831  1.00  0.00      A    C
ATOM   4524  HB1 LYS A 311      40.085  49.586 -14.064  1.00  0.00      A    H
ATOM   4525  HB2 LYS A 311      41.357  48.554 -14.692  1.00  0.00      A    H
ATOM   4526  CG  LYS A 311      41.859  50.655 -14.452  1.00  0.00      A    C
ATOM   4527  HG1 LYS A 311      42.644  50.613 -15.236  1.00  0.00      A    H
ATOM   4528  HG2 LYS A 311      41.405  51.669 -14.422  1.00  0.00      A    H
ATOM   4529  CD  LYS A 311      42.755  50.344 -13.163  1.00  0.00      A    C
ATOM   4530  HD1 LYS A 311      42.140  49.871 -12.368  1.00  0.00      A    H
ATOM   4531  HD2 LYS A 311      43.478  49.555 -13.463  1.00  0.00      A    H
ATOM   4532  CE  LYS A 311      43.484  51.644 -12.717  1.00  0.00      A    C
ATOM   4533  HE1 LYS A 311      43.955  52.260 -13.513  1.00  0.00      A    H
ATOM   4534  HE2 LYS A 311      42.714  52.347 -12.331  1.00  0.00      A    H
ATOM   4535  NZ  LYS A 311      44.356  51.373 -11.613  1.00  0.00      A    N
ATOM   4536  HZ1 LYS A 311      45.312  51.743 -11.790  1.00  0.00      A    H
ATOM   4537  HZ2 LYS A 311      44.046  51.829 -10.731  1.00  0.00      A    H
ATOM   4538  HZ3 LYS A 311      44.382  50.360 -11.381  1.00  0.00      A    H
ATOM   4539  C   LYS A 311      39.497  48.617 -16.690  1.00  0.00      A    C
ATOM   4540  O   LYS A 311      38.312  48.725 -16.646  1.00  0.00      A    O
ATOM   4541  N   ARG A 312      40.117  47.519 -17.148  1.00  0.00      A    N
ATOM   4542  HN  ARG A 312      41.098  47.539 -17.325  1.00  0.00      A    H
ATOM   4543  CA  ARG A 312      39.532  46.303 -17.503  1.00  0.00      A    C
ATOM   4544  HA  ARG A 312      38.453  46.303 -17.549  1.00  0.00      A    H
ATOM   4545  CB  ARG A 312      39.926  45.871 -18.909  1.00  0.00      A    C
ATOM   4546  HB1 ARG A 312      39.553  46.662 -19.595  1.00  0.00      A    H
ATOM   4547  HB2 ARG A 312      41.034  45.795 -18.936  1.00  0.00      A    H
ATOM   4548  CG  ARG A 312      39.227  44.636 -19.533  1.00  0.00      A    C
ATOM   4549  HG1 ARG A 312      39.634  43.727 -19.041  1.00  0.00      A    H
ATOM   4550  HG2 ARG A 312      38.159  44.659 -19.228  1.00  0.00      A    H
ATOM   4551  CD  ARG A 312      39.236  44.649 -20.990  1.00  0.00      A    C
ATOM   4552  HD1 ARG A 312      38.685  45.476 -21.486  1.00  0.00      A    H
ATOM   4553  HD2 ARG A 312      40.253  44.504 -21.413  1.00  0.00      A    H
ATOM   4554  NE  ARG A 312      38.494  43.494 -21.354  1.00  0.00      A    N
ATOM   4555  HE  ARG A 312      38.274  42.736 -20.741  1.00  0.00      A    H
ATOM   4556  CZ  ARG A 312      37.956  43.217 -22.592  1.00  0.00      A    C
ATOM   4557  NH1 ARG A 312      38.145  44.011 -23.637  1.00  0.00      A    N
ATOM   4558 HH11 ARG A 312      38.764  44.791 -23.541  1.00  0.00      A    H
ATOM   4559 HH12 ARG A 312      37.568  43.842 -24.437  1.00  0.00      A    H
ATOM   4560  NH2 ARG A 312      37.096  42.199 -22.767  1.00  0.00      A    N
ATOM   4561 HH21 ARG A 312      37.185  41.437 -22.126  1.00  0.00      A    H
ATOM   4562 HH22 ARG A 312      36.810  41.895 -23.676  1.00  0.00      A    H
ATOM   4563  C   ARG A 312      40.040  45.186 -16.514  1.00  0.00      A    C
ATOM   4564  O   ARG A 312      41.191  45.047 -16.176  1.00  0.00      A    O
ATOM   4565  N   THR A 313      39.106  44.438 -15.940  1.00  0.00      A    N
ATOM   4566  HN  THR A 313      38.134  44.589 -16.098  1.00  0.00      A    H
ATOM   4567  CA  THR A 313      39.482  43.541 -14.889  1.00  0.00      A    C
ATOM   4568  HA  THR A 313      40.459  43.747 -14.476  1.00  0.00      A    H
ATOM   4569  CB  THR A 313      38.576  43.684 -13.637  1.00  0.00      A    C
ATOM   4570  HB  THR A 313      37.508  43.425 -13.802  1.00  0.00      A    H
ATOM   4571  OG1 THR A 313      38.632  45.002 -13.199  1.00  0.00      A    O
ATOM   4572  HG1 THR A 313      38.098  45.474 -13.842  1.00  0.00      A    H
ATOM   4573  CG2 THR A 313      39.050  42.795 -12.489  1.00  0.00      A    C
ATOM   4574 HG21 THR A 313      38.743  41.737 -12.635  1.00  0.00      A    H
ATOM   4575 HG22 THR A 313      40.158  42.858 -12.427  1.00  0.00      A    H
ATOM   4576 HG23 THR A 313      38.510  43.163 -11.590  1.00  0.00      A    H
ATOM   4577  C   THR A 313      39.393  42.071 -15.356  1.00  0.00      A    C
ATOM   4578  O   THR A 313      38.424  41.676 -16.054  1.00  0.00      A    O
ATOM   4579  N   ARG A 314      40.346  41.153 -14.929  1.00  0.00      A    N
ATOM   4580  HN  ARG A 314      41.085  41.470 -14.340  1.00  0.00      A    H
ATOM   4581  CA  ARG A 314      40.149  39.700 -15.225  1.00  0.00      A    C
ATOM   4582  HA  ARG A 314      39.886  39.608 -16.268  1.00  0.00      A    H
ATOM   4583  CB  ARG A 314      41.474  38.982 -14.988  1.00  0.00      A    C
ATOM   4584  HB1 ARG A 314      41.660  39.036 -13.894  1.00  0.00      A    H
ATOM   4585  HB2 ARG A 314      41.293  37.916 -15.241  1.00  0.00      A    H
ATOM   4586  CG  ARG A 314      42.617  39.622 -15.783  1.00  0.00      A    C
ATOM   4587  HG1 ARG A 314      42.357  39.692 -16.861  1.00  0.00      A    H
ATOM   4588  HG2 ARG A 314      42.756  40.653 -15.394  1.00  0.00      A    H
ATOM   4589  CD  ARG A 314      43.943  38.820 -15.567  1.00  0.00      A    C
ATOM   4590  HD1 ARG A 314      44.639  39.301 -16.288  1.00  0.00      A    H
ATOM   4591  HD2 ARG A 314      44.236  39.081 -14.528  1.00  0.00      A    H
ATOM   4592  NE  ARG A 314      43.834  37.395 -15.981  1.00  0.00      A    N
ATOM   4593  HE  ARG A 314      42.933  37.044 -16.236  1.00  0.00      A    H
ATOM   4594  CZ  ARG A 314      44.809  36.565 -16.390  1.00  0.00      A    C
ATOM   4595  NH1 ARG A 314      46.109  36.762 -16.218  1.00  0.00      A    N
ATOM   4596 HH11 ARG A 314      46.426  37.609 -15.789  1.00  0.00      A    H
ATOM   4597 HH12 ARG A 314      46.643  35.918 -16.266  1.00  0.00      A    H
ATOM   4598  NH2 ARG A 314      44.391  35.383 -16.888  1.00  0.00      A    N
ATOM   4599 HH21 ARG A 314      43.407  35.215 -16.941  1.00  0.00      A    H
ATOM   4600 HH22 ARG A 314      45.102  34.965 -17.454  1.00  0.00      A    H
ATOM   4601  C   ARG A 314      38.946  39.027 -14.493  1.00  0.00      A    C
ATOM   4602  O   ARG A 314      38.022  38.521 -15.189  1.00  0.00      A    O
ATOM   4603  N   ALA A 315      38.843  39.119 -13.209  1.00  0.00      A    N
ATOM   4604  HN  ALA A 315      39.662  39.428 -12.733  1.00  0.00      A    H
ATOM   4605  CA  ALA A 315      37.768  38.469 -12.432  1.00  0.00      A    C
ATOM   4606  HA  ALA A 315      37.552  37.540 -12.938  1.00  0.00      A    H
ATOM   4607  CB  ALA A 315      38.333  38.246 -11.018  1.00  0.00      A    C
ATOM   4608  HB1 ALA A 315      38.742  39.172 -10.561  1.00  0.00      A    H
ATOM   4609  HB2 ALA A 315      37.684  37.610 -10.379  1.00  0.00      A    H
ATOM   4610  HB3 ALA A 315      39.118  37.503 -11.275  1.00  0.00      A    H
ATOM   4611  C   ALA A 315      36.494  39.295 -12.376  1.00  0.00      A    C
ATOM   4612  O   ALA A 315      36.450  40.394 -12.937  1.00  0.00      A    O
ATOM   4613  N   THR A 316      35.423  38.828 -11.697  1.00  0.00      A    N
ATOM   4614  HN  THR A 316      35.483  37.992 -11.158  1.00  0.00      A    H
ATOM   4615  CA  THR A 316      34.239  39.638 -11.575  1.00  0.00      A    C
ATOM   4616  HA  THR A 316      34.183  40.414 -12.325  1.00  0.00      A    H
ATOM   4617  CB  THR A 316      32.974  38.925 -11.833  1.00  0.00      A    C
ATOM   4618  HB  THR A 316      32.840  38.169 -11.030  1.00  0.00      A    H
ATOM   4619  OG1 THR A 316      33.027  38.349 -13.121  1.00  0.00      A    O
ATOM   4620  HG1 THR A 316      33.811  37.803 -13.026  1.00  0.00      A    H
ATOM   4621  CG2 THR A 316      31.723  39.796 -11.719  1.00  0.00      A    C
ATOM   4622 HG21 THR A 316      31.877  40.622 -12.446  1.00  0.00      A    H
ATOM   4623 HG22 THR A 316      30.791  39.231 -11.932  1.00  0.00      A    H
ATOM   4624 HG23 THR A 316      31.605  40.316 -10.744  1.00  0.00      A    H
ATOM   4625  C   THR A 316      34.274  40.312 -10.252  1.00  0.00      A    C
ATOM   4626  O   THR A 316      34.341  39.572  -9.224  1.00  0.00      A    O
ATOM   4627  N   PRO A 317      34.297  41.704 -10.125  1.00  0.00      A    N
ATOM   4628  CD  PRO A 317      34.125  42.701 -11.265  1.00  0.00      A    C
ATOM   4629  HD1 PRO A 317      33.214  42.398 -11.824  1.00  0.00      A    H
ATOM   4630  HD2 PRO A 317      35.051  42.687 -11.878  1.00  0.00      A    H
ATOM   4631  CA  PRO A 317      34.346  42.348  -8.812  1.00  0.00      A    C
ATOM   4632  HA  PRO A 317      34.930  41.710  -8.166  1.00  0.00      A    H
ATOM   4633  CB  PRO A 317      34.662  43.820  -9.131  1.00  0.00      A    C
ATOM   4634  HB1 PRO A 317      34.325  44.626  -8.445  1.00  0.00      A    H
ATOM   4635  HB2 PRO A 317      35.747  43.924  -9.350  1.00  0.00      A    H
ATOM   4636  CG  PRO A 317      34.082  44.100 -10.543  1.00  0.00      A    C
ATOM   4637  HG1 PRO A 317      33.004  44.311 -10.379  1.00  0.00      A    H
ATOM   4638  HG2 PRO A 317      34.622  44.891 -11.106  1.00  0.00      A    H
ATOM   4639  C   PRO A 317      32.959  42.293  -8.186  1.00  0.00      A    C
ATOM   4640  O   PRO A 317      31.946  42.477  -8.816  1.00  0.00      A    O
ATOM   4641  N   LYS A 318      32.844  42.083  -6.840  1.00  0.00      A    N
ATOM   4642  HN  LYS A 318      33.544  41.941  -6.144  1.00  0.00      A    H
ATOM   4643  CA  LYS A 318      31.493  41.985  -6.274  1.00  0.00      A    C
ATOM   4644  HA  LYS A 318      30.726  41.852  -7.022  1.00  0.00      A    H
ATOM   4645  CB  LYS A 318      31.504  40.692  -5.490  1.00  0.00      A    C
ATOM   4646  HB1 LYS A 318      32.387  40.694  -4.815  1.00  0.00      A    H
ATOM   4647  HB2 LYS A 318      30.529  40.598  -4.966  1.00  0.00      A    H
ATOM   4648  CG  LYS A 318      31.659  39.396  -6.350  1.00  0.00      A    C
ATOM   4649  HG1 LYS A 318      32.695  39.326  -6.745  1.00  0.00      A    H
ATOM   4650  HG2 LYS A 318      31.660  38.626  -5.549  1.00  0.00      A    H
ATOM   4651  CD  LYS A 318      30.699  39.405  -7.528  1.00  0.00      A    C
ATOM   4652  HD1 LYS A 318      29.683  39.746  -7.237  1.00  0.00      A    H
ATOM   4653  HD2 LYS A 318      30.984  39.995  -8.425  1.00  0.00      A    H
ATOM   4654  CE  LYS A 318      30.590  38.007  -8.142  1.00  0.00      A    C
ATOM   4655  HE1 LYS A 318      30.026  37.912  -9.094  1.00  0.00      A    H
ATOM   4656  HE2 LYS A 318      31.624  37.689  -8.395  1.00  0.00      A    H
ATOM   4657  NZ  LYS A 318      29.913  37.103  -7.215  1.00  0.00      A    N
ATOM   4658  HZ1 LYS A 318      28.899  37.317  -7.130  1.00  0.00      A    H
ATOM   4659  HZ2 LYS A 318      30.068  36.112  -7.489  1.00  0.00      A    H
ATOM   4660  HZ3 LYS A 318      30.296  37.236  -6.257  1.00  0.00      A    H
ATOM   4661  C   LYS A 318      31.203  43.203  -5.380  1.00  0.00      A    C
ATOM   4662  O   LYS A 318      31.990  43.598  -4.527  1.00  0.00      A    O
ATOM   4663  N   TRP A 319      29.951  43.826  -5.505  1.00  0.00      A    N
ATOM   4664  HN  TRP A 319      29.287  43.504  -6.175  1.00  0.00      A    H
ATOM   4665  CA  TRP A 319      29.463  44.870  -4.641  1.00  0.00      A    C
ATOM   4666  HA  TRP A 319      30.177  45.105  -3.865  1.00  0.00      A    H
ATOM   4667  CB  TRP A 319      29.188  46.143  -5.516  1.00  0.00      A    C
ATOM   4668  HB1 TRP A 319      28.462  45.822  -6.293  1.00  0.00      A    H
ATOM   4669  HB2 TRP A 319      28.753  46.974  -4.920  1.00  0.00      A    H
ATOM   4670  CG  TRP A 319      30.406  46.684  -6.297  1.00  0.00      A    C
ATOM   4671  CD1 TRP A 319      30.581  46.826  -7.651  1.00  0.00      A    C
ATOM   4672  HD1 TRP A 319      29.860  46.515  -8.392  1.00  0.00      A    H
ATOM   4673  NE1 TRP A 319      31.859  47.134  -7.916  1.00  0.00      A    N
ATOM   4674  HE1 TRP A 319      32.246  47.153  -8.812  1.00  0.00      A    H
ATOM   4675  CE2 TRP A 319      32.520  47.320  -6.708  1.00  0.00      A    C
ATOM   4676  CD2 TRP A 319      31.639  46.979  -5.665  1.00  0.00      A    C
ATOM   4677  CE3 TRP A 319      31.988  47.180  -4.384  1.00  0.00      A    C
ATOM   4678  HE3 TRP A 319      31.344  47.043  -3.528  1.00  0.00      A    H
ATOM   4679  CZ3 TRP A 319      33.209  47.771  -4.004  1.00  0.00      A    C
ATOM   4680  HZ3 TRP A 319      33.482  47.930  -2.971  1.00  0.00      A    H
ATOM   4681  CZ2 TRP A 319      33.785  47.825  -6.471  1.00  0.00      A    C
ATOM   4682  HZ2 TRP A 319      34.594  48.087  -7.137  1.00  0.00      A    H
ATOM   4683  CH2 TRP A 319      34.045  48.191  -5.104  1.00  0.00      A    C
ATOM   4684  HH2 TRP A 319      35.028  48.528  -4.810  1.00  0.00      A    H
ATOM   4685  C   TRP A 319      28.135  44.649  -4.026  1.00  0.00      A    C
ATOM   4686  O   TRP A 319      27.343  43.933  -4.588  1.00  0.00      A    O
ATOM   4687  N   ASN A 320      27.802  45.347  -2.894  1.00  0.00      A    N
ATOM   4688  HN  ASN A 320      28.474  45.955  -2.477  1.00  0.00      A    H
ATOM   4689  CA  ASN A 320      26.442  45.458  -2.443  1.00  0.00      A    C
ATOM   4690  HA  ASN A 320      25.771  45.189  -3.246  1.00  0.00      A    H
ATOM   4691  CB  ASN A 320      26.274  44.494  -1.278  1.00  0.00      A    C
ATOM   4692  HB1 ASN A 320      27.019  44.622  -0.464  1.00  0.00      A    H
ATOM   4693  HB2 ASN A 320      25.275  44.673  -0.825  1.00  0.00      A    H
ATOM   4694  CG  ASN A 320      26.357  43.032  -1.761  1.00  0.00      A    C
ATOM   4695  OD1 ASN A 320      27.408  42.435  -1.627  1.00  0.00      A    O
ATOM   4696  ND2 ASN A 320      25.237  42.518  -2.276  1.00  0.00      A    N
ATOM   4697 HD21 ASN A 320      25.379  41.550  -2.479  1.00  0.00      A    H
ATOM   4698 HD22 ASN A 320      24.382  42.972  -2.025  1.00  0.00      A    H
ATOM   4699  C   ASN A 320      26.181  46.860  -1.943  1.00  0.00      A    C
ATOM   4700  O   ASN A 320      26.776  47.410  -0.955  1.00  0.00      A    O
ATOM   4701  N   LEU A 321      25.197  47.525  -2.548  1.00  0.00      A    N
ATOM   4702  HN  LEU A 321      24.601  47.048  -3.190  1.00  0.00      A    H
ATOM   4703  CA  LEU A 321      24.796  48.898  -2.217  1.00  0.00      A    C
ATOM   4704  HA  LEU A 321      25.470  49.405  -1.543  1.00  0.00      A    H
ATOM   4705  CB  LEU A 321      24.673  49.752  -3.422  1.00  0.00      A    C
ATOM   4706  HB1 LEU A 321      24.332  49.199  -4.324  1.00  0.00      A    H
ATOM   4707  HB2 LEU A 321      24.013  50.636  -3.289  1.00  0.00      A    H
ATOM   4708  CG  LEU A 321      26.010  50.508  -3.652  1.00  0.00      A    C
ATOM   4709  HG  LEU A 321      26.335  50.998  -2.709  1.00  0.00      A    H
ATOM   4710  CD1 LEU A 321      27.150  49.548  -3.918  1.00  0.00      A    C
ATOM   4711 HD11 LEU A 321      28.000  50.138  -4.321  1.00  0.00      A    H
ATOM   4712 HD12 LEU A 321      27.616  49.031  -3.052  1.00  0.00      A    H
ATOM   4713 HD13 LEU A 321      26.789  48.774  -4.629  1.00  0.00      A    H
ATOM   4714  CD2 LEU A 321      25.834  51.600  -4.680  1.00  0.00      A    C
ATOM   4715 HD21 LEU A 321      26.814  52.042  -4.960  1.00  0.00      A    H
ATOM   4716 HD22 LEU A 321      25.368  51.246  -5.625  1.00  0.00      A    H
ATOM   4717 HD23 LEU A 321      25.145  52.430  -4.417  1.00  0.00      A    H
ATOM   4718  C   LEU A 321      23.497  48.876  -1.452  1.00  0.00      A    C
ATOM   4719  O   LEU A 321      23.355  49.498  -0.403  1.00  0.00      A    O
ATOM   4720  N   ALA A 322      22.486  48.220  -1.972  1.00  0.00      A    N
ATOM   4721  HN  ALA A 322      22.585  47.605  -2.750  1.00  0.00      A    H
ATOM   4722  CA  ALA A 322      21.215  48.065  -1.361  1.00  0.00      A    C
ATOM   4723  HA  ALA A 322      20.790  48.942  -0.894  1.00  0.00      A    H
ATOM   4724  CB  ALA A 322      20.378  47.659  -2.547  1.00  0.00      A    C
ATOM   4725  HB1 ALA A 322      19.307  47.589  -2.258  1.00  0.00      A    H
ATOM   4726  HB2 ALA A 322      20.461  48.311  -3.442  1.00  0.00      A    H
ATOM   4727  HB3 ALA A 322      20.718  46.671  -2.925  1.00  0.00      A    H
ATOM   4728  C   ALA A 322      21.164  46.989  -0.321  1.00  0.00      A    C
ATOM   4729  O   ALA A 322      20.346  46.988   0.602  1.00  0.00      A    O
ATOM   4730  N   ARG A 323      21.872  45.838  -0.452  1.00  0.00      A    N
ATOM   4731  HN  ARG A 323      22.168  45.519  -1.349  1.00  0.00      A    H
ATOM   4732  CA  ARG A 323      22.031  44.886   0.722  1.00  0.00      A    C
ATOM   4733  HA  ARG A 323      21.045  44.855   1.161  1.00  0.00      A    H
ATOM   4734  CB  ARG A 323      22.502  43.406   0.289  1.00  0.00      A    C
ATOM   4735  HB1 ARG A 323      23.575  43.362   0.003  1.00  0.00      A    H
ATOM   4736  HB2 ARG A 323      22.441  42.861   1.255  1.00  0.00      A    H
ATOM   4737  CG  ARG A 323      21.542  42.775  -0.683  1.00  0.00      A    C
ATOM   4738  HG1 ARG A 323      20.499  42.775  -0.300  1.00  0.00      A    H
ATOM   4739  HG2 ARG A 323      21.469  43.242  -1.689  1.00  0.00      A    H
ATOM   4740  CD  ARG A 323      21.891  41.265  -0.935  1.00  0.00      A    C
ATOM   4741  HD1 ARG A 323      21.315  40.669  -1.674  1.00  0.00      A    H
ATOM   4742  HD2 ARG A 323      22.873  41.135  -1.438  1.00  0.00      A    H
ATOM   4743  NE  ARG A 323      21.750  40.568   0.373  1.00  0.00      A    N
ATOM   4744  HE  ARG A 323      21.480  41.112   1.168  1.00  0.00      A    H
ATOM   4745  CZ  ARG A 323      21.529  39.251   0.560  1.00  0.00      A    C
ATOM   4746  NH1 ARG A 323      21.662  38.341  -0.465  1.00  0.00      A    N
ATOM   4747 HH11 ARG A 323      21.962  38.576  -1.390  1.00  0.00      A    H
ATOM   4748 HH12 ARG A 323      21.688  37.400  -0.128  1.00  0.00      A    H
ATOM   4749  NH2 ARG A 323      21.286  38.840   1.764  1.00  0.00      A    N
ATOM   4750 HH21 ARG A 323      21.411  39.439   2.554  1.00  0.00      A    H
ATOM   4751 HH22 ARG A 323      21.267  37.842   1.828  1.00  0.00      A    H
ATOM   4752  C   ARG A 323      22.943  45.442   1.831  1.00  0.00      A    C
ATOM   4753  O   ARG A 323      22.631  45.123   2.976  1.00  0.00      A    O
ATOM   4754  N   ARG A 324      23.989  46.260   1.488  1.00  0.00      A    N
ATOM   4755  HN  ARG A 324      24.118  46.452   0.519  1.00  0.00      A    H
ATOM   4756  CA  ARG A 324      24.929  46.783   2.556  1.00  0.00      A    C
ATOM   4757  HA  ARG A 324      24.562  46.631   3.561  1.00  0.00      A    H
ATOM   4758  CB  ARG A 324      26.305  46.079   2.546  1.00  0.00      A    C
ATOM   4759  HB1 ARG A 324      26.673  46.001   1.500  1.00  0.00      A    H
ATOM   4760  HB2 ARG A 324      27.060  46.604   3.169  1.00  0.00      A    H
ATOM   4761  CG  ARG A 324      26.218  44.655   3.061  1.00  0.00      A    C
ATOM   4762  HG1 ARG A 324      25.785  44.500   4.073  1.00  0.00      A    H
ATOM   4763  HG2 ARG A 324      25.656  43.998   2.363  1.00  0.00      A    H
ATOM   4764  CD  ARG A 324      27.657  44.017   3.073  1.00  0.00      A    C
ATOM   4765  HD1 ARG A 324      27.990  43.974   2.014  1.00  0.00      A    H
ATOM   4766  HD2 ARG A 324      28.350  44.676   3.639  1.00  0.00      A    H
ATOM   4767  NE  ARG A 324      27.518  42.643   3.669  1.00  0.00      A    N
ATOM   4768  HE  ARG A 324      27.481  41.862   3.044  1.00  0.00      A    H
ATOM   4769  CZ  ARG A 324      27.925  42.340   4.924  1.00  0.00      A    C
ATOM   4770  NH1 ARG A 324      27.898  43.229   5.923  1.00  0.00      A    N
ATOM   4771 HH11 ARG A 324      27.573  44.171   5.831  1.00  0.00      A    H
ATOM   4772 HH12 ARG A 324      28.166  42.961   6.848  1.00  0.00      A    H
ATOM   4773  NH2 ARG A 324      28.293  41.067   5.178  1.00  0.00      A    N
ATOM   4774 HH21 ARG A 324      27.978  40.261   4.677  1.00  0.00      A    H
ATOM   4775 HH22 ARG A 324      28.808  40.769   5.981  1.00  0.00      A    H
ATOM   4776  C   ARG A 324      25.139  48.267   2.437  1.00  0.00      A    C
ATOM   4777  O   ARG A 324      24.624  49.138   3.142  1.00  0.00      A    O
ATOM   4778  N   GLY A 325      26.001  48.724   1.509  1.00  0.00      A    N
ATOM   4779  HN  GLY A 325      26.210  48.104   0.756  1.00  0.00      A    H
ATOM   4780  CA  GLY A 325      26.349  50.100   1.265  1.00  0.00      A    C
ATOM   4781  HA1 GLY A 325      25.541  50.523   0.686  1.00  0.00      A    H
ATOM   4782  HA2 GLY A 325      26.526  50.582   2.215  1.00  0.00      A    H
ATOM   4783  C   GLY A 325      27.654  50.238   0.473  1.00  0.00      A    C
ATOM   4784  O   GLY A 325      28.458  49.326   0.377  1.00  0.00      A    O
ATOM   4785  N   PHE A 326      27.914  51.465  -0.038  1.00  0.00      A    N
ATOM   4786  HN  PHE A 326      27.318  52.248   0.123  1.00  0.00      A    H
ATOM   4787  CA  PHE A 326      29.178  51.898  -0.556  1.00  0.00      A    C
ATOM   4788  HA  PHE A 326      29.839  51.045  -0.600  1.00  0.00      A    H
ATOM   4789  CB  PHE A 326      28.915  52.504  -1.913  1.00  0.00      A    C
ATOM   4790  HB1 PHE A 326      28.292  51.725  -2.401  1.00  0.00      A    H
ATOM   4791  HB2 PHE A 326      28.346  53.458  -1.894  1.00  0.00      A    H
ATOM   4792  CG  PHE A 326      30.179  52.609  -2.822  1.00  0.00      A    C
ATOM   4793  CD1 PHE A 326      30.953  51.471  -3.178  1.00  0.00      A    C
ATOM   4794  HD1 PHE A 326      30.660  50.491  -2.832  1.00  0.00      A    H
ATOM   4795  CE1 PHE A 326      32.082  51.583  -3.967  1.00  0.00      A    C
ATOM   4796  HE1 PHE A 326      32.704  50.739  -4.228  1.00  0.00      A    H
ATOM   4797  CZ  PHE A 326      32.467  52.712  -4.604  1.00  0.00      A    C
ATOM   4798  HZ  PHE A 326      33.295  52.615  -5.291  1.00  0.00      A    H
ATOM   4799  CD2 PHE A 326      30.552  53.758  -3.489  1.00  0.00      A    C
ATOM   4800  HD2 PHE A 326      29.924  54.634  -3.564  1.00  0.00      A    H
ATOM   4801  CE2 PHE A 326      31.662  53.813  -4.422  1.00  0.00      A    C
ATOM   4802  HE2 PHE A 326      31.779  54.774  -4.901  1.00  0.00      A    H
ATOM   4803  C   PHE A 326      29.714  52.893   0.437  1.00  0.00      A    C
ATOM   4804  O   PHE A 326      28.959  53.274   1.323  1.00  0.00      A    O
ATOM   4805  N   GLU A 327      30.996  53.233   0.296  1.00  0.00      A    N
ATOM   4806  HN  GLU A 327      31.604  52.810  -0.372  1.00  0.00      A    H
ATOM   4807  CA  GLU A 327      31.508  54.428   0.847  1.00  0.00      A    C
ATOM   4808  HA  GLU A 327      30.740  54.988   1.359  1.00  0.00      A    H
ATOM   4809  CB  GLU A 327      32.713  54.152   1.767  1.00  0.00      A    C
ATOM   4810  HB1 GLU A 327      33.440  53.520   1.213  1.00  0.00      A    H
ATOM   4811  HB2 GLU A 327      33.134  55.092   2.183  1.00  0.00      A    H
ATOM   4812  CG  GLU A 327      32.223  53.345   2.984  1.00  0.00      A    C
ATOM   4813  HG1 GLU A 327      31.438  53.933   3.506  1.00  0.00      A    H
ATOM   4814  HG2 GLU A 327      31.676  52.421   2.700  1.00  0.00      A    H
ATOM   4815  CD  GLU A 327      33.420  52.964   3.850  1.00  0.00      A    C
ATOM   4816  OE1 GLU A 327      33.571  51.851   4.386  1.00  0.00      A    O
ATOM   4817  OE2 GLU A 327      34.307  53.869   4.000  1.00  0.00      A    O
ATOM   4818  C   GLU A 327      31.980  55.409  -0.266  1.00  0.00      A    C
ATOM   4819  O   GLU A 327      31.394  56.494  -0.490  1.00  0.00      A    O
ATOM   4820  N   GLY A 328      33.032  54.915  -1.073  1.00  0.00      A    N
ATOM   4821  HN  GLY A 328      33.333  53.974  -0.935  1.00  0.00      A    H
ATOM   4822  CA  GLY A 328      33.588  55.690  -2.236  1.00  0.00      A    C
ATOM   4823  HA1 GLY A 328      34.477  55.146  -2.518  1.00  0.00      A    H
ATOM   4824  HA2 GLY A 328      32.903  55.814  -3.062  1.00  0.00      A    H
ATOM   4825  C   GLY A 328      34.137  57.066  -1.902  1.00  0.00      A    C
ATOM   4826  O   GLY A 328      34.423  57.390  -0.785  1.00  0.00      A    O
ATOM   4827  N   LYS A 329      34.309  57.951  -2.901  1.00  0.00      A    N
ATOM   4828  HN  LYS A 329      34.210  57.670  -3.853  1.00  0.00      A    H
ATOM   4829  CA  LYS A 329      34.831  59.299  -2.744  1.00  0.00      A    C
ATOM   4830  HA  LYS A 329      35.090  59.551  -1.726  1.00  0.00      A    H
ATOM   4831  CB  LYS A 329      35.937  59.545  -3.746  1.00  0.00      A    C
ATOM   4832  HB1 LYS A 329      35.475  59.490  -4.755  1.00  0.00      A    H
ATOM   4833  HB2 LYS A 329      36.336  60.582  -3.706  1.00  0.00      A    H
ATOM   4834  CG  LYS A 329      37.064  58.570  -3.484  1.00  0.00      A    C
ATOM   4835  HG1 LYS A 329      37.192  58.570  -2.381  1.00  0.00      A    H
ATOM   4836  HG2 LYS A 329      36.712  57.568  -3.809  1.00  0.00      A    H
ATOM   4837  CD  LYS A 329      38.329  59.026  -4.323  1.00  0.00      A    C
ATOM   4838  HD1 LYS A 329      38.146  58.900  -5.411  1.00  0.00      A    H
ATOM   4839  HD2 LYS A 329      38.640  60.056  -4.043  1.00  0.00      A    H
ATOM   4840  CE  LYS A 329      39.620  58.201  -4.259  1.00  0.00      A    C
ATOM   4841  HE1 LYS A 329      40.308  58.600  -5.035  1.00  0.00      A    H
ATOM   4842  HE2 LYS A 329      40.015  58.215  -3.220  1.00  0.00      A    H
ATOM   4843  NZ  LYS A 329      39.353  56.802  -4.594  1.00  0.00      A    N
ATOM   4844  HZ1 LYS A 329      40.211  56.258  -4.818  1.00  0.00      A    H
ATOM   4845  HZ2 LYS A 329      38.933  56.201  -3.857  1.00  0.00      A    H
ATOM   4846  HZ3 LYS A 329      38.801  56.716  -5.472  1.00  0.00      A    H
ATOM   4847  C   LYS A 329      33.712  60.302  -3.006  1.00  0.00      A    C
ATOM   4848  O   LYS A 329      33.700  61.330  -2.340  1.00  0.00      A    O
ATOM   4849  N   GLY A 330      32.872  60.099  -3.997  1.00  0.00      A    N
ATOM   4850  HN  GLY A 330      32.926  59.282  -4.566  1.00  0.00      A    H
ATOM   4851  CA  GLY A 330      31.739  60.946  -4.320  1.00  0.00      A    C
ATOM   4852  HA1 GLY A 330      31.479  61.441  -3.396  1.00  0.00      A    H
ATOM   4853  HA2 GLY A 330      31.940  61.538  -5.200  1.00  0.00      A    H
ATOM   4854  C   GLY A 330      30.635  60.129  -4.822  1.00  0.00      A    C
ATOM   4855  O   GLY A 330      29.605  59.874  -4.125  1.00  0.00      A    O
ATOM   4856  N   MET A 331      30.741  59.746  -6.091  1.00  0.00      A    N
ATOM   4857  HN  MET A 331      31.576  59.933  -6.603  1.00  0.00      A    H
ATOM   4858  CA  MET A 331      29.738  59.024  -6.802  1.00  0.00      A    C
ATOM   4859  HA  MET A 331      28.776  59.240  -6.361  1.00  0.00      A    H
ATOM   4860  CB  MET A 331      29.758  59.398  -8.322  1.00  0.00      A    C
ATOM   4861  HB1 MET A 331      30.809  59.589  -8.628  1.00  0.00      A    H
ATOM   4862  HB2 MET A 331      29.293  58.600  -8.940  1.00  0.00      A    H
ATOM   4863  CG  MET A 331      28.914  60.599  -8.734  1.00  0.00      A    C
ATOM   4864  HG1 MET A 331      27.944  60.326  -8.266  1.00  0.00      A    H
ATOM   4865  HG2 MET A 331      29.363  61.459  -8.193  1.00  0.00      A    H
ATOM   4866  SD  MET A 331      28.606  60.969 -10.491  1.00  0.00      A    S
ATOM   4867  CE  MET A 331      30.393  61.032 -10.882  1.00  0.00      A    C
ATOM   4868  HE1 MET A 331      30.541  61.670 -11.779  1.00  0.00      A    H
ATOM   4869  HE2 MET A 331      30.985  61.470 -10.050  1.00  0.00      A    H
ATOM   4870  HE3 MET A 331      30.828  60.048 -11.158  1.00  0.00      A    H
ATOM   4871  C   MET A 331      29.890  57.563  -6.730  1.00  0.00      A    C
ATOM   4872  O   MET A 331      30.847  57.140  -6.075  1.00  0.00      A    O
ATOM   4873  N   SER A 332      29.033  56.717  -7.285  1.00  0.00      A    N
ATOM   4874  HN  SER A 332      28.196  57.001  -7.746  1.00  0.00      A    H
ATOM   4875  CA  SER A 332      29.011  55.239  -6.931  1.00  0.00      A    C
ATOM   4876  HA  SER A 332      29.169  55.083  -5.874  1.00  0.00      A    H
ATOM   4877  CB  SER A 332      27.615  54.578  -7.244  1.00  0.00      A    C
ATOM   4878  HB1 SER A 332      27.275  54.830  -8.272  1.00  0.00      A    H
ATOM   4879  HB2 SER A 332      27.601  53.476  -7.110  1.00  0.00      A    H
ATOM   4880  OG  SER A 332      26.693  55.083  -6.280  1.00  0.00      A    O
ATOM   4881  HG1 SER A 332      26.448  55.974  -6.539  1.00  0.00      A    H
ATOM   4882  C   SER A 332      30.061  54.409  -7.733  1.00  0.00      A    C
ATOM   4883  O   SER A 332      30.866  54.936  -8.530  1.00  0.00      A    O
ATOM   4884  N   SER A 333      29.982  53.112  -7.597  1.00  0.00      A    N
ATOM   4885  HN  SER A 333      29.489  52.642  -6.869  1.00  0.00      A    H
ATOM   4886  CA  SER A 333      30.684  52.158  -8.476  1.00  0.00      A    C
ATOM   4887  HA  SER A 333      31.635  52.547  -8.811  1.00  0.00      A    H
ATOM   4888  CB  SER A 333      31.033  50.864  -7.625  1.00  0.00      A    C
ATOM   4889  HB1 SER A 333      31.708  50.073  -8.015  1.00  0.00      A    H
ATOM   4890  HB2 SER A 333      31.651  51.243  -6.783  1.00  0.00      A    H
ATOM   4891  OG  SER A 333      29.891  50.193  -7.056  1.00  0.00      A    O
ATOM   4892  HG1 SER A 333      30.145  49.268  -7.057  1.00  0.00      A    H
ATOM   4893  C   SER A 333      29.800  51.707  -9.607  1.00  0.00      A    C
ATOM   4894  O   SER A 333      28.615  51.948  -9.470  1.00  0.00      A    O
ATOM   4895  N   SER A 334      30.393  51.113 -10.674  1.00  0.00      A    N
ATOM   4896  HN  SER A 334      31.378  50.956 -10.688  1.00  0.00      A    H
ATOM   4897  CA  SER A 334      29.519  50.363 -11.616  1.00  0.00      A    C
ATOM   4898  HA  SER A 334      28.557  50.210 -11.149  1.00  0.00      A    H
ATOM   4899  CB  SER A 334      29.294  51.139 -12.938  1.00  0.00      A    C
ATOM   4900  HB1 SER A 334      29.169  52.204 -12.646  1.00  0.00      A    H
ATOM   4901  HB2 SER A 334      30.264  51.181 -13.478  1.00  0.00      A    H
ATOM   4902  OG  SER A 334      28.140  50.815 -13.681  1.00  0.00      A    O
ATOM   4903  HG1 SER A 334      27.838  51.646 -14.054  1.00  0.00      A    H
ATOM   4904  C   SER A 334      29.990  48.984 -11.889  1.00  0.00      A    C
ATOM   4905  O   SER A 334      30.422  48.305 -10.982  1.00  0.00      A    O
ATOM   4906  N   ALA A 335      30.065  48.596 -13.214  1.00  0.00      A    N
ATOM   4907  HN  ALA A 335      29.978  49.133 -14.049  1.00  0.00      A    H
ATOM   4908  CA  ALA A 335      30.529  47.265 -13.564  1.00  0.00      A    C
ATOM   4909  HA  ALA A 335      30.316  46.611 -12.732  1.00  0.00      A    H
ATOM   4910  CB  ALA A 335      29.766  46.668 -14.789  1.00  0.00      A    C
ATOM   4911  HB1 ALA A 335      29.878  47.508 -15.508  1.00  0.00      A    H
ATOM   4912  HB2 ALA A 335      30.191  45.649 -14.916  1.00  0.00      A    H
ATOM   4913  HB3 ALA A 335      28.671  46.768 -14.631  1.00  0.00      A    H
ATOM   4914  C   ALA A 335      32.006  47.152 -13.885  1.00  0.00      A    C
ATOM   4915  OT1 ALA A 335      32.556  47.932 -14.643  1.00  0.00      A    O
ATOM   4916  OT2 ALA A 335      32.599  46.222 -13.322  1.00  0.00      A    O
END
