# Supplementary material for: Sequence comparison, molecular modeling, and network analysis predict structural diversity in cysteine proteases from the Cape sundew, Drosera capensis
Source: Comput Struct Biotechnol J. 2016 Jun 14;14:271–82. doi: 10.1016/j.csbj.2016.05.003 (PMC4949590; doi:10.1016/j.csbj.2016.05.003)
Supplement: Supplementary file 4 [file mmc4.zip › Rosetta_mature/DCAP_6547_nogranulin_mature_m1.pdb]

CRYST1   64.598   64.417   69.157  90.00  90.00  90.00 P 1           1
ATOM      1  N   LEU A   1      27.126  25.489  -7.614  1.00  0.00      A    N
ATOM      2  HT1 LEU A   1      27.597  24.908  -8.337  1.00  0.00      A    H
ATOM      3  HT2 LEU A   1      27.809  25.745  -6.873  1.00  0.00      A    H
ATOM      4  HT3 LEU A   1      26.906  26.420  -8.022  1.00  0.00      A    H
ATOM      5  CA  LEU A   1      25.809  24.786  -7.119  1.00  0.00      A    C
ATOM      6  HA  LEU A   1      26.119  23.825  -6.736  1.00  0.00      A    H
ATOM      7  CB  LEU A   1      25.166  25.817  -6.156  1.00  0.00      A    C
ATOM      8  HB1 LEU A   1      24.734  26.725  -6.629  1.00  0.00      A    H
ATOM      9  HB2 LEU A   1      24.256  25.382  -5.689  1.00  0.00      A    H
ATOM     10  CG  LEU A   1      26.015  26.351  -4.974  1.00  0.00      A    C
ATOM     11  HG  LEU A   1      26.997  26.774  -5.277  1.00  0.00      A    H
ATOM     12  CD1 LEU A   1      25.232  27.499  -4.246  1.00  0.00      A    C
ATOM     13 HD11 LEU A   1      24.231  27.116  -3.953  1.00  0.00      A    H
ATOM     14 HD12 LEU A   1      25.854  27.796  -3.375  1.00  0.00      A    H
ATOM     15 HD13 LEU A   1      25.093  28.379  -4.909  1.00  0.00      A    H
ATOM     16  CD2 LEU A   1      26.378  25.137  -4.131  1.00  0.00      A    C
ATOM     17 HD21 LEU A   1      25.504  24.871  -3.498  1.00  0.00      A    H
ATOM     18 HD22 LEU A   1      26.859  24.292  -4.668  1.00  0.00      A    H
ATOM     19 HD23 LEU A   1      27.131  25.454  -3.379  1.00  0.00      A    H
ATOM     20  C   LEU A   1      24.737  24.463  -8.116  1.00  0.00      A    C
ATOM     21  O   LEU A   1      24.500  25.195  -9.068  1.00  0.00      A    O
ATOM     22  N   PRO A   2      24.072  23.299  -7.991  1.00  0.00      A    N
ATOM     23  CD  PRO A   2      24.112  22.480  -6.802  1.00  0.00      A    C
ATOM     24  HD1 PRO A   2      23.897  22.998  -5.843  1.00  0.00      A    H
ATOM     25  HD2 PRO A   2      25.168  22.176  -6.634  1.00  0.00      A    H
ATOM     26  CA  PRO A   2      23.121  22.901  -8.979  1.00  0.00      A    C
ATOM     27  HA  PRO A   2      23.460  23.157  -9.972  1.00  0.00      A    H
ATOM     28  CB  PRO A   2      22.961  21.425  -8.591  1.00  0.00      A    C
ATOM     29  HB1 PRO A   2      22.006  20.941  -8.885  1.00  0.00      A    H
ATOM     30  HB2 PRO A   2      23.780  20.873  -9.100  1.00  0.00      A    H
ATOM     31  CG  PRO A   2      23.109  21.376  -7.063  1.00  0.00      A    C
ATOM     32  HG1 PRO A   2      22.163  21.756  -6.621  1.00  0.00      A    H
ATOM     33  HG2 PRO A   2      23.322  20.411  -6.555  1.00  0.00      A    H
ATOM     34  C   PRO A   2      21.819  23.679  -8.806  1.00  0.00      A    C
ATOM     35  O   PRO A   2      21.511  24.069  -7.681  1.00  0.00      A    O
ATOM     36  N   GLU A   3      21.058  23.877  -9.890  1.00  0.00      A    N
ATOM     37  HN  GLU A   3      21.096  23.297 -10.700  1.00  0.00      A    H
ATOM     38  CA  GLU A   3      19.944  24.786 -10.177  1.00  0.00      A    C
ATOM     39  HA  GLU A   3      20.161  25.664  -9.586  1.00  0.00      A    H
ATOM     40  CB  GLU A   3      19.817  25.174 -11.666  1.00  0.00      A    C
ATOM     41  HB1 GLU A   3      18.914  25.809 -11.791  1.00  0.00      A    H
ATOM     42  HB2 GLU A   3      20.733  25.688 -12.028  1.00  0.00      A    H
ATOM     43  CG  GLU A   3      19.647  23.883 -12.480  1.00  0.00      A    C
ATOM     44  HG1 GLU A   3      20.614  23.373 -12.282  1.00  0.00      A    H
ATOM     45  HG2 GLU A   3      18.885  23.151 -12.136  1.00  0.00      A    H
ATOM     46  CD  GLU A   3      19.519  24.083 -13.983  1.00  0.00      A    C
ATOM     47  OE1 GLU A   3      18.831  23.279 -14.597  1.00  0.00      A    O
ATOM     48  OE2 GLU A   3      20.026  25.129 -14.535  1.00  0.00      A    O
ATOM     49  C   GLU A   3      18.692  24.252  -9.594  1.00  0.00      A    C
ATOM     50  O   GLU A   3      17.907  25.023  -9.060  1.00  0.00      A    O
ATOM     51  N   SER A   4      18.519  22.921  -9.575  1.00  0.00      A    N
ATOM     52  HN  SER A   4      19.264  22.427 -10.016  1.00  0.00      A    H
ATOM     53  CA  SER A   4      17.462  22.146  -9.026  1.00  0.00      A    C
ATOM     54  HA  SER A   4      16.754  22.805  -8.545  1.00  0.00      A    H
ATOM     55  CB  SER A   4      16.768  21.268 -10.071  1.00  0.00      A    C
ATOM     56  HB1 SER A   4      17.391  20.548 -10.643  1.00  0.00      A    H
ATOM     57  HB2 SER A   4      15.908  20.723  -9.625  1.00  0.00      A    H
ATOM     58  OG  SER A   4      16.103  22.127 -11.035  1.00  0.00      A    O
ATOM     59  HG1 SER A   4      15.949  21.562 -11.796  1.00  0.00      A    H
ATOM     60  C   SER A   4      17.960  21.218  -7.883  1.00  0.00      A    C
ATOM     61  O   SER A   4      18.543  20.169  -8.144  1.00  0.00      A    O
ATOM     62  N   VAL A   5      17.725  21.518  -6.602  1.00  0.00      A    N
ATOM     63  HN  VAL A   5      17.299  22.384  -6.353  1.00  0.00      A    H
ATOM     64  CA  VAL A   5      18.079  20.714  -5.439  1.00  0.00      A    C
ATOM     65  HA  VAL A   5      18.691  19.860  -5.689  1.00  0.00      A    H
ATOM     66  CB  VAL A   5      18.692  21.558  -4.316  1.00  0.00      A    C
ATOM     67  HB  VAL A   5      18.207  22.554  -4.232  1.00  0.00      A    H
ATOM     68  CG1 VAL A   5      18.793  20.858  -2.933  1.00  0.00      A    C
ATOM     69 HG11 VAL A   5      19.446  19.959  -2.931  1.00  0.00      A    H
ATOM     70 HG12 VAL A   5      19.267  21.515  -2.173  1.00  0.00      A    H
ATOM     71 HG13 VAL A   5      17.816  20.486  -2.557  1.00  0.00      A    H
ATOM     72  CG2 VAL A   5      20.153  21.703  -4.697  1.00  0.00      A    C
ATOM     73 HG21 VAL A   5      20.280  22.249  -5.657  1.00  0.00      A    H
ATOM     74 HG22 VAL A   5      20.623  22.341  -3.918  1.00  0.00      A    H
ATOM     75 HG23 VAL A   5      20.629  20.706  -4.816  1.00  0.00      A    H
ATOM     76  C   VAL A   5      16.770  20.230  -4.921  1.00  0.00      A    C
ATOM     77  O   VAL A   5      15.821  20.998  -4.698  1.00  0.00      A    O
ATOM     78  N   ASP A   6      16.702  18.859  -4.791  1.00  0.00      A    N
ATOM     79  HN  ASP A   6      17.552  18.387  -5.010  1.00  0.00      A    H
ATOM     80  CA  ASP A   6      15.580  18.270  -4.008  1.00  0.00      A    C
ATOM     81  HA  ASP A   6      15.224  19.022  -3.321  1.00  0.00      A    H
ATOM     82  CB  ASP A   6      14.524  17.744  -4.981  1.00  0.00      A    C
ATOM     83  HB1 ASP A   6      14.450  18.532  -5.761  1.00  0.00      A    H
ATOM     84  HB2 ASP A   6      14.771  16.815  -5.537  1.00  0.00      A    H
ATOM     85  CG  ASP A   6      13.162  17.693  -4.353  1.00  0.00      A    C
ATOM     86  OD1 ASP A   6      13.044  17.416  -3.094  1.00  0.00      A    O
ATOM     87  OD2 ASP A   6      12.179  17.907  -5.132  1.00  0.00      A    O
ATOM     88  C   ASP A   6      16.082  17.108  -3.185  1.00  0.00      A    C
ATOM     89  O   ASP A   6      16.498  16.030  -3.633  1.00  0.00      A    O
ATOM     90  N   TRP A   7      16.044  17.320  -1.827  1.00  0.00      A    N
ATOM     91  HN  TRP A   7      15.756  18.209  -1.479  1.00  0.00      A    H
ATOM     92  CA  TRP A   7      16.274  16.292  -0.846  1.00  0.00      A    C
ATOM     93  HA  TRP A   7      17.267  15.905  -1.019  1.00  0.00      A    H
ATOM     94  CB  TRP A   7      16.361  16.755   0.620  1.00  0.00      A    C
ATOM     95  HB1 TRP A   7      15.510  17.404   0.920  1.00  0.00      A    H
ATOM     96  HB2 TRP A   7      16.444  15.933   1.363  1.00  0.00      A    H
ATOM     97  CG  TRP A   7      17.705  17.402   0.870  1.00  0.00      A    C
ATOM     98  CD1 TRP A   7      18.066  18.694   0.733  1.00  0.00      A    C
ATOM     99  HD1 TRP A   7      17.419  19.558   0.771  1.00  0.00      A    H
ATOM    100  NE1 TRP A   7      19.436  18.780   0.766  1.00  0.00      A    N
ATOM    101  HE1 TRP A   7      19.876  19.634   0.939  1.00  0.00      A    H
ATOM    102  CE2 TRP A   7      19.969  17.524   0.934  1.00  0.00      A    C
ATOM    103  CD2 TRP A   7      18.889  16.638   0.976  1.00  0.00      A    C
ATOM    104  CE3 TRP A   7      19.172  15.240   1.077  1.00  0.00      A    C
ATOM    105  HE3 TRP A   7      18.468  14.420   1.095  1.00  0.00      A    H
ATOM    106  CZ3 TRP A   7      20.558  14.841   1.162  1.00  0.00      A    C
ATOM    107  HZ3 TRP A   7      20.810  13.806   1.337  1.00  0.00      A    H
ATOM    108  CZ2 TRP A   7      21.249  17.117   0.988  1.00  0.00      A    C
ATOM    109  HZ2 TRP A   7      22.112  17.766   0.944  1.00  0.00      A    H
ATOM    110  CH2 TRP A   7      21.575  15.789   1.136  1.00  0.00      A    C
ATOM    111  HH2 TRP A   7      22.626  15.547   1.186  1.00  0.00      A    H
ATOM    112  C   TRP A   7      15.302  15.027  -0.961  1.00  0.00      A    C
ATOM    113  O   TRP A   7      15.641  13.945  -0.509  1.00  0.00      A    O
ATOM    114  N   ARG A   8      14.209  15.210  -1.680  1.00  0.00      A    N
ATOM    115  HN  ARG A   8      13.922  16.111  -1.997  1.00  0.00      A    H
ATOM    116  CA  ARG A   8      13.301  14.071  -1.965  1.00  0.00      A    C
ATOM    117  HA  ARG A   8      13.252  13.505  -1.047  1.00  0.00      A    H
ATOM    118  CB  ARG A   8      11.830  14.557  -2.224  1.00  0.00      A    C
ATOM    119  HB1 ARG A   8      11.742  15.117  -3.179  1.00  0.00      A    H
ATOM    120  HB2 ARG A   8      11.163  13.677  -2.351  1.00  0.00      A    H
ATOM    121  CG  ARG A   8      11.241  15.460  -1.098  1.00  0.00      A    C
ATOM    122  HG1 ARG A   8      11.084  14.931  -0.133  1.00  0.00      A    H
ATOM    123  HG2 ARG A   8      12.057  16.178  -0.869  1.00  0.00      A    H
ATOM    124  CD  ARG A   8      10.023  16.264  -1.411  1.00  0.00      A    C
ATOM    125  HD1 ARG A   8       9.242  15.566  -1.782  1.00  0.00      A    H
ATOM    126  HD2 ARG A   8       9.705  16.879  -0.542  1.00  0.00      A    H
ATOM    127  NE  ARG A   8      10.355  17.209  -2.500  1.00  0.00      A    N
ATOM    128  HE  ARG A   8      11.291  17.279  -2.846  1.00  0.00      A    H
ATOM    129  CZ  ARG A   8       9.500  18.062  -3.036  1.00  0.00      A    C
ATOM    130  NH1 ARG A   8       8.202  18.259  -2.655  1.00  0.00      A    N
ATOM    131 HH11 ARG A   8       7.666  17.561  -2.179  1.00  0.00      A    H
ATOM    132 HH12 ARG A   8       7.783  19.088  -3.026  1.00  0.00      A    H
ATOM    133  NH2 ARG A   8       9.912  18.876  -3.995  1.00  0.00      A    N
ATOM    134 HH21 ARG A   8      10.777  18.634  -4.435  1.00  0.00      A    H
ATOM    135 HH22 ARG A   8       9.299  19.372  -4.609  1.00  0.00      A    H
ATOM    136  C   ARG A   8      13.870  13.173  -3.066  1.00  0.00      A    C
ATOM    137  O   ARG A   8      13.706  12.010  -3.117  1.00  0.00      A    O
ATOM    138  N   GLU A   9      14.673  13.748  -3.953  1.00  0.00      A    N
ATOM    139  HN  GLU A   9      14.836  14.729  -3.873  1.00  0.00      A    H
ATOM    140  CA  GLU A   9      15.425  13.120  -5.011  1.00  0.00      A    C
ATOM    141  HA  GLU A   9      14.698  12.480  -5.489  1.00  0.00      A    H
ATOM    142  CB  GLU A   9      15.939  14.136  -6.050  1.00  0.00      A    C
ATOM    143  HB1 GLU A   9      15.082  14.832  -6.172  1.00  0.00      A    H
ATOM    144  HB2 GLU A   9      16.787  14.770  -5.712  1.00  0.00      A    H
ATOM    145  CG  GLU A   9      16.342  13.590  -7.473  1.00  0.00      A    C
ATOM    146  HG1 GLU A   9      17.234  12.929  -7.439  1.00  0.00      A    H
ATOM    147  HG2 GLU A   9      15.569  12.899  -7.872  1.00  0.00      A    H
ATOM    148  CD  GLU A   9      16.608  14.710  -8.503  1.00  0.00      A    C
ATOM    149  OE1 GLU A   9      17.598  14.527  -9.239  1.00  0.00      A    O
ATOM    150  OE2 GLU A   9      15.842  15.718  -8.603  1.00  0.00      A    O
ATOM    151  C   GLU A   9      16.623  12.235  -4.464  1.00  0.00      A    C
ATOM    152  O   GLU A   9      16.912  11.129  -4.866  1.00  0.00      A    O
ATOM    153  N   LYS A  10      17.267  12.760  -3.419  1.00  0.00      A    N
ATOM    154  HN  LYS A  10      17.073  13.721  -3.241  1.00  0.00      A    H
ATOM    155  CA  LYS A  10      18.277  12.003  -2.719  1.00  0.00      A    C
ATOM    156  HA  LYS A  10      18.896  11.535  -3.471  1.00  0.00      A    H
ATOM    157  CB  LYS A  10      18.969  12.954  -1.788  1.00  0.00      A    C
ATOM    158  HB1 LYS A  10      18.269  13.362  -1.027  1.00  0.00      A    H
ATOM    159  HB2 LYS A  10      19.720  12.437  -1.153  1.00  0.00      A    H
ATOM    160  CG  LYS A  10      19.795  14.047  -2.554  1.00  0.00      A    C
ATOM    161  HG1 LYS A  10      19.195  14.414  -3.414  1.00  0.00      A    H
ATOM    162  HG2 LYS A  10      19.994  14.961  -1.955  1.00  0.00      A    H
ATOM    163  CD  LYS A  10      21.218  13.592  -3.055  1.00  0.00      A    C
ATOM    164  HD1 LYS A  10      21.884  13.722  -2.176  1.00  0.00      A    H
ATOM    165  HD2 LYS A  10      21.319  12.581  -3.503  1.00  0.00      A    H
ATOM    166  CE  LYS A  10      21.784  14.532  -4.127  1.00  0.00      A    C
ATOM    167  HE1 LYS A  10      22.893  14.477  -4.161  1.00  0.00      A    H
ATOM    168  HE2 LYS A  10      21.539  14.309  -5.187  1.00  0.00      A    H
ATOM    169  NZ  LYS A  10      21.451  15.921  -3.911  1.00  0.00      A    N
ATOM    170  HZ1 LYS A  10      20.812  16.099  -3.110  1.00  0.00      A    H
ATOM    171  HZ2 LYS A  10      22.295  16.505  -3.745  1.00  0.00      A    H
ATOM    172  HZ3 LYS A  10      20.947  16.318  -4.729  1.00  0.00      A    H
ATOM    173  C   LYS A  10      17.661  10.901  -1.916  1.00  0.00      A    C
ATOM    174  O   LYS A  10      18.215   9.802  -1.748  1.00  0.00      A    O
ATOM    175  N   GLY A  11      16.466  11.171  -1.353  1.00  0.00      A    N
ATOM    176  HN  GLY A  11      16.099  12.087  -1.495  1.00  0.00      A    H
ATOM    177  CA  GLY A  11      15.787  10.058  -0.564  1.00  0.00      A    C
ATOM    178  HA1 GLY A  11      14.728  10.156  -0.753  1.00  0.00      A    H
ATOM    179  HA2 GLY A  11      16.046   9.058  -0.879  1.00  0.00      A    H
ATOM    180  C   GLY A  11      16.033  10.206   0.932  1.00  0.00      A    C
ATOM    181  O   GLY A  11      16.290   9.170   1.592  1.00  0.00      A    O
ATOM    182  N   ALA A  12      16.190  11.503   1.410  1.00  0.00      A    N
ATOM    183  HN  ALA A  12      16.064  12.275   0.791  1.00  0.00      A    H
ATOM    184  CA  ALA A  12      16.522  11.777   2.799  1.00  0.00      A    C
ATOM    185  HA  ALA A  12      16.739  10.872   3.347  1.00  0.00      A    H
ATOM    186  CB  ALA A  12      17.914  12.486   2.768  1.00  0.00      A    C
ATOM    187  HB1 ALA A  12      18.544  12.031   1.974  1.00  0.00      A    H
ATOM    188  HB2 ALA A  12      17.758  13.575   2.608  1.00  0.00      A    H
ATOM    189  HB3 ALA A  12      18.415  12.374   3.753  1.00  0.00      A    H
ATOM    190  C   ALA A  12      15.358  12.434   3.581  1.00  0.00      A    C
ATOM    191  O   ALA A  12      15.614  13.041   4.610  1.00  0.00      A    O
ATOM    192  N   VAL A  13      14.141  12.290   3.065  1.00  0.00      A    N
ATOM    193  HN  VAL A  13      13.973  11.549   2.420  1.00  0.00      A    H
ATOM    194  CA  VAL A  13      12.988  12.943   3.678  1.00  0.00      A    C
ATOM    195  HA  VAL A  13      13.217  13.177   4.707  1.00  0.00      A    H
ATOM    196  CB  VAL A  13      12.462  14.115   2.826  1.00  0.00      A    C
ATOM    197  HB  VAL A  13      12.366  13.671   1.812  1.00  0.00      A    H
ATOM    198  CG1 VAL A  13      10.969  14.512   3.130  1.00  0.00      A    C
ATOM    199 HG11 VAL A  13      10.784  14.789   4.190  1.00  0.00      A    H
ATOM    200 HG12 VAL A  13      10.654  15.412   2.560  1.00  0.00      A    H
ATOM    201 HG13 VAL A  13      10.289  13.701   2.794  1.00  0.00      A    H
ATOM    202  CG2 VAL A  13      13.402  15.270   2.821  1.00  0.00      A    C
ATOM    203 HG21 VAL A  13      13.357  15.869   3.756  1.00  0.00      A    H
ATOM    204 HG22 VAL A  13      14.480  15.010   2.762  1.00  0.00      A    H
ATOM    205 HG23 VAL A  13      13.027  15.997   2.069  1.00  0.00      A    H
ATOM    206  C   VAL A  13      11.907  11.851   3.737  1.00  0.00      A    C
ATOM    207  O   VAL A  13      11.759  10.910   2.952  1.00  0.00      A    O
ATOM    208  N   GLY A  14      11.030  11.800   4.804  1.00  0.00      A    N
ATOM    209  HN  GLY A  14      11.220  12.390   5.584  1.00  0.00      A    H
ATOM    210  CA  GLY A  14       9.905  10.941   5.034  1.00  0.00      A    C
ATOM    211  HA1 GLY A  14       9.768  10.163   4.298  1.00  0.00      A    H
ATOM    212  HA2 GLY A  14      10.118  10.523   6.007  1.00  0.00      A    H
ATOM    213  C   GLY A  14       8.609  11.732   5.022  1.00  0.00      A    C
ATOM    214  O   GLY A  14       8.576  12.892   4.590  1.00  0.00      A    O
ATOM    215  N   PRO A  15       7.519  11.178   5.513  1.00  0.00      A    N
ATOM    216  CD  PRO A  15       7.480  10.067   6.446  1.00  0.00      A    C
ATOM    217  HD1 PRO A  15       8.103  10.322   7.329  1.00  0.00      A    H
ATOM    218  HD2 PRO A  15       7.861   9.103   6.045  1.00  0.00      A    H
ATOM    219  CA  PRO A  15       6.203  11.740   5.177  1.00  0.00      A    C
ATOM    220  HA  PRO A  15       6.136  11.921   4.114  1.00  0.00      A    H
ATOM    221  CB  PRO A  15       5.374  10.473   5.488  1.00  0.00      A    C
ATOM    222  HB1 PRO A  15       4.299  10.687   5.670  1.00  0.00      A    H
ATOM    223  HB2 PRO A  15       5.430   9.834   4.580  1.00  0.00      A    H
ATOM    224  CG  PRO A  15       6.015   9.960   6.797  1.00  0.00      A    C
ATOM    225  HG1 PRO A  15       5.667  10.627   7.614  1.00  0.00      A    H
ATOM    226  HG2 PRO A  15       5.670   8.921   6.988  1.00  0.00      A    H
ATOM    227  C   PRO A  15       5.781  12.981   5.973  1.00  0.00      A    C
ATOM    228  O   PRO A  15       6.300  13.174   7.060  1.00  0.00      A    O
ATOM    229  N   ILE A  16       4.822  13.795   5.517  1.00  0.00      A    N
ATOM    230  HN  ILE A  16       4.401  13.609   4.633  1.00  0.00      A    H
ATOM    231  CA  ILE A  16       4.192  14.904   6.237  1.00  0.00      A    C
ATOM    232  HA  ILE A  16       4.837  15.172   7.061  1.00  0.00      A    H
ATOM    233  CB  ILE A  16       3.861  16.000   5.269  1.00  0.00      A    C
ATOM    234  HB  ILE A  16       2.907  15.758   4.753  1.00  0.00      A    H
ATOM    235  CG2 ILE A  16       3.428  17.174   6.242  1.00  0.00      A    C
ATOM    236 HG21 ILE A  16       3.250  18.131   5.705  1.00  0.00      A    H
ATOM    237 HG22 ILE A  16       2.471  16.912   6.741  1.00  0.00      A    H
ATOM    238 HG23 ILE A  16       4.282  17.360   6.929  1.00  0.00      A    H
ATOM    239  CG1 ILE A  16       5.005  16.382   4.333  1.00  0.00      A    C
ATOM    240 HG11 ILE A  16       5.319  15.596   3.613  1.00  0.00      A    H
ATOM    241 HG12 ILE A  16       4.590  17.223   3.739  1.00  0.00      A    H
ATOM    242  CD  ILE A  16       6.204  16.965   5.156  1.00  0.00      A    C
ATOM    243  HD1 ILE A  16       6.684  16.293   5.899  1.00  0.00      A    H
ATOM    244  HD2 ILE A  16       7.016  17.273   4.464  1.00  0.00      A    H
ATOM    245  HD3 ILE A  16       5.924  17.949   5.590  1.00  0.00      A    H
ATOM    246  C   ILE A  16       2.941  14.281   6.903  1.00  0.00      A    C
ATOM    247  O   ILE A  16       2.241  13.511   6.283  1.00  0.00      A    O
ATOM    248  N   LYS A  17       2.784  14.520   8.228  1.00  0.00      A    N
ATOM    249  HN  LYS A  17       3.171  15.368   8.582  1.00  0.00      A    H
ATOM    250  CA  LYS A  17       1.896  13.794   9.101  1.00  0.00      A    C
ATOM    251  HA  LYS A  17       1.323  12.986   8.670  1.00  0.00      A    H
ATOM    252  CB  LYS A  17       2.742  13.191  10.320  1.00  0.00      A    C
ATOM    253  HB1 LYS A  17       3.235  14.041  10.838  1.00  0.00      A    H
ATOM    254  HB2 LYS A  17       2.042  12.622  10.969  1.00  0.00      A    H
ATOM    255  CG  LYS A  17       4.005  12.308   9.909  1.00  0.00      A    C
ATOM    256  HG1 LYS A  17       3.531  11.460   9.370  1.00  0.00      A    H
ATOM    257  HG2 LYS A  17       4.552  12.948   9.185  1.00  0.00      A    H
ATOM    258  CD  LYS A  17       4.797  11.821  11.190  1.00  0.00      A    C
ATOM    259  HD1 LYS A  17       5.177  12.677  11.788  1.00  0.00      A    H
ATOM    260  HD2 LYS A  17       4.073  11.290  11.845  1.00  0.00      A    H
ATOM    261  CE  LYS A  17       5.977  10.809  11.030  1.00  0.00      A    C
ATOM    262  HE1 LYS A  17       5.549   9.845  10.683  1.00  0.00      A    H
ATOM    263  HE2 LYS A  17       6.730  11.226  10.327  1.00  0.00      A    H
ATOM    264  NZ  LYS A  17       6.687  10.602  12.288  1.00  0.00      A    N
ATOM    265  HZ1 LYS A  17       6.358   9.838  12.912  1.00  0.00      A    H
ATOM    266  HZ2 LYS A  17       7.699  10.559  12.049  1.00  0.00      A    H
ATOM    267  HZ3 LYS A  17       6.539  11.407  12.930  1.00  0.00      A    H
ATOM    268  C   LYS A  17       0.936  14.694   9.762  1.00  0.00      A    C
ATOM    269  O   LYS A  17       1.153  15.880   9.679  1.00  0.00      A    O
ATOM    270  N   ASP A  18      -0.182  14.197  10.370  1.00  0.00      A    N
ATOM    271  HN  ASP A  18      -0.398  13.223  10.378  1.00  0.00      A    H
ATOM    272  CA  ASP A  18      -1.253  15.067  10.783  1.00  0.00      A    C
ATOM    273  HA  ASP A  18      -0.968  16.030  10.385  1.00  0.00      A    H
ATOM    274  CB  ASP A  18      -2.580  14.368  10.345  1.00  0.00      A    C
ATOM    275  HB1 ASP A  18      -2.473  13.812   9.388  1.00  0.00      A    H
ATOM    276  HB2 ASP A  18      -2.968  13.616  11.064  1.00  0.00      A    H
ATOM    277  CG  ASP A  18      -3.690  15.451  10.363  1.00  0.00      A    C
ATOM    278  OD1 ASP A  18      -3.334  16.635  10.260  1.00  0.00      A    O
ATOM    279  OD2 ASP A  18      -4.872  15.032  10.632  1.00  0.00      A    O
ATOM    280  C   ASP A  18      -1.199  15.484  12.254  1.00  0.00      A    C
ATOM    281  O   ASP A  18      -0.955  14.585  13.042  1.00  0.00      A    O
ATOM    282  N   GLN A  19      -1.270  16.786  12.567  1.00  0.00      A    N
ATOM    283  HN  GLN A  19      -1.529  17.463  11.882  1.00  0.00      A    H
ATOM    284  CA  GLN A  19      -0.943  17.308  13.921  1.00  0.00      A    C
ATOM    285  HA  GLN A  19      -0.265  16.590  14.358  1.00  0.00      A    H
ATOM    286  CB  GLN A  19      -0.357  18.740  13.915  1.00  0.00      A    C
ATOM    287  HB1 GLN A  19       0.419  18.612  13.131  1.00  0.00      A    H
ATOM    288  HB2 GLN A  19      -1.123  19.447  13.531  1.00  0.00      A    H
ATOM    289  CG  GLN A  19       0.237  19.066  15.260  1.00  0.00      A    C
ATOM    290  HG1 GLN A  19      -0.536  19.157  16.053  1.00  0.00      A    H
ATOM    291  HG2 GLN A  19       1.019  18.384  15.655  1.00  0.00      A    H
ATOM    292  CD  GLN A  19       0.917  20.430  15.120  1.00  0.00      A    C
ATOM    293  OE1 GLN A  19       0.526  21.329  15.922  1.00  0.00      A    O
ATOM    294  NE2 GLN A  19       1.892  20.629  14.141  1.00  0.00      A    N
ATOM    295 HE21 GLN A  19       2.324  21.518  13.990  1.00  0.00      A    H
ATOM    296 HE22 GLN A  19       2.000  19.959  13.406  1.00  0.00      A    H
ATOM    297  C   GLN A  19      -2.210  17.215  14.813  1.00  0.00      A    C
ATOM    298  O   GLN A  19      -2.122  16.770  15.984  1.00  0.00      A    O
ATOM    299  N   GLY A  20      -3.377  17.622  14.207  1.00  0.00      A    N
ATOM    300  HN  GLY A  20      -3.458  17.961  13.272  1.00  0.00      A    H
ATOM    301  CA  GLY A  20      -4.680  17.534  14.917  1.00  0.00      A    C
ATOM    302  HA1 GLY A  20      -5.517  17.495  14.235  1.00  0.00      A    H
ATOM    303  HA2 GLY A  20      -4.758  16.632  15.506  1.00  0.00      A    H
ATOM    304  C   GLY A  20      -5.103  18.694  15.698  1.00  0.00      A    C
ATOM    305  O   GLY A  20      -5.585  19.640  15.082  1.00  0.00      A    O
ATOM    306  N   GLY A  21      -4.963  18.609  17.065  1.00  0.00      A    N
ATOM    307  HN  GLY A  21      -4.555  17.787  17.453  1.00  0.00      A    H
ATOM    308  CA  GLY A  21      -5.225  19.789  17.892  1.00  0.00      A    C
ATOM    309  HA1 GLY A  21      -4.986  20.693  17.351  1.00  0.00      A    H
ATOM    310  HA2 GLY A  21      -6.243  19.658  18.227  1.00  0.00      A    H
ATOM    311  C   GLY A  21      -4.255  19.876  19.064  1.00  0.00      A    C
ATOM    312  O   GLY A  21      -4.701  19.739  20.186  1.00  0.00      A    O
ATOM    313  N   CYS A  22      -2.934  19.805  18.743  1.00  0.00      A    N
ATOM    314  HN  CYS A  22      -2.773  19.852  17.760  1.00  0.00      A    H
ATOM    315  CA  CYS A  22      -1.861  20.039  19.628  1.00  0.00      A    C
ATOM    316  HA  CYS A  22      -2.261  19.970  20.629  1.00  0.00      A    H
ATOM    317  CB  CYS A  22      -0.803  18.951  19.523  1.00  0.00      A    C
ATOM    318  HB1 CYS A  22      -1.343  17.980  19.503  1.00  0.00      A    H
ATOM    319  HB2 CYS A  22      -0.351  18.860  18.513  1.00  0.00      A    H
ATOM    320  SG  CYS A  22       0.622  18.869  20.706  1.00  0.00      A    S
ATOM    321  C   CYS A  22      -1.172  21.427  19.523  1.00  0.00      A    C
ATOM    322  O   CYS A  22      -1.729  22.479  19.901  1.00  0.00      A    O
ATOM    323  N   GLY A  23       0.003  21.515  18.938  1.00  0.00      A    N
ATOM    324  HN  GLY A  23       0.430  20.677  18.605  1.00  0.00      A    H
ATOM    325  CA  GLY A  23       0.682  22.787  18.614  1.00  0.00      A    C
ATOM    326  HA1 GLY A  23       0.399  23.147  17.636  1.00  0.00      A    H
ATOM    327  HA2 GLY A  23       0.535  23.501  19.412  1.00  0.00      A    H
ATOM    328  C   GLY A  23       2.175  22.563  18.578  1.00  0.00      A    C
ATOM    329  O   GLY A  23       2.962  23.278  19.245  1.00  0.00      A    O
ATOM    330  N   SER A  24       2.564  21.504  17.817  1.00  0.00      A    N
ATOM    331  HN  SER A  24       2.016  20.977  17.172  1.00  0.00      A    H
ATOM    332  CA  SER A  24       3.884  20.937  18.050  1.00  0.00      A    C
ATOM    333  HA  SER A  24       4.354  21.520  18.828  1.00  0.00      A    H
ATOM    334  CB  SER A  24       3.833  19.465  18.436  1.00  0.00      A    C
ATOM    335  HB1 SER A  24       4.839  18.997  18.383  1.00  0.00      A    H
ATOM    336  HB2 SER A  24       3.500  19.326  19.487  1.00  0.00      A    H
ATOM    337  OG  SER A  24       2.964  18.782  17.586  1.00  0.00      A    O
ATOM    338  HG1 SER A  24       3.512  18.562  16.829  1.00  0.00      A    H
ATOM    339  C   SER A  24       4.640  21.003  16.725  1.00  0.00      A    C
ATOM    340  O   SER A  24       5.290  20.069  16.210  1.00  0.00      A    O
ATOM    341  N   CYS A  25       4.527  22.149  15.995  1.00  0.00      A    N
ATOM    342  HN  CYS A  25       4.023  22.991  16.173  1.00  0.00      A    H
ATOM    343  CA  CYS A  25       5.237  22.351  14.746  1.00  0.00      A    C
ATOM    344  HA  CYS A  25       4.982  21.585  14.029  1.00  0.00      A    H
ATOM    345  CB  CYS A  25       4.741  23.776  14.359  1.00  0.00      A    C
ATOM    346  HB1 CYS A  25       5.259  24.124  13.440  1.00  0.00      A    H
ATOM    347  HB2 CYS A  25       3.667  23.658  14.101  1.00  0.00      A    H
ATOM    348  SG  CYS A  25       4.929  25.069  15.631  1.00  0.00      A    S
ATOM    349  C   CYS A  25       6.725  22.329  14.875  1.00  0.00      A    C
ATOM    350  O   CYS A  25       7.460  21.991  13.955  1.00  0.00      A    O
ATOM    351  N   TRP A  26       7.174  22.656  16.087  1.00  0.00      A    N
ATOM    352  HN  TRP A  26       6.566  23.167  16.689  1.00  0.00      A    H
ATOM    353  CA  TRP A  26       8.596  22.551  16.453  1.00  0.00      A    C
ATOM    354  HA  TRP A  26       9.191  23.066  15.713  1.00  0.00      A    H
ATOM    355  CB  TRP A  26       8.797  23.209  17.842  1.00  0.00      A    C
ATOM    356  HB1 TRP A  26       9.837  23.005  18.175  1.00  0.00      A    H
ATOM    357  HB2 TRP A  26       8.565  24.288  17.715  1.00  0.00      A    H
ATOM    358  CG  TRP A  26       7.875  22.764  19.044  1.00  0.00      A    C
ATOM    359  CD1 TRP A  26       6.545  22.988  19.319  1.00  0.00      A    C
ATOM    360  HD1 TRP A  26       5.916  23.749  18.882  1.00  0.00      A    H
ATOM    361  NE1 TRP A  26       6.199  22.251  20.451  1.00  0.00      A    N
ATOM    362  HE1 TRP A  26       5.355  22.284  20.940  1.00  0.00      A    H
ATOM    363  CE2 TRP A  26       7.314  21.496  20.806  1.00  0.00      A    C
ATOM    364  CD2 TRP A  26       8.365  21.872  19.972  1.00  0.00      A    C
ATOM    365  CE3 TRP A  26       9.558  21.231  20.100  1.00  0.00      A    C
ATOM    366  HE3 TRP A  26      10.333  21.281  19.350  1.00  0.00      A    H
ATOM    367  CZ3 TRP A  26       9.764  20.274  21.121  1.00  0.00      A    C
ATOM    368  HZ3 TRP A  26      10.778  19.901  21.142  1.00  0.00      A    H
ATOM    369  CZ2 TRP A  26       7.497  20.563  21.796  1.00  0.00      A    C
ATOM    370  HZ2 TRP A  26       6.788  20.183  22.517  1.00  0.00      A    H
ATOM    371  CH2 TRP A  26       8.732  19.919  21.918  1.00  0.00      A    C
ATOM    372  HH2 TRP A  26       8.742  19.329  22.823  1.00  0.00      A    H
ATOM    373  C   TRP A  26       8.970  21.026  16.525  1.00  0.00      A    C
ATOM    374  O   TRP A  26      10.060  20.630  16.088  1.00  0.00      A    O
ATOM    375  N   ALA A  27       8.173  20.179  17.198  1.00  0.00      A    N
ATOM    376  HN  ALA A  27       7.407  20.561  17.709  1.00  0.00      A    H
ATOM    377  CA  ALA A  27       8.528  18.768  17.451  1.00  0.00      A    C
ATOM    378  HA  ALA A  27       9.423  18.640  18.041  1.00  0.00      A    H
ATOM    379  CB  ALA A  27       7.462  18.158  18.364  1.00  0.00      A    C
ATOM    380  HB1 ALA A  27       7.666  17.112  18.680  1.00  0.00      A    H
ATOM    381  HB2 ALA A  27       7.338  18.785  19.272  1.00  0.00      A    H
ATOM    382  HB3 ALA A  27       6.544  18.219  17.741  1.00  0.00      A    H
ATOM    383  C   ALA A  27       8.577  18.008  16.121  1.00  0.00      A    C
ATOM    384  O   ALA A  27       9.497  17.224  15.774  1.00  0.00      A    O
ATOM    385  N   PHE A  28       7.547  18.307  15.229  1.00  0.00      A    N
ATOM    386  HN  PHE A  28       6.837  18.914  15.577  1.00  0.00      A    H
ATOM    387  CA  PHE A  28       7.432  17.920  13.866  1.00  0.00      A    C
ATOM    388  HA  PHE A  28       7.296  16.852  13.775  1.00  0.00      A    H
ATOM    389  CB  PHE A  28       6.161  18.647  13.280  1.00  0.00      A    C
ATOM    390  HB1 PHE A  28       6.170  19.603  13.846  1.00  0.00      A    H
ATOM    391  HB2 PHE A  28       6.279  18.758  12.181  1.00  0.00      A    H
ATOM    392  CG  PHE A  28       4.916  17.912  13.519  1.00  0.00      A    C
ATOM    393  CD1 PHE A  28       4.452  17.464  14.790  1.00  0.00      A    C
ATOM    394  HD1 PHE A  28       5.077  17.656  15.650  1.00  0.00      A    H
ATOM    395  CE1 PHE A  28       3.270  16.753  14.996  1.00  0.00      A    C
ATOM    396  HE1 PHE A  28       3.008  16.403  15.983  1.00  0.00      A    H
ATOM    397  CZ  PHE A  28       2.492  16.398  13.935  1.00  0.00      A    C
ATOM    398  HZ  PHE A  28       1.715  15.658  14.066  1.00  0.00      A    H
ATOM    399  CD2 PHE A  28       4.169  17.550  12.443  1.00  0.00      A    C
ATOM    400  HD2 PHE A  28       4.660  17.662  11.487  1.00  0.00      A    H
ATOM    401  CE2 PHE A  28       2.977  16.763  12.648  1.00  0.00      A    C
ATOM    402  HE2 PHE A  28       2.315  16.470  11.846  1.00  0.00      A    H
ATOM    403  C   PHE A  28       8.708  18.416  13.084  1.00  0.00      A    C
ATOM    404  O   PHE A  28       9.518  17.568  12.642  1.00  0.00      A    O
ATOM    405  N   SER A  29       9.056  19.723  13.064  1.00  0.00      A    N
ATOM    406  HN  SER A  29       8.545  20.361  13.634  1.00  0.00      A    H
ATOM    407  CA  SER A  29      10.255  20.146  12.397  1.00  0.00      A    C
ATOM    408  HA  SER A  29      10.222  19.940  11.337  1.00  0.00      A    H
ATOM    409  CB  SER A  29      10.498  21.640  12.371  1.00  0.00      A    C
ATOM    410  HB1 SER A  29      10.685  21.947  13.422  1.00  0.00      A    H
ATOM    411  HB2 SER A  29      11.355  22.093  11.828  1.00  0.00      A    H
ATOM    412  OG  SER A  29       9.351  22.371  11.923  1.00  0.00      A    O
ATOM    413  HG1 SER A  29       8.662  22.384  12.591  1.00  0.00      A    H
ATOM    414  C   SER A  29      11.609  19.586  12.887  1.00  0.00      A    C
ATOM    415  O   SER A  29      12.616  19.628  12.205  1.00  0.00      A    O
ATOM    416  N   THR A  30      11.643  18.985  14.056  1.00  0.00      A    N
ATOM    417  HN  THR A  30      10.779  18.999  14.553  1.00  0.00      A    H
ATOM    418  CA  THR A  30      12.846  18.439  14.707  1.00  0.00      A    C
ATOM    419  HA  THR A  30      13.709  19.064  14.533  1.00  0.00      A    H
ATOM    420  CB  THR A  30      12.598  18.241  16.201  1.00  0.00      A    C
ATOM    421  HB  THR A  30      11.705  17.622  16.435  1.00  0.00      A    H
ATOM    422  OG1 THR A  30      12.458  19.533  16.787  1.00  0.00      A    O
ATOM    423  HG1 THR A  30      11.556  19.782  16.574  1.00  0.00      A    H
ATOM    424  CG2 THR A  30      13.755  17.490  16.827  1.00  0.00      A    C
ATOM    425 HG21 THR A  30      13.623  17.426  17.928  1.00  0.00      A    H
ATOM    426 HG22 THR A  30      13.768  16.453  16.427  1.00  0.00      A    H
ATOM    427 HG23 THR A  30      14.763  17.863  16.546  1.00  0.00      A    H
ATOM    428  C   THR A  30      13.054  17.116  14.118  1.00  0.00      A    C
ATOM    429  O   THR A  30      14.018  16.880  13.388  1.00  0.00      A    O
ATOM    430  N   ILE A  31      11.998  16.289  14.073  1.00  0.00      A    N
ATOM    431  HN  ILE A  31      11.168  16.616  14.518  1.00  0.00      A    H
ATOM    432  CA  ILE A  31      12.026  15.003  13.463  1.00  0.00      A    C
ATOM    433  HA  ILE A  31      12.824  14.346  13.776  1.00  0.00      A    H
ATOM    434  CB  ILE A  31      10.725  14.306  13.722  1.00  0.00      A    C
ATOM    435  HB  ILE A  31       9.822  14.886  13.435  1.00  0.00      A    H
ATOM    436  CG2 ILE A  31      10.767  12.978  13.014  1.00  0.00      A    C
ATOM    437 HG21 ILE A  31      10.680  13.181  11.925  1.00  0.00      A    H
ATOM    438 HG22 ILE A  31      11.677  12.363  13.181  1.00  0.00      A    H
ATOM    439 HG23 ILE A  31       9.844  12.423  13.289  1.00  0.00      A    H
ATOM    440  CG1 ILE A  31      10.532  13.983  15.215  1.00  0.00      A    C
ATOM    441 HG11 ILE A  31      10.248  14.929  15.724  1.00  0.00      A    H
ATOM    442 HG12 ILE A  31       9.625  13.350  15.315  1.00  0.00      A    H
ATOM    443  CD  ILE A  31      11.746  13.482  16.011  1.00  0.00      A    C
ATOM    444  HD1 ILE A  31      12.250  12.615  15.532  1.00  0.00      A    H
ATOM    445  HD2 ILE A  31      12.593  14.187  16.144  1.00  0.00      A    H
ATOM    446  HD3 ILE A  31      11.394  13.218  17.031  1.00  0.00      A    H
ATOM    447  C   ILE A  31      12.325  15.143  11.982  1.00  0.00      A    C
ATOM    448  O   ILE A  31      13.096  14.377  11.420  1.00  0.00      A    O
ATOM    449  N   ALA A  32      11.774  16.140  11.308  1.00  0.00      A    N
ATOM    450  HN  ALA A  32      10.941  16.547  11.675  1.00  0.00      A    H
ATOM    451  CA  ALA A  32      11.877  16.329   9.883  1.00  0.00      A    C
ATOM    452  HA  ALA A  32      11.475  15.434   9.433  1.00  0.00      A    H
ATOM    453  CB  ALA A  32      10.906  17.492   9.488  1.00  0.00      A    C
ATOM    454  HB1 ALA A  32      11.049  17.640   8.397  1.00  0.00      A    H
ATOM    455  HB2 ALA A  32       9.855  17.314   9.803  1.00  0.00      A    H
ATOM    456  HB3 ALA A  32      11.156  18.481   9.927  1.00  0.00      A    H
ATOM    457  C   ALA A  32      13.298  16.730   9.292  1.00  0.00      A    C
ATOM    458  O   ALA A  32      13.548  16.681   8.111  1.00  0.00      A    O
ATOM    459  N   ALA A  33      14.097  17.267  10.261  1.00  0.00      A    N
ATOM    460  HN  ALA A  33      13.748  17.318  11.194  1.00  0.00      A    H
ATOM    461  CA  ALA A  33      15.541  17.545  10.196  1.00  0.00      A    C
ATOM    462  HA  ALA A  33      15.780  17.737   9.161  1.00  0.00      A    H
ATOM    463  CB  ALA A  33      15.803  18.812  11.037  1.00  0.00      A    C
ATOM    464  HB1 ALA A  33      16.866  19.095  10.877  1.00  0.00      A    H
ATOM    465  HB2 ALA A  33      15.216  19.659  10.621  1.00  0.00      A    H
ATOM    466  HB3 ALA A  33      15.606  18.858  12.130  1.00  0.00      A    H
ATOM    467  C   ALA A  33      16.403  16.300  10.504  1.00  0.00      A    C
ATOM    468  O   ALA A  33      17.411  15.935   9.844  1.00  0.00      A    O
ATOM    469  N   VAL A  34      16.094  15.595  11.585  1.00  0.00      A    N
ATOM    470  HN  VAL A  34      15.311  15.826  12.156  1.00  0.00      A    H
ATOM    471  CA  VAL A  34      16.809  14.395  12.082  1.00  0.00      A    C
ATOM    472  HA  VAL A  34      17.860  14.589  12.237  1.00  0.00      A    H
ATOM    473  CB  VAL A  34      16.146  13.900  13.363  1.00  0.00      A    C
ATOM    474  HB  VAL A  34      15.075  13.672  13.173  1.00  0.00      A    H
ATOM    475  CG1 VAL A  34      16.718  12.534  13.897  1.00  0.00      A    C
ATOM    476 HG11 VAL A  34      17.784  12.634  14.196  1.00  0.00      A    H
ATOM    477 HG12 VAL A  34      16.029  12.256  14.723  1.00  0.00      A    H
ATOM    478 HG13 VAL A  34      16.703  11.750  13.110  1.00  0.00      A    H
ATOM    479  CG2 VAL A  34      16.317  14.866  14.516  1.00  0.00      A    C
ATOM    480 HG21 VAL A  34      15.937  15.884  14.286  1.00  0.00      A    H
ATOM    481 HG22 VAL A  34      15.607  14.583  15.322  1.00  0.00      A    H
ATOM    482 HG23 VAL A  34      17.357  14.797  14.901  1.00  0.00      A    H
ATOM    483  C   VAL A  34      16.859  13.363  11.043  1.00  0.00      A    C
ATOM    484  O   VAL A  34      17.953  12.827  10.848  1.00  0.00      A    O
ATOM    485  N   GLU A  35      15.758  13.164  10.310  1.00  0.00      A    N
ATOM    486  HN  GLU A  35      14.904  13.591  10.596  1.00  0.00      A    H
ATOM    487  CA  GLU A  35      15.599  12.367   9.058  1.00  0.00      A    C
ATOM    488  HA  GLU A  35      15.574  11.332   9.365  1.00  0.00      A    H
ATOM    489  CB  GLU A  35      14.295  12.707   8.265  1.00  0.00      A    C
ATOM    490  HB1 GLU A  35      14.129  13.805   8.295  1.00  0.00      A    H
ATOM    491  HB2 GLU A  35      14.372  12.447   7.187  1.00  0.00      A    H
ATOM    492  CG  GLU A  35      13.031  11.960   8.901  1.00  0.00      A    C
ATOM    493  HG1 GLU A  35      13.353  10.901   8.989  1.00  0.00      A    H
ATOM    494  HG2 GLU A  35      12.809  12.327   9.926  1.00  0.00      A    H
ATOM    495  CD  GLU A  35      11.744  12.125   8.211  1.00  0.00      A    C
ATOM    496  OE1 GLU A  35      11.610  13.010   7.326  1.00  0.00      A    O
ATOM    497  OE2 GLU A  35      10.817  11.353   8.543  1.00  0.00      A    O
ATOM    498  C   GLU A  35      16.765  12.393   8.118  1.00  0.00      A    C
ATOM    499  O   GLU A  35      17.427  11.394   7.791  1.00  0.00      A    O
ATOM    500  N   GLY A  36      17.055  13.635   7.618  1.00  0.00      A    N
ATOM    501  HN  GLY A  36      16.419  14.264   8.058  1.00  0.00      A    H
ATOM    502  CA  GLY A  36      18.149  13.975   6.726  1.00  0.00      A    C
ATOM    503  HA1 GLY A  36      17.823  13.557   5.785  1.00  0.00      A    H
ATOM    504  HA2 GLY A  36      18.223  15.050   6.798  1.00  0.00      A    H
ATOM    505  C   GLY A  36      19.485  13.430   7.119  1.00  0.00      A    C
ATOM    506  O   GLY A  36      19.965  12.462   6.563  1.00  0.00      A    O
ATOM    507  N   ILE A  37      20.061  14.022   8.172  1.00  0.00      A    N
ATOM    508  HN  ILE A  37      19.566  14.674   8.741  1.00  0.00      A    H
ATOM    509  CA  ILE A  37      21.383  13.568   8.777  1.00  0.00      A    C
ATOM    510  HA  ILE A  37      22.066  13.712   7.953  1.00  0.00      A    H
ATOM    511  CB  ILE A  37      21.776  14.579   9.823  1.00  0.00      A    C
ATOM    512  HB  ILE A  37      21.692  15.588   9.367  1.00  0.00      A    H
ATOM    513  CG2 ILE A  37      20.832  14.505  11.014  1.00  0.00      A    C
ATOM    514 HG21 ILE A  37      19.745  14.620  10.818  1.00  0.00      A    H
ATOM    515 HG22 ILE A  37      20.951  13.485  11.440  1.00  0.00      A    H
ATOM    516 HG23 ILE A  37      21.135  15.335  11.686  1.00  0.00      A    H
ATOM    517  CG1 ILE A  37      23.250  14.297  10.342  1.00  0.00      A    C
ATOM    518 HG11 ILE A  37      23.182  13.430  11.033  1.00  0.00      A    H
ATOM    519 HG12 ILE A  37      23.894  14.048   9.471  1.00  0.00      A    H
ATOM    520  CD  ILE A  37      23.916  15.599  10.884  1.00  0.00      A    C
ATOM    521  HD1 ILE A  37      25.015  15.441  10.854  1.00  0.00      A    H
ATOM    522  HD2 ILE A  37      23.519  16.505  10.378  1.00  0.00      A    H
ATOM    523  HD3 ILE A  37      23.613  15.637  11.953  1.00  0.00      A    H
ATOM    524  C   ILE A  37      21.443  12.089   9.102  1.00  0.00      A    C
ATOM    525  O   ILE A  37      22.513  11.491   8.973  1.00  0.00      A    O
ATOM    526  N   ASN A  38      20.307  11.470   9.421  1.00  0.00      A    N
ATOM    527  HN  ASN A  38      19.431  11.945   9.462  1.00  0.00      A    H
ATOM    528  CA  ASN A  38      20.237  10.083   9.694  1.00  0.00      A    C
ATOM    529  HA  ASN A  38      20.973   9.906  10.463  1.00  0.00      A    H
ATOM    530  CB  ASN A  38      18.834   9.797  10.167  1.00  0.00      A    C
ATOM    531  HB1 ASN A  38      18.382  10.699  10.632  1.00  0.00      A    H
ATOM    532  HB2 ASN A  38      18.144   9.439   9.373  1.00  0.00      A    H
ATOM    533  CG  ASN A  38      18.810   8.784  11.330  1.00  0.00      A    C
ATOM    534  OD1 ASN A  38      18.947   9.203  12.492  1.00  0.00      A    O
ATOM    535  ND2 ASN A  38      18.610   7.504  11.054  1.00  0.00      A    N
ATOM    536 HD21 ASN A  38      18.780   6.877  11.814  1.00  0.00      A    H
ATOM    537 HD22 ASN A  38      18.405   7.301  10.097  1.00  0.00      A    H
ATOM    538  C   ASN A  38      20.478   9.121   8.520  1.00  0.00      A    C
ATOM    539  O   ASN A  38      20.990   7.998   8.669  1.00  0.00      A    O
ATOM    540  N   GLN A  39      20.043   9.563   7.352  1.00  0.00      A    N
ATOM    541  HN  GLN A  39      19.599  10.447   7.234  1.00  0.00      A    H
ATOM    542  CA  GLN A  39      20.253   8.873   6.129  1.00  0.00      A    C
ATOM    543  HA  GLN A  39      20.203   7.797   6.204  1.00  0.00      A    H
ATOM    544  CB  GLN A  39      19.264   9.455   5.129  1.00  0.00      A    C
ATOM    545  HB1 GLN A  39      18.269   9.127   5.498  1.00  0.00      A    H
ATOM    546  HB2 GLN A  39      19.213  10.564   5.077  1.00  0.00      A    H
ATOM    547  CG  GLN A  39      19.256   8.959   3.575  1.00  0.00      A    C
ATOM    548  HG1 GLN A  39      19.159   7.853   3.524  1.00  0.00      A    H
ATOM    549  HG2 GLN A  39      18.375   9.403   3.066  1.00  0.00      A    H
ATOM    550  CD  GLN A  39      20.362   9.426   2.654  1.00  0.00      A    C
ATOM    551  OE1 GLN A  39      20.430  10.626   2.400  1.00  0.00      A    O
ATOM    552  NE2 GLN A  39      21.060   8.426   2.200  1.00  0.00      A    N
ATOM    553 HE21 GLN A  39      21.766   8.717   1.554  1.00  0.00      A    H
ATOM    554 HE22 GLN A  39      20.950   7.523   2.614  1.00  0.00      A    H
ATOM    555  C   GLN A  39      21.640   9.114   5.597  1.00  0.00      A    C
ATOM    556  O   GLN A  39      22.431   8.252   5.250  1.00  0.00      A    O
ATOM    557  N   ILE A  40      22.110  10.350   5.619  1.00  0.00      A    N
ATOM    558  HN  ILE A  40      21.504  11.066   5.957  1.00  0.00      A    H
ATOM    559  CA  ILE A  40      23.297  10.850   5.013  1.00  0.00      A    C
ATOM    560  HA  ILE A  40      23.439  10.452   4.019  1.00  0.00      A    H
ATOM    561  CB  ILE A  40      23.320  12.395   4.803  1.00  0.00      A    C
ATOM    562  HB  ILE A  40      23.267  12.914   5.784  1.00  0.00      A    H
ATOM    563  CG2 ILE A  40      24.736  12.761   4.247  1.00  0.00      A    C
ATOM    564 HG21 ILE A  40      25.602  12.549   4.910  1.00  0.00      A    H
ATOM    565 HG22 ILE A  40      24.963  12.188   3.323  1.00  0.00      A    H
ATOM    566 HG23 ILE A  40      24.751  13.819   3.910  1.00  0.00      A    H
ATOM    567  CG1 ILE A  40      22.213  13.053   4.026  1.00  0.00      A    C
ATOM    568 HG11 ILE A  40      22.327  12.883   2.934  1.00  0.00      A    H
ATOM    569 HG12 ILE A  40      21.155  12.838   4.291  1.00  0.00      A    H
ATOM    570  CD  ILE A  40      22.301  14.635   4.146  1.00  0.00      A    C
ATOM    571  HD1 ILE A  40      23.184  15.078   3.638  1.00  0.00      A    H
ATOM    572  HD2 ILE A  40      21.405  15.187   3.789  1.00  0.00      A    H
ATOM    573  HD3 ILE A  40      22.459  14.826   5.229  1.00  0.00      A    H
ATOM    574  C   ILE A  40      24.507  10.363   5.852  1.00  0.00      A    C
ATOM    575  O   ILE A  40      25.420   9.785   5.276  1.00  0.00      A    O
ATOM    576  N   VAL A  41      24.480  10.510   7.283  1.00  0.00      A    N
ATOM    577  HN  VAL A  41      23.663  10.838   7.751  1.00  0.00      A    H
ATOM    578  CA  VAL A  41      25.620  10.169   8.060  1.00  0.00      A    C
ATOM    579  HA  VAL A  41      26.503  10.312   7.454  1.00  0.00      A    H
ATOM    580  CB  VAL A  41      25.748  11.036   9.297  1.00  0.00      A    C
ATOM    581  HB  VAL A  41      24.815  11.207   9.875  1.00  0.00      A    H
ATOM    582  CG1 VAL A  41      26.928  10.504  10.260  1.00  0.00      A    C
ATOM    583 HG11 VAL A  41      26.889   9.469  10.662  1.00  0.00      A    H
ATOM    584 HG12 VAL A  41      27.812  10.495   9.587  1.00  0.00      A    H
ATOM    585 HG13 VAL A  41      27.031  11.272  11.057  1.00  0.00      A    H
ATOM    586  CG2 VAL A  41      26.281  12.406   8.748  1.00  0.00      A    C
ATOM    587 HG21 VAL A  41      26.501  13.177   9.517  1.00  0.00      A    H
ATOM    588 HG22 VAL A  41      27.175  12.259   8.105  1.00  0.00      A    H
ATOM    589 HG23 VAL A  41      25.483  12.868   8.129  1.00  0.00      A    H
ATOM    590  C   VAL A  41      25.563   8.697   8.387  1.00  0.00      A    C
ATOM    591  O   VAL A  41      26.509   7.960   8.089  1.00  0.00      A    O
ATOM    592  N   THR A  42      24.401   8.245   8.876  1.00  0.00      A    N
ATOM    593  HN  THR A  42      23.559   8.755   9.037  1.00  0.00      A    H
ATOM    594  CA  THR A  42      24.330   7.012   9.658  1.00  0.00      A    C
ATOM    595  HA  THR A  42      25.344   6.927  10.021  1.00  0.00      A    H
ATOM    596  CB  THR A  42      23.438   7.216  10.868  1.00  0.00      A    C
ATOM    597  HB  THR A  42      22.441   6.774  10.660  1.00  0.00      A    H
ATOM    598  OG1 THR A  42      23.321   8.570  11.304  1.00  0.00      A    O
ATOM    599  HG1 THR A  42      22.828   8.460  12.121  1.00  0.00      A    H
ATOM    600  CG2 THR A  42      24.079   6.447  12.017  1.00  0.00      A    C
ATOM    601 HG21 THR A  42      25.031   6.968  12.253  1.00  0.00      A    H
ATOM    602 HG22 THR A  42      23.450   6.427  12.933  1.00  0.00      A    H
ATOM    603 HG23 THR A  42      24.234   5.395  11.695  1.00  0.00      A    H
ATOM    604  C   THR A  42      24.076   5.785   8.821  1.00  0.00      A    C
ATOM    605  O   THR A  42      24.832   4.828   8.815  1.00  0.00      A    O
ATOM    606  N   GLY A  43      22.929   5.582   8.237  1.00  0.00      A    N
ATOM    607  HN  GLY A  43      22.198   6.243   8.389  1.00  0.00      A    H
ATOM    608  CA  GLY A  43      22.596   4.362   7.507  1.00  0.00      A    C
ATOM    609  HA1 GLY A  43      23.420   4.188   6.831  1.00  0.00      A    H
ATOM    610  HA2 GLY A  43      22.426   3.639   8.291  1.00  0.00      A    H
ATOM    611  C   GLY A  43      21.325   4.454   6.776  1.00  0.00      A    C
ATOM    612  O   GLY A  43      21.351   4.745   5.535  1.00  0.00      A    O
ATOM    613  N   GLU A  44      20.142   4.200   7.483  1.00  0.00      A    N
ATOM    614  HN  GLU A  44      20.193   3.865   8.421  1.00  0.00      A    H
ATOM    615  CA  GLU A  44      18.858   4.272   6.833  1.00  0.00      A    C
ATOM    616  HA  GLU A  44      18.987   4.520   5.790  1.00  0.00      A    H
ATOM    617  CB  GLU A  44      18.041   2.916   6.956  1.00  0.00      A    C
ATOM    618  HB1 GLU A  44      17.878   2.545   7.991  1.00  0.00      A    H
ATOM    619  HB2 GLU A  44      17.033   3.132   6.543  1.00  0.00      A    H
ATOM    620  CG  GLU A  44      18.695   1.704   6.183  1.00  0.00      A    C
ATOM    621  HG1 GLU A  44      18.976   1.974   5.143  1.00  0.00      A    H
ATOM    622  HG2 GLU A  44      19.583   1.302   6.717  1.00  0.00      A    H
ATOM    623  CD  GLU A  44      17.745   0.573   6.027  1.00  0.00      A    C
ATOM    624  OE1 GLU A  44      18.080  -0.566   6.458  1.00  0.00      A    O
ATOM    625  OE2 GLU A  44      16.654   0.849   5.491  1.00  0.00      A    O
ATOM    626  C   GLU A  44      18.002   5.366   7.396  1.00  0.00      A    C
ATOM    627  O   GLU A  44      18.115   5.855   8.505  1.00  0.00      A    O
ATOM    628  N   LEU A  45      17.106   5.839   6.535  1.00  0.00      A    N
ATOM    629  HN  LEU A  45      17.000   5.469   5.615  1.00  0.00      A    H
ATOM    630  CA  LEU A  45      15.944   6.749   6.904  1.00  0.00      A    C
ATOM    631  HA  LEU A  45      16.372   7.656   7.304  1.00  0.00      A    H
ATOM    632  CB  LEU A  45      15.271   7.269   5.611  1.00  0.00      A    C
ATOM    633  HB1 LEU A  45      16.024   7.887   5.077  1.00  0.00      A    H
ATOM    634  HB2 LEU A  45      15.118   6.361   4.990  1.00  0.00      A    H
ATOM    635  CG  LEU A  45      14.015   8.157   5.790  1.00  0.00      A    C
ATOM    636  HG  LEU A  45      13.212   7.544   6.253  1.00  0.00      A    H
ATOM    637  CD1 LEU A  45      14.320   9.373   6.715  1.00  0.00      A    C
ATOM    638 HD11 LEU A  45      14.854   9.065   7.640  1.00  0.00      A    H
ATOM    639 HD12 LEU A  45      15.051  10.070   6.251  1.00  0.00      A    H
ATOM    640 HD13 LEU A  45      13.397   9.909   7.022  1.00  0.00      A    H
ATOM    641  CD2 LEU A  45      13.657   8.572   4.335  1.00  0.00      A    C
ATOM    642 HD21 LEU A  45      14.552   9.084   3.921  1.00  0.00      A    H
ATOM    643 HD22 LEU A  45      13.562   7.717   3.632  1.00  0.00      A    H
ATOM    644 HD23 LEU A  45      12.714   9.150   4.232  1.00  0.00      A    H
ATOM    645  C   LEU A  45      14.962   6.189   7.977  1.00  0.00      A    C
ATOM    646  O   LEU A  45      14.287   5.202   7.658  1.00  0.00      A    O
ATOM    647  N   ILE A  46      14.811   6.760   9.153  1.00  0.00      A    N
ATOM    648  HN  ILE A  46      15.272   7.593   9.451  1.00  0.00      A    H
ATOM    649  CA  ILE A  46      14.080   6.149  10.212  1.00  0.00      A    C
ATOM    650  HA  ILE A  46      13.593   5.238   9.898  1.00  0.00      A    H
ATOM    651  CB  ILE A  46      14.878   6.014  11.511  1.00  0.00      A    C
ATOM    652  HB  ILE A  46      15.342   6.967  11.844  1.00  0.00      A    H
ATOM    653  CG2 ILE A  46      13.934   5.450  12.556  1.00  0.00      A    C
ATOM    654 HG21 ILE A  46      13.621   4.422  12.270  1.00  0.00      A    H
ATOM    655 HG22 ILE A  46      14.435   5.389  13.545  1.00  0.00      A    H
ATOM    656 HG23 ILE A  46      13.074   6.123  12.762  1.00  0.00      A    H
ATOM    657  CG1 ILE A  46      16.033   4.953  11.356  1.00  0.00      A    C
ATOM    658 HG11 ILE A  46      15.555   3.998  11.047  1.00  0.00      A    H
ATOM    659 HG12 ILE A  46      16.668   5.199  10.478  1.00  0.00      A    H
ATOM    660  CD  ILE A  46      16.764   4.714  12.673  1.00  0.00      A    C
ATOM    661  HD1 ILE A  46      16.238   3.937  13.268  1.00  0.00      A    H
ATOM    662  HD2 ILE A  46      17.807   4.350  12.551  1.00  0.00      A    H
ATOM    663  HD3 ILE A  46      16.674   5.649  13.267  1.00  0.00      A    H
ATOM    664  C   ILE A  46      12.962   7.115  10.524  1.00  0.00      A    C
ATOM    665  O   ILE A  46      13.145   8.318  10.641  1.00  0.00      A    O
ATOM    666  N   THR A  47      11.739   6.598  10.577  1.00  0.00      A    N
ATOM    667  HN  THR A  47      11.529   5.675  10.262  1.00  0.00      A    H
ATOM    668  CA  THR A  47      10.556   7.458  10.858  1.00  0.00      A    C
ATOM    669  HA  THR A  47      10.763   8.418  10.409  1.00  0.00      A    H
ATOM    670  CB  THR A  47       9.245   6.876  10.317  1.00  0.00      A    C
ATOM    671  HB  THR A  47       9.112   5.858  10.742  1.00  0.00      A    H
ATOM    672  OG1 THR A  47       9.293   6.833   8.887  1.00  0.00      A    O
ATOM    673  HG1 THR A  47       9.854   7.558   8.600  1.00  0.00      A    H
ATOM    674  CG2 THR A  47       8.017   7.788  10.522  1.00  0.00      A    C
ATOM    675 HG21 THR A  47       7.171   7.261  10.031  1.00  0.00      A    H
ATOM    676 HG22 THR A  47       7.749   7.848  11.599  1.00  0.00      A    H
ATOM    677 HG23 THR A  47       8.161   8.794  10.074  1.00  0.00      A    H
ATOM    678  C   THR A  47      10.361   7.448  12.396  1.00  0.00      A    C
ATOM    679  O   THR A  47      10.108   6.398  12.950  1.00  0.00      A    O
ATOM    680  N   LEU A  48      10.620   8.627  13.025  1.00  0.00      A    N
ATOM    681  HN  LEU A  48      10.797   9.480  12.540  1.00  0.00      A    H
ATOM    682  CA  LEU A  48      10.769   8.775  14.472  1.00  0.00      A    C
ATOM    683  HA  LEU A  48      10.894   7.779  14.871  1.00  0.00      A    H
ATOM    684  CB  LEU A  48      12.103   9.555  14.610  1.00  0.00      A    C
ATOM    685  HB1 LEU A  48      12.017  10.453  13.961  1.00  0.00      A    H
ATOM    686  HB2 LEU A  48      12.264   9.956  15.633  1.00  0.00      A    H
ATOM    687  CG  LEU A  48      13.334   8.693  14.123  1.00  0.00      A    C
ATOM    688  HG  LEU A  48      13.230   8.420  13.051  1.00  0.00      A    H
ATOM    689  CD1 LEU A  48      14.654   9.481  14.367  1.00  0.00      A    C
ATOM    690 HD11 LEU A  48      15.523   8.859  14.063  1.00  0.00      A    H
ATOM    691 HD12 LEU A  48      14.740  10.511  13.959  1.00  0.00      A    H
ATOM    692 HD13 LEU A  48      14.735   9.674  15.458  1.00  0.00      A    H
ATOM    693  CD2 LEU A  48      13.329   7.500  15.004  1.00  0.00      A    C
ATOM    694 HD21 LEU A  48      13.286   7.751  16.086  1.00  0.00      A    H
ATOM    695 HD22 LEU A  48      12.535   6.773  14.730  1.00  0.00      A    H
ATOM    696 HD23 LEU A  48      14.317   7.002  14.903  1.00  0.00      A    H
ATOM    697  C   LEU A  48       9.546   9.405  15.136  1.00  0.00      A    C
ATOM    698  O   LEU A  48       8.585   9.861  14.514  1.00  0.00      A    O
ATOM    699  N   SER A  49       9.599   9.488  16.480  1.00  0.00      A    N
ATOM    700  HN  SER A  49      10.340   9.094  17.019  1.00  0.00      A    H
ATOM    701  CA  SER A  49       8.389   9.936  17.195  1.00  0.00      A    C
ATOM    702  HA  SER A  49       7.557   9.817  16.516  1.00  0.00      A    H
ATOM    703  CB  SER A  49       8.194   9.136  18.498  1.00  0.00      A    C
ATOM    704  HB1 SER A  49       8.246   8.074  18.175  1.00  0.00      A    H
ATOM    705  HB2 SER A  49       9.068   9.409  19.127  1.00  0.00      A    H
ATOM    706  OG  SER A  49       7.022   9.435  19.219  1.00  0.00      A    O
ATOM    707  HG1 SER A  49       6.399   8.719  19.070  1.00  0.00      A    H
ATOM    708  C   SER A  49       8.377  11.454  17.479  1.00  0.00      A    C
ATOM    709  O   SER A  49       9.265  11.933  18.200  1.00  0.00      A    O
ATOM    710  N   GLU A  50       7.293  12.181  17.052  1.00  0.00      A    N
ATOM    711  HN  GLU A  50       6.672  11.672  16.462  1.00  0.00      A    H
ATOM    712  CA  GLU A  50       6.924  13.547  17.343  1.00  0.00      A    C
ATOM    713  HA  GLU A  50       7.712  14.237  17.079  1.00  0.00      A    H
ATOM    714  CB  GLU A  50       5.708  13.971  16.592  1.00  0.00      A    C
ATOM    715  HB1 GLU A  50       4.882  13.235  16.693  1.00  0.00      A    H
ATOM    716  HB2 GLU A  50       5.387  14.963  16.976  1.00  0.00      A    H
ATOM    717  CG  GLU A  50       5.941  14.260  15.083  1.00  0.00      A    C
ATOM    718  HG1 GLU A  50       4.995  14.752  14.774  1.00  0.00      A    H
ATOM    719  HG2 GLU A  50       6.904  14.798  14.949  1.00  0.00      A    H
ATOM    720  CD  GLU A  50       5.953  12.969  14.291  1.00  0.00      A    C
ATOM    721  OE1 GLU A  50       6.906  12.819  13.500  1.00  0.00      A    O
ATOM    722  OE2 GLU A  50       4.984  12.157  14.376  1.00  0.00      A    O
ATOM    723  C   GLU A  50       6.733  13.636  18.839  1.00  0.00      A    C
ATOM    724  O   GLU A  50       7.085  14.617  19.554  1.00  0.00      A    O
ATOM    725  N   GLN A  51       6.045  12.592  19.424  1.00  0.00      A    N
ATOM    726  HN  GLN A  51       6.029  11.718  18.946  1.00  0.00      A    H
ATOM    727  CA  GLN A  51       5.312  12.527  20.647  1.00  0.00      A    C
ATOM    728  HA  GLN A  51       4.712  13.425  20.687  1.00  0.00      A    H
ATOM    729  CB  GLN A  51       4.286  11.313  20.660  1.00  0.00      A    C
ATOM    730  HB1 GLN A  51       3.725  11.324  19.701  1.00  0.00      A    H
ATOM    731  HB2 GLN A  51       4.809  10.333  20.657  1.00  0.00      A    H
ATOM    732  CG  GLN A  51       3.167  11.354  21.732  1.00  0.00      A    C
ATOM    733  HG1 GLN A  51       2.579  10.432  21.536  1.00  0.00      A    H
ATOM    734  HG2 GLN A  51       3.621  11.458  22.740  1.00  0.00      A    H
ATOM    735  CD  GLN A  51       2.239  12.547  21.561  1.00  0.00      A    C
ATOM    736  OE1 GLN A  51       1.451  12.647  20.637  1.00  0.00      A    O
ATOM    737  NE2 GLN A  51       2.366  13.571  22.425  1.00  0.00      A    N
ATOM    738 HE21 GLN A  51       1.735  14.337  22.299  1.00  0.00      A    H
ATOM    739 HE22 GLN A  51       2.960  13.495  23.225  1.00  0.00      A    H
ATOM    740  C   GLN A  51       6.157  12.498  21.940  1.00  0.00      A    C
ATOM    741  O   GLN A  51       5.804  13.025  23.031  1.00  0.00      A    O
ATOM    742  N   GLU A  52       7.344  11.851  21.828  1.00  0.00      A    N
ATOM    743  HN  GLU A  52       7.598  11.239  21.083  1.00  0.00      A    H
ATOM    744  CA  GLU A  52       8.378  11.854  22.964  1.00  0.00      A    C
ATOM    745  HA  GLU A  52       7.835  11.515  23.834  1.00  0.00      A    H
ATOM    746  CB  GLU A  52       9.682  10.909  22.855  1.00  0.00      A    C
ATOM    747  HB1 GLU A  52       9.384   9.889  23.177  1.00  0.00      A    H
ATOM    748  HB2 GLU A  52       9.961  10.826  21.783  1.00  0.00      A    H
ATOM    749  CG  GLU A  52      10.786  11.333  23.808  1.00  0.00      A    C
ATOM    750  HG1 GLU A  52      11.273  12.242  23.395  1.00  0.00      A    H
ATOM    751  HG2 GLU A  52      10.330  11.588  24.789  1.00  0.00      A    H
ATOM    752  CD  GLU A  52      11.822  10.269  24.111  1.00  0.00      A    C
ATOM    753  OE1 GLU A  52      12.862  10.058  23.354  1.00  0.00      A    O
ATOM    754  OE2 GLU A  52      11.696   9.578  25.197  1.00  0.00      A    O
ATOM    755  C   GLU A  52       8.817  13.286  23.429  1.00  0.00      A    C
ATOM    756  O   GLU A  52       8.764  13.579  24.634  1.00  0.00      A    O
ATOM    757  N   LEU A  53       9.128  14.129  22.437  1.00  0.00      A    N
ATOM    758  HN  LEU A  53       9.183  13.820  21.490  1.00  0.00      A    H
ATOM    759  CA  LEU A  53       9.412  15.581  22.591  1.00  0.00      A    C
ATOM    760  HA  LEU A  53      10.329  15.584  23.161  1.00  0.00      A    H
ATOM    761  CB  LEU A  53       9.652  16.385  21.243  1.00  0.00      A    C
ATOM    762  HB1 LEU A  53       8.723  16.280  20.643  1.00  0.00      A    H
ATOM    763  HB2 LEU A  53       9.785  17.421  21.623  1.00  0.00      A    H
ATOM    764  CG  LEU A  53      10.889  15.836  20.385  1.00  0.00      A    C
ATOM    765  HG  LEU A  53      10.717  14.759  20.173  1.00  0.00      A    H
ATOM    766  CD1 LEU A  53      10.803  16.364  18.941  1.00  0.00      A    C
ATOM    767 HD11 LEU A  53      11.626  15.994  18.293  1.00  0.00      A    H
ATOM    768 HD12 LEU A  53       9.817  15.981  18.601  1.00  0.00      A    H
ATOM    769 HD13 LEU A  53      10.731  17.472  18.922  1.00  0.00      A    H
ATOM    770  CD2 LEU A  53      12.306  16.039  20.962  1.00  0.00      A    C
ATOM    771 HD21 LEU A  53      13.038  16.009  20.127  1.00  0.00      A    H
ATOM    772 HD22 LEU A  53      12.377  17.010  21.497  1.00  0.00      A    H
ATOM    773 HD23 LEU A  53      12.381  15.209  21.697  1.00  0.00      A    H
ATOM    774  C   LEU A  53       8.205  16.369  23.327  1.00  0.00      A    C
ATOM    775  O   LEU A  53       8.439  17.194  24.221  1.00  0.00      A    O
ATOM    776  N   VAL A  54       6.913  16.193  23.017  1.00  0.00      A    N
ATOM    777  HN  VAL A  54       6.709  15.491  22.339  1.00  0.00      A    H
ATOM    778  CA  VAL A  54       5.717  16.794  23.565  1.00  0.00      A    C
ATOM    779  HA  VAL A  54       5.816  17.869  23.615  1.00  0.00      A    H
ATOM    780  CB  VAL A  54       4.436  16.587  22.679  1.00  0.00      A    C
ATOM    781  HB  VAL A  54       4.285  15.491  22.577  1.00  0.00      A    H
ATOM    782  CG1 VAL A  54       3.204  17.123  23.328  1.00  0.00      A    C
ATOM    783 HG11 VAL A  54       2.389  17.036  22.578  1.00  0.00      A    H
ATOM    784 HG12 VAL A  54       2.781  16.549  24.180  1.00  0.00      A    H
ATOM    785 HG13 VAL A  54       3.310  18.196  23.598  1.00  0.00      A    H
ATOM    786  CG2 VAL A  54       4.709  17.226  21.294  1.00  0.00      A    C
ATOM    787 HG21 VAL A  54       4.969  18.299  21.418  1.00  0.00      A    H
ATOM    788 HG22 VAL A  54       5.559  16.741  20.769  1.00  0.00      A    H
ATOM    789 HG23 VAL A  54       3.779  17.166  20.690  1.00  0.00      A    H
ATOM    790  C   VAL A  54       5.489  16.322  24.935  1.00  0.00      A    C
ATOM    791  O   VAL A  54       5.119  17.131  25.770  1.00  0.00      A    O
ATOM    792  N   ASP A  55       5.466  14.993  25.170  1.00  0.00      A    N
ATOM    793  HN  ASP A  55       5.591  14.394  24.383  1.00  0.00      A    H
ATOM    794  CA  ASP A  55       5.147  14.349  26.450  1.00  0.00      A    C
ATOM    795  HA  ASP A  55       4.169  14.685  26.763  1.00  0.00      A    H
ATOM    796  CB  ASP A  55       5.006  12.835  26.118  1.00  0.00      A    C
ATOM    797  HB1 ASP A  55       5.824  12.467  25.463  1.00  0.00      A    H
ATOM    798  HB2 ASP A  55       5.004  12.249  27.063  1.00  0.00      A    H
ATOM    799  CG  ASP A  55       3.664  12.453  25.447  1.00  0.00      A    C
ATOM    800  OD1 ASP A  55       2.899  13.375  25.121  1.00  0.00      A    O
ATOM    801  OD2 ASP A  55       3.494  11.206  25.179  1.00  0.00      A    O
ATOM    802  C   ASP A  55       6.107  14.747  27.547  1.00  0.00      A    C
ATOM    803  O   ASP A  55       5.812  15.485  28.491  1.00  0.00      A    O
ATOM    804  N   CYS A  56       7.378  14.320  27.428  1.00  0.00      A    N
ATOM    805  HN  CYS A  56       7.610  13.801  26.609  1.00  0.00      A    H
ATOM    806  CA  CYS A  56       8.408  14.443  28.409  1.00  0.00      A    C
ATOM    807  HA  CYS A  56       8.020  13.967  29.297  1.00  0.00      A    H
ATOM    808  CB  CYS A  56       9.698  13.660  27.947  1.00  0.00      A    C
ATOM    809  HB1 CYS A  56       9.820  13.916  26.873  1.00  0.00      A    H
ATOM    810  HB2 CYS A  56      10.547  14.109  28.505  1.00  0.00      A    H
ATOM    811  SG  CYS A  56       9.842  11.903  28.050  1.00  0.00      A    S
ATOM    812  C   CYS A  56       8.861  15.916  28.752  1.00  0.00      A    C
ATOM    813  O   CYS A  56       8.877  16.276  29.929  1.00  0.00      A    O
ATOM    814  N   ASP A  57       9.156  16.849  27.751  1.00  0.00      A    N
ATOM    815  HN  ASP A  57       9.239  16.597  26.790  1.00  0.00      A    H
ATOM    816  CA  ASP A  57       9.810  18.076  28.158  1.00  0.00      A    C
ATOM    817  HA  ASP A  57      10.444  17.954  29.024  1.00  0.00      A    H
ATOM    818  CB  ASP A  57      10.804  18.575  27.062  1.00  0.00      A    C
ATOM    819  HB1 ASP A  57      11.601  17.829  26.858  1.00  0.00      A    H
ATOM    820  HB2 ASP A  57      10.250  18.907  26.158  1.00  0.00      A    H
ATOM    821  CG  ASP A  57      11.518  19.774  27.595  1.00  0.00      A    C
ATOM    822  OD1 ASP A  57      12.057  19.688  28.707  1.00  0.00      A    O
ATOM    823  OD2 ASP A  57      11.657  20.804  26.916  1.00  0.00      A    O
ATOM    824  C   ASP A  57       8.805  19.105  28.590  1.00  0.00      A    C
ATOM    825  O   ASP A  57       7.880  19.404  27.827  1.00  0.00      A    O
ATOM    826  N   THR A  58       8.958  19.774  29.765  1.00  0.00      A    N
ATOM    827  HN  THR A  58       9.636  19.392  30.389  1.00  0.00      A    H
ATOM    828  CA  THR A  58       8.266  20.957  30.176  1.00  0.00      A    C
ATOM    829  HA  THR A  58       7.704  21.357  29.344  1.00  0.00      A    H
ATOM    830  CB  THR A  58       7.345  20.683  31.361  1.00  0.00      A    C
ATOM    831  HB  THR A  58       6.963  21.628  31.803  1.00  0.00      A    H
ATOM    832  OG1 THR A  58       7.931  19.859  32.383  1.00  0.00      A    O
ATOM    833  HG1 THR A  58       7.653  20.255  33.212  1.00  0.00      A    H
ATOM    834  CG2 THR A  58       6.084  19.928  30.926  1.00  0.00      A    C
ATOM    835 HG21 THR A  58       5.409  19.678  31.772  1.00  0.00      A    H
ATOM    836 HG22 THR A  58       5.511  20.636  30.290  1.00  0.00      A    H
ATOM    837 HG23 THR A  58       6.366  19.050  30.306  1.00  0.00      A    H
ATOM    838  C   THR A  58       9.298  21.983  30.616  1.00  0.00      A    C
ATOM    839  O   THR A  58       8.897  23.011  31.200  1.00  0.00      A    O
ATOM    840  N   SER A  59      10.620  21.826  30.278  1.00  0.00      A    N
ATOM    841  HN  SER A  59      10.982  21.121  29.673  1.00  0.00      A    H
ATOM    842  CA  SER A  59      11.531  22.772  30.903  1.00  0.00      A    C
ATOM    843  HA  SER A  59      11.167  23.140  31.851  1.00  0.00      A    H
ATOM    844  CB  SER A  59      12.882  22.069  31.143  1.00  0.00      A    C
ATOM    845  HB1 SER A  59      13.637  22.655  31.709  1.00  0.00      A    H
ATOM    846  HB2 SER A  59      12.599  21.243  31.830  1.00  0.00      A    H
ATOM    847  OG  SER A  59      13.509  21.407  29.962  1.00  0.00      A    O
ATOM    848  HG1 SER A  59      12.977  20.690  29.607  1.00  0.00      A    H
ATOM    849  C   SER A  59      11.746  24.024  29.988  1.00  0.00      A    C
ATOM    850  O   SER A  59      11.467  25.142  30.379  1.00  0.00      A    O
ATOM    851  N   TYR A  60      12.288  23.854  28.748  1.00  0.00      A    N
ATOM    852  HN  TYR A  60      12.452  22.896  28.524  1.00  0.00      A    H
ATOM    853  CA  TYR A  60      12.471  24.803  27.717  1.00  0.00      A    C
ATOM    854  HA  TYR A  60      12.472  25.813  28.100  1.00  0.00      A    H
ATOM    855  CB  TYR A  60      13.811  24.606  26.890  1.00  0.00      A    C
ATOM    856  HB1 TYR A  60      13.774  23.594  26.434  1.00  0.00      A    H
ATOM    857  HB2 TYR A  60      13.963  25.428  26.159  1.00  0.00      A    H
ATOM    858  CG  TYR A  60      14.917  24.738  27.804  1.00  0.00      A    C
ATOM    859  CD1 TYR A  60      15.113  25.732  28.766  1.00  0.00      A    C
ATOM    860  HD1 TYR A  60      14.400  26.514  28.981  1.00  0.00      A    H
ATOM    861  CE1 TYR A  60      16.311  25.963  29.392  1.00  0.00      A    C
ATOM    862  HE1 TYR A  60      16.505  26.617  30.229  1.00  0.00      A    H
ATOM    863  CZ  TYR A  60      17.353  25.048  29.100  1.00  0.00      A    C
ATOM    864  OH  TYR A  60      18.613  25.080  29.814  1.00  0.00      A    O
ATOM    865  HH  TYR A  60      19.226  24.462  29.410  1.00  0.00      A    H
ATOM    866  CD2 TYR A  60      16.018  23.922  27.468  1.00  0.00      A    C
ATOM    867  HD2 TYR A  60      16.033  23.190  26.674  1.00  0.00      A    H
ATOM    868  CE2 TYR A  60      17.211  24.020  28.144  1.00  0.00      A    C
ATOM    869  HE2 TYR A  60      17.960  23.294  27.866  1.00  0.00      A    H
ATOM    870  C   TYR A  60      11.310  24.756  26.666  1.00  0.00      A    C
ATOM    871  O   TYR A  60      10.985  25.791  26.149  1.00  0.00      A    O
ATOM    872  N   ASN A  61      10.663  23.551  26.356  1.00  0.00      A    N
ATOM    873  HN  ASN A  61      10.905  22.691  26.798  1.00  0.00      A    H
ATOM    874  CA  ASN A  61       9.480  23.490  25.483  1.00  0.00      A    C
ATOM    875  HA  ASN A  61       9.313  24.400  24.926  1.00  0.00      A    H
ATOM    876  CB  ASN A  61       9.529  22.250  24.508  1.00  0.00      A    C
ATOM    877  HB1 ASN A  61       9.502  21.304  25.090  1.00  0.00      A    H
ATOM    878  HB2 ASN A  61       8.663  22.330  23.817  1.00  0.00      A    H
ATOM    879  CG  ASN A  61      10.820  22.309  23.692  1.00  0.00      A    C
ATOM    880  OD1 ASN A  61      10.935  23.088  22.758  1.00  0.00      A    O
ATOM    881  ND2 ASN A  61      11.779  21.472  24.004  1.00  0.00      A    N
ATOM    882 HD21 ASN A  61      12.592  21.603  23.437  1.00  0.00      A    H
ATOM    883 HD22 ASN A  61      11.714  20.962  24.862  1.00  0.00      A    H
ATOM    884  C   ASN A  61       8.185  23.393  26.311  1.00  0.00      A    C
ATOM    885  O   ASN A  61       8.214  22.898  27.431  1.00  0.00      A    O
ATOM    886  N   GLU A  62       7.064  23.866  25.801  1.00  0.00      A    N
ATOM    887  HN  GLU A  62       6.971  24.259  24.890  1.00  0.00      A    H
ATOM    888  CA  GLU A  62       5.828  23.777  26.569  1.00  0.00      A    C
ATOM    889  HA  GLU A  62       6.033  23.141  27.418  1.00  0.00      A    H
ATOM    890  CB  GLU A  62       5.297  25.093  27.044  1.00  0.00      A    C
ATOM    891  HB1 GLU A  62       5.244  25.872  26.254  1.00  0.00      A    H
ATOM    892  HB2 GLU A  62       4.297  25.031  27.526  1.00  0.00      A    H
ATOM    893  CG  GLU A  62       6.195  25.752  28.278  1.00  0.00      A    C
ATOM    894  HG1 GLU A  62       6.416  25.095  29.146  1.00  0.00      A    H
ATOM    895  HG2 GLU A  62       7.210  25.934  27.865  1.00  0.00      A    H
ATOM    896  CD  GLU A  62       5.728  27.106  28.763  1.00  0.00      A    C
ATOM    897  OE1 GLU A  62       6.519  28.078  28.532  1.00  0.00      A    O
ATOM    898  OE2 GLU A  62       4.619  27.215  29.364  1.00  0.00      A    O
ATOM    899  C   GLU A  62       4.773  23.012  25.735  1.00  0.00      A    C
ATOM    900  O   GLU A  62       3.602  23.318  25.759  1.00  0.00      A    O
ATOM    901  N   GLY A  63       5.277  22.004  24.981  1.00  0.00      A    N
ATOM    902  HN  GLY A  63       6.239  22.014  24.719  1.00  0.00      A    H
ATOM    903  CA  GLY A  63       4.412  20.944  24.448  1.00  0.00      A    C
ATOM    904  HA1 GLY A  63       5.026  20.126  24.101  1.00  0.00      A    H
ATOM    905  HA2 GLY A  63       3.932  20.645  25.369  1.00  0.00      A    H
ATOM    906  C   GLY A  63       3.466  21.281  23.349  1.00  0.00      A    C
ATOM    907  O   GLY A  63       3.899  21.401  22.231  1.00  0.00      A    O
ATOM    908  N   CYS A  64       2.139  21.380  23.625  1.00  0.00      A    N
ATOM    909  HN  CYS A  64       1.732  21.250  24.526  1.00  0.00      A    H
ATOM    910  CA  CYS A  64       1.177  21.653  22.555  1.00  0.00      A    C
ATOM    911  HA  CYS A  64       1.546  21.299  21.604  1.00  0.00      A    H
ATOM    912  CB  CYS A  64      -0.155  20.887  22.848  1.00  0.00      A    C
ATOM    913  HB1 CYS A  64      -0.940  21.291  22.173  1.00  0.00      A    H
ATOM    914  HB2 CYS A  64      -0.504  21.160  23.867  1.00  0.00      A    H
ATOM    915  SG  CYS A  64      -0.086  19.121  22.511  1.00  0.00      A    S
ATOM    916  C   CYS A  64       0.908  23.129  22.519  1.00  0.00      A    C
ATOM    917  O   CYS A  64       0.160  23.678  21.682  1.00  0.00      A    O
ATOM    918  N   ASN A  65       1.653  23.900  23.390  1.00  0.00      A    N
ATOM    919  HN  ASN A  65       2.224  23.497  24.100  1.00  0.00      A    H
ATOM    920  CA  ASN A  65       1.581  25.337  23.333  1.00  0.00      A    C
ATOM    921  HA  ASN A  65       0.666  25.670  22.866  1.00  0.00      A    H
ATOM    922  CB  ASN A  65       1.600  25.826  24.843  1.00  0.00      A    C
ATOM    923  HB1 ASN A  65       0.924  25.166  25.428  1.00  0.00      A    H
ATOM    924  HB2 ASN A  65       2.647  25.731  25.202  1.00  0.00      A    H
ATOM    925  CG  ASN A  65       1.356  27.330  25.132  1.00  0.00      A    C
ATOM    926  OD1 ASN A  65       2.192  28.123  25.576  1.00  0.00      A    O
ATOM    927  ND2 ASN A  65       0.159  27.769  24.632  1.00  0.00      A    N
ATOM    928 HD21 ASN A  65      -0.062  28.738  24.745  1.00  0.00      A    H
ATOM    929 HD22 ASN A  65      -0.588  27.130  24.451  1.00  0.00      A    H
ATOM    930  C   ASN A  65       2.687  25.910  22.542  1.00  0.00      A    C
ATOM    931  O   ASN A  65       2.297  26.880  21.936  1.00  0.00      A    O
ATOM    932  N   GLY A  66       3.904  25.371  22.621  1.00  0.00      A    N
ATOM    933  HN  GLY A  66       4.023  24.475  23.042  1.00  0.00      A    H
ATOM    934  CA  GLY A  66       5.009  25.887  21.842  1.00  0.00      A    C
ATOM    935  HA1 GLY A  66       4.826  25.724  20.790  1.00  0.00      A    H
ATOM    936  HA2 GLY A  66       5.094  26.956  21.975  1.00  0.00      A    H
ATOM    937  C   GLY A  66       6.311  25.298  22.246  1.00  0.00      A    C
ATOM    938  O   GLY A  66       6.325  24.679  23.290  1.00  0.00      A    O
ATOM    939  N   GLY A  67       7.373  25.369  21.380  1.00  0.00      A    N
ATOM    940  HN  GLY A  67       7.190  25.641  20.438  1.00  0.00      A    H
ATOM    941  CA  GLY A  67       8.701  24.940  21.733  1.00  0.00      A    C
ATOM    942  HA1 GLY A  67       8.937  25.410  22.676  1.00  0.00      A    H
ATOM    943  HA2 GLY A  67       8.668  23.863  21.806  1.00  0.00      A    H
ATOM    944  C   GLY A  67       9.725  25.413  20.684  1.00  0.00      A    C
ATOM    945  O   GLY A  67       9.293  26.044  19.753  1.00  0.00      A    O
ATOM    946  N   LEU A  68      10.962  25.061  20.770  1.00  0.00      A    N
ATOM    947  HN  LEU A  68      11.193  24.433  21.510  1.00  0.00      A    H
ATOM    948  CA  LEU A  68      11.991  25.546  19.849  1.00  0.00      A    C
ATOM    949  HA  LEU A  68      11.413  25.879  18.999  1.00  0.00      A    H
ATOM    950  CB  LEU A  68      12.733  26.704  20.480  1.00  0.00      A    C
ATOM    951  HB1 LEU A  68      11.999  27.485  20.773  1.00  0.00      A    H
ATOM    952  HB2 LEU A  68      13.216  26.443  21.446  1.00  0.00      A    H
ATOM    953  CG  LEU A  68      13.774  27.390  19.571  1.00  0.00      A    C
ATOM    954  HG  LEU A  68      14.327  26.552  19.095  1.00  0.00      A    H
ATOM    955  CD1 LEU A  68      13.178  28.133  18.425  1.00  0.00      A    C
ATOM    956 HD11 LEU A  68      12.638  28.960  18.932  1.00  0.00      A    H
ATOM    957 HD12 LEU A  68      13.972  28.563  17.777  1.00  0.00      A    H
ATOM    958 HD13 LEU A  68      12.402  27.567  17.867  1.00  0.00      A    H
ATOM    959  CD2 LEU A  68      14.763  28.241  20.314  1.00  0.00      A    C
ATOM    960 HD21 LEU A  68      15.730  28.206  19.768  1.00  0.00      A    H
ATOM    961 HD22 LEU A  68      14.277  29.239  20.351  1.00  0.00      A    H
ATOM    962 HD23 LEU A  68      15.091  28.043  21.357  1.00  0.00      A    H
ATOM    963  C   LEU A  68      12.910  24.340  19.580  1.00  0.00      A    C
ATOM    964  O   LEU A  68      13.415  23.575  20.419  1.00  0.00      A    O
ATOM    965  N   MET A  69      13.297  24.193  18.296  1.00  0.00      A    N
ATOM    966  HN  MET A  69      13.102  24.896  17.616  1.00  0.00      A    H
ATOM    967  CA  MET A  69      14.082  23.139  17.693  1.00  0.00      A    C
ATOM    968  HA  MET A  69      13.530  22.253  17.968  1.00  0.00      A    H
ATOM    969  CB  MET A  69      14.080  23.243  16.135  1.00  0.00      A    C
ATOM    970  HB1 MET A  69      14.795  24.064  15.913  1.00  0.00      A    H
ATOM    971  HB2 MET A  69      14.564  22.325  15.739  1.00  0.00      A    H
ATOM    972  CG  MET A  69      12.706  23.390  15.323  1.00  0.00      A    C
ATOM    973  HG1 MET A  69      12.764  23.027  14.274  1.00  0.00      A    H
ATOM    974  HG2 MET A  69      11.970  22.705  15.796  1.00  0.00      A    H
ATOM    975  SD  MET A  69      11.880  25.091  15.420  1.00  0.00      A    S
ATOM    976  CE  MET A  69      12.815  25.792  14.017  1.00  0.00      A    C
ATOM    977  HE1 MET A  69      13.913  25.714  14.172  1.00  0.00      A    H
ATOM    978  HE2 MET A  69      12.515  25.229  13.108  1.00  0.00      A    H
ATOM    979  HE3 MET A  69      12.462  26.845  14.020  1.00  0.00      A    H
ATOM    980  C   MET A  69      15.428  22.956  18.286  1.00  0.00      A    C
ATOM    981  O   MET A  69      15.781  21.786  18.506  1.00  0.00      A    O
ATOM    982  N   ASP A  70      16.175  24.043  18.551  1.00  0.00      A    N
ATOM    983  HN  ASP A  70      15.818  24.915  18.225  1.00  0.00      A    H
ATOM    984  CA  ASP A  70      17.345  23.985  19.343  1.00  0.00      A    C
ATOM    985  HA  ASP A  70      18.079  23.407  18.800  1.00  0.00      A    H
ATOM    986  CB  ASP A  70      17.794  25.400  19.772  1.00  0.00      A    C
ATOM    987  HB1 ASP A  70      16.979  25.909  20.329  1.00  0.00      A    H
ATOM    988  HB2 ASP A  70      18.694  25.212  20.396  1.00  0.00      A    H
ATOM    989  CG  ASP A  70      18.150  26.326  18.595  1.00  0.00      A    C
ATOM    990  OD1 ASP A  70      18.409  25.872  17.436  1.00  0.00      A    O
ATOM    991  OD2 ASP A  70      18.518  27.489  18.875  1.00  0.00      A    O
ATOM    992  C   ASP A  70      17.148  23.239  20.684  1.00  0.00      A    C
ATOM    993  O   ASP A  70      17.826  22.219  20.950  1.00  0.00      A    O
ATOM    994  N   TYR A  71      16.157  23.711  21.503  1.00  0.00      A    N
ATOM    995  HN  TYR A  71      15.567  24.436  21.158  1.00  0.00      A    H
ATOM    996  CA  TYR A  71      15.718  23.138  22.806  1.00  0.00      A    C
ATOM    997  HA  TYR A  71      16.607  23.005  23.405  1.00  0.00      A    H
ATOM    998  CB  TYR A  71      14.632  23.992  23.393  1.00  0.00      A    C
ATOM    999  HB1 TYR A  71      13.772  23.986  22.690  1.00  0.00      A    H
ATOM   1000  HB2 TYR A  71      14.316  23.568  24.371  1.00  0.00      A    H
ATOM   1001  CG  TYR A  71      15.049  25.391  23.675  1.00  0.00      A    C
ATOM   1002  CD1 TYR A  71      16.351  25.577  24.287  1.00  0.00      A    C
ATOM   1003  HD1 TYR A  71      17.107  24.808  24.351  1.00  0.00      A    H
ATOM   1004  CE1 TYR A  71      16.731  26.857  24.654  1.00  0.00      A    C
ATOM   1005  HE1 TYR A  71      17.761  26.980  24.956  1.00  0.00      A    H
ATOM   1006  CZ  TYR A  71      15.830  27.865  24.677  1.00  0.00      A    C
ATOM   1007  OH  TYR A  71      16.194  29.111  25.153  1.00  0.00      A    O
ATOM   1008  HH  TYR A  71      17.148  29.219  25.144  1.00  0.00      A    H
ATOM   1009  CD2 TYR A  71      14.094  26.398  23.830  1.00  0.00      A    C
ATOM   1010  HD2 TYR A  71      13.116  26.164  23.437  1.00  0.00      A    H
ATOM   1011  CE2 TYR A  71      14.514  27.670  24.313  1.00  0.00      A    C
ATOM   1012  HE2 TYR A  71      13.879  28.542  24.261  1.00  0.00      A    H
ATOM   1013  C   TYR A  71      15.146  21.682  22.599  1.00  0.00      A    C
ATOM   1014  O   TYR A  71      15.094  20.900  23.551  1.00  0.00      A    O
ATOM   1015  N   ALA A  72      14.726  21.311  21.332  1.00  0.00      A    N
ATOM   1016  HN  ALA A  72      14.747  21.925  20.546  1.00  0.00      A    H
ATOM   1017  CA  ALA A  72      14.176  20.004  21.082  1.00  0.00      A    C
ATOM   1018  HA  ALA A  72      13.556  19.727  21.922  1.00  0.00      A    H
ATOM   1019  CB  ALA A  72      13.152  19.970  19.920  1.00  0.00      A    C
ATOM   1020  HB1 ALA A  72      12.655  18.976  19.906  1.00  0.00      A    H
ATOM   1021  HB2 ALA A  72      12.318  20.702  19.862  1.00  0.00      A    H
ATOM   1022  HB3 ALA A  72      13.725  19.976  18.969  1.00  0.00      A    H
ATOM   1023  C   ALA A  72      15.339  18.936  20.886  1.00  0.00      A    C
ATOM   1024  O   ALA A  72      15.266  17.812  21.455  1.00  0.00      A    O
ATOM   1025  N   PHE A  73      16.321  19.320  20.059  1.00  0.00      A    N
ATOM   1026  HN  PHE A  73      16.303  20.163  19.526  1.00  0.00      A    H
ATOM   1027  CA  PHE A  73      17.568  18.692  19.982  1.00  0.00      A    C
ATOM   1028  HA  PHE A  73      17.297  17.676  19.733  1.00  0.00      A    H
ATOM   1029  CB  PHE A  73      18.531  19.466  19.028  1.00  0.00      A    C
ATOM   1030  HB1 PHE A  73      19.006  20.395  19.410  1.00  0.00      A    H
ATOM   1031  HB2 PHE A  73      19.403  18.786  18.919  1.00  0.00      A    H
ATOM   1032  CG  PHE A  73      18.004  19.689  17.625  1.00  0.00      A    C
ATOM   1033  CD1 PHE A  73      18.271  20.927  16.943  1.00  0.00      A    C
ATOM   1034  HD1 PHE A  73      18.871  21.639  17.489  1.00  0.00      A    H
ATOM   1035  CE1 PHE A  73      17.633  21.212  15.753  1.00  0.00      A    C
ATOM   1036  HE1 PHE A  73      17.859  22.166  15.300  1.00  0.00      A    H
ATOM   1037  CZ  PHE A  73      17.002  20.183  15.054  1.00  0.00      A    C
ATOM   1038  HZ  PHE A  73      16.586  20.449  14.094  1.00  0.00      A    H
ATOM   1039  CD2 PHE A  73      17.362  18.740  16.924  1.00  0.00      A    C
ATOM   1040  HD2 PHE A  73      17.234  17.737  17.303  1.00  0.00      A    H
ATOM   1041  CE2 PHE A  73      16.895  18.921  15.650  1.00  0.00      A    C
ATOM   1042  HE2 PHE A  73      16.410  18.142  15.080  1.00  0.00      A    H
ATOM   1043  C   PHE A  73      18.326  18.599  21.274  1.00  0.00      A    C
ATOM   1044  O   PHE A  73      18.982  17.605  21.592  1.00  0.00      A    O
ATOM   1045  N   GLU A  74      18.113  19.634  22.160  1.00  0.00      A    N
ATOM   1046  HN  GLU A  74      17.716  20.465  21.779  1.00  0.00      A    H
ATOM   1047  CA  GLU A  74      18.704  19.668  23.451  1.00  0.00      A    C
ATOM   1048  HA  GLU A  74      19.777  19.611  23.338  1.00  0.00      A    H
ATOM   1049  CB  GLU A  74      18.466  21.015  24.089  1.00  0.00      A    C
ATOM   1050  HB1 GLU A  74      18.568  21.768  23.278  1.00  0.00      A    H
ATOM   1051  HB2 GLU A  74      17.405  21.084  24.412  1.00  0.00      A    H
ATOM   1052  CG  GLU A  74      19.233  21.206  25.421  1.00  0.00      A    C
ATOM   1053  HG1 GLU A  74      18.853  22.151  25.863  1.00  0.00      A    H
ATOM   1054  HG2 GLU A  74      19.142  20.333  26.103  1.00  0.00      A    H
ATOM   1055  CD  GLU A  74      20.773  21.366  25.190  1.00  0.00      A    C
ATOM   1056  OE1 GLU A  74      21.577  20.552  25.707  1.00  0.00      A    O
ATOM   1057  OE2 GLU A  74      21.097  22.323  24.448  1.00  0.00      A    O
ATOM   1058  C   GLU A  74      18.227  18.550  24.414  1.00  0.00      A    C
ATOM   1059  O   GLU A  74      19.058  17.943  25.170  1.00  0.00      A    O
ATOM   1060  N   PHE A  75      16.960  18.187  24.269  1.00  0.00      A    N
ATOM   1061  HN  PHE A  75      16.444  18.703  23.590  1.00  0.00      A    H
ATOM   1062  CA  PHE A  75      16.288  17.139  25.037  1.00  0.00      A    C
ATOM   1063  HA  PHE A  75      16.529  17.286  26.079  1.00  0.00      A    H
ATOM   1064  CB  PHE A  75      14.733  17.149  24.818  1.00  0.00      A    C
ATOM   1065  HB1 PHE A  75      14.278  18.137  25.041  1.00  0.00      A    H
ATOM   1066  HB2 PHE A  75      14.468  17.035  23.745  1.00  0.00      A    H
ATOM   1067  CG  PHE A  75      14.095  16.210  25.735  1.00  0.00      A    C
ATOM   1068  CD1 PHE A  75      13.795  16.534  26.988  1.00  0.00      A    C
ATOM   1069  HD1 PHE A  75      14.124  17.440  27.476  1.00  0.00      A    H
ATOM   1070  CE1 PHE A  75      13.238  15.543  27.816  1.00  0.00      A    C
ATOM   1071  HE1 PHE A  75      13.126  15.723  28.875  1.00  0.00      A    H
ATOM   1072  CZ  PHE A  75      12.964  14.225  27.325  1.00  0.00      A    C
ATOM   1073  HZ  PHE A  75      12.487  13.491  27.957  1.00  0.00      A    H
ATOM   1074  CD2 PHE A  75      13.793  14.891  25.196  1.00  0.00      A    C
ATOM   1075  HD2 PHE A  75      14.195  14.720  24.208  1.00  0.00      A    H
ATOM   1076  CE2 PHE A  75      13.176  13.915  25.974  1.00  0.00      A    C
ATOM   1077  HE2 PHE A  75      13.098  12.915  25.573  1.00  0.00      A    H
ATOM   1078  C   PHE A  75      16.856  15.816  24.501  1.00  0.00      A    C
ATOM   1079  O   PHE A  75      17.244  14.983  25.313  1.00  0.00      A    O
ATOM   1080  N   ILE A  76      17.050  15.688  23.160  1.00  0.00      A    N
ATOM   1081  HN  ILE A  76      17.078  16.523  22.616  1.00  0.00      A    H
ATOM   1082  CA  ILE A  76      17.576  14.382  22.579  1.00  0.00      A    C
ATOM   1083  HA  ILE A  76      17.107  13.524  23.038  1.00  0.00      A    H
ATOM   1084  CB  ILE A  76      17.462  14.275  21.006  1.00  0.00      A    C
ATOM   1085  HB  ILE A  76      17.858  15.230  20.600  1.00  0.00      A    H
ATOM   1086  CG2 ILE A  76      18.178  13.046  20.410  1.00  0.00      A    C
ATOM   1087 HG21 ILE A  76      17.975  12.979  19.320  1.00  0.00      A    H
ATOM   1088 HG22 ILE A  76      19.250  13.029  20.701  1.00  0.00      A    H
ATOM   1089 HG23 ILE A  76      17.889  12.046  20.798  1.00  0.00      A    H
ATOM   1090  CG1 ILE A  76      15.974  14.147  20.740  1.00  0.00      A    C
ATOM   1091 HG11 ILE A  76      15.595  13.185  21.145  1.00  0.00      A    H
ATOM   1092 HG12 ILE A  76      15.481  15.078  21.090  1.00  0.00      A    H
ATOM   1093  CD  ILE A  76      15.611  14.022  19.225  1.00  0.00      A    C
ATOM   1094  HD1 ILE A  76      15.947  14.978  18.768  1.00  0.00      A    H
ATOM   1095  HD2 ILE A  76      15.925  13.106  18.680  1.00  0.00      A    H
ATOM   1096  HD3 ILE A  76      14.504  14.007  19.128  1.00  0.00      A    H
ATOM   1097  C   ILE A  76      18.999  14.080  23.078  1.00  0.00      A    C
ATOM   1098  O   ILE A  76      19.306  12.941  23.428  1.00  0.00      A    O
ATOM   1099  N   ILE A  77      20.015  15.057  23.135  1.00  0.00      A    N
ATOM   1100  HN  ILE A  77      19.783  15.946  22.746  1.00  0.00      A    H
ATOM   1101  CA  ILE A  77      21.299  14.950  23.775  1.00  0.00      A    C
ATOM   1102  HA  ILE A  77      21.789  14.050  23.436  1.00  0.00      A    H
ATOM   1103  CB  ILE A  77      22.038  16.223  23.420  1.00  0.00      A    C
ATOM   1104  HB  ILE A  77      21.562  17.119  23.873  1.00  0.00      A    H
ATOM   1105  CG2 ILE A  77      23.458  16.074  23.885  1.00  0.00      A    C
ATOM   1106 HG21 ILE A  77      23.463  15.865  24.976  1.00  0.00      A    H
ATOM   1107 HG22 ILE A  77      23.884  15.223  23.311  1.00  0.00      A    H
ATOM   1108 HG23 ILE A  77      24.013  17.003  23.634  1.00  0.00      A    H
ATOM   1109  CG1 ILE A  77      22.031  16.502  21.914  1.00  0.00      A    C
ATOM   1110 HG11 ILE A  77      22.705  15.779  21.408  1.00  0.00      A    H
ATOM   1111 HG12 ILE A  77      21.092  16.539  21.323  1.00  0.00      A    H
ATOM   1112  CD  ILE A  77      22.522  17.907  21.590  1.00  0.00      A    C
ATOM   1113  HD1 ILE A  77      21.685  18.637  21.641  1.00  0.00      A    H
ATOM   1114  HD2 ILE A  77      23.403  18.293  22.145  1.00  0.00      A    H
ATOM   1115  HD3 ILE A  77      22.820  17.972  20.522  1.00  0.00      A    H
ATOM   1116  C   ILE A  77      21.321  14.667  25.292  1.00  0.00      A    C
ATOM   1117  O   ILE A  77      21.863  13.661  25.806  1.00  0.00      A    O
ATOM   1118  N   ASN A  78      20.795  15.561  26.124  1.00  0.00      A    N
ATOM   1119  HN  ASN A  78      20.395  16.449  25.909  1.00  0.00      A    H
ATOM   1120  CA  ASN A  78      20.556  15.256  27.537  1.00  0.00      A    C
ATOM   1121  HA  ASN A  78      21.567  15.107  27.885  1.00  0.00      A    H
ATOM   1122  CB  ASN A  78      19.896  16.516  28.167  1.00  0.00      A    C
ATOM   1123  HB1 ASN A  78      20.479  17.387  27.797  1.00  0.00      A    H
ATOM   1124  HB2 ASN A  78      18.821  16.560  27.891  1.00  0.00      A    H
ATOM   1125  CG  ASN A  78      19.998  16.581  29.723  1.00  0.00      A    C
ATOM   1126  OD1 ASN A  78      21.027  17.085  30.160  1.00  0.00      A    O
ATOM   1127  ND2 ASN A  78      19.060  15.962  30.495  1.00  0.00      A    N
ATOM   1128 HD21 ASN A  78      19.109  16.152  31.475  1.00  0.00      A    H
ATOM   1129 HD22 ASN A  78      18.489  15.213  30.159  1.00  0.00      A    H
ATOM   1130  C   ASN A  78      19.713  14.010  27.984  1.00  0.00      A    C
ATOM   1131  O   ASN A  78      20.081  13.456  28.952  1.00  0.00      A    O
ATOM   1132  N   ASN A  79      18.633  13.572  27.307  1.00  0.00      A    N
ATOM   1133  HN  ASN A  79      18.308  14.097  26.524  1.00  0.00      A    H
ATOM   1134  CA  ASN A  79      17.845  12.444  27.727  1.00  0.00      A    C
ATOM   1135  HA  ASN A  79      17.854  12.451  28.807  1.00  0.00      A    H
ATOM   1136  CB  ASN A  79      16.425  12.583  27.107  1.00  0.00      A    C
ATOM   1137  HB1 ASN A  79      16.053  13.523  27.567  1.00  0.00      A    H
ATOM   1138  HB2 ASN A  79      16.408  12.604  25.997  1.00  0.00      A    H
ATOM   1139  CG  ASN A  79      15.427  11.594  27.584  1.00  0.00      A    C
ATOM   1140  OD1 ASN A  79      15.432  11.301  28.764  1.00  0.00      A    O
ATOM   1141  ND2 ASN A  79      14.521  11.072  26.741  1.00  0.00      A    N
ATOM   1142 HD21 ASN A  79      13.788  10.465  27.046  1.00  0.00      A    H
ATOM   1143 HD22 ASN A  79      14.715  11.144  25.762  1.00  0.00      A    H
ATOM   1144  C   ASN A  79      18.498  11.138  27.255  1.00  0.00      A    C
ATOM   1145  O   ASN A  79      18.332  10.111  27.900  1.00  0.00      A    O
ATOM   1146  N   GLY A  80      19.108  11.129  26.026  1.00  0.00      A    N
ATOM   1147  HN  GLY A  80      19.312  12.004  25.594  1.00  0.00      A    H
ATOM   1148  CA  GLY A  80      20.013  10.053  25.552  1.00  0.00      A    C
ATOM   1149  HA1 GLY A  80      20.978  10.537  25.555  1.00  0.00      A    H
ATOM   1150  HA2 GLY A  80      20.060   9.169  26.171  1.00  0.00      A    H
ATOM   1151  C   GLY A  80      19.780   9.505  24.157  1.00  0.00      A    C
ATOM   1152  O   GLY A  80      20.704   8.968  23.540  1.00  0.00      A    O
ATOM   1153  N   GLY A  81      18.528   9.529  23.637  1.00  0.00      A    N
ATOM   1154  HN  GLY A  81      17.761   9.778  24.223  1.00  0.00      A    H
ATOM   1155  CA  GLY A  81      18.255   9.208  22.247  1.00  0.00      A    C
ATOM   1156  HA1 GLY A  81      18.611   9.935  21.532  1.00  0.00      A    H
ATOM   1157  HA2 GLY A  81      18.641   8.221  22.039  1.00  0.00      A    H
ATOM   1158  C   GLY A  81      16.757   9.064  22.017  1.00  0.00      A    C
ATOM   1159  O   GLY A  81      16.037   8.711  22.958  1.00  0.00      A    O
ATOM   1160  N   ILE A  82      16.169   9.195  20.851  1.00  0.00      A    N
ATOM   1161  HN  ILE A  82      16.723   9.354  20.037  1.00  0.00      A    H
ATOM   1162  CA  ILE A  82      14.740   9.110  20.554  1.00  0.00      A    C
ATOM   1163  HA  ILE A  82      14.229   8.964  21.495  1.00  0.00      A    H
ATOM   1164  CB  ILE A  82      14.268  10.478  19.996  1.00  0.00      A    C
ATOM   1165  HB  ILE A  82      14.783  11.149  20.716  1.00  0.00      A    H
ATOM   1166  CG2 ILE A  82      14.659  10.563  18.451  1.00  0.00      A    C
ATOM   1167 HG21 ILE A  82      14.297  11.522  18.022  1.00  0.00      A    H
ATOM   1168 HG22 ILE A  82      15.752  10.443  18.296  1.00  0.00      A    H
ATOM   1169 HG23 ILE A  82      14.129   9.844  17.790  1.00  0.00      A    H
ATOM   1170  CG1 ILE A  82      12.711  10.557  20.019  1.00  0.00      A    C
ATOM   1171 HG11 ILE A  82      12.260   9.807  19.334  1.00  0.00      A    H
ATOM   1172 HG12 ILE A  82      12.381  10.317  21.052  1.00  0.00      A    H
ATOM   1173  CD  ILE A  82      12.179  11.949  19.880  1.00  0.00      A    C
ATOM   1174  HD1 ILE A  82      12.205  12.285  18.822  1.00  0.00      A    H
ATOM   1175  HD2 ILE A  82      11.112  11.847  20.173  1.00  0.00      A    H
ATOM   1176  HD3 ILE A  82      12.651  12.665  20.587  1.00  0.00      A    H
ATOM   1177  C   ILE A  82      14.374   7.978  19.662  1.00  0.00      A    C
ATOM   1178  O   ILE A  82      15.165   7.441  18.865  1.00  0.00      A    O
ATOM   1179  N   ASP A  83      13.259   7.325  19.921  1.00  0.00      A    N
ATOM   1180  HN  ASP A  83      12.599   7.599  20.616  1.00  0.00      A    H
ATOM   1181  CA  ASP A  83      12.859   6.038  19.217  1.00  0.00      A    C
ATOM   1182  HA  ASP A  83      13.767   5.609  18.821  1.00  0.00      A    H
ATOM   1183  CB  ASP A  83      12.213   5.186  20.321  1.00  0.00      A    C
ATOM   1184  HB1 ASP A  83      12.676   5.394  21.309  1.00  0.00      A    H
ATOM   1185  HB2 ASP A  83      11.125   5.413  20.339  1.00  0.00      A    H
ATOM   1186  CG  ASP A  83      12.355   3.670  20.159  1.00  0.00      A    C
ATOM   1187  OD1 ASP A  83      11.907   2.970  21.148  1.00  0.00      A    O
ATOM   1188  OD2 ASP A  83      12.901   3.196  19.158  1.00  0.00      A    O
ATOM   1189  C   ASP A  83      11.870   6.250  18.171  1.00  0.00      A    C
ATOM   1190  O   ASP A  83      11.464   7.345  17.914  1.00  0.00      A    O
ATOM   1191  N   THR A  84      11.413   5.149  17.468  1.00  0.00      A    N
ATOM   1192  HN  THR A  84      11.658   4.239  17.793  1.00  0.00      A    H
ATOM   1193  CA  THR A  84      10.520   5.267  16.291  1.00  0.00      A    C
ATOM   1194  HA  THR A  84      10.956   6.105  15.767  1.00  0.00      A    H
ATOM   1195  CB  THR A  84      10.545   3.974  15.444  1.00  0.00      A    C
ATOM   1196  HB  THR A  84      10.324   4.349  14.421  1.00  0.00      A    H
ATOM   1197  OG1 THR A  84       9.653   2.930  15.947  1.00  0.00      A    O
ATOM   1198  HG1 THR A  84      10.145   2.396  16.575  1.00  0.00      A    H
ATOM   1199  CG2 THR A  84      11.936   3.202  15.416  1.00  0.00      A    C
ATOM   1200 HG21 THR A  84      12.165   2.669  16.363  1.00  0.00      A    H
ATOM   1201 HG22 THR A  84      11.992   2.575  14.500  1.00  0.00      A    H
ATOM   1202 HG23 THR A  84      12.701   3.978  15.197  1.00  0.00      A    H
ATOM   1203  C   THR A  84       9.076   5.612  16.564  1.00  0.00      A    C
ATOM   1204  O   THR A  84       8.634   5.508  17.726  1.00  0.00      A    O
ATOM   1205  N   ASP A  85       8.355   6.074  15.506  1.00  0.00      A    N
ATOM   1206  HN  ASP A  85       8.870   6.178  14.659  1.00  0.00      A    H
ATOM   1207  CA  ASP A  85       6.922   6.244  15.408  1.00  0.00      A    C
ATOM   1208  HA  ASP A  85       6.655   6.900  16.223  1.00  0.00      A    H
ATOM   1209  CB  ASP A  85       6.632   6.750  13.939  1.00  0.00      A    C
ATOM   1210  HB1 ASP A  85       7.489   7.350  13.565  1.00  0.00      A    H
ATOM   1211  HB2 ASP A  85       6.516   5.970  13.156  1.00  0.00      A    H
ATOM   1212  CG  ASP A  85       5.381   7.600  13.947  1.00  0.00      A    C
ATOM   1213  OD1 ASP A  85       5.441   8.826  13.770  1.00  0.00      A    O
ATOM   1214  OD2 ASP A  85       4.302   6.912  14.043  1.00  0.00      A    O
ATOM   1215  C   ASP A  85       6.193   4.830  15.622  1.00  0.00      A    C
ATOM   1216  O   ASP A  85       5.116   4.841  16.274  1.00  0.00      A    O
ATOM   1217  N   GLN A  86       6.754   3.714  15.200  1.00  0.00      A    N
ATOM   1218  HN  GLN A  86       7.545   3.857  14.610  1.00  0.00      A    H
ATOM   1219  CA  GLN A  86       6.242   2.430  15.507  1.00  0.00      A    C
ATOM   1220  HA  GLN A  86       5.210   2.461  15.190  1.00  0.00      A    H
ATOM   1221  CB  GLN A  86       6.797   1.205  14.737  1.00  0.00      A    C
ATOM   1222  HB1 GLN A  86       6.777   1.475  13.660  1.00  0.00      A    H
ATOM   1223  HB2 GLN A  86       7.881   1.105  14.961  1.00  0.00      A    H
ATOM   1224  CG  GLN A  86       5.921  -0.083  14.893  1.00  0.00      A    C
ATOM   1225  HG1 GLN A  86       5.699  -0.258  15.968  1.00  0.00      A    H
ATOM   1226  HG2 GLN A  86       5.020   0.070  14.261  1.00  0.00      A    H
ATOM   1227  CD  GLN A  86       6.646  -1.322  14.283  1.00  0.00      A    C
ATOM   1228  OE1 GLN A  86       6.253  -2.503  14.473  1.00  0.00      A    O
ATOM   1229  NE2 GLN A  86       7.713  -1.026  13.552  1.00  0.00      A    N
ATOM   1230 HE21 GLN A  86       8.107  -1.761  13.000  1.00  0.00      A    H
ATOM   1231 HE22 GLN A  86       8.067  -0.090  13.546  1.00  0.00      A    H
ATOM   1232  C   GLN A  86       6.304   2.128  16.950  1.00  0.00      A    C
ATOM   1233  O   GLN A  86       5.287   1.725  17.562  1.00  0.00      A    O
ATOM   1234  N   ASP A  87       7.404   2.425  17.649  1.00  0.00      A    N
ATOM   1235  HN  ASP A  87       8.122   2.916  17.163  1.00  0.00      A    H
ATOM   1236  CA  ASP A  87       7.638   2.145  19.034  1.00  0.00      A    C
ATOM   1237  HA  ASP A  87       7.291   1.140  19.221  1.00  0.00      A    H
ATOM   1238  CB  ASP A  87       9.150   2.074  19.233  1.00  0.00      A    C
ATOM   1239  HB1 ASP A  87       9.714   2.977  18.916  1.00  0.00      A    H
ATOM   1240  HB2 ASP A  87       9.406   2.140  20.312  1.00  0.00      A    H
ATOM   1241  CG  ASP A  87       9.748   0.876  18.555  1.00  0.00      A    C
ATOM   1242  OD1 ASP A  87       9.461  -0.179  19.173  1.00  0.00      A    O
ATOM   1243  OD2 ASP A  87      10.322   0.902  17.433  1.00  0.00      A    O
ATOM   1244  C   ASP A  87       6.932   3.073  19.988  1.00  0.00      A    C
ATOM   1245  O   ASP A  87       6.236   2.581  20.870  1.00  0.00      A    O
ATOM   1246  N   TYR A  88       7.087   4.420  19.829  1.00  0.00      A    N
ATOM   1247  HN  TYR A  88       7.617   4.690  19.028  1.00  0.00      A    H
ATOM   1248  CA  TYR A  88       6.234   5.362  20.517  1.00  0.00      A    C
ATOM   1249  HA  TYR A  88       5.714   4.859  21.320  1.00  0.00      A    H
ATOM   1250  CB  TYR A  88       7.105   6.294  21.308  1.00  0.00      A    C
ATOM   1251  HB1 TYR A  88       7.762   5.684  21.965  1.00  0.00      A    H
ATOM   1252  HB2 TYR A  88       7.831   6.940  20.770  1.00  0.00      A    H
ATOM   1253  CG  TYR A  88       6.343   7.052  22.479  1.00  0.00      A    C
ATOM   1254  CD1 TYR A  88       5.593   6.243  23.366  1.00  0.00      A    C
ATOM   1255  HD1 TYR A  88       5.613   5.166  23.449  1.00  0.00      A    H
ATOM   1256  CE1 TYR A  88       4.977   6.813  24.486  1.00  0.00      A    C
ATOM   1257  HE1 TYR A  88       4.649   6.261  25.354  1.00  0.00      A    H
ATOM   1258  CZ  TYR A  88       4.969   8.210  24.645  1.00  0.00      A    C
ATOM   1259  OH  TYR A  88       4.489   8.837  25.807  1.00  0.00      A    O
ATOM   1260  HH  TYR A  88       4.193   9.709  25.533  1.00  0.00      A    H
ATOM   1261  CD2 TYR A  88       6.276   8.433  22.575  1.00  0.00      A    C
ATOM   1262  HD2 TYR A  88       6.855   9.069  21.921  1.00  0.00      A    H
ATOM   1263  CE2 TYR A  88       5.580   9.049  23.656  1.00  0.00      A    C
ATOM   1264  HE2 TYR A  88       5.639  10.095  23.918  1.00  0.00      A    H
ATOM   1265  C   TYR A  88       5.371   6.173  19.507  1.00  0.00      A    C
ATOM   1266  O   TYR A  88       5.818   7.160  18.986  1.00  0.00      A    O
ATOM   1267  N   PRO A  89       4.108   5.790  19.276  1.00  0.00      A    N
ATOM   1268  CD  PRO A  89       3.640   4.506  19.567  1.00  0.00      A    C
ATOM   1269  HD1 PRO A  89       2.973   4.794  20.408  1.00  0.00      A    H
ATOM   1270  HD2 PRO A  89       4.336   3.665  19.771  1.00  0.00      A    H
ATOM   1271  CA  PRO A  89       3.341   6.440  18.290  1.00  0.00      A    C
ATOM   1272  HA  PRO A  89       3.871   6.621  17.367  1.00  0.00      A    H
ATOM   1273  CB  PRO A  89       2.284   5.420  17.897  1.00  0.00      A    C
ATOM   1274  HB1 PRO A  89       1.347   5.710  18.418  1.00  0.00      A    H
ATOM   1275  HB2 PRO A  89       2.005   5.377  16.822  1.00  0.00      A    H
ATOM   1276  CG  PRO A  89       2.778   4.110  18.441  1.00  0.00      A    C
ATOM   1277  HG1 PRO A  89       1.959   3.462  18.819  1.00  0.00      A    H
ATOM   1278  HG2 PRO A  89       3.507   3.642  17.746  1.00  0.00      A    H
ATOM   1279  C   PRO A  89       2.693   7.729  18.851  1.00  0.00      A    C
ATOM   1280  O   PRO A  89       2.545   7.958  20.067  1.00  0.00      A    O
ATOM   1281  N   TYR A  90       2.255   8.647  17.970  1.00  0.00      A    N
ATOM   1282  HN  TYR A  90       2.304   8.350  17.019  1.00  0.00      A    H
ATOM   1283  CA  TYR A  90       1.622   9.984  18.161  1.00  0.00      A    C
ATOM   1284  HA  TYR A  90       2.238  10.535  18.857  1.00  0.00      A    H
ATOM   1285  CB  TYR A  90       1.555  10.703  16.788  1.00  0.00      A    C
ATOM   1286  HB1 TYR A  90       2.494  10.765  16.198  1.00  0.00      A    H
ATOM   1287  HB2 TYR A  90       0.791  10.259  16.115  1.00  0.00      A    H
ATOM   1288  CG  TYR A  90       1.204  12.147  16.865  1.00  0.00      A    C
ATOM   1289  CD1 TYR A  90       2.151  12.967  17.428  1.00  0.00      A    C
ATOM   1290  HD1 TYR A  90       3.087  12.606  17.828  1.00  0.00      A    H
ATOM   1291  CE1 TYR A  90       1.929  14.323  17.401  1.00  0.00      A    C
ATOM   1292  HE1 TYR A  90       2.709  14.993  17.729  1.00  0.00      A    H
ATOM   1293  CZ  TYR A  90       0.753  14.855  16.891  1.00  0.00      A    C
ATOM   1294  OH  TYR A  90       0.532  16.209  16.772  1.00  0.00      A    O
ATOM   1295  HH  TYR A  90      -0.388  16.357  16.541  1.00  0.00      A    H
ATOM   1296  CD2 TYR A  90      -0.070  12.650  16.438  1.00  0.00      A    C
ATOM   1297  HD2 TYR A  90      -0.849  11.977  16.113  1.00  0.00      A    H
ATOM   1298  CE2 TYR A  90      -0.279  14.047  16.482  1.00  0.00      A    C
ATOM   1299  HE2 TYR A  90      -1.198  14.485  16.121  1.00  0.00      A    H
ATOM   1300  C   TYR A  90       0.288   9.756  18.760  1.00  0.00      A    C
ATOM   1301  O   TYR A  90      -0.333   8.797  18.361  1.00  0.00      A    O
ATOM   1302  N   LYS A  91      -0.135  10.687  19.654  1.00  0.00      A    N
ATOM   1303  HN  LYS A  91       0.600  11.277  19.979  1.00  0.00      A    H
ATOM   1304  CA  LYS A  91      -1.463  10.750  20.255  1.00  0.00      A    C
ATOM   1305  HA  LYS A  91      -1.972   9.857  19.925  1.00  0.00      A    H
ATOM   1306  CB  LYS A  91      -1.362  10.888  21.817  1.00  0.00      A    C
ATOM   1307  HB1 LYS A  91      -0.707  11.704  22.188  1.00  0.00      A    H
ATOM   1308  HB2 LYS A  91      -2.374  10.963  22.269  1.00  0.00      A    H
ATOM   1309  CG  LYS A  91      -0.613   9.709  22.506  1.00  0.00      A    C
ATOM   1310  HG1 LYS A  91      -1.006   8.727  22.164  1.00  0.00      A    H
ATOM   1311  HG2 LYS A  91       0.484   9.760  22.337  1.00  0.00      A    H
ATOM   1312  CD  LYS A  91      -1.012   9.725  23.958  1.00  0.00      A    C
ATOM   1313  HD1 LYS A  91      -1.213  10.756  24.319  1.00  0.00      A    H
ATOM   1314  HD2 LYS A  91      -2.013   9.257  24.068  1.00  0.00      A    H
ATOM   1315  CE  LYS A  91       0.015   8.989  24.894  1.00  0.00      A    C
ATOM   1316  HE1 LYS A  91      -0.409   9.038  25.920  1.00  0.00      A    H
ATOM   1317  HE2 LYS A  91      -0.009   7.918  24.599  1.00  0.00      A    H
ATOM   1318  NZ  LYS A  91       1.402   9.424  24.904  1.00  0.00      A    N
ATOM   1319  HZ1 LYS A  91       1.746   8.869  25.714  1.00  0.00      A    H
ATOM   1320  HZ2 LYS A  91       1.947   9.040  24.106  1.00  0.00      A    H
ATOM   1321  HZ3 LYS A  91       1.656  10.406  25.132  1.00  0.00      A    H
ATOM   1322  C   LYS A  91      -2.192  11.952  19.732  1.00  0.00      A    C
ATOM   1323  O   LYS A  91      -3.293  11.904  19.232  1.00  0.00      A    O
ATOM   1324  N   GLY A  92      -1.561  13.157  19.831  1.00  0.00      A    N
ATOM   1325  HN  GLY A  92      -0.650  13.075  20.229  1.00  0.00      A    H
ATOM   1326  CA  GLY A  92      -2.105  14.521  19.621  1.00  0.00      A    C
ATOM   1327  HA1 GLY A  92      -1.385  15.157  19.128  1.00  0.00      A    H
ATOM   1328  HA2 GLY A  92      -3.006  14.429  19.032  1.00  0.00      A    H
ATOM   1329  C   GLY A  92      -2.479  15.334  20.926  1.00  0.00      A    C
ATOM   1330  O   GLY A  92      -3.257  16.247  20.811  1.00  0.00      A    O
ATOM   1331  N   TYR A  93      -2.002  14.965  22.083  1.00  0.00      A    N
ATOM   1332  HN  TYR A  93      -1.290  14.271  22.156  1.00  0.00      A    H
ATOM   1333  CA  TYR A  93      -2.205  15.642  23.347  1.00  0.00      A    C
ATOM   1334  HA  TYR A  93      -2.092  16.699  23.152  1.00  0.00      A    H
ATOM   1335  CB  TYR A  93      -3.551  15.382  23.976  1.00  0.00      A    C
ATOM   1336  HB1 TYR A  93      -3.843  16.062  24.805  1.00  0.00      A    H
ATOM   1337  HB2 TYR A  93      -4.277  15.602  23.164  1.00  0.00      A    H
ATOM   1338  CG  TYR A  93      -3.749  13.871  24.351  1.00  0.00      A    C
ATOM   1339  CD1 TYR A  93      -3.491  13.355  25.614  1.00  0.00      A    C
ATOM   1340  HD1 TYR A  93      -3.141  14.109  26.303  1.00  0.00      A    H
ATOM   1341  CE1 TYR A  93      -3.662  12.010  25.954  1.00  0.00      A    C
ATOM   1342  HE1 TYR A  93      -3.384  11.688  26.947  1.00  0.00      A    H
ATOM   1343  CZ  TYR A  93      -4.246  11.149  24.976  1.00  0.00      A    C
ATOM   1344  OH  TYR A  93      -4.381   9.783  25.273  1.00  0.00      A    O
ATOM   1345  HH  TYR A  93      -4.126   9.558  26.171  1.00  0.00      A    H
ATOM   1346  CD2 TYR A  93      -4.087  12.939  23.386  1.00  0.00      A    C
ATOM   1347  HD2 TYR A  93      -4.389  13.315  22.419  1.00  0.00      A    H
ATOM   1348  CE2 TYR A  93      -4.433  11.628  23.710  1.00  0.00      A    C
ATOM   1349  HE2 TYR A  93      -4.763  10.956  22.932  1.00  0.00      A    H
ATOM   1350  C   TYR A  93      -0.999  15.276  24.196  1.00  0.00      A    C
ATOM   1351  O   TYR A  93      -0.406  14.240  23.992  1.00  0.00      A    O
ATOM   1352  N   ASP A  94      -0.677  16.117  25.209  1.00  0.00      A    N
ATOM   1353  HN  ASP A  94      -1.109  17.002  25.363  1.00  0.00      A    H
ATOM   1354  CA  ASP A  94       0.468  15.975  26.131  1.00  0.00      A    C
ATOM   1355  HA  ASP A  94       1.269  15.581  25.522  1.00  0.00      A    H
ATOM   1356  CB  ASP A  94       1.095  17.313  26.626  1.00  0.00      A    C
ATOM   1357  HB1 ASP A  94       1.968  17.258  27.311  1.00  0.00      A    H
ATOM   1358  HB2 ASP A  94       1.546  17.786  25.728  1.00  0.00      A    H
ATOM   1359  CG  ASP A  94       0.088  18.247  27.189  1.00  0.00      A    C
ATOM   1360  OD1 ASP A  94      -0.116  18.137  28.380  1.00  0.00      A    O
ATOM   1361  OD2 ASP A  94      -0.584  18.990  26.457  1.00  0.00      A    O
ATOM   1362  C   ASP A  94       0.110  15.141  27.285  1.00  0.00      A    C
ATOM   1363  O   ASP A  94      -0.999  15.135  27.816  1.00  0.00      A    O
ATOM   1364  N   SER A  95       1.018  14.250  27.768  1.00  0.00      A    N
ATOM   1365  HN  SER A  95       1.969  14.200  27.475  1.00  0.00      A    H
ATOM   1366  CA  SER A  95       0.798  13.340  28.888  1.00  0.00      A    C
ATOM   1367  HA  SER A  95       0.453  13.851  29.775  1.00  0.00      A    H
ATOM   1368  CB  SER A  95       0.062  12.031  28.531  1.00  0.00      A    C
ATOM   1369  HB1 SER A  95      -0.663  12.248  27.718  1.00  0.00      A    H
ATOM   1370  HB2 SER A  95       0.784  11.309  28.093  1.00  0.00      A    H
ATOM   1371  OG  SER A  95      -0.576  11.584  29.693  1.00  0.00      A    O
ATOM   1372  HG1 SER A  95      -0.699  10.667  29.440  1.00  0.00      A    H
ATOM   1373  C   SER A  95       2.174  12.953  29.372  1.00  0.00      A    C
ATOM   1374  O   SER A  95       3.268  13.405  29.045  1.00  0.00      A    O
ATOM   1375  N   THR A  96       2.143  12.061  30.353  1.00  0.00      A    N
ATOM   1376  HN  THR A  96       1.283  11.726  30.728  1.00  0.00      A    H
ATOM   1377  CA  THR A  96       3.190  11.313  31.010  1.00  0.00      A    C
ATOM   1378  HA  THR A  96       3.989  12.015  31.197  1.00  0.00      A    H
ATOM   1379  CB  THR A  96       2.929  10.705  32.357  1.00  0.00      A    C
ATOM   1380  HB  THR A  96       3.848  10.243  32.779  1.00  0.00      A    H
ATOM   1381  OG1 THR A  96       1.851   9.761  32.234  1.00  0.00      A    O
ATOM   1382  HG1 THR A  96       1.904   9.133  32.958  1.00  0.00      A    H
ATOM   1383  CG2 THR A  96       2.509  11.841  33.244  1.00  0.00      A    C
ATOM   1384 HG21 THR A  96       3.359  12.489  33.546  1.00  0.00      A    H
ATOM   1385 HG22 THR A  96       1.665  12.417  32.807  1.00  0.00      A    H
ATOM   1386 HG23 THR A  96       1.973  11.374  34.098  1.00  0.00      A    H
ATOM   1387  C   THR A  96       3.747  10.358  30.045  1.00  0.00      A    C
ATOM   1388  O   THR A  96       3.124   9.547  29.389  1.00  0.00      A    O
ATOM   1389  N   CYS A  97       5.069  10.292  30.021  1.00  0.00      A    N
ATOM   1390  HN  CYS A  97       5.466  10.834  30.757  1.00  0.00      A    H
ATOM   1391  CA  CYS A  97       5.963   9.843  28.981  1.00  0.00      A    C
ATOM   1392  HA  CYS A  97       5.346   9.776  28.097  1.00  0.00      A    H
ATOM   1393  CB  CYS A  97       7.179  10.860  28.846  1.00  0.00      A    C
ATOM   1394  HB1 CYS A  97       6.839  11.906  29.002  1.00  0.00      A    H
ATOM   1395  HB2 CYS A  97       7.780  10.761  29.775  1.00  0.00      A    H
ATOM   1396  SG  CYS A  97       8.154  10.984  27.343  1.00  0.00      A    S
ATOM   1397  C   CYS A  97       6.378   8.463  29.256  1.00  0.00      A    C
ATOM   1398  O   CYS A  97       7.451   8.211  29.883  1.00  0.00      A    O
ATOM   1399  N   ASP A  98       5.620   7.469  28.700  1.00  0.00      A    N
ATOM   1400  HN  ASP A  98       4.694   7.718  28.429  1.00  0.00      A    H
ATOM   1401  CA  ASP A  98       5.772   6.012  28.871  1.00  0.00      A    C
ATOM   1402  HA  ASP A  98       6.186   5.817  29.849  1.00  0.00      A    H
ATOM   1403  CB  ASP A  98       4.440   5.224  28.587  1.00  0.00      A    C
ATOM   1404  HB1 ASP A  98       4.042   5.357  27.558  1.00  0.00      A    H
ATOM   1405  HB2 ASP A  98       4.577   4.129  28.714  1.00  0.00      A    H
ATOM   1406  CG  ASP A  98       3.360   5.649  29.518  1.00  0.00      A    C
ATOM   1407  OD1 ASP A  98       3.478   5.548  30.771  1.00  0.00      A    O
ATOM   1408  OD2 ASP A  98       2.339   6.225  29.003  1.00  0.00      A    O
ATOM   1409  C   ASP A  98       6.864   5.352  28.065  1.00  0.00      A    C
ATOM   1410  O   ASP A  98       6.885   4.131  27.970  1.00  0.00      A    O
ATOM   1411  N   THR A  99       7.660   6.161  27.292  1.00  0.00      A    N
ATOM   1412  HN  THR A  99       7.608   7.156  27.324  1.00  0.00      A    H
ATOM   1413  CA  THR A  99       8.692   5.680  26.378  1.00  0.00      A    C
ATOM   1414  HA  THR A  99       8.290   5.121  25.546  1.00  0.00      A    H
ATOM   1415  CB  THR A  99       9.477   6.813  25.793  1.00  0.00      A    C
ATOM   1416  HB  THR A  99      10.343   6.471  25.188  1.00  0.00      A    H
ATOM   1417  OG1 THR A  99       9.926   7.858  26.660  1.00  0.00      A    O
ATOM   1418  HG1 THR A  99      10.467   8.426  26.106  1.00  0.00      A    H
ATOM   1419  CG2 THR A  99       8.510   7.579  24.874  1.00  0.00      A    C
ATOM   1420 HG21 THR A  99       7.603   7.940  25.404  1.00  0.00      A    H
ATOM   1421 HG22 THR A  99       8.925   8.513  24.440  1.00  0.00      A    H
ATOM   1422 HG23 THR A  99       8.168   6.911  24.054  1.00  0.00      A    H
ATOM   1423  C   THR A  99       9.788   4.778  27.035  1.00  0.00      A    C
ATOM   1424  O   THR A  99      10.262   3.805  26.349  1.00  0.00      A    O
ATOM   1425  N   TYR A 100      10.162   5.071  28.301  1.00  0.00      A    N
ATOM   1426  HN  TYR A 100       9.703   5.854  28.714  1.00  0.00      A    H
ATOM   1427  CA  TYR A 100      11.298   4.539  28.957  1.00  0.00      A    C
ATOM   1428  HA  TYR A 100      12.124   4.885  28.354  1.00  0.00      A    H
ATOM   1429  CB  TYR A 100      11.512   5.209  30.394  1.00  0.00      A    C
ATOM   1430  HB1 TYR A 100      12.509   4.909  30.780  1.00  0.00      A    H
ATOM   1431  HB2 TYR A 100      11.432   6.316  30.354  1.00  0.00      A    H
ATOM   1432  CG  TYR A 100      10.465   4.741  31.400  1.00  0.00      A    C
ATOM   1433  CD1 TYR A 100      10.827   3.659  32.237  1.00  0.00      A    C
ATOM   1434  HD1 TYR A 100      11.743   3.105  32.096  1.00  0.00      A    H
ATOM   1435  CE1 TYR A 100       9.899   3.079  33.117  1.00  0.00      A    C
ATOM   1436  HE1 TYR A 100      10.133   2.251  33.770  1.00  0.00      A    H
ATOM   1437  CZ  TYR A 100       8.586   3.579  33.107  1.00  0.00      A    C
ATOM   1438  OH  TYR A 100       7.624   2.940  33.981  1.00  0.00      A    O
ATOM   1439  HH  TYR A 100       7.992   2.071  34.160  1.00  0.00      A    H
ATOM   1440  CD2 TYR A 100       9.195   5.333  31.556  1.00  0.00      A    C
ATOM   1441  HD2 TYR A 100       8.902   6.157  30.923  1.00  0.00      A    H
ATOM   1442  CE2 TYR A 100       8.207   4.674  32.354  1.00  0.00      A    C
ATOM   1443  HE2 TYR A 100       7.209   5.058  32.504  1.00  0.00      A    H
ATOM   1444  C   TYR A 100      11.330   3.018  29.097  1.00  0.00      A    C
ATOM   1445  O   TYR A 100      12.402   2.456  29.341  1.00  0.00      A    O
ATOM   1446  N   ARG A 101      10.182   2.348  28.964  1.00  0.00      A    N
ATOM   1447  HN  ARG A 101       9.402   2.942  28.785  1.00  0.00      A    H
ATOM   1448  CA  ARG A 101       9.916   0.995  29.295  1.00  0.00      A    C
ATOM   1449  HA  ARG A 101      10.379   0.853  30.260  1.00  0.00      A    H
ATOM   1450  CB  ARG A 101       8.373   0.755  29.458  1.00  0.00      A    C
ATOM   1451  HB1 ARG A 101       7.823   1.000  28.524  1.00  0.00      A    H
ATOM   1452  HB2 ARG A 101       8.269  -0.330  29.675  1.00  0.00      A    H
ATOM   1453  CG  ARG A 101       7.637   1.611  30.531  1.00  0.00      A    C
ATOM   1454  HG1 ARG A 101       8.098   1.326  31.501  1.00  0.00      A    H
ATOM   1455  HG2 ARG A 101       7.819   2.665  30.229  1.00  0.00      A    H
ATOM   1456  CD  ARG A 101       6.124   1.496  30.746  1.00  0.00      A    C
ATOM   1457  HD1 ARG A 101       5.985   1.988  31.732  1.00  0.00      A    H
ATOM   1458  HD2 ARG A 101       5.523   2.087  30.022  1.00  0.00      A    H
ATOM   1459  NE  ARG A 101       5.866   0.010  30.752  1.00  0.00      A    N
ATOM   1460  HE  ARG A 101       6.568  -0.638  31.048  1.00  0.00      A    H
ATOM   1461  CZ  ARG A 101       4.731  -0.586  30.397  1.00  0.00      A    C
ATOM   1462  NH1 ARG A 101       3.701   0.109  29.972  1.00  0.00      A    N
ATOM   1463 HH11 ARG A 101       3.668   1.087  30.177  1.00  0.00      A    H
ATOM   1464 HH12 ARG A 101       2.860  -0.431  29.971  1.00  0.00      A    H
ATOM   1465  NH2 ARG A 101       4.561  -1.890  30.552  1.00  0.00      A    N
ATOM   1466 HH21 ARG A 101       5.383  -2.416  30.768  1.00  0.00      A    H
ATOM   1467 HH22 ARG A 101       3.605  -2.182  30.597  1.00  0.00      A    H
ATOM   1468  C   ARG A 101      10.518  -0.010  28.267  1.00  0.00      A    C
ATOM   1469  O   ARG A 101      10.810  -1.161  28.603  1.00  0.00      A    O
ATOM   1470  N   LYS A 102      10.677   0.455  27.012  1.00  0.00      A    N
ATOM   1471  HN  LYS A 102      10.285   1.353  26.833  1.00  0.00      A    H
ATOM   1472  CA  LYS A 102      11.296  -0.201  25.912  1.00  0.00      A    C
ATOM   1473  HA  LYS A 102      10.841  -1.177  25.835  1.00  0.00      A    H
ATOM   1474  CB  LYS A 102      11.090   0.426  24.523  1.00  0.00      A    C
ATOM   1475  HB1 LYS A 102      11.861   1.221  24.430  1.00  0.00      A    H
ATOM   1476  HB2 LYS A 102      11.208  -0.310  23.699  1.00  0.00      A    H
ATOM   1477  CG  LYS A 102       9.865   1.292  24.277  1.00  0.00      A    C
ATOM   1478  HG1 LYS A 102       9.583   1.962  25.118  1.00  0.00      A    H
ATOM   1479  HG2 LYS A 102      10.016   2.050  23.479  1.00  0.00      A    H
ATOM   1480  CD  LYS A 102       8.658   0.342  23.948  1.00  0.00      A    C
ATOM   1481  HD1 LYS A 102       8.795  -0.624  24.478  1.00  0.00      A    H
ATOM   1482  HD2 LYS A 102       7.821   0.853  24.471  1.00  0.00      A    H
ATOM   1483  CE  LYS A 102       8.303   0.100  22.490  1.00  0.00      A    C
ATOM   1484  HE1 LYS A 102       7.351  -0.466  22.400  1.00  0.00      A    H
ATOM   1485  HE2 LYS A 102       8.166   1.070  21.967  1.00  0.00      A    H
ATOM   1486  NZ  LYS A 102       9.297  -0.675  21.868  1.00  0.00      A    N
ATOM   1487  HZ1 LYS A 102       9.040  -0.836  20.873  1.00  0.00      A    H
ATOM   1488  HZ2 LYS A 102      10.162  -0.097  21.835  1.00  0.00      A    H
ATOM   1489  HZ3 LYS A 102       9.442  -1.569  22.379  1.00  0.00      A    H
ATOM   1490  C   LYS A 102      12.768  -0.535  26.127  1.00  0.00      A    C
ATOM   1491  O   LYS A 102      13.535   0.107  26.852  1.00  0.00      A    O
ATOM   1492  N   ASN A 103      13.226  -1.633  25.402  1.00  0.00      A    N
ATOM   1493  HN  ASN A 103      12.590  -1.964  24.710  1.00  0.00      A    H
ATOM   1494  CA  ASN A 103      14.577  -2.212  25.567  1.00  0.00      A    C
ATOM   1495  HA  ASN A 103      15.088  -1.456  26.146  1.00  0.00      A    H
ATOM   1496  CB  ASN A 103      14.458  -3.374  26.599  1.00  0.00      A    C
ATOM   1497  HB1 ASN A 103      15.446  -3.877  26.670  1.00  0.00      A    H
ATOM   1498  HB2 ASN A 103      14.104  -3.065  27.606  1.00  0.00      A    H
ATOM   1499  CG  ASN A 103      13.409  -4.420  26.071  1.00  0.00      A    C
ATOM   1500  OD1 ASN A 103      12.281  -4.423  26.562  1.00  0.00      A    O
ATOM   1501  ND2 ASN A 103      13.767  -5.365  25.171  1.00  0.00      A    N
ATOM   1502 HD21 ASN A 103      13.002  -5.880  24.784  1.00  0.00      A    H
ATOM   1503 HD22 ASN A 103      14.715  -5.333  24.853  1.00  0.00      A    H
ATOM   1504  C   ASN A 103      15.362  -2.408  24.292  1.00  0.00      A    C
ATOM   1505  O   ASN A 103      15.934  -3.465  24.018  1.00  0.00      A    O
ATOM   1506  N   ALA A 104      15.498  -1.498  23.359  1.00  0.00      A    N
ATOM   1507  HN  ALA A 104      15.048  -0.613  23.459  1.00  0.00      A    H
ATOM   1508  CA  ALA A 104      16.209  -1.611  22.110  1.00  0.00      A    C
ATOM   1509  HA  ALA A 104      16.995  -2.347  22.198  1.00  0.00      A    H
ATOM   1510  CB  ALA A 104      15.287  -1.987  20.948  1.00  0.00      A    C
ATOM   1511  HB1 ALA A 104      15.842  -1.920  19.987  1.00  0.00      A    H
ATOM   1512  HB2 ALA A 104      14.890  -3.025  20.950  1.00  0.00      A    H
ATOM   1513  HB3 ALA A 104      14.458  -1.266  20.789  1.00  0.00      A    H
ATOM   1514  C   ALA A 104      17.025  -0.377  21.816  1.00  0.00      A    C
ATOM   1515  O   ALA A 104      17.256   0.423  22.676  1.00  0.00      A    O
ATOM   1516  N   LYS A 105      17.527  -0.295  20.555  1.00  0.00      A    N
ATOM   1517  HN  LYS A 105      17.227  -0.877  19.804  1.00  0.00      A    H
ATOM   1518  CA  LYS A 105      18.292   0.851  20.099  1.00  0.00      A    C
ATOM   1519  HA  LYS A 105      18.977   1.191  20.862  1.00  0.00      A    H
ATOM   1520  CB  LYS A 105      18.951   0.494  18.763  1.00  0.00      A    C
ATOM   1521  HB1 LYS A 105      19.592  -0.402  18.902  1.00  0.00      A    H
ATOM   1522  HB2 LYS A 105      18.198   0.313  17.966  1.00  0.00      A    H
ATOM   1523  CG  LYS A 105      19.918   1.531  18.234  1.00  0.00      A    C
ATOM   1524  HG1 LYS A 105      19.391   2.485  18.017  1.00  0.00      A    H
ATOM   1525  HG2 LYS A 105      20.583   1.708  19.106  1.00  0.00      A    H
ATOM   1526  CD  LYS A 105      20.821   1.081  17.032  1.00  0.00      A    C
ATOM   1527  HD1 LYS A 105      21.067   0.018  17.239  1.00  0.00      A    H
ATOM   1528  HD2 LYS A 105      20.214   1.202  16.110  1.00  0.00      A    H
ATOM   1529  CE  LYS A 105      22.099   1.775  16.726  1.00  0.00      A    C
ATOM   1530  HE1 LYS A 105      22.753   1.260  15.991  1.00  0.00      A    H
ATOM   1531  HE2 LYS A 105      21.940   2.740  16.201  1.00  0.00      A    H
ATOM   1532  NZ  LYS A 105      22.871   2.056  17.947  1.00  0.00      A    N
ATOM   1533  HZ1 LYS A 105      22.563   2.907  18.460  1.00  0.00      A    H
ATOM   1534  HZ2 LYS A 105      22.785   1.196  18.526  1.00  0.00      A    H
ATOM   1535  HZ3 LYS A 105      23.869   2.279  17.758  1.00  0.00      A    H
ATOM   1536  C   LYS A 105      17.469   2.104  19.921  1.00  0.00      A    C
ATOM   1537  O   LYS A 105      16.419   2.036  19.341  1.00  0.00      A    O
ATOM   1538  N   VAL A 106      17.984   3.311  20.342  1.00  0.00      A    N
ATOM   1539  HN  VAL A 106      18.880   3.395  20.770  1.00  0.00      A    H
ATOM   1540  CA  VAL A 106      17.302   4.584  20.021  1.00  0.00      A    C
ATOM   1541  HA  VAL A 106      16.522   4.466  19.283  1.00  0.00      A    H
ATOM   1542  CB  VAL A 106      16.776   5.238  21.305  1.00  0.00      A    C
ATOM   1543  HB  VAL A 106      16.297   6.207  21.048  1.00  0.00      A    H
ATOM   1544  CG1 VAL A 106      15.760   4.315  22.038  1.00  0.00      A    C
ATOM   1545 HG11 VAL A 106      16.226   3.351  22.333  1.00  0.00      A    H
ATOM   1546 HG12 VAL A 106      15.208   4.769  22.889  1.00  0.00      A    H
ATOM   1547 HG13 VAL A 106      15.003   4.174  21.237  1.00  0.00      A    H
ATOM   1548  CG2 VAL A 106      17.903   5.488  22.297  1.00  0.00      A    C
ATOM   1549 HG21 VAL A 106      18.797   6.049  21.950  1.00  0.00      A    H
ATOM   1550 HG22 VAL A 106      17.617   5.985  23.248  1.00  0.00      A    H
ATOM   1551 HG23 VAL A 106      18.230   4.483  22.641  1.00  0.00      A    H
ATOM   1552  C   VAL A 106      18.295   5.500  19.328  1.00  0.00      A    C
ATOM   1553  O   VAL A 106      19.511   5.205  19.207  1.00  0.00      A    O
ATOM   1554  N   VAL A 107      17.849   6.583  18.698  1.00  0.00      A    N
ATOM   1555  HN  VAL A 107      16.914   6.862  18.903  1.00  0.00      A    H
ATOM   1556  CA  VAL A 107      18.592   7.442  17.791  1.00  0.00      A    C
ATOM   1557  HA  VAL A 107      19.395   6.926  17.287  1.00  0.00      A    H
ATOM   1558  CB  VAL A 107      17.660   7.987  16.678  1.00  0.00      A    C
ATOM   1559  HB  VAL A 107      16.876   8.513  17.263  1.00  0.00      A    H
ATOM   1560  CG1 VAL A 107      18.377   9.067  15.735  1.00  0.00      A    C
ATOM   1561 HG11 VAL A 107      17.749   9.266  14.840  1.00  0.00      A    H
ATOM   1562 HG12 VAL A 107      18.443  10.026  16.291  1.00  0.00      A    H
ATOM   1563 HG13 VAL A 107      19.347   8.701  15.336  1.00  0.00      A    H
ATOM   1564  CG2 VAL A 107      17.072   6.806  15.921  1.00  0.00      A    C
ATOM   1565 HG21 VAL A 107      16.480   6.213  16.650  1.00  0.00      A    H
ATOM   1566 HG22 VAL A 107      16.298   7.285  15.284  1.00  0.00      A    H
ATOM   1567 HG23 VAL A 107      17.764   6.169  15.330  1.00  0.00      A    H
ATOM   1568  C   VAL A 107      19.220   8.579  18.562  1.00  0.00      A    C
ATOM   1569  O   VAL A 107      18.570   9.314  19.313  1.00  0.00      A    O
ATOM   1570  N   THR A 108      20.508   8.871  18.325  1.00  0.00      A    N
ATOM   1571  HN  THR A 108      21.054   8.417  17.626  1.00  0.00      A    H
ATOM   1572  CA  THR A 108      21.284   9.963  18.959  1.00  0.00      A    C
ATOM   1573  HA  THR A 108      20.791  10.414  19.808  1.00  0.00      A    H
ATOM   1574  CB  THR A 108      22.609   9.497  19.564  1.00  0.00      A    C
ATOM   1575  HB  THR A 108      23.162  10.343  20.025  1.00  0.00      A    H
ATOM   1576  OG1 THR A 108      23.513   8.927  18.678  1.00  0.00      A    O
ATOM   1577  HG1 THR A 108      24.108   8.507  19.303  1.00  0.00      A    H
ATOM   1578  CG2 THR A 108      22.261   8.452  20.634  1.00  0.00      A    C
ATOM   1579 HG21 THR A 108      23.141   7.907  21.039  1.00  0.00      A    H
ATOM   1580 HG22 THR A 108      21.723   8.883  21.506  1.00  0.00      A    H
ATOM   1581 HG23 THR A 108      21.638   7.588  20.317  1.00  0.00      A    H
ATOM   1582  C   THR A 108      21.466  11.208  18.131  1.00  0.00      A    C
ATOM   1583  O   THR A 108      21.535  11.237  16.950  1.00  0.00      A    O
ATOM   1584  N   ILE A 109      21.589  12.339  18.828  1.00  0.00      A    N
ATOM   1585  HN  ILE A 109      21.558  12.400  19.823  1.00  0.00      A    H
ATOM   1586  CA  ILE A 109      22.031  13.574  18.232  1.00  0.00      A    C
ATOM   1587  HA  ILE A 109      22.381  13.484  17.215  1.00  0.00      A    H
ATOM   1588  CB  ILE A 109      21.037  14.726  18.255  1.00  0.00      A    C
ATOM   1589  HB  ILE A 109      20.702  14.939  19.293  1.00  0.00      A    H
ATOM   1590  CG2 ILE A 109      21.563  16.048  17.722  1.00  0.00      A    C
ATOM   1591 HG21 ILE A 109      20.828  16.844  17.967  1.00  0.00      A    H
ATOM   1592 HG22 ILE A 109      22.419  16.478  18.284  1.00  0.00      A    H
ATOM   1593 HG23 ILE A 109      21.893  16.056  16.661  1.00  0.00      A    H
ATOM   1594  CG1 ILE A 109      19.709  14.322  17.498  1.00  0.00      A    C
ATOM   1595 HG11 ILE A 109      19.980  14.359  16.422  1.00  0.00      A    H
ATOM   1596 HG12 ILE A 109      19.423  13.272  17.726  1.00  0.00      A    H
ATOM   1597  CD  ILE A 109      18.587  15.356  17.724  1.00  0.00      A    C
ATOM   1598  HD1 ILE A 109      18.802  16.283  17.150  1.00  0.00      A    H
ATOM   1599  HD2 ILE A 109      17.568  15.015  17.440  1.00  0.00      A    H
ATOM   1600  HD3 ILE A 109      18.589  15.613  18.804  1.00  0.00      A    H
ATOM   1601  C   ILE A 109      23.371  14.055  18.887  1.00  0.00      A    C
ATOM   1602  O   ILE A 109      23.496  14.078  20.121  1.00  0.00      A    O
ATOM   1603  N   ASP A 110      24.464  14.447  18.132  1.00  0.00      A    N
ATOM   1604  HN  ASP A 110      24.509  14.445  17.136  1.00  0.00      A    H
ATOM   1605  CA  ASP A 110      25.758  14.823  18.663  1.00  0.00      A    C
ATOM   1606  HA  ASP A 110      25.621  14.781  19.733  1.00  0.00      A    H
ATOM   1607  CB  ASP A 110      26.910  13.916  18.126  1.00  0.00      A    C
ATOM   1608  HB1 ASP A 110      27.057  14.259  17.080  1.00  0.00      A    H
ATOM   1609  HB2 ASP A 110      27.851  14.083  18.693  1.00  0.00      A    H
ATOM   1610  CG  ASP A 110      26.493  12.415  18.126  1.00  0.00      A    C
ATOM   1611  OD1 ASP A 110      26.105  11.900  19.221  1.00  0.00      A    O
ATOM   1612  OD2 ASP A 110      26.672  11.732  17.082  1.00  0.00      A    O
ATOM   1613  C   ASP A 110      26.019  16.271  18.304  1.00  0.00      A    C
ATOM   1614  O   ASP A 110      26.892  16.531  17.445  1.00  0.00      A    O
ATOM   1615  N   ASP A 111      25.304  17.203  18.956  1.00  0.00      A    N
ATOM   1616  HN  ASP A 111      24.866  16.949  19.814  1.00  0.00      A    H
ATOM   1617  CA  ASP A 111      25.192  18.664  18.856  1.00  0.00      A    C
ATOM   1618  HA  ASP A 111      24.560  18.989  19.670  1.00  0.00      A    H
ATOM   1619  CB  ASP A 111      26.637  19.389  18.918  1.00  0.00      A    C
ATOM   1620  HB1 ASP A 111      27.295  19.065  18.083  1.00  0.00      A    H
ATOM   1621  HB2 ASP A 111      26.560  20.496  18.851  1.00  0.00      A    H
ATOM   1622  CG  ASP A 111      27.249  19.205  20.328  1.00  0.00      A    C
ATOM   1623  OD1 ASP A 111      26.615  19.556  21.386  1.00  0.00      A    O
ATOM   1624  OD2 ASP A 111      28.458  18.843  20.348  1.00  0.00      A    O
ATOM   1625  C   ASP A 111      24.338  19.249  17.779  1.00  0.00      A    C
ATOM   1626  O   ASP A 111      23.482  18.531  17.235  1.00  0.00      A    O
ATOM   1627  N   TYR A 112      24.341  20.587  17.632  1.00  0.00      A    N
ATOM   1628  HN  TYR A 112      25.026  21.157  18.080  1.00  0.00      A    H
ATOM   1629  CA  TYR A 112      23.486  21.311  16.749  1.00  0.00      A    C
ATOM   1630  HA  TYR A 112      23.547  20.668  15.883  1.00  0.00      A    H
ATOM   1631  CB  TYR A 112      22.038  21.463  17.214  1.00  0.00      A    C
ATOM   1632  HB1 TYR A 112      21.476  22.032  16.443  1.00  0.00      A    H
ATOM   1633  HB2 TYR A 112      21.723  20.399  17.278  1.00  0.00      A    H
ATOM   1634  CG  TYR A 112      21.847  22.134  18.568  1.00  0.00      A    C
ATOM   1635  CD1 TYR A 112      21.669  23.496  18.735  1.00  0.00      A    C
ATOM   1636  HD1 TYR A 112      21.831  24.160  17.899  1.00  0.00      A    H
ATOM   1637  CE1 TYR A 112      21.303  24.029  20.006  1.00  0.00      A    C
ATOM   1638  HE1 TYR A 112      21.227  25.089  20.194  1.00  0.00      A    H
ATOM   1639  CZ  TYR A 112      21.136  23.139  21.071  1.00  0.00      A    C
ATOM   1640  OH  TYR A 112      20.930  23.717  22.331  1.00  0.00      A    O
ATOM   1641  HH  TYR A 112      20.916  23.030  23.002  1.00  0.00      A    H
ATOM   1642  CD2 TYR A 112      21.772  21.328  19.662  1.00  0.00      A    C
ATOM   1643  HD2 TYR A 112      22.071  20.297  19.541  1.00  0.00      A    H
ATOM   1644  CE2 TYR A 112      21.514  21.834  20.956  1.00  0.00      A    C
ATOM   1645  HE2 TYR A 112      21.382  21.136  21.770  1.00  0.00      A    H
ATOM   1646  C   TYR A 112      24.133  22.673  16.349  1.00  0.00      A    C
ATOM   1647  O   TYR A 112      24.899  23.232  17.145  1.00  0.00      A    O
ATOM   1648  N   GLU A 113      23.983  23.123  15.093  1.00  0.00      A    N
ATOM   1649  HN  GLU A 113      23.375  22.574  14.524  1.00  0.00      A    H
ATOM   1650  CA  GLU A 113      24.838  24.166  14.565  1.00  0.00      A    C
ATOM   1651  HA  GLU A 113      25.576  24.473  15.292  1.00  0.00      A    H
ATOM   1652  CB  GLU A 113      25.693  23.757  13.398  1.00  0.00      A    C
ATOM   1653  HB1 GLU A 113      26.339  24.602  13.076  1.00  0.00      A    H
ATOM   1654  HB2 GLU A 113      26.171  22.785  13.643  1.00  0.00      A    H
ATOM   1655  CG  GLU A 113      24.784  23.482  12.204  1.00  0.00      A    C
ATOM   1656  HG1 GLU A 113      24.011  22.697  12.344  1.00  0.00      A    H
ATOM   1657  HG2 GLU A 113      24.262  24.382  11.812  1.00  0.00      A    H
ATOM   1658  CD  GLU A 113      25.671  22.943  11.045  1.00  0.00      A    C
ATOM   1659  OE1 GLU A 113      26.587  23.699  10.752  1.00  0.00      A    O
ATOM   1660  OE2 GLU A 113      25.291  21.950  10.338  1.00  0.00      A    O
ATOM   1661  C   GLU A 113      24.100  25.499  14.300  1.00  0.00      A    C
ATOM   1662  O   GLU A 113      22.878  25.676  14.417  1.00  0.00      A    O
ATOM   1663  N   ASP A 114      24.931  26.538  13.977  1.00  0.00      A    N
ATOM   1664  HN  ASP A 114      25.926  26.535  14.033  1.00  0.00      A    H
ATOM   1665  CA  ASP A 114      24.385  27.846  13.544  1.00  0.00      A    C
ATOM   1666  HA  ASP A 114      23.311  27.944  13.606  1.00  0.00      A    H
ATOM   1667  CB  ASP A 114      25.039  29.016  14.345  1.00  0.00      A    C
ATOM   1668  HB1 ASP A 114      24.669  29.986  13.949  1.00  0.00      A    H
ATOM   1669  HB2 ASP A 114      24.676  28.845  15.382  1.00  0.00      A    H
ATOM   1670  CG  ASP A 114      26.569  29.126  14.424  1.00  0.00      A    C
ATOM   1671  OD1 ASP A 114      27.087  30.197  14.060  1.00  0.00      A    O
ATOM   1672  OD2 ASP A 114      27.195  28.227  14.982  1.00  0.00      A    O
ATOM   1673  C   ASP A 114      24.658  27.841  12.062  1.00  0.00      A    C
ATOM   1674  O   ASP A 114      25.849  27.906  11.572  1.00  0.00      A    O
ATOM   1675  N   VAL A 115      23.619  27.752  11.310  1.00  0.00      A    N
ATOM   1676  HN  VAL A 115      22.723  27.890  11.725  1.00  0.00      A    H
ATOM   1677  CA  VAL A 115      23.669  27.687   9.861  1.00  0.00      A    C
ATOM   1678  HA  VAL A 115      24.528  27.082   9.609  1.00  0.00      A    H
ATOM   1679  CB  VAL A 115      22.386  27.035   9.298  1.00  0.00      A    C
ATOM   1680  HB  VAL A 115      21.477  27.435   9.795  1.00  0.00      A    H
ATOM   1681  CG1 VAL A 115      22.196  27.369   7.790  1.00  0.00      A    C
ATOM   1682 HG11 VAL A 115      21.512  26.661   7.276  1.00  0.00      A    H
ATOM   1683 HG12 VAL A 115      21.841  28.383   7.507  1.00  0.00      A    H
ATOM   1684 HG13 VAL A 115      23.228  27.270   7.389  1.00  0.00      A    H
ATOM   1685  CG2 VAL A 115      22.415  25.514   9.441  1.00  0.00      A    C
ATOM   1686 HG21 VAL A 115      22.375  25.241  10.517  1.00  0.00      A    H
ATOM   1687 HG22 VAL A 115      21.450  25.118   9.059  1.00  0.00      A    H
ATOM   1688 HG23 VAL A 115      23.258  25.038   8.896  1.00  0.00      A    H
ATOM   1689  C   VAL A 115      23.853  29.129   9.296  1.00  0.00      A    C
ATOM   1690  O   VAL A 115      23.103  29.913   9.911  1.00  0.00      A    O
ATOM   1691  N   PRO A 116      24.546  29.525   8.247  1.00  0.00      A    N
ATOM   1692  CD  PRO A 116      25.611  28.631   7.679  1.00  0.00      A    C
ATOM   1693  HD1 PRO A 116      25.140  27.791   7.125  1.00  0.00      A    H
ATOM   1694  HD2 PRO A 116      26.236  28.294   8.533  1.00  0.00      A    H
ATOM   1695  CA  PRO A 116      24.705  30.927   7.735  1.00  0.00      A    C
ATOM   1696  HA  PRO A 116      25.184  31.527   8.494  1.00  0.00      A    H
ATOM   1697  CB  PRO A 116      25.517  30.624   6.424  1.00  0.00      A    C
ATOM   1698  HB1 PRO A 116      24.841  30.198   5.652  1.00  0.00      A    H
ATOM   1699  HB2 PRO A 116      25.983  31.493   5.911  1.00  0.00      A    H
ATOM   1700  CG  PRO A 116      26.555  29.516   6.753  1.00  0.00      A    C
ATOM   1701  HG1 PRO A 116      26.710  28.848   5.880  1.00  0.00      A    H
ATOM   1702  HG2 PRO A 116      27.531  29.737   7.237  1.00  0.00      A    H
ATOM   1703  C   PRO A 116      23.507  31.669   7.367  1.00  0.00      A    C
ATOM   1704  O   PRO A 116      22.733  31.189   6.541  1.00  0.00      A    O
ATOM   1705  N   TYR A 117      23.135  32.782   8.124  1.00  0.00      A    N
ATOM   1706  HN  TYR A 117      23.633  33.076   8.936  1.00  0.00      A    H
ATOM   1707  CA  TYR A 117      21.951  33.508   7.853  1.00  0.00      A    C
ATOM   1708  HA  TYR A 117      21.298  33.046   7.126  1.00  0.00      A    H
ATOM   1709  CB  TYR A 117      21.129  33.531   9.167  1.00  0.00      A    C
ATOM   1710  HB1 TYR A 117      20.075  33.759   8.901  1.00  0.00      A    H
ATOM   1711  HB2 TYR A 117      21.140  32.474   9.508  1.00  0.00      A    H
ATOM   1712  CG  TYR A 117      21.685  34.378  10.366  1.00  0.00      A    C
ATOM   1713  CD1 TYR A 117      21.215  35.632  10.594  1.00  0.00      A    C
ATOM   1714  HD1 TYR A 117      20.395  35.918   9.952  1.00  0.00      A    H
ATOM   1715  CE1 TYR A 117      21.734  36.496  11.559  1.00  0.00      A    C
ATOM   1716  HE1 TYR A 117      21.196  37.393  11.830  1.00  0.00      A    H
ATOM   1717  CZ  TYR A 117      22.788  36.019  12.366  1.00  0.00      A    C
ATOM   1718  OH  TYR A 117      23.348  36.754  13.446  1.00  0.00      A    O
ATOM   1719  HH  TYR A 117      24.037  36.212  13.836  1.00  0.00      A    H
ATOM   1720  CD2 TYR A 117      22.770  33.955  11.067  1.00  0.00      A    C
ATOM   1721  HD2 TYR A 117      23.219  32.975  10.995  1.00  0.00      A    H
ATOM   1722  CE2 TYR A 117      23.265  34.728  12.181  1.00  0.00      A    C
ATOM   1723  HE2 TYR A 117      24.076  34.349  12.784  1.00  0.00      A    H
ATOM   1724  C   TYR A 117      22.234  34.918   7.325  1.00  0.00      A    C
ATOM   1725  O   TYR A 117      23.391  35.294   7.103  1.00  0.00      A    O
ATOM   1726  N   ASN A 118      21.189  35.634   6.885  1.00  0.00      A    N
ATOM   1727  HN  ASN A 118      20.308  35.186   7.015  1.00  0.00      A    H
ATOM   1728  CA  ASN A 118      21.184  36.910   6.108  1.00  0.00      A    C
ATOM   1729  HA  ASN A 118      20.196  37.344   6.135  1.00  0.00      A    H
ATOM   1730  CB  ASN A 118      22.140  38.093   6.658  1.00  0.00      A    C
ATOM   1731  HB1 ASN A 118      23.199  37.760   6.605  1.00  0.00      A    H
ATOM   1732  HB2 ASN A 118      22.081  39.024   6.054  1.00  0.00      A    H
ATOM   1733  CG  ASN A 118      21.771  38.538   8.007  1.00  0.00      A    C
ATOM   1734  OD1 ASN A 118      20.640  38.592   8.446  1.00  0.00      A    O
ATOM   1735  ND2 ASN A 118      22.835  38.881   8.761  1.00  0.00      A    N
ATOM   1736 HD21 ASN A 118      22.619  38.873   9.738  1.00  0.00      A    H
ATOM   1737 HD22 ASN A 118      23.739  38.990   8.347  1.00  0.00      A    H
ATOM   1738  C   ASN A 118      21.560  36.721   4.654  1.00  0.00      A    C
ATOM   1739  O   ASN A 118      20.812  36.940   3.720  1.00  0.00      A    O
ATOM   1740  N   ASP A 119      22.772  36.116   4.403  1.00  0.00      A    N
ATOM   1741  HN  ASP A 119      23.406  35.846   5.123  1.00  0.00      A    H
ATOM   1742  CA  ASP A 119      23.302  35.949   3.002  1.00  0.00      A    C
ATOM   1743  HA  ASP A 119      23.000  36.804   2.415  1.00  0.00      A    H
ATOM   1744  CB  ASP A 119      24.835  35.783   3.044  1.00  0.00      A    C
ATOM   1745  HB1 ASP A 119      25.207  36.508   3.798  1.00  0.00      A    H
ATOM   1746  HB2 ASP A 119      24.965  34.802   3.550  1.00  0.00      A    H
ATOM   1747  CG  ASP A 119      25.555  35.900   1.717  1.00  0.00      A    C
ATOM   1748  OD1 ASP A 119      24.952  36.234   0.676  1.00  0.00      A    O
ATOM   1749  OD2 ASP A 119      26.772  35.704   1.770  1.00  0.00      A    O
ATOM   1750  C   ASP A 119      22.675  34.700   2.343  1.00  0.00      A    C
ATOM   1751  O   ASP A 119      22.749  33.554   2.770  1.00  0.00      A    O
ATOM   1752  N   GLU A 120      21.982  34.990   1.241  1.00  0.00      A    N
ATOM   1753  HN  GLU A 120      21.945  35.923   0.891  1.00  0.00      A    H
ATOM   1754  CA  GLU A 120      20.985  34.108   0.648  1.00  0.00      A    C
ATOM   1755  HA  GLU A 120      20.552  33.549   1.465  1.00  0.00      A    H
ATOM   1756  CB  GLU A 120      19.853  34.966  -0.039  1.00  0.00      A    C
ATOM   1757  HB1 GLU A 120      19.421  35.626   0.743  1.00  0.00      A    H
ATOM   1758  HB2 GLU A 120      20.275  35.592  -0.854  1.00  0.00      A    H
ATOM   1759  CG  GLU A 120      18.698  34.114  -0.582  1.00  0.00      A    C
ATOM   1760  HG1 GLU A 120      19.135  33.416  -1.328  1.00  0.00      A    H
ATOM   1761  HG2 GLU A 120      18.273  33.689   0.352  1.00  0.00      A    H
ATOM   1762  CD  GLU A 120      17.614  34.982  -1.301  1.00  0.00      A    C
ATOM   1763  OE1 GLU A 120      16.873  35.744  -0.659  1.00  0.00      A    O
ATOM   1764  OE2 GLU A 120      17.505  34.756  -2.523  1.00  0.00      A    O
ATOM   1765  C   GLU A 120      21.770  33.099  -0.285  1.00  0.00      A    C
ATOM   1766  O   GLU A 120      21.343  31.980  -0.446  1.00  0.00      A    O
ATOM   1767  N   SER A 121      22.988  33.432  -0.737  1.00  0.00      A    N
ATOM   1768  HN  SER A 121      23.221  34.382  -0.543  1.00  0.00      A    H
ATOM   1769  CA  SER A 121      23.907  32.623  -1.451  1.00  0.00      A    C
ATOM   1770  HA  SER A 121      23.392  32.068  -2.222  1.00  0.00      A    H
ATOM   1771  CB  SER A 121      25.137  33.355  -1.989  1.00  0.00      A    C
ATOM   1772  HB1 SER A 121      24.816  34.034  -2.808  1.00  0.00      A    H
ATOM   1773  HB2 SER A 121      25.587  33.936  -1.156  1.00  0.00      A    H
ATOM   1774  OG  SER A 121      26.109  32.465  -2.557  1.00  0.00      A    O
ATOM   1775  HG1 SER A 121      26.871  32.573  -1.983  1.00  0.00      A    H
ATOM   1776  C   SER A 121      24.357  31.478  -0.483  1.00  0.00      A    C
ATOM   1777  O   SER A 121      24.275  30.287  -0.782  1.00  0.00      A    O
ATOM   1778  N   ALA A 122      24.672  31.888   0.737  1.00  0.00      A    N
ATOM   1779  HN  ALA A 122      24.689  32.874   0.881  1.00  0.00      A    H
ATOM   1780  CA  ALA A 122      25.178  31.002   1.755  1.00  0.00      A    C
ATOM   1781  HA  ALA A 122      25.887  30.341   1.279  1.00  0.00      A    H
ATOM   1782  CB  ALA A 122      25.854  31.687   2.967  1.00  0.00      A    C
ATOM   1783  HB1 ALA A 122      26.358  30.980   3.660  1.00  0.00      A    H
ATOM   1784  HB2 ALA A 122      26.616  32.422   2.628  1.00  0.00      A    H
ATOM   1785  HB3 ALA A 122      25.017  32.144   3.537  1.00  0.00      A    H
ATOM   1786  C   ALA A 122      24.077  30.035   2.325  1.00  0.00      A    C
ATOM   1787  O   ALA A 122      24.230  28.874   2.531  1.00  0.00      A    O
ATOM   1788  N   LEU A 123      22.897  30.625   2.521  1.00  0.00      A    N
ATOM   1789  HN  LEU A 123      22.902  31.622   2.500  1.00  0.00      A    H
ATOM   1790  CA  LEU A 123      21.625  29.972   2.865  1.00  0.00      A    C
ATOM   1791  HA  LEU A 123      21.825  29.382   3.748  1.00  0.00      A    H
ATOM   1792  CB  LEU A 123      20.500  30.856   3.283  1.00  0.00      A    C
ATOM   1793  HB1 LEU A 123      20.869  31.607   4.013  1.00  0.00      A    H
ATOM   1794  HB2 LEU A 123      20.119  31.463   2.434  1.00  0.00      A    H
ATOM   1795  CG  LEU A 123      19.286  30.085   3.828  1.00  0.00      A    C
ATOM   1796  HG  LEU A 123      19.532  29.009   3.702  1.00  0.00      A    H
ATOM   1797  CD1 LEU A 123      19.133  30.314   5.368  1.00  0.00      A    C
ATOM   1798 HD11 LEU A 123      19.044  31.388   5.638  1.00  0.00      A    H
ATOM   1799 HD12 LEU A 123      18.243  29.763   5.740  1.00  0.00      A    H
ATOM   1800 HD13 LEU A 123      20.054  30.000   5.905  1.00  0.00      A    H
ATOM   1801  CD2 LEU A 123      17.985  30.351   3.146  1.00  0.00      A    C
ATOM   1802 HD21 LEU A 123      17.105  29.934   3.681  1.00  0.00      A    H
ATOM   1803 HD22 LEU A 123      17.795  31.441   3.044  1.00  0.00      A    H
ATOM   1804 HD23 LEU A 123      17.961  29.950   2.110  1.00  0.00      A    H
ATOM   1805  C   LEU A 123      21.108  28.894   1.755  1.00  0.00      A    C
ATOM   1806  O   LEU A 123      20.748  27.781   2.049  1.00  0.00      A    O
ATOM   1807  N   LYS A 124      21.189  29.277   0.404  1.00  0.00      A    N
ATOM   1808  HN  LYS A 124      21.585  30.186   0.299  1.00  0.00      A    H
ATOM   1809  CA  LYS A 124      21.173  28.326  -0.630  1.00  0.00      A    C
ATOM   1810  HA  LYS A 124      20.210  27.845  -0.541  1.00  0.00      A    H
ATOM   1811  CB  LYS A 124      21.219  29.029  -2.038  1.00  0.00      A    C
ATOM   1812  HB1 LYS A 124      20.293  29.635  -2.132  1.00  0.00      A    H
ATOM   1813  HB2 LYS A 124      22.178  29.589  -2.053  1.00  0.00      A    H
ATOM   1814  CG  LYS A 124      21.198  28.141  -3.271  1.00  0.00      A    C
ATOM   1815  HG1 LYS A 124      21.928  27.309  -3.173  1.00  0.00      A    H
ATOM   1816  HG2 LYS A 124      20.210  27.637  -3.343  1.00  0.00      A    H
ATOM   1817  CD  LYS A 124      21.403  28.956  -4.517  1.00  0.00      A    C
ATOM   1818  HD1 LYS A 124      20.514  29.612  -4.640  1.00  0.00      A    H
ATOM   1819  HD2 LYS A 124      22.254  29.628  -4.277  1.00  0.00      A    H
ATOM   1820  CE  LYS A 124      21.697  28.025  -5.658  1.00  0.00      A    C
ATOM   1821  HE1 LYS A 124      22.670  27.505  -5.524  1.00  0.00      A    H
ATOM   1822  HE2 LYS A 124      20.930  27.246  -5.854  1.00  0.00      A    H
ATOM   1823  NZ  LYS A 124      21.913  28.758  -6.952  1.00  0.00      A    N
ATOM   1824  HZ1 LYS A 124      22.033  28.047  -7.701  1.00  0.00      A    H
ATOM   1825  HZ2 LYS A 124      21.107  29.372  -7.187  1.00  0.00      A    H
ATOM   1826  HZ3 LYS A 124      22.795  29.293  -6.820  1.00  0.00      A    H
ATOM   1827  C   LYS A 124      22.186  27.163  -0.677  1.00  0.00      A    C
ATOM   1828  O   LYS A 124      21.828  26.026  -0.883  1.00  0.00      A    O
ATOM   1829  N   LYS A 125      23.505  27.448  -0.424  1.00  0.00      A    N
ATOM   1830  HN  LYS A 125      23.672  28.400  -0.180  1.00  0.00      A    H
ATOM   1831  CA  LYS A 125      24.550  26.417  -0.291  1.00  0.00      A    C
ATOM   1832  HA  LYS A 125      24.569  25.832  -1.199  1.00  0.00      A    H
ATOM   1833  CB  LYS A 125      26.004  27.080   0.036  1.00  0.00      A    C
ATOM   1834  HB1 LYS A 125      26.251  27.777  -0.793  1.00  0.00      A    H
ATOM   1835  HB2 LYS A 125      25.882  27.723   0.933  1.00  0.00      A    H
ATOM   1836  CG  LYS A 125      27.224  26.187   0.148  1.00  0.00      A    C
ATOM   1837  HG1 LYS A 125      27.091  25.493   1.005  1.00  0.00      A    H
ATOM   1838  HG2 LYS A 125      27.428  25.630  -0.791  1.00  0.00      A    H
ATOM   1839  CD  LYS A 125      28.461  27.096   0.545  1.00  0.00      A    C
ATOM   1840  HD1 LYS A 125      28.629  27.898  -0.205  1.00  0.00      A    H
ATOM   1841  HD2 LYS A 125      28.298  27.513   1.561  1.00  0.00      A    H
ATOM   1842  CE  LYS A 125      29.763  26.298   0.552  1.00  0.00      A    C
ATOM   1843  HE1 LYS A 125      29.925  25.725  -0.386  1.00  0.00      A    H
ATOM   1844  HE2 LYS A 125      30.600  27.010   0.720  1.00  0.00      A    H
ATOM   1845  NZ  LYS A 125      29.723  25.359   1.638  1.00  0.00      A    N
ATOM   1846  HZ1 LYS A 125      29.134  24.531   1.416  1.00  0.00      A    H
ATOM   1847  HZ2 LYS A 125      30.636  24.909   1.853  1.00  0.00      A    H
ATOM   1848  HZ3 LYS A 125      29.301  25.814   2.473  1.00  0.00      A    H
ATOM   1849  C   LYS A 125      24.242  25.403   0.894  1.00  0.00      A    C
ATOM   1850  O   LYS A 125      24.453  24.184   0.714  1.00  0.00      A    O
ATOM   1851  N   ALA A 126      23.793  25.877   2.106  1.00  0.00      A    N
ATOM   1852  HN  ALA A 126      23.668  26.855   2.250  1.00  0.00      A    H
ATOM   1853  CA  ALA A 126      23.232  25.188   3.235  1.00  0.00      A    C
ATOM   1854  HA  ALA A 126      23.987  24.566   3.693  1.00  0.00      A    H
ATOM   1855  CB  ALA A 126      22.788  26.255   4.258  1.00  0.00      A    C
ATOM   1856  HB1 ALA A 126      22.174  26.951   3.648  1.00  0.00      A    H
ATOM   1857  HB2 ALA A 126      22.213  25.806   5.096  1.00  0.00      A    H
ATOM   1858  HB3 ALA A 126      23.617  26.896   4.627  1.00  0.00      A    H
ATOM   1859  C   ALA A 126      22.084  24.250   2.748  1.00  0.00      A    C
ATOM   1860  O   ALA A 126      22.159  23.015   2.978  1.00  0.00      A    O
ATOM   1861  N   VAL A 127      20.967  24.730   2.172  1.00  0.00      A    N
ATOM   1862  HN  VAL A 127      20.791  25.700   2.019  1.00  0.00      A    H
ATOM   1863  CA  VAL A 127      19.854  23.848   1.618  1.00  0.00      A    C
ATOM   1864  HA  VAL A 127      19.512  23.303   2.485  1.00  0.00      A    H
ATOM   1865  CB  VAL A 127      18.800  24.583   0.805  1.00  0.00      A    C
ATOM   1866  HB  VAL A 127      19.297  25.226   0.049  1.00  0.00      A    H
ATOM   1867  CG1 VAL A 127      17.791  23.659   0.169  1.00  0.00      A    C
ATOM   1868 HG11 VAL A 127      16.936  24.300  -0.136  1.00  0.00      A    H
ATOM   1869 HG12 VAL A 127      18.216  23.036  -0.647  1.00  0.00      A    H
ATOM   1870 HG13 VAL A 127      17.359  22.961   0.918  1.00  0.00      A    H
ATOM   1871  CG2 VAL A 127      18.055  25.558   1.816  1.00  0.00      A    C
ATOM   1872 HG21 VAL A 127      18.730  26.366   2.170  1.00  0.00      A    H
ATOM   1873 HG22 VAL A 127      17.157  25.997   1.330  1.00  0.00      A    H
ATOM   1874 HG23 VAL A 127      17.713  24.931   2.667  1.00  0.00      A    H
ATOM   1875  C   VAL A 127      20.438  22.661   0.795  1.00  0.00      A    C
ATOM   1876  O   VAL A 127      20.104  21.489   0.963  1.00  0.00      A    O
ATOM   1877  N   ALA A 128      21.415  22.943  -0.046  1.00  0.00      A    N
ATOM   1878  HN  ALA A 128      21.796  23.859   0.052  1.00  0.00      A    H
ATOM   1879  CA  ALA A 128      22.006  22.036  -0.956  1.00  0.00      A    C
ATOM   1880  HA  ALA A 128      21.252  21.424  -1.428  1.00  0.00      A    H
ATOM   1881  CB  ALA A 128      22.909  22.887  -1.975  1.00  0.00      A    C
ATOM   1882  HB1 ALA A 128      23.689  23.482  -1.453  1.00  0.00      A    H
ATOM   1883  HB2 ALA A 128      23.418  22.310  -2.777  1.00  0.00      A    H
ATOM   1884  HB3 ALA A 128      22.194  23.522  -2.541  1.00  0.00      A    H
ATOM   1885  C   ALA A 128      23.003  21.051  -0.285  1.00  0.00      A    C
ATOM   1886  O   ALA A 128      23.426  20.074  -0.909  1.00  0.00      A    O
ATOM   1887  N   SER A 129      23.377  21.416   0.963  1.00  0.00      A    N
ATOM   1888  HN  SER A 129      22.909  22.212   1.338  1.00  0.00      A    H
ATOM   1889  CA  SER A 129      24.194  20.629   1.742  1.00  0.00      A    C
ATOM   1890  HA  SER A 129      24.727  19.934   1.112  1.00  0.00      A    H
ATOM   1891  CB  SER A 129      25.086  21.593   2.575  1.00  0.00      A    C
ATOM   1892  HB1 SER A 129      25.515  22.260   1.797  1.00  0.00      A    H
ATOM   1893  HB2 SER A 129      24.401  22.095   3.290  1.00  0.00      A    H
ATOM   1894  OG  SER A 129      26.115  20.861   3.285  1.00  0.00      A    O
ATOM   1895  HG1 SER A 129      26.395  21.303   4.090  1.00  0.00      A    H
ATOM   1896  C   SER A 129      23.348  19.759   2.629  1.00  0.00      A    C
ATOM   1897  O   SER A 129      23.684  18.601   2.857  1.00  0.00      A    O
ATOM   1898  N   GLN A 130      22.199  20.234   3.130  1.00  0.00      A    N
ATOM   1899  HN  GLN A 130      21.855  21.136   2.882  1.00  0.00      A    H
ATOM   1900  CA  GLN A 130      21.476  19.496   4.134  1.00  0.00      A    C
ATOM   1901  HA  GLN A 130      21.417  18.456   3.849  1.00  0.00      A    H
ATOM   1902  CB  GLN A 130      22.351  19.656   5.489  1.00  0.00      A    C
ATOM   1903  HB1 GLN A 130      21.688  19.226   6.270  1.00  0.00      A    H
ATOM   1904  HB2 GLN A 130      23.307  19.100   5.381  1.00  0.00      A    H
ATOM   1905  CG  GLN A 130      22.735  21.084   5.874  1.00  0.00      A    C
ATOM   1906  HG1 GLN A 130      23.350  21.571   5.088  1.00  0.00      A    H
ATOM   1907  HG2 GLN A 130      21.812  21.659   6.102  1.00  0.00      A    H
ATOM   1908  CD  GLN A 130      23.678  21.126   7.045  1.00  0.00      A    C
ATOM   1909  OE1 GLN A 130      24.405  20.134   7.370  1.00  0.00      A    O
ATOM   1910  NE2 GLN A 130      23.677  22.193   7.819  1.00  0.00      A    N
ATOM   1911 HE21 GLN A 130      24.351  22.177   8.558  1.00  0.00      A    H
ATOM   1912 HE22 GLN A 130      23.293  23.081   7.566  1.00  0.00      A    H
ATOM   1913  C   GLN A 130      20.047  20.181   4.330  1.00  0.00      A    C
ATOM   1914  O   GLN A 130      19.921  21.382   4.045  1.00  0.00      A    O
ATOM   1915  N   PRO A 131      19.011  19.450   4.771  1.00  0.00      A    N
ATOM   1916  CD  PRO A 131      18.918  17.980   4.732  1.00  0.00      A    C
ATOM   1917  HD1 PRO A 131      19.764  17.489   5.258  1.00  0.00      A    H
ATOM   1918  HD2 PRO A 131      18.985  17.768   3.644  1.00  0.00      A    H
ATOM   1919  CA  PRO A 131      17.736  20.137   5.073  1.00  0.00      A    C
ATOM   1920  HA  PRO A 131      17.530  20.842   4.281  1.00  0.00      A    H
ATOM   1921  CB  PRO A 131      16.702  18.983   5.098  1.00  0.00      A    C
ATOM   1922  HB1 PRO A 131      15.817  19.232   5.723  1.00  0.00      A    H
ATOM   1923  HB2 PRO A 131      16.311  18.928   4.060  1.00  0.00      A    H
ATOM   1924  CG  PRO A 131      17.579  17.741   5.423  1.00  0.00      A    C
ATOM   1925  HG1 PRO A 131      17.829  17.812   6.503  1.00  0.00      A    H
ATOM   1926  HG2 PRO A 131      17.049  16.811   5.125  1.00  0.00      A    H
ATOM   1927  C   PRO A 131      17.675  20.971   6.317  1.00  0.00      A    C
ATOM   1928  O   PRO A 131      17.253  20.540   7.339  1.00  0.00      A    O
ATOM   1929  N   VAL A 132      18.153  22.245   6.210  1.00  0.00      A    N
ATOM   1930  HN  VAL A 132      18.558  22.582   5.363  1.00  0.00      A    H
ATOM   1931  CA  VAL A 132      18.165  23.198   7.268  1.00  0.00      A    C
ATOM   1932  HA  VAL A 132      18.582  22.626   8.084  1.00  0.00      A    H
ATOM   1933  CB  VAL A 132      19.005  24.362   7.041  1.00  0.00      A    C
ATOM   1934  HB  VAL A 132      19.024  25.125   7.848  1.00  0.00      A    H
ATOM   1935  CG1 VAL A 132      20.436  23.857   6.936  1.00  0.00      A    C
ATOM   1936 HG11 VAL A 132      20.741  23.464   5.943  1.00  0.00      A    H
ATOM   1937 HG12 VAL A 132      21.080  24.750   7.086  1.00  0.00      A    H
ATOM   1938 HG13 VAL A 132      20.629  23.072   7.698  1.00  0.00      A    H
ATOM   1939  CG2 VAL A 132      18.440  25.054   5.703  1.00  0.00      A    C
ATOM   1940 HG21 VAL A 132      18.968  26.025   5.598  1.00  0.00      A    H
ATOM   1941 HG22 VAL A 132      18.720  24.479   4.795  1.00  0.00      A    H
ATOM   1942 HG23 VAL A 132      17.349  25.208   5.850  1.00  0.00      A    H
ATOM   1943  C   VAL A 132      16.716  23.590   7.839  1.00  0.00      A    C
ATOM   1944  O   VAL A 132      15.794  23.842   7.130  1.00  0.00      A    O
ATOM   1945  N   SER A 133      16.557  23.648   9.124  1.00  0.00      A    N
ATOM   1946  HN  SER A 133      17.354  23.615   9.723  1.00  0.00      A    H
ATOM   1947  CA  SER A 133      15.328  23.763   9.938  1.00  0.00      A    C
ATOM   1948  HA  SER A 133      14.466  23.489   9.347  1.00  0.00      A    H
ATOM   1949  CB  SER A 133      15.312  22.983  11.308  1.00  0.00      A    C
ATOM   1950  HB1 SER A 133      15.676  21.950  11.119  1.00  0.00      A    H
ATOM   1951  HB2 SER A 133      15.923  23.521  12.064  1.00  0.00      A    H
ATOM   1952  OG  SER A 133      13.959  22.858  11.793  1.00  0.00      A    O
ATOM   1953  HG1 SER A 133      13.981  22.078  12.351  1.00  0.00      A    H
ATOM   1954  C   SER A 133      15.051  25.167  10.370  1.00  0.00      A    C
ATOM   1955  O   SER A 133      15.869  25.721  11.059  1.00  0.00      A    O
ATOM   1956  N   VAL A 134      13.982  25.834   9.890  1.00  0.00      A    N
ATOM   1957  HN  VAL A 134      13.357  25.382   9.259  1.00  0.00      A    H
ATOM   1958  CA  VAL A 134      13.888  27.310   9.998  1.00  0.00      A    C
ATOM   1959  HA  VAL A 134      14.764  27.657  10.526  1.00  0.00      A    H
ATOM   1960  CB  VAL A 134      13.604  27.985   8.608  1.00  0.00      A    C
ATOM   1961  HB  VAL A 134      12.673  27.559   8.177  1.00  0.00      A    H
ATOM   1962  CG1 VAL A 134      13.437  29.505   8.709  1.00  0.00      A    C
ATOM   1963 HG11 VAL A 134      14.346  30.033   9.071  1.00  0.00      A    H
ATOM   1964 HG12 VAL A 134      13.371  29.938   7.688  1.00  0.00      A    H
ATOM   1965 HG13 VAL A 134      12.527  29.795   9.276  1.00  0.00      A    H
ATOM   1966  CG2 VAL A 134      14.819  27.796   7.679  1.00  0.00      A    C
ATOM   1967 HG21 VAL A 134      14.832  28.514   6.831  1.00  0.00      A    H
ATOM   1968 HG22 VAL A 134      15.614  28.093   8.397  1.00  0.00      A    H
ATOM   1969 HG23 VAL A 134      14.872  26.741   7.336  1.00  0.00      A    H
ATOM   1970  C   VAL A 134      12.732  27.618  10.945  1.00  0.00      A    C
ATOM   1971  O   VAL A 134      11.743  26.926  10.968  1.00  0.00      A    O
ATOM   1972  N   ALA A 135      12.959  28.724  11.664  1.00  0.00      A    N
ATOM   1973  HN  ALA A 135      13.835  29.185  11.546  1.00  0.00      A    H
ATOM   1974  CA  ALA A 135      11.957  29.391  12.439  1.00  0.00      A    C
ATOM   1975  HA  ALA A 135      11.217  28.629  12.633  1.00  0.00      A    H
ATOM   1976  CB  ALA A 135      12.425  29.820  13.877  1.00  0.00      A    C
ATOM   1977  HB1 ALA A 135      13.168  29.112  14.302  1.00  0.00      A    H
ATOM   1978  HB2 ALA A 135      12.932  30.793  14.058  1.00  0.00      A    H
ATOM   1979  HB3 ALA A 135      11.569  29.745  14.581  1.00  0.00      A    H
ATOM   1980  C   ALA A 135      11.344  30.539  11.627  1.00  0.00      A    C
ATOM   1981  O   ALA A 135      12.110  31.279  11.035  1.00  0.00      A    O
ATOM   1982  N   ILE A 136      10.007  30.513  11.512  1.00  0.00      A    N
ATOM   1983  HN  ILE A 136       9.429  29.948  12.096  1.00  0.00      A    H
ATOM   1984  CA  ILE A 136       9.312  31.194  10.448  1.00  0.00      A    C
ATOM   1985  HA  ILE A 136       9.904  32.075  10.244  1.00  0.00      A    H
ATOM   1986  CB  ILE A 136       9.208  30.336   9.269  1.00  0.00      A    C
ATOM   1987  HB  ILE A 136      10.101  29.677   9.328  1.00  0.00      A    H
ATOM   1988  CG2 ILE A 136       7.821  29.485   9.214  1.00  0.00      A    C
ATOM   1989 HG21 ILE A 136       7.926  28.604   8.545  1.00  0.00      A    H
ATOM   1990 HG22 ILE A 136       7.560  28.975  10.165  1.00  0.00      A    H
ATOM   1991 HG23 ILE A 136       6.959  30.136   8.954  1.00  0.00      A    H
ATOM   1992  CG1 ILE A 136       9.475  31.052   7.944  1.00  0.00      A    C
ATOM   1993 HG11 ILE A 136       8.678  31.780   7.681  1.00  0.00      A    H
ATOM   1994 HG12 ILE A 136      10.334  31.718   8.175  1.00  0.00      A    H
ATOM   1995  CD  ILE A 136       9.801  30.105   6.788  1.00  0.00      A    C
ATOM   1996  HD1 ILE A 136      10.538  29.333   7.098  1.00  0.00      A    H
ATOM   1997  HD2 ILE A 136       8.917  29.542   6.419  1.00  0.00      A    H
ATOM   1998  HD3 ILE A 136      10.176  30.625   5.880  1.00  0.00      A    H
ATOM   1999  C   ILE A 136       8.002  31.792  10.878  1.00  0.00      A    C
ATOM   2000  O   ILE A 136       7.331  31.331  11.834  1.00  0.00      A    O
ATOM   2001  N   GLU A 137       7.479  32.821  10.149  1.00  0.00      A    N
ATOM   2002  HN  GLU A 137       8.074  33.192   9.441  1.00  0.00      A    H
ATOM   2003  CA  GLU A 137       6.179  33.387  10.494  1.00  0.00      A    C
ATOM   2004  HA  GLU A 137       5.970  33.174  11.532  1.00  0.00      A    H
ATOM   2005  CB  GLU A 137       6.270  34.900  10.297  1.00  0.00      A    C
ATOM   2006  HB1 GLU A 137       7.125  35.287  10.892  1.00  0.00      A    H
ATOM   2007  HB2 GLU A 137       6.531  34.983   9.220  1.00  0.00      A    H
ATOM   2008  CG  GLU A 137       4.925  35.647  10.639  1.00  0.00      A    C
ATOM   2009  HG1 GLU A 137       4.143  35.226   9.971  1.00  0.00      A    H
ATOM   2010  HG2 GLU A 137       4.641  35.362  11.675  1.00  0.00      A    H
ATOM   2011  CD  GLU A 137       4.921  37.135  10.355  1.00  0.00      A    C
ATOM   2012  OE1 GLU A 137       6.000  37.855  10.221  1.00  0.00      A    O
ATOM   2013  OE2 GLU A 137       3.808  37.595  10.066  1.00  0.00      A    O
ATOM   2014  C   GLU A 137       5.104  32.701   9.591  1.00  0.00      A    C
ATOM   2015  O   GLU A 137       5.326  32.468   8.396  1.00  0.00      A    O
ATOM   2016  N   GLY A 138       3.927  32.417  10.120  1.00  0.00      A    N
ATOM   2017  HN  GLY A 138       3.853  32.512  11.110  1.00  0.00      A    H
ATOM   2018  CA  GLY A 138       2.770  32.032   9.261  1.00  0.00      A    C
ATOM   2019  HA1 GLY A 138       2.414  32.842   8.643  1.00  0.00      A    H
ATOM   2020  HA2 GLY A 138       3.090  31.228   8.615  1.00  0.00      A    H
ATOM   2021  C   GLY A 138       1.611  31.497  10.051  1.00  0.00      A    C
ATOM   2022  O   GLY A 138       1.579  30.275  10.217  1.00  0.00      A    O
ATOM   2023  N   GLY A 139       0.619  32.361  10.418  1.00  0.00      A    N
ATOM   2024  HN  GLY A 139       0.696  33.355  10.396  1.00  0.00      A    H
ATOM   2025  CA  GLY A 139      -0.630  32.011  11.098  1.00  0.00      A    C
ATOM   2026  HA1 GLY A 139      -0.949  30.983  11.017  1.00  0.00      A    H
ATOM   2027  HA2 GLY A 139      -0.462  32.365  12.105  1.00  0.00      A    H
ATOM   2028  C   GLY A 139      -1.694  32.872  10.439  1.00  0.00      A    C
ATOM   2029  O   GLY A 139      -1.458  33.744   9.616  1.00  0.00      A    O
ATOM   2030  N   GLY A 140      -2.926  32.538  10.813  1.00  0.00      A    N
ATOM   2031  HN  GLY A 140      -2.945  31.933  11.605  1.00  0.00      A    H
ATOM   2032  CA  GLY A 140      -4.134  33.138  10.274  1.00  0.00      A    C
ATOM   2033  HA1 GLY A 140      -4.962  33.056  10.962  1.00  0.00      A    H
ATOM   2034  HA2 GLY A 140      -4.012  34.201  10.126  1.00  0.00      A    H
ATOM   2035  C   GLY A 140      -4.655  32.511   9.046  1.00  0.00      A    C
ATOM   2036  O   GLY A 140      -4.099  31.608   8.429  1.00  0.00      A    O
ATOM   2037  N   ARG A 141      -5.783  33.097   8.618  1.00  0.00      A    N
ATOM   2038  HN  ARG A 141      -6.149  33.789   9.236  1.00  0.00      A    H
ATOM   2039  CA  ARG A 141      -6.713  32.661   7.578  1.00  0.00      A    C
ATOM   2040  HA  ARG A 141      -7.240  31.754   7.834  1.00  0.00      A    H
ATOM   2041  CB  ARG A 141      -7.889  33.623   7.329  1.00  0.00      A    C
ATOM   2042  HB1 ARG A 141      -8.295  34.137   8.226  1.00  0.00      A    H
ATOM   2043  HB2 ARG A 141      -7.422  34.413   6.703  1.00  0.00      A    H
ATOM   2044  CG  ARG A 141      -9.154  33.070   6.584  1.00  0.00      A    C
ATOM   2045  HG1 ARG A 141      -8.816  32.582   5.645  1.00  0.00      A    H
ATOM   2046  HG2 ARG A 141      -9.744  32.355   7.196  1.00  0.00      A    H
ATOM   2047  CD  ARG A 141     -10.227  34.043   6.027  1.00  0.00      A    C
ATOM   2048  HD1 ARG A 141      -9.789  34.825   5.369  1.00  0.00      A    H
ATOM   2049  HD2 ARG A 141     -11.045  33.457   5.556  1.00  0.00      A    H
ATOM   2050  NE  ARG A 141     -10.824  34.734   7.231  1.00  0.00      A    N
ATOM   2051  HE  ARG A 141     -10.760  34.305   8.132  1.00  0.00      A    H
ATOM   2052  CZ  ARG A 141     -11.382  35.922   7.483  1.00  0.00      A    C
ATOM   2053  NH1 ARG A 141     -11.524  36.864   6.506  1.00  0.00      A    N
ATOM   2054 HH11 ARG A 141     -11.162  36.650   5.599  1.00  0.00      A    H
ATOM   2055 HH12 ARG A 141     -12.010  37.710   6.727  1.00  0.00      A    H
ATOM   2056  NH2 ARG A 141     -11.697  36.224   8.768  1.00  0.00      A    N
ATOM   2057 HH21 ARG A 141     -11.329  35.641   9.492  1.00  0.00      A    H
ATOM   2058 HH22 ARG A 141     -11.677  37.212   8.921  1.00  0.00      A    H
ATOM   2059  C   ARG A 141      -6.015  32.372   6.220  1.00  0.00      A    C
ATOM   2060  O   ARG A 141      -6.224  31.263   5.776  1.00  0.00      A    O
ATOM   2061  N   ALA A 142      -5.181  33.307   5.653  1.00  0.00      A    N
ATOM   2062  HN  ALA A 142      -5.164  34.240   6.005  1.00  0.00      A    H
ATOM   2063  CA  ALA A 142      -4.556  33.026   4.315  1.00  0.00      A    C
ATOM   2064  HA  ALA A 142      -5.275  32.619   3.620  1.00  0.00      A    H
ATOM   2065  CB  ALA A 142      -4.003  34.337   3.712  1.00  0.00      A    C
ATOM   2066  HB1 ALA A 142      -3.648  34.026   2.707  1.00  0.00      A    H
ATOM   2067  HB2 ALA A 142      -4.716  35.188   3.666  1.00  0.00      A    H
ATOM   2068  HB3 ALA A 142      -3.114  34.611   4.319  1.00  0.00      A    H
ATOM   2069  C   ALA A 142      -3.554  31.944   4.318  1.00  0.00      A    C
ATOM   2070  O   ALA A 142      -3.435  31.134   3.392  1.00  0.00      A    O
ATOM   2071  N   PHE A 143      -2.775  31.790   5.435  1.00  0.00      A    N
ATOM   2072  HN  PHE A 143      -2.907  32.354   6.247  1.00  0.00      A    H
ATOM   2073  CA  PHE A 143      -1.785  30.756   5.541  1.00  0.00      A    C
ATOM   2074  HA  PHE A 143      -1.224  30.609   4.630  1.00  0.00      A    H
ATOM   2075  CB  PHE A 143      -0.774  31.162   6.667  1.00  0.00      A    C
ATOM   2076  HB1 PHE A 143      -0.605  32.258   6.732  1.00  0.00      A    H
ATOM   2077  HB2 PHE A 143      -1.057  30.777   7.670  1.00  0.00      A    H
ATOM   2078  CG  PHE A 143       0.597  30.544   6.538  1.00  0.00      A    C
ATOM   2079  CD1 PHE A 143       1.626  31.397   6.046  1.00  0.00      A    C
ATOM   2080  HD1 PHE A 143       1.445  32.437   5.818  1.00  0.00      A    H
ATOM   2081  CE1 PHE A 143       2.935  30.807   5.795  1.00  0.00      A    C
ATOM   2082  HE1 PHE A 143       3.688  31.432   5.338  1.00  0.00      A    H
ATOM   2083  CZ  PHE A 143       3.176  29.480   6.018  1.00  0.00      A    C
ATOM   2084  HZ  PHE A 143       4.157  29.056   5.859  1.00  0.00      A    H
ATOM   2085  CD2 PHE A 143       0.929  29.250   6.980  1.00  0.00      A    C
ATOM   2086  HD2 PHE A 143       0.178  28.613   7.424  1.00  0.00      A    H
ATOM   2087  CE2 PHE A 143       2.212  28.686   6.688  1.00  0.00      A    C
ATOM   2088  HE2 PHE A 143       2.435  27.679   7.007  1.00  0.00      A    H
ATOM   2089  C   PHE A 143      -2.369  29.422   5.858  1.00  0.00      A    C
ATOM   2090  O   PHE A 143      -1.803  28.425   5.365  1.00  0.00      A    O
ATOM   2091  N   GLN A 144      -3.479  29.348   6.669  1.00  0.00      A    N
ATOM   2092  HN  GLN A 144      -3.885  30.088   7.199  1.00  0.00      A    H
ATOM   2093  CA  GLN A 144      -4.100  28.066   6.943  1.00  0.00      A    C
ATOM   2094  HA  GLN A 144      -3.366  27.288   7.094  1.00  0.00      A    H
ATOM   2095  CB  GLN A 144      -5.038  27.942   8.201  1.00  0.00      A    C
ATOM   2096  HB1 GLN A 144      -5.885  28.659   8.141  1.00  0.00      A    H
ATOM   2097  HB2 GLN A 144      -5.488  26.934   8.328  1.00  0.00      A    H
ATOM   2098  CG  GLN A 144      -4.230  28.337   9.491  1.00  0.00      A    C
ATOM   2099  HG1 GLN A 144      -3.259  27.806   9.590  1.00  0.00      A    H
ATOM   2100  HG2 GLN A 144      -4.115  29.442   9.513  1.00  0.00      A    H
ATOM   2101  CD  GLN A 144      -5.012  27.951  10.738  1.00  0.00      A    C
ATOM   2102  OE1 GLN A 144      -6.176  27.636  10.613  1.00  0.00      A    O
ATOM   2103  NE2 GLN A 144      -4.340  28.010  11.897  1.00  0.00      A    N
ATOM   2104 HE21 GLN A 144      -4.707  27.644  12.752  1.00  0.00      A    H
ATOM   2105 HE22 GLN A 144      -3.424  28.404  11.977  1.00  0.00      A    H
ATOM   2106  C   GLN A 144      -4.915  27.633   5.736  1.00  0.00      A    C
ATOM   2107  O   GLN A 144      -4.837  26.466   5.254  1.00  0.00      A    O
ATOM   2108  N   LEU A 145      -5.692  28.525   5.112  1.00  0.00      A    N
ATOM   2109  HN  LEU A 145      -5.882  29.416   5.516  1.00  0.00      A    H
ATOM   2110  CA  LEU A 145      -6.686  28.140   4.128  1.00  0.00      A    C
ATOM   2111  HA  LEU A 145      -6.923  27.086   4.136  1.00  0.00      A    H
ATOM   2112  CB  LEU A 145      -8.032  28.916   4.332  1.00  0.00      A    C
ATOM   2113  HB1 LEU A 145      -7.925  30.009   4.162  1.00  0.00      A    H
ATOM   2114  HB2 LEU A 145      -8.892  28.534   3.741  1.00  0.00      A    H
ATOM   2115  CG  LEU A 145      -8.579  28.687   5.812  1.00  0.00      A    C
ATOM   2116  HG  LEU A 145      -7.896  29.279   6.459  1.00  0.00      A    H
ATOM   2117  CD1 LEU A 145      -9.974  29.309   5.999  1.00  0.00      A    C
ATOM   2118 HD11 LEU A 145     -10.302  29.106   7.041  1.00  0.00      A    H
ATOM   2119 HD12 LEU A 145     -10.045  30.390   5.754  1.00  0.00      A    H
ATOM   2120 HD13 LEU A 145     -10.722  28.843   5.322  1.00  0.00      A    H
ATOM   2121  CD2 LEU A 145      -8.467  27.233   6.317  1.00  0.00      A    C
ATOM   2122 HD21 LEU A 145      -8.947  26.498   5.637  1.00  0.00      A    H
ATOM   2123 HD22 LEU A 145      -7.409  26.960   6.520  1.00  0.00      A    H
ATOM   2124 HD23 LEU A 145      -9.009  27.134   7.281  1.00  0.00      A    H
ATOM   2125  C   LEU A 145      -6.073  28.318   2.768  1.00  0.00      A    C
ATOM   2126  O   LEU A 145      -6.554  29.079   1.943  1.00  0.00      A    O
ATOM   2127  N   TYR A 146      -4.980  27.587   2.504  1.00  0.00      A    N
ATOM   2128  HN  TYR A 146      -4.626  26.962   3.196  1.00  0.00      A    H
ATOM   2129  CA  TYR A 146      -4.273  27.715   1.268  1.00  0.00      A    C
ATOM   2130  HA  TYR A 146      -4.419  28.720   0.902  1.00  0.00      A    H
ATOM   2131  CB  TYR A 146      -2.793  27.398   1.403  1.00  0.00      A    C
ATOM   2132  HB1 TYR A 146      -2.462  27.848   2.364  1.00  0.00      A    H
ATOM   2133  HB2 TYR A 146      -2.600  26.305   1.460  1.00  0.00      A    H
ATOM   2134  CG  TYR A 146      -1.856  28.027   0.252  1.00  0.00      A    C
ATOM   2135  CD1 TYR A 146      -2.052  29.445   0.045  1.00  0.00      A    C
ATOM   2136  HD1 TYR A 146      -2.777  30.060   0.559  1.00  0.00      A    H
ATOM   2137  CE1 TYR A 146      -1.471  30.020  -1.127  1.00  0.00      A    C
ATOM   2138  HE1 TYR A 146      -1.583  31.091  -1.206  1.00  0.00      A    H
ATOM   2139  CZ  TYR A 146      -0.549  29.261  -1.828  1.00  0.00      A    C
ATOM   2140  OH  TYR A 146       0.252  29.879  -2.842  1.00  0.00      A    O
ATOM   2141  HH  TYR A 146       0.840  29.170  -3.112  1.00  0.00      A    H
ATOM   2142  CD2 TYR A 146      -1.000  27.238  -0.498  1.00  0.00      A    C
ATOM   2143  HD2 TYR A 146      -0.761  26.201  -0.313  1.00  0.00      A    H
ATOM   2144  CE2 TYR A 146      -0.323  27.925  -1.474  1.00  0.00      A    C
ATOM   2145  HE2 TYR A 146       0.389  27.343  -2.041  1.00  0.00      A    H
ATOM   2146  C   TYR A 146      -4.889  26.811   0.241  1.00  0.00      A    C
ATOM   2147  O   TYR A 146      -5.260  25.646   0.559  1.00  0.00      A    O
ATOM   2148  N   ASP A 147      -5.014  27.342  -1.021  1.00  0.00      A    N
ATOM   2149  HN  ASP A 147      -4.785  28.295  -1.202  1.00  0.00      A    H
ATOM   2150  CA  ASP A 147      -5.331  26.542  -2.167  1.00  0.00      A    C
ATOM   2151  HA  ASP A 147      -5.861  25.685  -1.779  1.00  0.00      A    H
ATOM   2152  CB  ASP A 147      -6.160  27.354  -3.190  1.00  0.00      A    C
ATOM   2153  HB1 ASP A 147      -5.763  28.363  -3.433  1.00  0.00      A    H
ATOM   2154  HB2 ASP A 147      -6.225  26.863  -4.184  1.00  0.00      A    H
ATOM   2155  CG  ASP A 147      -7.627  27.555  -2.725  1.00  0.00      A    C
ATOM   2156  OD1 ASP A 147      -8.309  26.540  -2.423  1.00  0.00      A    O
ATOM   2157  OD2 ASP A 147      -8.113  28.714  -2.859  1.00  0.00      A    O
ATOM   2158  C   ASP A 147      -4.030  25.958  -2.618  1.00  0.00      A    C
ATOM   2159  O   ASP A 147      -3.506  25.062  -1.934  1.00  0.00      A    O
ATOM   2160  N   SER A 148      -3.469  26.402  -3.733  1.00  0.00      A    N
ATOM   2161  HN  SER A 148      -3.877  27.276  -3.983  1.00  0.00      A    H
ATOM   2162  CA  SER A 148      -2.307  25.883  -4.429  1.00  0.00      A    C
ATOM   2163  HA  SER A 148      -1.655  25.528  -3.645  1.00  0.00      A    H
ATOM   2164  CB  SER A 148      -2.624  24.663  -5.367  1.00  0.00      A    C
ATOM   2165  HB1 SER A 148      -1.673  24.224  -5.736  1.00  0.00      A    H
ATOM   2166  HB2 SER A 148      -3.253  23.934  -4.813  1.00  0.00      A    H
ATOM   2167  OG  SER A 148      -3.467  24.962  -6.505  1.00  0.00      A    O
ATOM   2168  HG1 SER A 148      -3.695  24.105  -6.873  1.00  0.00      A    H
ATOM   2169  C   SER A 148      -1.582  26.999  -5.168  1.00  0.00      A    C
ATOM   2170  O   SER A 148      -2.128  28.109  -5.189  1.00  0.00      A    O
ATOM   2171  N   GLY A 149      -0.369  26.801  -5.677  1.00  0.00      A    N
ATOM   2172  HN  GLY A 149       0.153  25.956  -5.590  1.00  0.00      A    H
ATOM   2173  CA  GLY A 149       0.412  27.837  -6.318  1.00  0.00      A    C
ATOM   2174  HA1 GLY A 149       0.846  27.334  -7.170  1.00  0.00      A    H
ATOM   2175  HA2 GLY A 149      -0.299  28.610  -6.571  1.00  0.00      A    H
ATOM   2176  C   GLY A 149       1.480  28.350  -5.511  1.00  0.00      A    C
ATOM   2177  O   GLY A 149       1.529  28.147  -4.302  1.00  0.00      A    O
ATOM   2178  N   ILE A 150       2.461  28.992  -6.123  1.00  0.00      A    N
ATOM   2179  HN  ILE A 150       2.428  29.332  -7.060  1.00  0.00      A    H
ATOM   2180  CA  ILE A 150       3.595  29.518  -5.387  1.00  0.00      A    C
ATOM   2181  HA  ILE A 150       4.038  28.792  -4.720  1.00  0.00      A    H
ATOM   2182  CB  ILE A 150       4.650  29.849  -6.439  1.00  0.00      A    C
ATOM   2183  HB  ILE A 150       4.220  30.653  -7.074  1.00  0.00      A    H
ATOM   2184  CG2 ILE A 150       5.826  30.487  -5.659  1.00  0.00      A    C
ATOM   2185 HG21 ILE A 150       5.520  31.397  -5.099  1.00  0.00      A    H
ATOM   2186 HG22 ILE A 150       6.243  29.755  -4.934  1.00  0.00      A    H
ATOM   2187 HG23 ILE A 150       6.646  30.893  -6.290  1.00  0.00      A    H
ATOM   2188  CG1 ILE A 150       5.046  28.595  -7.267  1.00  0.00      A    C
ATOM   2189 HG11 ILE A 150       5.743  27.890  -6.765  1.00  0.00      A    H
ATOM   2190 HG12 ILE A 150       4.202  28.007  -7.688  1.00  0.00      A    H
ATOM   2191  CD  ILE A 150       5.884  28.982  -8.485  1.00  0.00      A    C
ATOM   2192  HD1 ILE A 150       6.291  28.061  -8.955  1.00  0.00      A    H
ATOM   2193  HD2 ILE A 150       5.289  29.492  -9.272  1.00  0.00      A    H
ATOM   2194  HD3 ILE A 150       6.682  29.699  -8.196  1.00  0.00      A    H
ATOM   2195  C   ILE A 150       3.220  30.692  -4.509  1.00  0.00      A    C
ATOM   2196  O   ILE A 150       2.548  31.631  -4.918  1.00  0.00      A    O
ATOM   2197  N   PHE A 151       3.447  30.502  -3.181  1.00  0.00      A    N
ATOM   2198  HN  PHE A 151       3.968  29.693  -2.920  1.00  0.00      A    H
ATOM   2199  CA  PHE A 151       3.128  31.355  -2.067  1.00  0.00      A    C
ATOM   2200  HA  PHE A 151       2.052  31.449  -2.104  1.00  0.00      A    H
ATOM   2201  CB  PHE A 151       3.361  30.699  -0.706  1.00  0.00      A    C
ATOM   2202  HB1 PHE A 151       3.041  29.642  -0.835  1.00  0.00      A    H
ATOM   2203  HB2 PHE A 151       4.418  30.618  -0.373  1.00  0.00      A    H
ATOM   2204  CG  PHE A 151       2.540  31.317   0.392  1.00  0.00      A    C
ATOM   2205  CD1 PHE A 151       1.418  30.680   0.873  1.00  0.00      A    C
ATOM   2206  HD1 PHE A 151       1.001  29.913   0.237  1.00  0.00      A    H
ATOM   2207  CE1 PHE A 151       0.667  31.228   1.964  1.00  0.00      A    C
ATOM   2208  HE1 PHE A 151      -0.169  30.658   2.342  1.00  0.00      A    H
ATOM   2209  CZ  PHE A 151       1.134  32.309   2.660  1.00  0.00      A    C
ATOM   2210  HZ  PHE A 151       0.574  32.676   3.508  1.00  0.00      A    H
ATOM   2211  CD2 PHE A 151       2.995  32.447   1.095  1.00  0.00      A    C
ATOM   2212  HD2 PHE A 151       3.941  32.866   0.787  1.00  0.00      A    H
ATOM   2213  CE2 PHE A 151       2.346  32.955   2.202  1.00  0.00      A    C
ATOM   2214  HE2 PHE A 151       2.610  33.877   2.699  1.00  0.00      A    H
ATOM   2215  C   PHE A 151       3.720  32.712  -2.170  1.00  0.00      A    C
ATOM   2216  O   PHE A 151       4.930  32.933  -1.991  1.00  0.00      A    O
ATOM   2217  N   THR A 152       2.908  33.772  -2.260  1.00  0.00      A    N
ATOM   2218  HN  THR A 152       1.916  33.776  -2.360  1.00  0.00      A    H
ATOM   2219  CA  THR A 152       3.297  35.173  -2.278  1.00  0.00      A    C
ATOM   2220  HA  THR A 152       4.317  35.133  -2.630  1.00  0.00      A    H
ATOM   2221  CB  THR A 152       2.478  35.945  -3.277  1.00  0.00      A    C
ATOM   2222  HB  THR A 152       2.686  37.037  -3.274  1.00  0.00      A    H
ATOM   2223  OG1 THR A 152       1.071  35.779  -2.948  1.00  0.00      A    O
ATOM   2224  HG1 THR A 152       0.669  36.517  -3.412  1.00  0.00      A    H
ATOM   2225  CG2 THR A 152       2.703  35.442  -4.641  1.00  0.00      A    C
ATOM   2226 HG21 THR A 152       3.798  35.478  -4.825  1.00  0.00      A    H
ATOM   2227 HG22 THR A 152       2.286  34.415  -4.722  1.00  0.00      A    H
ATOM   2228 HG23 THR A 152       2.172  36.003  -5.439  1.00  0.00      A    H
ATOM   2229  C   THR A 152       3.365  35.738  -0.936  1.00  0.00      A    C
ATOM   2230  O   THR A 152       4.447  36.127  -0.451  1.00  0.00      A    O
ATOM   2231  N   GLY A 153       2.217  35.882  -0.259  1.00  0.00      A    N
ATOM   2232  HN  GLY A 153       1.385  35.593  -0.726  1.00  0.00      A    H
ATOM   2233  CA  GLY A 153       2.118  36.653   0.969  1.00  0.00      A    C
ATOM   2234  HA1 GLY A 153       2.809  36.157   1.635  1.00  0.00      A    H
ATOM   2235  HA2 GLY A 153       2.214  37.700   0.722  1.00  0.00      A    H
ATOM   2236  C   GLY A 153       0.735  36.406   1.575  1.00  0.00      A    C
ATOM   2237  O   GLY A 153      -0.137  35.749   1.077  1.00  0.00      A    O
ATOM   2238  N   ARG A 154       0.427  37.099   2.699  1.00  0.00      A    N
ATOM   2239  HN  ARG A 154      -0.503  36.941   3.020  1.00  0.00      A    H
ATOM   2240  CA  ARG A 154       1.363  37.976   3.504  1.00  0.00      A    C
ATOM   2241  HA  ARG A 154       2.097  38.440   2.862  1.00  0.00      A    H
ATOM   2242  CB  ARG A 154       0.473  39.059   4.183  1.00  0.00      A    C
ATOM   2243  HB1 ARG A 154      -0.253  38.548   4.852  1.00  0.00      A    H
ATOM   2244  HB2 ARG A 154       1.131  39.776   4.719  1.00  0.00      A    H
ATOM   2245  CG  ARG A 154      -0.254  40.042   3.223  1.00  0.00      A    C
ATOM   2246  HG1 ARG A 154       0.574  40.577   2.710  1.00  0.00      A    H
ATOM   2247  HG2 ARG A 154      -0.801  39.426   2.477  1.00  0.00      A    H
ATOM   2248  CD  ARG A 154      -1.270  40.996   3.830  1.00  0.00      A    C
ATOM   2249  HD1 ARG A 154      -1.955  40.430   4.497  1.00  0.00      A    H
ATOM   2250  HD2 ARG A 154      -0.844  41.755   4.522  1.00  0.00      A    H
ATOM   2251  NE  ARG A 154      -1.894  41.632   2.641  1.00  0.00      A    N
ATOM   2252  HE  ARG A 154      -1.568  41.334   1.743  1.00  0.00      A    H
ATOM   2253  CZ  ARG A 154      -3.106  42.211   2.605  1.00  0.00      A    C
ATOM   2254  NH1 ARG A 154      -3.660  42.739   3.680  1.00  0.00      A    N
ATOM   2255 HH11 ARG A 154      -3.142  43.061   4.473  1.00  0.00      A    H
ATOM   2256 HH12 ARG A 154      -4.487  43.282   3.533  1.00  0.00      A    H
ATOM   2257  NH2 ARG A 154      -3.835  42.167   1.499  1.00  0.00      A    N
ATOM   2258 HH21 ARG A 154      -3.323  41.814   0.715  1.00  0.00      A    H
ATOM   2259 HH22 ARG A 154      -4.761  42.544   1.485  1.00  0.00      A    H
ATOM   2260  C   ARG A 154       2.079  37.344   4.681  1.00  0.00      A    C
ATOM   2261  O   ARG A 154       1.391  36.806   5.557  1.00  0.00      A    O
ATOM   2262  N   CYS A 155       3.392  37.400   4.846  1.00  0.00      A    N
ATOM   2263  HN  CYS A 155       3.976  37.784   4.135  1.00  0.00      A    H
ATOM   2264  CA  CYS A 155       4.188  36.881   5.911  1.00  0.00      A    C
ATOM   2265  HA  CYS A 155       3.701  36.932   6.874  1.00  0.00      A    H
ATOM   2266  CB  CYS A 155       4.536  35.366   5.729  1.00  0.00      A    C
ATOM   2267  HB1 CYS A 155       5.018  35.053   6.680  1.00  0.00      A    H
ATOM   2268  HB2 CYS A 155       3.605  34.770   5.621  1.00  0.00      A    H
ATOM   2269  SG  CYS A 155       5.385  34.996   4.182  1.00  0.00      A    S
ATOM   2270  C   CYS A 155       5.403  37.801   5.974  1.00  0.00      A    C
ATOM   2271  O   CYS A 155       5.585  38.613   5.106  1.00  0.00      A    O
ATOM   2272  N   GLY A 156       6.270  37.791   7.018  1.00  0.00      A    N
ATOM   2273  HN  GLY A 156       6.128  37.392   7.921  1.00  0.00      A    H
ATOM   2274  CA  GLY A 156       7.414  38.729   6.900  1.00  0.00      A    C
ATOM   2275  HA1 GLY A 156       7.626  38.888   5.853  1.00  0.00      A    H
ATOM   2276  HA2 GLY A 156       7.181  39.620   7.466  1.00  0.00      A    H
ATOM   2277  C   GLY A 156       8.601  38.282   7.683  1.00  0.00      A    C
ATOM   2278  O   GLY A 156       9.674  38.016   7.098  1.00  0.00      A    O
ATOM   2279  N   THR A 157       8.537  38.481   9.029  1.00  0.00      A    N
ATOM   2280  HN  THR A 157       7.618  38.665   9.368  1.00  0.00      A    H
ATOM   2281  CA  THR A 157       9.699  38.711   9.922  1.00  0.00      A    C
ATOM   2282  HA  THR A 157      10.553  38.136   9.596  1.00  0.00      A    H
ATOM   2283  CB  THR A 157      10.071  40.233  10.093  1.00  0.00      A    C
ATOM   2284  HB  THR A 157      10.839  40.273  10.894  1.00  0.00      A    H
ATOM   2285  OG1 THR A 157       8.972  40.984  10.575  1.00  0.00      A    O
ATOM   2286  HG1 THR A 157       9.274  41.881  10.736  1.00  0.00      A    H
ATOM   2287  CG2 THR A 157      10.706  40.842   8.883  1.00  0.00      A    C
ATOM   2288 HG21 THR A 157      10.040  40.946   7.999  1.00  0.00      A    H
ATOM   2289 HG22 THR A 157      10.981  41.917   8.925  1.00  0.00      A    H
ATOM   2290 HG23 THR A 157      11.637  40.314   8.585  1.00  0.00      A    H
ATOM   2291  C   THR A 157       9.389  38.261  11.307  1.00  0.00      A    C
ATOM   2292  O   THR A 157      10.285  38.282  12.185  1.00  0.00      A    O
ATOM   2293  N   SER A 158       8.214  37.842  11.680  1.00  0.00      A    N
ATOM   2294  HN  SER A 158       7.422  37.741  11.083  1.00  0.00      A    H
ATOM   2295  CA  SER A 158       7.735  37.796  13.098  1.00  0.00      A    C
ATOM   2296  HA  SER A 158       8.398  38.384  13.715  1.00  0.00      A    H
ATOM   2297  CB  SER A 158       6.341  38.505  13.345  1.00  0.00      A    C
ATOM   2298  HB1 SER A 158       6.277  39.360  12.640  1.00  0.00      A    H
ATOM   2299  HB2 SER A 158       5.469  37.848  13.135  1.00  0.00      A    H
ATOM   2300  OG  SER A 158       6.221  38.991  14.604  1.00  0.00      A    O
ATOM   2301  HG1 SER A 158       5.394  39.478  14.587  1.00  0.00      A    H
ATOM   2302  C   SER A 158       7.671  36.351  13.560  1.00  0.00      A    C
ATOM   2303  O   SER A 158       6.536  35.855  13.559  1.00  0.00      A    O
ATOM   2304  N   LEU A 159       8.791  35.739  13.852  1.00  0.00      A    N
ATOM   2305  HN  LEU A 159       9.664  36.175  14.055  1.00  0.00      A    H
ATOM   2306  CA  LEU A 159       8.787  34.285  13.707  1.00  0.00      A    C
ATOM   2307  HA  LEU A 159       8.389  33.995  12.747  1.00  0.00      A    H
ATOM   2308  CB  LEU A 159      10.242  33.778  13.615  1.00  0.00      A    C
ATOM   2309  HB1 LEU A 159      10.700  33.790  14.627  1.00  0.00      A    H
ATOM   2310  HB2 LEU A 159      10.128  32.728  13.271  1.00  0.00      A    H
ATOM   2311  CG  LEU A 159      11.147  34.668  12.692  1.00  0.00      A    C
ATOM   2312  HG  LEU A 159      11.261  35.715  13.046  1.00  0.00      A    H
ATOM   2313  CD1 LEU A 159      12.665  34.179  12.783  1.00  0.00      A    C
ATOM   2314 HD11 LEU A 159      13.227  34.829  12.079  1.00  0.00      A    H
ATOM   2315 HD12 LEU A 159      12.981  34.376  13.830  1.00  0.00      A    H
ATOM   2316 HD13 LEU A 159      12.821  33.113  12.511  1.00  0.00      A    H
ATOM   2317  CD2 LEU A 159      10.646  34.687  11.271  1.00  0.00      A    C
ATOM   2318 HD21 LEU A 159      11.254  35.470  10.769  1.00  0.00      A    H
ATOM   2319 HD22 LEU A 159      10.796  33.709  10.766  1.00  0.00      A    H
ATOM   2320 HD23 LEU A 159       9.572  34.963  11.193  1.00  0.00      A    H
ATOM   2321  C   LEU A 159       8.039  33.494  14.739  1.00  0.00      A    C
ATOM   2322  O   LEU A 159       8.405  33.592  15.950  1.00  0.00      A    O
ATOM   2323  N   ASP A 160       6.950  32.804  14.334  1.00  0.00      A    N
ATOM   2324  HN  ASP A 160       6.954  32.638  13.351  1.00  0.00      A    H
ATOM   2325  CA  ASP A 160       6.275  31.795  15.100  1.00  0.00      A    C
ATOM   2326  HA  ASP A 160       6.476  31.947  16.151  1.00  0.00      A    H
ATOM   2327  CB  ASP A 160       4.738  31.824  14.956  1.00  0.00      A    C
ATOM   2328  HB1 ASP A 160       4.264  30.931  15.415  1.00  0.00      A    H
ATOM   2329  HB2 ASP A 160       4.424  32.711  15.547  1.00  0.00      A    H
ATOM   2330  CG  ASP A 160       4.118  31.933  13.557  1.00  0.00      A    C
ATOM   2331  OD1 ASP A 160       4.331  31.066  12.641  1.00  0.00      A    O
ATOM   2332  OD2 ASP A 160       3.288  32.862  13.350  1.00  0.00      A    O
ATOM   2333  C   ASP A 160       6.910  30.411  14.832  1.00  0.00      A    C
ATOM   2334  O   ASP A 160       7.942  30.057  15.420  1.00  0.00      A    O
ATOM   2335  N   HSP A 161       6.275  29.638  13.985  1.00  0.00      A    N
ATOM   2336  HN  HSP A 161       5.464  29.971  13.511  1.00  0.00      A    H
ATOM   2337  CA  HSP A 161       6.457  28.204  13.869  1.00  0.00      A    C
ATOM   2338  HA  HSP A 161       6.514  27.766  14.854  1.00  0.00      A    H
ATOM   2339  CB  HSP A 161       5.284  27.508  13.189  1.00  0.00      A    C
ATOM   2340  HB1 HSP A 161       5.454  26.412  13.254  1.00  0.00      A    H
ATOM   2341  HB2 HSP A 161       4.372  27.620  13.812  1.00  0.00      A    H
ATOM   2342  CD2 HSP A 161       4.951  26.761  10.755  1.00  0.00      A    C
ATOM   2343  HD2 HSP A 161       5.311  25.739  10.733  1.00  0.00      A    H
ATOM   2344  CG  HSP A 161       5.021  27.685  11.744  1.00  0.00      A    C
ATOM   2345  NE2 HSP A 161       4.388  27.367   9.636  1.00  0.00      A    N
ATOM   2346  HE2 HSP A 161       4.093  26.800   8.867  1.00  0.00      A    H
ATOM   2347  ND1 HSP A 161       4.521  28.864  11.208  1.00  0.00      A    N
ATOM   2348  HD1 HSP A 161       4.449  29.747  11.671  1.00  0.00      A    H
ATOM   2349  CE1 HSP A 161       4.048  28.612   9.991  1.00  0.00      A    C
ATOM   2350  HE1 HSP A 161       3.490  29.193   9.286  1.00  0.00      A    H
ATOM   2351  C   HSP A 161       7.720  27.761  13.223  1.00  0.00      A    C
ATOM   2352  O   HSP A 161       8.368  28.462  12.479  1.00  0.00      A    O
ATOM   2353  N   GLY A 162       7.954  26.470  13.451  1.00  0.00      A    N
ATOM   2354  HN  GLY A 162       7.433  25.980  14.145  1.00  0.00      A    H
ATOM   2355  CA  GLY A 162       9.043  25.816  12.646  1.00  0.00      A    C
ATOM   2356  HA1 GLY A 162       9.835  26.518  12.428  1.00  0.00      A    H
ATOM   2357  HA2 GLY A 162       9.424  25.013  13.259  1.00  0.00      A    H
ATOM   2358  C   GLY A 162       8.555  25.159  11.418  1.00  0.00      A    C
ATOM   2359  O   GLY A 162       7.399  24.807  11.329  1.00  0.00      A    O
ATOM   2360  N   VAL A 163       9.450  25.040  10.399  1.00  0.00      A    N
ATOM   2361  HN  VAL A 163      10.392  25.188  10.689  1.00  0.00      A    H
ATOM   2362  CA  VAL A 163       9.294  24.435   9.089  1.00  0.00      A    C
ATOM   2363  HA  VAL A 163       8.728  23.518   9.150  1.00  0.00      A    H
ATOM   2364  CB  VAL A 163       8.775  25.379   8.031  1.00  0.00      A    C
ATOM   2365  HB  VAL A 163       8.832  24.756   7.113  1.00  0.00      A    H
ATOM   2366  CG1 VAL A 163       7.316  25.850   8.273  1.00  0.00      A    C
ATOM   2367 HG11 VAL A 163       7.011  26.123   7.240  1.00  0.00      A    H
ATOM   2368 HG12 VAL A 163       6.654  24.976   8.450  1.00  0.00      A    H
ATOM   2369 HG13 VAL A 163       7.233  26.548   9.133  1.00  0.00      A    H
ATOM   2370  CG2 VAL A 163       9.676  26.637   7.712  1.00  0.00      A    C
ATOM   2371 HG21 VAL A 163       9.068  27.374   7.144  1.00  0.00      A    H
ATOM   2372 HG22 VAL A 163       9.809  27.214   8.652  1.00  0.00      A    H
ATOM   2373 HG23 VAL A 163      10.670  26.553   7.224  1.00  0.00      A    H
ATOM   2374  C   VAL A 163      10.692  24.052   8.536  1.00  0.00      A    C
ATOM   2375  O   VAL A 163      11.758  24.606   8.921  1.00  0.00      A    O
ATOM   2376  N   VAL A 164      10.805  23.090   7.635  1.00  0.00      A    N
ATOM   2377  HN  VAL A 164      10.034  22.635   7.197  1.00  0.00      A    H
ATOM   2378  CA  VAL A 164      12.109  22.587   7.234  1.00  0.00      A    C
ATOM   2379  HA  VAL A 164      12.887  23.081   7.797  1.00  0.00      A    H
ATOM   2380  CB  VAL A 164      12.309  21.165   7.594  1.00  0.00      A    C
ATOM   2381  HB  VAL A 164      11.690  20.505   6.949  1.00  0.00      A    H
ATOM   2382  CG1 VAL A 164      13.785  20.724   7.500  1.00  0.00      A    C
ATOM   2383 HG11 VAL A 164      13.649  19.625   7.408  1.00  0.00      A    H
ATOM   2384 HG12 VAL A 164      14.255  21.076   6.557  1.00  0.00      A    H
ATOM   2385 HG13 VAL A 164      14.453  20.901   8.369  1.00  0.00      A    H
ATOM   2386  CG2 VAL A 164      11.807  20.919   9.018  1.00  0.00      A    C
ATOM   2387 HG21 VAL A 164      12.362  20.028   9.381  1.00  0.00      A    H
ATOM   2388 HG22 VAL A 164      12.125  21.773   9.654  1.00  0.00      A    H
ATOM   2389 HG23 VAL A 164      10.706  20.802   9.112  1.00  0.00      A    H
ATOM   2390  C   VAL A 164      12.353  22.779   5.768  1.00  0.00      A    C
ATOM   2391  O   VAL A 164      11.537  22.378   4.927  1.00  0.00      A    O
ATOM   2392  N   ALA A 165      13.478  23.369   5.273  1.00  0.00      A    N
ATOM   2393  HN  ALA A 165      14.245  23.587   5.871  1.00  0.00      A    H
ATOM   2394  CA  ALA A 165      13.700  23.547   3.877  1.00  0.00      A    C
ATOM   2395  HA  ALA A 165      12.758  23.818   3.424  1.00  0.00      A    H
ATOM   2396  CB  ALA A 165      14.572  24.744   3.550  1.00  0.00      A    C
ATOM   2397  HB1 ALA A 165      15.600  24.483   3.882  1.00  0.00      A    H
ATOM   2398  HB2 ALA A 165      14.506  24.948   2.460  1.00  0.00      A    H
ATOM   2399  HB3 ALA A 165      14.162  25.594   4.136  1.00  0.00      A    H
ATOM   2400  C   ALA A 165      14.311  22.367   3.191  1.00  0.00      A    C
ATOM   2401  O   ALA A 165      15.261  21.884   3.711  1.00  0.00      A    O
ATOM   2402  N   VAL A 166      13.798  21.885   2.017  1.00  0.00      A    N
ATOM   2403  HN  VAL A 166      13.027  22.351   1.589  1.00  0.00      A    H
ATOM   2404  CA  VAL A 166      14.160  20.623   1.395  1.00  0.00      A    C
ATOM   2405  HA  VAL A 166      15.007  20.153   1.874  1.00  0.00      A    H
ATOM   2406  CB  VAL A 166      13.097  19.539   1.670  1.00  0.00      A    C
ATOM   2407  HB  VAL A 166      13.451  18.688   1.049  1.00  0.00      A    H
ATOM   2408  CG1 VAL A 166      13.048  18.990   3.086  1.00  0.00      A    C
ATOM   2409 HG11 VAL A 166      14.079  18.805   3.457  1.00  0.00      A    H
ATOM   2410 HG12 VAL A 166      12.684  19.832   3.713  1.00  0.00      A    H
ATOM   2411 HG13 VAL A 166      12.392  18.093   3.107  1.00  0.00      A    H
ATOM   2412  CG2 VAL A 166      11.708  19.974   1.098  1.00  0.00      A    C
ATOM   2413 HG21 VAL A 166      11.646  19.986  -0.012  1.00  0.00      A    H
ATOM   2414 HG22 VAL A 166      10.942  19.241   1.431  1.00  0.00      A    H
ATOM   2415 HG23 VAL A 166      11.396  20.955   1.514  1.00  0.00      A    H
ATOM   2416  C   VAL A 166      14.634  20.884  -0.032  1.00  0.00      A    C
ATOM   2417  O   VAL A 166      15.150  19.995  -0.747  1.00  0.00      A    O
ATOM   2418  N   GLY A 167      14.575  22.125  -0.589  1.00  0.00      A    N
ATOM   2419  HN  GLY A 167      13.996  22.771  -0.096  1.00  0.00      A    H
ATOM   2420  CA  GLY A 167      15.057  22.280  -1.947  1.00  0.00      A    C
ATOM   2421  HA1 GLY A 167      16.104  22.022  -1.908  1.00  0.00      A    H
ATOM   2422  HA2 GLY A 167      14.346  21.660  -2.473  1.00  0.00      A    H
ATOM   2423  C   GLY A 167      14.795  23.662  -2.406  1.00  0.00      A    C
ATOM   2424  O   GLY A 167      14.344  24.448  -1.613  1.00  0.00      A    O
ATOM   2425  N   TYR A 168      15.102  23.880  -3.688  1.00  0.00      A    N
ATOM   2426  HN  TYR A 168      15.465  23.127  -4.231  1.00  0.00      A    H
ATOM   2427  CA  TYR A 168      14.900  25.122  -4.310  1.00  0.00      A    C
ATOM   2428  HA  TYR A 168      13.973  25.486  -3.890  1.00  0.00      A    H
ATOM   2429  CB  TYR A 168      16.002  26.210  -3.955  1.00  0.00      A    C
ATOM   2430  HB1 TYR A 168      15.815  27.077  -4.625  1.00  0.00      A    H
ATOM   2431  HB2 TYR A 168      16.019  26.415  -2.863  1.00  0.00      A    H
ATOM   2432  CG  TYR A 168      17.382  25.640  -4.133  1.00  0.00      A    C
ATOM   2433  CD1 TYR A 168      17.864  25.633  -5.489  1.00  0.00      A    C
ATOM   2434  HD1 TYR A 168      17.342  26.128  -6.294  1.00  0.00      A    H
ATOM   2435  CE1 TYR A 168      19.159  25.195  -5.785  1.00  0.00      A    C
ATOM   2436  HE1 TYR A 168      19.462  25.198  -6.822  1.00  0.00      A    H
ATOM   2437  CZ  TYR A 168      20.037  24.899  -4.743  1.00  0.00      A    C
ATOM   2438  OH  TYR A 168      21.415  24.731  -5.013  1.00  0.00      A    O
ATOM   2439  HH  TYR A 168      21.482  24.465  -5.933  1.00  0.00      A    H
ATOM   2440  CD2 TYR A 168      18.187  25.266  -3.103  1.00  0.00      A    C
ATOM   2441  HD2 TYR A 168      17.888  25.215  -2.066  1.00  0.00      A    H
ATOM   2442  CE2 TYR A 168      19.599  24.952  -3.427  1.00  0.00      A    C
ATOM   2443  HE2 TYR A 168      20.362  24.762  -2.687  1.00  0.00      A    H
ATOM   2444  C   TYR A 168      14.722  24.852  -5.816  1.00  0.00      A    C
ATOM   2445  O   TYR A 168      15.332  23.976  -6.429  1.00  0.00      A    O
ATOM   2446  N   GLY A 169      13.855  25.647  -6.558  1.00  0.00      A    N
ATOM   2447  HN  GLY A 169      13.313  26.331  -6.076  1.00  0.00      A    H
ATOM   2448  CA  GLY A 169      13.620  25.368  -7.956  1.00  0.00      A    C
ATOM   2449  HA1 GLY A 169      14.587  25.336  -8.435  1.00  0.00      A    H
ATOM   2450  HA2 GLY A 169      12.905  24.559  -7.955  1.00  0.00      A    H
ATOM   2451  C   GLY A 169      12.924  26.509  -8.686  1.00  0.00      A    C
ATOM   2452  O   GLY A 169      12.742  27.600  -8.095  1.00  0.00      A    O
ATOM   2453  N   THR A 170      12.656  26.308 -10.018  1.00  0.00      A    N
ATOM   2454  HN  THR A 170      12.803  25.414 -10.436  1.00  0.00      A    H
ATOM   2455  CA  THR A 170      12.038  27.250 -10.909  1.00  0.00      A    C
ATOM   2456  HA  THR A 170      11.682  28.063 -10.293  1.00  0.00      A    H
ATOM   2457  CB  THR A 170      12.931  27.795 -12.035  1.00  0.00      A    C
ATOM   2458  HB  THR A 170      13.117  27.000 -12.788  1.00  0.00      A    H
ATOM   2459  OG1 THR A 170      14.161  28.160 -11.437  1.00  0.00      A    O
ATOM   2460  HG1 THR A 170      13.968  28.961 -10.944  1.00  0.00      A    H
ATOM   2461  CG2 THR A 170      12.380  29.077 -12.615  1.00  0.00      A    C
ATOM   2462 HG21 THR A 170      11.970  29.704 -11.795  1.00  0.00      A    H
ATOM   2463 HG22 THR A 170      13.226  29.568 -13.143  1.00  0.00      A    H
ATOM   2464 HG23 THR A 170      11.602  28.713 -13.320  1.00  0.00      A    H
ATOM   2465  C   THR A 170      10.815  26.588 -11.520  1.00  0.00      A    C
ATOM   2466  O   THR A 170      10.856  25.450 -12.002  1.00  0.00      A    O
ATOM   2467  N   GLU A 171       9.678  27.359 -11.663  1.00  0.00      A    N
ATOM   2468  HN  GLU A 171       9.550  28.202 -11.147  1.00  0.00      A    H
ATOM   2469  CA  GLU A 171       8.618  26.981 -12.575  1.00  0.00      A    C
ATOM   2470  HA  GLU A 171       8.875  26.066 -13.088  1.00  0.00      A    H
ATOM   2471  CB  GLU A 171       7.297  26.988 -11.745  1.00  0.00      A    C
ATOM   2472  HB1 GLU A 171       7.359  26.093 -11.090  1.00  0.00      A    H
ATOM   2473  HB2 GLU A 171       7.157  27.970 -11.245  1.00  0.00      A    H
ATOM   2474  CG  GLU A 171       6.016  26.725 -12.567  1.00  0.00      A    C
ATOM   2475  HG1 GLU A 171       5.848  27.550 -13.293  1.00  0.00      A    H
ATOM   2476  HG2 GLU A 171       6.073  25.740 -13.079  1.00  0.00      A    H
ATOM   2477  CD  GLU A 171       4.763  26.662 -11.708  1.00  0.00      A    C
ATOM   2478  OE1 GLU A 171       4.743  25.645 -10.970  1.00  0.00      A    O
ATOM   2479  OE2 GLU A 171       3.925  27.579 -11.716  1.00  0.00      A    O
ATOM   2480  C   GLU A 171       8.630  28.093 -13.643  1.00  0.00      A    C
ATOM   2481  O   GLU A 171       8.462  29.295 -13.289  1.00  0.00      A    O
ATOM   2482  N   LYS A 172       8.979  27.791 -14.934  1.00  0.00      A    N
ATOM   2483  HN  LYS A 172       8.970  26.865 -15.304  1.00  0.00      A    H
ATOM   2484  CA  LYS A 172       9.286  28.743 -15.925  1.00  0.00      A    C
ATOM   2485  HA  LYS A 172       9.734  28.174 -16.726  1.00  0.00      A    H
ATOM   2486  CB  LYS A 172       7.998  29.359 -16.485  1.00  0.00      A    C
ATOM   2487  HB1 LYS A 172       7.398  29.800 -15.660  1.00  0.00      A    H
ATOM   2488  HB2 LYS A 172       8.341  30.057 -17.279  1.00  0.00      A    H
ATOM   2489  CG  LYS A 172       7.078  28.367 -17.164  1.00  0.00      A    C
ATOM   2490  HG1 LYS A 172       7.515  27.965 -18.103  1.00  0.00      A    H
ATOM   2491  HG2 LYS A 172       6.876  27.537 -16.454  1.00  0.00      A    H
ATOM   2492  CD  LYS A 172       5.699  28.986 -17.368  1.00  0.00      A    C
ATOM   2493  HD1 LYS A 172       5.542  29.660 -16.500  1.00  0.00      A    H
ATOM   2494  HD2 LYS A 172       5.793  29.581 -18.302  1.00  0.00      A    H
ATOM   2495  CE  LYS A 172       4.559  28.012 -17.607  1.00  0.00      A    C
ATOM   2496  HE1 LYS A 172       4.767  27.425 -18.527  1.00  0.00      A    H
ATOM   2497  HE2 LYS A 172       4.554  27.275 -16.776  1.00  0.00      A    H
ATOM   2498  NZ  LYS A 172       3.242  28.706 -17.569  1.00  0.00      A    N
ATOM   2499  HZ1 LYS A 172       3.198  29.588 -18.119  1.00  0.00      A    H
ATOM   2500  HZ2 LYS A 172       2.381  28.221 -17.892  1.00  0.00      A    H
ATOM   2501  HZ3 LYS A 172       3.133  29.112 -16.618  1.00  0.00      A    H
ATOM   2502  C   LYS A 172      10.451  29.750 -15.637  1.00  0.00      A    C
ATOM   2503  O   LYS A 172      11.597  29.340 -15.791  1.00  0.00      A    O
ATOM   2504  N   GLY A 173      10.125  30.939 -15.174  1.00  0.00      A    N
ATOM   2505  HN  GLY A 173       9.215  31.218 -15.472  1.00  0.00      A    H
ATOM   2506  CA  GLY A 173      11.015  31.809 -14.450  1.00  0.00      A    C
ATOM   2507  HA1 GLY A 173      11.880  31.230 -14.160  1.00  0.00      A    H
ATOM   2508  HA2 GLY A 173      11.244  32.668 -15.063  1.00  0.00      A    H
ATOM   2509  C   GLY A 173      10.443  32.415 -13.212  1.00  0.00      A    C
ATOM   2510  O   GLY A 173      10.771  33.582 -12.976  1.00  0.00      A    O
ATOM   2511  N   LYS A 174       9.791  31.643 -12.358  1.00  0.00      A    N
ATOM   2512  HN  LYS A 174       9.441  30.758 -12.654  1.00  0.00      A    H
ATOM   2513  CA  LYS A 174       9.340  32.131 -11.075  1.00  0.00      A    C
ATOM   2514  HA  LYS A 174       9.700  33.140 -10.939  1.00  0.00      A    H
ATOM   2515  CB  LYS A 174       7.818  32.113 -10.937  1.00  0.00      A    C
ATOM   2516  HB1 LYS A 174       7.359  32.776 -11.701  1.00  0.00      A    H
ATOM   2517  HB2 LYS A 174       7.447  31.121 -11.274  1.00  0.00      A    H
ATOM   2518  CG  LYS A 174       7.198  32.331  -9.450  1.00  0.00      A    C
ATOM   2519  HG1 LYS A 174       6.094  32.256  -9.547  1.00  0.00      A    H
ATOM   2520  HG2 LYS A 174       7.609  31.549  -8.775  1.00  0.00      A    H
ATOM   2521  CD  LYS A 174       7.438  33.728  -8.934  1.00  0.00      A    C
ATOM   2522  HD1 LYS A 174       7.149  33.646  -7.864  1.00  0.00      A    H
ATOM   2523  HD2 LYS A 174       8.465  34.106  -9.129  1.00  0.00      A    H
ATOM   2524  CE  LYS A 174       6.525  34.756  -9.669  1.00  0.00      A    C
ATOM   2525  HE1 LYS A 174       6.874  34.939 -10.707  1.00  0.00      A    H
ATOM   2526  HE2 LYS A 174       5.495  34.341  -9.663  1.00  0.00      A    H
ATOM   2527  NZ  LYS A 174       6.641  36.051  -8.999  1.00  0.00      A    N
ATOM   2528  HZ1 LYS A 174       7.625  36.382  -8.950  1.00  0.00      A    H
ATOM   2529  HZ2 LYS A 174       6.044  36.671  -9.584  1.00  0.00      A    H
ATOM   2530  HZ3 LYS A 174       6.329  36.033  -8.007  1.00  0.00      A    H
ATOM   2531  C   LYS A 174      10.076  31.262  -9.999  1.00  0.00      A    C
ATOM   2532  O   LYS A 174       9.730  30.131  -9.747  1.00  0.00      A    O
ATOM   2533  N   ASP A 175      11.151  31.800  -9.347  1.00  0.00      A    N
ATOM   2534  HN  ASP A 175      11.514  32.707  -9.549  1.00  0.00      A    H
ATOM   2535  CA  ASP A 175      11.973  30.991  -8.360  1.00  0.00      A    C
ATOM   2536  HA  ASP A 175      12.172  29.995  -8.726  1.00  0.00      A    H
ATOM   2537  CB  ASP A 175      13.379  31.774  -8.271  1.00  0.00      A    C
ATOM   2538  HB1 ASP A 175      13.237  32.816  -7.913  1.00  0.00      A    H
ATOM   2539  HB2 ASP A 175      14.043  31.222  -7.572  1.00  0.00      A    H
ATOM   2540  CG  ASP A 175      14.011  31.869  -9.639  1.00  0.00      A    C
ATOM   2541  OD1 ASP A 175      14.714  30.917 -10.048  1.00  0.00      A    O
ATOM   2542  OD2 ASP A 175      13.875  32.914 -10.313  1.00  0.00      A    O
ATOM   2543  C   ASP A 175      11.391  30.850  -7.021  1.00  0.00      A    C
ATOM   2544  O   ASP A 175      10.633  31.645  -6.482  1.00  0.00      A    O
ATOM   2545  N   TYR A 176      11.718  29.709  -6.396  1.00  0.00      A    N
ATOM   2546  HN  TYR A 176      12.019  28.933  -6.945  1.00  0.00      A    H
ATOM   2547  CA  TYR A 176      11.093  29.453  -5.094  1.00  0.00      A    C
ATOM   2548  HA  TYR A 176      10.986  30.399  -4.584  1.00  0.00      A    H
ATOM   2549  CB  TYR A 176       9.670  28.780  -5.182  1.00  0.00      A    C
ATOM   2550  HB1 TYR A 176       9.210  28.527  -4.202  1.00  0.00      A    H
ATOM   2551  HB2 TYR A 176       8.920  29.475  -5.616  1.00  0.00      A    H
ATOM   2552  CG  TYR A 176       9.655  27.477  -6.053  1.00  0.00      A    C
ATOM   2553  CD1 TYR A 176      10.081  26.178  -5.643  1.00  0.00      A    C
ATOM   2554  HD1 TYR A 176      10.453  26.027  -4.641  1.00  0.00      A    H
ATOM   2555  CE1 TYR A 176       9.887  25.104  -6.444  1.00  0.00      A    C
ATOM   2556  HE1 TYR A 176      10.112  24.074  -6.212  1.00  0.00      A    H
ATOM   2557  CZ  TYR A 176       9.396  25.294  -7.761  1.00  0.00      A    C
ATOM   2558  OH  TYR A 176       8.971  24.191  -8.503  1.00  0.00      A    O
ATOM   2559  HH  TYR A 176       9.610  23.477  -8.558  1.00  0.00      A    H
ATOM   2560  CD2 TYR A 176       9.131  27.649  -7.358  1.00  0.00      A    C
ATOM   2561  HD2 TYR A 176       8.825  28.600  -7.767  1.00  0.00      A    H
ATOM   2562  CE2 TYR A 176       9.080  26.565  -8.232  1.00  0.00      A    C
ATOM   2563  HE2 TYR A 176       8.683  26.815  -9.205  1.00  0.00      A    H
ATOM   2564  C   TYR A 176      12.043  28.600  -4.114  1.00  0.00      A    C
ATOM   2565  O   TYR A 176      12.936  27.855  -4.491  1.00  0.00      A    O
ATOM   2566  N   TRP A 177      11.741  28.640  -2.800  1.00  0.00      A    N
ATOM   2567  HN  TRP A 177      11.052  29.295  -2.500  1.00  0.00      A    H
ATOM   2568  CA  TRP A 177      12.108  27.655  -1.863  1.00  0.00      A    C
ATOM   2569  HA  TRP A 177      12.951  27.100  -2.247  1.00  0.00      A    H
ATOM   2570  CB  TRP A 177      12.225  28.166  -0.402  1.00  0.00      A    C
ATOM   2571  HB1 TRP A 177      11.265  28.508   0.038  1.00  0.00      A    H
ATOM   2572  HB2 TRP A 177      12.478  27.305   0.254  1.00  0.00      A    H
ATOM   2573  CG  TRP A 177      13.249  29.210  -0.206  1.00  0.00      A    C
ATOM   2574  CD1 TRP A 177      13.048  30.542   0.061  1.00  0.00      A    C
ATOM   2575  HD1 TRP A 177      12.030  30.900   0.090  1.00  0.00      A    H
ATOM   2576  NE1 TRP A 177      14.271  31.151  -0.119  1.00  0.00      A    N
ATOM   2577  HE1 TRP A 177      14.402  32.074   0.172  1.00  0.00      A    H
ATOM   2578  CE2 TRP A 177      15.222  30.277  -0.309  1.00  0.00      A    C
ATOM   2579  CD2 TRP A 177      14.594  29.050  -0.355  1.00  0.00      A    C
ATOM   2580  CE3 TRP A 177      15.354  27.937  -0.578  1.00  0.00      A    C
ATOM   2581  HE3 TRP A 177      15.042  26.913  -0.722  1.00  0.00      A    H
ATOM   2582  CZ3 TRP A 177      16.756  28.008  -0.641  1.00  0.00      A    C
ATOM   2583  HZ3 TRP A 177      17.324  27.089  -0.622  1.00  0.00      A    H
ATOM   2584  CZ2 TRP A 177      16.611  30.452  -0.338  1.00  0.00      A    C
ATOM   2585  HZ2 TRP A 177      17.031  31.364   0.059  1.00  0.00      A    H
ATOM   2586  CH2 TRP A 177      17.406  29.279  -0.476  1.00  0.00      A    C
ATOM   2587  HH2 TRP A 177      18.478  29.408  -0.469  1.00  0.00      A    H
ATOM   2588  C   TRP A 177      11.105  26.562  -1.710  1.00  0.00      A    C
ATOM   2589  O   TRP A 177       9.882  26.766  -1.685  1.00  0.00      A    O
ATOM   2590  N   ILE A 178      11.519  25.309  -1.511  1.00  0.00      A    N
ATOM   2591  HN  ILE A 178      12.499  25.179  -1.639  1.00  0.00      A    H
ATOM   2592  CA  ILE A 178      10.661  24.101  -1.319  1.00  0.00      A    C
ATOM   2593  HA  ILE A 178       9.645  24.356  -1.580  1.00  0.00      A    H
ATOM   2594  CB  ILE A 178      11.074  22.921  -2.197  1.00  0.00      A    C
ATOM   2595  HB  ILE A 178      12.049  22.510  -1.858  1.00  0.00      A    H
ATOM   2596  CG2 ILE A 178      10.050  21.755  -1.979  1.00  0.00      A    C
ATOM   2597 HG21 ILE A 178      10.628  20.831  -2.194  1.00  0.00      A    H
ATOM   2598 HG22 ILE A 178       9.775  21.697  -0.904  1.00  0.00      A    H
ATOM   2599 HG23 ILE A 178       9.126  21.845  -2.588  1.00  0.00      A    H
ATOM   2600  CG1 ILE A 178      11.304  23.235  -3.700  1.00  0.00      A    C
ATOM   2601 HG11 ILE A 178      10.274  23.264  -4.116  1.00  0.00      A    H
ATOM   2602 HG12 ILE A 178      11.931  24.153  -3.715  1.00  0.00      A    H
ATOM   2603  CD  ILE A 178      12.049  22.149  -4.443  1.00  0.00      A    C
ATOM   2604  HD1 ILE A 178      12.916  21.719  -3.897  1.00  0.00      A    H
ATOM   2605  HD2 ILE A 178      11.405  21.274  -4.673  1.00  0.00      A    H
ATOM   2606  HD3 ILE A 178      12.422  22.411  -5.456  1.00  0.00      A    H
ATOM   2607  C   ILE A 178      10.776  23.726   0.169  1.00  0.00      A    C
ATOM   2608  O   ILE A 178      11.835  23.366   0.638  1.00  0.00      A    O
ATOM   2609  N   VAL A 179       9.686  23.917   0.963  1.00  0.00      A    N
ATOM   2610  HN  VAL A 179       8.854  24.240   0.519  1.00  0.00      A    H
ATOM   2611  CA  VAL A 179       9.776  23.795   2.402  1.00  0.00      A    C
ATOM   2612  HA  VAL A 179      10.746  23.483   2.758  1.00  0.00      A    H
ATOM   2613  CB  VAL A 179       9.648  25.222   2.995  1.00  0.00      A    C
ATOM   2614  HB  VAL A 179       8.838  25.779   2.477  1.00  0.00      A    H
ATOM   2615  CG1 VAL A 179       9.323  25.249   4.471  1.00  0.00      A    C
ATOM   2616 HG11 VAL A 179       9.283  26.312   4.794  1.00  0.00      A    H
ATOM   2617 HG12 VAL A 179       8.321  24.833   4.710  1.00  0.00      A    H
ATOM   2618 HG13 VAL A 179      10.069  24.783   5.150  1.00  0.00      A    H
ATOM   2619  CG2 VAL A 179      10.908  26.106   2.688  1.00  0.00      A    C
ATOM   2620 HG21 VAL A 179      10.698  27.144   3.023  1.00  0.00      A    H
ATOM   2621 HG22 VAL A 179      11.762  25.712   3.279  1.00  0.00      A    H
ATOM   2622 HG23 VAL A 179      11.225  26.091   1.623  1.00  0.00      A    H
ATOM   2623  C   VAL A 179       8.744  22.841   2.889  1.00  0.00      A    C
ATOM   2624  O   VAL A 179       7.653  22.809   2.275  1.00  0.00      A    O
ATOM   2625  N   ARG A 180       8.974  22.099   3.971  1.00  0.00      A    N
ATOM   2626  HN  ARG A 180       9.873  22.202   4.389  1.00  0.00      A    H
ATOM   2627  CA  ARG A 180       8.014  21.177   4.624  1.00  0.00      A    C
ATOM   2628  HA  ARG A 180       7.268  20.736   3.979  1.00  0.00      A    H
ATOM   2629  CB  ARG A 180       8.724  20.122   5.446  1.00  0.00      A    C
ATOM   2630  HB1 ARG A 180       9.585  20.481   6.049  1.00  0.00      A    H
ATOM   2631  HB2 ARG A 180       8.115  19.600   6.214  1.00  0.00      A    H
ATOM   2632  CG  ARG A 180       9.300  18.970   4.552  1.00  0.00      A    C
ATOM   2633  HG1 ARG A 180       8.595  18.234   4.110  1.00  0.00      A    H
ATOM   2634  HG2 ARG A 180       9.913  19.322   3.695  1.00  0.00      A    H
ATOM   2635  CD  ARG A 180      10.295  17.991   5.316  1.00  0.00      A    C
ATOM   2636  HD1 ARG A 180      11.168  17.540   4.797  1.00  0.00      A    H
ATOM   2637  HD2 ARG A 180      10.711  18.661   6.099  1.00  0.00      A    H
ATOM   2638  NE  ARG A 180       9.427  16.929   6.061  1.00  0.00      A    N
ATOM   2639  HE  ARG A 180       8.431  16.971   6.131  1.00  0.00      A    H
ATOM   2640  CZ  ARG A 180      10.051  15.815   6.486  1.00  0.00      A    C
ATOM   2641  NH1 ARG A 180      11.371  15.712   6.379  1.00  0.00      A    N
ATOM   2642 HH11 ARG A 180      12.025  16.456   6.516  1.00  0.00      A    H
ATOM   2643 HH12 ARG A 180      11.707  14.969   6.957  1.00  0.00      A    H
ATOM   2644  NH2 ARG A 180       9.436  14.753   7.020  1.00  0.00      A    N
ATOM   2645 HH21 ARG A 180       8.495  14.499   6.795  1.00  0.00      A    H
ATOM   2646 HH22 ARG A 180       9.972  13.949   7.280  1.00  0.00      A    H
ATOM   2647  C   ARG A 180       7.256  22.032   5.609  1.00  0.00      A    C
ATOM   2648  O   ARG A 180       7.781  22.519   6.599  1.00  0.00      A    O
ATOM   2649  N   ASN A 181       5.961  22.312   5.375  1.00  0.00      A    N
ATOM   2650  HN  ASN A 181       5.459  21.961   4.589  1.00  0.00      A    H
ATOM   2651  CA  ASN A 181       5.144  22.905   6.325  1.00  0.00      A    C
ATOM   2652  HA  ASN A 181       5.668  23.688   6.851  1.00  0.00      A    H
ATOM   2653  CB  ASN A 181       3.872  23.645   5.640  1.00  0.00      A    C
ATOM   2654  HB1 ASN A 181       4.248  24.262   4.796  1.00  0.00      A    H
ATOM   2655  HB2 ASN A 181       3.180  22.862   5.261  1.00  0.00      A    H
ATOM   2656  CG  ASN A 181       3.075  24.629   6.476  1.00  0.00      A    C
ATOM   2657  OD1 ASN A 181       3.626  25.327   7.342  1.00  0.00      A    O
ATOM   2658  ND2 ASN A 181       1.712  24.603   6.378  1.00  0.00      A    N
ATOM   2659 HD21 ASN A 181       1.250  25.092   7.118  1.00  0.00      A    H
ATOM   2660 HD22 ASN A 181       1.270  24.272   5.544  1.00  0.00      A    H
ATOM   2661  C   ASN A 181       4.635  21.957   7.377  1.00  0.00      A    C
ATOM   2662  O   ASN A 181       3.838  21.026   7.183  1.00  0.00      A    O
ATOM   2663  N   SER A 182       5.111  22.094   8.635  1.00  0.00      A    N
ATOM   2664  HN  SER A 182       5.804  22.790   8.803  1.00  0.00      A    H
ATOM   2665  CA  SER A 182       4.989  21.138   9.707  1.00  0.00      A    C
ATOM   2666  HA  SER A 182       5.185  20.177   9.257  1.00  0.00      A    H
ATOM   2667  CB  SER A 182       5.998  21.497  10.813  1.00  0.00      A    C
ATOM   2668  HB1 SER A 182       5.777  22.534  11.144  1.00  0.00      A    H
ATOM   2669  HB2 SER A 182       5.925  20.782  11.660  1.00  0.00      A    H
ATOM   2670  OG  SER A 182       7.319  21.466  10.238  1.00  0.00      A    O
ATOM   2671  HG1 SER A 182       8.006  21.837  10.796  1.00  0.00      A    H
ATOM   2672  C   SER A 182       3.640  21.097  10.405  1.00  0.00      A    C
ATOM   2673  O   SER A 182       3.478  20.840  11.573  1.00  0.00      A    O
ATOM   2674  N   TRP A 183       2.619  21.318   9.627  1.00  0.00      A    N
ATOM   2675  HN  TRP A 183       2.813  21.543   8.675  1.00  0.00      A    H
ATOM   2676  CA  TRP A 183       1.254  21.353  10.172  1.00  0.00      A    C
ATOM   2677  HA  TRP A 183       1.321  21.225  11.242  1.00  0.00      A    H
ATOM   2678  CB  TRP A 183       0.510  22.581   9.729  1.00  0.00      A    C
ATOM   2679  HB1 TRP A 183       0.368  22.731   8.637  1.00  0.00      A    H
ATOM   2680  HB2 TRP A 183      -0.524  22.484  10.122  1.00  0.00      A    H
ATOM   2681  CG  TRP A 183       1.020  23.852  10.401  1.00  0.00      A    C
ATOM   2682  CD1 TRP A 183       1.893  24.071  11.458  1.00  0.00      A    C
ATOM   2683  HD1 TRP A 183       2.150  23.246  12.105  1.00  0.00      A    H
ATOM   2684  NE1 TRP A 183       1.857  25.425  11.832  1.00  0.00      A    N
ATOM   2685  HE1 TRP A 183       2.186  25.901  12.618  1.00  0.00      A    H
ATOM   2686  CE2 TRP A 183       0.929  26.083  11.007  1.00  0.00      A    C
ATOM   2687  CD2 TRP A 183       0.433  25.081  10.145  1.00  0.00      A    C
ATOM   2688  CE3 TRP A 183      -0.469  25.395   9.190  1.00  0.00      A    C
ATOM   2689  HE3 TRP A 183      -0.796  24.635   8.495  1.00  0.00      A    H
ATOM   2690  CZ3 TRP A 183      -0.806  26.759   9.033  1.00  0.00      A    C
ATOM   2691  HZ3 TRP A 183      -1.538  26.894   8.251  1.00  0.00      A    H
ATOM   2692  CZ2 TRP A 183       0.548  27.423  10.905  1.00  0.00      A    C
ATOM   2693  HZ2 TRP A 183       0.944  28.130  11.619  1.00  0.00      A    H
ATOM   2694  CH2 TRP A 183      -0.472  27.708   9.975  1.00  0.00      A    C
ATOM   2695  HH2 TRP A 183      -0.831  28.725   9.909  1.00  0.00      A    H
ATOM   2696  C   TRP A 183       0.456  20.186   9.844  1.00  0.00      A    C
ATOM   2697  O   TRP A 183      -0.141  19.627  10.732  1.00  0.00      A    O
ATOM   2698  N   GLY A 184       0.395  19.788   8.582  1.00  0.00      A    N
ATOM   2699  HN  GLY A 184       1.006  20.231   7.930  1.00  0.00      A    H
ATOM   2700  CA  GLY A 184      -0.436  18.628   8.166  1.00  0.00      A    C
ATOM   2701  HA1 GLY A 184      -0.175  17.751   8.739  1.00  0.00      A    H
ATOM   2702  HA2 GLY A 184      -1.472  18.900   8.311  1.00  0.00      A    H
ATOM   2703  C   GLY A 184      -0.214  18.290   6.729  1.00  0.00      A    C
ATOM   2704  O   GLY A 184       0.362  19.092   5.984  1.00  0.00      A    O
ATOM   2705  N   SER A 185      -0.661  17.073   6.346  1.00  0.00      A    N
ATOM   2706  HN  SER A 185      -0.925  16.385   7.017  1.00  0.00      A    H
ATOM   2707  CA  SER A 185      -0.608  16.476   5.054  1.00  0.00      A    C
ATOM   2708  HA  SER A 185       0.339  16.635   4.560  1.00  0.00      A    H
ATOM   2709  CB  SER A 185      -0.894  14.999   5.124  1.00  0.00      A    C
ATOM   2710  HB1 SER A 185      -0.964  14.550   4.110  1.00  0.00      A    H
ATOM   2711  HB2 SER A 185      -0.075  14.477   5.662  1.00  0.00      A    H
ATOM   2712  OG  SER A 185      -2.084  14.675   5.896  1.00  0.00      A    O
ATOM   2713  HG1 SER A 185      -1.864  13.877   6.383  1.00  0.00      A    H
ATOM   2714  C   SER A 185      -1.683  17.015   4.158  1.00  0.00      A    C
ATOM   2715  O   SER A 185      -1.367  17.051   2.965  1.00  0.00      A    O
ATOM   2716  N   ASP A 186      -2.850  17.402   4.702  1.00  0.00      A    N
ATOM   2717  HN  ASP A 186      -2.932  17.175   5.670  1.00  0.00      A    H
ATOM   2718  CA  ASP A 186      -3.945  17.955   3.833  1.00  0.00      A    C
ATOM   2719  HA  ASP A 186      -3.972  17.474   2.866  1.00  0.00      A    H
ATOM   2720  CB  ASP A 186      -5.322  17.673   4.405  1.00  0.00      A    C
ATOM   2721  HB1 ASP A 186      -5.514  18.314   5.292  1.00  0.00      A    H
ATOM   2722  HB2 ASP A 186      -6.058  17.987   3.635  1.00  0.00      A    H
ATOM   2723  CG  ASP A 186      -5.481  16.196   4.727  1.00  0.00      A    C
ATOM   2724  OD1 ASP A 186      -5.563  15.395   3.774  1.00  0.00      A    O
ATOM   2725  OD2 ASP A 186      -5.803  15.849   5.915  1.00  0.00      A    O
ATOM   2726  C   ASP A 186      -3.803  19.420   3.475  1.00  0.00      A    C
ATOM   2727  O   ASP A 186      -4.482  19.886   2.545  1.00  0.00      A    O
ATOM   2728  N   TRP A 187      -2.899  20.074   4.294  1.00  0.00      A    N
ATOM   2729  HN  TRP A 187      -2.391  19.544   4.969  1.00  0.00      A    H
ATOM   2730  CA  TRP A 187      -2.426  21.413   4.093  1.00  0.00      A    C
ATOM   2731  HA  TRP A 187      -3.330  22.004   4.126  1.00  0.00      A    H
ATOM   2732  CB  TRP A 187      -1.397  21.834   5.165  1.00  0.00      A    C
ATOM   2733  HB1 TRP A 187      -1.720  21.463   6.161  1.00  0.00      A    H
ATOM   2734  HB2 TRP A 187      -0.440  21.287   5.025  1.00  0.00      A    H
ATOM   2735  CG  TRP A 187      -1.238  23.373   5.152  1.00  0.00      A    C
ATOM   2736  CD1 TRP A 187      -2.014  24.328   5.662  1.00  0.00      A    C
ATOM   2737  HD1 TRP A 187      -2.861  24.191   6.318  1.00  0.00      A    H
ATOM   2738  NE1 TRP A 187      -1.479  25.584   5.244  1.00  0.00      A    N
ATOM   2739  HE1 TRP A 187      -1.787  26.486   5.455  1.00  0.00      A    H
ATOM   2740  CE2 TRP A 187      -0.532  25.393   4.319  1.00  0.00      A    C
ATOM   2741  CD2 TRP A 187      -0.301  24.010   4.220  1.00  0.00      A    C
ATOM   2742  CE3 TRP A 187       0.584  23.466   3.271  1.00  0.00      A    C
ATOM   2743  HE3 TRP A 187       0.837  22.428   3.114  1.00  0.00      A    H
ATOM   2744  CZ3 TRP A 187       1.270  24.420   2.508  1.00  0.00      A    C
ATOM   2745  HZ3 TRP A 187       1.890  24.161   1.662  1.00  0.00      A    H
ATOM   2746  CZ2 TRP A 187       0.189  26.329   3.577  1.00  0.00      A    C
ATOM   2747  HZ2 TRP A 187       0.145  27.403   3.680  1.00  0.00      A    H
ATOM   2748  CH2 TRP A 187       1.105  25.786   2.669  1.00  0.00      A    C
ATOM   2749  HH2 TRP A 187       1.747  26.415   2.069  1.00  0.00      A    H
ATOM   2750  C   TRP A 187      -1.869  21.731   2.652  1.00  0.00      A    C
ATOM   2751  O   TRP A 187      -1.074  20.965   2.112  1.00  0.00      A    O
ATOM   2752  N   GLY A 188      -2.375  22.797   1.955  1.00  0.00      A    N
ATOM   2753  HN  GLY A 188      -3.169  23.270   2.331  1.00  0.00      A    H
ATOM   2754  CA  GLY A 188      -2.007  23.344   0.646  1.00  0.00      A    C
ATOM   2755  HA1 GLY A 188      -2.827  23.798   0.108  1.00  0.00      A    H
ATOM   2756  HA2 GLY A 188      -1.149  23.998   0.697  1.00  0.00      A    H
ATOM   2757  C   GLY A 188      -1.522  22.346  -0.377  1.00  0.00      A    C
ATOM   2758  O   GLY A 188      -2.273  21.559  -0.871  1.00  0.00      A    O
ATOM   2759  N   GLU A 189      -0.267  22.423  -0.813  1.00  0.00      A    N
ATOM   2760  HN  GLU A 189       0.411  23.088  -0.509  1.00  0.00      A    H
ATOM   2761  CA  GLU A 189       0.291  21.508  -1.821  1.00  0.00      A    C
ATOM   2762  HA  GLU A 189      -0.477  21.062  -2.436  1.00  0.00      A    H
ATOM   2763  CB  GLU A 189       1.273  22.231  -2.765  1.00  0.00      A    C
ATOM   2764  HB1 GLU A 189       2.024  22.777  -2.154  1.00  0.00      A    H
ATOM   2765  HB2 GLU A 189       1.813  21.435  -3.319  1.00  0.00      A    H
ATOM   2766  CG  GLU A 189       0.641  23.124  -3.843  1.00  0.00      A    C
ATOM   2767  HG1 GLU A 189       0.128  22.588  -4.670  1.00  0.00      A    H
ATOM   2768  HG2 GLU A 189      -0.147  23.771  -3.402  1.00  0.00      A    H
ATOM   2769  CD  GLU A 189       1.717  23.935  -4.541  1.00  0.00      A    C
ATOM   2770  OE1 GLU A 189       1.297  24.835  -5.365  1.00  0.00      A    O
ATOM   2771  OE2 GLU A 189       2.942  23.834  -4.329  1.00  0.00      A    O
ATOM   2772  C   GLU A 189       0.932  20.330  -1.118  1.00  0.00      A    C
ATOM   2773  O   GLU A 189       2.082  19.946  -1.246  1.00  0.00      A    O
ATOM   2774  N   ASP A 190       0.114  19.607  -0.334  1.00  0.00      A    N
ATOM   2775  HN  ASP A 190      -0.812  19.934  -0.163  1.00  0.00      A    H
ATOM   2776  CA  ASP A 190       0.340  18.323   0.292  1.00  0.00      A    C
ATOM   2777  HA  ASP A 190      -0.550  18.066   0.848  1.00  0.00      A    H
ATOM   2778  CB  ASP A 190       0.654  17.266  -0.873  1.00  0.00      A    C
ATOM   2779  HB1 ASP A 190       1.530  17.551  -1.495  1.00  0.00      A    H
ATOM   2780  HB2 ASP A 190       0.803  16.243  -0.466  1.00  0.00      A    H
ATOM   2781  CG  ASP A 190      -0.520  17.181  -1.826  1.00  0.00      A    C
ATOM   2782  OD1 ASP A 190      -1.586  16.658  -1.353  1.00  0.00      A    O
ATOM   2783  OD2 ASP A 190      -0.334  17.453  -3.038  1.00  0.00      A    O
ATOM   2784  C   ASP A 190       1.359  18.419   1.374  1.00  0.00      A    C
ATOM   2785  O   ASP A 190       2.271  17.674   1.490  1.00  0.00      A    O
ATOM   2786  N   GLY A 191       1.199  19.453   2.182  1.00  0.00      A    N
ATOM   2787  HN  GLY A 191       0.571  20.215   2.043  1.00  0.00      A    H
ATOM   2788  CA  GLY A 191       2.162  19.667   3.285  1.00  0.00      A    C
ATOM   2789  HA1 GLY A 191       1.691  20.293   4.028  1.00  0.00      A    H
ATOM   2790  HA2 GLY A 191       2.414  18.714   3.726  1.00  0.00      A    H
ATOM   2791  C   GLY A 191       3.399  20.428   2.940  1.00  0.00      A    C
ATOM   2792  O   GLY A 191       4.206  20.818   3.784  1.00  0.00      A    O
ATOM   2793  N   TYR A 192       3.684  20.702   1.681  1.00  0.00      A    N
ATOM   2794  HN  TYR A 192       3.089  20.288   0.996  1.00  0.00      A    H
ATOM   2795  CA  TYR A 192       4.786  21.525   1.254  1.00  0.00      A    C
ATOM   2796  HA  TYR A 192       5.481  21.738   2.053  1.00  0.00      A    H
ATOM   2797  CB  TYR A 192       5.517  20.839   0.090  1.00  0.00      A    C
ATOM   2798  HB1 TYR A 192       4.801  20.563  -0.714  1.00  0.00      A    H
ATOM   2799  HB2 TYR A 192       6.207  21.551  -0.410  1.00  0.00      A    H
ATOM   2800  CG  TYR A 192       6.183  19.559   0.499  1.00  0.00      A    C
ATOM   2801  CD1 TYR A 192       5.420  18.349   0.704  1.00  0.00      A    C
ATOM   2802  HD1 TYR A 192       4.367  18.338   0.466  1.00  0.00      A    H
ATOM   2803  CE1 TYR A 192       6.065  17.196   1.199  1.00  0.00      A    C
ATOM   2804  HE1 TYR A 192       5.503  16.299   1.417  1.00  0.00      A    H
ATOM   2805  CZ  TYR A 192       7.365  17.304   1.653  1.00  0.00      A    C
ATOM   2806  OH  TYR A 192       8.057  16.251   2.234  1.00  0.00      A    O
ATOM   2807  HH  TYR A 192       7.549  15.439   2.296  1.00  0.00      A    H
ATOM   2808  CD2 TYR A 192       7.490  19.641   0.815  1.00  0.00      A    C
ATOM   2809  HD2 TYR A 192       7.979  20.600   0.728  1.00  0.00      A    H
ATOM   2810  CE2 TYR A 192       8.078  18.505   1.351  1.00  0.00      A    C
ATOM   2811  HE2 TYR A 192       9.053  18.417   1.808  1.00  0.00      A    H
ATOM   2812  C   TYR A 192       4.276  22.893   0.717  1.00  0.00      A    C
ATOM   2813  O   TYR A 192       3.181  23.013   0.176  1.00  0.00      A    O
ATOM   2814  N   ILE A 193       5.185  23.930   0.859  1.00  0.00      A    N
ATOM   2815  HN  ILE A 193       6.130  23.754   1.121  1.00  0.00      A    H
ATOM   2816  CA  ILE A 193       4.922  25.337   0.503  1.00  0.00      A    C
ATOM   2817  HA  ILE A 193       3.994  25.413  -0.043  1.00  0.00      A    H
ATOM   2818  CB  ILE A 193       4.884  26.247   1.701  1.00  0.00      A    C
ATOM   2819  HB  ILE A 193       4.100  25.846   2.378  1.00  0.00      A    H
ATOM   2820  CG2 ILE A 193       6.208  26.351   2.410  1.00  0.00      A    C
ATOM   2821 HG21 ILE A 193       6.547  25.383   2.836  1.00  0.00      A    H
ATOM   2822 HG22 ILE A 193       7.015  26.689   1.724  1.00  0.00      A    H
ATOM   2823 HG23 ILE A 193       6.189  27.124   3.208  1.00  0.00      A    H
ATOM   2824  CG1 ILE A 193       4.326  27.690   1.274  1.00  0.00      A    C
ATOM   2825 HG11 ILE A 193       4.987  28.203   0.543  1.00  0.00      A    H
ATOM   2826 HG12 ILE A 193       3.397  27.553   0.679  1.00  0.00      A    H
ATOM   2827  CD  ILE A 193       4.019  28.518   2.517  1.00  0.00      A    C
ATOM   2828  HD1 ILE A 193       3.670  29.533   2.232  1.00  0.00      A    H
ATOM   2829  HD2 ILE A 193       3.285  27.871   3.045  1.00  0.00      A    H
ATOM   2830  HD3 ILE A 193       4.963  28.604   3.096  1.00  0.00      A    H
ATOM   2831  C   ILE A 193       6.052  25.736  -0.455  1.00  0.00      A    C
ATOM   2832  O   ILE A 193       7.204  25.373  -0.240  1.00  0.00      A    O
ATOM   2833  N   ARG A 194       5.738  26.432  -1.525  1.00  0.00      A    N
ATOM   2834  HN  ARG A 194       4.773  26.501  -1.768  1.00  0.00      A    H
ATOM   2835  CA  ARG A 194       6.704  26.946  -2.460  1.00  0.00      A    C
ATOM   2836  HA  ARG A 194       7.685  26.521  -2.311  1.00  0.00      A    H
ATOM   2837  CB  ARG A 194       6.382  26.695  -3.938  1.00  0.00      A    C
ATOM   2838  HB1 ARG A 194       5.363  27.047  -4.209  1.00  0.00      A    H
ATOM   2839  HB2 ARG A 194       6.991  27.313  -4.632  1.00  0.00      A    H
ATOM   2840  CG  ARG A 194       6.500  25.239  -4.217  1.00  0.00      A    C
ATOM   2841  HG1 ARG A 194       7.508  24.846  -3.964  1.00  0.00      A    H
ATOM   2842  HG2 ARG A 194       5.738  24.638  -3.675  1.00  0.00      A    H
ATOM   2843  CD  ARG A 194       6.287  24.797  -5.654  1.00  0.00      A    C
ATOM   2844  HD1 ARG A 194       6.972  25.300  -6.368  1.00  0.00      A    H
ATOM   2845  HD2 ARG A 194       6.445  23.708  -5.810  1.00  0.00      A    H
ATOM   2846  NE  ARG A 194       4.837  24.929  -6.000  1.00  0.00      A    N
ATOM   2847  HE  ARG A 194       4.157  24.556  -5.368  1.00  0.00      A    H
ATOM   2848  CZ  ARG A 194       4.376  25.187  -7.232  1.00  0.00      A    C
ATOM   2849  NH1 ARG A 194       5.238  25.339  -8.273  1.00  0.00      A    N
ATOM   2850 HH11 ARG A 194       6.181  25.258  -7.948  1.00  0.00      A    H
ATOM   2851 HH12 ARG A 194       4.985  25.319  -9.240  1.00  0.00      A    H
ATOM   2852  NH2 ARG A 194       3.043  25.214  -7.413  1.00  0.00      A    N
ATOM   2853 HH21 ARG A 194       2.450  25.046  -6.626  1.00  0.00      A    H
ATOM   2854 HH22 ARG A 194       2.671  25.465  -8.307  1.00  0.00      A    H
ATOM   2855  C   ARG A 194       6.815  28.436  -2.212  1.00  0.00      A    C
ATOM   2856  O   ARG A 194       6.030  29.201  -2.730  1.00  0.00      A    O
ATOM   2857  N   LEU A 195       7.793  28.842  -1.384  1.00  0.00      A    N
ATOM   2858  HN  LEU A 195       8.386  28.193  -0.914  1.00  0.00      A    H
ATOM   2859  CA  LEU A 195       7.854  30.249  -0.993  1.00  0.00      A    C
ATOM   2860  HA  LEU A 195       6.889  30.696  -0.807  1.00  0.00      A    H
ATOM   2861  CB  LEU A 195       8.896  30.384   0.139  1.00  0.00      A    C
ATOM   2862  HB1 LEU A 195       9.875  30.083  -0.291  1.00  0.00      A    H
ATOM   2863  HB2 LEU A 195       9.060  31.449   0.410  1.00  0.00      A    H
ATOM   2864  CG  LEU A 195       8.623  29.561   1.480  1.00  0.00      A    C
ATOM   2865  HG  LEU A 195       8.537  28.481   1.232  1.00  0.00      A    H
ATOM   2866  CD1 LEU A 195       9.739  29.761   2.619  1.00  0.00      A    C
ATOM   2867 HD11 LEU A 195       9.427  29.215   3.534  1.00  0.00      A    H
ATOM   2868 HD12 LEU A 195      10.745  29.638   2.164  1.00  0.00      A    H
ATOM   2869 HD13 LEU A 195       9.669  30.834   2.901  1.00  0.00      A    H
ATOM   2870  CD2 LEU A 195       7.294  30.003   2.107  1.00  0.00      A    C
ATOM   2871 HD21 LEU A 195       7.150  29.439   3.054  1.00  0.00      A    H
ATOM   2872 HD22 LEU A 195       7.359  31.029   2.529  1.00  0.00      A    H
ATOM   2873 HD23 LEU A 195       6.388  29.965   1.465  1.00  0.00      A    H
ATOM   2874  C   LEU A 195       8.356  31.051  -2.144  1.00  0.00      A    C
ATOM   2875  O   LEU A 195       9.304  30.675  -2.813  1.00  0.00      A    O
ATOM   2876  N   GLU A 196       7.719  32.326  -2.461  1.00  0.00      A    N
ATOM   2877  HN  GLU A 196       7.019  32.785  -1.920  1.00  0.00      A    H
ATOM   2878  CA  GLU A 196       8.142  33.107  -3.616  1.00  0.00      A    C
ATOM   2879  HA  GLU A 196       8.466  32.436  -4.397  1.00  0.00      A    H
ATOM   2880  CB  GLU A 196       7.139  34.142  -4.079  1.00  0.00      A    C
ATOM   2881  HB1 GLU A 196       6.295  33.456  -4.307  1.00  0.00      A    H
ATOM   2882  HB2 GLU A 196       6.896  34.903  -3.306  1.00  0.00      A    H
ATOM   2883  CG  GLU A 196       7.606  35.082  -5.251  1.00  0.00      A    C
ATOM   2884  HG1 GLU A 196       8.465  35.679  -4.875  1.00  0.00      A    H
ATOM   2885  HG2 GLU A 196       7.869  34.404  -6.090  1.00  0.00      A    H
ATOM   2886  CD  GLU A 196       6.462  36.004  -5.559  1.00  0.00      A    C
ATOM   2887  OE1 GLU A 196       6.179  36.963  -4.845  1.00  0.00      A    O
ATOM   2888  OE2 GLU A 196       5.747  35.741  -6.558  1.00  0.00      A    O
ATOM   2889  C   GLU A 196       9.421  33.741  -3.297  1.00  0.00      A    C
ATOM   2890  O   GLU A 196       9.513  34.358  -2.242  1.00  0.00      A    O
ATOM   2891  N   ARG A 197      10.477  33.458  -3.982  1.00  0.00      A    N
ATOM   2892  HN  ARG A 197      10.403  32.796  -4.723  1.00  0.00      A    H
ATOM   2893  CA  ARG A 197      11.804  33.995  -3.739  1.00  0.00      A    C
ATOM   2894  HA  ARG A 197      11.728  34.564  -2.824  1.00  0.00      A    H
ATOM   2895  CB  ARG A 197      12.771  32.784  -3.565  1.00  0.00      A    C
ATOM   2896  HB1 ARG A 197      12.339  32.235  -2.701  1.00  0.00      A    H
ATOM   2897  HB2 ARG A 197      12.666  32.150  -4.471  1.00  0.00      A    H
ATOM   2898  CG  ARG A 197      14.197  33.081  -3.238  1.00  0.00      A    C
ATOM   2899  HG1 ARG A 197      14.616  33.975  -3.746  1.00  0.00      A    H
ATOM   2900  HG2 ARG A 197      14.252  33.254  -2.142  1.00  0.00      A    H
ATOM   2901  CD  ARG A 197      15.033  31.873  -3.743  1.00  0.00      A    C
ATOM   2902  HD1 ARG A 197      14.782  30.972  -3.143  1.00  0.00      A    H
ATOM   2903  HD2 ARG A 197      14.885  31.645  -4.821  1.00  0.00      A    H
ATOM   2904  NE  ARG A 197      16.436  32.252  -3.439  1.00  0.00      A    N
ATOM   2905  HE  ARG A 197      16.553  33.090  -2.906  1.00  0.00      A    H
ATOM   2906  CZ  ARG A 197      17.508  31.684  -3.999  1.00  0.00      A    C
ATOM   2907  NH1 ARG A 197      17.501  30.626  -4.817  1.00  0.00      A    N
ATOM   2908 HH11 ARG A 197      16.621  30.178  -4.973  1.00  0.00      A    H
ATOM   2909 HH12 ARG A 197      18.166  30.439  -5.541  1.00  0.00      A    H
ATOM   2910  NH2 ARG A 197      18.713  32.105  -3.584  1.00  0.00      A    N
ATOM   2911 HH21 ARG A 197      18.698  32.886  -2.959  1.00  0.00      A    H
ATOM   2912 HH22 ARG A 197      19.597  31.837  -3.968  1.00  0.00      A    H
ATOM   2913  C   ARG A 197      12.327  34.903  -4.870  1.00  0.00      A    C
ATOM   2914  O   ARG A 197      12.305  34.627  -6.045  1.00  0.00      A    O
ATOM   2915  N   ASN A 198      12.661  36.151  -4.484  1.00  0.00      A    N
ATOM   2916  HN  ASN A 198      12.567  36.487  -3.550  1.00  0.00      A    H
ATOM   2917  CA  ASN A 198      13.076  37.235  -5.408  1.00  0.00      A    C
ATOM   2918  HA  ASN A 198      12.977  37.038  -6.465  1.00  0.00      A    H
ATOM   2919  CB  ASN A 198      12.332  38.580  -5.088  1.00  0.00      A    C
ATOM   2920  HB1 ASN A 198      11.234  38.442  -5.175  1.00  0.00      A    H
ATOM   2921  HB2 ASN A 198      12.477  38.881  -4.029  1.00  0.00      A    H
ATOM   2922  CG  ASN A 198      12.860  39.652  -6.042  1.00  0.00      A    C
ATOM   2923  OD1 ASN A 198      12.668  39.491  -7.270  1.00  0.00      A    O
ATOM   2924  ND2 ASN A 198      13.547  40.602  -5.472  1.00  0.00      A    N
ATOM   2925 HD21 ASN A 198      13.844  41.323  -6.098  1.00  0.00      A    H
ATOM   2926 HD22 ASN A 198      13.859  40.453  -4.534  1.00  0.00      A    H
ATOM   2927  C   ASN A 198      14.569  37.298  -5.210  1.00  0.00      A    C
ATOM   2928  O   ASN A 198      15.041  37.813  -4.240  1.00  0.00      A    O
ATOM   2929  N   ILE A 199      15.382  36.805  -6.249  1.00  0.00      A    N
ATOM   2930  HN  ILE A 199      14.961  36.393  -7.053  1.00  0.00      A    H
ATOM   2931  CA  ILE A 199      16.827  36.641  -6.285  1.00  0.00      A    C
ATOM   2932  HA  ILE A 199      17.132  36.190  -5.353  1.00  0.00      A    H
ATOM   2933  CB  ILE A 199      17.064  35.438  -7.259  1.00  0.00      A    C
ATOM   2934  HB  ILE A 199      16.760  35.764  -8.276  1.00  0.00      A    H
ATOM   2935  CG2 ILE A 199      18.641  35.131  -7.308  1.00  0.00      A    C
ATOM   2936 HG21 ILE A 199      18.993  34.980  -6.265  1.00  0.00      A    H
ATOM   2937 HG22 ILE A 199      18.958  34.221  -7.861  1.00  0.00      A    H
ATOM   2938 HG23 ILE A 199      19.207  36.007  -7.690  1.00  0.00      A    H
ATOM   2939  CG1 ILE A 199      16.206  34.252  -6.840  1.00  0.00      A    C
ATOM   2940 HG11 ILE A 199      16.293  34.175  -5.735  1.00  0.00      A    H
ATOM   2941 HG12 ILE A 199      15.148  34.372  -7.156  1.00  0.00      A    H
ATOM   2942  CD  ILE A 199      16.643  32.940  -7.567  1.00  0.00      A    C
ATOM   2943  HD1 ILE A 199      17.640  32.753  -7.113  1.00  0.00      A    H
ATOM   2944  HD2 ILE A 199      15.875  32.154  -7.408  1.00  0.00      A    H
ATOM   2945  HD3 ILE A 199      16.805  33.125  -8.651  1.00  0.00      A    H
ATOM   2946  C   ILE A 199      17.589  37.938  -6.609  1.00  0.00      A    C
ATOM   2947  O   ILE A 199      17.377  38.502  -7.701  1.00  0.00      A    O
ATOM   2948  N   GLY A 200      18.396  38.502  -5.655  1.00  0.00      A    N
ATOM   2949  HN  GLY A 200      18.456  38.042  -4.773  1.00  0.00      A    H
ATOM   2950  CA  GLY A 200      19.246  39.691  -5.940  1.00  0.00      A    C
ATOM   2951  HA1 GLY A 200      19.979  39.418  -6.685  1.00  0.00      A    H
ATOM   2952  HA2 GLY A 200      18.632  40.509  -6.287  1.00  0.00      A    H
ATOM   2953  C   GLY A 200      19.901  40.258  -4.754  1.00  0.00      A    C
ATOM   2954  O   GLY A 200      19.801  41.459  -4.604  1.00  0.00      A    O
ATOM   2955  N   GLY A 201      20.527  39.527  -3.795  1.00  0.00      A    N
ATOM   2956  HN  GLY A 201      20.576  38.534  -3.876  1.00  0.00      A    H
ATOM   2957  CA  GLY A 201      21.145  40.125  -2.626  1.00  0.00      A    C
ATOM   2958  HA1 GLY A 201      22.219  40.190  -2.721  1.00  0.00      A    H
ATOM   2959  HA2 GLY A 201      20.692  41.077  -2.390  1.00  0.00      A    H
ATOM   2960  C   GLY A 201      20.880  39.239  -1.435  1.00  0.00      A    C
ATOM   2961  O   GLY A 201      20.190  38.208  -1.441  1.00  0.00      A    O
ATOM   2962  N   PRO A 202      21.331  39.642  -0.239  1.00  0.00      A    N
ATOM   2963  CD  PRO A 202      22.279  40.738  -0.055  1.00  0.00      A    C
ATOM   2964  HD1 PRO A 202      22.012  41.687  -0.566  1.00  0.00      A    H
ATOM   2965  HD2 PRO A 202      23.227  40.402  -0.527  1.00  0.00      A    H
ATOM   2966  CA  PRO A 202      21.014  39.103   1.023  1.00  0.00      A    C
ATOM   2967  HA  PRO A 202      20.928  38.032   0.914  1.00  0.00      A    H
ATOM   2968  CB  PRO A 202      22.180  39.511   1.941  1.00  0.00      A    C
ATOM   2969  HB1 PRO A 202      21.996  39.378   3.029  1.00  0.00      A    H
ATOM   2970  HB2 PRO A 202      23.027  38.829   1.716  1.00  0.00      A    H
ATOM   2971  CG  PRO A 202      22.668  40.870   1.418  1.00  0.00      A    C
ATOM   2972  HG1 PRO A 202      22.076  41.678   1.897  1.00  0.00      A    H
ATOM   2973  HG2 PRO A 202      23.729  41.130   1.620  1.00  0.00      A    H
ATOM   2974  C   PRO A 202      19.741  39.688   1.509  1.00  0.00      A    C
ATOM   2975  O   PRO A 202      19.160  40.580   0.906  1.00  0.00      A    O
ATOM   2976  N   GLY A 203      19.279  39.260   2.718  1.00  0.00      A    N
ATOM   2977  HN  GLY A 203      19.658  38.497   3.236  1.00  0.00      A    H
ATOM   2978  CA  GLY A 203      18.003  39.908   3.222  1.00  0.00      A    C
ATOM   2979  HA1 GLY A 203      18.368  40.884   3.506  1.00  0.00      A    H
ATOM   2980  HA2 GLY A 203      17.296  39.919   2.406  1.00  0.00      A    H
ATOM   2981  C   GLY A 203      17.414  39.230   4.461  1.00  0.00      A    C
ATOM   2982  O   GLY A 203      18.065  38.497   5.235  1.00  0.00      A    O
ATOM   2983  N   ASN A 204      16.048  39.456   4.622  1.00  0.00      A    N
ATOM   2984  HN  ASN A 204      15.555  40.027   3.969  1.00  0.00      A    H
ATOM   2985  CA  ASN A 204      15.209  38.794   5.608  1.00  0.00      A    C
ATOM   2986  HA  ASN A 204      15.784  38.145   6.252  1.00  0.00      A    H
ATOM   2987  CB  ASN A 204      14.282  39.703   6.475  1.00  0.00      A    C
ATOM   2988  HB1 ASN A 204      13.522  40.230   5.860  1.00  0.00      A    H
ATOM   2989  HB2 ASN A 204      13.726  39.108   7.231  1.00  0.00      A    H
ATOM   2990  CG  ASN A 204      15.163  40.716   7.205  1.00  0.00      A    C
ATOM   2991  OD1 ASN A 204      15.195  41.949   6.996  1.00  0.00      A    O
ATOM   2992  ND2 ASN A 204      15.917  40.187   8.197  1.00  0.00      A    N
ATOM   2993 HD21 ASN A 204      16.475  40.855   8.690  1.00  0.00      A    H
ATOM   2994 HD22 ASN A 204      15.886  39.254   8.554  1.00  0.00      A    H
ATOM   2995  C   ASN A 204      14.331  37.812   4.882  1.00  0.00      A    C
ATOM   2996  O   ASN A 204      14.123  36.645   5.269  1.00  0.00      A    O
ATOM   2997  N   GLY A 205      13.933  38.242   3.685  1.00  0.00      A    N
ATOM   2998  HN  GLY A 205      14.106  39.196   3.453  1.00  0.00      A    H
ATOM   2999  CA  GLY A 205      13.279  37.254   2.780  1.00  0.00      A    C
ATOM   3000  HA1 GLY A 205      13.365  37.679   1.791  1.00  0.00      A    H
ATOM   3001  HA2 GLY A 205      13.783  36.300   2.825  1.00  0.00      A    H
ATOM   3002  C   GLY A 205      11.822  36.969   2.926  1.00  0.00      A    C
ATOM   3003  O   GLY A 205      10.989  37.607   3.599  1.00  0.00      A    O
ATOM   3004  N   LYS A 206      11.372  35.807   2.434  1.00  0.00      A    N
ATOM   3005  HN  LYS A 206      12.062  35.306   1.918  1.00  0.00      A    H
ATOM   3006  CA  LYS A 206       9.967  35.396   2.448  1.00  0.00      A    C
ATOM   3007  HA  LYS A 206       9.365  36.273   2.261  1.00  0.00      A    H
ATOM   3008  CB  LYS A 206       9.653  34.413   1.240  1.00  0.00      A    C
ATOM   3009  HB1 LYS A 206      10.134  34.905   0.368  1.00  0.00      A    H
ATOM   3010  HB2 LYS A 206      10.169  33.436   1.356  1.00  0.00      A    H
ATOM   3011  CG  LYS A 206       8.194  34.178   1.022  1.00  0.00      A    C
ATOM   3012  HG1 LYS A 206       8.154  33.595   0.077  1.00  0.00      A    H
ATOM   3013  HG2 LYS A 206       7.851  33.416   1.754  1.00  0.00      A    H
ATOM   3014  CD  LYS A 206       7.228  35.374   0.879  1.00  0.00      A    C
ATOM   3015  HD1 LYS A 206       6.277  34.992   0.451  1.00  0.00      A    H
ATOM   3016  HD2 LYS A 206       6.841  35.720   1.861  1.00  0.00      A    H
ATOM   3017  CE  LYS A 206       7.756  36.513  -0.050  1.00  0.00      A    C
ATOM   3018  HE1 LYS A 206       8.574  37.051   0.476  1.00  0.00      A    H
ATOM   3019  HE2 LYS A 206       8.182  36.198  -1.026  1.00  0.00      A    H
ATOM   3020  NZ  LYS A 206       6.687  37.568  -0.382  1.00  0.00      A    N
ATOM   3021  HZ1 LYS A 206       6.424  37.990   0.531  1.00  0.00      A    H
ATOM   3022  HZ2 LYS A 206       7.071  38.192  -1.120  1.00  0.00      A    H
ATOM   3023  HZ3 LYS A 206       5.857  37.012  -0.670  1.00  0.00      A    H
ATOM   3024  C   LYS A 206       9.614  34.659   3.690  1.00  0.00      A    C
ATOM   3025  O   LYS A 206      10.127  33.548   3.862  1.00  0.00      A    O
ATOM   3026  N   CYS A 207       8.746  35.252   4.493  1.00  0.00      A    N
ATOM   3027  HN  CYS A 207       8.331  36.148   4.357  1.00  0.00      A    H
ATOM   3028  CA  CYS A 207       8.232  34.719   5.753  1.00  0.00      A    C
ATOM   3029  HA  CYS A 207       7.527  35.382   6.233  1.00  0.00      A    H
ATOM   3030  CB  CYS A 207       7.549  33.340   5.689  1.00  0.00      A    C
ATOM   3031  HB1 CYS A 207       8.362  32.600   5.526  1.00  0.00      A    H
ATOM   3032  HB2 CYS A 207       7.144  33.104   6.696  1.00  0.00      A    H
ATOM   3033  SG  CYS A 207       6.238  33.211   4.460  1.00  0.00      A    S
ATOM   3034  C   CYS A 207       9.257  34.594   6.841  1.00  0.00      A    C
ATOM   3035  O   CYS A 207       8.947  34.507   8.057  1.00  0.00      A    O
ATOM   3036  N   GLY A 208      10.584  34.702   6.546  1.00  0.00      A    N
ATOM   3037  HN  GLY A 208      10.802  34.774   5.575  1.00  0.00      A    H
ATOM   3038  CA  GLY A 208      11.751  34.897   7.394  1.00  0.00      A    C
ATOM   3039  HA1 GLY A 208      12.261  35.809   7.123  1.00  0.00      A    H
ATOM   3040  HA2 GLY A 208      11.536  34.763   8.444  1.00  0.00      A    H
ATOM   3041  C   GLY A 208      12.656  33.833   7.224  1.00  0.00      A    C
ATOM   3042  O   GLY A 208      13.395  33.454   8.121  1.00  0.00      A    O
ATOM   3043  N   ILE A 209      12.652  33.220   6.009  1.00  0.00      A    N
ATOM   3044  HN  ILE A 209      12.142  33.518   5.205  1.00  0.00      A    H
ATOM   3045  CA  ILE A 209      13.509  32.047   5.657  1.00  0.00      A    C
ATOM   3046  HA  ILE A 209      13.357  31.287   6.410  1.00  0.00      A    H
ATOM   3047  CB  ILE A 209      13.067  31.451   4.346  1.00  0.00      A    C
ATOM   3048  HB  ILE A 209      11.957  31.475   4.378  1.00  0.00      A    H
ATOM   3049  CG2 ILE A 209      13.582  32.468   3.239  1.00  0.00      A    C
ATOM   3050 HG21 ILE A 209      13.574  33.522   3.592  1.00  0.00      A    H
ATOM   3051 HG22 ILE A 209      14.573  32.071   2.933  1.00  0.00      A    H
ATOM   3052 HG23 ILE A 209      13.010  32.372   2.291  1.00  0.00      A    H
ATOM   3053  CG1 ILE A 209      13.490  30.056   4.067  1.00  0.00      A    C
ATOM   3054 HG11 ILE A 209      13.527  29.915   2.966  1.00  0.00      A    H
ATOM   3055 HG12 ILE A 209      14.545  30.043   4.413  1.00  0.00      A    H
ATOM   3056  CD  ILE A 209      12.662  29.000   4.775  1.00  0.00      A    C
ATOM   3057  HD1 ILE A 209      11.574  29.182   4.641  1.00  0.00      A    H
ATOM   3058  HD2 ILE A 209      12.837  27.997   4.332  1.00  0.00      A    H
ATOM   3059  HD3 ILE A 209      12.859  28.961   5.867  1.00  0.00      A    H
ATOM   3060  C   ILE A 209      15.055  32.280   5.746  1.00  0.00      A    C
ATOM   3061  O   ILE A 209      15.804  31.323   6.144  1.00  0.00      A    O
ATOM   3062  N   SER A 210      15.617  33.456   5.426  1.00  0.00      A    N
ATOM   3063  HN  SER A 210      15.017  34.198   5.136  1.00  0.00      A    H
ATOM   3064  CA  SER A 210      17.049  33.748   5.567  1.00  0.00      A    C
ATOM   3065  HA  SER A 210      17.671  32.899   5.323  1.00  0.00      A    H
ATOM   3066  CB  SER A 210      17.435  35.041   4.787  1.00  0.00      A    C
ATOM   3067  HB1 SER A 210      16.939  35.932   5.227  1.00  0.00      A    H
ATOM   3068  HB2 SER A 210      18.530  35.221   4.844  1.00  0.00      A    H
ATOM   3069  OG  SER A 210      17.011  34.972   3.452  1.00  0.00      A    O
ATOM   3070  HG1 SER A 210      17.007  35.860   3.086  1.00  0.00      A    H
ATOM   3071  C   SER A 210      17.522  33.969   6.989  1.00  0.00      A    C
ATOM   3072  O   SER A 210      18.705  34.026   7.274  1.00  0.00      A    O
ATOM   3073  N   MET A 211      16.553  34.038   7.935  1.00  0.00      A    N
ATOM   3074  HN  MET A 211      15.577  34.023   7.729  1.00  0.00      A    H
ATOM   3075  CA  MET A 211      16.886  34.597   9.235  1.00  0.00      A    C
ATOM   3076  HA  MET A 211      17.709  35.286   9.120  1.00  0.00      A    H
ATOM   3077  CB  MET A 211      15.623  35.296   9.769  1.00  0.00      A    C
ATOM   3078  HB1 MET A 211      14.729  34.639   9.717  1.00  0.00      A    H
ATOM   3079  HB2 MET A 211      15.740  35.506  10.854  1.00  0.00      A    H
ATOM   3080  CG  MET A 211      15.357  36.631   9.106  1.00  0.00      A    C
ATOM   3081  HG1 MET A 211      16.231  37.306   9.230  1.00  0.00      A    H
ATOM   3082  HG2 MET A 211      15.331  36.439   8.012  1.00  0.00      A    H
ATOM   3083  SD  MET A 211      13.847  37.422   9.578  1.00  0.00      A    S
ATOM   3084  CE  MET A 211      14.267  37.741  11.276  1.00  0.00      A    C
ATOM   3085  HE1 MET A 211      14.648  36.848  11.817  1.00  0.00      A    H
ATOM   3086  HE2 MET A 211      14.937  38.626  11.238  1.00  0.00      A    H
ATOM   3087  HE3 MET A 211      13.323  38.131  11.713  1.00  0.00      A    H
ATOM   3088  C   MET A 211      17.392  33.697  10.345  1.00  0.00      A    C
ATOM   3089  O   MET A 211      18.452  33.776  10.963  1.00  0.00      A    O
ATOM   3090  N   GLU A 212      16.481  32.779  10.690  1.00  0.00      A    N
ATOM   3091  HN  GLU A 212      15.658  32.643  10.144  1.00  0.00      A    H
ATOM   3092  CA  GLU A 212      16.725  31.849  11.775  1.00  0.00      A    C
ATOM   3093  HA  GLU A 212      17.733  31.863  12.162  1.00  0.00      A    H
ATOM   3094  CB  GLU A 212      15.928  32.071  13.044  1.00  0.00      A    C
ATOM   3095  HB1 GLU A 212      14.869  32.016  12.712  1.00  0.00      A    H
ATOM   3096  HB2 GLU A 212      15.924  31.245  13.788  1.00  0.00      A    H
ATOM   3097  CG  GLU A 212      16.277  33.408  13.747  1.00  0.00      A    C
ATOM   3098  HG1 GLU A 212      16.668  34.163  13.032  1.00  0.00      A    H
ATOM   3099  HG2 GLU A 212      15.380  33.858  14.222  1.00  0.00      A    H
ATOM   3100  CD  GLU A 212      17.305  33.068  14.806  1.00  0.00      A    C
ATOM   3101  OE1 GLU A 212      17.035  33.090  16.060  1.00  0.00      A    O
ATOM   3102  OE2 GLU A 212      18.488  32.838  14.455  1.00  0.00      A    O
ATOM   3103  C   GLU A 212      16.695  30.319  11.514  1.00  0.00      A    C
ATOM   3104  O   GLU A 212      15.851  29.538  11.984  1.00  0.00      A    O
ATOM   3105  N   PRO A 213      17.655  29.718  10.726  1.00  0.00      A    N
ATOM   3106  CD  PRO A 213      18.397  30.430   9.723  1.00  0.00      A    C
ATOM   3107  HD1 PRO A 213      19.132  31.088  10.234  1.00  0.00      A    H
ATOM   3108  HD2 PRO A 213      17.721  30.944   9.006  1.00  0.00      A    H
ATOM   3109  CA  PRO A 213      17.772  28.285  10.463  1.00  0.00      A    C
ATOM   3110  HA  PRO A 213      16.793  27.853  10.612  1.00  0.00      A    H
ATOM   3111  CB  PRO A 213      18.483  28.127   9.041  1.00  0.00      A    C
ATOM   3112  HB1 PRO A 213      19.044  27.177   8.905  1.00  0.00      A    H
ATOM   3113  HB2 PRO A 213      17.729  28.174   8.227  1.00  0.00      A    H
ATOM   3114  CG  PRO A 213      19.298  29.427   9.005  1.00  0.00      A    C
ATOM   3115  HG1 PRO A 213      20.308  29.226   9.422  1.00  0.00      A    H
ATOM   3116  HG2 PRO A 213      19.472  29.699   7.942  1.00  0.00      A    H
ATOM   3117  C   PRO A 213      18.631  27.701  11.540  1.00  0.00      A    C
ATOM   3118  O   PRO A 213      19.468  28.366  12.114  1.00  0.00      A    O
ATOM   3119  N   SER A 214      18.429  26.373  11.784  1.00  0.00      A    N
ATOM   3120  HN  SER A 214      17.603  25.960  11.409  1.00  0.00      A    H
ATOM   3121  CA  SER A 214      19.183  25.621  12.734  1.00  0.00      A    C
ATOM   3122  HA  SER A 214      20.092  26.141  12.999  1.00  0.00      A    H
ATOM   3123  CB  SER A 214      18.314  25.313  14.015  1.00  0.00      A    C
ATOM   3124  HB1 SER A 214      17.949  26.274  14.435  1.00  0.00      A    H
ATOM   3125  HB2 SER A 214      17.348  24.801  13.816  1.00  0.00      A    H
ATOM   3126  OG  SER A 214      19.041  24.561  15.001  1.00  0.00      A    O
ATOM   3127  HG1 SER A 214      18.882  25.013  15.833  1.00  0.00      A    H
ATOM   3128  C   SER A 214      19.380  24.266  12.036  1.00  0.00      A    C
ATOM   3129  O   SER A 214      18.827  24.024  10.988  1.00  0.00      A    O
ATOM   3130  N   TYR A 215      20.178  23.380  12.601  1.00  0.00      A    N
ATOM   3131  HN  TYR A 215      20.700  23.723  13.378  1.00  0.00      A    H
ATOM   3132  CA  TYR A 215      20.399  22.076  12.071  1.00  0.00      A    C
ATOM   3133  HA  TYR A 215      19.408  21.707  11.852  1.00  0.00      A    H
ATOM   3134  CB  TYR A 215      21.235  22.269  10.789  1.00  0.00      A    C
ATOM   3135  HB1 TYR A 215      20.760  23.073  10.187  1.00  0.00      A    H
ATOM   3136  HB2 TYR A 215      22.298  22.535  10.974  1.00  0.00      A    H
ATOM   3137  CG  TYR A 215      21.183  21.029   9.999  1.00  0.00      A    C
ATOM   3138  CD1 TYR A 215      19.989  20.616   9.291  1.00  0.00      A    C
ATOM   3139  HD1 TYR A 215      19.083  21.197   9.379  1.00  0.00      A    H
ATOM   3140  CE1 TYR A 215      19.915  19.330   8.717  1.00  0.00      A    C
ATOM   3141  HE1 TYR A 215      18.959  18.995   8.341  1.00  0.00      A    H
ATOM   3142  CZ  TYR A 215      21.095  18.588   8.697  1.00  0.00      A    C
ATOM   3143  OH  TYR A 215      21.082  17.482   7.917  1.00  0.00      A    O
ATOM   3144  HH  TYR A 215      22.007  17.225   7.907  1.00  0.00      A    H
ATOM   3145  CD2 TYR A 215      22.321  20.301   9.950  1.00  0.00      A    C
ATOM   3146  HD2 TYR A 215      23.224  20.583  10.471  1.00  0.00      A    H
ATOM   3147  CE2 TYR A 215      22.302  19.032   9.313  1.00  0.00      A    C
ATOM   3148  HE2 TYR A 215      23.231  18.550   9.046  1.00  0.00      A    H
ATOM   3149  C   TYR A 215      21.057  21.202  13.150  1.00  0.00      A    C
ATOM   3150  O   TYR A 215      21.966  21.663  13.867  1.00  0.00      A    O
ATOM   3151  N   PRO A 216      20.678  19.847  13.244  1.00  0.00      A    N
ATOM   3152  CD  PRO A 216      19.482  19.322  12.621  1.00  0.00      A    C
ATOM   3153  HD1 PRO A 216      19.479  19.686  11.571  1.00  0.00      A    H
ATOM   3154  HD2 PRO A 216      18.556  19.737  13.075  1.00  0.00      A    H
ATOM   3155  CA  PRO A 216      21.297  18.848  14.130  1.00  0.00      A    C
ATOM   3156  HA  PRO A 216      21.335  19.165  15.161  1.00  0.00      A    H
ATOM   3157  CB  PRO A 216      20.325  17.591  14.100  1.00  0.00      A    C
ATOM   3158  HB1 PRO A 216      20.700  16.563  14.290  1.00  0.00      A    H
ATOM   3159  HB2 PRO A 216      19.497  17.860  14.790  1.00  0.00      A    H
ATOM   3160  CG  PRO A 216      19.635  17.789  12.703  1.00  0.00      A    C
ATOM   3161  HG1 PRO A 216      20.294  17.431  11.884  1.00  0.00      A    H
ATOM   3162  HG2 PRO A 216      18.655  17.265  12.705  1.00  0.00      A    H
ATOM   3163  C   PRO A 216      22.732  18.480  13.597  1.00  0.00      A    C
ATOM   3164  O   PRO A 216      23.067  18.666  12.428  1.00  0.00      A    O
ATOM   3165  N   VAL A 217      23.583  18.002  14.474  1.00  0.00      A    N
ATOM   3166  HN  VAL A 217      23.347  18.024  15.442  1.00  0.00      A    H
ATOM   3167  CA  VAL A 217      24.909  17.505  14.189  1.00  0.00      A    C
ATOM   3168  HA  VAL A 217      24.999  17.426  13.116  1.00  0.00      A    H
ATOM   3169  CB  VAL A 217      26.018  18.419  14.803  1.00  0.00      A    C
ATOM   3170  HB  VAL A 217      25.789  18.363  15.889  1.00  0.00      A    H
ATOM   3171  CG1 VAL A 217      27.384  17.849  14.489  1.00  0.00      A    C
ATOM   3172 HG11 VAL A 217      28.180  18.511  14.890  1.00  0.00      A    H
ATOM   3173 HG12 VAL A 217      27.554  16.791  14.781  1.00  0.00      A    H
ATOM   3174 HG13 VAL A 217      27.544  17.849  13.389  1.00  0.00      A    H
ATOM   3175  CG2 VAL A 217      25.798  19.900  14.244  1.00  0.00      A    C
ATOM   3176 HG21 VAL A 217      24.805  20.359  14.048  1.00  0.00      A    H
ATOM   3177 HG22 VAL A 217      26.328  20.636  14.886  1.00  0.00      A    H
ATOM   3178 HG23 VAL A 217      26.394  19.809  13.311  1.00  0.00      A    H
ATOM   3179  C   VAL A 217      24.992  16.037  14.613  1.00  0.00      A    C
ATOM   3180  O   VAL A 217      24.333  15.644  15.571  1.00  0.00      A    O
ATOM   3181  N   LYS A 218      25.685  15.215  13.842  1.00  0.00      A    N
ATOM   3182  HN  LYS A 218      26.164  15.496  13.014  1.00  0.00      A    H
ATOM   3183  CA  LYS A 218      25.987  13.820  14.231  1.00  0.00      A    C
ATOM   3184  HA  LYS A 218      25.681  13.753  15.265  1.00  0.00      A    H
ATOM   3185  CB  LYS A 218      25.251  12.767  13.324  1.00  0.00      A    C
ATOM   3186  HB1 LYS A 218      24.225  13.175  13.199  1.00  0.00      A    H
ATOM   3187  HB2 LYS A 218      25.569  12.865  12.264  1.00  0.00      A    H
ATOM   3188  CG  LYS A 218      25.156  11.267  13.681  1.00  0.00      A    C
ATOM   3189  HG1 LYS A 218      24.911  10.693  12.762  1.00  0.00      A    H
ATOM   3190  HG2 LYS A 218      26.132  10.849  14.009  1.00  0.00      A    H
ATOM   3191  CD  LYS A 218      24.119  11.159  14.766  1.00  0.00      A    C
ATOM   3192  HD1 LYS A 218      24.446  11.900  15.527  1.00  0.00      A    H
ATOM   3193  HD2 LYS A 218      23.142  11.554  14.412  1.00  0.00      A    H
ATOM   3194  CE  LYS A 218      23.948   9.787  15.421  1.00  0.00      A    C
ATOM   3195  HE1 LYS A 218      23.019   9.627  16.008  1.00  0.00      A    H
ATOM   3196  HE2 LYS A 218      24.004   9.039  14.602  1.00  0.00      A    H
ATOM   3197  NZ  LYS A 218      24.998   9.579  16.416  1.00  0.00      A    N
ATOM   3198  HZ1 LYS A 218      25.727   8.937  16.043  1.00  0.00      A    H
ATOM   3199  HZ2 LYS A 218      25.463  10.509  16.458  1.00  0.00      A    H
ATOM   3200  HZ3 LYS A 218      24.551   9.212  17.280  1.00  0.00      A    H
ATOM   3201  C   LYS A 218      27.455  13.626  14.166  1.00  0.00      A    C
ATOM   3202  O   LYS A 218      28.041  14.216  13.253  1.00  0.00      A    O
ATOM   3203  N   LYS A 219      28.005  12.885  15.085  1.00  0.00      A    N
ATOM   3204  HN  LYS A 219      27.458  12.504  15.827  1.00  0.00      A    H
ATOM   3205  CA  LYS A 219      29.391  12.438  15.092  1.00  0.00      A    C
ATOM   3206  HA  LYS A 219      30.012  13.315  14.987  1.00  0.00      A    H
ATOM   3207  CB  LYS A 219      29.905  11.855  16.472  1.00  0.00      A    C
ATOM   3208  HB1 LYS A 219      29.486  12.457  17.306  1.00  0.00      A    H
ATOM   3209  HB2 LYS A 219      29.379  10.886  16.612  1.00  0.00      A    H
ATOM   3210  CG  LYS A 219      31.433  11.652  16.561  1.00  0.00      A    C
ATOM   3211  HG1 LYS A 219      31.787  10.980  15.750  1.00  0.00      A    H
ATOM   3212  HG2 LYS A 219      31.870  12.672  16.503  1.00  0.00      A    H
ATOM   3213  CD  LYS A 219      31.897  11.190  17.902  1.00  0.00      A    C
ATOM   3214  HD1 LYS A 219      32.998  11.318  17.981  1.00  0.00      A    H
ATOM   3215  HD2 LYS A 219      31.592  11.844  18.746  1.00  0.00      A    H
ATOM   3216  CE  LYS A 219      31.558   9.724  18.129  1.00  0.00      A    C
ATOM   3217  HE1 LYS A 219      30.716   9.427  17.468  1.00  0.00      A    H
ATOM   3218  HE2 LYS A 219      32.479   9.140  17.915  1.00  0.00      A    H
ATOM   3219  NZ  LYS A 219      31.212   9.473  19.533  1.00  0.00      A    N
ATOM   3220  HZ1 LYS A 219      31.263   8.465  19.784  1.00  0.00      A    H
ATOM   3221  HZ2 LYS A 219      31.859  10.021  20.134  1.00  0.00      A    H
ATOM   3222  HZ3 LYS A 219      30.197   9.660  19.665  1.00  0.00      A    H
ATOM   3223  C   LYS A 219      29.621  11.392  13.987  1.00  0.00      A    C
ATOM   3224  O   LYS A 219      28.950  10.378  14.071  1.00  0.00      A    O
ATOM   3225  N   GLY A 220      30.545  11.565  13.048  1.00  0.00      A    N
ATOM   3226  HN  GLY A 220      31.080  12.399  13.155  1.00  0.00      A    H
ATOM   3227  CA  GLY A 220      30.917  10.652  11.993  1.00  0.00      A    C
ATOM   3228  HA1 GLY A 220      31.692   9.945  12.247  1.00  0.00      A    H
ATOM   3229  HA2 GLY A 220      30.059  10.103  11.634  1.00  0.00      A    H
ATOM   3230  C   GLY A 220      31.350  11.434  10.794  1.00  0.00      A    C
ATOM   3231  O   GLY A 220      32.285  11.008  10.129  1.00  0.00      A    O
ATOM   3232  N   GLN A 221      30.706  12.611  10.539  1.00  0.00      A    N
ATOM   3233  HN  GLN A 221      30.084  12.961  11.235  1.00  0.00      A    H
ATOM   3234  CA  GLN A 221      30.820  13.485   9.391  1.00  0.00      A    C
ATOM   3235  HA  GLN A 221      31.625  13.189   8.736  1.00  0.00      A    H
ATOM   3236  CB  GLN A 221      29.520  13.529   8.531  1.00  0.00      A    C
ATOM   3237  HB1 GLN A 221      29.345  12.468   8.254  1.00  0.00      A    H
ATOM   3238  HB2 GLN A 221      28.679  14.062   9.024  1.00  0.00      A    H
ATOM   3239  CG  GLN A 221      29.785  14.280   7.176  1.00  0.00      A    C
ATOM   3240  HG1 GLN A 221      30.316  15.221   7.434  1.00  0.00      A    H
ATOM   3241  HG2 GLN A 221      30.450  13.664   6.534  1.00  0.00      A    H
ATOM   3242  CD  GLN A 221      28.578  14.519   6.355  1.00  0.00      A    C
ATOM   3243  OE1 GLN A 221      28.380  13.818   5.323  1.00  0.00      A    O
ATOM   3244  NE2 GLN A 221      27.664  15.364   6.885  1.00  0.00      A    N
ATOM   3245 HE21 GLN A 221      26.953  15.727   6.284  1.00  0.00      A    H
ATOM   3246 HE22 GLN A 221      27.864  15.816   7.754  1.00  0.00      A    H
ATOM   3247  C   GLN A 221      31.230  14.901   9.929  1.00  0.00      A    C
ATOM   3248  OT1 GLN A 221      30.519  15.434  10.814  1.00  0.00      A    O
ATOM   3249  OT2 GLN A 221      32.305  15.425   9.528  1.00  0.00      A    O
END
