# Supplementary material for: Sequence comparison, molecular modeling, and network analysis predict structural diversity in cysteine proteases from the Cape sundew, Drosera capensis
Source: Comput Struct Biotechnol J. 2016 Jun 14;14:271–82. doi: 10.1016/j.csbj.2016.05.003 (PMC4949590; doi:10.1016/j.csbj.2016.05.003)
Supplement: Supplementary file 4 [file mmc4.zip › Rosetta_mature/DCAP_6565_mature_m1.pdb]

CRYST1   56.169   67.835   58.149  90.00  90.00  90.00 P 1           1
ATOM      1  N   VAL A   1      15.942  -5.481 -22.557  1.00  0.00      A    N
ATOM      2  HT1 VAL A   1      16.262  -4.512 -22.753  1.00  0.00      A    H
ATOM      3  HT2 VAL A   1      16.003  -5.870 -23.520  1.00  0.00      A    H
ATOM      4  HT3 VAL A   1      16.641  -5.832 -21.871  1.00  0.00      A    H
ATOM      5  CA  VAL A   1      14.547  -5.508 -21.947  1.00  0.00      A    C
ATOM      6  HA  VAL A   1      14.440  -6.575 -22.077  1.00  0.00      A    H
ATOM      7  CB  VAL A   1      14.473  -4.945 -20.496  1.00  0.00      A    C
ATOM      8  HB  VAL A   1      13.498  -5.051 -19.972  1.00  0.00      A    H
ATOM      9  CG1 VAL A   1      15.381  -5.827 -19.614  1.00  0.00      A    C
ATOM     10 HG11 VAL A   1      15.118  -6.905 -19.568  1.00  0.00      A    H
ATOM     11 HG12 VAL A   1      16.360  -5.896 -20.135  1.00  0.00      A    H
ATOM     12 HG13 VAL A   1      15.397  -5.371 -18.601  1.00  0.00      A    H
ATOM     13  CG2 VAL A   1      14.914  -3.414 -20.466  1.00  0.00      A    C
ATOM     14 HG21 VAL A   1      15.999  -3.317 -20.687  1.00  0.00      A    H
ATOM     15 HG22 VAL A   1      14.373  -2.698 -21.121  1.00  0.00      A    H
ATOM     16 HG23 VAL A   1      14.730  -2.973 -19.464  1.00  0.00      A    H
ATOM     17  C   VAL A   1      13.500  -4.666 -22.723  1.00  0.00      A    C
ATOM     18  O   VAL A   1      14.005  -3.824 -23.430  1.00  0.00      A    O
ATOM     19  N   PRO A   2      12.193  -4.842 -22.711  1.00  0.00      A    N
ATOM     20  CD  PRO A   2      11.541  -6.178 -22.484  1.00  0.00      A    C
ATOM     21  HD1 PRO A   2      10.968  -6.104 -21.535  1.00  0.00      A    H
ATOM     22  HD2 PRO A   2      12.323  -6.945 -22.299  1.00  0.00      A    H
ATOM     23  CA  PRO A   2      11.326  -4.094 -23.680  1.00  0.00      A    C
ATOM     24  HA  PRO A   2      11.844  -4.032 -24.625  1.00  0.00      A    H
ATOM     25  CB  PRO A   2      10.117  -4.917 -23.859  1.00  0.00      A    C
ATOM     26  HB1 PRO A   2       9.277  -4.788 -23.144  1.00  0.00      A    H
ATOM     27  HB2 PRO A   2       9.629  -4.877 -24.857  1.00  0.00      A    H
ATOM     28  CG  PRO A   2      10.586  -6.324 -23.612  1.00  0.00      A    C
ATOM     29  HG1 PRO A   2       9.686  -6.946 -23.421  1.00  0.00      A    H
ATOM     30  HG2 PRO A   2      11.129  -6.772 -24.472  1.00  0.00      A    H
ATOM     31  C   PRO A   2      11.075  -2.695 -23.084  1.00  0.00      A    C
ATOM     32  O   PRO A   2      11.487  -2.445 -21.973  1.00  0.00      A    O
ATOM     33  N   SER A   3      10.304  -1.822 -23.859  1.00  0.00      A    N
ATOM     34  HN  SER A   3       9.819  -2.129 -24.674  1.00  0.00      A    H
ATOM     35  CA  SER A   3       9.951  -0.493 -23.586  1.00  0.00      A    C
ATOM     36  HA  SER A   3      10.692  -0.016 -22.963  1.00  0.00      A    H
ATOM     37  CB  SER A   3       9.721   0.363 -24.864  1.00  0.00      A    C
ATOM     38  HB1 SER A   3      10.604   0.087 -25.478  1.00  0.00      A    H
ATOM     39  HB2 SER A   3       8.687   0.287 -25.263  1.00  0.00      A    H
ATOM     40  OG  SER A   3      10.152   1.760 -24.649  1.00  0.00      A    O
ATOM     41  HG1 SER A   3      10.209   2.239 -25.479  1.00  0.00      A    H
ATOM     42  C   SER A   3       8.746  -0.409 -22.688  1.00  0.00      A    C
ATOM     43  O   SER A   3       8.769   0.235 -21.626  1.00  0.00      A    O
ATOM     44  N   SER A   4       7.643  -1.109 -23.075  1.00  0.00      A    N
ATOM     45  HN  SER A   4       7.652  -1.730 -23.855  1.00  0.00      A    H
ATOM     46  CA  SER A   4       6.471  -1.338 -22.212  1.00  0.00      A    C
ATOM     47  HA  SER A   4       6.620  -0.627 -21.413  1.00  0.00      A    H
ATOM     48  CB  SER A   4       5.121  -0.918 -22.950  1.00  0.00      A    C
ATOM     49  HB1 SER A   4       5.037   0.143 -23.268  1.00  0.00      A    H
ATOM     50  HB2 SER A   4       5.069  -1.469 -23.914  1.00  0.00      A    H
ATOM     51  OG  SER A   4       4.006  -1.149 -22.041  1.00  0.00      A    O
ATOM     52  HG1 SER A   4       3.259  -0.810 -22.540  1.00  0.00      A    H
ATOM     53  C   SER A   4       6.457  -2.829 -21.789  1.00  0.00      A    C
ATOM     54  O   SER A   4       6.509  -3.748 -22.610  1.00  0.00      A    O
ATOM     55  N   VAL A   5       6.433  -3.021 -20.494  1.00  0.00      A    N
ATOM     56  HN  VAL A   5       6.398  -2.235 -19.881  1.00  0.00      A    H
ATOM     57  CA  VAL A   5       6.258  -4.251 -19.872  1.00  0.00      A    C
ATOM     58  HA  VAL A   5       6.126  -4.983 -20.655  1.00  0.00      A    H
ATOM     59  CB  VAL A   5       7.477  -4.696 -19.041  1.00  0.00      A    C
ATOM     60  HB  VAL A   5       7.733  -3.921 -18.287  1.00  0.00      A    H
ATOM     61  CG1 VAL A   5       7.131  -6.031 -18.376  1.00  0.00      A    C
ATOM     62 HG11 VAL A   5       8.015  -6.356 -17.787  1.00  0.00      A    H
ATOM     63 HG12 VAL A   5       6.268  -6.021 -17.677  1.00  0.00      A    H
ATOM     64 HG13 VAL A   5       7.057  -6.824 -19.151  1.00  0.00      A    H
ATOM     65  CG2 VAL A   5       8.689  -4.879 -19.983  1.00  0.00      A    C
ATOM     66 HG21 VAL A   5       9.471  -5.345 -19.347  1.00  0.00      A    H
ATOM     67 HG22 VAL A   5       8.342  -5.325 -20.940  1.00  0.00      A    H
ATOM     68 HG23 VAL A   5       9.168  -3.907 -20.233  1.00  0.00      A    H
ATOM     69  C   VAL A   5       4.951  -4.176 -19.151  1.00  0.00      A    C
ATOM     70  O   VAL A   5       4.664  -3.264 -18.317  1.00  0.00      A    O
ATOM     71  N   ASP A   6       3.946  -5.037 -19.490  1.00  0.00      A    N
ATOM     72  HN  ASP A   6       4.023  -5.570 -20.329  1.00  0.00      A    H
ATOM     73  CA  ASP A   6       2.721  -5.119 -18.724  1.00  0.00      A    C
ATOM     74  HA  ASP A   6       2.845  -4.727 -17.725  1.00  0.00      A    H
ATOM     75  CB  ASP A   6       1.740  -4.124 -19.426  1.00  0.00      A    C
ATOM     76  HB1 ASP A   6       2.310  -3.186 -19.600  1.00  0.00      A    H
ATOM     77  HB2 ASP A   6       1.290  -4.523 -20.360  1.00  0.00      A    H
ATOM     78  CG  ASP A   6       0.605  -3.806 -18.530  1.00  0.00      A    C
ATOM     79  OD1 ASP A   6       0.464  -2.593 -18.107  1.00  0.00      A    O
ATOM     80  OD2 ASP A   6      -0.220  -4.744 -18.254  1.00  0.00      A    O
ATOM     81  C   ASP A   6       2.128  -6.549 -18.609  1.00  0.00      A    C
ATOM     82  O   ASP A   6       1.802  -7.188 -19.588  1.00  0.00      A    O
ATOM     83  N   TRP A   7       1.960  -7.050 -17.425  1.00  0.00      A    N
ATOM     84  HN  TRP A   7       2.371  -6.557 -16.663  1.00  0.00      A    H
ATOM     85  CA  TRP A   7       1.390  -8.355 -17.094  1.00  0.00      A    C
ATOM     86  HA  TRP A   7       1.572  -8.939 -17.984  1.00  0.00      A    H
ATOM     87  CB  TRP A   7       2.160  -9.009 -15.964  1.00  0.00      A    C
ATOM     88  HB1 TRP A   7       2.149  -8.408 -15.029  1.00  0.00      A    H
ATOM     89  HB2 TRP A   7       1.748  -9.987 -15.636  1.00  0.00      A    H
ATOM     90  CG  TRP A   7       3.661  -9.331 -16.410  1.00  0.00      A    C
ATOM     91  CD1 TRP A   7       4.747  -8.629 -16.103  1.00  0.00      A    C
ATOM     92  HD1 TRP A   7       4.756  -7.912 -15.296  1.00  0.00      A    H
ATOM     93  NE1 TRP A   7       5.885  -9.133 -16.820  1.00  0.00      A    N
ATOM     94  HE1 TRP A   7       6.815  -8.917 -16.618  1.00  0.00      A    H
ATOM     95  CE2 TRP A   7       5.421 -10.048 -17.717  1.00  0.00      A    C
ATOM     96  CD2 TRP A   7       4.011 -10.211 -17.574  1.00  0.00      A    C
ATOM     97  CE3 TRP A   7       3.216 -11.076 -18.321  1.00  0.00      A    C
ATOM     98  HE3 TRP A   7       2.157 -11.239 -18.179  1.00  0.00      A    H
ATOM     99  CZ3 TRP A   7       3.938 -11.880 -19.219  1.00  0.00      A    C
ATOM    100  HZ3 TRP A   7       3.568 -12.704 -19.812  1.00  0.00      A    H
ATOM    101  CZ2 TRP A   7       6.065 -10.809 -18.654  1.00  0.00      A    C
ATOM    102  HZ2 TRP A   7       7.127 -10.649 -18.773  1.00  0.00      A    H
ATOM    103  CH2 TRP A   7       5.330 -11.632 -19.525  1.00  0.00      A    C
ATOM    104  HH2 TRP A   7       5.843 -12.176 -20.305  1.00  0.00      A    H
ATOM    105  C   TRP A   7      -0.100  -8.458 -16.947  1.00  0.00      A    C
ATOM    106  O   TRP A   7      -0.589  -9.528 -16.646  1.00  0.00      A    O
ATOM    107  N   VAL A   8      -0.936  -7.449 -17.166  1.00  0.00      A    N
ATOM    108  HN  VAL A   8      -0.420  -6.615 -17.345  1.00  0.00      A    H
ATOM    109  CA  VAL A   8      -2.403  -7.520 -17.277  1.00  0.00      A    C
ATOM    110  HA  VAL A   8      -2.763  -8.534 -17.191  1.00  0.00      A    H
ATOM    111  CB  VAL A   8      -2.994  -6.408 -16.344  1.00  0.00      A    C
ATOM    112  HB  VAL A   8      -2.434  -5.468 -16.534  1.00  0.00      A    H
ATOM    113  CG1 VAL A   8      -4.514  -6.201 -16.629  1.00  0.00      A    C
ATOM    114 HG11 VAL A   8      -4.980  -7.183 -16.398  1.00  0.00      A    H
ATOM    115 HG12 VAL A   8      -4.895  -5.443 -15.911  1.00  0.00      A    H
ATOM    116 HG13 VAL A   8      -4.731  -5.897 -17.675  1.00  0.00      A    H
ATOM    117  CG2 VAL A   8      -2.685  -6.958 -14.897  1.00  0.00      A    C
ATOM    118 HG21 VAL A   8      -2.757  -8.067 -14.918  1.00  0.00      A    H
ATOM    119 HG22 VAL A   8      -1.607  -6.760 -14.719  1.00  0.00      A    H
ATOM    120 HG23 VAL A   8      -3.220  -6.427 -14.081  1.00  0.00      A    H
ATOM    121  C   VAL A   8      -2.761  -7.253 -18.749  1.00  0.00      A    C
ATOM    122  O   VAL A   8      -3.848  -7.624 -19.162  1.00  0.00      A    O
ATOM    123  N   ALA A   9      -1.870  -6.713 -19.640  1.00  0.00      A    N
ATOM    124  HN  ALA A   9      -1.114  -6.123 -19.369  1.00  0.00      A    H
ATOM    125  CA  ALA A   9      -2.085  -6.875 -21.052  1.00  0.00      A    C
ATOM    126  HA  ALA A   9      -2.960  -6.296 -21.306  1.00  0.00      A    H
ATOM    127  CB  ALA A   9      -0.961  -6.316 -21.926  1.00  0.00      A    C
ATOM    128  HB1 ALA A   9      -0.007  -6.777 -21.593  1.00  0.00      A    H
ATOM    129  HB2 ALA A   9      -1.153  -6.526 -23.000  1.00  0.00      A    H
ATOM    130  HB3 ALA A   9      -0.833  -5.218 -21.818  1.00  0.00      A    H
ATOM    131  C   ALA A   9      -2.290  -8.378 -21.516  1.00  0.00      A    C
ATOM    132  O   ALA A   9      -3.375  -8.928 -21.805  1.00  0.00      A    O
ATOM    133  N   ASN A  10      -1.174  -9.165 -21.444  1.00  0.00      A    N
ATOM    134  HN  ASN A  10      -0.424  -8.629 -21.063  1.00  0.00      A    H
ATOM    135  CA  ASN A  10      -1.229 -10.658 -21.616  1.00  0.00      A    C
ATOM    136  HA  ASN A  10      -1.472 -10.922 -22.634  1.00  0.00      A    H
ATOM    137  CB  ASN A  10       0.153 -11.295 -21.283  1.00  0.00      A    C
ATOM    138  HB1 ASN A  10       0.455 -10.896 -20.292  1.00  0.00      A    H
ATOM    139  HB2 ASN A  10       0.115 -12.405 -21.296  1.00  0.00      A    H
ATOM    140  CG  ASN A  10       1.101 -10.768 -22.300  1.00  0.00      A    C
ATOM    141  OD1 ASN A  10       1.548  -9.614 -22.324  1.00  0.00      A    O
ATOM    142  ND2 ASN A  10       1.556 -11.604 -23.232  1.00  0.00      A    N
ATOM    143 HD21 ASN A  10       2.408 -11.359 -23.694  1.00  0.00      A    H
ATOM    144 HD22 ASN A  10       1.015 -12.425 -23.419  1.00  0.00      A    H
ATOM    145  C   ASN A  10      -2.223 -11.426 -20.716  1.00  0.00      A    C
ATOM    146  O   ASN A  10      -3.094 -12.226 -20.991  1.00  0.00      A    O
ATOM    147  N   GLY A  11      -2.228 -11.057 -19.403  1.00  0.00      A    N
ATOM    148  HN  GLY A  11      -1.552 -10.426 -19.029  1.00  0.00      A    H
ATOM    149  CA  GLY A  11      -3.073 -11.655 -18.329  1.00  0.00      A    C
ATOM    150  HA1 GLY A  11      -3.406 -10.823 -17.726  1.00  0.00      A    H
ATOM    151  HA2 GLY A  11      -3.931 -12.153 -18.756  1.00  0.00      A    H
ATOM    152  C   GLY A  11      -2.462 -12.697 -17.505  1.00  0.00      A    C
ATOM    153  O   GLY A  11      -2.871 -13.837 -17.653  1.00  0.00      A    O
ATOM    154  N   ALA A  12      -1.422 -12.343 -16.770  1.00  0.00      A    N
ATOM    155  HN  ALA A  12      -1.123 -11.394 -16.702  1.00  0.00      A    H
ATOM    156  CA  ALA A  12      -0.719 -13.244 -15.879  1.00  0.00      A    C
ATOM    157  HA  ALA A  12      -1.128 -14.243 -15.859  1.00  0.00      A    H
ATOM    158  CB  ALA A  12       0.780 -13.377 -16.255  1.00  0.00      A    C
ATOM    159  HB1 ALA A  12       0.884 -13.636 -17.330  1.00  0.00      A    H
ATOM    160  HB2 ALA A  12       1.210 -12.356 -16.163  1.00  0.00      A    H
ATOM    161  HB3 ALA A  12       1.277 -14.112 -15.587  1.00  0.00      A    H
ATOM    162  C   ALA A  12      -0.941 -12.853 -14.430  1.00  0.00      A    C
ATOM    163  O   ALA A  12      -1.249 -13.635 -13.594  1.00  0.00      A    O
ATOM    164  N   VAL A  13      -0.833 -11.575 -14.136  1.00  0.00      A    N
ATOM    165  HN  VAL A  13      -0.366 -10.949 -14.756  1.00  0.00      A    H
ATOM    166  CA  VAL A  13      -1.201 -11.025 -12.786  1.00  0.00      A    C
ATOM    167  HA  VAL A  13      -0.644 -11.535 -12.013  1.00  0.00      A    H
ATOM    168  CB  VAL A  13      -0.691  -9.555 -12.670  1.00  0.00      A    C
ATOM    169  HB  VAL A  13      -0.996  -9.024 -13.597  1.00  0.00      A    H
ATOM    170  CG1 VAL A  13      -1.251  -8.893 -11.375  1.00  0.00      A    C
ATOM    171 HG11 VAL A  13      -0.767  -7.900 -11.256  1.00  0.00      A    H
ATOM    172 HG12 VAL A  13      -2.332  -8.635 -11.402  1.00  0.00      A    H
ATOM    173 HG13 VAL A  13      -0.981  -9.529 -10.505  1.00  0.00      A    H
ATOM    174  CG2 VAL A  13       0.833  -9.584 -12.568  1.00  0.00      A    C
ATOM    175 HG21 VAL A  13       1.353 -10.250 -13.290  1.00  0.00      A    H
ATOM    176 HG22 VAL A  13       1.259  -8.559 -12.594  1.00  0.00      A    H
ATOM    177 HG23 VAL A  13       1.077  -9.944 -11.546  1.00  0.00      A    H
ATOM    178  C   VAL A  13      -2.777 -11.026 -12.596  1.00  0.00      A    C
ATOM    179  O   VAL A  13      -3.611 -10.785 -13.490  1.00  0.00      A    O
ATOM    180  N   THR A  14      -3.200 -11.553 -11.434  1.00  0.00      A    N
ATOM    181  HN  THR A  14      -2.441 -11.894 -10.885  1.00  0.00      A    H
ATOM    182  CA  THR A  14      -4.559 -11.803 -11.036  1.00  0.00      A    C
ATOM    183  HA  THR A  14      -5.032 -12.021 -11.981  1.00  0.00      A    H
ATOM    184  CB  THR A  14      -4.623 -12.826  -9.939  1.00  0.00      A    C
ATOM    185  HB  THR A  14      -5.634 -12.754  -9.484  1.00  0.00      A    H
ATOM    186  OG1 THR A  14      -3.732 -12.603  -8.829  1.00  0.00      A    O
ATOM    187  HG1 THR A  14      -3.553 -13.463  -8.441  1.00  0.00      A    H
ATOM    188  CG2 THR A  14      -4.338 -14.281 -10.498  1.00  0.00      A    C
ATOM    189 HG21 THR A  14      -4.905 -15.004  -9.874  1.00  0.00      A    H
ATOM    190 HG22 THR A  14      -4.859 -14.450 -11.465  1.00  0.00      A    H
ATOM    191 HG23 THR A  14      -3.257 -14.509 -10.375  1.00  0.00      A    H
ATOM    192  C   THR A  14      -5.224 -10.527 -10.598  1.00  0.00      A    C
ATOM    193  O   THR A  14      -4.437  -9.583 -10.333  1.00  0.00      A    O
ATOM    194  N   PRO A  15      -6.550 -10.433 -10.398  1.00  0.00      A    N
ATOM    195  CD  PRO A  15      -7.487 -11.272 -11.008  1.00  0.00      A    C
ATOM    196  HD1 PRO A  15      -7.912 -11.933 -10.223  1.00  0.00      A    H
ATOM    197  HD2 PRO A  15      -7.222 -11.793 -11.953  1.00  0.00      A    H
ATOM    198  CA  PRO A  15      -7.201  -9.262  -9.886  1.00  0.00      A    C
ATOM    199  HA  PRO A  15      -6.796  -8.418 -10.424  1.00  0.00      A    H
ATOM    200  CB  PRO A  15      -8.695  -9.493 -10.083  1.00  0.00      A    C
ATOM    201  HB1 PRO A  15      -9.205 -10.035  -9.258  1.00  0.00      A    H
ATOM    202  HB2 PRO A  15      -9.286  -8.587 -10.338  1.00  0.00      A    H
ATOM    203  CG  PRO A  15      -8.653 -10.367 -11.378  1.00  0.00      A    C
ATOM    204  HG1 PRO A  15      -9.554 -11.009 -11.471  1.00  0.00      A    H
ATOM    205  HG2 PRO A  15      -8.521  -9.792 -12.320  1.00  0.00      A    H
ATOM    206  C   PRO A  15      -6.859  -8.966  -8.439  1.00  0.00      A    C
ATOM    207  O   PRO A  15      -6.305  -9.751  -7.681  1.00  0.00      A    O
ATOM    208  N   VAL A  16      -7.217  -7.772  -8.068  1.00  0.00      A    N
ATOM    209  HN  VAL A  16      -7.642  -7.094  -8.663  1.00  0.00      A    H
ATOM    210  CA  VAL A  16      -6.961  -7.296  -6.699  1.00  0.00      A    C
ATOM    211  HA  VAL A  16      -5.958  -7.641  -6.499  1.00  0.00      A    H
ATOM    212  CB  VAL A  16      -6.886  -5.769  -6.552  1.00  0.00      A    C
ATOM    213  HB  VAL A  16      -7.733  -5.167  -6.945  1.00  0.00      A    H
ATOM    214  CG1 VAL A  16      -6.757  -5.314  -5.061  1.00  0.00      A    C
ATOM    215 HG11 VAL A  16      -7.679  -5.503  -4.469  1.00  0.00      A    H
ATOM    216 HG12 VAL A  16      -5.979  -6.020  -4.701  1.00  0.00      A    H
ATOM    217 HG13 VAL A  16      -6.546  -4.233  -4.914  1.00  0.00      A    H
ATOM    218  CG2 VAL A  16      -5.645  -5.338  -7.288  1.00  0.00      A    C
ATOM    219 HG21 VAL A  16      -4.798  -6.043  -7.147  1.00  0.00      A    H
ATOM    220 HG22 VAL A  16      -5.949  -5.315  -8.357  1.00  0.00      A    H
ATOM    221 HG23 VAL A  16      -5.267  -4.304  -7.142  1.00  0.00      A    H
ATOM    222  C   VAL A  16      -7.917  -7.916  -5.603  1.00  0.00      A    C
ATOM    223  O   VAL A  16      -9.154  -7.821  -5.614  1.00  0.00      A    O
ATOM    224  N   LYS A  17      -7.263  -8.573  -4.629  1.00  0.00      A    N
ATOM    225  HN  LYS A  17      -6.305  -8.846  -4.673  1.00  0.00      A    H
ATOM    226  CA  LYS A  17      -7.875  -9.285  -3.540  1.00  0.00      A    C
ATOM    227  HA  LYS A  17      -8.950  -9.370  -3.597  1.00  0.00      A    H
ATOM    228  CB  LYS A  17      -7.317 -10.739  -3.344  1.00  0.00      A    C
ATOM    229  HB1 LYS A  17      -6.370 -10.678  -2.766  1.00  0.00      A    H
ATOM    230  HB2 LYS A  17      -8.008 -11.411  -2.793  1.00  0.00      A    H
ATOM    231  CG  LYS A  17      -7.042 -11.438  -4.714  1.00  0.00      A    C
ATOM    232  HG1 LYS A  17      -8.022 -11.669  -5.183  1.00  0.00      A    H
ATOM    233  HG2 LYS A  17      -6.587 -10.727  -5.437  1.00  0.00      A    H
ATOM    234  CD  LYS A  17      -6.162 -12.719  -4.569  1.00  0.00      A    C
ATOM    235  HD1 LYS A  17      -5.337 -12.540  -3.847  1.00  0.00      A    H
ATOM    236  HD2 LYS A  17      -6.714 -13.577  -4.128  1.00  0.00      A    H
ATOM    237  CE  LYS A  17      -5.633 -13.144  -5.888  1.00  0.00      A    C
ATOM    238  HE1 LYS A  17      -6.541 -13.043  -6.520  1.00  0.00      A    H
ATOM    239  HE2 LYS A  17      -4.823 -12.570  -6.388  1.00  0.00      A    H
ATOM    240  NZ  LYS A  17      -5.208 -14.527  -5.913  1.00  0.00      A    N
ATOM    241  HZ1 LYS A  17      -5.081 -14.773  -4.910  1.00  0.00      A    H
ATOM    242  HZ2 LYS A  17      -5.945 -15.163  -6.279  1.00  0.00      A    H
ATOM    243  HZ3 LYS A  17      -4.303 -14.761  -6.369  1.00  0.00      A    H
ATOM    244  C   LYS A  17      -7.694  -8.592  -2.170  1.00  0.00      A    C
ATOM    245  O   LYS A  17      -6.573  -8.354  -1.769  1.00  0.00      A    O
ATOM    246  N   ASN A  18      -8.817  -8.296  -1.539  1.00  0.00      A    N
ATOM    247  HN  ASN A  18      -9.680  -8.549  -1.968  1.00  0.00      A    H
ATOM    248  CA  ASN A  18      -8.881  -7.619  -0.223  1.00  0.00      A    C
ATOM    249  HA  ASN A  18      -8.266  -6.733  -0.281  1.00  0.00      A    H
ATOM    250  CB  ASN A  18     -10.377  -7.237   0.003  1.00  0.00      A    C
ATOM    251  HB1 ASN A  18     -10.575  -6.711  -0.956  1.00  0.00      A    H
ATOM    252  HB2 ASN A  18     -10.999  -8.142   0.169  1.00  0.00      A    H
ATOM    253  CG  ASN A  18     -10.660  -6.278   1.171  1.00  0.00      A    C
ATOM    254  OD1 ASN A  18      -9.674  -5.717   1.740  1.00  0.00      A    O
ATOM    255  ND2 ASN A  18     -11.949  -6.090   1.512  1.00  0.00      A    N
ATOM    256 HD21 ASN A  18     -12.130  -5.419   2.231  1.00  0.00      A    H
ATOM    257 HD22 ASN A  18     -12.634  -6.575   0.968  1.00  0.00      A    H
ATOM    258  C   ASN A  18      -8.366  -8.480   0.867  1.00  0.00      A    C
ATOM    259  O   ASN A  18      -8.888  -9.561   1.180  1.00  0.00      A    O
ATOM    260  N   GLN A  19      -7.318  -8.015   1.468  1.00  0.00      A    N
ATOM    261  HN  GLN A  19      -6.905  -7.186   1.099  1.00  0.00      A    H
ATOM    262  CA  GLN A  19      -6.761  -8.434   2.783  1.00  0.00      A    C
ATOM    263  HA  GLN A  19      -6.251  -9.384   2.725  1.00  0.00      A    H
ATOM    264  CB  GLN A  19      -5.620  -7.493   3.173  1.00  0.00      A    C
ATOM    265  HB1 GLN A  19      -5.252  -7.844   4.161  1.00  0.00      A    H
ATOM    266  HB2 GLN A  19      -4.799  -7.614   2.435  1.00  0.00      A    H
ATOM    267  CG  GLN A  19      -5.925  -5.961   3.408  1.00  0.00      A    C
ATOM    268  HG1 GLN A  19      -6.368  -5.760   2.410  1.00  0.00      A    H
ATOM    269  HG2 GLN A  19      -6.690  -5.924   4.213  1.00  0.00      A    H
ATOM    270  CD  GLN A  19      -4.601  -5.194   3.680  1.00  0.00      A    C
ATOM    271  OE1 GLN A  19      -3.659  -5.109   2.852  1.00  0.00      A    O
ATOM    272  NE2 GLN A  19      -4.527  -4.761   4.935  1.00  0.00      A    N
ATOM    273 HE21 GLN A  19      -3.679  -4.254   5.089  1.00  0.00      A    H
ATOM    274 HE22 GLN A  19      -5.270  -4.829   5.601  1.00  0.00      A    H
ATOM    275  C   GLN A  19      -7.882  -8.639   3.825  1.00  0.00      A    C
ATOM    276  O   GLN A  19      -7.745  -9.530   4.650  1.00  0.00      A    O
ATOM    277  N   GLY A  20      -8.954  -7.792   3.925  1.00  0.00      A    N
ATOM    278  HN  GLY A  20      -9.091  -7.098   3.223  1.00  0.00      A    H
ATOM    279  CA  GLY A  20     -10.029  -8.005   4.929  1.00  0.00      A    C
ATOM    280  HA1 GLY A  20     -10.926  -7.586   4.496  1.00  0.00      A    H
ATOM    281  HA2 GLY A  20     -10.166  -9.054   5.144  1.00  0.00      A    H
ATOM    282  C   GLY A  20      -9.681  -7.321   6.218  1.00  0.00      A    C
ATOM    283  O   GLY A  20      -9.195  -6.209   6.259  1.00  0.00      A    O
ATOM    284  N   GLN A  21      -9.944  -7.989   7.335  1.00  0.00      A    N
ATOM    285  HN  GLN A  21     -10.465  -8.829   7.205  1.00  0.00      A    H
ATOM    286  CA  GLN A  21      -9.794  -7.503   8.725  1.00  0.00      A    C
ATOM    287  HA  GLN A  21     -10.065  -6.458   8.721  1.00  0.00      A    H
ATOM    288  CB  GLN A  21     -10.745  -8.328   9.552  1.00  0.00      A    C
ATOM    289  HB1 GLN A  21     -10.619  -9.428   9.462  1.00  0.00      A    H
ATOM    290  HB2 GLN A  21     -10.618  -8.079  10.627  1.00  0.00      A    H
ATOM    291  CG  GLN A  21     -12.269  -8.064   9.370  1.00  0.00      A    C
ATOM    292  HG1 GLN A  21     -12.551  -7.006   9.560  1.00  0.00      A    H
ATOM    293  HG2 GLN A  21     -12.490  -8.246   8.297  1.00  0.00      A    H
ATOM    294  CD  GLN A  21     -13.220  -8.951  10.188  1.00  0.00      A    C
ATOM    295  OE1 GLN A  21     -13.082  -9.256  11.400  1.00  0.00      A    O
ATOM    296  NE2 GLN A  21     -14.377  -9.342   9.559  1.00  0.00      A    N
ATOM    297 HE21 GLN A  21     -15.092  -9.664  10.181  1.00  0.00      A    H
ATOM    298 HE22 GLN A  21     -14.481  -9.241   8.570  1.00  0.00      A    H
ATOM    299  C   GLN A  21      -8.356  -7.723   9.251  1.00  0.00      A    C
ATOM    300  O   GLN A  21      -7.774  -6.871   9.937  1.00  0.00      A    O
ATOM    301  N   CYS A  22      -7.688  -8.825   8.827  1.00  0.00      A    N
ATOM    302  HN  CYS A  22      -8.283  -9.549   8.485  1.00  0.00      A    H
ATOM    303  CA  CYS A  22      -6.237  -8.998   8.859  1.00  0.00      A    C
ATOM    304  HA  CYS A  22      -5.921  -8.742   9.859  1.00  0.00      A    H
ATOM    305  CB  CYS A  22      -5.854 -10.386   8.438  1.00  0.00      A    C
ATOM    306  HB1 CYS A  22      -6.177 -10.643   7.407  1.00  0.00      A    H
ATOM    307  HB2 CYS A  22      -4.747 -10.435   8.530  1.00  0.00      A    H
ATOM    308  SG  CYS A  22      -6.434 -11.715   9.570  1.00  0.00      A    S
ATOM    309  C   CYS A  22      -5.376  -8.124   7.897  1.00  0.00      A    C
ATOM    310  O   CYS A  22      -5.794  -7.364   6.987  1.00  0.00      A    O
ATOM    311  N   GLY A  23      -4.057  -8.135   8.197  1.00  0.00      A    N
ATOM    312  HN  GLY A  23      -3.768  -8.574   9.044  1.00  0.00      A    H
ATOM    313  CA  GLY A  23      -3.070  -7.491   7.302  1.00  0.00      A    C
ATOM    314  HA1 GLY A  23      -3.503  -7.057   6.412  1.00  0.00      A    H
ATOM    315  HA2 GLY A  23      -2.475  -6.782   7.859  1.00  0.00      A    H
ATOM    316  C   GLY A  23      -2.091  -8.459   6.754  1.00  0.00      A    C
ATOM    317  O   GLY A  23      -0.881  -8.273   6.953  1.00  0.00      A    O
ATOM    318  N   CYS A  24      -2.515  -9.408   5.961  1.00  0.00      A    N
ATOM    319  HN  CYS A  24      -3.492  -9.382   5.761  1.00  0.00      A    H
ATOM    320  CA  CYS A  24      -1.758 -10.494   5.443  1.00  0.00      A    C
ATOM    321  HA  CYS A  24      -0.893 -10.773   6.026  1.00  0.00      A    H
ATOM    322  CB  CYS A  24      -2.688 -11.728   5.377  1.00  0.00      A    C
ATOM    323  HB1 CYS A  24      -3.489 -11.520   4.636  1.00  0.00      A    H
ATOM    324  HB2 CYS A  24      -2.088 -12.604   5.050  1.00  0.00      A    H
ATOM    325  SG  CYS A  24      -3.247 -12.191   7.000  1.00  0.00      A    S
ATOM    326  HG1 CYS A  24      -2.163 -12.865   7.355  1.00  0.00      A    H
ATOM    327  C   CYS A  24      -1.219 -10.312   4.058  1.00  0.00      A    C
ATOM    328  O   CYS A  24      -1.224 -11.164   3.195  1.00  0.00      A    O
ATOM    329  N   CYS A  25      -0.721  -9.133   3.724  1.00  0.00      A    N
ATOM    330  HN  CYS A  25      -0.714  -8.355   4.348  1.00  0.00      A    H
ATOM    331  CA  CYS A  25      -0.293  -8.768   2.421  1.00  0.00      A    C
ATOM    332  HA  CYS A  25      -1.107  -8.868   1.719  1.00  0.00      A    H
ATOM    333  CB  CYS A  25       0.010  -7.196   2.382  1.00  0.00      A    C
ATOM    334  HB1 CYS A  25       0.361  -7.052   1.337  1.00  0.00      A    H
ATOM    335  HB2 CYS A  25      -0.976  -6.692   2.465  1.00  0.00      A    H
ATOM    336  SG  CYS A  25       1.191  -6.697   3.687  1.00  0.00      A    S
ATOM    337  C   CYS A  25       0.967  -9.657   1.984  1.00  0.00      A    C
ATOM    338  O   CYS A  25       1.092 -10.044   0.804  1.00  0.00      A    O
ATOM    339  N   TRP A  26       1.858 -10.004   2.982  1.00  0.00      A    N
ATOM    340  HN  TRP A  26       1.790  -9.524   3.854  1.00  0.00      A    H
ATOM    341  CA  TRP A  26       3.004 -10.890   2.859  1.00  0.00      A    C
ATOM    342  HA  TRP A  26       3.731 -10.367   2.255  1.00  0.00      A    H
ATOM    343  CB  TRP A  26       3.579 -11.237   4.310  1.00  0.00      A    C
ATOM    344  HB1 TRP A  26       4.552 -11.772   4.282  1.00  0.00      A    H
ATOM    345  HB2 TRP A  26       3.678 -10.283   4.871  1.00  0.00      A    H
ATOM    346  CG  TRP A  26       2.606 -11.931   5.228  1.00  0.00      A    C
ATOM    347  CD1 TRP A  26       1.699 -11.342   6.030  1.00  0.00      A    C
ATOM    348  HD1 TRP A  26       1.465 -10.288   6.075  1.00  0.00      A    H
ATOM    349  NE1 TRP A  26       0.996 -12.341   6.727  1.00  0.00      A    N
ATOM    350  HE1 TRP A  26       0.315 -12.151   7.399  1.00  0.00      A    H
ATOM    351  CE2 TRP A  26       1.656 -13.514   6.575  1.00  0.00      A    C
ATOM    352  CD2 TRP A  26       2.641 -13.349   5.551  1.00  0.00      A    C
ATOM    353  CE3 TRP A  26       3.439 -14.383   5.057  1.00  0.00      A    C
ATOM    354  HE3 TRP A  26       4.208 -14.286   4.305  1.00  0.00      A    H
ATOM    355  CZ3 TRP A  26       3.359 -15.651   5.727  1.00  0.00      A    C
ATOM    356  HZ3 TRP A  26       4.004 -16.496   5.534  1.00  0.00      A    H
ATOM    357  CZ2 TRP A  26       1.557 -14.761   7.230  1.00  0.00      A    C
ATOM    358  HZ2 TRP A  26       0.856 -14.912   8.036  1.00  0.00      A    H
ATOM    359  CH2 TRP A  26       2.475 -15.758   6.877  1.00  0.00      A    C
ATOM    360  HH2 TRP A  26       2.473 -16.750   7.305  1.00  0.00      A    H
ATOM    361  C   TRP A  26       2.773 -12.189   2.177  1.00  0.00      A    C
ATOM    362  O   TRP A  26       3.518 -12.624   1.309  1.00  0.00      A    O
ATOM    363  N   ALA A  27       1.637 -12.856   2.513  1.00  0.00      A    N
ATOM    364  HN  ALA A  27       1.052 -12.508   3.241  1.00  0.00      A    H
ATOM    365  CA  ALA A  27       1.230 -14.089   1.890  1.00  0.00      A    C
ATOM    366  HA  ALA A  27       2.143 -14.647   1.746  1.00  0.00      A    H
ATOM    367  CB  ALA A  27       0.292 -14.867   2.816  1.00  0.00      A    C
ATOM    368  HB1 ALA A  27      -0.207 -15.693   2.266  1.00  0.00      A    H
ATOM    369  HB2 ALA A  27       0.800 -15.300   3.704  1.00  0.00      A    H
ATOM    370  HB3 ALA A  27      -0.500 -14.253   3.296  1.00  0.00      A    H
ATOM    371  C   ALA A  27       0.523 -13.856   0.598  1.00  0.00      A    C
ATOM    372  O   ALA A  27       0.671 -14.577  -0.393  1.00  0.00      A    O
ATOM    373  N   PHE A  28      -0.287 -12.789   0.550  1.00  0.00      A    N
ATOM    374  HN  PHE A  28      -0.458 -12.221   1.352  1.00  0.00      A    H
ATOM    375  CA  PHE A  28      -1.061 -12.393  -0.645  1.00  0.00      A    C
ATOM    376  HA  PHE A  28      -1.682 -13.183  -1.042  1.00  0.00      A    H
ATOM    377  CB  PHE A  28      -2.064 -11.172  -0.338  1.00  0.00      A    C
ATOM    378  HB1 PHE A  28      -1.682 -10.422   0.387  1.00  0.00      A    H
ATOM    379  HB2 PHE A  28      -2.203 -10.776  -1.367  1.00  0.00      A    H
ATOM    380  CG  PHE A  28      -3.383 -11.497   0.194  1.00  0.00      A    C
ATOM    381  CD1 PHE A  28      -3.537 -12.079   1.463  1.00  0.00      A    C
ATOM    382  HD1 PHE A  28      -2.658 -12.399   2.003  1.00  0.00      A    H
ATOM    383  CE1 PHE A  28      -4.817 -12.322   1.995  1.00  0.00      A    C
ATOM    384  HE1 PHE A  28      -5.058 -12.867   2.897  1.00  0.00      A    H
ATOM    385  CZ  PHE A  28      -5.977 -12.041   1.225  1.00  0.00      A    C
ATOM    386  HZ  PHE A  28      -6.905 -12.257   1.733  1.00  0.00      A    H
ATOM    387  CD2 PHE A  28      -4.536 -11.185  -0.540  1.00  0.00      A    C
ATOM    388  HD2 PHE A  28      -4.378 -10.779  -1.528  1.00  0.00      A    H
ATOM    389  CE2 PHE A  28      -5.830 -11.363   0.011  1.00  0.00      A    C
ATOM    390  HE2 PHE A  28      -6.668 -11.092  -0.614  1.00  0.00      A    H
ATOM    391  C   PHE A  28      -0.237 -11.989  -1.850  1.00  0.00      A    C
ATOM    392  O   PHE A  28      -0.455 -12.361  -2.956  1.00  0.00      A    O
ATOM    393  N   SER A  29       0.742 -11.125  -1.680  1.00  0.00      A    N
ATOM    394  HN  SER A  29       0.995 -10.726  -0.802  1.00  0.00      A    H
ATOM    395  CA  SER A  29       1.566 -10.661  -2.770  1.00  0.00      A    C
ATOM    396  HA  SER A  29       0.869 -10.477  -3.574  1.00  0.00      A    H
ATOM    397  CB  SER A  29       2.468  -9.426  -2.409  1.00  0.00      A    C
ATOM    398  HB1 SER A  29       1.806  -8.581  -2.124  1.00  0.00      A    H
ATOM    399  HB2 SER A  29       3.111  -9.547  -1.510  1.00  0.00      A    H
ATOM    400  OG  SER A  29       3.072  -8.968  -3.541  1.00  0.00      A    O
ATOM    401  HG1 SER A  29       4.015  -9.056  -3.384  1.00  0.00      A    H
ATOM    402  C   SER A  29       2.435 -11.852  -3.277  1.00  0.00      A    C
ATOM    403  O   SER A  29       2.670 -11.981  -4.457  1.00  0.00      A    O
ATOM    404  N   ALA A  30       2.796 -12.823  -2.355  1.00  0.00      A    N
ATOM    405  HN  ALA A  30       2.785 -12.605  -1.383  1.00  0.00      A    H
ATOM    406  CA  ALA A  30       3.695 -13.978  -2.543  1.00  0.00      A    C
ATOM    407  HA  ALA A  30       4.509 -13.652  -3.173  1.00  0.00      A    H
ATOM    408  CB  ALA A  30       4.148 -14.449  -1.232  1.00  0.00      A    C
ATOM    409  HB1 ALA A  30       4.736 -15.385  -1.337  1.00  0.00      A    H
ATOM    410  HB2 ALA A  30       4.775 -13.629  -0.821  1.00  0.00      A    H
ATOM    411  HB3 ALA A  30       3.275 -14.713  -0.598  1.00  0.00      A    H
ATOM    412  C   ALA A  30       2.972 -14.998  -3.451  1.00  0.00      A    C
ATOM    413  O   ALA A  30       3.576 -15.494  -4.392  1.00  0.00      A    O
ATOM    414  N   VAL A  31       1.706 -15.198  -3.103  1.00  0.00      A    N
ATOM    415  HN  VAL A  31       1.249 -14.775  -2.325  1.00  0.00      A    H
ATOM    416  CA  VAL A  31       0.790 -15.988  -3.890  1.00  0.00      A    C
ATOM    417  HA  VAL A  31       1.126 -16.994  -4.094  1.00  0.00      A    H
ATOM    418  CB  VAL A  31      -0.570 -16.021  -3.159  1.00  0.00      A    C
ATOM    419  HB  VAL A  31      -0.814 -14.995  -2.810  1.00  0.00      A    H
ATOM    420  CG1 VAL A  31      -1.740 -16.383  -4.075  1.00  0.00      A    C
ATOM    421 HG11 VAL A  31      -2.057 -15.531  -4.714  1.00  0.00      A    H
ATOM    422 HG12 VAL A  31      -1.350 -17.094  -4.834  1.00  0.00      A    H
ATOM    423 HG13 VAL A  31      -2.634 -16.791  -3.556  1.00  0.00      A    H
ATOM    424  CG2 VAL A  31      -0.396 -17.038  -2.024  1.00  0.00      A    C
ATOM    425 HG21 VAL A  31      -1.237 -17.192  -1.315  1.00  0.00      A    H
ATOM    426 HG22 VAL A  31      -0.017 -18.018  -2.386  1.00  0.00      A    H
ATOM    427 HG23 VAL A  31       0.391 -16.672  -1.330  1.00  0.00      A    H
ATOM    428  C   VAL A  31       0.629 -15.413  -5.258  1.00  0.00      A    C
ATOM    429  O   VAL A  31       0.663 -16.113  -6.261  1.00  0.00      A    O
ATOM    430  N   ALA A  32       0.346 -14.123  -5.363  1.00  0.00      A    N
ATOM    431  HN  ALA A  32       0.434 -13.584  -4.529  1.00  0.00      A    H
ATOM    432  CA  ALA A  32      -0.046 -13.522  -6.597  1.00  0.00      A    C
ATOM    433  HA  ALA A  32      -0.796 -14.163  -7.036  1.00  0.00      A    H
ATOM    434  CB  ALA A  32      -0.594 -12.071  -6.235  1.00  0.00      A    C
ATOM    435  HB1 ALA A  32      -0.803 -11.469  -7.145  1.00  0.00      A    H
ATOM    436  HB2 ALA A  32      -1.555 -11.977  -5.686  1.00  0.00      A    H
ATOM    437  HB3 ALA A  32       0.191 -11.433  -5.775  1.00  0.00      A    H
ATOM    438  C   ALA A  32       1.143 -13.463  -7.598  1.00  0.00      A    C
ATOM    439  O   ALA A  32       0.898 -13.565  -8.807  1.00  0.00      A    O
ATOM    440  N   ALA A  33       2.368 -13.450  -7.167  1.00  0.00      A    N
ATOM    441  HN  ALA A  33       2.555 -13.354  -6.192  1.00  0.00      A    H
ATOM    442  CA  ALA A  33       3.528 -13.616  -8.027  1.00  0.00      A    C
ATOM    443  HA  ALA A  33       3.412 -13.011  -8.914  1.00  0.00      A    H
ATOM    444  CB  ALA A  33       4.809 -13.300  -7.347  1.00  0.00      A    C
ATOM    445  HB1 ALA A  33       5.055 -14.016  -6.535  1.00  0.00      A    H
ATOM    446  HB2 ALA A  33       5.651 -13.299  -8.071  1.00  0.00      A    H
ATOM    447  HB3 ALA A  33       4.703 -12.267  -6.952  1.00  0.00      A    H
ATOM    448  C   ALA A  33       3.725 -15.069  -8.470  1.00  0.00      A    C
ATOM    449  O   ALA A  33       4.205 -15.271  -9.578  1.00  0.00      A    O
ATOM    450  N   THR A  34       3.221 -16.011  -7.652  1.00  0.00      A    N
ATOM    451  HN  THR A  34       2.848 -15.690  -6.785  1.00  0.00      A    H
ATOM    452  CA  THR A  34       3.284 -17.488  -7.855  1.00  0.00      A    C
ATOM    453  HA  THR A  34       4.276 -17.763  -8.181  1.00  0.00      A    H
ATOM    454  CB  THR A  34       2.968 -18.236  -6.568  1.00  0.00      A    C
ATOM    455  HB  THR A  34       2.033 -17.797  -6.158  1.00  0.00      A    H
ATOM    456  OG1 THR A  34       3.949 -18.166  -5.560  1.00  0.00      A    O
ATOM    457  HG1 THR A  34       3.907 -17.318  -5.112  1.00  0.00      A    H
ATOM    458  CG2 THR A  34       2.900 -19.765  -6.839  1.00  0.00      A    C
ATOM    459 HG21 THR A  34       1.973 -19.867  -7.442  1.00  0.00      A    H
ATOM    460 HG22 THR A  34       3.790 -20.057  -7.437  1.00  0.00      A    H
ATOM    461 HG23 THR A  34       2.878 -20.365  -5.904  1.00  0.00      A    H
ATOM    462  C   THR A  34       2.249 -17.877  -8.889  1.00  0.00      A    C
ATOM    463  O   THR A  34       2.502 -18.720  -9.734  1.00  0.00      A    O
ATOM    464  N   GLU A  35       1.109 -17.190  -8.917  1.00  0.00      A    N
ATOM    465  HN  GLU A  35       0.857 -16.489  -8.255  1.00  0.00      A    H
ATOM    466  CA  GLU A  35       0.112 -17.252 -10.030  1.00  0.00      A    C
ATOM    467  HA  GLU A  35      -0.151 -18.289 -10.176  1.00  0.00      A    H
ATOM    468  CB  GLU A  35      -1.205 -16.467  -9.645  1.00  0.00      A    C
ATOM    469  HB1 GLU A  35      -0.978 -15.409  -9.393  1.00  0.00      A    H
ATOM    470  HB2 GLU A  35      -1.767 -16.397 -10.601  1.00  0.00      A    H
ATOM    471  CG  GLU A  35      -2.037 -17.017  -8.390  1.00  0.00      A    C
ATOM    472  HG1 GLU A  35      -2.413 -18.028  -8.656  1.00  0.00      A    H
ATOM    473  HG2 GLU A  35      -1.277 -17.030  -7.580  1.00  0.00      A    H
ATOM    474  CD  GLU A  35      -3.188 -16.218  -7.827  1.00  0.00      A    C
ATOM    475  OE1 GLU A  35      -3.022 -15.010  -7.550  1.00  0.00      A    O
ATOM    476  OE2 GLU A  35      -4.286 -16.738  -7.545  1.00  0.00      A    O
ATOM    477  C   GLU A  35       0.625 -16.689 -11.339  1.00  0.00      A    C
ATOM    478  O   GLU A  35       0.642 -17.363 -12.358  1.00  0.00      A    O
ATOM    479  N   GLY A  36       1.189 -15.457 -11.290  1.00  0.00      A    N
ATOM    480  HN  GLY A  36       1.190 -14.971 -10.420  1.00  0.00      A    H
ATOM    481  CA  GLY A  36       1.887 -14.769 -12.395  1.00  0.00      A    C
ATOM    482  HA1 GLY A  36       1.065 -14.606 -13.075  1.00  0.00      A    H
ATOM    483  HA2 GLY A  36       2.392 -13.880 -12.048  1.00  0.00      A    H
ATOM    484  C   GLY A  36       2.939 -15.628 -13.078  1.00  0.00      A    C
ATOM    485  O   GLY A  36       2.940 -15.686 -14.317  1.00  0.00      A    O
ATOM    486  N   ILE A  37       3.837 -16.243 -12.353  1.00  0.00      A    N
ATOM    487  HN  ILE A  37       3.789 -16.149 -11.361  1.00  0.00      A    H
ATOM    488  CA  ILE A  37       4.928 -17.024 -12.896  1.00  0.00      A    C
ATOM    489  HA  ILE A  37       5.253 -16.553 -13.812  1.00  0.00      A    H
ATOM    490  CB  ILE A  37       6.111 -17.055 -11.986  1.00  0.00      A    C
ATOM    491  HB  ILE A  37       6.381 -16.016 -11.700  1.00  0.00      A    H
ATOM    492  CG2 ILE A  37       5.942 -17.927 -10.729  1.00  0.00      A    C
ATOM    493 HG21 ILE A  37       5.001 -17.695 -10.185  1.00  0.00      A    H
ATOM    494 HG22 ILE A  37       5.985 -19.007 -10.986  1.00  0.00      A    H
ATOM    495 HG23 ILE A  37       6.779 -17.677 -10.042  1.00  0.00      A    H
ATOM    496  CG1 ILE A  37       7.482 -17.616 -12.673  1.00  0.00      A    C
ATOM    497 HG11 ILE A  37       8.332 -17.428 -11.982  1.00  0.00      A    H
ATOM    498 HG12 ILE A  37       7.400 -18.688 -12.955  1.00  0.00      A    H
ATOM    499  CD  ILE A  37       7.964 -16.782 -13.915  1.00  0.00      A    C
ATOM    500  HD1 ILE A  37       8.293 -15.766 -13.607  1.00  0.00      A    H
ATOM    501  HD2 ILE A  37       8.789 -17.314 -14.434  1.00  0.00      A    H
ATOM    502  HD3 ILE A  37       7.148 -16.715 -14.666  1.00  0.00      A    H
ATOM    503  C   ILE A  37       4.436 -18.448 -13.178  1.00  0.00      A    C
ATOM    504  O   ILE A  37       5.121 -19.167 -13.898  1.00  0.00      A    O
ATOM    505  N   THR A  38       3.315 -18.978 -12.659  1.00  0.00      A    N
ATOM    506  HN  THR A  38       2.827 -18.276 -12.147  1.00  0.00      A    H
ATOM    507  CA  THR A  38       2.801 -20.245 -13.070  1.00  0.00      A    C
ATOM    508  HA  THR A  38       3.611 -20.957 -13.017  1.00  0.00      A    H
ATOM    509  CB  THR A  38       1.785 -20.912 -12.116  1.00  0.00      A    C
ATOM    510  HB  THR A  38       0.869 -20.290 -12.030  1.00  0.00      A    H
ATOM    511  OG1 THR A  38       2.301 -21.128 -10.810  1.00  0.00      A    O
ATOM    512  HG1 THR A  38       2.477 -20.260 -10.440  1.00  0.00      A    H
ATOM    513  CG2 THR A  38       1.451 -22.353 -12.538  1.00  0.00      A    C
ATOM    514 HG21 THR A  38       2.399 -22.930 -12.486  1.00  0.00      A    H
ATOM    515 HG22 THR A  38       0.831 -22.934 -11.823  1.00  0.00      A    H
ATOM    516 HG23 THR A  38       0.998 -22.394 -13.551  1.00  0.00      A    H
ATOM    517  C   THR A  38       2.267 -20.216 -14.523  1.00  0.00      A    C
ATOM    518  O   THR A  38       2.662 -21.007 -15.365  1.00  0.00      A    O
ATOM    519  N   GLU A  39       1.344 -19.287 -14.835  1.00  0.00      A    N
ATOM    520  HN  GLU A  39       0.876 -18.880 -14.054  1.00  0.00      A    H
ATOM    521  CA  GLU A  39       1.023 -18.797 -16.247  1.00  0.00      A    C
ATOM    522  HA  GLU A  39       0.487 -19.586 -16.755  1.00  0.00      A    H
ATOM    523  CB  GLU A  39       0.105 -17.508 -16.151  1.00  0.00      A    C
ATOM    524  HB1 GLU A  39      -0.818 -17.824 -15.620  1.00  0.00      A    H
ATOM    525  HB2 GLU A  39       0.645 -16.717 -15.588  1.00  0.00      A    H
ATOM    526  CG  GLU A  39      -0.423 -16.820 -17.464  1.00  0.00      A    C
ATOM    527  HG1 GLU A  39      -1.247 -16.129 -17.188  1.00  0.00      A    H
ATOM    528  HG2 GLU A  39       0.353 -16.228 -17.995  1.00  0.00      A    H
ATOM    529  CD  GLU A  39      -1.213 -17.598 -18.530  1.00  0.00      A    C
ATOM    530  OE1 GLU A  39      -1.530 -17.026 -19.612  1.00  0.00      A    O
ATOM    531  OE2 GLU A  39      -1.428 -18.836 -18.440  1.00  0.00      A    O
ATOM    532  C   GLU A  39       2.243 -18.531 -17.198  1.00  0.00      A    C
ATOM    533  O   GLU A  39       2.273 -19.032 -18.337  1.00  0.00      A    O
ATOM    534  N   ILE A  40       3.238 -17.778 -16.784  1.00  0.00      A    N
ATOM    535  HN  ILE A  40       3.164 -17.268 -15.931  1.00  0.00      A    H
ATOM    536  CA  ILE A  40       4.310 -17.560 -17.643  1.00  0.00      A    C
ATOM    537  HA  ILE A  40       4.022 -17.186 -18.614  1.00  0.00      A    H
ATOM    538  CB  ILE A  40       5.100 -16.350 -17.055  1.00  0.00      A    C
ATOM    539  HB  ILE A  40       5.415 -16.515 -16.002  1.00  0.00      A    H
ATOM    540  CG2 ILE A  40       6.402 -16.212 -17.870  1.00  0.00      A    C
ATOM    541 HG21 ILE A  40       7.151 -16.970 -17.555  1.00  0.00      A    H
ATOM    542 HG22 ILE A  40       6.091 -16.336 -18.930  1.00  0.00      A    H
ATOM    543 HG23 ILE A  40       6.896 -15.217 -17.894  1.00  0.00      A    H
ATOM    544  CG1 ILE A  40       4.238 -15.097 -17.086  1.00  0.00      A    C
ATOM    545 HG11 ILE A  40       4.196 -14.749 -18.140  1.00  0.00      A    H
ATOM    546 HG12 ILE A  40       3.239 -15.393 -16.701  1.00  0.00      A    H
ATOM    547  CD  ILE A  40       4.945 -13.943 -16.389  1.00  0.00      A    C
ATOM    548  HD1 ILE A  40       5.451 -14.409 -15.516  1.00  0.00      A    H
ATOM    549  HD2 ILE A  40       5.857 -13.603 -16.924  1.00  0.00      A    H
ATOM    550  HD3 ILE A  40       4.344 -13.055 -16.097  1.00  0.00      A    H
ATOM    551  C   ILE A  40       5.271 -18.770 -17.830  1.00  0.00      A    C
ATOM    552  O   ILE A  40       5.717 -19.132 -18.924  1.00  0.00      A    O
ATOM    553  N   SER A  41       5.586 -19.508 -16.700  1.00  0.00      A    N
ATOM    554  HN  SER A  41       5.134 -19.357 -15.825  1.00  0.00      A    H
ATOM    555  CA  SER A  41       6.656 -20.441 -16.775  1.00  0.00      A    C
ATOM    556  HA  SER A  41       7.383 -19.974 -17.423  1.00  0.00      A    H
ATOM    557  CB  SER A  41       7.461 -20.679 -15.521  1.00  0.00      A    C
ATOM    558  HB1 SER A  41       8.269 -21.438 -15.594  1.00  0.00      A    H
ATOM    559  HB2 SER A  41       8.013 -19.794 -15.138  1.00  0.00      A    H
ATOM    560  OG  SER A  41       6.552 -21.172 -14.539  1.00  0.00      A    O
ATOM    561  HG1 SER A  41       6.137 -20.366 -14.223  1.00  0.00      A    H
ATOM    562  C   SER A  41       6.310 -21.772 -17.481  1.00  0.00      A    C
ATOM    563  O   SER A  41       6.539 -21.957 -18.667  1.00  0.00      A    O
ATOM    564  N   THR A  42       5.587 -22.594 -16.718  1.00  0.00      A    N
ATOM    565  HN  THR A  42       5.438 -22.365 -15.760  1.00  0.00      A    H
ATOM    566  CA  THR A  42       4.925 -23.809 -17.125  1.00  0.00      A    C
ATOM    567  HA  THR A  42       5.661 -24.225 -17.797  1.00  0.00      A    H
ATOM    568  CB  THR A  42       4.493 -24.650 -15.947  1.00  0.00      A    C
ATOM    569  HB  THR A  42       4.035 -25.592 -16.319  1.00  0.00      A    H
ATOM    570  OG1 THR A  42       3.641 -23.991 -15.015  1.00  0.00      A    O
ATOM    571  HG1 THR A  42       3.225 -24.702 -14.523  1.00  0.00      A    H
ATOM    572  CG2 THR A  42       5.778 -24.968 -15.139  1.00  0.00      A    C
ATOM    573 HG21 THR A  42       6.085 -24.076 -14.551  1.00  0.00      A    H
ATOM    574 HG22 THR A  42       5.509 -25.733 -14.380  1.00  0.00      A    H
ATOM    575 HG23 THR A  42       6.597 -25.365 -15.777  1.00  0.00      A    H
ATOM    576  C   THR A  42       3.739 -23.623 -17.972  1.00  0.00      A    C
ATOM    577  O   THR A  42       3.625 -24.302 -18.985  1.00  0.00      A    O
ATOM    578  N   GLY A  43       2.784 -22.887 -17.529  1.00  0.00      A    N
ATOM    579  HN  GLY A  43       2.916 -22.457 -16.639  1.00  0.00      A    H
ATOM    580  CA  GLY A  43       1.686 -22.263 -18.319  1.00  0.00      A    C
ATOM    581  HA1 GLY A  43       1.731 -21.190 -18.436  1.00  0.00      A    H
ATOM    582  HA2 GLY A  43       1.732 -22.747 -19.284  1.00  0.00      A    H
ATOM    583  C   GLY A  43       0.327 -22.557 -17.872  1.00  0.00      A    C
ATOM    584  O   GLY A  43      -0.515 -22.752 -18.735  1.00  0.00      A    O
ATOM    585  N   ASN A  44      -0.017 -22.448 -16.648  1.00  0.00      A    N
ATOM    586  HN  ASN A  44       0.614 -22.100 -15.960  1.00  0.00      A    H
ATOM    587  CA  ASN A  44      -1.394 -22.548 -16.181  1.00  0.00      A    C
ATOM    588  HA  ASN A  44      -2.083 -22.353 -16.990  1.00  0.00      A    H
ATOM    589  CB  ASN A  44      -1.494 -23.900 -15.448  1.00  0.00      A    C
ATOM    590  HB1 ASN A  44      -0.562 -24.160 -14.901  1.00  0.00      A    H
ATOM    591  HB2 ASN A  44      -2.339 -23.954 -14.729  1.00  0.00      A    H
ATOM    592  CG  ASN A  44      -1.604 -25.017 -16.508  1.00  0.00      A    C
ATOM    593  OD1 ASN A  44      -0.802 -25.845 -16.750  1.00  0.00      A    O
ATOM    594  ND2 ASN A  44      -2.733 -25.024 -17.268  1.00  0.00      A    N
ATOM    595 HD21 ASN A  44      -2.934 -25.654 -18.018  1.00  0.00      A    H
ATOM    596 HD22 ASN A  44      -3.444 -24.359 -17.038  1.00  0.00      A    H
ATOM    597  C   ASN A  44      -1.739 -21.466 -15.209  1.00  0.00      A    C
ATOM    598  O   ASN A  44      -1.234 -21.456 -14.082  1.00  0.00      A    O
ATOM    599  N   LEU A  45      -2.680 -20.509 -15.645  1.00  0.00      A    N
ATOM    600  HN  LEU A  45      -3.065 -20.471 -16.564  1.00  0.00      A    H
ATOM    601  CA  LEU A  45      -3.169 -19.536 -14.644  1.00  0.00      A    C
ATOM    602  HA  LEU A  45      -2.305 -19.287 -14.045  1.00  0.00      A    H
ATOM    603  CB  LEU A  45      -3.689 -18.228 -15.284  1.00  0.00      A    C
ATOM    604  HB1 LEU A  45      -3.093 -18.060 -16.207  1.00  0.00      A    H
ATOM    605  HB2 LEU A  45      -4.722 -18.392 -15.657  1.00  0.00      A    H
ATOM    606  CG  LEU A  45      -3.638 -17.002 -14.365  1.00  0.00      A    C
ATOM    607  HG  LEU A  45      -4.423 -17.054 -13.580  1.00  0.00      A    H
ATOM    608  CD1 LEU A  45      -2.386 -16.809 -13.531  1.00  0.00      A    C
ATOM    609 HD11 LEU A  45      -2.024 -17.664 -12.922  1.00  0.00      A    H
ATOM    610 HD12 LEU A  45      -1.528 -16.469 -14.149  1.00  0.00      A    H
ATOM    611 HD13 LEU A  45      -2.675 -16.053 -12.770  1.00  0.00      A    H
ATOM    612  CD2 LEU A  45      -3.862 -15.801 -15.216  1.00  0.00      A    C
ATOM    613 HD21 LEU A  45      -4.630 -16.027 -15.986  1.00  0.00      A    H
ATOM    614 HD22 LEU A  45      -4.023 -14.936 -14.537  1.00  0.00      A    H
ATOM    615 HD23 LEU A  45      -2.939 -15.523 -15.768  1.00  0.00      A    H
ATOM    616  C   LEU A  45      -4.141 -20.136 -13.679  1.00  0.00      A    C
ATOM    617  O   LEU A  45      -5.344 -20.371 -14.044  1.00  0.00      A    O
ATOM    618  N   ILE A  46      -3.719 -20.542 -12.472  1.00  0.00      A    N
ATOM    619  HN  ILE A  46      -2.798 -20.484 -12.095  1.00  0.00      A    H
ATOM    620  CA  ILE A  46      -4.634 -21.055 -11.424  1.00  0.00      A    C
ATOM    621  HA  ILE A  46      -5.474 -21.626 -11.790  1.00  0.00      A    H
ATOM    622  CB  ILE A  46      -3.931 -22.055 -10.593  1.00  0.00      A    C
ATOM    623  HB  ILE A  46      -4.581 -22.430  -9.774  1.00  0.00      A    H
ATOM    624  CG2 ILE A  46      -3.744 -23.254 -11.482  1.00  0.00      A    C
ATOM    625 HG21 ILE A  46      -4.699 -23.602 -11.930  1.00  0.00      A    H
ATOM    626 HG22 ILE A  46      -3.205 -22.906 -12.389  1.00  0.00      A    H
ATOM    627 HG23 ILE A  46      -3.211 -24.097 -10.994  1.00  0.00      A    H
ATOM    628  CG1 ILE A  46      -2.527 -21.463 -10.069  1.00  0.00      A    C
ATOM    629 HG11 ILE A  46      -1.973 -20.787 -10.756  1.00  0.00      A    H
ATOM    630 HG12 ILE A  46      -2.783 -20.858  -9.173  1.00  0.00      A    H
ATOM    631  CD  ILE A  46      -1.514 -22.497  -9.727  1.00  0.00      A    C
ATOM    632  HD1 ILE A  46      -0.672 -21.932  -9.273  1.00  0.00      A    H
ATOM    633  HD2 ILE A  46      -1.684 -23.176  -8.864  1.00  0.00      A    H
ATOM    634  HD3 ILE A  46      -1.142 -23.140 -10.552  1.00  0.00      A    H
ATOM    635  C   ILE A  46      -5.145 -19.863 -10.592  1.00  0.00      A    C
ATOM    636  O   ILE A  46      -4.613 -18.839 -10.720  1.00  0.00      A    O
ATOM    637  N   SER A  47      -6.070 -20.084  -9.648  1.00  0.00      A    N
ATOM    638  HN  SER A  47      -6.417 -21.008  -9.510  1.00  0.00      A    H
ATOM    639  CA  SER A  47      -6.394 -19.141  -8.617  1.00  0.00      A    C
ATOM    640  HA  SER A  47      -5.849 -18.215  -8.724  1.00  0.00      A    H
ATOM    641  CB  SER A  47      -7.975 -18.849  -8.559  1.00  0.00      A    C
ATOM    642  HB1 SER A  47      -8.226 -18.420  -9.553  1.00  0.00      A    H
ATOM    643  HB2 SER A  47      -8.506 -19.792  -8.308  1.00  0.00      A    H
ATOM    644  OG  SER A  47      -8.324 -17.920  -7.588  1.00  0.00      A    O
ATOM    645  HG1 SER A  47      -9.266 -17.888  -7.407  1.00  0.00      A    H
ATOM    646  C   SER A  47      -5.966 -19.798  -7.278  1.00  0.00      A    C
ATOM    647  O   SER A  47      -6.502 -20.842  -6.877  1.00  0.00      A    O
ATOM    648  N   LEU A  48      -5.010 -19.192  -6.558  1.00  0.00      A    N
ATOM    649  HN  LEU A  48      -4.738 -18.265  -6.803  1.00  0.00      A    H
ATOM    650  CA  LEU A  48      -4.326 -19.856  -5.505  1.00  0.00      A    C
ATOM    651  HA  LEU A  48      -4.453 -20.915  -5.674  1.00  0.00      A    H
ATOM    652  CB  LEU A  48      -2.771 -19.644  -5.492  1.00  0.00      A    C
ATOM    653  HB1 LEU A  48      -2.498 -18.600  -5.755  1.00  0.00      A    H
ATOM    654  HB2 LEU A  48      -2.360 -19.882  -4.488  1.00  0.00      A    H
ATOM    655  CG  LEU A  48      -2.069 -20.518  -6.546  1.00  0.00      A    C
ATOM    656  HG  LEU A  48      -2.738 -20.538  -7.432  1.00  0.00      A    H
ATOM    657  CD1 LEU A  48      -0.667 -19.961  -6.869  1.00  0.00      A    C
ATOM    658 HD11 LEU A  48       0.033 -20.492  -6.188  1.00  0.00      A    H
ATOM    659 HD12 LEU A  48      -0.330 -20.310  -7.869  1.00  0.00      A    H
ATOM    660 HD13 LEU A  48      -0.696 -18.860  -6.729  1.00  0.00      A    H
ATOM    661  CD2 LEU A  48      -1.966 -21.935  -6.086  1.00  0.00      A    C
ATOM    662 HD21 LEU A  48      -1.638 -22.025  -5.029  1.00  0.00      A    H
ATOM    663 HD22 LEU A  48      -2.948 -22.441  -6.201  1.00  0.00      A    H
ATOM    664 HD23 LEU A  48      -1.265 -22.425  -6.795  1.00  0.00      A    H
ATOM    665  C   LEU A  48      -5.054 -19.454  -4.160  1.00  0.00      A    C
ATOM    666  O   LEU A  48      -5.926 -18.618  -4.093  1.00  0.00      A    O
ATOM    667  N   SER A  49      -4.777 -20.223  -3.077  1.00  0.00      A    N
ATOM    668  HN  SER A  49      -4.110 -20.958  -3.166  1.00  0.00      A    H
ATOM    669  CA  SER A  49      -5.408 -20.003  -1.732  1.00  0.00      A    C
ATOM    670  HA  SER A  49      -6.235 -19.326  -1.892  1.00  0.00      A    H
ATOM    671  CB  SER A  49      -5.839 -21.300  -0.918  1.00  0.00      A    C
ATOM    672  HB1 SER A  49      -6.636 -21.756  -1.543  1.00  0.00      A    H
ATOM    673  HB2 SER A  49      -5.001 -22.016  -0.775  1.00  0.00      A    H
ATOM    674  OG  SER A  49      -6.289 -20.987   0.408  1.00  0.00      A    O
ATOM    675  HG1 SER A  49      -7.228 -20.788   0.406  1.00  0.00      A    H
ATOM    676  C   SER A  49      -4.301 -19.240  -0.906  1.00  0.00      A    C
ATOM    677  O   SER A  49      -3.166 -19.719  -0.547  1.00  0.00      A    O
ATOM    678  N   GLU A  50      -4.657 -17.973  -0.637  1.00  0.00      A    N
ATOM    679  HN  GLU A  50      -5.488 -17.619  -1.058  1.00  0.00      A    H
ATOM    680  CA  GLU A  50      -3.840 -17.103   0.246  1.00  0.00      A    C
ATOM    681  HA  GLU A  50      -2.802 -17.165  -0.044  1.00  0.00      A    H
ATOM    682  CB  GLU A  50      -4.395 -15.641   0.182  1.00  0.00      A    C
ATOM    683  HB1 GLU A  50      -5.418 -15.503   0.592  1.00  0.00      A    H
ATOM    684  HB2 GLU A  50      -3.679 -14.962   0.692  1.00  0.00      A    H
ATOM    685  CG  GLU A  50      -4.290 -15.002  -1.227  1.00  0.00      A    C
ATOM    686  HG1 GLU A  50      -4.444 -13.906  -1.137  1.00  0.00      A    H
ATOM    687  HG2 GLU A  50      -3.329 -15.337  -1.672  1.00  0.00      A    H
ATOM    688  CD  GLU A  50      -5.343 -15.482  -2.229  1.00  0.00      A    C
ATOM    689  OE1 GLU A  50      -5.075 -15.534  -3.422  1.00  0.00      A    O
ATOM    690  OE2 GLU A  50      -6.489 -15.753  -1.709  1.00  0.00      A    O
ATOM    691  C   GLU A  50      -3.904 -17.553   1.715  1.00  0.00      A    C
ATOM    692  O   GLU A  50      -2.954 -17.427   2.455  1.00  0.00      A    O
ATOM    693  N   GLN A  51      -5.171 -17.967   2.084  1.00  0.00      A    N
ATOM    694  HN  GLN A  51      -5.879 -17.934   1.383  1.00  0.00      A    H
ATOM    695  CA  GLN A  51      -5.586 -18.242   3.446  1.00  0.00      A    C
ATOM    696  HA  GLN A  51      -5.177 -17.496   4.111  1.00  0.00      A    H
ATOM    697  CB  GLN A  51      -7.139 -18.526   3.476  1.00  0.00      A    C
ATOM    698  HB1 GLN A  51      -7.630 -17.701   2.916  1.00  0.00      A    H
ATOM    699  HB2 GLN A  51      -7.285 -19.360   2.757  1.00  0.00      A    H
ATOM    700  CG  GLN A  51      -7.704 -18.851   4.837  1.00  0.00      A    C
ATOM    701  HG1 GLN A  51      -8.798 -19.004   4.724  1.00  0.00      A    H
ATOM    702  HG2 GLN A  51      -7.201 -19.718   5.316  1.00  0.00      A    H
ATOM    703  CD  GLN A  51      -7.610 -17.604   5.733  1.00  0.00      A    C
ATOM    704  OE1 GLN A  51      -8.269 -16.555   5.435  1.00  0.00      A    O
ATOM    705  NE2 GLN A  51      -6.902 -17.673   6.875  1.00  0.00      A    N
ATOM    706 HE21 GLN A  51      -7.066 -16.900   7.488  1.00  0.00      A    H
ATOM    707 HE22 GLN A  51      -6.525 -18.528   7.233  1.00  0.00      A    H
ATOM    708  C   GLN A  51      -4.913 -19.523   3.996  1.00  0.00      A    C
ATOM    709  O   GLN A  51      -4.517 -19.659   5.149  1.00  0.00      A    O
ATOM    710  N   GLN A  52      -4.554 -20.495   3.110  1.00  0.00      A    N
ATOM    711  HN  GLN A  52      -4.764 -20.371   2.143  1.00  0.00      A    H
ATOM    712  CA  GLN A  52      -3.887 -21.683   3.496  1.00  0.00      A    C
ATOM    713  HA  GLN A  52      -4.532 -22.274   4.129  1.00  0.00      A    H
ATOM    714  CB  GLN A  52      -3.776 -22.524   2.220  1.00  0.00      A    C
ATOM    715  HB1 GLN A  52      -4.775 -22.639   1.747  1.00  0.00      A    H
ATOM    716  HB2 GLN A  52      -2.976 -22.052   1.610  1.00  0.00      A    H
ATOM    717  CG  GLN A  52      -3.338 -23.914   2.676  1.00  0.00      A    C
ATOM    718  HG1 GLN A  52      -2.500 -23.850   3.403  1.00  0.00      A    H
ATOM    719  HG2 GLN A  52      -4.201 -24.476   3.093  1.00  0.00      A    H
ATOM    720  CD  GLN A  52      -2.771 -24.799   1.531  1.00  0.00      A    C
ATOM    721  OE1 GLN A  52      -2.537 -24.263   0.442  1.00  0.00      A    O
ATOM    722  NE2 GLN A  52      -2.697 -26.088   1.745  1.00  0.00      A    N
ATOM    723 HE21 GLN A  52      -2.306 -26.722   1.078  1.00  0.00      A    H
ATOM    724 HE22 GLN A  52      -2.751 -26.394   2.696  1.00  0.00      A    H
ATOM    725  C   GLN A  52      -2.532 -21.453   4.250  1.00  0.00      A    C
ATOM    726  O   GLN A  52      -2.292 -22.017   5.291  1.00  0.00      A    O
ATOM    727  N   ILE A  53      -1.670 -20.525   3.796  1.00  0.00      A    N
ATOM    728  HN  ILE A  53      -1.837 -20.104   2.908  1.00  0.00      A    H
ATOM    729  CA  ILE A  53      -0.328 -20.090   4.353  1.00  0.00      A    C
ATOM    730  HA  ILE A  53       0.348 -20.923   4.478  1.00  0.00      A    H
ATOM    731  CB  ILE A  53       0.446 -19.038   3.551  1.00  0.00      A    C
ATOM    732  HB  ILE A  53      -0.276 -18.212   3.376  1.00  0.00      A    H
ATOM    733  CG2 ILE A  53       1.726 -18.679   4.286  1.00  0.00      A    C
ATOM    734 HG21 ILE A  53       2.249 -19.570   4.695  1.00  0.00      A    H
ATOM    735 HG22 ILE A  53       2.493 -18.102   3.726  1.00  0.00      A    H
ATOM    736 HG23 ILE A  53       1.536 -18.003   5.148  1.00  0.00      A    H
ATOM    737  CG1 ILE A  53       0.874 -19.555   2.175  1.00  0.00      A    C
ATOM    738 HG11 ILE A  53       1.793 -20.126   2.425  1.00  0.00      A    H
ATOM    739 HG12 ILE A  53       0.138 -20.271   1.751  1.00  0.00      A    H
ATOM    740  CD  ILE A  53       1.076 -18.457   1.125  1.00  0.00      A    C
ATOM    741  HD1 ILE A  53       1.148 -18.892   0.105  1.00  0.00      A    H
ATOM    742  HD2 ILE A  53       0.338 -17.627   1.125  1.00  0.00      A    H
ATOM    743  HD3 ILE A  53       2.076 -18.011   1.313  1.00  0.00      A    H
ATOM    744  C   ILE A  53      -0.647 -19.382   5.736  1.00  0.00      A    C
ATOM    745  O   ILE A  53      -0.117 -19.727   6.760  1.00  0.00      A    O
ATOM    746  N   VAL A  54      -1.557 -18.389   5.789  1.00  0.00      A    N
ATOM    747  HN  VAL A  54      -2.126 -18.221   4.987  1.00  0.00      A    H
ATOM    748  CA  VAL A  54      -2.027 -17.731   7.018  1.00  0.00      A    C
ATOM    749  HA  VAL A  54      -1.176 -17.246   7.475  1.00  0.00      A    H
ATOM    750  CB  VAL A  54      -3.121 -16.729   6.782  1.00  0.00      A    C
ATOM    751  HB  VAL A  54      -3.904 -17.258   6.198  1.00  0.00      A    H
ATOM    752  CG1 VAL A  54      -3.747 -16.159   8.071  1.00  0.00      A    C
ATOM    753 HG11 VAL A  54      -4.329 -16.994   8.517  1.00  0.00      A    H
ATOM    754 HG12 VAL A  54      -3.034 -15.882   8.877  1.00  0.00      A    H
ATOM    755 HG13 VAL A  54      -4.391 -15.291   7.812  1.00  0.00      A    H
ATOM    756  CG2 VAL A  54      -2.538 -15.643   5.863  1.00  0.00      A    C
ATOM    757 HG21 VAL A  54      -1.542 -15.326   6.241  1.00  0.00      A    H
ATOM    758 HG22 VAL A  54      -2.422 -15.931   4.797  1.00  0.00      A    H
ATOM    759 HG23 VAL A  54      -3.210 -14.759   5.819  1.00  0.00      A    H
ATOM    760  C   VAL A  54      -2.452 -18.683   8.151  1.00  0.00      A    C
ATOM    761  O   VAL A  54      -1.958 -18.553   9.290  1.00  0.00      A    O
ATOM    762  N   ASP A  55      -3.436 -19.583   7.884  1.00  0.00      A    N
ATOM    763  HN  ASP A  55      -3.760 -19.691   6.947  1.00  0.00      A    H
ATOM    764  CA  ASP A  55      -3.939 -20.621   8.769  1.00  0.00      A    C
ATOM    765  HA  ASP A  55      -4.434 -20.145   9.603  1.00  0.00      A    H
ATOM    766  CB  ASP A  55      -5.067 -21.379   8.049  1.00  0.00      A    C
ATOM    767  HB1 ASP A  55      -4.694 -21.489   7.008  1.00  0.00      A    H
ATOM    768  HB2 ASP A  55      -5.189 -22.440   8.355  1.00  0.00      A    H
ATOM    769  CG  ASP A  55      -6.448 -20.684   8.065  1.00  0.00      A    C
ATOM    770  OD1 ASP A  55      -6.539 -19.641   8.716  1.00  0.00      A    O
ATOM    771  OD2 ASP A  55      -7.434 -21.202   7.425  1.00  0.00      A    O
ATOM    772  C   ASP A  55      -2.907 -21.701   9.198  1.00  0.00      A    C
ATOM    773  O   ASP A  55      -2.619 -22.061  10.339  1.00  0.00      A    O
ATOM    774  N   CYS A  56      -2.331 -22.449   8.200  1.00  0.00      A    N
ATOM    775  HN  CYS A  56      -2.481 -22.185   7.251  1.00  0.00      A    H
ATOM    776  CA  CYS A  56      -1.626 -23.705   8.393  1.00  0.00      A    C
ATOM    777  HA  CYS A  56      -2.101 -24.333   9.132  1.00  0.00      A    H
ATOM    778  CB  CYS A  56      -1.528 -24.526   7.111  1.00  0.00      A    C
ATOM    779  HB1 CYS A  56      -1.280 -23.934   6.204  1.00  0.00      A    H
ATOM    780  HB2 CYS A  56      -0.773 -25.340   7.085  1.00  0.00      A    H
ATOM    781  SG  CYS A  56      -3.230 -25.191   6.663  1.00  0.00      A    S
ATOM    782  C   CYS A  56      -0.201 -23.587   8.869  1.00  0.00      A    C
ATOM    783  O   CYS A  56       0.309 -24.226   9.833  1.00  0.00      A    O
ATOM    784  N   ASP A  57       0.534 -22.758   8.166  1.00  0.00      A    N
ATOM    785  HN  ASP A  57       0.077 -22.144   7.527  1.00  0.00      A    H
ATOM    786  CA  ASP A  57       1.948 -22.725   8.197  1.00  0.00      A    C
ATOM    787  HA  ASP A  57       2.275 -23.751   8.276  1.00  0.00      A    H
ATOM    788  CB  ASP A  57       2.554 -22.189   6.876  1.00  0.00      A    C
ATOM    789  HB1 ASP A  57       2.167 -22.833   6.058  1.00  0.00      A    H
ATOM    790  HB2 ASP A  57       2.251 -21.144   6.650  1.00  0.00      A    H
ATOM    791  CG  ASP A  57       4.023 -22.389   6.853  1.00  0.00      A    C
ATOM    792  OD1 ASP A  57       4.788 -21.403   6.879  1.00  0.00      A    O
ATOM    793  OD2 ASP A  57       4.532 -23.575   6.831  1.00  0.00      A    O
ATOM    794  C   ASP A  57       2.565 -22.060   9.394  1.00  0.00      A    C
ATOM    795  O   ASP A  57       3.685 -22.435   9.788  1.00  0.00      A    O
ATOM    796  N   THR A  58       1.917 -21.099  10.009  1.00  0.00      A    N
ATOM    797  HN  THR A  58       1.014 -20.864   9.659  1.00  0.00      A    H
ATOM    798  CA  THR A  58       2.319 -20.123  11.075  1.00  0.00      A    C
ATOM    799  HA  THR A  58       3.298 -19.791  10.761  1.00  0.00      A    H
ATOM    800  CB  THR A  58       1.483 -18.950  10.918  1.00  0.00      A    C
ATOM    801  HB  THR A  58       1.580 -18.259  11.783  1.00  0.00      A    H
ATOM    802  OG1 THR A  58       0.058 -19.298  10.931  1.00  0.00      A    O
ATOM    803  HG1 THR A  58      -0.223 -18.799  10.161  1.00  0.00      A    H
ATOM    804  CG2 THR A  58       1.679 -18.329   9.604  1.00  0.00      A    C
ATOM    805 HG21 THR A  58       1.278 -18.955   8.778  1.00  0.00      A    H
ATOM    806 HG22 THR A  58       1.092 -17.386   9.581  1.00  0.00      A    H
ATOM    807 HG23 THR A  58       2.743 -18.056   9.439  1.00  0.00      A    H
ATOM    808  C   THR A  58       2.344 -20.680  12.520  1.00  0.00      A    C
ATOM    809  O   THR A  58       1.807 -20.164  13.498  1.00  0.00      A    O
ATOM    810  N   ASP A  59       2.935 -21.816  12.733  1.00  0.00      A    N
ATOM    811  HN  ASP A  59       3.462 -22.280  12.024  1.00  0.00      A    H
ATOM    812  CA  ASP A  59       3.013 -22.492  14.011  1.00  0.00      A    C
ATOM    813  HA  ASP A  59       2.096 -22.456  14.580  1.00  0.00      A    H
ATOM    814  CB  ASP A  59       3.193 -23.915  13.652  1.00  0.00      A    C
ATOM    815  HB1 ASP A  59       2.422 -24.155  12.890  1.00  0.00      A    H
ATOM    816  HB2 ASP A  59       4.245 -24.059  13.324  1.00  0.00      A    H
ATOM    817  CG  ASP A  59       2.882 -24.857  14.848  1.00  0.00      A    C
ATOM    818  OD1 ASP A  59       1.719 -24.847  15.345  1.00  0.00      A    O
ATOM    819  OD2 ASP A  59       3.793 -25.683  15.201  1.00  0.00      A    O
ATOM    820  C   ASP A  59       4.061 -21.965  14.956  1.00  0.00      A    C
ATOM    821  O   ASP A  59       3.834 -21.406  16.027  1.00  0.00      A    O
ATOM    822  N   GLY A  60       5.301 -22.049  14.499  1.00  0.00      A    N
ATOM    823  HN  GLY A  60       5.422 -22.299  13.541  1.00  0.00      A    H
ATOM    824  CA  GLY A  60       6.485 -21.609  15.236  1.00  0.00      A    C
ATOM    825  HA1 GLY A  60       6.382 -21.668  16.309  1.00  0.00      A    H
ATOM    826  HA2 GLY A  60       7.315 -22.109  14.759  1.00  0.00      A    H
ATOM    827  C   GLY A  60       6.834 -20.186  14.909  1.00  0.00      A    C
ATOM    828  O   GLY A  60       7.120 -19.405  15.786  1.00  0.00      A    O
ATOM    829  N   ASN A  61       6.917 -19.893  13.537  1.00  0.00      A    N
ATOM    830  HN  ASN A  61       6.578 -20.607  12.929  1.00  0.00      A    H
ATOM    831  CA  ASN A  61       7.554 -18.747  12.972  1.00  0.00      A    C
ATOM    832  HA  ASN A  61       8.432 -18.556  13.571  1.00  0.00      A    H
ATOM    833  CB  ASN A  61       8.041 -19.124  11.567  1.00  0.00      A    C
ATOM    834  HB1 ASN A  61       7.103 -19.324  11.007  1.00  0.00      A    H
ATOM    835  HB2 ASN A  61       8.523 -18.270  11.046  1.00  0.00      A    H
ATOM    836  CG  ASN A  61       8.988 -20.350  11.556  1.00  0.00      A    C
ATOM    837  OD1 ASN A  61       9.777 -20.548  12.495  1.00  0.00      A    O
ATOM    838  ND2 ASN A  61       8.883 -21.271  10.577  1.00  0.00      A    N
ATOM    839 HD21 ASN A  61       9.490 -22.058  10.468  1.00  0.00      A    H
ATOM    840 HD22 ASN A  61       8.139 -21.091   9.934  1.00  0.00      A    H
ATOM    841  C   ASN A  61       6.644 -17.509  13.105  1.00  0.00      A    C
ATOM    842  O   ASN A  61       6.687 -16.771  14.090  1.00  0.00      A    O
ATOM    843  N   ASP A  62       5.873 -17.227  12.063  1.00  0.00      A    N
ATOM    844  HN  ASP A  62       5.816 -17.812  11.258  1.00  0.00      A    H
ATOM    845  CA  ASP A  62       5.111 -15.989  12.039  1.00  0.00      A    C
ATOM    846  HA  ASP A  62       5.660 -15.252  12.606  1.00  0.00      A    H
ATOM    847  CB  ASP A  62       4.921 -15.394  10.644  1.00  0.00      A    C
ATOM    848  HB1 ASP A  62       4.614 -16.175   9.916  1.00  0.00      A    H
ATOM    849  HB2 ASP A  62       4.120 -14.627  10.578  1.00  0.00      A    H
ATOM    850  CG  ASP A  62       6.197 -14.881  10.170  1.00  0.00      A    C
ATOM    851  OD1 ASP A  62       6.657 -13.757  10.532  1.00  0.00      A    O
ATOM    852  OD2 ASP A  62       6.782 -15.601   9.240  1.00  0.00      A    O
ATOM    853  C   ASP A  62       3.751 -16.021  12.714  1.00  0.00      A    C
ATOM    854  O   ASP A  62       3.136 -17.076  12.860  1.00  0.00      A    O
ATOM    855  N   GLN A  63       3.274 -14.761  13.074  1.00  0.00      A    N
ATOM    856  HN  GLN A  63       3.861 -14.022  12.754  1.00  0.00      A    H
ATOM    857  CA  GLN A  63       1.959 -14.539  13.602  1.00  0.00      A    C
ATOM    858  HA  GLN A  63       2.010 -14.987  14.584  1.00  0.00      A    H
ATOM    859  CB  GLN A  63       1.861 -12.967  13.739  1.00  0.00      A    C
ATOM    860  HB1 GLN A  63       2.007 -12.579  12.708  1.00  0.00      A    H
ATOM    861  HB2 GLN A  63       0.817 -12.727  14.033  1.00  0.00      A    H
ATOM    862  CG  GLN A  63       2.830 -12.432  14.824  1.00  0.00      A    C
ATOM    863  HG1 GLN A  63       2.487 -12.837  15.800  1.00  0.00      A    H
ATOM    864  HG2 GLN A  63       3.866 -12.764  14.602  1.00  0.00      A    H
ATOM    865  CD  GLN A  63       2.722 -10.917  14.920  1.00  0.00      A    C
ATOM    866  OE1 GLN A  63       2.090 -10.365  15.878  1.00  0.00      A    O
ATOM    867  NE2 GLN A  63       3.284 -10.144  13.977  1.00  0.00      A    N
ATOM    868 HE21 GLN A  63       3.402  -9.167  14.155  1.00  0.00      A    H
ATOM    869 HE22 GLN A  63       3.725 -10.541  13.172  1.00  0.00      A    H
ATOM    870  C   GLN A  63       0.769 -14.997  12.801  1.00  0.00      A    C
ATOM    871  O   GLN A  63      -0.149 -15.693  13.288  1.00  0.00      A    O
ATOM    872  N   GLY A  64       0.671 -14.565  11.487  1.00  0.00      A    N
ATOM    873  HN  GLY A  64       1.374 -14.008  11.052  1.00  0.00      A    H
ATOM    874  CA  GLY A  64      -0.577 -14.837  10.679  1.00  0.00      A    C
ATOM    875  HA1 GLY A  64      -0.220 -15.449   9.864  1.00  0.00      A    H
ATOM    876  HA2 GLY A  64      -1.304 -15.319  11.317  1.00  0.00      A    H
ATOM    877  C   GLY A  64      -1.289 -13.665  10.198  1.00  0.00      A    C
ATOM    878  O   GLY A  64      -1.319 -13.437   8.975  1.00  0.00      A    O
ATOM    879  N   CYS A  65      -2.005 -13.001  11.104  1.00  0.00      A    N
ATOM    880  HN  CYS A  65      -1.835 -13.171  12.071  1.00  0.00      A    H
ATOM    881  CA  CYS A  65      -3.025 -11.962  10.880  1.00  0.00      A    C
ATOM    882  HA  CYS A  65      -3.232 -11.901   9.822  1.00  0.00      A    H
ATOM    883  CB  CYS A  65      -4.294 -12.229  11.763  1.00  0.00      A    C
ATOM    884  HB1 CYS A  65      -4.601 -13.297  11.737  1.00  0.00      A    H
ATOM    885  HB2 CYS A  65      -4.059 -12.059  12.835  1.00  0.00      A    H
ATOM    886  SG  CYS A  65      -5.728 -11.075  11.433  1.00  0.00      A    S
ATOM    887  C   CYS A  65      -2.483 -10.582  11.214  1.00  0.00      A    C
ATOM    888  O   CYS A  65      -2.593  -9.616  10.463  1.00  0.00      A    O
ATOM    889  N   ASN A  66      -1.648 -10.381  12.314  1.00  0.00      A    N
ATOM    890  HN  ASN A  66      -1.458 -11.092  12.987  1.00  0.00      A    H
ATOM    891  CA  ASN A  66      -1.020  -9.140  12.543  1.00  0.00      A    C
ATOM    892  HA  ASN A  66      -1.676  -8.331  12.256  1.00  0.00      A    H
ATOM    893  CB  ASN A  66      -0.756  -9.073  14.128  1.00  0.00      A    C
ATOM    894  HB1 ASN A  66      -1.718  -9.389  14.585  1.00  0.00      A    H
ATOM    895  HB2 ASN A  66      -0.017  -9.885  14.295  1.00  0.00      A    H
ATOM    896  CG  ASN A  66      -0.404  -7.695  14.639  1.00  0.00      A    C
ATOM    897  OD1 ASN A  66       0.679  -7.380  15.110  1.00  0.00      A    O
ATOM    898  ND2 ASN A  66      -1.384  -6.789  14.333  1.00  0.00      A    N
ATOM    899 HD21 ASN A  66      -1.223  -5.810  14.455  1.00  0.00      A    H
ATOM    900 HD22 ASN A  66      -2.255  -7.070  13.931  1.00  0.00      A    H
ATOM    901  C   ASN A  66       0.221  -8.971  11.627  1.00  0.00      A    C
ATOM    902  O   ASN A  66       0.665  -7.879  11.357  1.00  0.00      A    O
ATOM    903  N   GLY A  67       0.800 -10.002  11.066  1.00  0.00      A    N
ATOM    904  HN  GLY A  67       0.479 -10.905  11.341  1.00  0.00      A    H
ATOM    905  CA  GLY A  67       1.880  -9.833  10.120  1.00  0.00      A    C
ATOM    906  HA1 GLY A  67       1.494  -9.406   9.206  1.00  0.00      A    H
ATOM    907  HA2 GLY A  67       2.759  -9.348  10.520  1.00  0.00      A    H
ATOM    908  C   GLY A  67       2.562 -11.163   9.777  1.00  0.00      A    C
ATOM    909  O   GLY A  67       2.157 -12.274  10.232  1.00  0.00      A    O
ATOM    910  N   GLY A  68       3.618 -11.090   8.974  1.00  0.00      A    N
ATOM    911  HN  GLY A  68       3.878 -10.235   8.530  1.00  0.00      A    H
ATOM    912  CA  GLY A  68       4.304 -12.298   8.671  1.00  0.00      A    C
ATOM    913  HA1 GLY A  68       4.685 -12.612   9.632  1.00  0.00      A    H
ATOM    914  HA2 GLY A  68       3.638 -12.995   8.184  1.00  0.00      A    H
ATOM    915  C   GLY A  68       5.405 -12.178   7.722  1.00  0.00      A    C
ATOM    916  O   GLY A  68       5.616 -11.104   7.115  1.00  0.00      A    O
ATOM    917  N   THR A  69       6.204 -13.105   7.443  1.00  0.00      A    N
ATOM    918  HN  THR A  69       6.211 -14.034   7.806  1.00  0.00      A    H
ATOM    919  CA  THR A  69       7.323 -12.955   6.543  1.00  0.00      A    C
ATOM    920  HA  THR A  69       7.607 -11.928   6.365  1.00  0.00      A    H
ATOM    921  CB  THR A  69       8.567 -13.644   7.059  1.00  0.00      A    C
ATOM    922  HB  THR A  69       8.677 -14.723   6.818  1.00  0.00      A    H
ATOM    923  OG1 THR A  69       8.601 -13.616   8.517  1.00  0.00      A    O
ATOM    924  HG1 THR A  69       7.790 -14.053   8.789  1.00  0.00      A    H
ATOM    925  CG2 THR A  69       9.878 -13.078   6.571  1.00  0.00      A    C
ATOM    926 HG21 THR A  69      10.736 -13.743   6.806  1.00  0.00      A    H
ATOM    927 HG22 THR A  69       9.901 -13.018   5.461  1.00  0.00      A    H
ATOM    928 HG23 THR A  69      10.118 -12.080   6.997  1.00  0.00      A    H
ATOM    929  C   THR A  69       7.081 -13.668   5.206  1.00  0.00      A    C
ATOM    930  O   THR A  69       6.694 -14.817   5.165  1.00  0.00      A    O
ATOM    931  N   PRO A  70       7.312 -13.030   4.040  1.00  0.00      A    N
ATOM    932  CD  PRO A  70       7.398 -11.561   3.961  1.00  0.00      A    C
ATOM    933  HD1 PRO A  70       8.416 -11.225   4.255  1.00  0.00      A    H
ATOM    934  HD2 PRO A  70       6.496 -11.088   4.405  1.00  0.00      A    H
ATOM    935  CA  PRO A  70       7.311 -13.619   2.695  1.00  0.00      A    C
ATOM    936  HA  PRO A  70       6.283 -13.881   2.492  1.00  0.00      A    H
ATOM    937  CB  PRO A  70       7.652 -12.496   1.736  1.00  0.00      A    C
ATOM    938  HB1 PRO A  70       8.763 -12.475   1.719  1.00  0.00      A    H
ATOM    939  HB2 PRO A  70       7.155 -12.754   0.777  1.00  0.00      A    H
ATOM    940  CG  PRO A  70       7.254 -11.253   2.500  1.00  0.00      A    C
ATOM    941  HG1 PRO A  70       7.855 -10.415   2.088  1.00  0.00      A    H
ATOM    942  HG2 PRO A  70       6.194 -10.982   2.303  1.00  0.00      A    H
ATOM    943  C   PRO A  70       8.146 -14.840   2.526  1.00  0.00      A    C
ATOM    944  O   PRO A  70       7.857 -15.706   1.678  1.00  0.00      A    O
ATOM    945  N   ASP A  71       9.268 -14.996   3.266  1.00  0.00      A    N
ATOM    946  HN  ASP A  71       9.583 -14.257   3.857  1.00  0.00      A    H
ATOM    947  CA  ASP A  71      10.001 -16.231   3.408  1.00  0.00      A    C
ATOM    948  HA  ASP A  71      10.468 -16.631   2.520  1.00  0.00      A    H
ATOM    949  CB  ASP A  71      10.915 -16.156   4.556  1.00  0.00      A    C
ATOM    950  HB1 ASP A  71      10.446 -15.642   5.422  1.00  0.00      A    H
ATOM    951  HB2 ASP A  71      11.234 -17.197   4.775  1.00  0.00      A    H
ATOM    952  CG  ASP A  71      12.279 -15.487   4.237  1.00  0.00      A    C
ATOM    953  OD1 ASP A  71      12.655 -14.416   4.794  1.00  0.00      A    O
ATOM    954  OD2 ASP A  71      12.958 -16.053   3.411  1.00  0.00      A    O
ATOM    955  C   ASP A  71       8.953 -17.362   3.689  1.00  0.00      A    C
ATOM    956  O   ASP A  71       9.009 -18.517   3.177  1.00  0.00      A    O
ATOM    957  N   GLY A  72       7.965 -17.155   4.549  1.00  0.00      A    N
ATOM    958  HN  GLY A  72       7.745 -16.286   4.986  1.00  0.00      A    H
ATOM    959  CA  GLY A  72       7.075 -18.185   5.061  1.00  0.00      A    C
ATOM    960  HA1 GLY A  72       7.550 -19.154   5.008  1.00  0.00      A    H
ATOM    961  HA2 GLY A  72       6.811 -17.685   5.981  1.00  0.00      A    H
ATOM    962  C   GLY A  72       5.915 -18.398   4.113  1.00  0.00      A    C
ATOM    963  O   GLY A  72       5.077 -19.279   4.332  1.00  0.00      A    O
ATOM    964  N   ALA A  73       5.841 -17.628   3.031  1.00  0.00      A    N
ATOM    965  HN  ALA A  73       6.523 -16.907   2.934  1.00  0.00      A    H
ATOM    966  CA  ALA A  73       5.009 -17.921   1.896  1.00  0.00      A    C
ATOM    967  HA  ALA A  73       4.218 -18.537   2.297  1.00  0.00      A    H
ATOM    968  CB  ALA A  73       4.555 -16.567   1.282  1.00  0.00      A    C
ATOM    969  HB1 ALA A  73       3.720 -16.595   0.549  1.00  0.00      A    H
ATOM    970  HB2 ALA A  73       4.136 -16.004   2.144  1.00  0.00      A    H
ATOM    971  HB3 ALA A  73       5.425 -16.058   0.815  1.00  0.00      A    H
ATOM    972  C   ALA A  73       5.697 -18.773   0.864  1.00  0.00      A    C
ATOM    973  O   ALA A  73       5.296 -19.883   0.572  1.00  0.00      A    O
ATOM    974  N   PHE A  74       6.853 -18.242   0.371  1.00  0.00      A    N
ATOM    975  HN  PHE A  74       7.144 -17.357   0.727  1.00  0.00      A    H
ATOM    976  CA  PHE A  74       7.642 -18.897  -0.683  1.00  0.00      A    C
ATOM    977  HA  PHE A  74       6.993 -19.180  -1.499  1.00  0.00      A    H
ATOM    978  CB  PHE A  74       8.774 -17.942  -1.033  1.00  0.00      A    C
ATOM    979  HB1 PHE A  74       9.372 -17.645  -0.146  1.00  0.00      A    H
ATOM    980  HB2 PHE A  74       9.416 -18.523  -1.730  1.00  0.00      A    H
ATOM    981  CG  PHE A  74       8.338 -16.631  -1.821  1.00  0.00      A    C
ATOM    982  CD1 PHE A  74       8.817 -15.342  -1.352  1.00  0.00      A    C
ATOM    983  HD1 PHE A  74       9.518 -15.422  -0.534  1.00  0.00      A    H
ATOM    984  CE1 PHE A  74       8.328 -14.191  -1.919  1.00  0.00      A    C
ATOM    985  HE1 PHE A  74       8.723 -13.233  -1.614  1.00  0.00      A    H
ATOM    986  CZ  PHE A  74       7.452 -14.186  -3.076  1.00  0.00      A    C
ATOM    987  HZ  PHE A  74       7.193 -13.192  -3.410  1.00  0.00      A    H
ATOM    988  CD2 PHE A  74       7.440 -16.618  -2.949  1.00  0.00      A    C
ATOM    989  HD2 PHE A  74       7.013 -17.543  -3.306  1.00  0.00      A    H
ATOM    990  CE2 PHE A  74       7.074 -15.404  -3.617  1.00  0.00      A    C
ATOM    991  HE2 PHE A  74       6.361 -15.403  -4.429  1.00  0.00      A    H
ATOM    992  C   PHE A  74       8.207 -20.289  -0.141  1.00  0.00      A    C
ATOM    993  O   PHE A  74       8.017 -21.247  -0.801  1.00  0.00      A    O
ATOM    994  N   SER A  75       8.719 -20.402   1.090  1.00  0.00      A    N
ATOM    995  HN  SER A  75       8.897 -19.663   1.736  1.00  0.00      A    H
ATOM    996  CA  SER A  75       9.198 -21.673   1.668  1.00  0.00      A    C
ATOM    997  HA  SER A  75       9.819 -22.169   0.937  1.00  0.00      A    H
ATOM    998  CB  SER A  75       9.951 -21.291   2.926  1.00  0.00      A    C
ATOM    999  HB1 SER A  75      10.710 -20.495   2.768  1.00  0.00      A    H
ATOM   1000  HB2 SER A  75       9.179 -20.972   3.659  1.00  0.00      A    H
ATOM   1001  OG  SER A  75      10.620 -22.437   3.505  1.00  0.00      A    O
ATOM   1002  HG1 SER A  75      10.035 -22.773   4.188  1.00  0.00      A    H
ATOM   1003  C   SER A  75       8.112 -22.678   1.904  1.00  0.00      A    C
ATOM   1004  O   SER A  75       8.350 -23.883   1.992  1.00  0.00      A    O
ATOM   1005  N   TYR A  76       6.869 -22.244   1.931  1.00  0.00      A    N
ATOM   1006  HN  TYR A  76       6.675 -21.299   1.677  1.00  0.00      A    H
ATOM   1007  CA  TYR A  76       5.710 -23.171   1.920  1.00  0.00      A    C
ATOM   1008  HA  TYR A  76       5.788 -23.893   2.719  1.00  0.00      A    H
ATOM   1009  CB  TYR A  76       4.406 -22.507   2.189  1.00  0.00      A    C
ATOM   1010  HB1 TYR A  76       4.447 -21.903   3.121  1.00  0.00      A    H
ATOM   1011  HB2 TYR A  76       3.998 -21.846   1.395  1.00  0.00      A    H
ATOM   1012  CG  TYR A  76       3.309 -23.529   2.390  1.00  0.00      A    C
ATOM   1013  CD1 TYR A  76       3.257 -24.221   3.681  1.00  0.00      A    C
ATOM   1014  HD1 TYR A  76       4.044 -24.126   4.415  1.00  0.00      A    H
ATOM   1015  CE1 TYR A  76       2.186 -25.026   3.951  1.00  0.00      A    C
ATOM   1016  HE1 TYR A  76       2.265 -25.609   4.857  1.00  0.00      A    H
ATOM   1017  CZ  TYR A  76       1.139 -25.270   2.980  1.00  0.00      A    C
ATOM   1018  OH  TYR A  76       0.119 -26.257   3.145  1.00  0.00      A    O
ATOM   1019  HH  TYR A  76      -0.084 -26.625   2.282  1.00  0.00      A    H
ATOM   1020  CD2 TYR A  76       2.299 -23.812   1.504  1.00  0.00      A    C
ATOM   1021  HD2 TYR A  76       2.288 -23.159   0.645  1.00  0.00      A    H
ATOM   1022  CE2 TYR A  76       1.167 -24.585   1.745  1.00  0.00      A    C
ATOM   1023  HE2 TYR A  76       0.425 -24.684   0.966  1.00  0.00      A    H
ATOM   1024  C   TYR A  76       5.664 -23.984   0.582  1.00  0.00      A    C
ATOM   1025  O   TYR A  76       5.640 -25.222   0.445  1.00  0.00      A    O
ATOM   1026  N   ILE A  77       5.652 -23.212  -0.532  1.00  0.00      A    N
ATOM   1027  HN  ILE A  77       5.831 -22.236  -0.432  1.00  0.00      A    H
ATOM   1028  CA  ILE A  77       5.460 -23.626  -1.907  1.00  0.00      A    C
ATOM   1029  HA  ILE A  77       4.764 -24.451  -1.863  1.00  0.00      A    H
ATOM   1030  CB  ILE A  77       5.066 -22.587  -2.903  1.00  0.00      A    C
ATOM   1031  HB  ILE A  77       5.893 -22.068  -3.432  1.00  0.00      A    H
ATOM   1032  CG2 ILE A  77       4.318 -23.256  -4.009  1.00  0.00      A    C
ATOM   1033 HG21 ILE A  77       3.463 -23.867  -3.648  1.00  0.00      A    H
ATOM   1034 HG22 ILE A  77       3.997 -22.509  -4.765  1.00  0.00      A    H
ATOM   1035 HG23 ILE A  77       4.864 -24.087  -4.505  1.00  0.00      A    H
ATOM   1036  CG1 ILE A  77       4.298 -21.466  -2.200  1.00  0.00      A    C
ATOM   1037 HG11 ILE A  77       3.457 -21.913  -1.628  1.00  0.00      A    H
ATOM   1038 HG12 ILE A  77       5.035 -20.978  -1.525  1.00  0.00      A    H
ATOM   1039  CD  ILE A  77       3.703 -20.389  -3.088  1.00  0.00      A    C
ATOM   1040  HD1 ILE A  77       4.505 -19.737  -3.494  1.00  0.00      A    H
ATOM   1041  HD2 ILE A  77       3.049 -20.769  -3.903  1.00  0.00      A    H
ATOM   1042  HD3 ILE A  77       3.147 -19.570  -2.584  1.00  0.00      A    H
ATOM   1043  C   ILE A  77       6.722 -24.329  -2.349  1.00  0.00      A    C
ATOM   1044  O   ILE A  77       6.733 -25.481  -2.801  1.00  0.00      A    O
ATOM   1045  N   ILE A  78       7.959 -23.683  -2.176  1.00  0.00      A    N
ATOM   1046  HN  ILE A  78       7.953 -22.720  -1.914  1.00  0.00      A    H
ATOM   1047  CA  ILE A  78       9.274 -24.233  -2.515  1.00  0.00      A    C
ATOM   1048  HA  ILE A  78       9.161 -24.706  -3.479  1.00  0.00      A    H
ATOM   1049  CB  ILE A  78      10.258 -23.123  -2.560  1.00  0.00      A    C
ATOM   1050  HB  ILE A  78      10.086 -22.397  -1.737  1.00  0.00      A    H
ATOM   1051  CG2 ILE A  78      11.727 -23.653  -2.615  1.00  0.00      A    C
ATOM   1052 HG21 ILE A  78      12.358 -22.761  -2.815  1.00  0.00      A    H
ATOM   1053 HG22 ILE A  78      12.021 -23.994  -1.600  1.00  0.00      A    H
ATOM   1054 HG23 ILE A  78      11.976 -24.450  -3.348  1.00  0.00      A    H
ATOM   1055  CG1 ILE A  78      10.116 -22.338  -3.885  1.00  0.00      A    C
ATOM   1056 HG11 ILE A  78      11.079 -22.019  -4.337  1.00  0.00      A    H
ATOM   1057 HG12 ILE A  78       9.747 -22.951  -4.735  1.00  0.00      A    H
ATOM   1058  CD  ILE A  78       9.223 -21.105  -3.816  1.00  0.00      A    C
ATOM   1059  HD1 ILE A  78       8.145 -21.183  -3.559  1.00  0.00      A    H
ATOM   1060  HD2 ILE A  78       9.672 -20.353  -3.133  1.00  0.00      A    H
ATOM   1061  HD3 ILE A  78       9.226 -20.598  -4.805  1.00  0.00      A    H
ATOM   1062  C   ILE A  78       9.754 -25.377  -1.598  1.00  0.00      A    C
ATOM   1063  O   ILE A  78      10.078 -26.421  -2.101  1.00  0.00      A    O
ATOM   1064  N   ASN A  79       9.956 -25.228  -0.219  1.00  0.00      A    N
ATOM   1065  HN  ASN A  79       9.833 -24.425   0.359  1.00  0.00      A    H
ATOM   1066  CA  ASN A  79      10.628 -26.163   0.565  1.00  0.00      A    C
ATOM   1067  HA  ASN A  79      11.263 -26.739  -0.092  1.00  0.00      A    H
ATOM   1068  CB  ASN A  79      11.352 -25.368   1.761  1.00  0.00      A    C
ATOM   1069  HB1 ASN A  79      10.636 -24.760   2.355  1.00  0.00      A    H
ATOM   1070  HB2 ASN A  79      11.829 -26.050   2.498  1.00  0.00      A    H
ATOM   1071  CG  ASN A  79      12.561 -24.541   1.247  1.00  0.00      A    C
ATOM   1072  OD1 ASN A  79      13.228 -25.027   0.301  1.00  0.00      A    O
ATOM   1073  ND2 ASN A  79      12.920 -23.421   1.869  1.00  0.00      A    N
ATOM   1074 HD21 ASN A  79      13.697 -22.885   1.540  1.00  0.00      A    H
ATOM   1075 HD22 ASN A  79      12.274 -23.084   2.554  1.00  0.00      A    H
ATOM   1076  C   ASN A  79       9.640 -27.256   1.046  1.00  0.00      A    C
ATOM   1077  O   ASN A  79       9.786 -28.455   0.761  1.00  0.00      A    O
ATOM   1078  N   ALA A  80       8.473 -26.877   1.701  1.00  0.00      A    N
ATOM   1079  HN  ALA A  80       8.243 -25.937   1.940  1.00  0.00      A    H
ATOM   1080  CA  ALA A  80       7.598 -27.799   2.233  1.00  0.00      A    C
ATOM   1081  HA  ALA A  80       8.150 -28.373   2.963  1.00  0.00      A    H
ATOM   1082  CB  ALA A  80       6.560 -26.926   2.967  1.00  0.00      A    C
ATOM   1083  HB1 ALA A  80       5.859 -27.609   3.493  1.00  0.00      A    H
ATOM   1084  HB2 ALA A  80       7.002 -26.137   3.613  1.00  0.00      A    H
ATOM   1085  HB3 ALA A  80       5.970 -26.357   2.218  1.00  0.00      A    H
ATOM   1086  C   ALA A  80       6.910 -28.768   1.204  1.00  0.00      A    C
ATOM   1087  O   ALA A  80       7.121 -30.005   1.107  1.00  0.00      A    O
ATOM   1088  N   GLY A  81       5.893 -28.199   0.554  1.00  0.00      A    N
ATOM   1089  HN  GLY A  81       5.789 -27.207   0.540  1.00  0.00      A    H
ATOM   1090  CA  GLY A  81       5.153 -28.974  -0.379  1.00  0.00      A    C
ATOM   1091  HA1 GLY A  81       5.564 -29.954  -0.571  1.00  0.00      A    H
ATOM   1092  HA2 GLY A  81       4.220 -29.128   0.144  1.00  0.00      A    H
ATOM   1093  C   GLY A  81       4.890 -28.278  -1.640  1.00  0.00      A    C
ATOM   1094  O   GLY A  81       5.298 -28.553  -2.782  1.00  0.00      A    O
ATOM   1095  N   GLY A  82       3.897 -27.373  -1.525  1.00  0.00      A    N
ATOM   1096  HN  GLY A  82       3.478 -27.065  -0.674  1.00  0.00      A    H
ATOM   1097  CA  GLY A  82       3.238 -26.822  -2.661  1.00  0.00      A    C
ATOM   1098  HA1 GLY A  82       3.966 -26.153  -3.096  1.00  0.00      A    H
ATOM   1099  HA2 GLY A  82       2.947 -27.628  -3.318  1.00  0.00      A    H
ATOM   1100  C   GLY A  82       2.039 -26.141  -2.102  1.00  0.00      A    C
ATOM   1101  O   GLY A  82       1.636 -26.202  -0.987  1.00  0.00      A    O
ATOM   1102  N   LEU A  83       1.374 -25.339  -2.953  1.00  0.00      A    N
ATOM   1103  HN  LEU A  83       1.699 -25.352  -3.895  1.00  0.00      A    H
ATOM   1104  CA  LEU A  83       0.325 -24.431  -2.477  1.00  0.00      A    C
ATOM   1105  HA  LEU A  83       0.091 -24.637  -1.443  1.00  0.00      A    H
ATOM   1106  CB  LEU A  83       0.879 -23.019  -2.587  1.00  0.00      A    C
ATOM   1107  HB1 LEU A  83       1.778 -23.015  -1.935  1.00  0.00      A    H
ATOM   1108  HB2 LEU A  83       1.132 -22.680  -3.614  1.00  0.00      A    H
ATOM   1109  CG  LEU A  83      -0.092 -22.029  -1.971  1.00  0.00      A    C
ATOM   1110  HG  LEU A  83      -1.066 -22.490  -2.240  1.00  0.00      A    H
ATOM   1111  CD1 LEU A  83      -0.115 -21.932  -0.446  1.00  0.00      A    C
ATOM   1112 HD11 LEU A  83       0.852 -21.594  -0.016  1.00  0.00      A    H
ATOM   1113 HD12 LEU A  83      -0.928 -21.262  -0.095  1.00  0.00      A    H
ATOM   1114 HD13 LEU A  83      -0.407 -22.890   0.035  1.00  0.00      A    H
ATOM   1115  CD2 LEU A  83       0.044 -20.605  -2.504  1.00  0.00      A    C
ATOM   1116 HD21 LEU A  83      -0.782 -20.017  -2.050  1.00  0.00      A    H
ATOM   1117 HD22 LEU A  83       0.997 -20.096  -2.242  1.00  0.00      A    H
ATOM   1118 HD23 LEU A  83      -0.118 -20.600  -3.604  1.00  0.00      A    H
ATOM   1119  C   LEU A  83      -1.007 -24.718  -3.186  1.00  0.00      A    C
ATOM   1120  O   LEU A  83      -0.992 -25.079  -4.364  1.00  0.00      A    O
ATOM   1121  N   THR A  84      -2.173 -24.598  -2.570  1.00  0.00      A    N
ATOM   1122  HN  THR A  84      -2.215 -24.299  -1.620  1.00  0.00      A    H
ATOM   1123  CA  THR A  84      -3.448 -25.170  -3.091  1.00  0.00      A    C
ATOM   1124  HA  THR A  84      -3.193 -25.803  -3.928  1.00  0.00      A    H
ATOM   1125  CB  THR A  84      -4.166 -26.116  -2.142  1.00  0.00      A    C
ATOM   1126  HB  THR A  84      -5.035 -26.674  -2.554  1.00  0.00      A    H
ATOM   1127  OG1 THR A  84      -4.810 -25.421  -1.092  1.00  0.00      A    O
ATOM   1128  HG1 THR A  84      -4.140 -25.027  -0.529  1.00  0.00      A    H
ATOM   1129  CG2 THR A  84      -3.204 -27.188  -1.521  1.00  0.00      A    C
ATOM   1130 HG21 THR A  84      -3.707 -27.873  -0.805  1.00  0.00      A    H
ATOM   1131 HG22 THR A  84      -2.810 -27.854  -2.318  1.00  0.00      A    H
ATOM   1132 HG23 THR A  84      -2.371 -26.670  -1.000  1.00  0.00      A    H
ATOM   1133  C   THR A  84      -4.356 -24.016  -3.605  1.00  0.00      A    C
ATOM   1134  O   THR A  84      -4.014 -22.808  -3.489  1.00  0.00      A    O
ATOM   1135  N   THR A  85      -5.525 -24.362  -4.206  1.00  0.00      A    N
ATOM   1136  HN  THR A  85      -5.716 -25.331  -4.340  1.00  0.00      A    H
ATOM   1137  CA  THR A  85      -6.479 -23.464  -4.815  1.00  0.00      A    C
ATOM   1138  HA  THR A  85      -5.905 -22.624  -5.177  1.00  0.00      A    H
ATOM   1139  CB  THR A  85      -7.211 -24.126  -6.019  1.00  0.00      A    C
ATOM   1140  HB  THR A  85      -7.909 -23.525  -6.639  1.00  0.00      A    H
ATOM   1141  OG1 THR A  85      -7.950 -25.268  -5.644  1.00  0.00      A    O
ATOM   1142  HG1 THR A  85      -8.020 -25.890  -6.372  1.00  0.00      A    H
ATOM   1143  CG2 THR A  85      -6.103 -24.509  -6.941  1.00  0.00      A    C
ATOM   1144 HG21 THR A  85      -5.395 -25.248  -6.510  1.00  0.00      A    H
ATOM   1145 HG22 THR A  85      -6.530 -24.952  -7.867  1.00  0.00      A    H
ATOM   1146 HG23 THR A  85      -5.525 -23.615  -7.259  1.00  0.00      A    H
ATOM   1147  C   THR A  85      -7.582 -22.804  -4.038  1.00  0.00      A    C
ATOM   1148  O   THR A  85      -8.034 -23.156  -2.997  1.00  0.00      A    O
ATOM   1149  N   GLU A  86      -8.018 -21.625  -4.672  1.00  0.00      A    N
ATOM   1150  HN  GLU A  86      -7.482 -21.110  -5.338  1.00  0.00      A    H
ATOM   1151  CA  GLU A  86      -9.174 -20.968  -4.224  1.00  0.00      A    C
ATOM   1152  HA  GLU A  86      -9.206 -20.771  -3.163  1.00  0.00      A    H
ATOM   1153  CB  GLU A  86      -9.300 -19.612  -5.001  1.00  0.00      A    C
ATOM   1154  HB1 GLU A  86      -8.363 -19.027  -4.890  1.00  0.00      A    H
ATOM   1155  HB2 GLU A  86      -9.326 -19.912  -6.070  1.00  0.00      A    H
ATOM   1156  CG  GLU A  86     -10.537 -18.741  -4.641  1.00  0.00      A    C
ATOM   1157  HG1 GLU A  86     -11.541 -19.197  -4.781  1.00  0.00      A    H
ATOM   1158  HG2 GLU A  86     -10.533 -18.320  -3.612  1.00  0.00      A    H
ATOM   1159  CD  GLU A  86     -10.712 -17.545  -5.577  1.00  0.00      A    C
ATOM   1160  OE1 GLU A  86     -10.911 -16.425  -4.985  1.00  0.00      A    O
ATOM   1161  OE2 GLU A  86     -10.773 -17.744  -6.810  1.00  0.00      A    O
ATOM   1162  C   GLU A  86     -10.441 -21.718  -4.475  1.00  0.00      A    C
ATOM   1163  O   GLU A  86     -11.375 -21.574  -3.699  1.00  0.00      A    O
ATOM   1164  N   ASP A  87     -10.542 -22.509  -5.524  1.00  0.00      A    N
ATOM   1165  HN  ASP A  87      -9.837 -22.448  -6.226  1.00  0.00      A    H
ATOM   1166  CA  ASP A  87     -11.586 -23.463  -5.654  1.00  0.00      A    C
ATOM   1167  HA  ASP A  87     -12.585 -23.090  -5.824  1.00  0.00      A    H
ATOM   1168  CB  ASP A  87     -11.185 -24.391  -6.863  1.00  0.00      A    C
ATOM   1169  HB1 ASP A  87     -10.170 -24.820  -6.724  1.00  0.00      A    H
ATOM   1170  HB2 ASP A  87     -11.820 -25.279  -7.072  1.00  0.00      A    H
ATOM   1171  CG  ASP A  87     -11.151 -23.614  -8.188  1.00  0.00      A    C
ATOM   1172  OD1 ASP A  87     -12.060 -23.843  -9.050  1.00  0.00      A    O
ATOM   1173  OD2 ASP A  87     -10.208 -22.859  -8.436  1.00  0.00      A    O
ATOM   1174  C   ASP A  87     -11.865 -24.372  -4.429  1.00  0.00      A    C
ATOM   1175  O   ASP A  87     -13.046 -24.531  -3.963  1.00  0.00      A    O
ATOM   1176  N   ASN A  88     -10.765 -24.913  -3.873  1.00  0.00      A    N
ATOM   1177  HN  ASN A  88      -9.922 -24.730  -4.372  1.00  0.00      A    H
ATOM   1178  CA  ASN A  88     -10.798 -25.668  -2.629  1.00  0.00      A    C
ATOM   1179  HA  ASN A  88     -11.694 -26.271  -2.667  1.00  0.00      A    H
ATOM   1180  CB  ASN A  88      -9.510 -26.513  -2.407  1.00  0.00      A    C
ATOM   1181  HB1 ASN A  88      -8.558 -25.944  -2.474  1.00  0.00      A    H
ATOM   1182  HB2 ASN A  88      -9.431 -26.857  -1.353  1.00  0.00      A    H
ATOM   1183  CG  ASN A  88      -9.351 -27.663  -3.369  1.00  0.00      A    C
ATOM   1184  OD1 ASN A  88      -8.477 -27.801  -4.251  1.00  0.00      A    O
ATOM   1185  ND2 ASN A  88     -10.356 -28.620  -3.314  1.00  0.00      A    N
ATOM   1186 HD21 ASN A  88     -10.139 -29.478  -3.779  1.00  0.00      A    H
ATOM   1187 HD22 ASN A  88     -11.190 -28.471  -2.783  1.00  0.00      A    H
ATOM   1188  C   ASN A  88     -11.063 -24.840  -1.387  1.00  0.00      A    C
ATOM   1189  O   ASN A  88     -12.034 -25.105  -0.634  1.00  0.00      A    O
ATOM   1190  N   TYR A  89     -10.154 -23.840  -1.160  1.00  0.00      A    N
ATOM   1191  HN  TYR A  89      -9.444 -23.482  -1.761  1.00  0.00      A    H
ATOM   1192  CA  TYR A  89     -10.226 -23.155   0.100  1.00  0.00      A    C
ATOM   1193  HA  TYR A  89     -11.128 -23.283   0.680  1.00  0.00      A    H
ATOM   1194  CB  TYR A  89      -9.023 -23.567   1.024  1.00  0.00      A    C
ATOM   1195  HB1 TYR A  89      -8.111 -23.226   0.490  1.00  0.00      A    H
ATOM   1196  HB2 TYR A  89      -9.131 -23.103   2.027  1.00  0.00      A    H
ATOM   1197  CG  TYR A  89      -8.813 -25.062   1.192  1.00  0.00      A    C
ATOM   1198  CD1 TYR A  89      -7.593 -25.697   0.853  1.00  0.00      A    C
ATOM   1199  HD1 TYR A  89      -6.861 -25.060   0.379  1.00  0.00      A    H
ATOM   1200  CE1 TYR A  89      -7.398 -27.048   1.023  1.00  0.00      A    C
ATOM   1201  HE1 TYR A  89      -6.419 -27.408   0.743  1.00  0.00      A    H
ATOM   1202  CZ  TYR A  89      -8.384 -27.786   1.602  1.00  0.00      A    C
ATOM   1203  OH  TYR A  89      -8.232 -29.197   1.763  1.00  0.00      A    O
ATOM   1204  HH  TYR A  89      -7.309 -29.366   1.561  1.00  0.00      A    H
ATOM   1205  CD2 TYR A  89      -9.795 -25.864   1.790  1.00  0.00      A    C
ATOM   1206  HD2 TYR A  89     -10.722 -25.418   2.119  1.00  0.00      A    H
ATOM   1207  CE2 TYR A  89      -9.601 -27.234   1.923  1.00  0.00      A    C
ATOM   1208  HE2 TYR A  89     -10.326 -27.936   2.309  1.00  0.00      A    H
ATOM   1209  C   TYR A  89     -10.195 -21.594  -0.125  1.00  0.00      A    C
ATOM   1210  O   TYR A  89      -9.089 -21.069  -0.311  1.00  0.00      A    O
ATOM   1211  N   PRO A  90     -11.296 -20.869  -0.217  1.00  0.00      A    N
ATOM   1212  CD  PRO A  90     -12.595 -21.489  -0.431  1.00  0.00      A    C
ATOM   1213  HD1 PRO A  90     -12.932 -22.009   0.492  1.00  0.00      A    H
ATOM   1214  HD2 PRO A  90     -12.437 -22.218  -1.254  1.00  0.00      A    H
ATOM   1215  CA  PRO A  90     -11.394 -19.445  -0.195  1.00  0.00      A    C
ATOM   1216  HA  PRO A  90     -10.932 -19.069  -1.096  1.00  0.00      A    H
ATOM   1217  CB  PRO A  90     -12.884 -19.075  -0.342  1.00  0.00      A    C
ATOM   1218  HB1 PRO A  90     -13.421 -18.749   0.575  1.00  0.00      A    H
ATOM   1219  HB2 PRO A  90     -12.935 -18.277  -1.114  1.00  0.00      A    H
ATOM   1220  CG  PRO A  90     -13.528 -20.324  -0.915  1.00  0.00      A    C
ATOM   1221  HG1 PRO A  90     -14.600 -20.396  -0.633  1.00  0.00      A    H
ATOM   1222  HG2 PRO A  90     -13.491 -20.237  -2.022  1.00  0.00      A    H
ATOM   1223  C   PRO A  90     -10.860 -18.680   0.991  1.00  0.00      A    C
ATOM   1224  O   PRO A  90     -10.591 -19.203   2.054  1.00  0.00      A    O
ATOM   1225  N   TYR A  91     -10.623 -17.345   0.838  1.00  0.00      A    N
ATOM   1226  HN  TYR A  91     -10.913 -16.830   0.035  1.00  0.00      A    H
ATOM   1227  CA  TYR A  91     -10.291 -16.479   1.941  1.00  0.00      A    C
ATOM   1228  HA  TYR A  91      -9.452 -16.954   2.427  1.00  0.00      A    H
ATOM   1229  CB  TYR A  91      -9.854 -15.064   1.402  1.00  0.00      A    C
ATOM   1230  HB1 TYR A  91      -9.043 -15.292   0.677  1.00  0.00      A    H
ATOM   1231  HB2 TYR A  91     -10.734 -14.501   1.023  1.00  0.00      A    H
ATOM   1232  CG  TYR A  91      -9.164 -14.216   2.461  1.00  0.00      A    C
ATOM   1233  CD1 TYR A  91      -7.906 -14.572   2.902  1.00  0.00      A    C
ATOM   1234  HD1 TYR A  91      -7.469 -15.478   2.511  1.00  0.00      A    H
ATOM   1235  CE1 TYR A  91      -7.241 -13.882   3.868  1.00  0.00      A    C
ATOM   1236  HE1 TYR A  91      -6.302 -14.240   4.262  1.00  0.00      A    H
ATOM   1237  CZ  TYR A  91      -7.719 -12.663   4.281  1.00  0.00      A    C
ATOM   1238  OH  TYR A  91      -6.933 -12.060   5.138  1.00  0.00      A    O
ATOM   1239  HH  TYR A  91      -7.042 -11.120   4.973  1.00  0.00      A    H
ATOM   1240  CD2 TYR A  91      -9.763 -12.994   2.978  1.00  0.00      A    C
ATOM   1241  HD2 TYR A  91     -10.717 -12.649   2.609  1.00  0.00      A    H
ATOM   1242  CE2 TYR A  91      -8.971 -12.226   3.830  1.00  0.00      A    C
ATOM   1243  HE2 TYR A  91      -9.380 -11.336   4.284  1.00  0.00      A    H
ATOM   1244  C   TYR A  91     -11.360 -16.318   3.068  1.00  0.00      A    C
ATOM   1245  O   TYR A  91     -12.477 -16.149   2.724  1.00  0.00      A    O
ATOM   1246  N   ASN A  92     -10.902 -16.312   4.302  1.00  0.00      A    N
ATOM   1247  HN  ASN A  92      -9.932 -16.444   4.489  1.00  0.00      A    H
ATOM   1248  CA  ASN A  92     -11.729 -16.176   5.471  1.00  0.00      A    C
ATOM   1249  HA  ASN A  92     -12.769 -16.196   5.181  1.00  0.00      A    H
ATOM   1250  CB  ASN A  92     -11.428 -17.281   6.542  1.00  0.00      A    C
ATOM   1251  HB1 ASN A  92     -10.327 -17.186   6.660  1.00  0.00      A    H
ATOM   1252  HB2 ASN A  92     -11.924 -17.126   7.524  1.00  0.00      A    H
ATOM   1253  CG  ASN A  92     -11.793 -18.674   6.066  1.00  0.00      A    C
ATOM   1254  OD1 ASN A  92     -12.706 -18.924   5.381  1.00  0.00      A    O
ATOM   1255  ND2 ASN A  92     -10.971 -19.720   6.427  1.00  0.00      A    N
ATOM   1256 HD21 ASN A  92     -11.075 -20.626   6.018  1.00  0.00      A    H
ATOM   1257 HD22 ASN A  92     -10.363 -19.689   7.220  1.00  0.00      A    H
ATOM   1258  C   ASN A  92     -11.580 -14.801   6.133  1.00  0.00      A    C
ATOM   1259  O   ASN A  92     -12.600 -14.180   6.394  1.00  0.00      A    O
ATOM   1260  N   GLY A  93     -10.367 -14.253   6.480  1.00  0.00      A    N
ATOM   1261  HN  GLY A  93      -9.550 -14.792   6.290  1.00  0.00      A    H
ATOM   1262  CA  GLY A  93     -10.205 -12.874   6.982  1.00  0.00      A    C
ATOM   1263  HA1 GLY A  93      -9.308 -12.365   6.662  1.00  0.00      A    H
ATOM   1264  HA2 GLY A  93     -11.102 -12.300   6.803  1.00  0.00      A    H
ATOM   1265  C   GLY A  93     -10.018 -12.983   8.541  1.00  0.00      A    C
ATOM   1266  O   GLY A  93      -9.905 -11.924   9.181  1.00  0.00      A    O
ATOM   1267  N   ASN A  94      -9.954 -14.227   9.091  1.00  0.00      A    N
ATOM   1268  HN  ASN A  94     -10.273 -15.081   8.687  1.00  0.00      A    H
ATOM   1269  CA  ASN A  94      -9.346 -14.518  10.348  1.00  0.00      A    C
ATOM   1270  HA  ASN A  94      -8.680 -13.712  10.618  1.00  0.00      A    H
ATOM   1271  CB  ASN A  94     -10.355 -14.653  11.513  1.00  0.00      A    C
ATOM   1272  HB1 ASN A  94      -9.951 -14.756  12.543  1.00  0.00      A    H
ATOM   1273  HB2 ASN A  94     -10.866 -13.667  11.512  1.00  0.00      A    H
ATOM   1274  CG  ASN A  94     -11.508 -15.669  11.125  1.00  0.00      A    C
ATOM   1275  OD1 ASN A  94     -12.405 -15.387  10.317  1.00  0.00      A    O
ATOM   1276  ND2 ASN A  94     -11.436 -16.977  11.683  1.00  0.00      A    N
ATOM   1277 HD21 ASN A  94     -11.970 -17.675  11.206  1.00  0.00      A    H
ATOM   1278 HD22 ASN A  94     -10.825 -17.104  12.464  1.00  0.00      A    H
ATOM   1279  C   ASN A  94      -8.459 -15.739  10.302  1.00  0.00      A    C
ATOM   1280  O   ASN A  94      -8.141 -16.225   9.242  1.00  0.00      A    O
ATOM   1281  N   GLN A  95      -8.097 -16.207  11.450  1.00  0.00      A    N
ATOM   1282  HN  GLN A  95      -8.271 -15.697  12.289  1.00  0.00      A    H
ATOM   1283  CA  GLN A  95      -7.272 -17.329  11.725  1.00  0.00      A    C
ATOM   1284  HA  GLN A  95      -6.703 -17.568  10.839  1.00  0.00      A    H
ATOM   1285  CB  GLN A  95      -6.277 -17.044  12.815  1.00  0.00      A    C
ATOM   1286  HB1 GLN A  95      -5.785 -16.085  12.545  1.00  0.00      A    H
ATOM   1287  HB2 GLN A  95      -6.771 -16.814  13.783  1.00  0.00      A    H
ATOM   1288  CG  GLN A  95      -5.012 -17.980  13.015  1.00  0.00      A    C
ATOM   1289  HG1 GLN A  95      -4.795 -17.858  14.098  1.00  0.00      A    H
ATOM   1290  HG2 GLN A  95      -5.394 -19.011  12.851  1.00  0.00      A    H
ATOM   1291  CD  GLN A  95      -3.857 -17.689  12.048  1.00  0.00      A    C
ATOM   1292  OE1 GLN A  95      -3.578 -16.568  11.573  1.00  0.00      A    O
ATOM   1293  NE2 GLN A  95      -3.059 -18.751  11.792  1.00  0.00      A    N
ATOM   1294 HE21 GLN A  95      -2.393 -18.641  11.054  1.00  0.00      A    H
ATOM   1295 HE22 GLN A  95      -3.351 -19.655  12.105  1.00  0.00      A    H
ATOM   1296  C   GLN A  95      -8.074 -18.575  12.011  1.00  0.00      A    C
ATOM   1297  O   GLN A  95      -8.976 -18.535  12.816  1.00  0.00      A    O
ATOM   1298  N   GLY A  96      -7.694 -19.678  11.265  1.00  0.00      A    N
ATOM   1299  HN  GLY A  96      -6.939 -19.474  10.648  1.00  0.00      A    H
ATOM   1300  CA  GLY A  96      -8.296 -21.059  11.355  1.00  0.00      A    C
ATOM   1301  HA1 GLY A  96      -8.961 -21.089  12.205  1.00  0.00      A    H
ATOM   1302  HA2 GLY A  96      -8.804 -21.178  10.409  1.00  0.00      A    H
ATOM   1303  C   GLY A  96      -7.342 -22.126  11.678  1.00  0.00      A    C
ATOM   1304  O   GLY A  96      -6.114 -21.998  11.741  1.00  0.00      A    O
ATOM   1305  N   SER A  97      -7.927 -23.318  11.918  1.00  0.00      A    N
ATOM   1306  HN  SER A  97      -8.909 -23.488  11.895  1.00  0.00      A    H
ATOM   1307  CA  SER A  97      -7.060 -24.489  12.058  1.00  0.00      A    C
ATOM   1308  HA  SER A  97      -6.085 -24.266  12.465  1.00  0.00      A    H
ATOM   1309  CB  SER A  97      -7.687 -25.591  12.961  1.00  0.00      A    C
ATOM   1310  HB1 SER A  97      -8.025 -25.099  13.898  1.00  0.00      A    H
ATOM   1311  HB2 SER A  97      -8.619 -25.842  12.412  1.00  0.00      A    H
ATOM   1312  OG  SER A  97      -6.793 -26.733  13.062  1.00  0.00      A    O
ATOM   1313  HG1 SER A  97      -7.363 -27.405  13.444  1.00  0.00      A    H
ATOM   1314  C   SER A  97      -6.758 -25.021  10.681  1.00  0.00      A    C
ATOM   1315  O   SER A  97      -7.426 -24.673   9.687  1.00  0.00      A    O
ATOM   1316  N   CYS A  98      -5.729 -25.943  10.466  1.00  0.00      A    N
ATOM   1317  HN  CYS A  98      -5.241 -26.234  11.285  1.00  0.00      A    H
ATOM   1318  CA  CYS A  98      -5.342 -26.447   9.172  1.00  0.00      A    C
ATOM   1319  HA  CYS A  98      -5.355 -25.577   8.533  1.00  0.00      A    H
ATOM   1320  CB  CYS A  98      -3.889 -27.002   9.216  1.00  0.00      A    C
ATOM   1321  HB1 CYS A  98      -3.374 -26.228   9.825  1.00  0.00      A    H
ATOM   1322  HB2 CYS A  98      -4.011 -27.984   9.721  1.00  0.00      A    H
ATOM   1323  SG  CYS A  98      -3.047 -27.049   7.631  1.00  0.00      A    S
ATOM   1324  C   CYS A  98      -6.295 -27.440   8.628  1.00  0.00      A    C
ATOM   1325  O   CYS A  98      -6.319 -28.573   9.130  1.00  0.00      A    O
ATOM   1326  N   ASN A  99      -6.908 -27.086   7.521  1.00  0.00      A    N
ATOM   1327  HN  ASN A  99      -6.881 -26.163   7.145  1.00  0.00      A    H
ATOM   1328  CA  ASN A  99      -7.674 -28.042   6.672  1.00  0.00      A    C
ATOM   1329  HA  ASN A  99      -8.123 -28.727   7.376  1.00  0.00      A    H
ATOM   1330  CB  ASN A  99      -8.829 -27.243   5.887  1.00  0.00      A    C
ATOM   1331  HB1 ASN A  99      -8.388 -26.478   5.213  1.00  0.00      A    H
ATOM   1332  HB2 ASN A  99      -9.428 -28.006   5.346  1.00  0.00      A    H
ATOM   1333  CG  ASN A  99      -9.698 -26.536   6.894  1.00  0.00      A    C
ATOM   1334  OD1 ASN A  99      -9.588 -25.308   7.043  1.00  0.00      A    O
ATOM   1335  ND2 ASN A  99     -10.588 -27.181   7.690  1.00  0.00      A    N
ATOM   1336 HD21 ASN A  99     -11.326 -26.665   8.125  1.00  0.00      A    H
ATOM   1337 HD22 ASN A  99     -10.569 -28.179   7.753  1.00  0.00      A    H
ATOM   1338  C   ASN A  99      -6.790 -28.732   5.620  1.00  0.00      A    C
ATOM   1339  O   ASN A  99      -6.773 -29.948   5.572  1.00  0.00      A    O
ATOM   1340  N   GLY A 100      -6.040 -27.983   4.720  1.00  0.00      A    N
ATOM   1341  HN  GLY A 100      -5.934 -27.000   4.847  1.00  0.00      A    H
ATOM   1342  CA  GLY A 100      -5.228 -28.523   3.638  1.00  0.00      A    C
ATOM   1343  HA1 GLY A 100      -5.562 -29.535   3.467  1.00  0.00      A    H
ATOM   1344  HA2 GLY A 100      -5.315 -27.817   2.825  1.00  0.00      A    H
ATOM   1345  C   GLY A 100      -3.798 -28.706   4.084  1.00  0.00      A    C
ATOM   1346  O   GLY A 100      -3.039 -27.729   4.216  1.00  0.00      A    O
ATOM   1347  N   ASN A 101      -3.455 -29.999   4.312  1.00  0.00      A    N
ATOM   1348  HN  ASN A 101      -4.045 -30.780   4.122  1.00  0.00      A    H
ATOM   1349  CA  ASN A 101      -2.188 -30.402   4.805  1.00  0.00      A    C
ATOM   1350  HA  ASN A 101      -1.809 -29.595   5.415  1.00  0.00      A    H
ATOM   1351  CB  ASN A 101      -2.360 -31.528   5.803  1.00  0.00      A    C
ATOM   1352  HB1 ASN A 101      -2.753 -32.376   5.203  1.00  0.00      A    H
ATOM   1353  HB2 ASN A 101      -1.497 -31.886   6.405  1.00  0.00      A    H
ATOM   1354  CG  ASN A 101      -3.432 -31.249   6.894  1.00  0.00      A    C
ATOM   1355  OD1 ASN A 101      -3.238 -30.516   7.872  1.00  0.00      A    O
ATOM   1356  ND2 ASN A 101      -4.666 -31.764   6.626  1.00  0.00      A    N
ATOM   1357 HD21 ASN A 101      -5.336 -31.618   7.354  1.00  0.00      A    H
ATOM   1358 HD22 ASN A 101      -4.863 -32.051   5.688  1.00  0.00      A    H
ATOM   1359  C   ASN A 101      -1.149 -30.954   3.746  1.00  0.00      A    C
ATOM   1360  O   ASN A 101      -0.027 -30.493   3.586  1.00  0.00      A    O
ATOM   1361  N   GLY A 102      -1.527 -32.012   2.975  1.00  0.00      A    N
ATOM   1362  HN  GLY A 102      -2.441 -32.402   3.058  1.00  0.00      A    H
ATOM   1363  CA  GLY A 102      -0.598 -32.453   1.958  1.00  0.00      A    C
ATOM   1364  HA1 GLY A 102      -0.366 -31.611   1.323  1.00  0.00      A    H
ATOM   1365  HA2 GLY A 102       0.254 -32.943   2.407  1.00  0.00      A    H
ATOM   1366  C   GLY A 102      -1.344 -33.400   1.023  1.00  0.00      A    C
ATOM   1367  O   GLY A 102      -2.168 -34.180   1.456  1.00  0.00      A    O
ATOM   1368  N   GLY A 103      -0.904 -33.423  -0.210  1.00  0.00      A    N
ATOM   1369  HN  GLY A 103      -0.259 -32.714  -0.486  1.00  0.00      A    H
ATOM   1370  CA  GLY A 103      -1.073 -34.490  -1.139  1.00  0.00      A    C
ATOM   1371  HA1 GLY A 103      -0.303 -35.220  -0.940  1.00  0.00      A    H
ATOM   1372  HA2 GLY A 103      -2.113 -34.781  -1.168  1.00  0.00      A    H
ATOM   1373  C   GLY A 103      -0.706 -34.156  -2.576  1.00  0.00      A    C
ATOM   1374  O   GLY A 103       0.424 -34.385  -2.960  1.00  0.00      A    O
ATOM   1375  N   GLN A 104      -1.650 -33.539  -3.399  1.00  0.00      A    N
ATOM   1376  HN  GLN A 104      -2.579 -33.477  -3.042  1.00  0.00      A    H
ATOM   1377  CA  GLN A 104      -1.369 -33.127  -4.779  1.00  0.00      A    C
ATOM   1378  HA  GLN A 104      -0.304 -33.237  -4.923  1.00  0.00      A    H
ATOM   1379  CB  GLN A 104      -2.159 -34.026  -5.818  1.00  0.00      A    C
ATOM   1380  HB1 GLN A 104      -3.233 -33.839  -5.605  1.00  0.00      A    H
ATOM   1381  HB2 GLN A 104      -1.992 -33.738  -6.879  1.00  0.00      A    H
ATOM   1382  CG  GLN A 104      -1.811 -35.559  -5.709  1.00  0.00      A    C
ATOM   1383  HG1 GLN A 104      -0.726 -35.759  -5.837  1.00  0.00      A    H
ATOM   1384  HG2 GLN A 104      -2.147 -35.885  -4.702  1.00  0.00      A    H
ATOM   1385  CD  GLN A 104      -2.530 -36.333  -6.757  1.00  0.00      A    C
ATOM   1386  OE1 GLN A 104      -3.805 -36.303  -6.659  1.00  0.00      A    O
ATOM   1387  NE2 GLN A 104      -1.873 -36.959  -7.720  1.00  0.00      A    N
ATOM   1388 HE21 GLN A 104      -2.463 -37.502  -8.318  1.00  0.00      A    H
ATOM   1389 HE22 GLN A 104      -0.877 -37.002  -7.797  1.00  0.00      A    H
ATOM   1390  C   GLN A 104      -1.797 -31.672  -4.985  1.00  0.00      A    C
ATOM   1391  O   GLN A 104      -2.905 -31.391  -5.420  1.00  0.00      A    O
ATOM   1392  N   PRO A 105      -0.944 -30.657  -4.694  1.00  0.00      A    N
ATOM   1393  CD  PRO A 105       0.421 -30.771  -4.228  1.00  0.00      A    C
ATOM   1394  HD1 PRO A 105       1.127 -31.010  -5.051  1.00  0.00      A    H
ATOM   1395  HD2 PRO A 105       0.462 -31.640  -3.537  1.00  0.00      A    H
ATOM   1396  CA  PRO A 105      -1.339 -29.268  -4.924  1.00  0.00      A    C
ATOM   1397  HA  PRO A 105      -2.370 -29.023  -4.714  1.00  0.00      A    H
ATOM   1398  CB  PRO A 105      -0.424 -28.510  -3.950  1.00  0.00      A    C
ATOM   1399  HB1 PRO A 105      -0.251 -27.495  -4.368  1.00  0.00      A    H
ATOM   1400  HB2 PRO A 105      -0.985 -28.469  -2.992  1.00  0.00      A    H
ATOM   1401  CG  PRO A 105       0.813 -29.413  -3.731  1.00  0.00      A    C
ATOM   1402  HG1 PRO A 105       1.677 -28.965  -4.267  1.00  0.00      A    H
ATOM   1403  HG2 PRO A 105       1.166 -29.519  -2.683  1.00  0.00      A    H
ATOM   1404  C   PRO A 105      -1.159 -28.797  -6.285  1.00  0.00      A    C
ATOM   1405  O   PRO A 105      -0.599 -29.503  -7.130  1.00  0.00      A    O
ATOM   1406  N   ALA A 106      -1.761 -27.609  -6.456  1.00  0.00      A    N
ATOM   1407  HN  ALA A 106      -2.444 -27.240  -5.830  1.00  0.00      A    H
ATOM   1408  CA  ALA A 106      -1.686 -26.869  -7.712  1.00  0.00      A    C
ATOM   1409  HA  ALA A 106      -1.896 -27.508  -8.558  1.00  0.00      A    H
ATOM   1410  CB  ALA A 106      -2.860 -25.857  -7.636  1.00  0.00      A    C
ATOM   1411  HB1 ALA A 106      -2.770 -25.096  -8.440  1.00  0.00      A    H
ATOM   1412  HB2 ALA A 106      -3.825 -26.371  -7.833  1.00  0.00      A    H
ATOM   1413  HB3 ALA A 106      -2.841 -25.377  -6.634  1.00  0.00      A    H
ATOM   1414  C   ALA A 106      -0.331 -26.242  -7.981  1.00  0.00      A    C
ATOM   1415  O   ALA A 106       0.174 -26.459  -9.083  1.00  0.00      A    O
ATOM   1416  N   ALA A 107       0.273 -25.524  -7.092  1.00  0.00      A    N
ATOM   1417  HN  ALA A 107      -0.124 -25.517  -6.177  1.00  0.00      A    H
ATOM   1418  CA  ALA A 107       1.503 -24.801  -7.351  1.00  0.00      A    C
ATOM   1419  HA  ALA A 107       1.686 -24.894  -8.412  1.00  0.00      A    H
ATOM   1420  CB  ALA A 107       1.354 -23.250  -7.046  1.00  0.00      A    C
ATOM   1421  HB1 ALA A 107       0.786 -23.179  -6.094  1.00  0.00      A    H
ATOM   1422  HB2 ALA A 107       2.355 -22.768  -7.017  1.00  0.00      A    H
ATOM   1423  HB3 ALA A 107       0.678 -22.888  -7.849  1.00  0.00      A    H
ATOM   1424  C   ALA A 107       2.661 -25.530  -6.645  1.00  0.00      A    C
ATOM   1425  O   ALA A 107       2.683 -25.791  -5.459  1.00  0.00      A    O
ATOM   1426  N   THR A 108       3.779 -25.603  -7.446  1.00  0.00      A    N
ATOM   1427  HN  THR A 108       3.722 -25.322  -8.401  1.00  0.00      A    H
ATOM   1428  CA  THR A 108       5.032 -26.114  -6.956  1.00  0.00      A    C
ATOM   1429  HA  THR A 108       5.152 -26.051  -5.885  1.00  0.00      A    H
ATOM   1430  CB  THR A 108       5.238 -27.638  -7.242  1.00  0.00      A    C
ATOM   1431  HB  THR A 108       5.170 -27.890  -8.322  1.00  0.00      A    H
ATOM   1432  OG1 THR A 108       4.288 -28.384  -6.553  1.00  0.00      A    O
ATOM   1433  HG1 THR A 108       3.465 -28.159  -6.994  1.00  0.00      A    H
ATOM   1434  CG2 THR A 108       6.655 -28.067  -6.782  1.00  0.00      A    C
ATOM   1435 HG21 THR A 108       6.917 -29.138  -6.922  1.00  0.00      A    H
ATOM   1436 HG22 THR A 108       7.567 -27.524  -7.108  1.00  0.00      A    H
ATOM   1437 HG23 THR A 108       6.702 -28.140  -5.674  1.00  0.00      A    H
ATOM   1438  C   THR A 108       6.157 -25.364  -7.621  1.00  0.00      A    C
ATOM   1439  O   THR A 108       6.190 -25.394  -8.843  1.00  0.00      A    O
ATOM   1440  N   LEU A 109       7.077 -24.640  -6.872  1.00  0.00      A    N
ATOM   1441  HN  LEU A 109       7.051 -24.751  -5.881  1.00  0.00      A    H
ATOM   1442  CA  LEU A 109       8.080 -23.710  -7.448  1.00  0.00      A    C
ATOM   1443  HA  LEU A 109       8.057 -23.606  -8.523  1.00  0.00      A    H
ATOM   1444  CB  LEU A 109       7.765 -22.331  -6.820  1.00  0.00      A    C
ATOM   1445  HB1 LEU A 109       7.829 -22.440  -5.716  1.00  0.00      A    H
ATOM   1446  HB2 LEU A 109       8.598 -21.641  -7.072  1.00  0.00      A    H
ATOM   1447  CG  LEU A 109       6.525 -21.611  -7.179  1.00  0.00      A    C
ATOM   1448  HG  LEU A 109       5.606 -22.233  -7.216  1.00  0.00      A    H
ATOM   1449  CD1 LEU A 109       6.247 -20.493  -6.188  1.00  0.00      A    C
ATOM   1450 HD11 LEU A 109       5.727 -19.647  -6.687  1.00  0.00      A    H
ATOM   1451 HD12 LEU A 109       5.689 -20.850  -5.296  1.00  0.00      A    H
ATOM   1452 HD13 LEU A 109       7.166 -19.987  -5.825  1.00  0.00      A    H
ATOM   1453  CD2 LEU A 109       6.590 -20.979  -8.541  1.00  0.00      A    C
ATOM   1454 HD21 LEU A 109       7.199 -20.049  -8.534  1.00  0.00      A    H
ATOM   1455 HD22 LEU A 109       6.912 -21.624  -9.386  1.00  0.00      A    H
ATOM   1456 HD23 LEU A 109       5.577 -20.628  -8.832  1.00  0.00      A    H
ATOM   1457  C   LEU A 109       9.493 -24.141  -7.187  1.00  0.00      A    C
ATOM   1458  O   LEU A 109       9.793 -24.889  -6.239  1.00  0.00      A    O
ATOM   1459  N   SER A 110      10.446 -23.727  -8.011  1.00  0.00      A    N
ATOM   1460  HN  SER A 110      10.282 -23.080  -8.751  1.00  0.00      A    H
ATOM   1461  CA  SER A 110      11.814 -24.242  -7.754  1.00  0.00      A    C
ATOM   1462  HA  SER A 110      11.754 -25.284  -7.479  1.00  0.00      A    H
ATOM   1463  CB  SER A 110      12.694 -24.072  -9.013  1.00  0.00      A    C
ATOM   1464  HB1 SER A 110      12.337 -24.819  -9.754  1.00  0.00      A    H
ATOM   1465  HB2 SER A 110      12.533 -23.059  -9.440  1.00  0.00      A    H
ATOM   1466  OG  SER A 110      14.097 -24.432  -8.884  1.00  0.00      A    O
ATOM   1467  HG1 SER A 110      14.040 -25.382  -8.753  1.00  0.00      A    H
ATOM   1468  C   SER A 110      12.503 -23.580  -6.641  1.00  0.00      A    C
ATOM   1469  O   SER A 110      12.862 -24.223  -5.629  1.00  0.00      A    O
ATOM   1470  N   SER A 111      12.606 -22.245  -6.679  1.00  0.00      A    N
ATOM   1471  HN  SER A 111      12.188 -21.785  -7.458  1.00  0.00      A    H
ATOM   1472  CA  SER A 111      13.380 -21.489  -5.678  1.00  0.00      A    C
ATOM   1473  HA  SER A 111      13.191 -21.955  -4.722  1.00  0.00      A    H
ATOM   1474  CB  SER A 111      14.910 -21.414  -5.952  1.00  0.00      A    C
ATOM   1475  HB1 SER A 111      15.225 -22.479  -5.982  1.00  0.00      A    H
ATOM   1476  HB2 SER A 111      15.128 -20.981  -6.951  1.00  0.00      A    H
ATOM   1477  OG  SER A 111      15.748 -20.784  -4.951  1.00  0.00      A    O
ATOM   1478  HG1 SER A 111      16.645 -20.858  -5.284  1.00  0.00      A    H
ATOM   1479  C   SER A 111      12.804 -20.113  -5.531  1.00  0.00      A    C
ATOM   1480  O   SER A 111      11.667 -19.874  -5.952  1.00  0.00      A    O
ATOM   1481  N   TYR A 112      13.561 -19.197  -4.868  1.00  0.00      A    N
ATOM   1482  HN  TYR A 112      14.454 -19.524  -4.569  1.00  0.00      A    H
ATOM   1483  CA  TYR A 112      13.105 -17.905  -4.683  1.00  0.00      A    C
ATOM   1484  HA  TYR A 112      12.771 -17.620  -5.670  1.00  0.00      A    H
ATOM   1485  CB  TYR A 112      11.771 -17.952  -3.821  1.00  0.00      A    C
ATOM   1486  HB1 TYR A 112      11.120 -17.058  -3.933  1.00  0.00      A    H
ATOM   1487  HB2 TYR A 112      11.096 -18.743  -4.212  1.00  0.00      A    H
ATOM   1488  CG  TYR A 112      12.051 -18.062  -2.355  1.00  0.00      A    C
ATOM   1489  CD1 TYR A 112      12.372 -17.017  -1.466  1.00  0.00      A    C
ATOM   1490  HD1 TYR A 112      12.326 -16.022  -1.885  1.00  0.00      A    H
ATOM   1491  CE1 TYR A 112      12.660 -17.164  -0.095  1.00  0.00      A    C
ATOM   1492  HE1 TYR A 112      12.734 -16.348   0.609  1.00  0.00      A    H
ATOM   1493  CZ  TYR A 112      12.641 -18.471   0.385  1.00  0.00      A    C
ATOM   1494  OH  TYR A 112      12.870 -18.737   1.749  1.00  0.00      A    O
ATOM   1495  HH  TYR A 112      12.880 -17.871   2.164  1.00  0.00      A    H
ATOM   1496  CD2 TYR A 112      12.075 -19.413  -1.767  1.00  0.00      A    C
ATOM   1497  HD2 TYR A 112      11.994 -20.321  -2.346  1.00  0.00      A    H
ATOM   1498  CE2 TYR A 112      12.427 -19.580  -0.453  1.00  0.00      A    C
ATOM   1499  HE2 TYR A 112      12.523 -20.608  -0.135  1.00  0.00      A    H
ATOM   1500  C   TYR A 112      14.168 -16.933  -4.259  1.00  0.00      A    C
ATOM   1501  O   TYR A 112      15.025 -17.201  -3.405  1.00  0.00      A    O
ATOM   1502  N   GLN A 113      14.237 -15.718  -4.743  1.00  0.00      A    N
ATOM   1503  HN  GLN A 113      13.631 -15.401  -5.468  1.00  0.00      A    H
ATOM   1504  CA  GLN A 113      15.402 -14.878  -4.534  1.00  0.00      A    C
ATOM   1505  HA  GLN A 113      16.000 -15.095  -3.660  1.00  0.00      A    H
ATOM   1506  CB  GLN A 113      16.415 -14.842  -5.740  1.00  0.00      A    C
ATOM   1507  HB1 GLN A 113      15.814 -14.761  -6.671  1.00  0.00      A    H
ATOM   1508  HB2 GLN A 113      17.113 -13.986  -5.622  1.00  0.00      A    H
ATOM   1509  CG  GLN A 113      17.428 -16.032  -5.978  1.00  0.00      A    C
ATOM   1510  HG1 GLN A 113      16.781 -16.928  -6.099  1.00  0.00      A    H
ATOM   1511  HG2 GLN A 113      18.070 -15.833  -6.863  1.00  0.00      A    H
ATOM   1512  CD  GLN A 113      18.447 -16.222  -4.874  1.00  0.00      A    C
ATOM   1513  OE1 GLN A 113      19.578 -15.779  -5.168  1.00  0.00      A    O
ATOM   1514  NE2 GLN A 113      18.090 -16.969  -3.826  1.00  0.00      A    N
ATOM   1515 HE21 GLN A 113      18.710 -16.989  -3.041  1.00  0.00      A    H
ATOM   1516 HE22 GLN A 113      17.234 -17.475  -3.934  1.00  0.00      A    H
ATOM   1517  C   GLN A 113      14.989 -13.391  -4.303  1.00  0.00      A    C
ATOM   1518  O   GLN A 113      13.922 -12.873  -4.632  1.00  0.00      A    O
ATOM   1519  N   ASP A 114      15.949 -12.590  -3.697  1.00  0.00      A    N
ATOM   1520  HN  ASP A 114      16.829 -12.989  -3.454  1.00  0.00      A    H
ATOM   1521  CA  ASP A 114      15.749 -11.176  -3.568  1.00  0.00      A    C
ATOM   1522  HA  ASP A 114      14.723 -10.845  -3.629  1.00  0.00      A    H
ATOM   1523  CB  ASP A 114      16.532 -10.726  -2.284  1.00  0.00      A    C
ATOM   1524  HB1 ASP A 114      17.604 -10.963  -2.454  1.00  0.00      A    H
ATOM   1525  HB2 ASP A 114      16.405  -9.624  -2.230  1.00  0.00      A    H
ATOM   1526  CG  ASP A 114      16.069 -11.413  -1.027  1.00  0.00      A    C
ATOM   1527  OD1 ASP A 114      16.895 -12.284  -0.524  1.00  0.00      A    O
ATOM   1528  OD2 ASP A 114      14.925 -11.309  -0.531  1.00  0.00      A    O
ATOM   1529  C   ASP A 114      16.404 -10.491  -4.728  1.00  0.00      A    C
ATOM   1530  O   ASP A 114      17.386 -10.943  -5.304  1.00  0.00      A    O
ATOM   1531  N   VAL A 115      15.927  -9.377  -5.264  1.00  0.00      A    N
ATOM   1532  HN  VAL A 115      15.137  -8.948  -4.833  1.00  0.00      A    H
ATOM   1533  CA  VAL A 115      16.506  -8.715  -6.353  1.00  0.00      A    C
ATOM   1534  HA  VAL A 115      16.965  -9.348  -7.099  1.00  0.00      A    H
ATOM   1535  CB  VAL A 115      15.375  -7.998  -7.130  1.00  0.00      A    C
ATOM   1536  HB  VAL A 115      14.836  -7.300  -6.454  1.00  0.00      A    H
ATOM   1537  CG1 VAL A 115      15.850  -7.160  -8.393  1.00  0.00      A    C
ATOM   1538 HG11 VAL A 115      16.360  -7.776  -9.164  1.00  0.00      A    H
ATOM   1539 HG12 VAL A 115      14.858  -6.856  -8.790  1.00  0.00      A    H
ATOM   1540 HG13 VAL A 115      16.481  -6.252  -8.284  1.00  0.00      A    H
ATOM   1541  CG2 VAL A 115      14.361  -9.055  -7.667  1.00  0.00      A    C
ATOM   1542 HG21 VAL A 115      13.830  -9.476  -6.787  1.00  0.00      A    H
ATOM   1543 HG22 VAL A 115      13.632  -8.525  -8.317  1.00  0.00      A    H
ATOM   1544 HG23 VAL A 115      14.934  -9.848  -8.193  1.00  0.00      A    H
ATOM   1545  C   VAL A 115      17.432  -7.675  -5.876  1.00  0.00      A    C
ATOM   1546  O   VAL A 115      17.116  -7.065  -4.837  1.00  0.00      A    O
ATOM   1547  N   PRO A 116      18.510  -7.378  -6.466  1.00  0.00      A    N
ATOM   1548  CD  PRO A 116      19.168  -8.171  -7.499  1.00  0.00      A    C
ATOM   1549  HD1 PRO A 116      18.864  -7.981  -8.551  1.00  0.00      A    H
ATOM   1550  HD2 PRO A 116      19.113  -9.245  -7.221  1.00  0.00      A    H
ATOM   1551  CA  PRO A 116      19.367  -6.205  -6.012  1.00  0.00      A    C
ATOM   1552  HA  PRO A 116      19.621  -6.347  -4.972  1.00  0.00      A    H
ATOM   1553  CB  PRO A 116      20.565  -6.157  -6.977  1.00  0.00      A    C
ATOM   1554  HB1 PRO A 116      20.368  -5.584  -7.908  1.00  0.00      A    H
ATOM   1555  HB2 PRO A 116      21.515  -5.982  -6.428  1.00  0.00      A    H
ATOM   1556  CG  PRO A 116      20.597  -7.644  -7.369  1.00  0.00      A    C
ATOM   1557  HG1 PRO A 116      21.127  -7.817  -8.330  1.00  0.00      A    H
ATOM   1558  HG2 PRO A 116      21.126  -8.252  -6.605  1.00  0.00      A    H
ATOM   1559  C   PRO A 116      18.650  -4.856  -6.109  1.00  0.00      A    C
ATOM   1560  O   PRO A 116      17.852  -4.671  -6.999  1.00  0.00      A    O
ATOM   1561  N   SER A 117      18.978  -3.914  -5.200  1.00  0.00      A    N
ATOM   1562  HN  SER A 117      19.724  -4.114  -4.569  1.00  0.00      A    H
ATOM   1563  CA  SER A 117      18.529  -2.486  -5.213  1.00  0.00      A    C
ATOM   1564  HA  SER A 117      17.466  -2.467  -5.405  1.00  0.00      A    H
ATOM   1565  CB  SER A 117      18.698  -1.677  -3.884  1.00  0.00      A    C
ATOM   1566  HB1 SER A 117      19.776  -1.454  -3.734  1.00  0.00      A    H
ATOM   1567  HB2 SER A 117      18.221  -0.689  -4.061  1.00  0.00      A    H
ATOM   1568  OG  SER A 117      18.140  -2.329  -2.748  1.00  0.00      A    O
ATOM   1569  HG1 SER A 117      18.316  -1.750  -2.003  1.00  0.00      A    H
ATOM   1570  C   SER A 117      19.122  -1.734  -6.322  1.00  0.00      A    C
ATOM   1571  O   SER A 117      19.878  -0.792  -6.104  1.00  0.00      A    O
ATOM   1572  N   SER A 118      18.791  -2.102  -7.571  1.00  0.00      A    N
ATOM   1573  HN  SER A 118      18.222  -2.915  -7.673  1.00  0.00      A    H
ATOM   1574  CA  SER A 118      19.201  -1.530  -8.844  1.00  0.00      A    C
ATOM   1575  HA  SER A 118      19.694  -0.584  -8.674  1.00  0.00      A    H
ATOM   1576  CB  SER A 118      20.215  -2.483  -9.557  1.00  0.00      A    C
ATOM   1577  HB1 SER A 118      21.120  -2.590  -8.921  1.00  0.00      A    H
ATOM   1578  HB2 SER A 118      19.811  -3.516  -9.619  1.00  0.00      A    H
ATOM   1579  OG  SER A 118      20.505  -2.069 -10.904  1.00  0.00      A    O
ATOM   1580  HG1 SER A 118      21.403  -2.308 -11.145  1.00  0.00      A    H
ATOM   1581  C   SER A 118      17.960  -1.478  -9.777  1.00  0.00      A    C
ATOM   1582  O   SER A 118      17.023  -2.287  -9.710  1.00  0.00      A    O
ATOM   1583  N   GLU A 119      17.876  -0.469 -10.655  1.00  0.00      A    N
ATOM   1584  HN  GLU A 119      18.675   0.121 -10.745  1.00  0.00      A    H
ATOM   1585  CA  GLU A 119      16.791  -0.327 -11.590  1.00  0.00      A    C
ATOM   1586  HA  GLU A 119      15.872  -0.480 -11.044  1.00  0.00      A    H
ATOM   1587  CB  GLU A 119      16.705   1.048 -12.233  1.00  0.00      A    C
ATOM   1588  HB1 GLU A 119      16.789   1.792 -11.412  1.00  0.00      A    H
ATOM   1589  HB2 GLU A 119      17.516   1.183 -12.980  1.00  0.00      A    H
ATOM   1590  CG  GLU A 119      15.337   1.319 -12.990  1.00  0.00      A    C
ATOM   1591  HG1 GLU A 119      15.109   0.545 -13.754  1.00  0.00      A    H
ATOM   1592  HG2 GLU A 119      14.552   1.312 -12.203  1.00  0.00      A    H
ATOM   1593  CD  GLU A 119      15.329   2.645 -13.631  1.00  0.00      A    C
ATOM   1594  OE1 GLU A 119      14.515   3.533 -13.275  1.00  0.00      A    O
ATOM   1595  OE2 GLU A 119      16.027   2.790 -14.686  1.00  0.00      A    O
ATOM   1596  C   GLU A 119      16.924  -1.247 -12.711  1.00  0.00      A    C
ATOM   1597  O   GLU A 119      15.990  -1.690 -13.281  1.00  0.00      A    O
ATOM   1598  N   ASP A 120      18.203  -1.697 -13.058  1.00  0.00      A    N
ATOM   1599  HN  ASP A 120      18.916  -1.329 -12.465  1.00  0.00      A    H
ATOM   1600  CA  ASP A 120      18.577  -2.618 -14.065  1.00  0.00      A    C
ATOM   1601  HA  ASP A 120      18.063  -2.202 -14.919  1.00  0.00      A    H
ATOM   1602  CB  ASP A 120      20.149  -2.606 -14.372  1.00  0.00      A    C
ATOM   1603  HB1 ASP A 120      20.715  -2.639 -13.416  1.00  0.00      A    H
ATOM   1604  HB2 ASP A 120      20.488  -3.526 -14.894  1.00  0.00      A    H
ATOM   1605  CG  ASP A 120      20.398  -1.374 -15.187  1.00  0.00      A    C
ATOM   1606  OD1 ASP A 120      21.097  -0.480 -14.638  1.00  0.00      A    O
ATOM   1607  OD2 ASP A 120      19.898  -1.271 -16.345  1.00  0.00      A    O
ATOM   1608  C   ASP A 120      18.187  -4.061 -13.735  1.00  0.00      A    C
ATOM   1609  O   ASP A 120      17.443  -4.716 -14.496  1.00  0.00      A    O
ATOM   1610  N   SER A 121      18.522  -4.586 -12.547  1.00  0.00      A    N
ATOM   1611  HN  SER A 121      19.222  -4.109 -12.020  1.00  0.00      A    H
ATOM   1612  CA  SER A 121      18.204  -5.885 -12.059  1.00  0.00      A    C
ATOM   1613  HA  SER A 121      18.700  -6.582 -12.718  1.00  0.00      A    H
ATOM   1614  CB  SER A 121      18.929  -6.087 -10.694  1.00  0.00      A    C
ATOM   1615  HB1 SER A 121      18.578  -5.414  -9.883  1.00  0.00      A    H
ATOM   1616  HB2 SER A 121      18.641  -7.105 -10.354  1.00  0.00      A    H
ATOM   1617  OG  SER A 121      20.355  -5.921 -10.754  1.00  0.00      A    O
ATOM   1618  HG1 SER A 121      20.746  -6.798 -10.749  1.00  0.00      A    H
ATOM   1619  C   SER A 121      16.711  -6.127 -11.878  1.00  0.00      A    C
ATOM   1620  O   SER A 121      16.070  -7.108 -12.280  1.00  0.00      A    O
ATOM   1621  N   LEU A 122      16.043  -5.078 -11.413  1.00  0.00      A    N
ATOM   1622  HN  LEU A 122      16.655  -4.292 -11.458  1.00  0.00      A    H
ATOM   1623  CA  LEU A 122      14.605  -4.950 -11.239  1.00  0.00      A    C
ATOM   1624  HA  LEU A 122      14.171  -5.844 -10.818  1.00  0.00      A    H
ATOM   1625  CB  LEU A 122      14.169  -3.789 -10.229  1.00  0.00      A    C
ATOM   1626  HB1 LEU A 122      14.735  -3.833  -9.273  1.00  0.00      A    H
ATOM   1627  HB2 LEU A 122      14.447  -2.845 -10.744  1.00  0.00      A    H
ATOM   1628  CG  LEU A 122      12.678  -3.759  -9.870  1.00  0.00      A    C
ATOM   1629  HG  LEU A 122      12.086  -4.096 -10.748  1.00  0.00      A    H
ATOM   1630  CD1 LEU A 122      12.401  -4.886  -8.789  1.00  0.00      A    C
ATOM   1631 HD11 LEU A 122      12.370  -5.883  -9.279  1.00  0.00      A    H
ATOM   1632 HD12 LEU A 122      13.238  -4.875  -8.057  1.00  0.00      A    H
ATOM   1633 HD13 LEU A 122      11.405  -4.739  -8.319  1.00  0.00      A    H
ATOM   1634  CD2 LEU A 122      12.259  -2.350  -9.320  1.00  0.00      A    C
ATOM   1635 HD21 LEU A 122      12.511  -1.426  -9.882  1.00  0.00      A    H
ATOM   1636 HD22 LEU A 122      11.157  -2.251  -9.221  1.00  0.00      A    H
ATOM   1637 HD23 LEU A 122      12.608  -2.224  -8.272  1.00  0.00      A    H
ATOM   1638  C   LEU A 122      13.865  -4.890 -12.565  1.00  0.00      A    C
ATOM   1639  O   LEU A 122      12.983  -5.728 -12.871  1.00  0.00      A    O
ATOM   1640  N   GLN A 123      14.135  -3.928 -13.473  1.00  0.00      A    N
ATOM   1641  HN  GLN A 123      14.751  -3.208 -13.164  1.00  0.00      A    H
ATOM   1642  CA  GLN A 123      13.496  -3.972 -14.850  1.00  0.00      A    C
ATOM   1643  HA  GLN A 123      12.439  -3.797 -14.710  1.00  0.00      A    H
ATOM   1644  CB  GLN A 123      13.914  -2.740 -15.672  1.00  0.00      A    C
ATOM   1645  HB1 GLN A 123      13.121  -2.497 -16.412  1.00  0.00      A    H
ATOM   1646  HB2 GLN A 123      13.951  -1.893 -14.954  1.00  0.00      A    H
ATOM   1647  CG  GLN A 123      15.306  -2.852 -16.219  1.00  0.00      A    C
ATOM   1648  HG1 GLN A 123      15.819  -2.967 -15.240  1.00  0.00      A    H
ATOM   1649  HG2 GLN A 123      15.582  -3.749 -16.814  1.00  0.00      A    H
ATOM   1650  CD  GLN A 123      15.902  -1.569 -16.857  1.00  0.00      A    C
ATOM   1651  OE1 GLN A 123      15.933  -1.387 -18.069  1.00  0.00      A    O
ATOM   1652  NE2 GLN A 123      16.419  -0.651 -16.014  1.00  0.00      A    N
ATOM   1653 HE21 GLN A 123      16.839   0.157 -16.427  1.00  0.00      A    H
ATOM   1654 HE22 GLN A 123      16.263  -0.778 -15.034  1.00  0.00      A    H
ATOM   1655  C   GLN A 123      13.625  -5.195 -15.687  1.00  0.00      A    C
ATOM   1656  O   GLN A 123      12.558  -5.648 -16.210  1.00  0.00      A    O
ATOM   1657  N   GLN A 124      14.821  -5.878 -15.667  1.00  0.00      A    N
ATOM   1658  HN  GLN A 124      15.547  -5.398 -15.181  1.00  0.00      A    H
ATOM   1659  CA  GLN A 124      15.088  -7.235 -16.097  1.00  0.00      A    C
ATOM   1660  HA  GLN A 124      14.904  -7.245 -17.161  1.00  0.00      A    H
ATOM   1661  CB  GLN A 124      16.616  -7.562 -15.923  1.00  0.00      A    C
ATOM   1662  HB1 GLN A 124      17.087  -6.780 -16.556  1.00  0.00      A    H
ATOM   1663  HB2 GLN A 124      16.930  -7.458 -14.863  1.00  0.00      A    H
ATOM   1664  CG  GLN A 124      17.128  -8.827 -16.581  1.00  0.00      A    C
ATOM   1665  HG1 GLN A 124      18.195  -8.978 -16.309  1.00  0.00      A    H
ATOM   1666  HG2 GLN A 124      16.482  -9.676 -16.271  1.00  0.00      A    H
ATOM   1667  CD  GLN A 124      16.957  -8.665 -18.090  1.00  0.00      A    C
ATOM   1668  OE1 GLN A 124      16.162  -9.377 -18.707  1.00  0.00      A    O
ATOM   1669  NE2 GLN A 124      17.647  -7.756 -18.780  1.00  0.00      A    N
ATOM   1670 HE21 GLN A 124      17.693  -7.673 -19.776  1.00  0.00      A    H
ATOM   1671 HE22 GLN A 124      18.060  -7.007 -18.261  1.00  0.00      A    H
ATOM   1672  C   GLN A 124      14.137  -8.307 -15.474  1.00  0.00      A    C
ATOM   1673  O   GLN A 124      13.417  -9.009 -16.243  1.00  0.00      A    O
ATOM   1674  N   ALA A 125      14.106  -8.427 -14.181  1.00  0.00      A    N
ATOM   1675  HN  ALA A 125      14.644  -7.846 -13.577  1.00  0.00      A    H
ATOM   1676  CA  ALA A 125      13.229  -9.272 -13.486  1.00  0.00      A    C
ATOM   1677  HA  ALA A 125      13.442 -10.327 -13.578  1.00  0.00      A    H
ATOM   1678  CB  ALA A 125      13.585  -9.016 -11.983  1.00  0.00      A    C
ATOM   1679  HB1 ALA A 125      12.698  -9.376 -11.419  1.00  0.00      A    H
ATOM   1680  HB2 ALA A 125      14.548  -9.425 -11.611  1.00  0.00      A    H
ATOM   1681  HB3 ALA A 125      13.517  -7.918 -11.824  1.00  0.00      A    H
ATOM   1682  C   ALA A 125      11.725  -9.091 -13.782  1.00  0.00      A    C
ATOM   1683  O   ALA A 125      11.026 -10.079 -14.056  1.00  0.00      A    O
ATOM   1684  N   VAL A 126      11.307  -7.831 -13.768  1.00  0.00      A    N
ATOM   1685  HN  VAL A 126      11.977  -7.112 -13.599  1.00  0.00      A    H
ATOM   1686  CA  VAL A 126       9.986  -7.304 -14.175  1.00  0.00      A    C
ATOM   1687  HA  VAL A 126       9.310  -7.811 -13.501  1.00  0.00      A    H
ATOM   1688  CB  VAL A 126       9.775  -5.846 -13.781  1.00  0.00      A    C
ATOM   1689  HB  VAL A 126      10.476  -5.188 -14.338  1.00  0.00      A    H
ATOM   1690  CG1 VAL A 126       8.339  -5.359 -14.145  1.00  0.00      A    C
ATOM   1691 HG11 VAL A 126       8.063  -5.462 -15.216  1.00  0.00      A    H
ATOM   1692 HG12 VAL A 126       7.625  -5.959 -13.541  1.00  0.00      A    H
ATOM   1693 HG13 VAL A 126       8.193  -4.283 -13.907  1.00  0.00      A    H
ATOM   1694  CG2 VAL A 126       9.944  -5.779 -12.329  1.00  0.00      A    C
ATOM   1695 HG21 VAL A 126       9.805  -4.752 -11.930  1.00  0.00      A    H
ATOM   1696 HG22 VAL A 126       9.149  -6.367 -11.823  1.00  0.00      A    H
ATOM   1697 HG23 VAL A 126      10.905  -6.120 -11.888  1.00  0.00      A    H
ATOM   1698  C   VAL A 126       9.575  -7.643 -15.615  1.00  0.00      A    C
ATOM   1699  O   VAL A 126       8.510  -8.165 -15.838  1.00  0.00      A    O
ATOM   1700  N   ALA A 127      10.504  -7.492 -16.580  1.00  0.00      A    N
ATOM   1701  HN  ALA A 127      11.396  -7.104 -16.361  1.00  0.00      A    H
ATOM   1702  CA  ALA A 127      10.426  -7.996 -17.957  1.00  0.00      A    C
ATOM   1703  HA  ALA A 127       9.620  -7.473 -18.450  1.00  0.00      A    H
ATOM   1704  CB  ALA A 127      11.699  -7.588 -18.690  1.00  0.00      A    C
ATOM   1705  HB1 ALA A 127      11.706  -7.808 -19.779  1.00  0.00      A    H
ATOM   1706  HB2 ALA A 127      11.844  -6.490 -18.596  1.00  0.00      A    H
ATOM   1707  HB3 ALA A 127      12.614  -7.989 -18.202  1.00  0.00      A    H
ATOM   1708  C   ALA A 127      10.104  -9.454 -18.094  1.00  0.00      A    C
ATOM   1709  O   ALA A 127       9.323  -9.779 -18.983  1.00  0.00      A    O
ATOM   1710  N   ASN A 128      10.721 -10.233 -17.234  1.00  0.00      A    N
ATOM   1711  HN  ASN A 128      11.267  -9.878 -16.479  1.00  0.00      A    H
ATOM   1712  CA  ASN A 128      10.489 -11.647 -17.262  1.00  0.00      A    C
ATOM   1713  HA  ASN A 128      10.401 -12.061 -18.256  1.00  0.00      A    H
ATOM   1714  CB  ASN A 128      11.731 -12.316 -16.646  1.00  0.00      A    C
ATOM   1715  HB1 ASN A 128      12.001 -11.692 -15.768  1.00  0.00      A    H
ATOM   1716  HB2 ASN A 128      11.526 -13.360 -16.326  1.00  0.00      A    H
ATOM   1717  CG  ASN A 128      12.935 -12.275 -17.597  1.00  0.00      A    C
ATOM   1718  OD1 ASN A 128      13.130 -13.246 -18.308  1.00  0.00      A    O
ATOM   1719  ND2 ASN A 128      13.678 -11.149 -17.768  1.00  0.00      A    N
ATOM   1720 HD21 ASN A 128      14.227 -11.069 -18.599  1.00  0.00      A    H
ATOM   1721 HD22 ASN A 128      13.570 -10.373 -17.146  1.00  0.00      A    H
ATOM   1722  C   ASN A 128       9.178 -12.117 -16.584  1.00  0.00      A    C
ATOM   1723  O   ASN A 128       8.651 -13.199 -16.925  1.00  0.00      A    O
ATOM   1724  N   GLN A 129       8.726 -11.458 -15.508  1.00  0.00      A    N
ATOM   1725  HN  GLN A 129       9.038 -10.567 -15.189  1.00  0.00      A    H
ATOM   1726  CA  GLN A 129       7.779 -11.931 -14.667  1.00  0.00      A    C
ATOM   1727  HA  GLN A 129       6.891 -12.164 -15.235  1.00  0.00      A    H
ATOM   1728  CB  GLN A 129       8.290 -13.154 -13.782  1.00  0.00      A    C
ATOM   1729  HB1 GLN A 129       7.411 -13.343 -13.130  1.00  0.00      A    H
ATOM   1730  HB2 GLN A 129       8.561 -13.982 -14.471  1.00  0.00      A    H
ATOM   1731  CG  GLN A 129       9.548 -12.774 -12.959  1.00  0.00      A    C
ATOM   1732  HG1 GLN A 129      10.453 -12.614 -13.584  1.00  0.00      A    H
ATOM   1733  HG2 GLN A 129       9.326 -11.892 -12.322  1.00  0.00      A    H
ATOM   1734  CD  GLN A 129       9.964 -13.964 -12.094  1.00  0.00      A    C
ATOM   1735  OE1 GLN A 129      10.790 -14.821 -12.500  1.00  0.00      A    O
ATOM   1736  NE2 GLN A 129       9.325 -13.997 -10.819  1.00  0.00      A    N
ATOM   1737 HE21 GLN A 129       9.658 -14.741 -10.239  1.00  0.00      A    H
ATOM   1738 HE22 GLN A 129       8.669 -13.286 -10.566  1.00  0.00      A    H
ATOM   1739  C   GLN A 129       7.355 -10.880 -13.581  1.00  0.00      A    C
ATOM   1740  O   GLN A 129       8.109  -9.961 -13.297  1.00  0.00      A    O
ATOM   1741  N   PRO A 130       6.277 -11.140 -12.832  1.00  0.00      A    N
ATOM   1742  CD  PRO A 130       5.053 -11.835 -13.392  1.00  0.00      A    C
ATOM   1743  HD1 PRO A 130       5.214 -12.876 -13.038  1.00  0.00      A    H
ATOM   1744  HD2 PRO A 130       4.906 -11.652 -14.477  1.00  0.00      A    H
ATOM   1745  CA  PRO A 130       6.000 -10.261 -11.728  1.00  0.00      A    C
ATOM   1746  HA  PRO A 130       6.000  -9.279 -12.177  1.00  0.00      A    H
ATOM   1747  CB  PRO A 130       4.642 -10.810 -11.237  1.00  0.00      A    C
ATOM   1748  HB1 PRO A 130       4.766 -11.640 -10.508  1.00  0.00      A    H
ATOM   1749  HB2 PRO A 130       4.111 -10.012 -10.675  1.00  0.00      A    H
ATOM   1750  CG  PRO A 130       3.986 -11.221 -12.546  1.00  0.00      A    C
ATOM   1751  HG1 PRO A 130       3.103 -11.855 -12.318  1.00  0.00      A    H
ATOM   1752  HG2 PRO A 130       3.600 -10.290 -13.014  1.00  0.00      A    H
ATOM   1753  C   PRO A 130       6.933 -10.400 -10.565  1.00  0.00      A    C
ATOM   1754  O   PRO A 130       7.445 -11.516 -10.301  1.00  0.00      A    O
ATOM   1755  N   VAL A 131       7.192  -9.264  -9.968  1.00  0.00      A    N
ATOM   1756  HN  VAL A 131       6.873  -8.362 -10.246  1.00  0.00      A    H
ATOM   1757  CA  VAL A 131       8.093  -9.226  -8.803  1.00  0.00      A    C
ATOM   1758  HA  VAL A 131       8.435 -10.213  -8.530  1.00  0.00      A    H
ATOM   1759  CB  VAL A 131       9.258  -8.300  -8.955  1.00  0.00      A    C
ATOM   1760  HB  VAL A 131       8.855  -7.280  -9.133  1.00  0.00      A    H
ATOM   1761  CG1 VAL A 131      10.122  -8.407  -7.728  1.00  0.00      A    C
ATOM   1762 HG11 VAL A 131      10.187  -9.506  -7.578  1.00  0.00      A    H
ATOM   1763 HG12 VAL A 131      11.127  -7.995  -7.961  1.00  0.00      A    H
ATOM   1764 HG13 VAL A 131       9.669  -7.993  -6.802  1.00  0.00      A    H
ATOM   1765  CG2 VAL A 131      10.019  -8.833 -10.144  1.00  0.00      A    C
ATOM   1766 HG21 VAL A 131       9.357  -8.944 -11.029  1.00  0.00      A    H
ATOM   1767 HG22 VAL A 131      10.887  -8.176 -10.365  1.00  0.00      A    H
ATOM   1768 HG23 VAL A 131      10.374  -9.859  -9.905  1.00  0.00      A    H
ATOM   1769  C   VAL A 131       7.164  -8.797  -7.636  1.00  0.00      A    C
ATOM   1770  O   VAL A 131       6.218  -8.055  -7.853  1.00  0.00      A    O
ATOM   1771  N   SER A 132       7.506  -9.435  -6.485  1.00  0.00      A    N
ATOM   1772  HN  SER A 132       8.356  -9.956  -6.473  1.00  0.00      A    H
ATOM   1773  CA  SER A 132       6.852  -9.067  -5.182  1.00  0.00      A    C
ATOM   1774  HA  SER A 132       5.886  -8.649  -5.424  1.00  0.00      A    H
ATOM   1775  CB  SER A 132       6.645 -10.225  -4.224  1.00  0.00      A    C
ATOM   1776  HB1 SER A 132       6.260 -11.123  -4.753  1.00  0.00      A    H
ATOM   1777  HB2 SER A 132       7.597 -10.535  -3.743  1.00  0.00      A    H
ATOM   1778  OG  SER A 132       5.729  -9.918  -3.167  1.00  0.00      A    O
ATOM   1779  HG1 SER A 132       5.893 -10.525  -2.442  1.00  0.00      A    H
ATOM   1780  C   SER A 132       7.667  -8.126  -4.424  1.00  0.00      A    C
ATOM   1781  O   SER A 132       8.812  -8.382  -4.139  1.00  0.00      A    O
ATOM   1782  N   VAL A 133       7.159  -6.934  -4.047  1.00  0.00      A    N
ATOM   1783  HN  VAL A 133       6.273  -6.730  -4.455  1.00  0.00      A    H
ATOM   1784  CA  VAL A 133       7.969  -5.803  -3.371  1.00  0.00      A    C
ATOM   1785  HA  VAL A 133       8.960  -6.175  -3.156  1.00  0.00      A    H
ATOM   1786  CB  VAL A 133       8.073  -4.659  -4.371  1.00  0.00      A    C
ATOM   1787  HB  VAL A 133       7.059  -4.221  -4.490  1.00  0.00      A    H
ATOM   1788  CG1 VAL A 133       9.128  -3.600  -3.950  1.00  0.00      A    C
ATOM   1789 HG11 VAL A 133       9.354  -2.904  -4.786  1.00  0.00      A    H
ATOM   1790 HG12 VAL A 133       8.659  -3.065  -3.096  1.00  0.00      A    H
ATOM   1791 HG13 VAL A 133      10.059  -4.090  -3.595  1.00  0.00      A    H
ATOM   1792  CG2 VAL A 133       8.462  -5.187  -5.751  1.00  0.00      A    C
ATOM   1793 HG21 VAL A 133       9.394  -5.781  -5.638  1.00  0.00      A    H
ATOM   1794 HG22 VAL A 133       7.591  -5.695  -6.216  1.00  0.00      A    H
ATOM   1795 HG23 VAL A 133       8.751  -4.371  -6.447  1.00  0.00      A    H
ATOM   1796  C   VAL A 133       7.477  -5.410  -2.051  1.00  0.00      A    C
ATOM   1797  O   VAL A 133       6.365  -5.862  -1.725  1.00  0.00      A    O
ATOM   1798  N   ALA A 134       8.173  -4.604  -1.263  1.00  0.00      A    N
ATOM   1799  HN  ALA A 134       8.995  -4.154  -1.602  1.00  0.00      A    H
ATOM   1800  CA  ALA A 134       7.631  -4.123  -0.017  1.00  0.00      A    C
ATOM   1801  HA  ALA A 134       6.587  -4.390   0.057  1.00  0.00      A    H
ATOM   1802  CB  ALA A 134       8.330  -4.626   1.221  1.00  0.00      A    C
ATOM   1803  HB1 ALA A 134       7.894  -4.345   2.203  1.00  0.00      A    H
ATOM   1804  HB2 ALA A 134       8.372  -5.733   1.145  1.00  0.00      A    H
ATOM   1805  HB3 ALA A 134       9.387  -4.293   1.298  1.00  0.00      A    H
ATOM   1806  C   ALA A 134       7.723  -2.649   0.030  1.00  0.00      A    C
ATOM   1807  O   ALA A 134       8.790  -2.127  -0.227  1.00  0.00      A    O
ATOM   1808  N   ILE A 135       6.674  -1.899   0.452  1.00  0.00      A    N
ATOM   1809  HN  ILE A 135       5.882  -2.371   0.831  1.00  0.00      A    H
ATOM   1810  CA  ILE A 135       6.630  -0.462   0.412  1.00  0.00      A    C
ATOM   1811  HA  ILE A 135       7.646  -0.115   0.533  1.00  0.00      A    H
ATOM   1812  CB  ILE A 135       5.905   0.053  -0.886  1.00  0.00      A    C
ATOM   1813  HB  ILE A 135       5.927   1.150  -0.711  1.00  0.00      A    H
ATOM   1814  CG2 ILE A 135       6.796  -0.357  -2.083  1.00  0.00      A    C
ATOM   1815 HG21 ILE A 135       6.963  -1.450  -2.189  1.00  0.00      A    H
ATOM   1816 HG22 ILE A 135       6.302  -0.024  -3.021  1.00  0.00      A    H
ATOM   1817 HG23 ILE A 135       7.757   0.178  -1.922  1.00  0.00      A    H
ATOM   1818  CG1 ILE A 135       4.470  -0.335  -1.004  1.00  0.00      A    C
ATOM   1819 HG11 ILE A 135       4.503  -1.436  -1.148  1.00  0.00      A    H
ATOM   1820 HG12 ILE A 135       3.918  -0.225  -0.046  1.00  0.00      A    H
ATOM   1821  CD  ILE A 135       3.726   0.391  -2.133  1.00  0.00      A    C
ATOM   1822  HD1 ILE A 135       3.658   1.474  -1.897  1.00  0.00      A    H
ATOM   1823  HD2 ILE A 135       4.244   0.183  -3.094  1.00  0.00      A    H
ATOM   1824  HD3 ILE A 135       2.678   0.049  -2.268  1.00  0.00      A    H
ATOM   1825  C   ILE A 135       5.832   0.142   1.597  1.00  0.00      A    C
ATOM   1826  O   ILE A 135       5.126  -0.633   2.192  1.00  0.00      A    O
ATOM   1827  N   ASP A 136       5.995   1.443   1.976  1.00  0.00      A    N
ATOM   1828  HN  ASP A 136       6.634   2.003   1.454  1.00  0.00      A    H
ATOM   1829  CA  ASP A 136       5.116   2.035   3.009  1.00  0.00      A    C
ATOM   1830  HA  ASP A 136       4.894   1.287   3.757  1.00  0.00      A    H
ATOM   1831  CB  ASP A 136       5.777   3.343   3.585  1.00  0.00      A    C
ATOM   1832  HB1 ASP A 136       6.712   3.084   4.126  1.00  0.00      A    H
ATOM   1833  HB2 ASP A 136       6.023   4.001   2.724  1.00  0.00      A    H
ATOM   1834  CG  ASP A 136       5.011   3.961   4.693  1.00  0.00      A    C
ATOM   1835  OD1 ASP A 136       4.209   3.317   5.427  1.00  0.00      A    O
ATOM   1836  OD2 ASP A 136       5.321   5.196   4.858  1.00  0.00      A    O
ATOM   1837  C   ASP A 136       3.828   2.427   2.264  1.00  0.00      A    C
ATOM   1838  O   ASP A 136       3.847   2.851   1.124  1.00  0.00      A    O
ATOM   1839  N   ALA A 137       2.605   2.214   2.821  1.00  0.00      A    N
ATOM   1840  HN  ALA A 137       2.530   1.534   3.547  1.00  0.00      A    H
ATOM   1841  CA  ALA A 137       1.374   2.727   2.190  1.00  0.00      A    C
ATOM   1842  HA  ALA A 137       1.679   3.559   1.573  1.00  0.00      A    H
ATOM   1843  CB  ALA A 137       0.591   1.605   1.482  1.00  0.00      A    C
ATOM   1844  HB1 ALA A 137       0.417   0.808   2.236  1.00  0.00      A    H
ATOM   1845  HB2 ALA A 137      -0.307   2.024   0.979  1.00  0.00      A    H
ATOM   1846  HB3 ALA A 137       1.145   1.145   0.636  1.00  0.00      A    H
ATOM   1847  C   ALA A 137       0.492   3.518   3.187  1.00  0.00      A    C
ATOM   1848  O   ALA A 137      -0.702   3.831   2.918  1.00  0.00      A    O
ATOM   1849  N   SER A 138       1.030   3.740   4.380  1.00  0.00      A    N
ATOM   1850  HN  SER A 138       1.924   3.365   4.614  1.00  0.00      A    H
ATOM   1851  CA  SER A 138       0.309   4.383   5.453  1.00  0.00      A    C
ATOM   1852  HA  SER A 138      -0.685   4.021   5.671  1.00  0.00      A    H
ATOM   1853  CB  SER A 138       0.998   4.086   6.820  1.00  0.00      A    C
ATOM   1854  HB1 SER A 138       0.380   4.437   7.674  1.00  0.00      A    H
ATOM   1855  HB2 SER A 138       1.063   2.995   7.017  1.00  0.00      A    H
ATOM   1856  OG  SER A 138       2.330   4.632   6.961  1.00  0.00      A    O
ATOM   1857  HG1 SER A 138       2.965   4.042   6.548  1.00  0.00      A    H
ATOM   1858  C   SER A 138       0.086   5.854   5.276  1.00  0.00      A    C
ATOM   1859  O   SER A 138       0.810   6.589   4.586  1.00  0.00      A    O
ATOM   1860  N   GLY A 139      -0.961   6.394   5.961  1.00  0.00      A    N
ATOM   1861  HN  GLY A 139      -1.570   5.851   6.534  1.00  0.00      A    H
ATOM   1862  CA  GLY A 139      -1.295   7.838   6.020  1.00  0.00      A    C
ATOM   1863  HA1 GLY A 139      -1.591   7.964   7.051  1.00  0.00      A    H
ATOM   1864  HA2 GLY A 139      -0.465   8.494   5.805  1.00  0.00      A    H
ATOM   1865  C   GLY A 139      -2.507   8.229   5.156  1.00  0.00      A    C
ATOM   1866  O   GLY A 139      -3.488   7.493   4.935  1.00  0.00      A    O
ATOM   1867  N   SER A 140      -2.603   9.508   4.828  1.00  0.00      A    N
ATOM   1868  HN  SER A 140      -1.870  10.156   5.023  1.00  0.00      A    H
ATOM   1869  CA  SER A 140      -3.752  10.010   4.021  1.00  0.00      A    C
ATOM   1870  HA  SER A 140      -4.559   9.294   3.953  1.00  0.00      A    H
ATOM   1871  CB  SER A 140      -4.307  11.371   4.633  1.00  0.00      A    C
ATOM   1872  HB1 SER A 140      -5.206  11.685   4.061  1.00  0.00      A    H
ATOM   1873  HB2 SER A 140      -4.605  11.142   5.678  1.00  0.00      A    H
ATOM   1874  OG  SER A 140      -3.301  12.353   4.749  1.00  0.00      A    O
ATOM   1875  HG1 SER A 140      -3.758  13.174   4.944  1.00  0.00      A    H
ATOM   1876  C   SER A 140      -3.517  10.253   2.547  1.00  0.00      A    C
ATOM   1877  O   SER A 140      -4.489  10.407   1.778  1.00  0.00      A    O
ATOM   1878  N   ASP A 141      -2.188  10.233   2.024  1.00  0.00      A    N
ATOM   1879  HN  ASP A 141      -1.518  10.037   2.736  1.00  0.00      A    H
ATOM   1880  CA  ASP A 141      -1.715  10.419   0.678  1.00  0.00      A    C
ATOM   1881  HA  ASP A 141      -2.257  11.267   0.287  1.00  0.00      A    H
ATOM   1882  CB  ASP A 141      -0.237  10.890   0.555  1.00  0.00      A    C
ATOM   1883  HB1 ASP A 141       0.335  10.100   1.088  1.00  0.00      A    H
ATOM   1884  HB2 ASP A 141      -0.064  10.861  -0.542  1.00  0.00      A    H
ATOM   1885  CG  ASP A 141      -0.040  12.281   0.971  1.00  0.00      A    C
ATOM   1886  OD1 ASP A 141       0.413  12.479   2.129  1.00  0.00      A    O
ATOM   1887  OD2 ASP A 141      -0.348  13.217   0.161  1.00  0.00      A    O
ATOM   1888  C   ASP A 141      -2.049   9.246  -0.283  1.00  0.00      A    C
ATOM   1889  O   ASP A 141      -2.667   9.463  -1.325  1.00  0.00      A    O
ATOM   1890  N   PHE A 142      -1.790   8.011   0.135  1.00  0.00      A    N
ATOM   1891  HN  PHE A 142      -1.547   7.903   1.096  1.00  0.00      A    H
ATOM   1892  CA  PHE A 142      -1.890   6.758  -0.611  1.00  0.00      A    C
ATOM   1893  HA  PHE A 142      -1.502   6.962  -1.598  1.00  0.00      A    H
ATOM   1894  CB  PHE A 142      -1.186   5.686   0.203  1.00  0.00      A    C
ATOM   1895  HB1 PHE A 142      -0.329   6.105   0.772  1.00  0.00      A    H
ATOM   1896  HB2 PHE A 142      -1.895   5.191   0.901  1.00  0.00      A    H
ATOM   1897  CG  PHE A 142      -0.560   4.701  -0.697  1.00  0.00      A    C
ATOM   1898  CD1 PHE A 142       0.830   4.602  -0.917  1.00  0.00      A    C
ATOM   1899  HD1 PHE A 142       1.404   5.374  -0.426  1.00  0.00      A    H
ATOM   1900  CE1 PHE A 142       1.431   3.496  -1.569  1.00  0.00      A    C
ATOM   1901  HE1 PHE A 142       2.509   3.424  -1.596  1.00  0.00      A    H
ATOM   1902  CZ  PHE A 142       0.628   2.575  -2.242  1.00  0.00      A    C
ATOM   1903  HZ  PHE A 142       1.095   1.734  -2.733  1.00  0.00      A    H
ATOM   1904  CD2 PHE A 142      -1.352   3.757  -1.355  1.00  0.00      A    C
ATOM   1905  HD2 PHE A 142      -2.426   3.864  -1.373  1.00  0.00      A    H
ATOM   1906  CE2 PHE A 142      -0.821   2.726  -2.177  1.00  0.00      A    C
ATOM   1907  HE2 PHE A 142      -1.422   2.082  -2.802  1.00  0.00      A    H
ATOM   1908  C   PHE A 142      -3.385   6.478  -0.731  1.00  0.00      A    C
ATOM   1909  O   PHE A 142      -3.906   6.233  -1.850  1.00  0.00      A    O
ATOM   1910  N   GLN A 143      -4.106   6.704   0.430  1.00  0.00      A    N
ATOM   1911  HN  GLN A 143      -3.822   6.810   1.380  1.00  0.00      A    H
ATOM   1912  CA  GLN A 143      -5.569   6.722   0.436  1.00  0.00      A    C
ATOM   1913  HA  GLN A 143      -5.853   5.691   0.287  1.00  0.00      A    H
ATOM   1914  CB  GLN A 143      -5.979   7.236   1.841  1.00  0.00      A    C
ATOM   1915  HB1 GLN A 143      -5.562   6.529   2.590  1.00  0.00      A    H
ATOM   1916  HB2 GLN A 143      -5.507   8.182   2.183  1.00  0.00      A    H
ATOM   1917  CG  GLN A 143      -7.481   7.427   2.027  1.00  0.00      A    C
ATOM   1918  HG1 GLN A 143      -7.839   8.187   1.300  1.00  0.00      A    H
ATOM   1919  HG2 GLN A 143      -7.911   6.438   1.762  1.00  0.00      A    H
ATOM   1920  CD  GLN A 143      -8.103   7.896   3.344  1.00  0.00      A    C
ATOM   1921  OE1 GLN A 143      -8.621   8.974   3.522  1.00  0.00      A    O
ATOM   1922  NE2 GLN A 143      -7.925   7.110   4.441  1.00  0.00      A    N
ATOM   1923 HE21 GLN A 143      -8.224   7.450   5.332  1.00  0.00      A    H
ATOM   1924 HE22 GLN A 143      -7.325   6.310   4.446  1.00  0.00      A    H
ATOM   1925  C   GLN A 143      -6.184   7.523  -0.712  1.00  0.00      A    C
ATOM   1926  O   GLN A 143      -6.951   6.982  -1.494  1.00  0.00      A    O
ATOM   1927  N   GLN A 144      -5.916   8.817  -0.849  1.00  0.00      A    N
ATOM   1928  HN  GLN A 144      -5.168   9.298  -0.398  1.00  0.00      A    H
ATOM   1929  CA  GLN A 144      -6.717   9.631  -1.731  1.00  0.00      A    C
ATOM   1930  HA  GLN A 144      -7.709   9.208  -1.677  1.00  0.00      A    H
ATOM   1931  CB  GLN A 144      -6.831  11.049  -1.054  1.00  0.00      A    C
ATOM   1932  HB1 GLN A 144      -5.770  11.369  -0.973  1.00  0.00      A    H
ATOM   1933  HB2 GLN A 144      -7.361  11.680  -1.798  1.00  0.00      A    H
ATOM   1934  CG  GLN A 144      -7.427  11.116   0.380  1.00  0.00      A    C
ATOM   1935  HG1 GLN A 144      -8.520  10.934   0.301  1.00  0.00      A    H
ATOM   1936  HG2 GLN A 144      -6.845  10.377   0.971  1.00  0.00      A    H
ATOM   1937  CD  GLN A 144      -7.139  12.502   0.958  1.00  0.00      A    C
ATOM   1938  OE1 GLN A 144      -8.018  13.334   1.214  1.00  0.00      A    O
ATOM   1939  NE2 GLN A 144      -5.877  12.795   1.222  1.00  0.00      A    N
ATOM   1940 HE21 GLN A 144      -5.603  13.582   1.775  1.00  0.00      A    H
ATOM   1941 HE22 GLN A 144      -5.266  12.014   1.092  1.00  0.00      A    H
ATOM   1942  C   GLN A 144      -6.311   9.666  -3.199  1.00  0.00      A    C
ATOM   1943  O   GLN A 144      -6.867  10.395  -3.970  1.00  0.00      A    O
ATOM   1944  N   TYR A 145      -5.403   8.798  -3.646  1.00  0.00      A    N
ATOM   1945  HN  TYR A 145      -4.890   8.282  -2.964  1.00  0.00      A    H
ATOM   1946  CA  TYR A 145      -5.215   8.468  -5.087  1.00  0.00      A    C
ATOM   1947  HA  TYR A 145      -5.120   9.386  -5.647  1.00  0.00      A    H
ATOM   1948  CB  TYR A 145      -3.896   7.703  -5.247  1.00  0.00      A    C
ATOM   1949  HB1 TYR A 145      -3.034   8.335  -4.943  1.00  0.00      A    H
ATOM   1950  HB2 TYR A 145      -3.874   6.871  -4.512  1.00  0.00      A    H
ATOM   1951  CG  TYR A 145      -3.670   7.148  -6.553  1.00  0.00      A    C
ATOM   1952  CD1 TYR A 145      -2.941   7.921  -7.484  1.00  0.00      A    C
ATOM   1953  HD1 TYR A 145      -2.470   8.866  -7.256  1.00  0.00      A    H
ATOM   1954  CE1 TYR A 145      -2.510   7.311  -8.714  1.00  0.00      A    C
ATOM   1955  HE1 TYR A 145      -1.857   7.967  -9.271  1.00  0.00      A    H
ATOM   1956  CZ  TYR A 145      -2.967   6.037  -9.072  1.00  0.00      A    C
ATOM   1957  OH  TYR A 145      -2.503   5.429 -10.260  1.00  0.00      A    O
ATOM   1958  HH  TYR A 145      -2.125   6.127 -10.799  1.00  0.00      A    H
ATOM   1959  CD2 TYR A 145      -4.182   5.842  -6.893  1.00  0.00      A    C
ATOM   1960  HD2 TYR A 145      -4.891   5.291  -6.292  1.00  0.00      A    H
ATOM   1961  CE2 TYR A 145      -3.843   5.318  -8.177  1.00  0.00      A    C
ATOM   1962  HE2 TYR A 145      -4.212   4.350  -8.484  1.00  0.00      A    H
ATOM   1963  C   TYR A 145      -6.431   7.772  -5.740  1.00  0.00      A    C
ATOM   1964  O   TYR A 145      -6.934   6.779  -5.324  1.00  0.00      A    O
ATOM   1965  N   SER A 146      -6.958   8.438  -6.852  1.00  0.00      A    N
ATOM   1966  HN  SER A 146      -6.550   9.303  -7.133  1.00  0.00      A    H
ATOM   1967  CA  SER A 146      -8.078   8.001  -7.639  1.00  0.00      A    C
ATOM   1968  HA  SER A 146      -8.482   7.077  -7.253  1.00  0.00      A    H
ATOM   1969  CB  SER A 146      -9.431   8.888  -7.694  1.00  0.00      A    C
ATOM   1970  HB1 SER A 146     -10.197   8.312  -8.256  1.00  0.00      A    H
ATOM   1971  HB2 SER A 146      -9.774   8.998  -6.643  1.00  0.00      A    H
ATOM   1972  OG  SER A 146      -9.139  10.091  -8.336  1.00  0.00      A    O
ATOM   1973  HG1 SER A 146      -9.038  10.675  -7.581  1.00  0.00      A    H
ATOM   1974  C   SER A 146      -7.700   7.587  -9.060  1.00  0.00      A    C
ATOM   1975  O   SER A 146      -8.491   7.003  -9.848  1.00  0.00      A    O
ATOM   1976  N   GLY A 147      -6.483   7.908  -9.483  1.00  0.00      A    N
ATOM   1977  HN  GLY A 147      -5.921   8.451  -8.864  1.00  0.00      A    H
ATOM   1978  CA  GLY A 147      -6.004   7.686 -10.844  1.00  0.00      A    C
ATOM   1979  HA1 GLY A 147      -5.846   6.618 -10.793  1.00  0.00      A    H
ATOM   1980  HA2 GLY A 147      -6.688   7.978 -11.628  1.00  0.00      A    H
ATOM   1981  C   GLY A 147      -4.759   8.450 -11.192  1.00  0.00      A    C
ATOM   1982  O   GLY A 147      -4.335   9.380 -10.582  1.00  0.00      A    O
ATOM   1983  N   GLY A 148      -4.206   7.963 -12.359  1.00  0.00      A    N
ATOM   1984  HN  GLY A 148      -4.541   7.206 -12.916  1.00  0.00      A    H
ATOM   1985  CA  GLY A 148      -3.012   8.645 -12.913  1.00  0.00      A    C
ATOM   1986  HA1 GLY A 148      -3.036   8.379 -13.959  1.00  0.00      A    H
ATOM   1987  HA2 GLY A 148      -3.128   9.711 -12.792  1.00  0.00      A    H
ATOM   1988  C   GLY A 148      -1.728   8.190 -12.507  1.00  0.00      A    C
ATOM   1989  O   GLY A 148      -1.504   7.020 -12.422  1.00  0.00      A    O
ATOM   1990  N   VAL A 149      -0.711   9.074 -12.255  1.00  0.00      A    N
ATOM   1991  HN  VAL A 149      -0.915  10.044 -12.153  1.00  0.00      A    H
ATOM   1992  CA  VAL A 149       0.610   8.630 -11.750  1.00  0.00      A    C
ATOM   1993  HA  VAL A 149       0.650   7.552 -11.698  1.00  0.00      A    H
ATOM   1994  CB  VAL A 149       1.700   9.135 -12.678  1.00  0.00      A    C
ATOM   1995  HB  VAL A 149       1.726  10.237 -12.814  1.00  0.00      A    H
ATOM   1996  CG1 VAL A 149       3.121   8.705 -12.149  1.00  0.00      A    C
ATOM   1997 HG11 VAL A 149       3.291   7.610 -12.238  1.00  0.00      A    H
ATOM   1998 HG12 VAL A 149       3.824   9.237 -12.826  1.00  0.00      A    H
ATOM   1999 HG13 VAL A 149       3.237   9.006 -11.086  1.00  0.00      A    H
ATOM   2000  CG2 VAL A 149       1.504   8.400 -14.020  1.00  0.00      A    C
ATOM   2001 HG21 VAL A 149       1.762   7.320 -14.013  1.00  0.00      A    H
ATOM   2002 HG22 VAL A 149       0.480   8.638 -14.379  1.00  0.00      A    H
ATOM   2003 HG23 VAL A 149       2.110   8.730 -14.891  1.00  0.00      A    H
ATOM   2004  C   VAL A 149       0.714   9.185 -10.320  1.00  0.00      A    C
ATOM   2005  O   VAL A 149       0.440  10.338  -9.940  1.00  0.00      A    O
ATOM   2006  N   PHE A 150       0.879   8.206  -9.400  1.00  0.00      A    N
ATOM   2007  HN  PHE A 150       0.962   7.254  -9.684  1.00  0.00      A    H
ATOM   2008  CA  PHE A 150       1.123   8.444  -7.967  1.00  0.00      A    C
ATOM   2009  HA  PHE A 150       0.468   9.233  -7.629  1.00  0.00      A    H
ATOM   2010  CB  PHE A 150       0.805   7.226  -7.087  1.00  0.00      A    C
ATOM   2011  HB1 PHE A 150      -0.272   6.971  -7.184  1.00  0.00      A    H
ATOM   2012  HB2 PHE A 150       1.365   6.300  -7.342  1.00  0.00      A    H
ATOM   2013  CG  PHE A 150       0.890   7.479  -5.652  1.00  0.00      A    C
ATOM   2014  CD1 PHE A 150      -0.018   8.243  -4.849  1.00  0.00      A    C
ATOM   2015  HD1 PHE A 150      -0.764   8.836  -5.356  1.00  0.00      A    H
ATOM   2016  CE1 PHE A 150       0.049   8.377  -3.441  1.00  0.00      A    C
ATOM   2017  HE1 PHE A 150      -0.647   9.069  -2.989  1.00  0.00      A    H
ATOM   2018  CZ  PHE A 150       0.961   7.587  -2.787  1.00  0.00      A    C
ATOM   2019  HZ  PHE A 150       1.079   7.569  -1.713  1.00  0.00      A    H
ATOM   2020  CD2 PHE A 150       1.864   6.714  -4.934  1.00  0.00      A    C
ATOM   2021  HD2 PHE A 150       2.513   6.089  -5.529  1.00  0.00      A    H
ATOM   2022  CE2 PHE A 150       1.852   6.771  -3.530  1.00  0.00      A    C
ATOM   2023  HE2 PHE A 150       2.590   6.219  -2.967  1.00  0.00      A    H
ATOM   2024  C   PHE A 150       2.636   8.706  -7.783  1.00  0.00      A    C
ATOM   2025  O   PHE A 150       3.522   7.967  -8.163  1.00  0.00      A    O
ATOM   2026  N   THR A 151       2.933   9.932  -7.339  1.00  0.00      A    N
ATOM   2027  HN  THR A 151       2.167  10.555  -7.202  1.00  0.00      A    H
ATOM   2028  CA  THR A 151       4.285  10.535  -7.239  1.00  0.00      A    C
ATOM   2029  HA  THR A 151       5.096   9.977  -7.683  1.00  0.00      A    H
ATOM   2030  CB  THR A 151       4.319  11.981  -7.717  1.00  0.00      A    C
ATOM   2031  HB  THR A 151       5.265  12.522  -7.503  1.00  0.00      A    H
ATOM   2032  OG1 THR A 151       3.336  12.766  -7.134  1.00  0.00      A    O
ATOM   2033  HG1 THR A 151       3.521  13.708  -7.150  1.00  0.00      A    H
ATOM   2034  CG2 THR A 151       4.040  12.225  -9.224  1.00  0.00      A    C
ATOM   2035 HG21 THR A 151       3.057  11.797  -9.517  1.00  0.00      A    H
ATOM   2036 HG22 THR A 151       3.992  13.295  -9.522  1.00  0.00      A    H
ATOM   2037 HG23 THR A 151       4.829  11.826  -9.896  1.00  0.00      A    H
ATOM   2038  C   THR A 151       4.724  10.656  -5.781  1.00  0.00      A    C
ATOM   2039  O   THR A 151       5.923  10.826  -5.593  1.00  0.00      A    O
ATOM   2040  N   GLY A 152       3.829  10.313  -4.834  1.00  0.00      A    N
ATOM   2041  HN  GLY A 152       2.874  10.219  -5.103  1.00  0.00      A    H
ATOM   2042  CA  GLY A 152       4.049  10.335  -3.395  1.00  0.00      A    C
ATOM   2043  HA1 GLY A 152       4.302   9.343  -3.052  1.00  0.00      A    H
ATOM   2044  HA2 GLY A 152       4.762  11.121  -3.197  1.00  0.00      A    H
ATOM   2045  C   GLY A 152       2.815  10.727  -2.615  1.00  0.00      A    C
ATOM   2046  O   GLY A 152       1.797  10.860  -3.278  1.00  0.00      A    O
ATOM   2047  N   SER A 153       2.906  10.889  -1.326  1.00  0.00      A    N
ATOM   2048  HN  SER A 153       1.992  10.811  -0.937  1.00  0.00      A    H
ATOM   2049  CA  SER A 153       4.037  10.817  -0.463  1.00  0.00      A    C
ATOM   2050  HA  SER A 153       4.966  10.802  -1.014  1.00  0.00      A    H
ATOM   2051  CB  SER A 153       4.286  12.017   0.567  1.00  0.00      A    C
ATOM   2052  HB1 SER A 153       3.298  12.386   0.915  1.00  0.00      A    H
ATOM   2053  HB2 SER A 153       5.005  11.759   1.375  1.00  0.00      A    H
ATOM   2054  OG  SER A 153       4.812  13.128  -0.162  1.00  0.00      A    O
ATOM   2055  HG1 SER A 153       4.433  13.909   0.248  1.00  0.00      A    H
ATOM   2056  C   SER A 153       4.026   9.460   0.280  1.00  0.00      A    C
ATOM   2057  O   SER A 153       3.004   8.912   0.447  1.00  0.00      A    O
ATOM   2058  N   CYS A 154       5.195   8.883   0.588  1.00  0.00      A    N
ATOM   2059  HN  CYS A 154       6.033   9.414   0.488  1.00  0.00      A    H
ATOM   2060  CA  CYS A 154       5.385   7.591   1.290  1.00  0.00      A    C
ATOM   2061  HA  CYS A 154       4.742   7.498   2.153  1.00  0.00      A    H
ATOM   2062  CB  CYS A 154       5.041   6.334   0.442  1.00  0.00      A    C
ATOM   2063  HB1 CYS A 154       5.197   5.389   1.004  1.00  0.00      A    H
ATOM   2064  HB2 CYS A 154       3.952   6.344   0.223  1.00  0.00      A    H
ATOM   2065  SG  CYS A 154       6.014   6.264  -1.041  1.00  0.00      A    S
ATOM   2066  C   CYS A 154       6.810   7.585   1.787  1.00  0.00      A    C
ATOM   2067  O   CYS A 154       7.658   8.424   1.457  1.00  0.00      A    O
ATOM   2068  N   GLY A 155       7.169   6.634   2.722  1.00  0.00      A    N
ATOM   2069  HN  GLY A 155       6.431   6.095   3.121  1.00  0.00      A    H
ATOM   2070  CA  GLY A 155       8.502   6.650   3.273  1.00  0.00      A    C
ATOM   2071  HA1 GLY A 155       9.176   7.452   3.010  1.00  0.00      A    H
ATOM   2072  HA2 GLY A 155       8.245   6.707   4.320  1.00  0.00      A    H
ATOM   2073  C   GLY A 155       9.128   5.225   3.123  1.00  0.00      A    C
ATOM   2074  O   GLY A 155       8.658   4.288   2.465  1.00  0.00      A    O
ATOM   2075  N   THR A 156      10.190   5.066   3.879  1.00  0.00      A    N
ATOM   2076  HN  THR A 156      10.622   5.853   4.314  1.00  0.00      A    H
ATOM   2077  CA  THR A 156      10.943   3.975   3.591  1.00  0.00      A    C
ATOM   2078  HA  THR A 156      10.857   3.542   2.606  1.00  0.00      A    H
ATOM   2079  CB  THR A 156      12.475   4.226   3.682  1.00  0.00      A    C
ATOM   2080  HB  THR A 156      13.022   3.259   3.660  1.00  0.00      A    H
ATOM   2081  OG1 THR A 156      12.802   5.190   4.682  1.00  0.00      A    O
ATOM   2082  HG1 THR A 156      12.483   4.833   5.514  1.00  0.00      A    H
ATOM   2083  CG2 THR A 156      13.025   4.908   2.408  1.00  0.00      A    C
ATOM   2084 HG21 THR A 156      12.571   5.912   2.271  1.00  0.00      A    H
ATOM   2085 HG22 THR A 156      14.134   4.962   2.351  1.00  0.00      A    H
ATOM   2086 HG23 THR A 156      12.721   4.211   1.598  1.00  0.00      A    H
ATOM   2087  C   THR A 156      10.690   2.821   4.555  1.00  0.00      A    C
ATOM   2088  O   THR A 156      11.455   1.912   4.791  1.00  0.00      A    O
ATOM   2089  N   ASP A 157       9.423   2.763   5.149  1.00  0.00      A    N
ATOM   2090  HN  ASP A 157       8.724   3.413   4.861  1.00  0.00      A    H
ATOM   2091  CA  ASP A 157       9.087   1.894   6.281  1.00  0.00      A    C
ATOM   2092  HA  ASP A 157       9.937   1.381   6.705  1.00  0.00      A    H
ATOM   2093  CB  ASP A 157       8.220   2.743   7.275  1.00  0.00      A    C
ATOM   2094  HB1 ASP A 157       8.748   3.626   7.695  1.00  0.00      A    H
ATOM   2095  HB2 ASP A 157       7.237   2.999   6.826  1.00  0.00      A    H
ATOM   2096  CG  ASP A 157       7.937   1.820   8.508  1.00  0.00      A    C
ATOM   2097  OD1 ASP A 157       6.756   1.652   8.886  1.00  0.00      A    O
ATOM   2098  OD2 ASP A 157       8.963   1.408   9.122  1.00  0.00      A    O
ATOM   2099  C   ASP A 157       8.276   0.784   5.547  1.00  0.00      A    C
ATOM   2100  O   ASP A 157       7.065   0.800   5.470  1.00  0.00      A    O
ATOM   2101  N   LEU A 158       9.026  -0.130   4.825  1.00  0.00      A    N
ATOM   2102  HN  LEU A 158       9.999   0.061   4.933  1.00  0.00      A    H
ATOM   2103  CA  LEU A 158       8.605  -1.116   3.891  1.00  0.00      A    C
ATOM   2104  HA  LEU A 158       8.074  -0.666   3.066  1.00  0.00      A    H
ATOM   2105  CB  LEU A 158       9.844  -1.695   3.136  1.00  0.00      A    C
ATOM   2106  HB1 LEU A 158      10.381  -2.421   3.784  1.00  0.00      A    H
ATOM   2107  HB2 LEU A 158       9.531  -2.271   2.239  1.00  0.00      A    H
ATOM   2108  CG  LEU A 158      10.889  -0.703   2.560  1.00  0.00      A    C
ATOM   2109  HG  LEU A 158      11.335  -0.131   3.401  1.00  0.00      A    H
ATOM   2110  CD1 LEU A 158      11.962  -1.495   1.788  1.00  0.00      A    C
ATOM   2111 HD11 LEU A 158      11.523  -1.785   0.810  1.00  0.00      A    H
ATOM   2112 HD12 LEU A 158      12.881  -0.901   1.594  1.00  0.00      A    H
ATOM   2113 HD13 LEU A 158      12.295  -2.377   2.376  1.00  0.00      A    H
ATOM   2114  CD2 LEU A 158      10.220   0.394   1.731  1.00  0.00      A    C
ATOM   2115 HD21 LEU A 158       9.728   1.200   2.316  1.00  0.00      A    H
ATOM   2116 HD22 LEU A 158      10.987   1.042   1.254  1.00  0.00      A    H
ATOM   2117 HD23 LEU A 158       9.494   0.088   0.947  1.00  0.00      A    H
ATOM   2118  C   LEU A 158       7.798  -2.226   4.544  1.00  0.00      A    C
ATOM   2119  O   LEU A 158       8.289  -3.308   4.852  1.00  0.00      A    O
ATOM   2120  N   ASP A 159       6.551  -1.924   4.929  1.00  0.00      A    N
ATOM   2121  HN  ASP A 159       6.117  -1.044   4.756  1.00  0.00      A    H
ATOM   2122  CA  ASP A 159       5.691  -2.831   5.681  1.00  0.00      A    C
ATOM   2123  HA  ASP A 159       6.346  -3.562   6.129  1.00  0.00      A    H
ATOM   2124  CB  ASP A 159       4.944  -1.971   6.757  1.00  0.00      A    C
ATOM   2125  HB1 ASP A 159       5.689  -1.305   7.242  1.00  0.00      A    H
ATOM   2126  HB2 ASP A 159       4.305  -1.174   6.319  1.00  0.00      A    H
ATOM   2127  CG  ASP A 159       4.136  -2.715   7.769  1.00  0.00      A    C
ATOM   2128  OD1 ASP A 159       4.705  -3.642   8.396  1.00  0.00      A    O
ATOM   2129  OD2 ASP A 159       2.939  -2.364   8.041  1.00  0.00      A    O
ATOM   2130  C   ASP A 159       4.755  -3.627   4.781  1.00  0.00      A    C
ATOM   2131  O   ASP A 159       4.476  -4.822   5.024  1.00  0.00      A    O
ATOM   2132  N   HSP A 160       4.117  -2.973   3.769  1.00  0.00      A    N
ATOM   2133  HN  HSP A 160       4.364  -2.042   3.511  1.00  0.00      A    H
ATOM   2134  CA  HSP A 160       3.016  -3.546   3.061  1.00  0.00      A    C
ATOM   2135  HA  HSP A 160       2.533  -4.278   3.691  1.00  0.00      A    H
ATOM   2136  CB  HSP A 160       1.935  -2.477   2.695  1.00  0.00      A    C
ATOM   2137  HB1 HSP A 160       1.486  -2.152   3.657  1.00  0.00      A    H
ATOM   2138  HB2 HSP A 160       2.488  -1.616   2.264  1.00  0.00      A    H
ATOM   2139  CD2 HSP A 160       0.101  -2.358   0.829  1.00  0.00      A    C
ATOM   2140  HD2 HSP A 160       0.116  -1.351   0.432  1.00  0.00      A    H
ATOM   2141  CG  HSP A 160       0.793  -2.976   1.853  1.00  0.00      A    C
ATOM   2142  NE2 HSP A 160      -0.843  -3.275   0.490  1.00  0.00      A    N
ATOM   2143  HE2 HSP A 160      -1.570  -3.132  -0.182  1.00  0.00      A    H
ATOM   2144  ND1 HSP A 160       0.086  -4.100   2.215  1.00  0.00      A    N
ATOM   2145  HD1 HSP A 160       0.415  -4.852   2.786  1.00  0.00      A    H
ATOM   2146  CE1 HSP A 160      -0.841  -4.293   1.352  1.00  0.00      A    C
ATOM   2147  HE1 HSP A 160      -1.502  -5.131   1.423  1.00  0.00      A    H
ATOM   2148  C   HSP A 160       3.555  -4.185   1.775  1.00  0.00      A    C
ATOM   2149  O   HSP A 160       4.251  -3.575   0.990  1.00  0.00      A    O
ATOM   2150  N   ALA A 161       3.230  -5.353   1.556  1.00  0.00      A    N
ATOM   2151  HN  ALA A 161       2.654  -5.915   2.145  1.00  0.00      A    H
ATOM   2152  CA  ALA A 161       3.550  -6.045   0.303  1.00  0.00      A    C
ATOM   2153  HA  ALA A 161       4.587  -5.929   0.028  1.00  0.00      A    H
ATOM   2154  CB  ALA A 161       3.479  -7.544   0.515  1.00  0.00      A    C
ATOM   2155  HB1 ALA A 161       2.452  -7.796   0.857  1.00  0.00      A    H
ATOM   2156  HB2 ALA A 161       3.746  -8.030  -0.448  1.00  0.00      A    H
ATOM   2157  HB3 ALA A 161       4.156  -7.910   1.317  1.00  0.00      A    H
ATOM   2158  C   ALA A 161       2.649  -5.727  -0.883  1.00  0.00      A    C
ATOM   2159  O   ALA A 161       1.434  -5.664  -0.648  1.00  0.00      A    O
ATOM   2160  N   VAL A 162       3.257  -5.477  -2.060  1.00  0.00      A    N
ATOM   2161  HN  VAL A 162       4.231  -5.515  -2.266  1.00  0.00      A    H
ATOM   2162  CA  VAL A 162       2.629  -5.125  -3.276  1.00  0.00      A    C
ATOM   2163  HA  VAL A 162       1.595  -5.431  -3.223  1.00  0.00      A    H
ATOM   2164  CB  VAL A 162       2.588  -3.673  -3.490  1.00  0.00      A    C
ATOM   2165  HB  VAL A 162       2.345  -3.542  -4.566  1.00  0.00      A    H
ATOM   2166  CG1 VAL A 162       1.529  -3.005  -2.599  1.00  0.00      A    C
ATOM   2167 HG11 VAL A 162       1.261  -1.991  -2.966  1.00  0.00      A    H
ATOM   2168 HG12 VAL A 162       0.568  -3.562  -2.558  1.00  0.00      A    H
ATOM   2169 HG13 VAL A 162       1.891  -2.903  -1.554  1.00  0.00      A    H
ATOM   2170  CG2 VAL A 162       3.981  -3.091  -3.342  1.00  0.00      A    C
ATOM   2171 HG21 VAL A 162       4.066  -2.006  -3.562  1.00  0.00      A    H
ATOM   2172 HG22 VAL A 162       4.358  -3.261  -2.311  1.00  0.00      A    H
ATOM   2173 HG23 VAL A 162       4.683  -3.624  -4.019  1.00  0.00      A    H
ATOM   2174  C   VAL A 162       3.230  -5.857  -4.471  1.00  0.00      A    C
ATOM   2175  O   VAL A 162       4.407  -6.039  -4.535  1.00  0.00      A    O
ATOM   2176  N   THR A 163       2.409  -6.181  -5.493  1.00  0.00      A    N
ATOM   2177  HN  THR A 163       1.442  -5.943  -5.435  1.00  0.00      A    H
ATOM   2178  CA  THR A 163       2.989  -6.938  -6.627  1.00  0.00      A    C
ATOM   2179  HA  THR A 163       3.991  -7.313  -6.479  1.00  0.00      A    H
ATOM   2180  CB  THR A 163       2.076  -8.110  -7.092  1.00  0.00      A    C
ATOM   2181  HB  THR A 163       1.294  -7.659  -7.739  1.00  0.00      A    H
ATOM   2182  OG1 THR A 163       1.379  -8.827  -6.024  1.00  0.00      A    O
ATOM   2183  HG1 THR A 163       1.968  -8.942  -5.275  1.00  0.00      A    H
ATOM   2184  CG2 THR A 163       2.805  -9.241  -7.859  1.00  0.00      A    C
ATOM   2185 HG21 THR A 163       2.115 -10.073  -8.115  1.00  0.00      A    H
ATOM   2186 HG22 THR A 163       3.169  -8.856  -8.835  1.00  0.00      A    H
ATOM   2187 HG23 THR A 163       3.640  -9.791  -7.374  1.00  0.00      A    H
ATOM   2188  C   THR A 163       3.177  -5.984  -7.806  1.00  0.00      A    C
ATOM   2189  O   THR A 163       2.395  -5.093  -8.195  1.00  0.00      A    O
ATOM   2190  N   VAL A 164       4.329  -6.166  -8.518  1.00  0.00      A    N
ATOM   2191  HN  VAL A 164       4.984  -6.862  -8.236  1.00  0.00      A    H
ATOM   2192  CA  VAL A 164       4.703  -5.485  -9.743  1.00  0.00      A    C
ATOM   2193  HA  VAL A 164       4.245  -4.519  -9.586  1.00  0.00      A    H
ATOM   2194  CB  VAL A 164       6.239  -5.420 -10.027  1.00  0.00      A    C
ATOM   2195  HB  VAL A 164       6.535  -6.482 -10.163  1.00  0.00      A    H
ATOM   2196  CG1 VAL A 164       6.607  -4.583 -11.284  1.00  0.00      A    C
ATOM   2197 HG11 VAL A 164       7.704  -4.418 -11.351  1.00  0.00      A    H
ATOM   2198 HG12 VAL A 164       6.281  -4.957 -12.278  1.00  0.00      A    H
ATOM   2199 HG13 VAL A 164       6.288  -3.528 -11.139  1.00  0.00      A    H
ATOM   2200  CG2 VAL A 164       6.863  -4.806  -8.747  1.00  0.00      A    C
ATOM   2201 HG21 VAL A 164       7.974  -4.837  -8.765  1.00  0.00      A    H
ATOM   2202 HG22 VAL A 164       6.560  -3.748  -8.601  1.00  0.00      A    H
ATOM   2203 HG23 VAL A 164       6.587  -5.397  -7.847  1.00  0.00      A    H
ATOM   2204  C   VAL A 164       3.956  -6.028 -10.904  1.00  0.00      A    C
ATOM   2205  O   VAL A 164       3.987  -7.226 -11.165  1.00  0.00      A    O
ATOM   2206  N   VAL A 165       3.180  -5.181 -11.608  1.00  0.00      A    N
ATOM   2207  HN  VAL A 165       3.241  -4.248 -11.264  1.00  0.00      A    H
ATOM   2208  CA  VAL A 165       2.522  -5.517 -12.801  1.00  0.00      A    C
ATOM   2209  HA  VAL A 165       2.277  -6.565 -12.894  1.00  0.00      A    H
ATOM   2210  CB  VAL A 165       1.226  -4.685 -12.924  1.00  0.00      A    C
ATOM   2211  HB  VAL A 165       1.559  -3.642 -13.118  1.00  0.00      A    H
ATOM   2212  CG1 VAL A 165       0.376  -5.175 -14.141  1.00  0.00      A    C
ATOM   2213 HG11 VAL A 165      -0.650  -4.750 -14.118  1.00  0.00      A    H
ATOM   2214 HG12 VAL A 165       0.774  -4.860 -15.130  1.00  0.00      A    H
ATOM   2215 HG13 VAL A 165       0.291  -6.282 -14.104  1.00  0.00      A    H
ATOM   2216  CG2 VAL A 165       0.414  -4.811 -11.617  1.00  0.00      A    C
ATOM   2217 HG21 VAL A 165      -0.517  -4.218 -11.493  1.00  0.00      A    H
ATOM   2218 HG22 VAL A 165       0.171  -5.886 -11.471  1.00  0.00      A    H
ATOM   2219 HG23 VAL A 165       1.055  -4.541 -10.750  1.00  0.00      A    H
ATOM   2220  C   VAL A 165       3.426  -5.223 -14.002  1.00  0.00      A    C
ATOM   2221  O   VAL A 165       3.546  -5.995 -14.920  1.00  0.00      A    O
ATOM   2222  N   GLY A 166       4.063  -4.054 -14.061  1.00  0.00      A    N
ATOM   2223  HN  GLY A 166       4.000  -3.436 -13.282  1.00  0.00      A    H
ATOM   2224  CA  GLY A 166       5.060  -3.868 -15.051  1.00  0.00      A    C
ATOM   2225  HA1 GLY A 166       5.810  -4.644 -15.028  1.00  0.00      A    H
ATOM   2226  HA2 GLY A 166       4.548  -3.803 -16.000  1.00  0.00      A    H
ATOM   2227  C   GLY A 166       5.605  -2.469 -14.866  1.00  0.00      A    C
ATOM   2228  O   GLY A 166       5.781  -2.025 -13.770  1.00  0.00      A    O
ATOM   2229  N   TYR A 167       5.825  -1.708 -15.946  1.00  0.00      A    N
ATOM   2230  HN  TYR A 167       5.612  -2.001 -16.875  1.00  0.00      A    H
ATOM   2231  CA  TYR A 167       6.437  -0.393 -16.017  1.00  0.00      A    C
ATOM   2232  HA  TYR A 167       5.805   0.332 -15.527  1.00  0.00      A    H
ATOM   2233  CB  TYR A 167       7.965  -0.259 -15.569  1.00  0.00      A    C
ATOM   2234  HB1 TYR A 167       8.263   0.799 -15.408  1.00  0.00      A    H
ATOM   2235  HB2 TYR A 167       7.949  -0.799 -14.599  1.00  0.00      A    H
ATOM   2236  CG  TYR A 167       8.906  -1.136 -16.477  1.00  0.00      A    C
ATOM   2237  CD1 TYR A 167       9.389  -0.621 -17.707  1.00  0.00      A    C
ATOM   2238  HD1 TYR A 167       9.168   0.400 -17.980  1.00  0.00      A    H
ATOM   2239  CE1 TYR A 167      10.135  -1.418 -18.612  1.00  0.00      A    C
ATOM   2240  HE1 TYR A 167      10.423  -1.014 -19.571  1.00  0.00      A    H
ATOM   2241  CZ  TYR A 167      10.480  -2.669 -18.193  1.00  0.00      A    C
ATOM   2242  OH  TYR A 167      11.462  -3.370 -18.890  1.00  0.00      A    O
ATOM   2243  HH  TYR A 167      11.508  -3.092 -19.807  1.00  0.00      A    H
ATOM   2244  CD2 TYR A 167       9.221  -2.409 -16.123  1.00  0.00      A    C
ATOM   2245  HD2 TYR A 167       8.870  -2.778 -15.171  1.00  0.00      A    H
ATOM   2246  CE2 TYR A 167      10.105  -3.201 -16.930  1.00  0.00      A    C
ATOM   2247  HE2 TYR A 167      10.514  -4.181 -16.735  1.00  0.00      A    H
ATOM   2248  C   TYR A 167       6.309   0.052 -17.444  1.00  0.00      A    C
ATOM   2249  O   TYR A 167       6.031  -0.768 -18.330  1.00  0.00      A    O
ATOM   2250  N   GLY A 168       6.299   1.346 -17.702  1.00  0.00      A    N
ATOM   2251  HN  GLY A 168       6.518   2.004 -16.986  1.00  0.00      A    H
ATOM   2252  CA  GLY A 168       6.067   1.960 -18.961  1.00  0.00      A    C
ATOM   2253  HA1 GLY A 168       6.869   1.682 -19.629  1.00  0.00      A    H
ATOM   2254  HA2 GLY A 168       5.045   1.719 -19.211  1.00  0.00      A    H
ATOM   2255  C   GLY A 168       6.160   3.513 -18.813  1.00  0.00      A    C
ATOM   2256  O   GLY A 168       6.386   3.965 -17.660  1.00  0.00      A    O
ATOM   2257  N   THR A 169       6.003   4.329 -19.932  1.00  0.00      A    N
ATOM   2258  HN  THR A 169       5.990   3.971 -20.862  1.00  0.00      A    H
ATOM   2259  CA  THR A 169       6.001   5.767 -19.774  1.00  0.00      A    C
ATOM   2260  HA  THR A 169       6.311   6.075 -18.787  1.00  0.00      A    H
ATOM   2261  CB  THR A 169       6.887   6.475 -20.781  1.00  0.00      A    C
ATOM   2262  HB  THR A 169       6.431   6.488 -21.794  1.00  0.00      A    H
ATOM   2263  OG1 THR A 169       8.157   5.895 -20.817  1.00  0.00      A    O
ATOM   2264  HG1 THR A 169       8.620   5.926 -19.976  1.00  0.00      A    H
ATOM   2265  CG2 THR A 169       7.095   7.995 -20.529  1.00  0.00      A    C
ATOM   2266 HG21 THR A 169       7.804   8.444 -21.256  1.00  0.00      A    H
ATOM   2267 HG22 THR A 169       6.129   8.539 -20.612  1.00  0.00      A    H
ATOM   2268 HG23 THR A 169       7.518   8.260 -19.536  1.00  0.00      A    H
ATOM   2269  C   THR A 169       4.556   6.264 -20.053  1.00  0.00      A    C
ATOM   2270  O   THR A 169       3.762   5.735 -20.822  1.00  0.00      A    O
ATOM   2271  N   SER A 170       4.051   7.361 -19.473  1.00  0.00      A    N
ATOM   2272  HN  SER A 170       4.515   7.851 -18.740  1.00  0.00      A    H
ATOM   2273  CA  SER A 170       2.731   7.977 -19.724  1.00  0.00      A    C
ATOM   2274  HA  SER A 170       1.984   7.199 -19.781  1.00  0.00      A    H
ATOM   2275  CB  SER A 170       2.259   8.809 -18.519  1.00  0.00      A    C
ATOM   2276  HB1 SER A 170       1.198   9.087 -18.696  1.00  0.00      A    H
ATOM   2277  HB2 SER A 170       2.121   8.086 -17.686  1.00  0.00      A    H
ATOM   2278  OG  SER A 170       3.108   9.953 -18.221  1.00  0.00      A    O
ATOM   2279  HG1 SER A 170       2.665  10.495 -17.564  1.00  0.00      A    H
ATOM   2280  C   SER A 170       2.737   8.794 -21.007  1.00  0.00      A    C
ATOM   2281  O   SER A 170       3.351   8.428 -22.030  1.00  0.00      A    O
ATOM   2282  N   ASP A 171       1.941   9.909 -21.063  1.00  0.00      A    N
ATOM   2283  HN  ASP A 171       1.517  10.307 -20.252  1.00  0.00      A    H
ATOM   2284  CA  ASP A 171       1.847  10.568 -22.328  1.00  0.00      A    C
ATOM   2285  HA  ASP A 171       1.847   9.855 -23.139  1.00  0.00      A    H
ATOM   2286  CB  ASP A 171       0.557  11.451 -22.361  1.00  0.00      A    C
ATOM   2287  HB1 ASP A 171       0.767  12.362 -21.760  1.00  0.00      A    H
ATOM   2288  HB2 ASP A 171       0.356  11.716 -23.421  1.00  0.00      A    H
ATOM   2289  CG  ASP A 171      -0.687  10.734 -21.946  1.00  0.00      A    C
ATOM   2290  OD1 ASP A 171      -1.478  10.311 -22.803  1.00  0.00      A    O
ATOM   2291  OD2 ASP A 171      -0.761  10.419 -20.664  1.00  0.00      A    O
ATOM   2292  C   ASP A 171       3.023  11.531 -22.673  1.00  0.00      A    C
ATOM   2293  O   ASP A 171       3.474  11.593 -23.791  1.00  0.00      A    O
ATOM   2294  N   ASP A 172       3.476  12.320 -21.673  1.00  0.00      A    N
ATOM   2295  HN  ASP A 172       3.153  12.247 -20.733  1.00  0.00      A    H
ATOM   2296  CA  ASP A 172       4.563  13.220 -21.975  1.00  0.00      A    C
ATOM   2297  HA  ASP A 172       4.631  13.486 -23.020  1.00  0.00      A    H
ATOM   2298  CB  ASP A 172       4.469  14.501 -21.182  1.00  0.00      A    C
ATOM   2299  HB1 ASP A 172       4.226  14.349 -20.108  1.00  0.00      A    H
ATOM   2300  HB2 ASP A 172       5.448  14.997 -21.355  1.00  0.00      A    H
ATOM   2301  CG  ASP A 172       3.490  15.409 -21.866  1.00  0.00      A    C
ATOM   2302  OD1 ASP A 172       3.929  16.149 -22.774  1.00  0.00      A    O
ATOM   2303  OD2 ASP A 172       2.276  15.455 -21.552  1.00  0.00      A    O
ATOM   2304  C   ASP A 172       5.924  12.515 -21.851  1.00  0.00      A    C
ATOM   2305  O   ASP A 172       6.460  11.864 -22.740  1.00  0.00      A    O
ATOM   2306  N   GLY A 173       6.474  12.585 -20.601  1.00  0.00      A    N
ATOM   2307  HN  GLY A 173       6.007  13.112 -19.895  1.00  0.00      A    H
ATOM   2308  CA  GLY A 173       7.766  12.052 -20.243  1.00  0.00      A    C
ATOM   2309  HA1 GLY A 173       8.061  11.287 -20.946  1.00  0.00      A    H
ATOM   2310  HA2 GLY A 173       8.480  12.852 -20.372  1.00  0.00      A    H
ATOM   2311  C   GLY A 173       7.918  11.615 -18.777  1.00  0.00      A    C
ATOM   2312  O   GLY A 173       9.027  11.716 -18.237  1.00  0.00      A    O
ATOM   2313  N   THR A 174       6.838  11.170 -18.057  1.00  0.00      A    N
ATOM   2314  HN  THR A 174       5.973  11.154 -18.552  1.00  0.00      A    H
ATOM   2315  CA  THR A 174       6.842  10.630 -16.703  1.00  0.00      A    C
ATOM   2316  HA  THR A 174       7.763  10.843 -16.181  1.00  0.00      A    H
ATOM   2317  CB  THR A 174       5.714  11.194 -15.777  1.00  0.00      A    C
ATOM   2318  HB  THR A 174       4.727  11.010 -16.253  1.00  0.00      A    H
ATOM   2319  OG1 THR A 174       5.856  12.576 -15.628  1.00  0.00      A    O
ATOM   2320  HG1 THR A 174       5.041  12.879 -15.221  1.00  0.00      A    H
ATOM   2321  CG2 THR A 174       5.752  10.506 -14.364  1.00  0.00      A    C
ATOM   2322 HG21 THR A 174       4.855  10.912 -13.850  1.00  0.00      A    H
ATOM   2323 HG22 THR A 174       5.628   9.405 -14.441  1.00  0.00      A    H
ATOM   2324 HG23 THR A 174       6.701  10.899 -13.940  1.00  0.00      A    H
ATOM   2325  C   THR A 174       6.677   9.088 -16.831  1.00  0.00      A    C
ATOM   2326  O   THR A 174       5.576   8.483 -17.011  1.00  0.00      A    O
ATOM   2327  N   ASP A 175       7.884   8.442 -16.649  1.00  0.00      A    N
ATOM   2328  HN  ASP A 175       8.748   8.916 -16.500  1.00  0.00      A    H
ATOM   2329  CA  ASP A 175       7.986   7.024 -16.458  1.00  0.00      A    C
ATOM   2330  HA  ASP A 175       7.462   6.605 -17.304  1.00  0.00      A    H
ATOM   2331  CB  ASP A 175       9.487   6.615 -16.423  1.00  0.00      A    C
ATOM   2332  HB1 ASP A 175      10.055   7.108 -15.606  1.00  0.00      A    H
ATOM   2333  HB2 ASP A 175       9.613   5.520 -16.286  1.00  0.00      A    H
ATOM   2334  CG  ASP A 175      10.048   6.829 -17.787  1.00  0.00      A    C
ATOM   2335  OD1 ASP A 175       9.639   6.092 -18.742  1.00  0.00      A    O
ATOM   2336  OD2 ASP A 175      10.913   7.782 -17.883  1.00  0.00      A    O
ATOM   2337  C   ASP A 175       7.425   6.523 -15.118  1.00  0.00      A    C
ATOM   2338  O   ASP A 175       7.498   7.196 -14.091  1.00  0.00      A    O
ATOM   2339  N   TYR A 176       6.799   5.346 -15.135  1.00  0.00      A    N
ATOM   2340  HN  TYR A 176       6.754   4.812 -15.976  1.00  0.00      A    H
ATOM   2341  CA  TYR A 176       6.033   4.759 -14.086  1.00  0.00      A    C
ATOM   2342  HA  TYR A 176       6.266   5.288 -13.174  1.00  0.00      A    H
ATOM   2343  CB  TYR A 176       4.525   4.933 -14.306  1.00  0.00      A    C
ATOM   2344  HB1 TYR A 176       4.090   4.497 -13.381  1.00  0.00      A    H
ATOM   2345  HB2 TYR A 176       4.180   5.990 -14.315  1.00  0.00      A    H
ATOM   2346  CG  TYR A 176       3.965   4.255 -15.525  1.00  0.00      A    C
ATOM   2347  CD1 TYR A 176       3.712   2.869 -15.552  1.00  0.00      A    C
ATOM   2348  HD1 TYR A 176       4.062   2.192 -14.787  1.00  0.00      A    H
ATOM   2349  CE1 TYR A 176       3.072   2.238 -16.611  1.00  0.00      A    C
ATOM   2350  HE1 TYR A 176       2.870   1.178 -16.568  1.00  0.00      A    H
ATOM   2351  CZ  TYR A 176       2.720   3.006 -17.738  1.00  0.00      A    C
ATOM   2352  OH  TYR A 176       1.947   2.466 -18.823  1.00  0.00      A    O
ATOM   2353  HH  TYR A 176       2.057   1.519 -18.716  1.00  0.00      A    H
ATOM   2354  CD2 TYR A 176       3.622   5.045 -16.641  1.00  0.00      A    C
ATOM   2355  HD2 TYR A 176       3.776   6.113 -16.606  1.00  0.00      A    H
ATOM   2356  CE2 TYR A 176       3.071   4.366 -17.722  1.00  0.00      A    C
ATOM   2357  HE2 TYR A 176       2.743   4.987 -18.542  1.00  0.00      A    H
ATOM   2358  C   TYR A 176       6.353   3.290 -13.826  1.00  0.00      A    C
ATOM   2359  O   TYR A 176       6.823   2.508 -14.642  1.00  0.00      A    O
ATOM   2360  N   TRP A 177       5.992   2.780 -12.639  1.00  0.00      A    N
ATOM   2361  HN  TRP A 177       5.722   3.412 -11.917  1.00  0.00      A    H
ATOM   2362  CA  TRP A 177       5.920   1.365 -12.363  1.00  0.00      A    C
ATOM   2363  HA  TRP A 177       6.246   0.717 -13.163  1.00  0.00      A    H
ATOM   2364  CB  TRP A 177       6.626   0.949 -11.020  1.00  0.00      A    C
ATOM   2365  HB1 TRP A 177       6.185   1.507 -10.166  1.00  0.00      A    H
ATOM   2366  HB2 TRP A 177       6.496  -0.125 -10.765  1.00  0.00      A    H
ATOM   2367  CG  TRP A 177       8.129   1.204 -10.965  1.00  0.00      A    C
ATOM   2368  CD1 TRP A 177       8.900   2.239 -10.490  1.00  0.00      A    C
ATOM   2369  HD1 TRP A 177       8.495   2.976  -9.813  1.00  0.00      A    H
ATOM   2370  NE1 TRP A 177      10.199   2.097 -10.840  1.00  0.00      A    N
ATOM   2371  HE1 TRP A 177      10.936   2.569 -10.407  1.00  0.00      A    H
ATOM   2372  CE2 TRP A 177      10.387   0.917 -11.486  1.00  0.00      A    C
ATOM   2373  CD2 TRP A 177       9.126   0.256 -11.497  1.00  0.00      A    C
ATOM   2374  CE3 TRP A 177       9.009  -1.031 -11.985  1.00  0.00      A    C
ATOM   2375  HE3 TRP A 177       8.063  -1.553 -12.009  1.00  0.00      A    H
ATOM   2376  CZ3 TRP A 177      10.199  -1.648 -12.411  1.00  0.00      A    C
ATOM   2377  HZ3 TRP A 177      10.198  -2.676 -12.741  1.00  0.00      A    H
ATOM   2378  CZ2 TRP A 177      11.564   0.283 -11.914  1.00  0.00      A    C
ATOM   2379  HZ2 TRP A 177      12.524   0.748 -11.749  1.00  0.00      A    H
ATOM   2380  CH2 TRP A 177      11.455  -1.008 -12.385  1.00  0.00      A    C
ATOM   2381  HH2 TRP A 177      12.371  -1.530 -12.618  1.00  0.00      A    H
ATOM   2382  C   TRP A 177       4.410   1.090 -12.217  1.00  0.00      A    C
ATOM   2383  O   TRP A 177       3.795   1.786 -11.404  1.00  0.00      A    O
ATOM   2384  N   LEU A 178       3.703   0.208 -13.011  1.00  0.00      A    N
ATOM   2385  HN  LEU A 178       4.176  -0.324 -13.709  1.00  0.00      A    H
ATOM   2386  CA  LEU A 178       2.374  -0.144 -12.624  1.00  0.00      A    C
ATOM   2387  HA  LEU A 178       1.877   0.708 -12.185  1.00  0.00      A    H
ATOM   2388  CB  LEU A 178       1.584  -0.666 -13.829  1.00  0.00      A    C
ATOM   2389  HB1 LEU A 178       1.784  -0.006 -14.700  1.00  0.00      A    H
ATOM   2390  HB2 LEU A 178       1.984  -1.669 -14.092  1.00  0.00      A    H
ATOM   2391  CG  LEU A 178       0.027  -0.765 -13.633  1.00  0.00      A    C
ATOM   2392  HG  LEU A 178      -0.116  -1.256 -12.647  1.00  0.00      A    H
ATOM   2393  CD1 LEU A 178      -0.690   0.608 -13.406  1.00  0.00      A    C
ATOM   2394 HD11 LEU A 178      -1.781   0.399 -13.450  1.00  0.00      A    H
ATOM   2395 HD12 LEU A 178      -0.519   1.068 -12.409  1.00  0.00      A    H
ATOM   2396 HD13 LEU A 178      -0.502   1.344 -14.217  1.00  0.00      A    H
ATOM   2397  CD2 LEU A 178      -0.647  -1.532 -14.822  1.00  0.00      A    C
ATOM   2398 HD21 LEU A 178      -0.398  -1.000 -15.765  1.00  0.00      A    H
ATOM   2399 HD22 LEU A 178      -0.304  -2.588 -14.867  1.00  0.00      A    H
ATOM   2400 HD23 LEU A 178      -1.742  -1.520 -14.640  1.00  0.00      A    H
ATOM   2401  C   LEU A 178       2.387  -1.263 -11.583  1.00  0.00      A    C
ATOM   2402  O   LEU A 178       3.028  -2.319 -11.742  1.00  0.00      A    O
ATOM   2403  N   VAL A 179       1.714  -1.001 -10.451  1.00  0.00      A    N
ATOM   2404  HN  VAL A 179       1.197  -0.163 -10.294  1.00  0.00      A    H
ATOM   2405  CA  VAL A 179       1.830  -1.766  -9.239  1.00  0.00      A    C
ATOM   2406  HA  VAL A 179       2.391  -2.682  -9.343  1.00  0.00      A    H
ATOM   2407  CB  VAL A 179       2.464  -1.014  -8.120  1.00  0.00      A    C
ATOM   2408  HB  VAL A 179       1.808  -0.127  -7.990  1.00  0.00      A    H
ATOM   2409  CG1 VAL A 179       2.675  -1.808  -6.816  1.00  0.00      A    C
ATOM   2410 HG11 VAL A 179       3.394  -1.170  -6.259  1.00  0.00      A    H
ATOM   2411 HG12 VAL A 179       1.739  -1.947  -6.233  1.00  0.00      A    H
ATOM   2412 HG13 VAL A 179       3.155  -2.804  -6.921  1.00  0.00      A    H
ATOM   2413  CG2 VAL A 179       3.934  -0.597  -8.579  1.00  0.00      A    C
ATOM   2414 HG21 VAL A 179       4.623  -1.407  -8.902  1.00  0.00      A    H
ATOM   2415 HG22 VAL A 179       3.846   0.179  -9.369  1.00  0.00      A    H
ATOM   2416 HG23 VAL A 179       4.370  -0.123  -7.673  1.00  0.00      A    H
ATOM   2417  C   VAL A 179       0.449  -2.166  -8.726  1.00  0.00      A    C
ATOM   2418  O   VAL A 179      -0.487  -1.397  -8.807  1.00  0.00      A    O
ATOM   2419  N   LYS A 180       0.233  -3.440  -8.266  1.00  0.00      A    N
ATOM   2420  HN  LYS A 180       1.045  -4.007  -8.155  1.00  0.00      A    H
ATOM   2421  CA  LYS A 180      -0.886  -4.140  -7.613  1.00  0.00      A    C
ATOM   2422  HA  LYS A 180      -1.773  -3.626  -7.951  1.00  0.00      A    H
ATOM   2423  CB  LYS A 180      -1.008  -5.593  -8.165  1.00  0.00      A    C
ATOM   2424  HB1 LYS A 180      -1.367  -5.573  -9.216  1.00  0.00      A    H
ATOM   2425  HB2 LYS A 180       0.046  -5.937  -8.241  1.00  0.00      A    H
ATOM   2426  CG  LYS A 180      -1.787  -6.619  -7.271  1.00  0.00      A    C
ATOM   2427  HG1 LYS A 180      -0.957  -7.040  -6.665  1.00  0.00      A    H
ATOM   2428  HG2 LYS A 180      -2.514  -6.131  -6.587  1.00  0.00      A    H
ATOM   2429  CD  LYS A 180      -2.605  -7.811  -7.961  1.00  0.00      A    C
ATOM   2430  HD1 LYS A 180      -3.476  -7.504  -8.579  1.00  0.00      A    H
ATOM   2431  HD2 LYS A 180      -1.930  -8.322  -8.681  1.00  0.00      A    H
ATOM   2432  CE  LYS A 180      -3.051  -8.879  -6.962  1.00  0.00      A    C
ATOM   2433  HE1 LYS A 180      -2.131  -9.238  -6.454  1.00  0.00      A    H
ATOM   2434  HE2 LYS A 180      -3.827  -8.522  -6.250  1.00  0.00      A    H
ATOM   2435  NZ  LYS A 180      -3.581  -9.958  -7.860  1.00  0.00      A    N
ATOM   2436  HZ1 LYS A 180      -3.059 -10.857  -7.827  1.00  0.00      A    H
ATOM   2437  HZ2 LYS A 180      -4.570 -10.131  -7.588  1.00  0.00      A    H
ATOM   2438  HZ3 LYS A 180      -3.619  -9.614  -8.840  1.00  0.00      A    H
ATOM   2439  C   LYS A 180      -0.932  -4.043  -6.116  1.00  0.00      A    C
ATOM   2440  O   LYS A 180      -0.007  -4.499  -5.478  1.00  0.00      A    O
ATOM   2441  N   ASN A 181      -2.070  -3.559  -5.605  1.00  0.00      A    N
ATOM   2442  HN  ASN A 181      -2.843  -3.339  -6.194  1.00  0.00      A    H
ATOM   2443  CA  ASN A 181      -2.315  -3.444  -4.212  1.00  0.00      A    C
ATOM   2444  HA  ASN A 181      -1.440  -3.599  -3.598  1.00  0.00      A    H
ATOM   2445  CB  ASN A 181      -3.085  -2.114  -3.959  1.00  0.00      A    C
ATOM   2446  HB1 ASN A 181      -2.788  -1.306  -4.660  1.00  0.00      A    H
ATOM   2447  HB2 ASN A 181      -4.191  -2.210  -4.001  1.00  0.00      A    H
ATOM   2448  CG  ASN A 181      -2.843  -1.704  -2.500  1.00  0.00      A    C
ATOM   2449  OD1 ASN A 181      -2.287  -2.319  -1.632  1.00  0.00      A    O
ATOM   2450  ND2 ASN A 181      -3.258  -0.399  -2.291  1.00  0.00      A    N
ATOM   2451 HD21 ASN A 181      -3.401  -0.114  -1.343  1.00  0.00      A    H
ATOM   2452 HD22 ASN A 181      -3.646   0.173  -3.014  1.00  0.00      A    H
ATOM   2453  C   ASN A 181      -3.147  -4.609  -3.818  1.00  0.00      A    C
ATOM   2454  O   ASN A 181      -3.608  -5.479  -4.571  1.00  0.00      A    O
ATOM   2455  N   SER A 182      -3.447  -4.768  -2.494  1.00  0.00      A    N
ATOM   2456  HN  SER A 182      -3.099  -4.044  -1.903  1.00  0.00      A    H
ATOM   2457  CA  SER A 182      -4.299  -5.813  -1.813  1.00  0.00      A    C
ATOM   2458  HA  SER A 182      -4.685  -6.515  -2.537  1.00  0.00      A    H
ATOM   2459  CB  SER A 182      -3.473  -6.650  -0.838  1.00  0.00      A    C
ATOM   2460  HB1 SER A 182      -3.986  -7.515  -0.366  1.00  0.00      A    H
ATOM   2461  HB2 SER A 182      -2.650  -7.068  -1.455  1.00  0.00      A    H
ATOM   2462  OG  SER A 182      -2.905  -5.787   0.196  1.00  0.00      A    O
ATOM   2463  HG1 SER A 182      -3.465  -5.889   0.969  1.00  0.00      A    H
ATOM   2464  C   SER A 182      -5.488  -5.233  -1.061  1.00  0.00      A    C
ATOM   2465  O   SER A 182      -5.810  -5.573   0.046  1.00  0.00      A    O
ATOM   2466  N   TRP A 183      -6.203  -4.328  -1.694  1.00  0.00      A    N
ATOM   2467  HN  TRP A 183      -6.057  -4.085  -2.649  1.00  0.00      A    H
ATOM   2468  CA  TRP A 183      -7.188  -3.498  -1.064  1.00  0.00      A    C
ATOM   2469  HA  TRP A 183      -7.267  -3.772  -0.022  1.00  0.00      A    H
ATOM   2470  CB  TRP A 183      -6.836  -1.965  -1.292  1.00  0.00      A    C
ATOM   2471  HB1 TRP A 183      -6.713  -1.593  -2.331  1.00  0.00      A    H
ATOM   2472  HB2 TRP A 183      -7.632  -1.342  -0.831  1.00  0.00      A    H
ATOM   2473  CG  TRP A 183      -5.750  -1.446  -0.310  1.00  0.00      A    C
ATOM   2474  CD1 TRP A 183      -4.878  -2.122   0.504  1.00  0.00      A    C
ATOM   2475  HD1 TRP A 183      -4.777  -3.185   0.664  1.00  0.00      A    H
ATOM   2476  NE1 TRP A 183      -4.048  -1.201   1.152  1.00  0.00      A    N
ATOM   2477  HE1 TRP A 183      -3.276  -1.376   1.724  1.00  0.00      A    H
ATOM   2478  CE2 TRP A 183      -4.475   0.093   0.871  1.00  0.00      A    C
ATOM   2479  CD2 TRP A 183      -5.540  -0.022  -0.012  1.00  0.00      A    C
ATOM   2480  CE3 TRP A 183      -6.220   1.107  -0.516  1.00  0.00      A    C
ATOM   2481  HE3 TRP A 183      -6.991   1.069  -1.272  1.00  0.00      A    H
ATOM   2482  CZ3 TRP A 183      -5.824   2.374  -0.030  1.00  0.00      A    C
ATOM   2483  HZ3 TRP A 183      -6.199   3.366  -0.237  1.00  0.00      A    H
ATOM   2484  CZ2 TRP A 183      -4.008   1.353   1.295  1.00  0.00      A    C
ATOM   2485  HZ2 TRP A 183      -3.180   1.429   1.985  1.00  0.00      A    H
ATOM   2486  CH2 TRP A 183      -4.712   2.443   0.838  1.00  0.00      A    C
ATOM   2487  HH2 TRP A 183      -4.426   3.444   1.122  1.00  0.00      A    H
ATOM   2488  C   TRP A 183      -8.650  -3.794  -1.761  1.00  0.00      A    C
ATOM   2489  O   TRP A 183      -8.920  -4.927  -2.093  1.00  0.00      A    O
ATOM   2490  N   GLY A 184      -9.542  -2.758  -1.951  1.00  0.00      A    N
ATOM   2491  HN  GLY A 184      -9.375  -1.823  -1.649  1.00  0.00      A    H
ATOM   2492  CA  GLY A 184     -10.644  -2.756  -2.921  1.00  0.00      A    C
ATOM   2493  HA1 GLY A 184     -11.292  -3.612  -2.802  1.00  0.00      A    H
ATOM   2494  HA2 GLY A 184     -11.252  -1.873  -2.786  1.00  0.00      A    H
ATOM   2495  C   GLY A 184     -10.185  -2.631  -4.307  1.00  0.00      A    C
ATOM   2496  O   GLY A 184      -9.034  -2.303  -4.672  1.00  0.00      A    O
ATOM   2497  N   THR A 185     -11.279  -2.753  -5.163  1.00  0.00      A    N
ATOM   2498  HN  THR A 185     -12.199  -2.854  -4.790  1.00  0.00      A    H
ATOM   2499  CA  THR A 185     -11.218  -2.633  -6.615  1.00  0.00      A    C
ATOM   2500  HA  THR A 185     -10.195  -2.546  -6.949  1.00  0.00      A    H
ATOM   2501  CB  THR A 185     -11.778  -3.806  -7.331  1.00  0.00      A    C
ATOM   2502  HB  THR A 185     -12.154  -3.551  -8.345  1.00  0.00      A    H
ATOM   2503  OG1 THR A 185     -12.893  -4.278  -6.637  1.00  0.00      A    O
ATOM   2504  HG1 THR A 185     -13.315  -4.935  -7.196  1.00  0.00      A    H
ATOM   2505  CG2 THR A 185     -10.687  -4.848  -7.466  1.00  0.00      A    C
ATOM   2506 HG21 THR A 185     -10.462  -5.179  -6.429  1.00  0.00      A    H
ATOM   2507 HG22 THR A 185     -10.927  -5.726  -8.103  1.00  0.00      A    H
ATOM   2508 HG23 THR A 185      -9.788  -4.341  -7.877  1.00  0.00      A    H
ATOM   2509  C   THR A 185     -11.979  -1.441  -7.074  1.00  0.00      A    C
ATOM   2510  O   THR A 185     -11.703  -0.947  -8.157  1.00  0.00      A    O
ATOM   2511  N   SER A 186     -12.852  -0.868  -6.250  1.00  0.00      A    N
ATOM   2512  HN  SER A 186     -13.217  -1.458  -5.534  1.00  0.00      A    H
ATOM   2513  CA  SER A 186     -13.347   0.478  -6.492  1.00  0.00      A    C
ATOM   2514  HA  SER A 186     -13.826   0.481  -7.460  1.00  0.00      A    H
ATOM   2515  CB  SER A 186     -14.456   0.829  -5.359  1.00  0.00      A    C
ATOM   2516  HB1 SER A 186     -14.777   1.884  -5.494  1.00  0.00      A    H
ATOM   2517  HB2 SER A 186     -15.321   0.169  -5.581  1.00  0.00      A    H
ATOM   2518  OG  SER A 186     -14.046   0.792  -3.994  1.00  0.00      A    O
ATOM   2519  HG1 SER A 186     -13.972  -0.148  -3.813  1.00  0.00      A    H
ATOM   2520  C   SER A 186     -12.202   1.465  -6.472  1.00  0.00      A    C
ATOM   2521  O   SER A 186     -12.125   2.501  -7.149  1.00  0.00      A    O
ATOM   2522  N   TRP A 187     -11.129   1.174  -5.769  1.00  0.00      A    N
ATOM   2523  HN  TRP A 187     -11.012   0.285  -5.335  1.00  0.00      A    H
ATOM   2524  CA  TRP A 187     -10.108   2.100  -5.477  1.00  0.00      A    C
ATOM   2525  HA  TRP A 187     -10.507   3.065  -5.203  1.00  0.00      A    H
ATOM   2526  CB  TRP A 187      -9.367   1.558  -4.233  1.00  0.00      A    C
ATOM   2527  HB1 TRP A 187     -10.150   1.428  -3.456  1.00  0.00      A    H
ATOM   2528  HB2 TRP A 187      -8.932   0.567  -4.484  1.00  0.00      A    H
ATOM   2529  CG  TRP A 187      -8.244   2.486  -3.729  1.00  0.00      A    C
ATOM   2530  CD1 TRP A 187      -8.316   3.602  -2.931  1.00  0.00      A    C
ATOM   2531  HD1 TRP A 187      -9.247   3.912  -2.480  1.00  0.00      A    H
ATOM   2532  NE1 TRP A 187      -7.105   4.235  -2.851  1.00  0.00      A    N
ATOM   2533  HE1 TRP A 187      -6.924   5.119  -2.480  1.00  0.00      A    H
ATOM   2534  CE2 TRP A 187      -6.208   3.508  -3.624  1.00  0.00      A    C
ATOM   2535  CD2 TRP A 187      -6.809   2.353  -4.129  1.00  0.00      A    C
ATOM   2536  CE3 TRP A 187      -6.076   1.364  -4.897  1.00  0.00      A    C
ATOM   2537  HE3 TRP A 187      -6.555   0.517  -5.365  1.00  0.00      A    H
ATOM   2538  CZ3 TRP A 187      -4.728   1.545  -4.989  1.00  0.00      A    C
ATOM   2539  HZ3 TRP A 187      -4.151   0.816  -5.537  1.00  0.00      A    H
ATOM   2540  CZ2 TRP A 187      -4.843   3.659  -3.851  1.00  0.00      A    C
ATOM   2541  HZ2 TRP A 187      -4.370   4.586  -3.562  1.00  0.00      A    H
ATOM   2542  CH2 TRP A 187      -4.101   2.664  -4.462  1.00  0.00      A    C
ATOM   2543  HH2 TRP A 187      -3.067   2.761  -4.760  1.00  0.00      A    H
ATOM   2544  C   TRP A 187      -9.091   2.237  -6.608  1.00  0.00      A    C
ATOM   2545  O   TRP A 187      -8.828   1.295  -7.357  1.00  0.00      A    O
ATOM   2546  N   GLY A 188      -8.597   3.488  -6.791  1.00  0.00      A    N
ATOM   2547  HN  GLY A 188      -9.034   4.231  -6.289  1.00  0.00      A    H
ATOM   2548  CA  GLY A 188      -7.312   3.760  -7.430  1.00  0.00      A    C
ATOM   2549  HA1 GLY A 188      -7.101   4.786  -7.165  1.00  0.00      A    H
ATOM   2550  HA2 GLY A 188      -6.606   2.964  -7.245  1.00  0.00      A    H
ATOM   2551  C   GLY A 188      -7.502   3.679  -8.948  1.00  0.00      A    C
ATOM   2552  O   GLY A 188      -8.333   4.366  -9.514  1.00  0.00      A    O
ATOM   2553  N   GLU A 189      -6.780   2.762  -9.706  1.00  0.00      A    N
ATOM   2554  HN  GLU A 189      -6.012   2.238  -9.345  1.00  0.00      A    H
ATOM   2555  CA  GLU A 189      -7.209   2.445 -11.051  1.00  0.00      A    C
ATOM   2556  HA  GLU A 189      -8.160   2.866 -11.342  1.00  0.00      A    H
ATOM   2557  CB  GLU A 189      -6.210   2.725 -12.170  1.00  0.00      A    C
ATOM   2558  HB1 GLU A 189      -5.177   2.614 -11.777  1.00  0.00      A    H
ATOM   2559  HB2 GLU A 189      -6.269   2.053 -13.053  1.00  0.00      A    H
ATOM   2560  CG  GLU A 189      -6.648   4.106 -12.723  1.00  0.00      A    C
ATOM   2561  HG1 GLU A 189      -7.708   3.989 -13.036  1.00  0.00      A    H
ATOM   2562  HG2 GLU A 189      -6.630   4.836 -11.886  1.00  0.00      A    H
ATOM   2563  CD  GLU A 189      -5.825   4.569 -13.931  1.00  0.00      A    C
ATOM   2564  OE1 GLU A 189      -5.795   3.843 -14.964  1.00  0.00      A    O
ATOM   2565  OE2 GLU A 189      -5.340   5.692 -13.885  1.00  0.00      A    O
ATOM   2566  C   GLU A 189      -7.503   0.956 -11.000  1.00  0.00      A    C
ATOM   2567  O   GLU A 189      -6.663   0.144 -11.507  1.00  0.00      A    O
ATOM   2568  N   ASN A 190      -8.660   0.524 -10.503  1.00  0.00      A    N
ATOM   2569  HN  ASN A 190      -9.397   1.176 -10.338  1.00  0.00      A    H
ATOM   2570  CA  ASN A 190      -9.178  -0.807 -10.513  1.00  0.00      A    C
ATOM   2571  HA  ASN A 190     -10.116  -0.760  -9.981  1.00  0.00      A    H
ATOM   2572  CB  ASN A 190      -9.482  -1.413 -11.932  1.00  0.00      A    C
ATOM   2573  HB1 ASN A 190      -8.502  -1.516 -12.446  1.00  0.00      A    H
ATOM   2574  HB2 ASN A 190      -9.908  -2.435 -11.838  1.00  0.00      A    H
ATOM   2575  CG  ASN A 190     -10.348  -0.516 -12.746  1.00  0.00      A    C
ATOM   2576  OD1 ASN A 190     -11.469  -0.315 -12.267  1.00  0.00      A    O
ATOM   2577  ND2 ASN A 190      -9.860   0.121 -13.811  1.00  0.00      A    N
ATOM   2578 HD21 ASN A 190     -10.479   0.679 -14.364  1.00  0.00      A    H
ATOM   2579 HD22 ASN A 190      -8.988  -0.171 -14.203  1.00  0.00      A    H
ATOM   2580  C   ASN A 190      -8.404  -1.836  -9.653  1.00  0.00      A    C
ATOM   2581  O   ASN A 190      -8.388  -3.092  -9.925  1.00  0.00      A    O
ATOM   2582  N   GLY A 191      -7.679  -1.229  -8.697  1.00  0.00      A    N
ATOM   2583  HN  GLY A 191      -7.838  -0.249  -8.613  1.00  0.00      A    H
ATOM   2584  CA  GLY A 191      -6.848  -1.974  -7.709  1.00  0.00      A    C
ATOM   2585  HA1 GLY A 191      -7.116  -1.784  -6.680  1.00  0.00      A    H
ATOM   2586  HA2 GLY A 191      -6.891  -3.031  -7.925  1.00  0.00      A    H
ATOM   2587  C   GLY A 191      -5.400  -1.660  -7.929  1.00  0.00      A    C
ATOM   2588  O   GLY A 191      -4.439  -1.943  -7.106  1.00  0.00      A    O
ATOM   2589  N   TYR A 192      -5.071  -1.193  -9.152  1.00  0.00      A    N
ATOM   2590  HN  TYR A 192      -5.825  -0.951  -9.758  1.00  0.00      A    H
ATOM   2591  CA  TYR A 192      -3.770  -0.809  -9.542  1.00  0.00      A    C
ATOM   2592  HA  TYR A 192      -3.047  -1.415  -9.016  1.00  0.00      A    H
ATOM   2593  CB  TYR A 192      -3.495  -1.108 -11.030  1.00  0.00      A    C
ATOM   2594  HB1 TYR A 192      -4.060  -0.447 -11.722  1.00  0.00      A    H
ATOM   2595  HB2 TYR A 192      -2.408  -0.999 -11.233  1.00  0.00      A    H
ATOM   2596  CG  TYR A 192      -3.955  -2.532 -11.351  1.00  0.00      A    C
ATOM   2597  CD1 TYR A 192      -5.177  -2.788 -12.081  1.00  0.00      A    C
ATOM   2598  HD1 TYR A 192      -5.787  -1.975 -12.448  1.00  0.00      A    H
ATOM   2599  CE1 TYR A 192      -5.487  -4.127 -12.379  1.00  0.00      A    C
ATOM   2600  HE1 TYR A 192      -6.231  -4.321 -13.138  1.00  0.00      A    H
ATOM   2601  CZ  TYR A 192      -4.778  -5.223 -11.855  1.00  0.00      A    C
ATOM   2602  OH  TYR A 192      -5.015  -6.605 -12.072  1.00  0.00      A    O
ATOM   2603  HH  TYR A 192      -5.743  -6.602 -12.698  1.00  0.00      A    H
ATOM   2604  CD2 TYR A 192      -3.179  -3.641 -10.920  1.00  0.00      A    C
ATOM   2605  HD2 TYR A 192      -2.285  -3.377 -10.375  1.00  0.00      A    H
ATOM   2606  CE2 TYR A 192      -3.652  -4.975 -11.054  1.00  0.00      A    C
ATOM   2607  HE2 TYR A 192      -3.125  -5.853 -10.710  1.00  0.00      A    H
ATOM   2608  C   TYR A 192      -3.425   0.589  -9.141  1.00  0.00      A    C
ATOM   2609  O   TYR A 192      -4.242   1.505  -9.011  1.00  0.00      A    O
ATOM   2610  N   ILE A 193      -2.179   0.839  -8.818  1.00  0.00      A    N
ATOM   2611  HN  ILE A 193      -1.512   0.099  -8.828  1.00  0.00      A    H
ATOM   2612  CA  ILE A 193      -1.699   2.164  -8.598  1.00  0.00      A    C
ATOM   2613  HA  ILE A 193      -2.355   2.934  -8.977  1.00  0.00      A    H
ATOM   2614  CB  ILE A 193      -1.388   2.405  -7.105  1.00  0.00      A    C
ATOM   2615  HB  ILE A 193      -2.403   2.523  -6.668  1.00  0.00      A    H
ATOM   2616  CG2 ILE A 193      -0.853   1.114  -6.429  1.00  0.00      A    C
ATOM   2617 HG21 ILE A 193       0.181   0.889  -6.765  1.00  0.00      A    H
ATOM   2618 HG22 ILE A 193      -0.750   1.298  -5.339  1.00  0.00      A    H
ATOM   2619 HG23 ILE A 193      -1.590   0.292  -6.555  1.00  0.00      A    H
ATOM   2620  CG1 ILE A 193      -0.521   3.620  -6.771  1.00  0.00      A    C
ATOM   2621 HG11 ILE A 193       0.559   3.359  -6.766  1.00  0.00      A    H
ATOM   2622 HG12 ILE A 193      -0.735   4.470  -7.454  1.00  0.00      A    H
ATOM   2623  CD  ILE A 193      -0.833   4.244  -5.388  1.00  0.00      A    C
ATOM   2624  HD1 ILE A 193      -1.839   4.715  -5.416  1.00  0.00      A    H
ATOM   2625  HD2 ILE A 193      -0.795   3.587  -4.492  1.00  0.00      A    H
ATOM   2626  HD3 ILE A 193      -0.152   5.115  -5.281  1.00  0.00      A    H
ATOM   2627  C   ILE A 193      -0.410   2.388  -9.449  1.00  0.00      A    C
ATOM   2628  O   ILE A 193       0.531   1.665  -9.408  1.00  0.00      A    O
ATOM   2629  N   ARG A 194      -0.410   3.491 -10.184  1.00  0.00      A    N
ATOM   2630  HN  ARG A 194      -1.171   4.132 -10.251  1.00  0.00      A    H
ATOM   2631  CA  ARG A 194       0.733   3.713 -11.063  1.00  0.00      A    C
ATOM   2632  HA  ARG A 194       1.160   2.741 -11.264  1.00  0.00      A    H
ATOM   2633  CB  ARG A 194       0.152   4.181 -12.424  1.00  0.00      A    C
ATOM   2634  HB1 ARG A 194      -0.865   3.755 -12.561  1.00  0.00      A    H
ATOM   2635  HB2 ARG A 194       0.083   5.290 -12.420  1.00  0.00      A    H
ATOM   2636  CG  ARG A 194       0.958   3.898 -13.698  1.00  0.00      A    C
ATOM   2637  HG1 ARG A 194       1.912   4.450 -13.564  1.00  0.00      A    H
ATOM   2638  HG2 ARG A 194       1.042   2.802 -13.864  1.00  0.00      A    H
ATOM   2639  CD  ARG A 194       0.248   4.532 -14.928  1.00  0.00      A    C
ATOM   2640  HD1 ARG A 194       0.098   5.616 -14.735  1.00  0.00      A    H
ATOM   2641  HD2 ARG A 194       0.815   4.335 -15.864  1.00  0.00      A    H
ATOM   2642  NE  ARG A 194      -0.976   3.793 -15.247  1.00  0.00      A    N
ATOM   2643  HE  ARG A 194      -0.827   3.041 -15.889  1.00  0.00      A    H
ATOM   2644  CZ  ARG A 194      -2.249   4.108 -14.937  1.00  0.00      A    C
ATOM   2645  NH1 ARG A 194      -2.698   4.992 -14.043  1.00  0.00      A    N
ATOM   2646 HH11 ARG A 194      -2.140   5.637 -13.522  1.00  0.00      A    H
ATOM   2647 HH12 ARG A 194      -3.689   5.107 -13.966  1.00  0.00      A    H
ATOM   2648  NH2 ARG A 194      -3.178   3.350 -15.554  1.00  0.00      A    N
ATOM   2649 HH21 ARG A 194      -2.810   2.551 -16.030  1.00  0.00      A    H
ATOM   2650 HH22 ARG A 194      -4.131   3.401 -15.257  1.00  0.00      A    H
ATOM   2651  C   ARG A 194       1.790   4.592 -10.431  1.00  0.00      A    C
ATOM   2652  O   ARG A 194       1.565   5.837 -10.348  1.00  0.00      A    O
ATOM   2653  N   MET A 195       2.854   3.966  -9.988  1.00  0.00      A    N
ATOM   2654  HN  MET A 195       2.982   3.011 -10.245  1.00  0.00      A    H
ATOM   2655  CA  MET A 195       3.820   4.681  -9.170  1.00  0.00      A    C
ATOM   2656  HA  MET A 195       3.336   5.585  -8.832  1.00  0.00      A    H
ATOM   2657  CB  MET A 195       4.429   3.888  -7.977  1.00  0.00      A    C
ATOM   2658  HB1 MET A 195       4.870   2.943  -8.360  1.00  0.00      A    H
ATOM   2659  HB2 MET A 195       5.299   4.410  -7.523  1.00  0.00      A    H
ATOM   2660  CG  MET A 195       3.421   3.431  -6.826  1.00  0.00      A    C
ATOM   2661  HG1 MET A 195       2.839   4.343  -6.571  1.00  0.00      A    H
ATOM   2662  HG2 MET A 195       2.711   2.726  -7.308  1.00  0.00      A    H
ATOM   2663  SD  MET A 195       4.082   2.766  -5.260  1.00  0.00      A    S
ATOM   2664  CE  MET A 195       5.565   1.954  -5.822  1.00  0.00      A    C
ATOM   2665  HE1 MET A 195       5.280   1.521  -6.805  1.00  0.00      A    H
ATOM   2666  HE2 MET A 195       6.433   2.646  -5.775  1.00  0.00      A    H
ATOM   2667  HE3 MET A 195       5.770   1.158  -5.075  1.00  0.00      A    H
ATOM   2668  C   MET A 195       4.969   5.292  -9.962  1.00  0.00      A    C
ATOM   2669  O   MET A 195       5.605   4.546 -10.733  1.00  0.00      A    O
ATOM   2670  N   GLN A 196       5.265   6.570  -9.767  1.00  0.00      A    N
ATOM   2671  HN  GLN A 196       4.841   7.042  -8.998  1.00  0.00      A    H
ATOM   2672  CA  GLN A 196       6.331   7.208 -10.509  1.00  0.00      A    C
ATOM   2673  HA  GLN A 196       6.100   7.208 -11.564  1.00  0.00      A    H
ATOM   2674  CB  GLN A 196       6.448   8.675 -10.174  1.00  0.00      A    C
ATOM   2675  HB1 GLN A 196       5.492   9.231 -10.281  1.00  0.00      A    H
ATOM   2676  HB2 GLN A 196       6.873   8.841  -9.161  1.00  0.00      A    H
ATOM   2677  CG  GLN A 196       7.393   9.429 -11.190  1.00  0.00      A    C
ATOM   2678  HG1 GLN A 196       8.400   8.966 -11.266  1.00  0.00      A    H
ATOM   2679  HG2 GLN A 196       7.011   9.717 -12.193  1.00  0.00      A    H
ATOM   2680  CD  GLN A 196       7.838  10.783 -10.550  1.00  0.00      A    C
ATOM   2681  OE1 GLN A 196       7.246  11.299  -9.568  1.00  0.00      A    O
ATOM   2682  NE2 GLN A 196       8.798  11.525 -11.196  1.00  0.00      A    N
ATOM   2683 HE21 GLN A 196       8.906  12.518 -11.219  1.00  0.00      A    H
ATOM   2684 HE22 GLN A 196       9.079  11.037 -12.023  1.00  0.00      A    H
ATOM   2685  C   GLN A 196       7.707   6.576 -10.359  1.00  0.00      A    C
ATOM   2686  O   GLN A 196       8.218   6.361  -9.304  1.00  0.00      A    O
ATOM   2687  N   ARG A 197       8.292   6.225 -11.517  1.00  0.00      A    N
ATOM   2688  HN  ARG A 197       7.881   6.277 -12.424  1.00  0.00      A    H
ATOM   2689  CA  ARG A 197       9.623   5.688 -11.503  1.00  0.00      A    C
ATOM   2690  HA  ARG A 197       9.768   4.982 -10.699  1.00  0.00      A    H
ATOM   2691  CB  ARG A 197       9.781   4.938 -12.871  1.00  0.00      A    C
ATOM   2692  HB1 ARG A 197       9.024   4.124 -12.857  1.00  0.00      A    H
ATOM   2693  HB2 ARG A 197       9.441   5.656 -13.647  1.00  0.00      A    H
ATOM   2694  CG  ARG A 197      11.148   4.357 -13.227  1.00  0.00      A    C
ATOM   2695  HG1 ARG A 197      11.931   5.130 -13.380  1.00  0.00      A    H
ATOM   2696  HG2 ARG A 197      11.544   3.692 -12.429  1.00  0.00      A    H
ATOM   2697  CD  ARG A 197      10.956   3.401 -14.440  1.00  0.00      A    C
ATOM   2698  HD1 ARG A 197      10.367   2.520 -14.106  1.00  0.00      A    H
ATOM   2699  HD2 ARG A 197      10.492   3.994 -15.257  1.00  0.00      A    H
ATOM   2700  NE  ARG A 197      12.330   3.071 -14.903  1.00  0.00      A    N
ATOM   2701  HE  ARG A 197      13.128   3.346 -14.367  1.00  0.00      A    H
ATOM   2702  CZ  ARG A 197      12.429   2.221 -15.953  1.00  0.00      A    C
ATOM   2703  NH1 ARG A 197      11.347   1.762 -16.679  1.00  0.00      A    N
ATOM   2704 HH11 ARG A 197      10.478   2.242 -16.559  1.00  0.00      A    H
ATOM   2705 HH12 ARG A 197      11.558   1.238 -17.504  1.00  0.00      A    H
ATOM   2706  NH2 ARG A 197      13.670   1.930 -16.378  1.00  0.00      A    N
ATOM   2707 HH21 ARG A 197      14.367   2.430 -15.864  1.00  0.00      A    H
ATOM   2708 HH22 ARG A 197      13.801   1.328 -17.165  1.00  0.00      A    H
ATOM   2709  C   ARG A 197      10.738   6.797 -11.470  1.00  0.00      A    C
ATOM   2710  O   ARG A 197      10.575   7.974 -11.903  1.00  0.00      A    O
ATOM   2711  N   GLY A 198      11.890   6.410 -10.839  1.00  0.00      A    N
ATOM   2712  HN  GLY A 198      12.028   5.532 -10.386  1.00  0.00      A    H
ATOM   2713  CA  GLY A 198      13.016   7.304 -10.661  1.00  0.00      A    C
ATOM   2714  HA1 GLY A 198      13.723   7.340 -11.477  1.00  0.00      A    H
ATOM   2715  HA2 GLY A 198      12.588   8.250 -10.367  1.00  0.00      A    H
ATOM   2716  C   GLY A 198      13.744   6.699  -9.466  1.00  0.00      A    C
ATOM   2717  O   GLY A 198      13.288   6.678  -8.322  1.00  0.00      A    O
ATOM   2718  N   VAL A 199      14.921   6.110  -9.801  1.00  0.00      A    N
ATOM   2719  HN  VAL A 199      15.282   6.290 -10.713  1.00  0.00      A    H
ATOM   2720  CA  VAL A 199      15.850   5.468  -8.880  1.00  0.00      A    C
ATOM   2721  HA  VAL A 199      15.219   5.167  -8.056  1.00  0.00      A    H
ATOM   2722  CB  VAL A 199      16.412   4.197  -9.424  1.00  0.00      A    C
ATOM   2723  HB  VAL A 199      17.152   3.820  -8.687  1.00  0.00      A    H
ATOM   2724  CG1 VAL A 199      15.305   3.169  -9.532  1.00  0.00      A    C
ATOM   2725 HG11 VAL A 199      15.848   2.222  -9.742  1.00  0.00      A    H
ATOM   2726 HG12 VAL A 199      14.659   3.061  -8.635  1.00  0.00      A    H
ATOM   2727 HG13 VAL A 199      14.717   3.499 -10.415  1.00  0.00      A    H
ATOM   2728  CG2 VAL A 199      17.071   4.391 -10.757  1.00  0.00      A    C
ATOM   2729 HG21 VAL A 199      17.721   5.292 -10.732  1.00  0.00      A    H
ATOM   2730 HG22 VAL A 199      17.711   3.523 -11.026  1.00  0.00      A    H
ATOM   2731 HG23 VAL A 199      16.307   4.502 -11.556  1.00  0.00      A    H
ATOM   2732  C   VAL A 199      16.942   6.348  -8.186  1.00  0.00      A    C
ATOM   2733  O   VAL A 199      17.181   7.539  -8.481  1.00  0.00      A    O
ATOM   2734  N   GLY A 200      17.414   5.765  -7.034  1.00  0.00      A    N
ATOM   2735  HN  GLY A 200      17.098   4.849  -6.800  1.00  0.00      A    H
ATOM   2736  CA  GLY A 200      18.397   6.386  -6.221  1.00  0.00      A    C
ATOM   2737  HA1 GLY A 200      19.275   6.439  -6.848  1.00  0.00      A    H
ATOM   2738  HA2 GLY A 200      17.985   7.305  -5.831  1.00  0.00      A    H
ATOM   2739  C   GLY A 200      18.874   5.475  -5.062  1.00  0.00      A    C
ATOM   2740  O   GLY A 200      19.835   4.676  -5.226  1.00  0.00      A    O
ATOM   2741  N   GLY A 201      18.187   5.508  -3.956  1.00  0.00      A    N
ATOM   2742  HN  GLY A 201      17.459   6.186  -4.021  1.00  0.00      A    H
ATOM   2743  CA  GLY A 201      18.497   4.831  -2.789  1.00  0.00      A    C
ATOM   2744  HA1 GLY A 201      19.267   4.124  -3.060  1.00  0.00      A    H
ATOM   2745  HA2 GLY A 201      18.917   5.545  -2.095  1.00  0.00      A    H
ATOM   2746  C   GLY A 201      17.321   3.932  -2.269  1.00  0.00      A    C
ATOM   2747  O   GLY A 201      17.269   3.569  -1.117  1.00  0.00      A    O
ATOM   2748  N   GLY A 202      16.454   3.527  -3.238  1.00  0.00      A    N
ATOM   2749  HN  GLY A 202      16.544   3.850  -4.177  1.00  0.00      A    H
ATOM   2750  CA  GLY A 202      15.162   2.879  -2.942  1.00  0.00      A    C
ATOM   2751  HA1 GLY A 202      15.330   1.820  -3.069  1.00  0.00      A    H
ATOM   2752  HA2 GLY A 202      14.786   3.089  -1.952  1.00  0.00      A    H
ATOM   2753  C   GLY A 202      14.077   3.221  -3.913  1.00  0.00      A    C
ATOM   2754  O   GLY A 202      13.140   2.459  -4.079  1.00  0.00      A    O
ATOM   2755  N   GLY A 203      14.147   4.408  -4.588  1.00  0.00      A    N
ATOM   2756  HN  GLY A 203      14.878   5.059  -4.401  1.00  0.00      A    H
ATOM   2757  CA  GLY A 203      13.146   4.816  -5.524  1.00  0.00      A    C
ATOM   2758  HA1 GLY A 203      13.558   5.600  -6.141  1.00  0.00      A    H
ATOM   2759  HA2 GLY A 203      12.763   3.941  -6.029  1.00  0.00      A    H
ATOM   2760  C   GLY A 203      11.919   5.425  -4.819  1.00  0.00      A    C
ATOM   2761  O   GLY A 203      11.850   5.809  -3.637  1.00  0.00      A    O
ATOM   2762  N   LEU A 204      10.795   5.628  -5.503  1.00  0.00      A    N
ATOM   2763  HN  LEU A 204      10.797   5.619  -6.500  1.00  0.00      A    H
ATOM   2764  CA  LEU A 204       9.568   5.904  -4.823  1.00  0.00      A    C
ATOM   2765  HA  LEU A 204       9.774   6.775  -4.219  1.00  0.00      A    H
ATOM   2766  CB  LEU A 204       8.448   6.208  -5.865  1.00  0.00      A    C
ATOM   2767  HB1 LEU A 204       8.787   6.875  -6.686  1.00  0.00      A    H
ATOM   2768  HB2 LEU A 204       8.177   5.253  -6.363  1.00  0.00      A    H
ATOM   2769  CG  LEU A 204       7.058   6.586  -5.345  1.00  0.00      A    C
ATOM   2770  HG  LEU A 204       6.560   5.699  -4.898  1.00  0.00      A    H
ATOM   2771  CD1 LEU A 204       7.107   7.779  -4.300  1.00  0.00      A    C
ATOM   2772 HD11 LEU A 204       7.608   7.457  -3.362  1.00  0.00      A    H
ATOM   2773 HD12 LEU A 204       7.734   8.628  -4.646  1.00  0.00      A    H
ATOM   2774 HD13 LEU A 204       6.089   8.188  -4.123  1.00  0.00      A    H
ATOM   2775  CD2 LEU A 204       6.130   7.027  -6.452  1.00  0.00      A    C
ATOM   2776 HD21 LEU A 204       6.429   7.967  -6.963  1.00  0.00      A    H
ATOM   2777 HD22 LEU A 204       6.186   6.237  -7.232  1.00  0.00      A    H
ATOM   2778 HD23 LEU A 204       5.079   7.131  -6.110  1.00  0.00      A    H
ATOM   2779  C   LEU A 204       9.047   4.859  -3.807  1.00  0.00      A    C
ATOM   2780  O   LEU A 204       9.038   3.707  -4.189  1.00  0.00      A    O
ATOM   2781  N   CYS A 205       8.839   5.217  -2.534  1.00  0.00      A    N
ATOM   2782  HN  CYS A 205       8.977   6.179  -2.312  1.00  0.00      A    H
ATOM   2783  CA  CYS A 205       8.551   4.365  -1.400  1.00  0.00      A    C
ATOM   2784  HA  CYS A 205       8.542   5.055  -0.570  1.00  0.00      A    H
ATOM   2785  CB  CYS A 205       7.243   3.527  -1.445  1.00  0.00      A    C
ATOM   2786  HB1 CYS A 205       7.388   2.713  -2.186  1.00  0.00      A    H
ATOM   2787  HB2 CYS A 205       7.168   2.983  -0.479  1.00  0.00      A    H
ATOM   2788  SG  CYS A 205       5.753   4.475  -2.006  1.00  0.00      A    S
ATOM   2789  C   CYS A 205       9.697   3.391  -0.992  1.00  0.00      A    C
ATOM   2790  O   CYS A 205      10.456   3.586  -0.032  1.00  0.00      A    O
ATOM   2791  N   GLY A 206       9.757   2.299  -1.652  1.00  0.00      A    N
ATOM   2792  HN  GLY A 206       9.122   2.278  -2.419  1.00  0.00      A    H
ATOM   2793  CA  GLY A 206      10.844   1.342  -1.791  1.00  0.00      A    C
ATOM   2794  HA1 GLY A 206      11.689   2.014  -1.826  1.00  0.00      A    H
ATOM   2795  HA2 GLY A 206      10.799   0.804  -0.856  1.00  0.00      A    H
ATOM   2796  C   GLY A 206      10.717   0.418  -3.031  1.00  0.00      A    C
ATOM   2797  O   GLY A 206      11.006  -0.808  -2.958  1.00  0.00      A    O
ATOM   2798  N   ILE A 207      10.318   0.930  -4.179  1.00  0.00      A    N
ATOM   2799  HN  ILE A 207      10.078   1.894  -4.262  1.00  0.00      A    H
ATOM   2800  CA  ILE A 207      10.158   0.094  -5.339  1.00  0.00      A    C
ATOM   2801  HA  ILE A 207       9.388  -0.601  -5.040  1.00  0.00      A    H
ATOM   2802  CB  ILE A 207       9.481   0.841  -6.501  1.00  0.00      A    C
ATOM   2803  HB  ILE A 207       8.616   1.414  -6.103  1.00  0.00      A    H
ATOM   2804  CG2 ILE A 207      10.408   1.912  -7.212  1.00  0.00      A    C
ATOM   2805 HG21 ILE A 207      11.254   1.477  -7.786  1.00  0.00      A    H
ATOM   2806 HG22 ILE A 207       9.880   2.729  -7.749  1.00  0.00      A    H
ATOM   2807 HG23 ILE A 207      10.889   2.452  -6.369  1.00  0.00      A    H
ATOM   2808  CG1 ILE A 207       8.883  -0.160  -7.539  1.00  0.00      A    C
ATOM   2809 HG11 ILE A 207       8.715   0.379  -8.495  1.00  0.00      A    H
ATOM   2810 HG12 ILE A 207       9.679  -0.901  -7.768  1.00  0.00      A    H
ATOM   2811  CD  ILE A 207       7.582  -0.874  -7.126  1.00  0.00      A    C
ATOM   2812  HD1 ILE A 207       7.728  -1.518  -6.232  1.00  0.00      A    H
ATOM   2813  HD2 ILE A 207       6.734  -0.182  -6.935  1.00  0.00      A    H
ATOM   2814  HD3 ILE A 207       7.224  -1.515  -7.960  1.00  0.00      A    H
ATOM   2815  C   ILE A 207      11.439  -0.686  -5.726  1.00  0.00      A    C
ATOM   2816  O   ILE A 207      11.321  -1.911  -5.973  1.00  0.00      A    O
ATOM   2817  N   ALA A 208      12.635   0.037  -5.589  1.00  0.00      A    N
ATOM   2818  HN  ALA A 208      12.674   0.995  -5.317  1.00  0.00      A    H
ATOM   2819  CA  ALA A 208      13.873  -0.534  -5.977  1.00  0.00      A    C
ATOM   2820  HA  ALA A 208      13.794  -1.505  -6.443  1.00  0.00      A    H
ATOM   2821  CB  ALA A 208      14.385   0.537  -6.970  1.00  0.00      A    C
ATOM   2822  HB1 ALA A 208      15.455   0.280  -7.125  1.00  0.00      A    H
ATOM   2823  HB2 ALA A 208      13.779   0.617  -7.897  1.00  0.00      A    H
ATOM   2824  HB3 ALA A 208      14.329   1.509  -6.435  1.00  0.00      A    H
ATOM   2825  C   ALA A 208      14.748  -0.703  -4.734  1.00  0.00      A    C
ATOM   2826  O   ALA A 208      15.967  -0.525  -4.792  1.00  0.00      A    O
ATOM   2827  N   MET A 209      14.127  -0.906  -3.564  1.00  0.00      A    N
ATOM   2828  HN  MET A 209      13.133  -0.972  -3.600  1.00  0.00      A    H
ATOM   2829  CA  MET A 209      14.838  -0.961  -2.307  1.00  0.00      A    C
ATOM   2830  HA  MET A 209      15.883  -0.716  -2.433  1.00  0.00      A    H
ATOM   2831  CB  MET A 209      14.127   0.010  -1.371  1.00  0.00      A    C
ATOM   2832  HB1 MET A 209      13.983   0.998  -1.859  1.00  0.00      A    H
ATOM   2833  HB2 MET A 209      13.123  -0.449  -1.245  1.00  0.00      A    H
ATOM   2834  CG  MET A 209      14.830   0.251  -0.034  1.00  0.00      A    C
ATOM   2835  HG1 MET A 209      14.818  -0.593   0.688  1.00  0.00      A    H
ATOM   2836  HG2 MET A 209      15.911   0.496  -0.101  1.00  0.00      A    H
ATOM   2837  SD  MET A 209      13.955   1.623   0.798  1.00  0.00      A    S
ATOM   2838  CE  MET A 209      15.203   1.603   2.015  1.00  0.00      A    C
ATOM   2839  HE1 MET A 209      14.656   2.035   2.881  1.00  0.00      A    H
ATOM   2840  HE2 MET A 209      15.541   0.562   2.207  1.00  0.00      A    H
ATOM   2841  HE3 MET A 209      16.014   2.360   1.963  1.00  0.00      A    H
ATOM   2842  C   MET A 209      14.718  -2.426  -1.790  1.00  0.00      A    C
ATOM   2843  O   MET A 209      15.723  -3.104  -1.499  1.00  0.00      A    O
ATOM   2844  N   GLN A 210      13.482  -3.013  -1.859  1.00  0.00      A    N
ATOM   2845  HN  GLN A 210      12.709  -2.511  -2.239  1.00  0.00      A    H
ATOM   2846  CA  GLN A 210      13.176  -4.376  -1.286  1.00  0.00      A    C
ATOM   2847  HA  GLN A 210      14.126  -4.889  -1.242  1.00  0.00      A    H
ATOM   2848  CB  GLN A 210      12.504  -4.370   0.131  1.00  0.00      A    C
ATOM   2849  HB1 GLN A 210      13.014  -3.595   0.742  1.00  0.00      A    H
ATOM   2850  HB2 GLN A 210      11.403  -4.245   0.049  1.00  0.00      A    H
ATOM   2851  CG  GLN A 210      12.656  -5.674   0.906  1.00  0.00      A    C
ATOM   2852  HG1 GLN A 210      11.952  -6.407   0.458  1.00  0.00      A    H
ATOM   2853  HG2 GLN A 210      13.676  -6.114   0.867  1.00  0.00      A    H
ATOM   2854  CD  GLN A 210      12.270  -5.508   2.367  1.00  0.00      A    C
ATOM   2855  OE1 GLN A 210      12.851  -4.729   3.153  1.00  0.00      A    O
ATOM   2856  NE2 GLN A 210      11.247  -6.275   2.750  1.00  0.00      A    N
ATOM   2857 HE21 GLN A 210      11.098  -6.172   3.733  1.00  0.00      A    H
ATOM   2858 HE22 GLN A 210      10.894  -7.053   2.230  1.00  0.00      A    H
ATOM   2859  C   GLN A 210      12.268  -5.141  -2.262  1.00  0.00      A    C
ATOM   2860  O   GLN A 210      11.116  -5.417  -1.982  1.00  0.00      A    O
ATOM   2861  N   ALA A 211      12.790  -5.686  -3.313  1.00  0.00      A    N
ATOM   2862  HN  ALA A 211      13.750  -5.510  -3.516  1.00  0.00      A    H
ATOM   2863  CA  ALA A 211      12.022  -6.467  -4.219  1.00  0.00      A    C
ATOM   2864  HA  ALA A 211      10.960  -6.552  -4.044  1.00  0.00      A    H
ATOM   2865  CB  ALA A 211      12.267  -5.861  -5.638  1.00  0.00      A    C
ATOM   2866  HB1 ALA A 211      11.725  -6.448  -6.410  1.00  0.00      A    H
ATOM   2867  HB2 ALA A 211      11.963  -4.793  -5.636  1.00  0.00      A    H
ATOM   2868  HB3 ALA A 211      13.360  -5.844  -5.837  1.00  0.00      A    H
ATOM   2869  C   ALA A 211      12.520  -7.879  -4.020  1.00  0.00      A    C
ATOM   2870  O   ALA A 211      13.677  -8.168  -3.774  1.00  0.00      A    O
ATOM   2871  N   SER A 212      11.572  -8.843  -4.089  1.00  0.00      A    N
ATOM   2872  HN  SER A 212      10.626  -8.530  -4.082  1.00  0.00      A    H
ATOM   2873  CA  SER A 212      11.801 -10.348  -4.157  1.00  0.00      A    C
ATOM   2874  HA  SER A 212      12.755 -10.653  -4.560  1.00  0.00      A    H
ATOM   2875  CB  SER A 212      11.608 -11.035  -2.745  1.00  0.00      A    C
ATOM   2876  HB1 SER A 212      11.781 -12.131  -2.801  1.00  0.00      A    H
ATOM   2877  HB2 SER A 212      12.344 -10.483  -2.121  1.00  0.00      A    H
ATOM   2878  OG  SER A 212      10.450 -10.726  -1.950  1.00  0.00      A    O
ATOM   2879  HG1 SER A 212      10.636 -10.976  -1.042  1.00  0.00      A    H
ATOM   2880  C   SER A 212      10.899 -11.111  -5.137  1.00  0.00      A    C
ATOM   2881  O   SER A 212       9.746 -10.782  -5.389  1.00  0.00      A    O
ATOM   2882  N   TYR A 213      11.367 -12.238  -5.664  1.00  0.00      A    N
ATOM   2883  HN  TYR A 213      12.284 -12.550  -5.428  1.00  0.00      A    H
ATOM   2884  CA  TYR A 213      10.721 -12.973  -6.760  1.00  0.00      A    C
ATOM   2885  HA  TYR A 213       9.694 -12.645  -6.715  1.00  0.00      A    H
ATOM   2886  CB  TYR A 213      11.262 -12.702  -8.225  1.00  0.00      A    C
ATOM   2887  HB1 TYR A 213      10.593 -13.190  -8.965  1.00  0.00      A    H
ATOM   2888  HB2 TYR A 213      11.104 -11.606  -8.307  1.00  0.00      A    H
ATOM   2889  CG  TYR A 213      12.765 -12.991  -8.456  1.00  0.00      A    C
ATOM   2890  CD1 TYR A 213      13.121 -13.691  -9.648  1.00  0.00      A    C
ATOM   2891  HD1 TYR A 213      12.335 -13.983 -10.328  1.00  0.00      A    H
ATOM   2892  CE1 TYR A 213      14.433 -13.922 -10.062  1.00  0.00      A    C
ATOM   2893  HE1 TYR A 213      14.528 -14.453 -10.998  1.00  0.00      A    H
ATOM   2894  CZ  TYR A 213      15.419 -13.463  -9.210  1.00  0.00      A    C
ATOM   2895  OH  TYR A 213      16.802 -13.605  -9.532  1.00  0.00      A    O
ATOM   2896  HH  TYR A 213      16.762 -14.015 -10.399  1.00  0.00      A    H
ATOM   2897  CD2 TYR A 213      13.779 -12.345  -7.756  1.00  0.00      A    C
ATOM   2898  HD2 TYR A 213      13.579 -11.723  -6.896  1.00  0.00      A    H
ATOM   2899  CE2 TYR A 213      15.094 -12.618  -8.109  1.00  0.00      A    C
ATOM   2900  HE2 TYR A 213      15.810 -12.179  -7.432  1.00  0.00      A    H
ATOM   2901  C   TYR A 213      10.706 -14.481  -6.472  1.00  0.00      A    C
ATOM   2902  O   TYR A 213      11.618 -14.961  -5.841  1.00  0.00      A    O
ATOM   2903  N   PRO A 214       9.736 -15.254  -6.881  1.00  0.00      A    N
ATOM   2904  CD  PRO A 214       8.367 -14.771  -7.020  1.00  0.00      A    C
ATOM   2905  HD1 PRO A 214       8.330 -13.980  -7.799  1.00  0.00      A    H
ATOM   2906  HD2 PRO A 214       8.078 -14.286  -6.063  1.00  0.00      A    H
ATOM   2907  CA  PRO A 214       9.848 -16.670  -7.001  1.00  0.00      A    C
ATOM   2908  HA  PRO A 214      10.558 -17.112  -6.318  1.00  0.00      A    H
ATOM   2909  CB  PRO A 214       8.454 -17.150  -6.804  1.00  0.00      A    C
ATOM   2910  HB1 PRO A 214       8.359 -18.091  -7.387  1.00  0.00      A    H
ATOM   2911  HB2 PRO A 214       8.282 -17.111  -5.707  1.00  0.00      A    H
ATOM   2912  CG  PRO A 214       7.583 -16.000  -7.369  1.00  0.00      A    C
ATOM   2913  HG1 PRO A 214       7.626 -16.137  -8.471  1.00  0.00      A    H
ATOM   2914  HG2 PRO A 214       6.473 -16.027  -7.319  1.00  0.00      A    H
ATOM   2915  C   PRO A 214      10.363 -17.006  -8.375  1.00  0.00      A    C
ATOM   2916  O   PRO A 214      10.292 -16.262  -9.349  1.00  0.00      A    O
ATOM   2917  N   ILE A 215      10.954 -18.233  -8.418  1.00  0.00      A    N
ATOM   2918  HN  ILE A 215      11.002 -18.820  -7.614  1.00  0.00      A    H
ATOM   2919  CA  ILE A 215      11.612 -18.727  -9.567  1.00  0.00      A    C
ATOM   2920  HA  ILE A 215      11.321 -18.200 -10.463  1.00  0.00      A    H
ATOM   2921  CB  ILE A 215      13.088 -18.576  -9.538  1.00  0.00      A    C
ATOM   2922  HB  ILE A 215      13.389 -19.198  -8.668  1.00  0.00      A    H
ATOM   2923  CG2 ILE A 215      13.664 -19.168 -10.872  1.00  0.00      A    C
ATOM   2924 HG21 ILE A 215      13.365 -20.209 -11.118  1.00  0.00      A    H
ATOM   2925 HG22 ILE A 215      13.351 -18.508 -11.709  1.00  0.00      A    H
ATOM   2926 HG23 ILE A 215      14.765 -19.027 -10.818  1.00  0.00      A    H
ATOM   2927  CG1 ILE A 215      13.664 -17.184  -9.274  1.00  0.00      A    C
ATOM   2928 HG11 ILE A 215      13.865 -16.561 -10.172  1.00  0.00      A    H
ATOM   2929 HG12 ILE A 215      12.988 -16.530  -8.683  1.00  0.00      A    H
ATOM   2930  CD  ILE A 215      15.066 -17.243  -8.623  1.00  0.00      A    C
ATOM   2931  HD1 ILE A 215      15.893 -17.453  -9.335  1.00  0.00      A    H
ATOM   2932  HD2 ILE A 215      15.423 -16.232  -8.333  1.00  0.00      A    H
ATOM   2933  HD3 ILE A 215      15.051 -17.947  -7.763  1.00  0.00      A    H
ATOM   2934  C   ILE A 215      11.118 -20.176  -9.789  1.00  0.00      A    C
ATOM   2935  O   ILE A 215      11.090 -20.966  -8.834  1.00  0.00      A    O
ATOM   2936  N   ALA A 216      10.677 -20.425 -10.987  1.00  0.00      A    N
ATOM   2937  HN  ALA A 216      10.883 -19.837 -11.765  1.00  0.00      A    H
ATOM   2938  CA  ALA A 216       9.881 -21.544 -11.279  1.00  0.00      A    C
ATOM   2939  HA  ALA A 216       9.842 -22.171 -10.401  1.00  0.00      A    H
ATOM   2940  CB  ALA A 216       8.586 -20.983 -11.806  1.00  0.00      A    C
ATOM   2941  HB1 ALA A 216       7.885 -21.769 -12.160  1.00  0.00      A    H
ATOM   2942  HB2 ALA A 216       8.065 -20.379 -11.032  1.00  0.00      A    H
ATOM   2943  HB3 ALA A 216       8.854 -20.322 -12.659  1.00  0.00      A    H
ATOM   2944  C   ALA A 216      10.642 -22.363 -12.374  1.00  0.00      A    C
ATOM   2945  OT1 ALA A 216      10.788 -21.868 -13.560  1.00  0.00      A    O
ATOM   2946  OT2 ALA A 216      10.781 -23.596 -12.076  1.00  0.00      A    O
END
