# Supplementary material for: Sequence comparison, molecular modeling, and network analysis predict structural diversity in cysteine proteases from the Cape sundew, Drosera capensis
Source: Comput Struct Biotechnol J. 2016 Jun 14;14:271–82. doi: 10.1016/j.csbj.2016.05.003 (PMC4949590; doi:10.1016/j.csbj.2016.05.003)
Supplement: Supplementary file 4 [file mmc4.zip › Rosetta_mature/DCAP_6609_mature_m1.pdb]

CRYST1   67.702   61.830   70.790  90.00  90.00  90.00 P 1           1
ATOM      1  N   ASP A   1      11.958  -7.393  -1.342  1.00  0.00      A    N
ATOM      2  HT1 ASP A   1      11.018  -7.254  -1.764  1.00  0.00      A    H
ATOM      3  HT2 ASP A   1      11.811  -8.171  -0.667  1.00  0.00      A    H
ATOM      4  HT3 ASP A   1      12.648  -7.709  -2.052  1.00  0.00      A    H
ATOM      5  CA  ASP A   1      12.415  -6.096  -0.850  1.00  0.00      A    C
ATOM      6  HA  ASP A   1      13.448  -6.164  -0.541  1.00  0.00      A    H
ATOM      7  CB  ASP A   1      12.121  -4.986  -1.898  1.00  0.00      A    C
ATOM      8  HB1 ASP A   1      11.081  -5.139  -2.257  1.00  0.00      A    H
ATOM      9  HB2 ASP A   1      12.257  -3.926  -1.593  1.00  0.00      A    H
ATOM     10  CG  ASP A   1      12.982  -5.132  -3.116  1.00  0.00      A    C
ATOM     11  OD1 ASP A   1      13.136  -4.225  -3.989  1.00  0.00      A    O
ATOM     12  OD2 ASP A   1      13.682  -6.154  -3.221  1.00  0.00      A    O
ATOM     13  C   ASP A   1      11.710  -5.740   0.461  1.00  0.00      A    C
ATOM     14  O   ASP A   1      10.825  -6.498   0.920  1.00  0.00      A    O
ATOM     15  N   GLU A   2      12.069  -4.601   1.056  1.00  0.00      A    N
ATOM     16  HN  GLU A   2      12.687  -3.904   0.699  1.00  0.00      A    H
ATOM     17  CA  GLU A   2      11.528  -4.125   2.313  1.00  0.00      A    C
ATOM     18  HA  GLU A   2      11.560  -4.932   3.031  1.00  0.00      A    H
ATOM     19  CB  GLU A   2      12.360  -2.990   3.001  1.00  0.00      A    C
ATOM     20  HB1 GLU A   2      13.397  -3.327   3.212  1.00  0.00      A    H
ATOM     21  HB2 GLU A   2      12.479  -2.088   2.364  1.00  0.00      A    H
ATOM     22  CG  GLU A   2      11.702  -2.557   4.299  1.00  0.00      A    C
ATOM     23  HG1 GLU A   2      10.785  -1.938   4.199  1.00  0.00      A    H
ATOM     24  HG2 GLU A   2      11.427  -3.458   4.887  1.00  0.00      A    H
ATOM     25  CD  GLU A   2      12.642  -1.664   4.985  1.00  0.00      A    C
ATOM     26  OE1 GLU A   2      13.170  -1.992   6.068  1.00  0.00      A    O
ATOM     27  OE2 GLU A   2      12.901  -0.552   4.458  1.00  0.00      A    O
ATOM     28  C   GLU A   2      10.076  -3.590   2.170  1.00  0.00      A    C
ATOM     29  O   GLU A   2       9.235  -4.136   2.917  1.00  0.00      A    O
ATOM     30  N   LEU A   3       9.758  -2.570   1.300  1.00  0.00      A    N
ATOM     31  HN  LEU A   3      10.434  -2.266   0.633  1.00  0.00      A    H
ATOM     32  CA  LEU A   3       8.462  -1.923   1.208  1.00  0.00      A    C
ATOM     33  HA  LEU A   3       7.901  -2.332   2.036  1.00  0.00      A    H
ATOM     34  CB  LEU A   3       8.665  -0.331   1.286  1.00  0.00      A    C
ATOM     35  HB1 LEU A   3       9.210  -0.027   0.367  1.00  0.00      A    H
ATOM     36  HB2 LEU A   3       7.689   0.193   1.378  1.00  0.00      A    H
ATOM     37  CG  LEU A   3       9.299   0.317   2.514  1.00  0.00      A    C
ATOM     38  HG  LEU A   3      10.349  -0.044   2.459  1.00  0.00      A    H
ATOM     39  CD1 LEU A   3       9.194   1.814   2.401  1.00  0.00      A    C
ATOM     40 HD11 LEU A   3       8.170   2.189   2.612  1.00  0.00      A    H
ATOM     41 HD12 LEU A   3       9.853   2.323   3.137  1.00  0.00      A    H
ATOM     42 HD13 LEU A   3       9.471   2.163   1.383  1.00  0.00      A    H
ATOM     43  CD2 LEU A   3       8.694  -0.182   3.841  1.00  0.00      A    C
ATOM     44 HD21 LEU A   3       8.413  -1.257   3.867  1.00  0.00      A    H
ATOM     45 HD22 LEU A   3       9.470   0.164   4.557  1.00  0.00      A    H
ATOM     46 HD23 LEU A   3       7.704   0.303   3.974  1.00  0.00      A    H
ATOM     47  C   LEU A   3       7.648  -2.083  -0.090  1.00  0.00      A    C
ATOM     48  O   LEU A   3       8.182  -2.668  -1.023  1.00  0.00      A    O
ATOM     49  N   PRO A   4       6.388  -1.745  -0.288  1.00  0.00      A    N
ATOM     50  CD  PRO A   4       5.372  -1.642   0.790  1.00  0.00      A    C
ATOM     51  HD1 PRO A   4       5.201  -0.561   0.984  1.00  0.00      A    H
ATOM     52  HD2 PRO A   4       5.620  -2.266   1.675  1.00  0.00      A    H
ATOM     53  CA  PRO A   4       5.770  -1.833  -1.641  1.00  0.00      A    C
ATOM     54  HA  PRO A   4       6.022  -2.780  -2.094  1.00  0.00      A    H
ATOM     55  CB  PRO A   4       4.242  -1.973  -1.401  1.00  0.00      A    C
ATOM     56  HB1 PRO A   4       3.803  -0.988  -1.668  1.00  0.00      A    H
ATOM     57  HB2 PRO A   4       3.775  -2.671  -2.128  1.00  0.00      A    H
ATOM     58  CG  PRO A   4       4.126  -2.325   0.074  1.00  0.00      A    C
ATOM     59  HG1 PRO A   4       3.140  -2.247   0.579  1.00  0.00      A    H
ATOM     60  HG2 PRO A   4       4.312  -3.421   0.073  1.00  0.00      A    H
ATOM     61  C   PRO A   4       6.166  -0.674  -2.620  1.00  0.00      A    C
ATOM     62  O   PRO A   4       6.587   0.412  -2.161  1.00  0.00      A    O
ATOM     63  N   LEU A   5       5.991  -0.877  -3.928  1.00  0.00      A    N
ATOM     64  HN  LEU A   5       5.477  -1.650  -4.291  1.00  0.00      A    H
ATOM     65  CA  LEU A   5       6.330   0.071  -4.965  1.00  0.00      A    C
ATOM     66  HA  LEU A   5       7.256   0.517  -4.634  1.00  0.00      A    H
ATOM     67  CB  LEU A   5       6.316  -0.612  -6.343  1.00  0.00      A    C
ATOM     68  HB1 LEU A   5       5.312  -0.834  -6.763  1.00  0.00      A    H
ATOM     69  HB2 LEU A   5       6.812   0.181  -6.943  1.00  0.00      A    H
ATOM     70  CG  LEU A   5       7.294  -1.749  -6.482  1.00  0.00      A    C
ATOM     71  HG  LEU A   5       7.195  -2.428  -5.608  1.00  0.00      A    H
ATOM     72  CD1 LEU A   5       7.022  -2.371  -7.843  1.00  0.00      A    C
ATOM     73 HD11 LEU A   5       6.770  -1.549  -8.547  1.00  0.00      A    H
ATOM     74 HD12 LEU A   5       7.906  -2.896  -8.264  1.00  0.00      A    H
ATOM     75 HD13 LEU A   5       6.175  -3.082  -7.952  1.00  0.00      A    H
ATOM     76  CD2 LEU A   5       8.755  -1.327  -6.431  1.00  0.00      A    C
ATOM     77 HD21 LEU A   5       9.029  -0.864  -7.403  1.00  0.00      A    H
ATOM     78 HD22 LEU A   5       8.990  -0.579  -5.643  1.00  0.00      A    H
ATOM     79 HD23 LEU A   5       9.334  -2.263  -6.282  1.00  0.00      A    H
ATOM     80  C   LEU A   5       5.323   1.219  -5.095  1.00  0.00      A    C
ATOM     81  O   LEU A   5       5.585   2.399  -5.336  1.00  0.00      A    O
ATOM     82  N   SER A   6       4.106   0.870  -4.942  1.00  0.00      A    N
ATOM     83  HN  SER A   6       3.858  -0.085  -4.796  1.00  0.00      A    H
ATOM     84  CA  SER A   6       2.924   1.636  -5.078  1.00  0.00      A    C
ATOM     85  HA  SER A   6       3.148   2.693  -5.067  1.00  0.00      A    H
ATOM     86  CB  SER A   6       2.023   1.224  -6.322  1.00  0.00      A    C
ATOM     87  HB1 SER A   6       2.732   1.218  -7.177  1.00  0.00      A    H
ATOM     88  HB2 SER A   6       1.556   0.216  -6.297  1.00  0.00      A    H
ATOM     89  OG  SER A   6       1.050   2.187  -6.687  1.00  0.00      A    O
ATOM     90  HG1 SER A   6       0.496   1.667  -7.274  1.00  0.00      A    H
ATOM     91  C   SER A   6       2.225   1.347  -3.843  1.00  0.00      A    C
ATOM     92  O   SER A   6       2.277   0.209  -3.399  1.00  0.00      A    O
ATOM     93  N   VAL A   7       1.620   2.362  -3.213  1.00  0.00      A    N
ATOM     94  HN  VAL A   7       1.568   3.306  -3.530  1.00  0.00      A    H
ATOM     95  CA  VAL A   7       0.892   2.223  -2.056  1.00  0.00      A    C
ATOM     96  HA  VAL A   7       0.421   1.252  -2.063  1.00  0.00      A    H
ATOM     97  CB  VAL A   7       1.699   2.662  -0.777  1.00  0.00      A    C
ATOM     98  HB  VAL A   7       2.163   3.642  -1.021  1.00  0.00      A    H
ATOM     99  CG1 VAL A   7       0.876   2.862   0.479  1.00  0.00      A    C
ATOM    100 HG11 VAL A   7       1.441   3.328   1.314  1.00  0.00      A    H
ATOM    101 HG12 VAL A   7       0.058   3.598   0.324  1.00  0.00      A    H
ATOM    102 HG13 VAL A   7       0.475   1.881   0.814  1.00  0.00      A    H
ATOM    103  CG2 VAL A   7       2.856   1.666  -0.478  1.00  0.00      A    C
ATOM    104 HG21 VAL A   7       3.580   2.090   0.250  1.00  0.00      A    H
ATOM    105 HG22 VAL A   7       2.584   0.685  -0.033  1.00  0.00      A    H
ATOM    106 HG23 VAL A   7       3.466   1.401  -1.368  1.00  0.00      A    H
ATOM    107  C   VAL A   7      -0.318   3.225  -2.232  1.00  0.00      A    C
ATOM    108  O   VAL A   7      -0.091   4.383  -2.609  1.00  0.00      A    O
ATOM    109  N   ASP A   8      -1.548   2.724  -2.087  1.00  0.00      A    N
ATOM    110  HN  ASP A   8      -1.792   1.798  -1.810  1.00  0.00      A    H
ATOM    111  CA  ASP A   8      -2.703   3.568  -2.268  1.00  0.00      A    C
ATOM    112  HA  ASP A   8      -2.378   4.580  -2.080  1.00  0.00      A    H
ATOM    113  CB  ASP A   8      -3.256   3.429  -3.701  1.00  0.00      A    C
ATOM    114  HB1 ASP A   8      -2.408   3.486  -4.417  1.00  0.00      A    H
ATOM    115  HB2 ASP A   8      -3.845   2.491  -3.775  1.00  0.00      A    H
ATOM    116  CG  ASP A   8      -4.249   4.480  -3.998  1.00  0.00      A    C
ATOM    117  OD1 ASP A   8      -5.169   4.785  -3.218  1.00  0.00      A    O
ATOM    118  OD2 ASP A   8      -4.066   4.998  -5.149  1.00  0.00      A    O
ATOM    119  C   ASP A   8      -3.848   3.231  -1.163  1.00  0.00      A    C
ATOM    120  O   ASP A   8      -4.499   2.217  -1.290  1.00  0.00      A    O
ATOM    121  N   TRP A   9      -3.993   3.948  -0.037  1.00  0.00      A    N
ATOM    122  HN  TRP A   9      -3.608   4.868  -0.063  1.00  0.00      A    H
ATOM    123  CA  TRP A   9      -4.730   3.445   1.106  1.00  0.00      A    C
ATOM    124  HA  TRP A   9      -4.685   2.367   1.150  1.00  0.00      A    H
ATOM    125  CB  TRP A   9      -4.217   3.971   2.446  1.00  0.00      A    C
ATOM    126  HB1 TRP A   9      -4.178   5.081   2.423  1.00  0.00      A    H
ATOM    127  HB2 TRP A   9      -4.951   3.628   3.205  1.00  0.00      A    H
ATOM    128  CG  TRP A   9      -2.897   3.342   2.851  1.00  0.00      A    C
ATOM    129  CD1 TRP A   9      -1.632   3.827   2.948  1.00  0.00      A    C
ATOM    130  HD1 TRP A   9      -1.245   4.690   2.426  1.00  0.00      A    H
ATOM    131  NE1 TRP A   9      -0.865   2.966   3.664  1.00  0.00      A    N
ATOM    132  HE1 TRP A   9       0.085   3.085   3.853  1.00  0.00      A    H
ATOM    133  CE2 TRP A   9      -1.583   1.837   3.991  1.00  0.00      A    C
ATOM    134  CD2 TRP A   9      -2.933   2.060   3.533  1.00  0.00      A    C
ATOM    135  CE3 TRP A   9      -3.888   1.071   3.622  1.00  0.00      A    C
ATOM    136  HE3 TRP A   9      -4.872   1.109   3.179  1.00  0.00      A    H
ATOM    137  CZ3 TRP A   9      -3.594  -0.066   4.379  1.00  0.00      A    C
ATOM    138  HZ3 TRP A   9      -4.355  -0.797   4.610  1.00  0.00      A    H
ATOM    139  CZ2 TRP A   9      -1.221   0.676   4.673  1.00  0.00      A    C
ATOM    140  HZ2 TRP A   9      -0.205   0.421   4.937  1.00  0.00      A    H
ATOM    141  CH2 TRP A   9      -2.273  -0.215   4.931  1.00  0.00      A    C
ATOM    142  HH2 TRP A   9      -1.998  -1.148   5.401  1.00  0.00      A    H
ATOM    143  C   TRP A   9      -6.186   3.766   0.951  1.00  0.00      A    C
ATOM    144  O   TRP A   9      -7.017   3.390   1.733  1.00  0.00      A    O
ATOM    145  N   ARG A  10      -6.604   4.473  -0.088  1.00  0.00      A    N
ATOM    146  HN  ARG A  10      -5.868   4.681  -0.727  1.00  0.00      A    H
ATOM    147  CA  ARG A  10      -7.924   4.599  -0.576  1.00  0.00      A    C
ATOM    148  HA  ARG A  10      -8.598   4.936   0.197  1.00  0.00      A    H
ATOM    149  CB  ARG A  10      -7.989   5.640  -1.665  1.00  0.00      A    C
ATOM    150  HB1 ARG A  10      -7.458   5.278  -2.572  1.00  0.00      A    H
ATOM    151  HB2 ARG A  10      -9.030   5.909  -1.944  1.00  0.00      A    H
ATOM    152  CG  ARG A  10      -7.398   6.997  -1.185  1.00  0.00      A    C
ATOM    153  HG1 ARG A  10      -8.098   7.358  -0.401  1.00  0.00      A    H
ATOM    154  HG2 ARG A  10      -6.356   6.879  -0.817  1.00  0.00      A    H
ATOM    155  CD  ARG A  10      -7.356   7.975  -2.351  1.00  0.00      A    C
ATOM    156  HD1 ARG A  10      -8.372   8.037  -2.795  1.00  0.00      A    H
ATOM    157  HD2 ARG A  10      -7.061   9.014  -2.091  1.00  0.00      A    H
ATOM    158  NE  ARG A  10      -6.363   7.516  -3.393  1.00  0.00      A    N
ATOM    159  HE  ARG A  10      -6.215   6.534  -3.506  1.00  0.00      A    H
ATOM    160  CZ  ARG A  10      -5.750   8.179  -4.440  1.00  0.00      A    C
ATOM    161  NH1 ARG A  10      -6.222   9.363  -4.769  1.00  0.00      A    N
ATOM    162 HH11 ARG A  10      -7.112   9.647  -4.413  1.00  0.00      A    H
ATOM    163 HH12 ARG A  10      -6.227   9.651  -5.726  1.00  0.00      A    H
ATOM    164  NH2 ARG A  10      -4.966   7.524  -5.285  1.00  0.00      A    N
ATOM    165 HH21 ARG A  10      -4.604   6.615  -5.078  1.00  0.00      A    H
ATOM    166 HH22 ARG A  10      -4.893   7.878  -6.217  1.00  0.00      A    H
ATOM    167  C   ARG A  10      -8.324   3.331  -1.259  1.00  0.00      A    C
ATOM    168  O   ARG A  10      -9.324   2.644  -1.007  1.00  0.00      A    O
ATOM    169  N   LEU A  11      -7.399   2.834  -2.151  1.00  0.00      A    N
ATOM    170  HN  LEU A  11      -6.646   3.415  -2.449  1.00  0.00      A    H
ATOM    171  CA  LEU A  11      -7.615   1.609  -2.960  1.00  0.00      A    C
ATOM    172  HA  LEU A  11      -8.580   1.755  -3.422  1.00  0.00      A    H
ATOM    173  CB  LEU A  11      -6.581   1.444  -4.112  1.00  0.00      A    C
ATOM    174  HB1 LEU A  11      -6.401   2.454  -4.537  1.00  0.00      A    H
ATOM    175  HB2 LEU A  11      -5.617   1.034  -3.741  1.00  0.00      A    H
ATOM    176  CG  LEU A  11      -7.018   0.604  -5.310  1.00  0.00      A    C
ATOM    177  HG  LEU A  11      -7.261  -0.394  -4.887  1.00  0.00      A    H
ATOM    178  CD1 LEU A  11      -8.294   1.031  -6.167  1.00  0.00      A    C
ATOM    179 HD11 LEU A  11      -9.166   1.000  -5.479  1.00  0.00      A    H
ATOM    180 HD12 LEU A  11      -8.214   2.015  -6.676  1.00  0.00      A    H
ATOM    181 HD13 LEU A  11      -8.500   0.308  -6.985  1.00  0.00      A    H
ATOM    182  CD2 LEU A  11      -5.765   0.394  -6.174  1.00  0.00      A    C
ATOM    183 HD21 LEU A  11      -5.840  -0.158  -7.135  1.00  0.00      A    H
ATOM    184 HD22 LEU A  11      -5.223   1.328  -6.438  1.00  0.00      A    H
ATOM    185 HD23 LEU A  11      -4.932  -0.114  -5.642  1.00  0.00      A    H
ATOM    186  C   LEU A  11      -7.781   0.381  -2.130  1.00  0.00      A    C
ATOM    187  O   LEU A  11      -8.637  -0.485  -2.386  1.00  0.00      A    O
ATOM    188  N   ARG A  12      -7.004   0.307  -1.054  1.00  0.00      A    N
ATOM    189  HN  ARG A  12      -6.341   1.014  -0.821  1.00  0.00      A    H
ATOM    190  CA  ARG A  12      -7.127  -0.690  -0.017  1.00  0.00      A    C
ATOM    191  HA  ARG A  12      -7.320  -1.618  -0.536  1.00  0.00      A    H
ATOM    192  CB  ARG A  12      -5.932  -0.719   0.990  1.00  0.00      A    C
ATOM    193  HB1 ARG A  12      -5.801   0.310   1.389  1.00  0.00      A    H
ATOM    194  HB2 ARG A  12      -6.029  -1.416   1.849  1.00  0.00      A    H
ATOM    195  CG  ARG A  12      -4.563  -0.875   0.339  1.00  0.00      A    C
ATOM    196  HG1 ARG A  12      -4.370   0.086  -0.185  1.00  0.00      A    H
ATOM    197  HG2 ARG A  12      -3.823  -0.942   1.164  1.00  0.00      A    H
ATOM    198  CD  ARG A  12      -4.379  -2.174  -0.487  1.00  0.00      A    C
ATOM    199  HD1 ARG A  12      -5.102  -2.130  -1.329  1.00  0.00      A    H
ATOM    200  HD2 ARG A  12      -3.379  -2.259  -0.965  1.00  0.00      A    H
ATOM    201  NE  ARG A  12      -4.688  -3.451   0.244  1.00  0.00      A    N
ATOM    202  HE  ARG A  12      -4.919  -3.390   1.215  1.00  0.00      A    H
ATOM    203  CZ  ARG A  12      -4.431  -4.676  -0.136  1.00  0.00      A    C
ATOM    204  NH1 ARG A  12      -4.051  -4.930  -1.369  1.00  0.00      A    N
ATOM    205 HH11 ARG A  12      -4.087  -4.177  -2.026  1.00  0.00      A    H
ATOM    206 HH12 ARG A  12      -3.840  -5.879  -1.604  1.00  0.00      A    H
ATOM    207  NH2 ARG A  12      -4.310  -5.608   0.763  1.00  0.00      A    N
ATOM    208 HH21 ARG A  12      -4.408  -5.349   1.724  1.00  0.00      A    H
ATOM    209 HH22 ARG A  12      -4.243  -6.564   0.477  1.00  0.00      A    H
ATOM    210  C   ARG A  12      -8.351  -0.627   0.832  1.00  0.00      A    C
ATOM    211  O   ARG A  12      -8.576  -1.586   1.555  1.00  0.00      A    O
ATOM    212  N   GLY A  13      -9.152   0.443   0.757  1.00  0.00      A    N
ATOM    213  HN  GLY A  13      -8.841   1.169   0.148  1.00  0.00      A    H
ATOM    214  CA  GLY A  13     -10.305   0.689   1.580  1.00  0.00      A    C
ATOM    215  HA1 GLY A  13     -10.961   1.444   1.172  1.00  0.00      A    H
ATOM    216  HA2 GLY A  13     -10.833  -0.248   1.683  1.00  0.00      A    H
ATOM    217  C   GLY A  13      -9.950   1.081   2.957  1.00  0.00      A    C
ATOM    218  O   GLY A  13     -10.625   0.604   3.926  1.00  0.00      A    O
ATOM    219  N   ALA A  14      -8.982   1.962   3.207  1.00  0.00      A    N
ATOM    220  HN  ALA A  14      -8.420   2.279   2.446  1.00  0.00      A    H
ATOM    221  CA  ALA A  14      -8.670   2.345   4.558  1.00  0.00      A    C
ATOM    222  HA  ALA A  14      -9.115   1.703   5.303  1.00  0.00      A    H
ATOM    223  CB  ALA A  14      -7.120   2.121   4.837  1.00  0.00      A    C
ATOM    224  HB1 ALA A  14      -6.709   1.089   4.881  1.00  0.00      A    H
ATOM    225  HB2 ALA A  14      -6.524   2.580   4.019  1.00  0.00      A    H
ATOM    226  HB3 ALA A  14      -6.902   2.529   5.847  1.00  0.00      A    H
ATOM    227  C   ALA A  14      -8.983   3.779   4.915  1.00  0.00      A    C
ATOM    228  O   ALA A  14      -9.620   4.068   5.973  1.00  0.00      A    O
ATOM    229  N   VAL A  15      -8.475   4.763   4.098  1.00  0.00      A    N
ATOM    230  HN  VAL A  15      -7.848   4.596   3.342  1.00  0.00      A    H
ATOM    231  CA  VAL A  15      -8.755   6.190   4.312  1.00  0.00      A    C
ATOM    232  HA  VAL A  15      -8.772   6.203   5.392  1.00  0.00      A    H
ATOM    233  CB  VAL A  15      -7.627   7.090   3.953  1.00  0.00      A    C
ATOM    234  HB  VAL A  15      -6.685   6.659   4.356  1.00  0.00      A    H
ATOM    235  CG1 VAL A  15      -7.389   7.270   2.469  1.00  0.00      A    C
ATOM    236 HG11 VAL A  15      -6.535   7.917   2.173  1.00  0.00      A    H
ATOM    237 HG12 VAL A  15      -7.427   6.300   1.928  1.00  0.00      A    H
ATOM    238 HG13 VAL A  15      -8.201   7.816   1.943  1.00  0.00      A    H
ATOM    239  CG2 VAL A  15      -7.782   8.508   4.562  1.00  0.00      A    C
ATOM    240 HG21 VAL A  15      -8.740   8.977   4.253  1.00  0.00      A    H
ATOM    241 HG22 VAL A  15      -7.918   8.360   5.654  1.00  0.00      A    H
ATOM    242 HG23 VAL A  15      -6.954   9.238   4.430  1.00  0.00      A    H
ATOM    243  C   VAL A  15     -10.109   6.618   3.715  1.00  0.00      A    C
ATOM    244  O   VAL A  15     -10.518   6.034   2.715  1.00  0.00      A    O
ATOM    245  N   ASN A  16     -10.812   7.494   4.458  1.00  0.00      A    N
ATOM    246  HN  ASN A  16     -10.420   7.979   5.236  1.00  0.00      A    H
ATOM    247  CA  ASN A  16     -12.148   7.889   4.177  1.00  0.00      A    C
ATOM    248  HA  ASN A  16     -12.609   7.167   3.519  1.00  0.00      A    H
ATOM    249  CB  ASN A  16     -12.956   7.769   5.477  1.00  0.00      A    C
ATOM    250  HB1 ASN A  16     -14.045   7.765   5.255  1.00  0.00      A    H
ATOM    251  HB2 ASN A  16     -12.669   6.730   5.746  1.00  0.00      A    H
ATOM    252  CG  ASN A  16     -12.474   8.689   6.589  1.00  0.00      A    C
ATOM    253  OD1 ASN A  16     -11.258   8.854   6.810  1.00  0.00      A    O
ATOM    254  ND2 ASN A  16     -13.460   9.414   7.263  1.00  0.00      A    N
ATOM    255 HD21 ASN A  16     -13.075   9.871   8.064  1.00  0.00      A    H
ATOM    256 HD22 ASN A  16     -14.408   9.232   7.001  1.00  0.00      A    H
ATOM    257  C   ASN A  16     -12.188   9.179   3.439  1.00  0.00      A    C
ATOM    258  O   ASN A  16     -11.172   9.826   3.332  1.00  0.00      A    O
ATOM    259  N   PRO A  17     -13.308   9.604   2.872  1.00  0.00      A    N
ATOM    260  CD  PRO A  17     -14.671   9.097   2.958  1.00  0.00      A    C
ATOM    261  HD1 PRO A  17     -15.257   9.765   3.625  1.00  0.00      A    H
ATOM    262  HD2 PRO A  17     -14.742   8.019   3.217  1.00  0.00      A    H
ATOM    263  CA  PRO A  17     -13.267  10.724   1.924  1.00  0.00      A    C
ATOM    264  HA  PRO A  17     -12.593  10.437   1.129  1.00  0.00      A    H
ATOM    265  CB  PRO A  17     -14.710  10.758   1.331  1.00  0.00      A    C
ATOM    266  HB1 PRO A  17     -15.397  11.529   1.742  1.00  0.00      A    H
ATOM    267  HB2 PRO A  17     -14.670  10.956   0.238  1.00  0.00      A    H
ATOM    268  CG  PRO A  17     -15.265   9.402   1.580  1.00  0.00      A    C
ATOM    269  HG1 PRO A  17     -16.373   9.352   1.524  1.00  0.00      A    H
ATOM    270  HG2 PRO A  17     -14.893   8.552   0.970  1.00  0.00      A    H
ATOM    271  C   PRO A  17     -12.896  12.093   2.451  1.00  0.00      A    C
ATOM    272  O   PRO A  17     -12.783  12.281   3.636  1.00  0.00      A    O
ATOM    273  N   ILE A  18     -12.722  13.159   1.737  1.00  0.00      A    N
ATOM    274  HN  ILE A  18     -12.778  13.060   0.746  1.00  0.00      A    H
ATOM    275  CA  ILE A  18     -12.556  14.467   2.270  1.00  0.00      A    C
ATOM    276  HA  ILE A  18     -11.973  14.487   3.179  1.00  0.00      A    H
ATOM    277  CB  ILE A  18     -11.997  15.439   1.249  1.00  0.00      A    C
ATOM    278  HB  ILE A  18     -12.398  15.312   0.221  1.00  0.00      A    H
ATOM    279  CG2 ILE A  18     -12.248  16.904   1.677  1.00  0.00      A    C
ATOM    280 HG21 ILE A  18     -11.673  17.565   0.993  1.00  0.00      A    H
ATOM    281 HG22 ILE A  18     -13.308  17.235   1.649  1.00  0.00      A    H
ATOM    282 HG23 ILE A  18     -11.856  16.989   2.713  1.00  0.00      A    H
ATOM    283  CG1 ILE A  18     -10.500  15.390   1.091  1.00  0.00      A    C
ATOM    284 HG11 ILE A  18     -10.061  16.330   0.693  1.00  0.00      A    H
ATOM    285 HG12 ILE A  18     -10.195  15.516   2.152  1.00  0.00      A    H
ATOM    286  CD  ILE A  18      -9.861  14.147   0.491  1.00  0.00      A    C
ATOM    287  HD1 ILE A  18     -10.125  13.973  -0.574  1.00  0.00      A    H
ATOM    288  HD2 ILE A  18      -8.772  14.356   0.564  1.00  0.00      A    H
ATOM    289  HD3 ILE A  18     -10.018  13.239   1.112  1.00  0.00      A    H
ATOM    290  C   ILE A  18     -13.973  14.809   2.631  1.00  0.00      A    C
ATOM    291  O   ILE A  18     -14.954  14.366   2.009  1.00  0.00      A    O
ATOM    292  N   LYS A  19     -14.083  15.606   3.789  1.00  0.00      A    N
ATOM    293  HN  LYS A  19     -13.218  15.934   4.159  1.00  0.00      A    H
ATOM    294  CA  LYS A  19     -15.270  16.049   4.412  1.00  0.00      A    C
ATOM    295  HA  LYS A  19     -16.070  15.441   4.018  1.00  0.00      A    H
ATOM    296  CB  LYS A  19     -15.147  15.811   5.953  1.00  0.00      A    C
ATOM    297  HB1 LYS A  19     -14.392  16.542   6.313  1.00  0.00      A    H
ATOM    298  HB2 LYS A  19     -16.112  15.983   6.477  1.00  0.00      A    H
ATOM    299  CG  LYS A  19     -14.578  14.424   6.314  1.00  0.00      A    C
ATOM    300  HG1 LYS A  19     -15.120  13.584   5.829  1.00  0.00      A    H
ATOM    301  HG2 LYS A  19     -13.533  14.428   5.936  1.00  0.00      A    H
ATOM    302  CD  LYS A  19     -14.488  14.218   7.848  1.00  0.00      A    C
ATOM    303  HD1 LYS A  19     -13.916  15.065   8.284  1.00  0.00      A    H
ATOM    304  HD2 LYS A  19     -15.505  14.446   8.233  1.00  0.00      A    H
ATOM    305  CE  LYS A  19     -13.914  12.905   8.299  1.00  0.00      A    C
ATOM    306  HE1 LYS A  19     -14.620  12.097   8.012  1.00  0.00      A    H
ATOM    307  HE2 LYS A  19     -12.868  12.727   7.970  1.00  0.00      A    H
ATOM    308  NZ  LYS A  19     -13.955  12.923   9.723  1.00  0.00      A    N
ATOM    309  HZ1 LYS A  19     -13.238  12.298  10.143  1.00  0.00      A    H
ATOM    310  HZ2 LYS A  19     -13.775  13.879  10.089  1.00  0.00      A    H
ATOM    311  HZ3 LYS A  19     -14.878  12.664  10.126  1.00  0.00      A    H
ATOM    312  C   LYS A  19     -15.652  17.504   4.085  1.00  0.00      A    C
ATOM    313  O   LYS A  19     -15.479  17.952   2.960  1.00  0.00      A    O
ATOM    314  N   ASN A  20     -16.130  18.309   5.032  1.00  0.00      A    N
ATOM    315  HN  ASN A  20     -16.329  18.107   5.988  1.00  0.00      A    H
ATOM    316  CA  ASN A  20     -16.168  19.722   4.709  1.00  0.00      A    C
ATOM    317  HA  ASN A  20     -15.353  20.044   4.079  1.00  0.00      A    H
ATOM    318  CB  ASN A  20     -17.502  20.177   4.038  1.00  0.00      A    C
ATOM    319  HB1 ASN A  20     -17.465  19.605   3.086  1.00  0.00      A    H
ATOM    320  HB2 ASN A  20     -18.262  19.928   4.810  1.00  0.00      A    H
ATOM    321  CG  ASN A  20     -17.448  21.663   3.712  1.00  0.00      A    C
ATOM    322  OD1 ASN A  20     -18.108  22.466   4.378  1.00  0.00      A    O
ATOM    323  ND2 ASN A  20     -16.599  22.048   2.699  1.00  0.00      A    N
ATOM    324 HD21 ASN A  20     -16.625  23.009   2.426  1.00  0.00      A    H
ATOM    325 HD22 ASN A  20     -15.967  21.399   2.275  1.00  0.00      A    H
ATOM    326  C   ASN A  20     -16.030  20.467   6.023  1.00  0.00      A    C
ATOM    327  O   ASN A  20     -16.752  20.340   6.991  1.00  0.00      A    O
ATOM    328  N   GLN A  21     -14.960  21.212   6.232  1.00  0.00      A    N
ATOM    329  HN  GLN A  21     -14.166  20.968   5.681  1.00  0.00      A    H
ATOM    330  CA  GLN A  21     -14.690  22.029   7.392  1.00  0.00      A    C
ATOM    331  HA  GLN A  21     -15.141  21.528   8.236  1.00  0.00      A    H
ATOM    332  CB  GLN A  21     -13.136  21.926   7.538  1.00  0.00      A    C
ATOM    333  HB1 GLN A  21     -12.628  22.538   6.762  1.00  0.00      A    H
ATOM    334  HB2 GLN A  21     -12.781  22.266   8.535  1.00  0.00      A    H
ATOM    335  CG  GLN A  21     -12.517  20.478   7.375  1.00  0.00      A    C
ATOM    336  HG1 GLN A  21     -12.534  20.166   6.309  1.00  0.00      A    H
ATOM    337  HG2 GLN A  21     -11.460  20.534   7.714  1.00  0.00      A    H
ATOM    338  CD  GLN A  21     -13.173  19.400   8.304  1.00  0.00      A    C
ATOM    339  OE1 GLN A  21     -13.820  18.520   7.706  1.00  0.00      A    O
ATOM    340  NE2 GLN A  21     -12.877  19.375   9.596  1.00  0.00      A    N
ATOM    341 HE21 GLN A  21     -13.156  18.669  10.247  1.00  0.00      A    H
ATOM    342 HE22 GLN A  21     -12.244  20.042   9.989  1.00  0.00      A    H
ATOM    343  C   GLN A  21     -15.074  23.537   7.367  1.00  0.00      A    C
ATOM    344  O   GLN A  21     -15.343  24.137   8.403  1.00  0.00      A    O
ATOM    345  N   GLY A  22     -14.970  24.149   6.150  1.00  0.00      A    N
ATOM    346  HN  GLY A  22     -14.550  23.696   5.367  1.00  0.00      A    H
ATOM    347  CA  GLY A  22     -15.345  25.536   5.970  1.00  0.00      A    C
ATOM    348  HA1 GLY A  22     -15.429  25.807   4.928  1.00  0.00      A    H
ATOM    349  HA2 GLY A  22     -16.285  25.641   6.491  1.00  0.00      A    H
ATOM    350  C   GLY A  22     -14.352  26.503   6.419  1.00  0.00      A    C
ATOM    351  O   GLY A  22     -13.164  26.299   6.159  1.00  0.00      A    O
ATOM    352  N   LYS A  23     -14.820  27.583   7.043  1.00  0.00      A    N
ATOM    353  HN  LYS A  23     -15.761  27.590   7.374  1.00  0.00      A    H
ATOM    354  CA  LYS A  23     -13.908  28.691   7.457  1.00  0.00      A    C
ATOM    355  HA  LYS A  23     -13.188  28.823   6.663  1.00  0.00      A    H
ATOM    356  CB  LYS A  23     -14.731  29.873   7.935  1.00  0.00      A    C
ATOM    357  HB1 LYS A  23     -15.546  29.499   8.591  1.00  0.00      A    H
ATOM    358  HB2 LYS A  23     -14.121  30.636   8.464  1.00  0.00      A    H
ATOM    359  CG  LYS A  23     -15.451  30.677   6.799  1.00  0.00      A    C
ATOM    360  HG1 LYS A  23     -14.644  30.998   6.105  1.00  0.00      A    H
ATOM    361  HG2 LYS A  23     -16.143  29.958   6.311  1.00  0.00      A    H
ATOM    362  CD  LYS A  23     -16.352  31.726   7.452  1.00  0.00      A    C
ATOM    363  HD1 LYS A  23     -16.864  31.199   8.286  1.00  0.00      A    H
ATOM    364  HD2 LYS A  23     -15.592  32.442   7.830  1.00  0.00      A    H
ATOM    365  CE  LYS A  23     -17.282  32.461   6.624  1.00  0.00      A    C
ATOM    366  HE1 LYS A  23     -16.761  32.833   5.716  1.00  0.00      A    H
ATOM    367  HE2 LYS A  23     -18.127  31.786   6.371  1.00  0.00      A    H
ATOM    368  NZ  LYS A  23     -17.922  33.587   7.269  1.00  0.00      A    N
ATOM    369  HZ1 LYS A  23     -17.243  34.315   7.571  1.00  0.00      A    H
ATOM    370  HZ2 LYS A  23     -18.594  34.026   6.608  1.00  0.00      A    H
ATOM    371  HZ3 LYS A  23     -18.479  33.321   8.105  1.00  0.00      A    H
ATOM    372  C   LYS A  23     -13.062  28.396   8.642  1.00  0.00      A    C
ATOM    373  O   LYS A  23     -11.912  28.764   8.644  1.00  0.00      A    O
ATOM    374  N   CYS A  24     -13.579  27.765   9.745  1.00  0.00      A    N
ATOM    375  HN  CYS A  24     -14.531  27.473   9.703  1.00  0.00      A    H
ATOM    376  CA  CYS A  24     -12.876  27.290  10.942  1.00  0.00      A    C
ATOM    377  HA  CYS A  24     -12.602  28.169  11.506  1.00  0.00      A    H
ATOM    378  CB  CYS A  24     -13.824  26.358  11.700  1.00  0.00      A    C
ATOM    379  HB1 CYS A  24     -14.742  26.937  11.939  1.00  0.00      A    H
ATOM    380  HB2 CYS A  24     -14.264  25.558  11.068  1.00  0.00      A    H
ATOM    381  SG  CYS A  24     -12.952  25.678  13.145  1.00  0.00      A    S
ATOM    382  C   CYS A  24     -11.643  26.567  10.474  1.00  0.00      A    C
ATOM    383  O   CYS A  24     -11.762  25.626   9.701  1.00  0.00      A    O
ATOM    384  N   GLY A  25     -10.515  26.913  11.070  1.00  0.00      A    N
ATOM    385  HN  GLY A  25     -10.500  27.795  11.534  1.00  0.00      A    H
ATOM    386  CA  GLY A  25      -9.171  26.422  10.710  1.00  0.00      A    C
ATOM    387  HA1 GLY A  25      -9.064  26.161   9.668  1.00  0.00      A    H
ATOM    388  HA2 GLY A  25      -8.344  27.057  10.994  1.00  0.00      A    H
ATOM    389  C   GLY A  25      -8.784  25.162  11.454  1.00  0.00      A    C
ATOM    390  O   GLY A  25      -7.718  25.051  12.014  1.00  0.00      A    O
ATOM    391  N   SER A  26      -9.670  24.134  11.374  1.00  0.00      A    N
ATOM    392  HN  SER A  26     -10.572  24.226  10.959  1.00  0.00      A    H
ATOM    393  CA  SER A  26      -9.533  22.874  12.046  1.00  0.00      A    C
ATOM    394  HA  SER A  26      -9.122  22.947  13.042  1.00  0.00      A    H
ATOM    395  CB  SER A  26     -10.872  22.190  12.349  1.00  0.00      A    C
ATOM    396  HB1 SER A  26     -10.772  21.199  12.842  1.00  0.00      A    H
ATOM    397  HB2 SER A  26     -11.409  22.786  13.118  1.00  0.00      A    H
ATOM    398  OG  SER A  26     -11.543  21.914  11.103  1.00  0.00      A    O
ATOM    399  HG1 SER A  26     -12.492  21.999  11.226  1.00  0.00      A    H
ATOM    400  C   SER A  26      -8.623  21.776  11.314  1.00  0.00      A    C
ATOM    401  O   SER A  26      -8.942  20.609  11.297  1.00  0.00      A    O
ATOM    402  N   CYS A  27      -7.499  22.181  10.679  1.00  0.00      A    N
ATOM    403  HN  CYS A  27      -7.256  23.145  10.609  1.00  0.00      A    H
ATOM    404  CA  CYS A  27      -6.599  21.334   9.855  1.00  0.00      A    C
ATOM    405  HA  CYS A  27      -7.328  20.747   9.316  1.00  0.00      A    H
ATOM    406  CB  CYS A  27      -5.887  22.277   8.903  1.00  0.00      A    C
ATOM    407  HB1 CYS A  27      -5.334  21.573   8.245  1.00  0.00      A    H
ATOM    408  HB2 CYS A  27      -6.737  22.696   8.324  1.00  0.00      A    H
ATOM    409  SG  CYS A  27      -4.752  23.565   9.652  1.00  0.00      A    S
ATOM    410  C   CYS A  27      -5.715  20.399  10.552  1.00  0.00      A    C
ATOM    411  O   CYS A  27      -5.649  19.206  10.338  1.00  0.00      A    O
ATOM    412  N   TRP A  28      -5.167  21.042  11.635  1.00  0.00      A    N
ATOM    413  HN  TRP A  28      -5.183  22.038  11.639  1.00  0.00      A    H
ATOM    414  CA  TRP A  28      -4.385  20.378  12.676  1.00  0.00      A    C
ATOM    415  HA  TRP A  28      -3.486  20.005  12.207  1.00  0.00      A    H
ATOM    416  CB  TRP A  28      -3.941  21.380  13.800  1.00  0.00      A    C
ATOM    417  HB1 TRP A  28      -3.165  20.942  14.464  1.00  0.00      A    H
ATOM    418  HB2 TRP A  28      -3.399  22.218  13.313  1.00  0.00      A    H
ATOM    419  CG  TRP A  28      -5.167  21.945  14.580  1.00  0.00      A    C
ATOM    420  CD1 TRP A  28      -6.109  22.880  14.271  1.00  0.00      A    C
ATOM    421  HD1 TRP A  28      -5.994  23.547  13.430  1.00  0.00      A    H
ATOM    422  NE1 TRP A  28      -6.885  23.090  15.355  1.00  0.00      A    N
ATOM    423  HE1 TRP A  28      -7.650  23.693  15.417  1.00  0.00      A    H
ATOM    424  CE2 TRP A  28      -6.674  22.095  16.332  1.00  0.00      A    C
ATOM    425  CD2 TRP A  28      -5.527  21.416  15.874  1.00  0.00      A    C
ATOM    426  CE3 TRP A  28      -5.105  20.365  16.582  1.00  0.00      A    C
ATOM    427  HE3 TRP A  28      -4.225  19.779  16.362  1.00  0.00      A    H
ATOM    428  CZ3 TRP A  28      -5.742  20.040  17.790  1.00  0.00      A    C
ATOM    429  HZ3 TRP A  28      -5.338  19.258  18.415  1.00  0.00      A    H
ATOM    430  CZ2 TRP A  28      -7.411  21.735  17.450  1.00  0.00      A    C
ATOM    431  HZ2 TRP A  28      -8.311  22.268  17.716  1.00  0.00      A    H
ATOM    432  CH2 TRP A  28      -6.943  20.634  18.197  1.00  0.00      A    C
ATOM    433  HH2 TRP A  28      -7.449  20.304  19.092  1.00  0.00      A    H
ATOM    434  C   TRP A  28      -5.043  19.101  13.228  1.00  0.00      A    C
ATOM    435  O   TRP A  28      -4.543  17.980  13.297  1.00  0.00      A    O
ATOM    436  N   ALA A  29      -6.393  19.282  13.542  1.00  0.00      A    N
ATOM    437  HN  ALA A  29      -6.725  20.221  13.601  1.00  0.00      A    H
ATOM    438  CA  ALA A  29      -7.314  18.310  14.161  1.00  0.00      A    C
ATOM    439  HA  ALA A  29      -6.716  17.855  14.937  1.00  0.00      A    H
ATOM    440  CB  ALA A  29      -8.651  18.977  14.495  1.00  0.00      A    C
ATOM    441  HB1 ALA A  29      -8.507  19.721  15.307  1.00  0.00      A    H
ATOM    442  HB2 ALA A  29      -9.044  19.538  13.621  1.00  0.00      A    H
ATOM    443  HB3 ALA A  29      -9.371  18.202  14.833  1.00  0.00      A    H
ATOM    444  C   ALA A  29      -7.646  17.199  13.154  1.00  0.00      A    C
ATOM    445  O   ALA A  29      -7.537  16.022  13.486  1.00  0.00      A    O
ATOM    446  N   PHE A  30      -7.934  17.548  11.932  1.00  0.00      A    N
ATOM    447  HN  PHE A  30      -8.050  18.497  11.648  1.00  0.00      A    H
ATOM    448  CA  PHE A  30      -8.089  16.771  10.805  1.00  0.00      A    C
ATOM    449  HA  PHE A  30      -8.883  16.101  11.103  1.00  0.00      A    H
ATOM    450  CB  PHE A  30      -8.536  17.689   9.581  1.00  0.00      A    C
ATOM    451  HB1 PHE A  30      -9.228  18.450  10.002  1.00  0.00      A    H
ATOM    452  HB2 PHE A  30      -7.659  18.167   9.095  1.00  0.00      A    H
ATOM    453  CG  PHE A  30      -9.188  16.891   8.574  1.00  0.00      A    C
ATOM    454  CD1 PHE A  30     -10.578  16.677   8.540  1.00  0.00      A    C
ATOM    455  HD1 PHE A  30     -11.124  17.097   9.372  1.00  0.00      A    H
ATOM    456  CE1 PHE A  30     -11.230  15.973   7.541  1.00  0.00      A    C
ATOM    457  HE1 PHE A  30     -12.307  16.006   7.604  1.00  0.00      A    H
ATOM    458  CZ  PHE A  30     -10.512  15.425   6.485  1.00  0.00      A    C
ATOM    459  HZ  PHE A  30     -11.049  14.869   5.731  1.00  0.00      A    H
ATOM    460  CD2 PHE A  30      -8.465  16.295   7.502  1.00  0.00      A    C
ATOM    461  HD2 PHE A  30      -7.393  16.418   7.486  1.00  0.00      A    H
ATOM    462  CE2 PHE A  30      -9.137  15.576   6.493  1.00  0.00      A    C
ATOM    463  HE2 PHE A  30      -8.531  15.226   5.670  1.00  0.00      A    H
ATOM    464  C   PHE A  30      -6.877  15.836  10.457  1.00  0.00      A    C
ATOM    465  O   PHE A  30      -6.953  14.606  10.278  1.00  0.00      A    O
ATOM    466  N   SER A  31      -5.718  16.416  10.376  1.00  0.00      A    N
ATOM    467  HN  SER A  31      -5.778  17.411  10.348  1.00  0.00      A    H
ATOM    468  CA  SER A  31      -4.439  15.768  10.161  1.00  0.00      A    C
ATOM    469  HA  SER A  31      -4.446  15.375   9.155  1.00  0.00      A    H
ATOM    470  CB  SER A  31      -3.206  16.758  10.418  1.00  0.00      A    C
ATOM    471  HB1 SER A  31      -3.486  17.719   9.935  1.00  0.00      A    H
ATOM    472  HB2 SER A  31      -2.878  17.139  11.409  1.00  0.00      A    H
ATOM    473  OG  SER A  31      -2.005  16.315   9.721  1.00  0.00      A    O
ATOM    474  HG1 SER A  31      -2.215  16.059   8.819  1.00  0.00      A    H
ATOM    475  C   SER A  31      -4.206  14.680  11.145  1.00  0.00      A    C
ATOM    476  O   SER A  31      -3.806  13.551  10.747  1.00  0.00      A    O
ATOM    477  N   ALA A  32      -4.495  14.922  12.436  1.00  0.00      A    N
ATOM    478  HN  ALA A  32      -4.757  15.812  12.800  1.00  0.00      A    H
ATOM    479  CA  ALA A  32      -4.423  13.890  13.429  1.00  0.00      A    C
ATOM    480  HA  ALA A  32      -3.441  13.443  13.376  1.00  0.00      A    H
ATOM    481  CB  ALA A  32      -4.401  14.557  14.803  1.00  0.00      A    C
ATOM    482  HB1 ALA A  32      -3.351  14.912  14.878  1.00  0.00      A    H
ATOM    483  HB2 ALA A  32      -4.960  15.514  14.889  1.00  0.00      A    H
ATOM    484  HB3 ALA A  32      -4.581  13.908  15.687  1.00  0.00      A    H
ATOM    485  C   ALA A  32      -5.561  12.889  13.268  1.00  0.00      A    C
ATOM    486  O   ALA A  32      -5.417  11.691  13.210  1.00  0.00      A    O
ATOM    487  N   VAL A  33      -6.868  13.325  13.332  1.00  0.00      A    N
ATOM    488  HN  VAL A  33      -7.149  14.245  13.592  1.00  0.00      A    H
ATOM    489  CA  VAL A  33      -8.045  12.432  13.304  1.00  0.00      A    C
ATOM    490  HA  VAL A  33      -7.986  11.738  14.130  1.00  0.00      A    H
ATOM    491  CB  VAL A  33      -9.317  13.381  13.399  1.00  0.00      A    C
ATOM    492  HB  VAL A  33      -9.141  14.148  12.614  1.00  0.00      A    H
ATOM    493  CG1 VAL A  33     -10.575  12.550  13.186  1.00  0.00      A    C
ATOM    494 HG11 VAL A  33     -10.437  12.050  12.203  1.00  0.00      A    H
ATOM    495 HG12 VAL A  33     -10.718  11.845  14.032  1.00  0.00      A    H
ATOM    496 HG13 VAL A  33     -11.463  13.200  13.035  1.00  0.00      A    H
ATOM    497  CG2 VAL A  33      -9.341  14.005  14.851  1.00  0.00      A    C
ATOM    498 HG21 VAL A  33      -8.393  14.484  15.176  1.00  0.00      A    H
ATOM    499 HG22 VAL A  33     -10.012  14.862  15.074  1.00  0.00      A    H
ATOM    500 HG23 VAL A  33      -9.551  13.246  15.634  1.00  0.00      A    H
ATOM    501  C   VAL A  33      -8.059  11.496  12.103  1.00  0.00      A    C
ATOM    502  O   VAL A  33      -8.315  10.285  12.196  1.00  0.00      A    O
ATOM    503  N   GLY A  34      -7.709  12.030  10.890  1.00  0.00      A    N
ATOM    504  HN  GLY A  34      -7.452  12.992  10.940  1.00  0.00      A    H
ATOM    505  CA  GLY A  34      -7.747  11.484   9.540  1.00  0.00      A    C
ATOM    506  HA1 GLY A  34      -8.775  11.354   9.235  1.00  0.00      A    H
ATOM    507  HA2 GLY A  34      -7.337  12.193   8.835  1.00  0.00      A    H
ATOM    508  C   GLY A  34      -7.015  10.218   9.250  1.00  0.00      A    C
ATOM    509  O   GLY A  34      -7.270   9.435   8.348  1.00  0.00      A    O
ATOM    510  N   ALA A  35      -6.030  10.040  10.148  1.00  0.00      A    N
ATOM    511  HN  ALA A  35      -5.893  10.718  10.866  1.00  0.00      A    H
ATOM    512  CA  ALA A  35      -5.098   8.993  10.071  1.00  0.00      A    C
ATOM    513  HA  ALA A  35      -5.008   8.511   9.109  1.00  0.00      A    H
ATOM    514  CB  ALA A  35      -3.734   9.647  10.564  1.00  0.00      A    C
ATOM    515  HB1 ALA A  35      -2.836   8.997  10.638  1.00  0.00      A    H
ATOM    516  HB2 ALA A  35      -3.433  10.553   9.997  1.00  0.00      A    H
ATOM    517  HB3 ALA A  35      -3.778   9.913  11.642  1.00  0.00      A    H
ATOM    518  C   ALA A  35      -5.566   7.869  11.053  1.00  0.00      A    C
ATOM    519  O   ALA A  35      -5.299   6.672  10.783  1.00  0.00      A    O
ATOM    520  N   ILE A  36      -6.304   8.257  12.155  1.00  0.00      A    N
ATOM    521  HN  ILE A  36      -6.372   9.249  12.237  1.00  0.00      A    H
ATOM    522  CA  ILE A  36      -7.000   7.415  13.124  1.00  0.00      A    C
ATOM    523  HA  ILE A  36      -6.327   6.618  13.403  1.00  0.00      A    H
ATOM    524  CB  ILE A  36      -7.329   8.242  14.376  1.00  0.00      A    C
ATOM    525  HB  ILE A  36      -8.166   8.946  14.175  1.00  0.00      A    H
ATOM    526  CG2 ILE A  36      -7.983   7.409  15.570  1.00  0.00      A    C
ATOM    527 HG21 ILE A  36      -8.590   8.023  16.269  1.00  0.00      A    H
ATOM    528 HG22 ILE A  36      -8.696   6.660  15.164  1.00  0.00      A    H
ATOM    529 HG23 ILE A  36      -7.187   6.861  16.117  1.00  0.00      A    H
ATOM    530  CG1 ILE A  36      -6.127   9.034  14.969  1.00  0.00      A    C
ATOM    531 HG11 ILE A  36      -5.363   8.320  15.345  1.00  0.00      A    H
ATOM    532 HG12 ILE A  36      -5.683   9.698  14.198  1.00  0.00      A    H
ATOM    533  CD  ILE A  36      -6.505  10.051  16.050  1.00  0.00      A    C
ATOM    534  HD1 ILE A  36      -5.610  10.358  16.633  1.00  0.00      A    H
ATOM    535  HD2 ILE A  36      -6.857  10.979  15.550  1.00  0.00      A    H
ATOM    536  HD3 ILE A  36      -7.317   9.730  16.737  1.00  0.00      A    H
ATOM    537  C   ILE A  36      -8.211   6.798  12.519  1.00  0.00      A    C
ATOM    538  O   ILE A  36      -8.524   5.604  12.813  1.00  0.00      A    O
ATOM    539  N   GLU A  37      -8.905   7.508  11.602  1.00  0.00      A    N
ATOM    540  HN  GLU A  37      -8.520   8.389  11.339  1.00  0.00      A    H
ATOM    541  CA  GLU A  37     -10.013   6.957  10.839  1.00  0.00      A    C
ATOM    542  HA  GLU A  37     -10.845   6.710  11.481  1.00  0.00      A    H
ATOM    543  CB  GLU A  37     -10.691   7.933   9.816  1.00  0.00      A    C
ATOM    544  HB1 GLU A  37     -10.005   8.114   8.962  1.00  0.00      A    H
ATOM    545  HB2 GLU A  37     -11.621   7.394   9.534  1.00  0.00      A    H
ATOM    546  CG  GLU A  37     -10.890   9.324  10.440  1.00  0.00      A    C
ATOM    547  HG1 GLU A  37     -11.328   9.241  11.458  1.00  0.00      A    H
ATOM    548  HG2 GLU A  37      -9.874   9.739  10.613  1.00  0.00      A    H
ATOM    549  CD  GLU A  37     -11.646  10.329   9.602  1.00  0.00      A    C
ATOM    550  OE1 GLU A  37     -11.194  10.925   8.570  1.00  0.00      A    O
ATOM    551  OE2 GLU A  37     -12.803  10.574  10.011  1.00  0.00      A    O
ATOM    552  C   GLU A  37      -9.584   5.756  10.053  1.00  0.00      A    C
ATOM    553  O   GLU A  37     -10.212   4.688  10.150  1.00  0.00      A    O
ATOM    554  N   GLY A  38      -8.459   5.818   9.299  1.00  0.00      A    N
ATOM    555  HN  GLY A  38      -8.098   6.731   9.124  1.00  0.00      A    H
ATOM    556  CA  GLY A  38      -7.773   4.718   8.681  1.00  0.00      A    C
ATOM    557  HA1 GLY A  38      -8.490   4.223   8.044  1.00  0.00      A    H
ATOM    558  HA2 GLY A  38      -7.026   5.039   7.970  1.00  0.00      A    H
ATOM    559  C   GLY A  38      -7.122   3.659   9.521  1.00  0.00      A    C
ATOM    560  O   GLY A  38      -7.005   2.502   9.201  1.00  0.00      A    O
ATOM    561  N   ILE A  39      -6.535   3.963  10.674  1.00  0.00      A    N
ATOM    562  HN  ILE A  39      -6.425   4.893  11.016  1.00  0.00      A    H
ATOM    563  CA  ILE A  39      -5.921   2.894  11.423  1.00  0.00      A    C
ATOM    564  HA  ILE A  39      -5.292   2.322  10.757  1.00  0.00      A    H
ATOM    565  CB  ILE A  39      -5.003   3.415  12.540  1.00  0.00      A    C
ATOM    566  HB  ILE A  39      -4.441   4.297  12.165  1.00  0.00      A    H
ATOM    567  CG2 ILE A  39      -5.709   4.035  13.754  1.00  0.00      A    C
ATOM    568 HG21 ILE A  39      -6.441   4.767  13.351  1.00  0.00      A    H
ATOM    569 HG22 ILE A  39      -6.236   3.390  14.490  1.00  0.00      A    H
ATOM    570 HG23 ILE A  39      -4.989   4.609  14.375  1.00  0.00      A    H
ATOM    571  CG1 ILE A  39      -3.948   2.333  12.866  1.00  0.00      A    C
ATOM    572 HG11 ILE A  39      -4.278   1.635  13.665  1.00  0.00      A    H
ATOM    573 HG12 ILE A  39      -3.680   1.674  12.013  1.00  0.00      A    H
ATOM    574  CD  ILE A  39      -2.581   2.953  13.369  1.00  0.00      A    C
ATOM    575  HD1 ILE A  39      -1.857   2.141  13.596  1.00  0.00      A    H
ATOM    576  HD2 ILE A  39      -2.115   3.649  12.640  1.00  0.00      A    H
ATOM    577  HD3 ILE A  39      -2.703   3.571  14.284  1.00  0.00      A    H
ATOM    578  C   ILE A  39      -6.858   1.904  12.058  1.00  0.00      A    C
ATOM    579  O   ILE A  39      -6.516   0.718  12.171  1.00  0.00      A    O
ATOM    580  N   ASN A  40      -8.075   2.312  12.488  1.00  0.00      A    N
ATOM    581  HN  ASN A  40      -8.263   3.290  12.518  1.00  0.00      A    H
ATOM    582  CA  ASN A  40      -9.217   1.572  12.880  1.00  0.00      A    C
ATOM    583  HA  ASN A  40      -9.138   1.227  13.900  1.00  0.00      A    H
ATOM    584  CB  ASN A  40     -10.291   2.647  12.997  1.00  0.00      A    C
ATOM    585  HB1 ASN A  40     -10.400   3.275  12.088  1.00  0.00      A    H
ATOM    586  HB2 ASN A  40     -11.274   2.128  12.998  1.00  0.00      A    H
ATOM    587  CG  ASN A  40     -10.213   3.430  14.340  1.00  0.00      A    C
ATOM    588  OD1 ASN A  40      -9.490   3.019  15.231  1.00  0.00      A    O
ATOM    589  ND2 ASN A  40     -10.989   4.605  14.392  1.00  0.00      A    N
ATOM    590 HD21 ASN A  40     -10.641   5.316  15.003  1.00  0.00      A    H
ATOM    591 HD22 ASN A  40     -11.559   4.837  13.604  1.00  0.00      A    H
ATOM    592  C   ASN A  40      -9.587   0.490  11.911  1.00  0.00      A    C
ATOM    593  O   ASN A  40      -9.954  -0.658  12.188  1.00  0.00      A    O
ATOM    594  N   GLN A  41      -9.498   0.728  10.605  1.00  0.00      A    N
ATOM    595  HN  GLN A  41      -9.171   1.615  10.287  1.00  0.00      A    H
ATOM    596  CA  GLN A  41      -9.942  -0.170   9.614  1.00  0.00      A    C
ATOM    597  HA  GLN A  41     -10.844  -0.652   9.961  1.00  0.00      A    H
ATOM    598  CB  GLN A  41     -10.363   0.553   8.293  1.00  0.00      A    C
ATOM    599  HB1 GLN A  41     -11.297   1.049   8.634  1.00  0.00      A    H
ATOM    600  HB2 GLN A  41      -9.569   1.319   8.160  1.00  0.00      A    H
ATOM    601  CG  GLN A  41     -10.471  -0.274   6.996  1.00  0.00      A    C
ATOM    602  HG1 GLN A  41     -10.728   0.432   6.177  1.00  0.00      A    H
ATOM    603  HG2 GLN A  41      -9.484  -0.672   6.679  1.00  0.00      A    H
ATOM    604  CD  GLN A  41     -11.579  -1.329   7.107  1.00  0.00      A    C
ATOM    605  OE1 GLN A  41     -12.563  -1.181   7.857  1.00  0.00      A    O
ATOM    606  NE2 GLN A  41     -11.432  -2.265   6.167  1.00  0.00      A    N
ATOM    607 HE21 GLN A  41     -12.152  -2.955   6.099  1.00  0.00      A    H
ATOM    608 HE22 GLN A  41     -10.565  -2.361   5.678  1.00  0.00      A    H
ATOM    609  C   GLN A  41      -8.884  -1.208   9.358  1.00  0.00      A    C
ATOM    610  O   GLN A  41      -9.157  -2.353   8.992  1.00  0.00      A    O
ATOM    611  N   ILE A  42      -7.588  -0.790   9.423  1.00  0.00      A    N
ATOM    612  HN  ILE A  42      -7.380   0.156   9.659  1.00  0.00      A    H
ATOM    613  CA  ILE A  42      -6.450  -1.738   9.343  1.00  0.00      A    C
ATOM    614  HA  ILE A  42      -6.569  -2.224   8.386  1.00  0.00      A    H
ATOM    615  CB  ILE A  42      -5.100  -1.070   9.357  1.00  0.00      A    C
ATOM    616  HB  ILE A  42      -4.917  -0.616  10.354  1.00  0.00      A    H
ATOM    617  CG2 ILE A  42      -3.948  -2.193   9.217  1.00  0.00      A    C
ATOM    618 HG21 ILE A  42      -4.079  -2.745   8.262  1.00  0.00      A    H
ATOM    619 HG22 ILE A  42      -3.008  -1.615   9.092  1.00  0.00      A    H
ATOM    620 HG23 ILE A  42      -4.031  -2.889  10.079  1.00  0.00      A    H
ATOM    621  CG1 ILE A  42      -4.908   0.071   8.343  1.00  0.00      A    C
ATOM    622 HG11 ILE A  42      -5.220  -0.173   7.305  1.00  0.00      A    H
ATOM    623 HG12 ILE A  42      -5.708   0.757   8.696  1.00  0.00      A    H
ATOM    624  CD  ILE A  42      -3.555   0.807   8.439  1.00  0.00      A    C
ATOM    625  HD1 ILE A  42      -3.360   1.348   9.389  1.00  0.00      A    H
ATOM    626  HD2 ILE A  42      -2.678   0.141   8.292  1.00  0.00      A    H
ATOM    627  HD3 ILE A  42      -3.438   1.444   7.537  1.00  0.00      A    H
ATOM    628  C   ILE A  42      -6.525  -2.728  10.517  1.00  0.00      A    C
ATOM    629  O   ILE A  42      -6.479  -3.940  10.350  1.00  0.00      A    O
ATOM    630  N   ARG A  43      -6.654  -2.139  11.733  1.00  0.00      A    N
ATOM    631  HN  ARG A  43      -6.664  -1.149  11.855  1.00  0.00      A    H
ATOM    632  CA  ARG A  43      -6.702  -2.972  12.922  1.00  0.00      A    C
ATOM    633  HA  ARG A  43      -6.053  -3.824  12.782  1.00  0.00      A    H
ATOM    634  CB  ARG A  43      -6.303  -2.094  14.074  1.00  0.00      A    C
ATOM    635  HB1 ARG A  43      -7.017  -1.247  14.155  1.00  0.00      A    H
ATOM    636  HB2 ARG A  43      -6.220  -2.683  15.013  1.00  0.00      A    H
ATOM    637  CG  ARG A  43      -4.833  -1.633  13.975  1.00  0.00      A    C
ATOM    638  HG1 ARG A  43      -4.576  -1.061  13.057  1.00  0.00      A    H
ATOM    639  HG2 ARG A  43      -4.625  -0.954  14.829  1.00  0.00      A    H
ATOM    640  CD  ARG A  43      -3.707  -2.784  14.156  1.00  0.00      A    C
ATOM    641  HD1 ARG A  43      -4.007  -3.325  15.079  1.00  0.00      A    H
ATOM    642  HD2 ARG A  43      -3.654  -3.473  13.287  1.00  0.00      A    H
ATOM    643  NE  ARG A  43      -2.406  -2.104  14.365  1.00  0.00      A    N
ATOM    644  HE  ARG A  43      -2.309  -1.585  15.214  1.00  0.00      A    H
ATOM    645  CZ  ARG A  43      -1.799  -1.539  13.290  1.00  0.00      A    C
ATOM    646  NH1 ARG A  43      -1.608  -1.997  12.080  1.00  0.00      A    N
ATOM    647 HH11 ARG A  43      -1.749  -2.972  11.907  1.00  0.00      A    H
ATOM    648 HH12 ARG A  43      -1.196  -1.465  11.340  1.00  0.00      A    H
ATOM    649  NH2 ARG A  43      -1.268  -0.311  13.458  1.00  0.00      A    N
ATOM    650 HH21 ARG A  43      -1.190   0.175  14.329  1.00  0.00      A    H
ATOM    651 HH22 ARG A  43      -0.513  -0.007  12.878  1.00  0.00      A    H
ATOM    652  C   ARG A  43      -8.010  -3.692  13.272  1.00  0.00      A    C
ATOM    653  O   ARG A  43      -8.090  -4.939  13.240  1.00  0.00      A    O
ATOM    654  N   THR A  44      -9.066  -2.862  13.485  1.00  0.00      A    N
ATOM    655  HN  THR A  44      -9.043  -1.911  13.185  1.00  0.00      A    H
ATOM    656  CA  THR A  44     -10.374  -3.376  13.854  1.00  0.00      A    C
ATOM    657  HA  THR A  44     -10.292  -4.230  14.509  1.00  0.00      A    H
ATOM    658  CB  THR A  44     -11.252  -2.348  14.637  1.00  0.00      A    C
ATOM    659  HB  THR A  44     -11.680  -1.594  13.942  1.00  0.00      A    H
ATOM    660  OG1 THR A  44     -10.376  -1.740  15.608  1.00  0.00      A    O
ATOM    661  HG1 THR A  44     -10.867  -1.006  15.984  1.00  0.00      A    H
ATOM    662  CG2 THR A  44     -12.387  -3.104  15.287  1.00  0.00      A    C
ATOM    663 HG21 THR A  44     -13.079  -3.354  14.454  1.00  0.00      A    H
ATOM    664 HG22 THR A  44     -12.059  -4.045  15.777  1.00  0.00      A    H
ATOM    665 HG23 THR A  44     -12.874  -2.370  15.964  1.00  0.00      A    H
ATOM    666  C   THR A  44     -11.132  -3.826  12.663  1.00  0.00      A    C
ATOM    667  O   THR A  44     -12.028  -4.668  12.793  1.00  0.00      A    O
ATOM    668  N   ASN A  45     -10.988  -3.225  11.459  1.00  0.00      A    N
ATOM    669  HN  ASN A  45     -10.368  -2.446  11.406  1.00  0.00      A    H
ATOM    670  CA  ASN A  45     -11.824  -3.599  10.287  1.00  0.00      A    C
ATOM    671  HA  ASN A  45     -11.403  -3.012   9.485  1.00  0.00      A    H
ATOM    672  CB  ASN A  45     -11.646  -5.066   9.840  1.00  0.00      A    C
ATOM    673  HB1 ASN A  45     -12.017  -5.795  10.592  1.00  0.00      A    H
ATOM    674  HB2 ASN A  45     -12.396  -5.228   9.036  1.00  0.00      A    H
ATOM    675  CG  ASN A  45     -10.280  -5.370   9.461  1.00  0.00      A    C
ATOM    676  OD1 ASN A  45     -10.040  -5.175   8.268  1.00  0.00      A    O
ATOM    677  ND2 ASN A  45      -9.387  -5.925  10.360  1.00  0.00      A    N
ATOM    678 HD21 ASN A  45      -8.513  -6.177   9.943  1.00  0.00      A    H
ATOM    679 HD22 ASN A  45      -9.670  -6.278  11.252  1.00  0.00      A    H
ATOM    680  C   ASN A  45     -13.320  -3.175  10.402  1.00  0.00      A    C
ATOM    681  O   ASN A  45     -14.123  -3.847   9.869  1.00  0.00      A    O
ATOM    682  N   GLN A  46     -13.524  -2.001  11.052  1.00  0.00      A    N
ATOM    683  HN  GLN A  46     -12.681  -1.670  11.468  1.00  0.00      A    H
ATOM    684  CA  GLN A  46     -14.742  -1.212  10.779  1.00  0.00      A    C
ATOM    685  HA  GLN A  46     -15.217  -1.547   9.869  1.00  0.00      A    H
ATOM    686  CB  GLN A  46     -15.707  -1.266  11.968  1.00  0.00      A    C
ATOM    687  HB1 GLN A  46     -15.882  -2.354  12.104  1.00  0.00      A    H
ATOM    688  HB2 GLN A  46     -15.190  -0.762  12.813  1.00  0.00      A    H
ATOM    689  CG  GLN A  46     -17.034  -0.501  11.781  1.00  0.00      A    C
ATOM    690  HG1 GLN A  46     -17.454  -0.469  12.809  1.00  0.00      A    H
ATOM    691  HG2 GLN A  46     -16.885   0.546  11.440  1.00  0.00      A    H
ATOM    692  CD  GLN A  46     -17.976  -1.098  10.846  1.00  0.00      A    C
ATOM    693  OE1 GLN A  46     -17.929  -2.242  10.440  1.00  0.00      A    O
ATOM    694  NE2 GLN A  46     -18.904  -0.284  10.311  1.00  0.00      A    N
ATOM    695 HE21 GLN A  46     -19.400  -0.728   9.565  1.00  0.00      A    H
ATOM    696 HE22 GLN A  46     -18.924   0.694  10.518  1.00  0.00      A    H
ATOM    697  C   GLN A  46     -14.259   0.203  10.566  1.00  0.00      A    C
ATOM    698  O   GLN A  46     -13.566   0.787  11.378  1.00  0.00      A    O
ATOM    699  N   LEU A  47     -14.666   0.823   9.428  1.00  0.00      A    N
ATOM    700  HN  LEU A  47     -15.395   0.348   8.941  1.00  0.00      A    H
ATOM    701  CA  LEU A  47     -14.207   2.169   9.013  1.00  0.00      A    C
ATOM    702  HA  LEU A  47     -13.431   2.565   9.651  1.00  0.00      A    H
ATOM    703  CB  LEU A  47     -13.724   2.186   7.557  1.00  0.00      A    C
ATOM    704  HB1 LEU A  47     -12.882   1.463   7.505  1.00  0.00      A    H
ATOM    705  HB2 LEU A  47     -14.410   1.745   6.803  1.00  0.00      A    H
ATOM    706  CG  LEU A  47     -13.397   3.532   7.001  1.00  0.00      A    C
ATOM    707  HG  LEU A  47     -14.301   4.170   7.091  1.00  0.00      A    H
ATOM    708  CD1 LEU A  47     -12.286   4.290   7.800  1.00  0.00      A    C
ATOM    709 HD11 LEU A  47     -11.344   3.706   7.723  1.00  0.00      A    H
ATOM    710 HD12 LEU A  47     -12.143   5.230   7.225  1.00  0.00      A    H
ATOM    711 HD13 LEU A  47     -12.589   4.494   8.849  1.00  0.00      A    H
ATOM    712  CD2 LEU A  47     -13.144   3.538   5.510  1.00  0.00      A    C
ATOM    713 HD21 LEU A  47     -14.070   3.254   4.965  1.00  0.00      A    H
ATOM    714 HD22 LEU A  47     -12.849   4.540   5.134  1.00  0.00      A    H
ATOM    715 HD23 LEU A  47     -12.287   2.863   5.300  1.00  0.00      A    H
ATOM    716  C   LEU A  47     -15.460   3.033   9.181  1.00  0.00      A    C
ATOM    717  O   LEU A  47     -16.467   2.763   8.510  1.00  0.00      A    O
ATOM    718  N   VAL A  48     -15.356   4.109   9.985  1.00  0.00      A    N
ATOM    719  HN  VAL A  48     -14.466   4.278  10.400  1.00  0.00      A    H
ATOM    720  CA  VAL A  48     -16.446   5.057  10.244  1.00  0.00      A    C
ATOM    721  HA  VAL A  48     -16.926   5.057   9.277  1.00  0.00      A    H
ATOM    722  CB  VAL A  48     -17.408   4.829  11.476  1.00  0.00      A    C
ATOM    723  HB  VAL A  48     -18.129   5.668  11.575  1.00  0.00      A    H
ATOM    724  CG1 VAL A  48     -18.131   3.523  11.322  1.00  0.00      A    C
ATOM    725 HG11 VAL A  48     -17.397   2.692  11.386  1.00  0.00      A    H
ATOM    726 HG12 VAL A  48     -18.845   3.432  12.168  1.00  0.00      A    H
ATOM    727 HG13 VAL A  48     -18.593   3.462  10.314  1.00  0.00      A    H
ATOM    728  CG2 VAL A  48     -16.572   4.832  12.801  1.00  0.00      A    C
ATOM    729 HG21 VAL A  48     -17.065   4.305  13.646  1.00  0.00      A    H
ATOM    730 HG22 VAL A  48     -15.675   4.201  12.625  1.00  0.00      A    H
ATOM    731 HG23 VAL A  48     -16.155   5.827  13.069  1.00  0.00      A    H
ATOM    732  C   VAL A  48     -15.805   6.401  10.316  1.00  0.00      A    C
ATOM    733  O   VAL A  48     -14.705   6.569  10.785  1.00  0.00      A    O
ATOM    734  N   SER A  49     -16.629   7.442   9.975  1.00  0.00      A    N
ATOM    735  HN  SER A  49     -17.586   7.314   9.727  1.00  0.00      A    H
ATOM    736  CA  SER A  49     -16.174   8.827  10.100  1.00  0.00      A    C
ATOM    737  HA  SER A  49     -15.235   8.902   9.571  1.00  0.00      A    H
ATOM    738  CB  SER A  49     -17.189   9.849   9.478  1.00  0.00      A    C
ATOM    739  HB1 SER A  49     -17.376   9.540   8.427  1.00  0.00      A    H
ATOM    740  HB2 SER A  49     -18.127   9.683  10.050  1.00  0.00      A    H
ATOM    741  OG  SER A  49     -16.707  11.224   9.554  1.00  0.00      A    O
ATOM    742  HG1 SER A  49     -17.462  11.770   9.325  1.00  0.00      A    H
ATOM    743  C   SER A  49     -15.998   9.288  11.501  1.00  0.00      A    C
ATOM    744  O   SER A  49     -16.963   9.158  12.236  1.00  0.00      A    O
ATOM    745  N   LEU A  50     -14.806   9.892  11.809  1.00  0.00      A    N
ATOM    746  HN  LEU A  50     -14.087   9.924  11.119  1.00  0.00      A    H
ATOM    747  CA  LEU A  50     -14.581  10.308  13.171  1.00  0.00      A    C
ATOM    748  HA  LEU A  50     -15.176   9.723  13.857  1.00  0.00      A    H
ATOM    749  CB  LEU A  50     -13.085  10.004  13.594  1.00  0.00      A    C
ATOM    750  HB1 LEU A  50     -12.445  10.436  12.796  1.00  0.00      A    H
ATOM    751  HB2 LEU A  50     -12.929  10.478  14.587  1.00  0.00      A    H
ATOM    752  CG  LEU A  50     -12.701   8.543  13.632  1.00  0.00      A    C
ATOM    753  HG  LEU A  50     -12.860   8.166  12.599  1.00  0.00      A    H
ATOM    754  CD1 LEU A  50     -11.232   8.316  14.089  1.00  0.00      A    C
ATOM    755 HD11 LEU A  50     -11.085   8.742  15.104  1.00  0.00      A    H
ATOM    756 HD12 LEU A  50     -10.899   7.257  14.120  1.00  0.00      A    H
ATOM    757 HD13 LEU A  50     -10.515   8.918  13.491  1.00  0.00      A    H
ATOM    758  CD2 LEU A  50     -13.693   7.812  14.595  1.00  0.00      A    C
ATOM    759 HD21 LEU A  50     -13.707   6.705  14.689  1.00  0.00      A    H
ATOM    760 HD22 LEU A  50     -13.735   8.217  15.629  1.00  0.00      A    H
ATOM    761 HD23 LEU A  50     -14.727   7.910  14.200  1.00  0.00      A    H
ATOM    762  C   LEU A  50     -14.986  11.816  13.330  1.00  0.00      A    C
ATOM    763  O   LEU A  50     -15.466  12.590  12.460  1.00  0.00      A    O
ATOM    764  N   SER A  51     -14.989  12.242  14.650  1.00  0.00      A    N
ATOM    765  HN  SER A  51     -14.764  11.744  15.484  1.00  0.00      A    H
ATOM    766  CA  SER A  51     -15.116  13.685  14.961  1.00  0.00      A    C
ATOM    767  HA  SER A  51     -15.594  14.202  14.142  1.00  0.00      A    H
ATOM    768  CB  SER A  51     -15.851  13.811  16.341  1.00  0.00      A    C
ATOM    769  HB1 SER A  51     -16.809  13.279  16.159  1.00  0.00      A    H
ATOM    770  HB2 SER A  51     -15.243  13.414  17.181  1.00  0.00      A    H
ATOM    771  OG  SER A  51     -16.287  15.133  16.576  1.00  0.00      A    O
ATOM    772  HG1 SER A  51     -17.211  14.980  16.785  1.00  0.00      A    H
ATOM    773  C   SER A  51     -13.820  14.442  15.040  1.00  0.00      A    C
ATOM    774  O   SER A  51     -12.894  14.136  15.812  1.00  0.00      A    O
ATOM    775  N   GLU A  52     -13.695  15.569  14.328  1.00  0.00      A    N
ATOM    776  HN  GLU A  52     -14.452  15.920  13.783  1.00  0.00      A    H
ATOM    777  CA  GLU A  52     -12.567  16.476  14.579  1.00  0.00      A    C
ATOM    778  HA  GLU A  52     -11.675  15.898  14.770  1.00  0.00      A    H
ATOM    779  CB  GLU A  52     -12.385  17.527  13.466  1.00  0.00      A    C
ATOM    780  HB1 GLU A  52     -13.243  18.225  13.360  1.00  0.00      A    H
ATOM    781  HB2 GLU A  52     -11.469  18.068  13.784  1.00  0.00      A    H
ATOM    782  CG  GLU A  52     -12.119  16.868  12.044  1.00  0.00      A    C
ATOM    783  HG1 GLU A  52     -11.497  17.497  11.372  1.00  0.00      A    H
ATOM    784  HG2 GLU A  52     -11.545  15.928  12.189  1.00  0.00      A    H
ATOM    785  CD  GLU A  52     -13.387  16.404  11.332  1.00  0.00      A    C
ATOM    786  OE1 GLU A  52     -14.408  17.099  11.271  1.00  0.00      A    O
ATOM    787  OE2 GLU A  52     -13.402  15.309  10.747  1.00  0.00      A    O
ATOM    788  C   GLU A  52     -13.030  17.326  15.690  1.00  0.00      A    C
ATOM    789  O   GLU A  52     -12.253  17.831  16.482  1.00  0.00      A    O
ATOM    790  N   GLN A  53     -14.346  17.567  15.827  1.00  0.00      A    N
ATOM    791  HN  GLN A  53     -14.913  16.941  15.297  1.00  0.00      A    H
ATOM    792  CA  GLN A  53     -15.017  18.530  16.702  1.00  0.00      A    C
ATOM    793  HA  GLN A  53     -14.599  19.481  16.406  1.00  0.00      A    H
ATOM    794  CB  GLN A  53     -16.507  18.433  16.316  1.00  0.00      A    C
ATOM    795  HB1 GLN A  53     -16.561  18.372  15.208  1.00  0.00      A    H
ATOM    796  HB2 GLN A  53     -17.100  17.557  16.657  1.00  0.00      A    H
ATOM    797  CG  GLN A  53     -17.370  19.597  16.951  1.00  0.00      A    C
ATOM    798  HG1 GLN A  53     -18.453  19.427  16.767  1.00  0.00      A    H
ATOM    799  HG2 GLN A  53     -17.367  19.643  18.061  1.00  0.00      A    H
ATOM    800  CD  GLN A  53     -17.095  20.984  16.344  1.00  0.00      A    C
ATOM    801  OE1 GLN A  53     -17.362  21.191  15.211  1.00  0.00      A    O
ATOM    802  NE2 GLN A  53     -16.486  21.952  17.103  1.00  0.00      A    N
ATOM    803 HE21 GLN A  53     -16.319  22.828  16.651  1.00  0.00      A    H
ATOM    804 HE22 GLN A  53     -16.294  21.750  18.064  1.00  0.00      A    H
ATOM    805  C   GLN A  53     -14.760  18.343  18.206  1.00  0.00      A    C
ATOM    806  O   GLN A  53     -14.657  19.302  18.958  1.00  0.00      A    O
ATOM    807  N   GLU A  54     -14.514  17.082  18.676  1.00  0.00      A    N
ATOM    808  HN  GLU A  54     -14.649  16.305  18.067  1.00  0.00      A    H
ATOM    809  CA  GLU A  54     -14.053  16.774  20.089  1.00  0.00      A    C
ATOM    810  HA  GLU A  54     -14.809  17.258  20.690  1.00  0.00      A    H
ATOM    811  CB  GLU A  54     -14.074  15.254  20.286  1.00  0.00      A    C
ATOM    812  HB1 GLU A  54     -15.148  14.973  20.248  1.00  0.00      A    H
ATOM    813  HB2 GLU A  54     -13.542  14.819  19.413  1.00  0.00      A    H
ATOM    814  CG  GLU A  54     -13.514  14.787  21.630  1.00  0.00      A    C
ATOM    815  HG1 GLU A  54     -12.421  14.599  21.687  1.00  0.00      A    H
ATOM    816  HG2 GLU A  54     -13.696  15.585  22.382  1.00  0.00      A    H
ATOM    817  CD  GLU A  54     -14.257  13.543  22.046  1.00  0.00      A    C
ATOM    818  OE1 GLU A  54     -14.243  12.472  21.449  1.00  0.00      A    O
ATOM    819  OE2 GLU A  54     -14.859  13.665  23.198  1.00  0.00      A    O
ATOM    820  C   GLU A  54     -12.657  17.425  20.421  1.00  0.00      A    C
ATOM    821  O   GLU A  54     -12.448  18.100  21.489  1.00  0.00      A    O
ATOM    822  N   LEU A  55     -11.699  17.310  19.514  1.00  0.00      A    N
ATOM    823  HN  LEU A  55     -11.787  16.721  18.714  1.00  0.00      A    H
ATOM    824  CA  LEU A  55     -10.456  18.122  19.593  1.00  0.00      A    C
ATOM    825  HA  LEU A  55     -10.048  17.971  20.581  1.00  0.00      A    H
ATOM    826  CB  LEU A  55      -9.394  17.608  18.642  1.00  0.00      A    C
ATOM    827  HB1 LEU A  55      -9.896  17.738  17.659  1.00  0.00      A    H
ATOM    828  HB2 LEU A  55      -8.508  18.270  18.747  1.00  0.00      A    H
ATOM    829  CG  LEU A  55      -8.778  16.198  18.778  1.00  0.00      A    C
ATOM    830  HG  LEU A  55      -8.315  16.017  19.771  1.00  0.00      A    H
ATOM    831  CD1 LEU A  55      -9.771  14.985  18.549  1.00  0.00      A    C
ATOM    832 HD11 LEU A  55      -9.181  14.070  18.771  1.00  0.00      A    H
ATOM    833 HD12 LEU A  55     -10.565  15.033  19.325  1.00  0.00      A    H
ATOM    834 HD13 LEU A  55     -10.289  15.095  17.573  1.00  0.00      A    H
ATOM    835  CD2 LEU A  55      -7.525  16.090  17.792  1.00  0.00      A    C
ATOM    836 HD21 LEU A  55      -6.895  17.005  17.817  1.00  0.00      A    H
ATOM    837 HD22 LEU A  55      -7.022  15.152  18.111  1.00  0.00      A    H
ATOM    838 HD23 LEU A  55      -7.808  15.985  16.723  1.00  0.00      A    H
ATOM    839  C   LEU A  55     -10.643  19.629  19.404  1.00  0.00      A    C
ATOM    840  O   LEU A  55      -9.993  20.412  20.168  1.00  0.00      A    O
ATOM    841  N   VAL A  56     -11.501  20.079  18.463  1.00  0.00      A    N
ATOM    842  HN  VAL A  56     -11.991  19.481  17.833  1.00  0.00      A    H
ATOM    843  CA  VAL A  56     -11.807  21.529  18.364  1.00  0.00      A    C
ATOM    844  HA  VAL A  56     -10.881  22.077  18.271  1.00  0.00      A    H
ATOM    845  CB  VAL A  56     -12.692  21.834  17.103  1.00  0.00      A    C
ATOM    846  HB  VAL A  56     -13.682  21.376  17.311  1.00  0.00      A    H
ATOM    847  CG1 VAL A  56     -12.987  23.302  16.875  1.00  0.00      A    C
ATOM    848 HG11 VAL A  56     -13.636  23.504  15.996  1.00  0.00      A    H
ATOM    849 HG12 VAL A  56     -13.333  23.850  17.777  1.00  0.00      A    H
ATOM    850 HG13 VAL A  56     -12.058  23.782  16.499  1.00  0.00      A    H
ATOM    851  CG2 VAL A  56     -12.089  21.294  15.752  1.00  0.00      A    C
ATOM    852 HG21 VAL A  56     -12.682  21.709  14.908  1.00  0.00      A    H
ATOM    853 HG22 VAL A  56     -11.089  21.751  15.593  1.00  0.00      A    H
ATOM    854 HG23 VAL A  56     -12.007  20.190  15.659  1.00  0.00      A    H
ATOM    855  C   VAL A  56     -12.484  22.156  19.576  1.00  0.00      A    C
ATOM    856  O   VAL A  56     -12.061  23.269  19.969  1.00  0.00      A    O
ATOM    857  N   ASP A  57     -13.481  21.585  20.217  1.00  0.00      A    N
ATOM    858  HN  ASP A  57     -13.971  20.778  19.898  1.00  0.00      A    H
ATOM    859  CA  ASP A  57     -14.014  22.152  21.396  1.00  0.00      A    C
ATOM    860  HA  ASP A  57     -14.101  23.226  21.315  1.00  0.00      A    H
ATOM    861  CB  ASP A  57     -15.429  21.492  21.629  1.00  0.00      A    C
ATOM    862  HB1 ASP A  57     -15.492  20.412  21.377  1.00  0.00      A    H
ATOM    863  HB2 ASP A  57     -15.725  21.689  22.682  1.00  0.00      A    H
ATOM    864  CG  ASP A  57     -16.489  22.139  20.693  1.00  0.00      A    C
ATOM    865  OD1 ASP A  57     -16.571  23.360  20.547  1.00  0.00      A    O
ATOM    866  OD2 ASP A  57     -17.331  21.346  20.145  1.00  0.00      A    O
ATOM    867  C   ASP A  57     -13.181  21.973  22.626  1.00  0.00      A    C
ATOM    868  O   ASP A  57     -13.041  22.837  23.425  1.00  0.00      A    O
ATOM    869  N   CYS A  58     -12.588  20.731  22.892  1.00  0.00      A    N
ATOM    870  HN  CYS A  58     -12.627  19.905  22.335  1.00  0.00      A    H
ATOM    871  CA  CYS A  58     -12.293  20.532  24.289  1.00  0.00      A    C
ATOM    872  HA  CYS A  58     -13.018  21.035  24.911  1.00  0.00      A    H
ATOM    873  CB  CYS A  58     -12.670  19.096  24.611  1.00  0.00      A    C
ATOM    874  HB1 CYS A  58     -11.965  18.434  24.064  1.00  0.00      A    H
ATOM    875  HB2 CYS A  58     -12.532  18.874  25.691  1.00  0.00      A    H
ATOM    876  SG  CYS A  58     -14.311  18.742  24.078  1.00  0.00      A    S
ATOM    877  C   CYS A  58     -10.925  20.805  24.844  1.00  0.00      A    C
ATOM    878  O   CYS A  58     -10.305  19.921  25.451  1.00  0.00      A    O
ATOM    879  N   ASP A  59     -10.305  22.028  24.692  1.00  0.00      A    N
ATOM    880  HN  ASP A  59     -10.658  22.655  24.002  1.00  0.00      A    H
ATOM    881  CA  ASP A  59      -9.010  22.471  25.310  1.00  0.00      A    C
ATOM    882  HA  ASP A  59      -8.740  21.636  25.939  1.00  0.00      A    H
ATOM    883  CB  ASP A  59      -7.829  22.721  24.341  1.00  0.00      A    C
ATOM    884  HB1 ASP A  59      -7.813  22.029  23.473  1.00  0.00      A    H
ATOM    885  HB2 ASP A  59      -7.953  23.756  23.955  1.00  0.00      A    H
ATOM    886  CG  ASP A  59      -6.498  22.642  24.967  1.00  0.00      A    C
ATOM    887  OD1 ASP A  59      -5.839  21.520  24.999  1.00  0.00      A    O
ATOM    888  OD2 ASP A  59      -6.013  23.672  25.508  1.00  0.00      A    O
ATOM    889  C   ASP A  59      -9.207  23.705  26.176  1.00  0.00      A    C
ATOM    890  O   ASP A  59     -10.027  24.607  25.954  1.00  0.00      A    O
ATOM    891  N   LYS A  60      -8.484  23.821  27.300  1.00  0.00      A    N
ATOM    892  HN  LYS A  60      -7.778  23.155  27.527  1.00  0.00      A    H
ATOM    893  CA  LYS A  60      -8.604  24.919  28.205  1.00  0.00      A    C
ATOM    894  HA  LYS A  60      -9.603  25.331  28.206  1.00  0.00      A    H
ATOM    895  CB  LYS A  60      -8.258  24.386  29.684  1.00  0.00      A    C
ATOM    896  HB1 LYS A  60      -7.177  24.130  29.724  1.00  0.00      A    H
ATOM    897  HB2 LYS A  60      -8.452  25.136  30.480  1.00  0.00      A    H
ATOM    898  CG  LYS A  60      -8.912  23.087  30.113  1.00  0.00      A    C
ATOM    899  HG1 LYS A  60      -8.507  22.231  29.530  1.00  0.00      A    H
ATOM    900  HG2 LYS A  60      -8.511  22.980  31.144  1.00  0.00      A    H
ATOM    901  CD  LYS A  60     -10.460  23.186  30.010  1.00  0.00      A    C
ATOM    902  HD1 LYS A  60     -10.714  24.116  30.561  1.00  0.00      A    H
ATOM    903  HD2 LYS A  60     -10.897  23.326  28.998  1.00  0.00      A    H
ATOM    904  CE  LYS A  60     -11.200  22.019  30.613  1.00  0.00      A    C
ATOM    905  HE1 LYS A  60     -12.233  22.416  30.713  1.00  0.00      A    H
ATOM    906  HE2 LYS A  60     -11.143  21.075  30.031  1.00  0.00      A    H
ATOM    907  NZ  LYS A  60     -10.691  21.745  31.959  1.00  0.00      A    N
ATOM    908  HZ1 LYS A  60      -9.865  21.119  32.045  1.00  0.00      A    H
ATOM    909  HZ2 LYS A  60     -10.316  22.600  32.416  1.00  0.00      A    H
ATOM    910  HZ3 LYS A  60     -11.341  21.199  32.559  1.00  0.00      A    H
ATOM    911  C   LYS A  60      -7.801  26.126  27.868  1.00  0.00      A    C
ATOM    912  O   LYS A  60      -8.171  27.248  28.255  1.00  0.00      A    O
ATOM    913  N   ASP A  61      -6.756  25.962  27.098  1.00  0.00      A    N
ATOM    914  HN  ASP A  61      -6.486  25.063  26.761  1.00  0.00      A    H
ATOM    915  CA  ASP A  61      -5.768  27.034  26.822  1.00  0.00      A    C
ATOM    916  HA  ASP A  61      -5.897  28.010  27.266  1.00  0.00      A    H
ATOM    917  CB  ASP A  61      -4.415  26.578  27.359  1.00  0.00      A    C
ATOM    918  HB1 ASP A  61      -4.295  25.530  27.011  1.00  0.00      A    H
ATOM    919  HB2 ASP A  61      -3.532  27.186  27.065  1.00  0.00      A    H
ATOM    920  CG  ASP A  61      -4.449  26.571  28.875  1.00  0.00      A    C
ATOM    921  OD1 ASP A  61      -4.752  27.753  29.356  1.00  0.00      A    O
ATOM    922  OD2 ASP A  61      -4.066  25.621  29.553  1.00  0.00      A    O
ATOM    923  C   ASP A  61      -5.730  27.494  25.311  1.00  0.00      A    C
ATOM    924  O   ASP A  61      -5.586  28.709  25.095  1.00  0.00      A    O
ATOM    925  N   ASP A  62      -5.788  26.544  24.355  1.00  0.00      A    N
ATOM    926  HN  ASP A  62      -5.707  25.573  24.566  1.00  0.00      A    H
ATOM    927  CA  ASP A  62      -5.737  26.720  22.986  1.00  0.00      A    C
ATOM    928  HA  ASP A  62      -5.196  27.627  22.759  1.00  0.00      A    H
ATOM    929  CB  ASP A  62      -5.142  25.545  22.168  1.00  0.00      A    C
ATOM    930  HB1 ASP A  62      -5.554  24.593  22.566  1.00  0.00      A    H
ATOM    931  HB2 ASP A  62      -5.427  25.603  21.096  1.00  0.00      A    H
ATOM    932  CG  ASP A  62      -3.650  25.703  22.283  1.00  0.00      A    C
ATOM    933  OD1 ASP A  62      -3.185  26.684  21.644  1.00  0.00      A    O
ATOM    934  OD2 ASP A  62      -2.919  24.976  23.024  1.00  0.00      A    O
ATOM    935  C   ASP A  62      -7.200  26.981  22.521  1.00  0.00      A    C
ATOM    936  O   ASP A  62      -8.130  26.457  23.120  1.00  0.00      A    O
ATOM    937  N   SER A  63      -7.453  27.856  21.517  1.00  0.00      A    N
ATOM    938  HN  SER A  63      -6.703  28.462  21.264  1.00  0.00      A    H
ATOM    939  CA  SER A  63      -8.799  28.022  20.875  1.00  0.00      A    C
ATOM    940  HA  SER A  63      -9.485  27.504  21.530  1.00  0.00      A    H
ATOM    941  CB  SER A  63      -9.186  29.506  20.635  1.00  0.00      A    C
ATOM    942  HB1 SER A  63      -8.513  29.875  19.833  1.00  0.00      A    H
ATOM    943  HB2 SER A  63     -10.257  29.488  20.340  1.00  0.00      A    H
ATOM    944  OG  SER A  63      -8.950  30.291  21.834  1.00  0.00      A    O
ATOM    945  HG1 SER A  63      -9.650  30.074  22.454  1.00  0.00      A    H
ATOM    946  C   SER A  63      -8.824  27.224  19.658  1.00  0.00      A    C
ATOM    947  O   SER A  63      -7.882  27.167  18.927  1.00  0.00      A    O
ATOM    948  N   GLY A  64      -9.954  26.536  19.332  1.00  0.00      A    N
ATOM    949  HN  GLY A  64     -10.721  26.725  19.940  1.00  0.00      A    H
ATOM    950  CA  GLY A  64     -10.280  25.393  18.423  1.00  0.00      A    C
ATOM    951  HA1 GLY A  64      -9.663  24.544  18.676  1.00  0.00      A    H
ATOM    952  HA2 GLY A  64     -11.305  25.149  18.661  1.00  0.00      A    H
ATOM    953  C   GLY A  64     -10.071  25.550  16.940  1.00  0.00      A    C
ATOM    954  O   GLY A  64      -9.404  24.762  16.282  1.00  0.00      A    O
ATOM    955  N   CYS A  65     -10.593  26.648  16.373  1.00  0.00      A    N
ATOM    956  HN  CYS A  65     -11.117  27.286  16.932  1.00  0.00      A    H
ATOM    957  CA  CYS A  65     -10.454  27.109  15.033  1.00  0.00      A    C
ATOM    958  HA  CYS A  65     -10.492  26.254  14.376  1.00  0.00      A    H
ATOM    959  CB  CYS A  65     -11.668  28.001  14.720  1.00  0.00      A    C
ATOM    960  HB1 CYS A  65     -11.551  28.829  15.451  1.00  0.00      A    H
ATOM    961  HB2 CYS A  65     -11.456  28.392  13.701  1.00  0.00      A    H
ATOM    962  SG  CYS A  65     -13.290  27.045  14.665  1.00  0.00      A    S
ATOM    963  C   CYS A  65      -9.102  27.870  14.726  1.00  0.00      A    C
ATOM    964  O   CYS A  65      -8.792  28.168  13.566  1.00  0.00      A    O
ATOM    965  N   ASN A  66      -8.370  28.186  15.797  1.00  0.00      A    N
ATOM    966  HN  ASN A  66      -8.568  28.060  16.766  1.00  0.00      A    H
ATOM    967  CA  ASN A  66      -7.188  28.979  15.537  1.00  0.00      A    C
ATOM    968  HA  ASN A  66      -7.264  29.571  14.637  1.00  0.00      A    H
ATOM    969  CB  ASN A  66      -6.844  29.933  16.730  1.00  0.00      A    C
ATOM    970  HB1 ASN A  66      -6.714  29.278  17.618  1.00  0.00      A    H
ATOM    971  HB2 ASN A  66      -5.893  30.480  16.555  1.00  0.00      A    H
ATOM    972  CG  ASN A  66      -8.002  30.884  16.903  1.00  0.00      A    C
ATOM    973  OD1 ASN A  66      -9.064  30.583  17.497  1.00  0.00      A    O
ATOM    974  ND2 ASN A  66      -7.926  32.014  16.153  1.00  0.00      A    N
ATOM    975 HD21 ASN A  66      -8.540  32.746  16.449  1.00  0.00      A    H
ATOM    976 HD22 ASN A  66      -7.105  32.153  15.600  1.00  0.00      A    H
ATOM    977  C   ASN A  66      -5.897  28.116  15.384  1.00  0.00      A    C
ATOM    978  O   ASN A  66      -5.188  28.233  14.403  1.00  0.00      A    O
ATOM    979  N   GLY A  67      -5.615  27.234  16.366  1.00  0.00      A    N
ATOM    980  HN  GLY A  67      -6.256  27.235  17.130  1.00  0.00      A    H
ATOM    981  CA  GLY A  67      -4.388  26.449  16.288  1.00  0.00      A    C
ATOM    982  HA1 GLY A  67      -4.273  26.038  15.295  1.00  0.00      A    H
ATOM    983  HA2 GLY A  67      -3.544  27.025  16.638  1.00  0.00      A    H
ATOM    984  C   GLY A  67      -4.408  25.271  17.245  1.00  0.00      A    C
ATOM    985  O   GLY A  67      -5.063  25.443  18.333  1.00  0.00      A    O
ATOM    986  N   GLY A  68      -3.550  24.266  17.040  1.00  0.00      A    N
ATOM    987  HN  GLY A  68      -3.188  23.957  16.164  1.00  0.00      A    H
ATOM    988  CA  GLY A  68      -3.315  23.211  17.952  1.00  0.00      A    C
ATOM    989  HA1 GLY A  68      -2.992  23.569  18.918  1.00  0.00      A    H
ATOM    990  HA2 GLY A  68      -4.256  22.688  18.038  1.00  0.00      A    H
ATOM    991  C   GLY A  68      -2.248  22.385  17.328  1.00  0.00      A    C
ATOM    992  O   GLY A  68      -2.262  22.394  16.084  1.00  0.00      A    O
ATOM    993  N   LEU A  69      -1.257  21.799  18.059  1.00  0.00      A    N
ATOM    994  HN  LEU A  69      -1.273  21.936  19.046  1.00  0.00      A    H
ATOM    995  CA  LEU A  69      -0.232  20.914  17.571  1.00  0.00      A    C
ATOM    996  HA  LEU A  69       0.179  21.269  16.637  1.00  0.00      A    H
ATOM    997  CB  LEU A  69       0.824  20.926  18.739  1.00  0.00      A    C
ATOM    998  HB1 LEU A  69       0.472  20.299  19.586  1.00  0.00      A    H
ATOM    999  HB2 LEU A  69       1.696  20.376  18.322  1.00  0.00      A    H
ATOM   1000  CG  LEU A  69       1.236  22.377  19.157  1.00  0.00      A    C
ATOM   1001  HG  LEU A  69       0.330  22.938  19.469  1.00  0.00      A    H
ATOM   1002  CD1 LEU A  69       2.129  22.377  20.445  1.00  0.00      A    C
ATOM   1003 HD11 LEU A  69       2.456  23.403  20.718  1.00  0.00      A    H
ATOM   1004 HD12 LEU A  69       1.680  21.852  21.315  1.00  0.00      A    H
ATOM   1005 HD13 LEU A  69       3.036  21.839  20.098  1.00  0.00      A    H
ATOM   1006  CD2 LEU A  69       1.931  23.133  17.984  1.00  0.00      A    C
ATOM   1007 HD21 LEU A  69       2.843  22.595  17.650  1.00  0.00      A    H
ATOM   1008 HD22 LEU A  69       1.239  23.123  17.115  1.00  0.00      A    H
ATOM   1009 HD23 LEU A  69       2.236  24.168  18.249  1.00  0.00      A    H
ATOM   1010  C   LEU A  69      -0.815  19.520  17.291  1.00  0.00      A    C
ATOM   1011  O   LEU A  69      -1.812  19.117  17.829  1.00  0.00      A    O
ATOM   1012  N   MET A  70      -0.164  18.632  16.505  1.00  0.00      A    N
ATOM   1013  HN  MET A  70       0.438  19.075  15.846  1.00  0.00      A    H
ATOM   1014  CA  MET A  70      -0.426  17.238  16.231  1.00  0.00      A    C
ATOM   1015  HA  MET A  70      -1.475  17.021  16.094  1.00  0.00      A    H
ATOM   1016  CB  MET A  70       0.276  16.663  14.955  1.00  0.00      A    C
ATOM   1017  HB1 MET A  70       1.345  16.964  14.923  1.00  0.00      A    H
ATOM   1018  HB2 MET A  70       0.295  15.556  15.047  1.00  0.00      A    H
ATOM   1019  CG  MET A  70      -0.480  16.967  13.589  1.00  0.00      A    C
ATOM   1020  HG1 MET A  70       0.121  16.617  12.722  1.00  0.00      A    H
ATOM   1021  HG2 MET A  70      -1.350  16.275  13.578  1.00  0.00      A    H
ATOM   1022  SD  MET A  70      -1.228  18.600  13.298  1.00  0.00      A    S
ATOM   1023  CE  MET A  70       0.059  19.277  12.185  1.00  0.00      A    C
ATOM   1024  HE1 MET A  70       1.097  18.882  12.231  1.00  0.00      A    H
ATOM   1025  HE2 MET A  70      -0.128  19.112  11.103  1.00  0.00      A    H
ATOM   1026  HE3 MET A  70       0.073  20.370  12.382  1.00  0.00      A    H
ATOM   1027  C   MET A  70      -0.051  16.386  17.461  1.00  0.00      A    C
ATOM   1028  O   MET A  70      -0.843  15.510  17.837  1.00  0.00      A    O
ATOM   1029  N   GLU A  71       1.122  16.598  18.125  1.00  0.00      A    N
ATOM   1030  HN  GLU A  71       1.840  17.177  17.748  1.00  0.00      A    H
ATOM   1031  CA  GLU A  71       1.310  16.030  19.475  1.00  0.00      A    C
ATOM   1032  HA  GLU A  71       1.312  14.963  19.304  1.00  0.00      A    H
ATOM   1033  CB  GLU A  71       2.617  16.262  20.275  1.00  0.00      A    C
ATOM   1034  HB1 GLU A  71       2.780  17.341  20.484  1.00  0.00      A    H
ATOM   1035  HB2 GLU A  71       2.458  15.753  21.249  1.00  0.00      A    H
ATOM   1036  CG  GLU A  71       3.895  15.911  19.469  1.00  0.00      A    C
ATOM   1037  HG1 GLU A  71       4.012  14.878  19.078  1.00  0.00      A    H
ATOM   1038  HG2 GLU A  71       4.147  16.690  18.718  1.00  0.00      A    H
ATOM   1039  CD  GLU A  71       5.095  16.027  20.393  1.00  0.00      A    C
ATOM   1040  OE1 GLU A  71       5.494  14.992  20.983  1.00  0.00      A    O
ATOM   1041  OE2 GLU A  71       5.686  17.150  20.507  1.00  0.00      A    O
ATOM   1042  C   GLU A  71       0.111  16.286  20.386  1.00  0.00      A    C
ATOM   1043  O   GLU A  71      -0.503  15.309  20.762  1.00  0.00      A    O
ATOM   1044  N   GLN A  72      -0.228  17.526  20.801  1.00  0.00      A    N
ATOM   1045  HN  GLN A  72       0.366  18.325  20.764  1.00  0.00      A    H
ATOM   1046  CA  GLN A  72      -1.511  17.887  21.471  1.00  0.00      A    C
ATOM   1047  HA  GLN A  72      -1.394  17.758  22.537  1.00  0.00      A    H
ATOM   1048  CB  GLN A  72      -1.728  19.434  21.277  1.00  0.00      A    C
ATOM   1049  HB1 GLN A  72      -0.782  19.901  21.624  1.00  0.00      A    H
ATOM   1050  HB2 GLN A  72      -1.860  19.697  20.206  1.00  0.00      A    H
ATOM   1051  CG  GLN A  72      -2.882  20.116  22.070  1.00  0.00      A    C
ATOM   1052  HG1 GLN A  72      -3.839  19.879  21.558  1.00  0.00      A    H
ATOM   1053  HG2 GLN A  72      -2.967  19.873  23.151  1.00  0.00      A    H
ATOM   1054  CD  GLN A  72      -2.816  21.668  21.887  1.00  0.00      A    C
ATOM   1055  OE1 GLN A  72      -2.191  22.250  21.010  1.00  0.00      A    O
ATOM   1056  NE2 GLN A  72      -3.389  22.335  22.880  1.00  0.00      A    N
ATOM   1057 HE21 GLN A  72      -3.384  23.335  22.872  1.00  0.00      A    H
ATOM   1058 HE22 GLN A  72      -3.849  21.813  23.598  1.00  0.00      A    H
ATOM   1059  C   GLN A  72      -2.840  17.252  21.005  1.00  0.00      A    C
ATOM   1060  O   GLN A  72      -3.690  16.867  21.804  1.00  0.00      A    O
ATOM   1061  N   ALA A  73      -3.070  17.097  19.658  1.00  0.00      A    N
ATOM   1062  HN  ALA A  73      -2.409  17.383  18.968  1.00  0.00      A    H
ATOM   1063  CA  ALA A  73      -4.200  16.495  19.047  1.00  0.00      A    C
ATOM   1064  HA  ALA A  73      -5.102  16.879  19.500  1.00  0.00      A    H
ATOM   1065  CB  ALA A  73      -4.048  16.744  17.496  1.00  0.00      A    C
ATOM   1066  HB1 ALA A  73      -3.259  16.086  17.073  1.00  0.00      A    H
ATOM   1067  HB2 ALA A  73      -4.987  16.535  16.940  1.00  0.00      A    H
ATOM   1068  HB3 ALA A  73      -3.684  17.753  17.206  1.00  0.00      A    H
ATOM   1069  C   ALA A  73      -4.249  15.052  19.373  1.00  0.00      A    C
ATOM   1070  O   ALA A  73      -5.256  14.472  19.713  1.00  0.00      A    O
ATOM   1071  N   PHE A  74      -3.080  14.344  19.194  1.00  0.00      A    N
ATOM   1072  HN  PHE A  74      -2.341  14.789  18.694  1.00  0.00      A    H
ATOM   1073  CA  PHE A  74      -2.911  12.969  19.582  1.00  0.00      A    C
ATOM   1074  HA  PHE A  74      -3.789  12.465  19.208  1.00  0.00      A    H
ATOM   1075  CB  PHE A  74      -1.592  12.305  18.898  1.00  0.00      A    C
ATOM   1076  HB1 PHE A  74      -0.827  13.097  19.053  1.00  0.00      A    H
ATOM   1077  HB2 PHE A  74      -1.266  11.396  19.446  1.00  0.00      A    H
ATOM   1078  CG  PHE A  74      -1.722  11.946  17.436  1.00  0.00      A    C
ATOM   1079  CD1 PHE A  74      -0.749  12.519  16.648  1.00  0.00      A    C
ATOM   1080  HD1 PHE A  74      -0.087  13.251  17.087  1.00  0.00      A    H
ATOM   1081  CE1 PHE A  74      -0.750  12.088  15.311  1.00  0.00      A    C
ATOM   1082  HE1 PHE A  74      -0.026  12.539  14.649  1.00  0.00      A    H
ATOM   1083  CZ  PHE A  74      -1.792  11.401  14.776  1.00  0.00      A    C
ATOM   1084  HZ  PHE A  74      -1.900  11.253  13.712  1.00  0.00      A    H
ATOM   1085  CD2 PHE A  74      -2.751  11.154  16.970  1.00  0.00      A    C
ATOM   1086  HD2 PHE A  74      -3.516  10.731  17.605  1.00  0.00      A    H
ATOM   1087  CE2 PHE A  74      -2.770  10.843  15.600  1.00  0.00      A    C
ATOM   1088  HE2 PHE A  74      -3.627  10.312  15.213  1.00  0.00      A    H
ATOM   1089  C   PHE A  74      -2.855  12.678  21.051  1.00  0.00      A    C
ATOM   1090  O   PHE A  74      -3.301  11.692  21.529  1.00  0.00      A    O
ATOM   1091  N   ALA A  75      -2.249  13.551  21.837  1.00  0.00      A    N
ATOM   1092  HN  ALA A  75      -1.718  14.302  21.452  1.00  0.00      A    H
ATOM   1093  CA  ALA A  75      -2.135  13.534  23.265  1.00  0.00      A    C
ATOM   1094  HA  ALA A  75      -1.819  12.510  23.397  1.00  0.00      A    H
ATOM   1095  CB  ALA A  75      -1.133  14.566  23.834  1.00  0.00      A    C
ATOM   1096  HB1 ALA A  75      -0.858  14.267  24.868  1.00  0.00      A    H
ATOM   1097  HB2 ALA A  75      -0.198  14.588  23.235  1.00  0.00      A    H
ATOM   1098  HB3 ALA A  75      -1.583  15.571  23.981  1.00  0.00      A    H
ATOM   1099  C   ALA A  75      -3.488  13.715  23.912  1.00  0.00      A    C
ATOM   1100  O   ALA A  75      -3.664  13.075  24.966  1.00  0.00      A    O
ATOM   1101  N   PHE A  76      -4.485  14.459  23.335  1.00  0.00      A    N
ATOM   1102  HN  PHE A  76      -4.295  14.979  22.505  1.00  0.00      A    H
ATOM   1103  CA  PHE A  76      -5.920  14.561  23.743  1.00  0.00      A    C
ATOM   1104  HA  PHE A  76      -6.015  14.894  24.766  1.00  0.00      A    H
ATOM   1105  CB  PHE A  76      -6.780  15.564  22.921  1.00  0.00      A    C
ATOM   1106  HB1 PHE A  76      -6.151  16.455  22.709  1.00  0.00      A    H
ATOM   1107  HB2 PHE A  76      -7.060  15.327  21.873  1.00  0.00      A    H
ATOM   1108  CG  PHE A  76      -8.080  15.820  23.664  1.00  0.00      A    C
ATOM   1109  CD1 PHE A  76      -8.096  16.333  25.026  1.00  0.00      A    C
ATOM   1110  HD1 PHE A  76      -7.193  16.707  25.484  1.00  0.00      A    H
ATOM   1111  CE1 PHE A  76      -9.291  16.466  25.703  1.00  0.00      A    C
ATOM   1112  HE1 PHE A  76      -9.341  17.021  26.629  1.00  0.00      A    H
ATOM   1113  CZ  PHE A  76     -10.502  16.106  24.994  1.00  0.00      A    C
ATOM   1114  HZ  PHE A  76     -11.464  16.042  25.482  1.00  0.00      A    H
ATOM   1115  CD2 PHE A  76      -9.244  15.460  23.032  1.00  0.00      A    C
ATOM   1116  HD2 PHE A  76      -9.277  14.931  22.090  1.00  0.00      A    H
ATOM   1117  CE2 PHE A  76     -10.462  15.614  23.698  1.00  0.00      A    C
ATOM   1118  HE2 PHE A  76     -11.348  15.179  23.259  1.00  0.00      A    H
ATOM   1119  C   PHE A  76      -6.570  13.248  23.690  1.00  0.00      A    C
ATOM   1120  O   PHE A  76      -7.135  12.804  24.667  1.00  0.00      A    O
ATOM   1121  N   VAL A  77      -6.485  12.565  22.539  1.00  0.00      A    N
ATOM   1122  HN  VAL A  77      -5.978  12.927  21.760  1.00  0.00      A    H
ATOM   1123  CA  VAL A  77      -7.122  11.233  22.213  1.00  0.00      A    C
ATOM   1124  HA  VAL A  77      -8.193  11.304  22.325  1.00  0.00      A    H
ATOM   1125  CB  VAL A  77      -6.887  10.973  20.759  1.00  0.00      A    C
ATOM   1126  HB  VAL A  77      -5.844  11.270  20.519  1.00  0.00      A    H
ATOM   1127  CG1 VAL A  77      -7.135   9.512  20.301  1.00  0.00      A    C
ATOM   1128 HG11 VAL A  77      -6.757   8.716  20.976  1.00  0.00      A    H
ATOM   1129 HG12 VAL A  77      -8.242   9.433  20.359  1.00  0.00      A    H
ATOM   1130 HG13 VAL A  77      -6.904   9.261  19.243  1.00  0.00      A    H
ATOM   1131  CG2 VAL A  77      -7.797  11.927  19.873  1.00  0.00      A    C
ATOM   1132 HG21 VAL A  77      -7.492  11.760  18.818  1.00  0.00      A    H
ATOM   1133 HG22 VAL A  77      -8.853  11.647  20.075  1.00  0.00      A    H
ATOM   1134 HG23 VAL A  77      -7.632  13.012  20.048  1.00  0.00      A    H
ATOM   1135  C   VAL A  77      -6.588  10.109  23.048  1.00  0.00      A    C
ATOM   1136  O   VAL A  77      -7.386   9.343  23.617  1.00  0.00      A    O
ATOM   1137  N   LYS A  78      -5.310  10.141  23.296  1.00  0.00      A    N
ATOM   1138  HN  LYS A  78      -4.730  10.887  22.980  1.00  0.00      A    H
ATOM   1139  CA  LYS A  78      -4.631   9.187  24.161  1.00  0.00      A    C
ATOM   1140  HA  LYS A  78      -4.894   8.167  23.925  1.00  0.00      A    H
ATOM   1141  CB  LYS A  78      -3.161   9.429  23.911  1.00  0.00      A    C
ATOM   1142  HB1 LYS A  78      -2.780   9.031  22.946  1.00  0.00      A    H
ATOM   1143  HB2 LYS A  78      -2.924  10.515  23.920  1.00  0.00      A    H
ATOM   1144  CG  LYS A  78      -2.267   8.799  24.960  1.00  0.00      A    C
ATOM   1145  HG1 LYS A  78      -2.489   9.124  25.999  1.00  0.00      A    H
ATOM   1146  HG2 LYS A  78      -2.404   7.696  24.964  1.00  0.00      A    H
ATOM   1147  CD  LYS A  78      -0.742   9.092  24.825  1.00  0.00      A    C
ATOM   1148  HD1 LYS A  78      -0.422   8.341  24.072  1.00  0.00      A    H
ATOM   1149  HD2 LYS A  78      -0.657  10.148  24.489  1.00  0.00      A    H
ATOM   1150  CE  LYS A  78       0.143   8.733  25.990  1.00  0.00      A    C
ATOM   1151  HE1 LYS A  78      -0.160   9.461  26.773  1.00  0.00      A    H
ATOM   1152  HE2 LYS A  78       0.119   7.667  26.302  1.00  0.00      A    H
ATOM   1153  NZ  LYS A  78       1.601   9.102  25.724  1.00  0.00      A    N
ATOM   1154  HZ1 LYS A  78       2.153   8.812  26.557  1.00  0.00      A    H
ATOM   1155  HZ2 LYS A  78       1.825   8.574  24.856  1.00  0.00      A    H
ATOM   1156  HZ3 LYS A  78       1.643  10.132  25.591  1.00  0.00      A    H
ATOM   1157  C   LYS A  78      -5.028   9.362  25.592  1.00  0.00      A    C
ATOM   1158  O   LYS A  78      -5.281   8.369  26.267  1.00  0.00      A    O
ATOM   1159  N   ARG A  79      -5.124  10.643  26.088  1.00  0.00      A    N
ATOM   1160  HN  ARG A  79      -4.941  11.404  25.470  1.00  0.00      A    H
ATOM   1161  CA  ARG A  79      -5.377  10.980  27.484  1.00  0.00      A    C
ATOM   1162  HA  ARG A  79      -4.754  10.386  28.136  1.00  0.00      A    H
ATOM   1163  CB  ARG A  79      -5.188  12.505  27.756  1.00  0.00      A    C
ATOM   1164  HB1 ARG A  79      -4.143  12.694  27.429  1.00  0.00      A    H
ATOM   1165  HB2 ARG A  79      -5.965  13.097  27.227  1.00  0.00      A    H
ATOM   1166  CG  ARG A  79      -5.252  12.861  29.263  1.00  0.00      A    C
ATOM   1167  HG1 ARG A  79      -6.171  12.434  29.719  1.00  0.00      A    H
ATOM   1168  HG2 ARG A  79      -4.339  12.486  29.774  1.00  0.00      A    H
ATOM   1169  CD  ARG A  79      -5.336  14.391  29.560  1.00  0.00      A    C
ATOM   1170  HD1 ARG A  79      -6.382  14.748  29.445  1.00  0.00      A    H
ATOM   1171  HD2 ARG A  79      -5.162  14.451  30.656  1.00  0.00      A    H
ATOM   1172  NE  ARG A  79      -4.361  15.170  28.664  1.00  0.00      A    N
ATOM   1173  HE  ARG A  79      -3.409  14.879  28.573  1.00  0.00      A    H
ATOM   1174  CZ  ARG A  79      -4.589  16.136  27.751  1.00  0.00      A    C
ATOM   1175  NH1 ARG A  79      -5.704  16.750  27.737  1.00  0.00      A    N
ATOM   1176 HH11 ARG A  79      -6.348  16.381  28.406  1.00  0.00      A    H
ATOM   1177 HH12 ARG A  79      -5.727  17.651  27.305  1.00  0.00      A    H
ATOM   1178  NH2 ARG A  79      -3.648  16.401  26.869  1.00  0.00      A    N
ATOM   1179 HH21 ARG A  79      -2.770  15.933  26.968  1.00  0.00      A    H
ATOM   1180 HH22 ARG A  79      -3.789  16.957  26.050  1.00  0.00      A    H
ATOM   1181  C   ARG A  79      -6.802  10.587  27.919  1.00  0.00      A    C
ATOM   1182  O   ARG A  79      -6.861   9.957  28.966  1.00  0.00      A    O
ATOM   1183  N   ILE A  80      -7.839  11.038  27.186  1.00  0.00      A    N
ATOM   1184  HN  ILE A  80      -7.674  11.520  26.329  1.00  0.00      A    H
ATOM   1185  CA  ILE A  80      -9.235  10.736  27.557  1.00  0.00      A    C
ATOM   1186  HA  ILE A  80      -9.453  11.128  28.540  1.00  0.00      A    H
ATOM   1187  CB  ILE A  80     -10.259  11.630  26.746  1.00  0.00      A    C
ATOM   1188  HB  ILE A  80     -11.289  11.552  27.154  1.00  0.00      A    H
ATOM   1189  CG2 ILE A  80      -9.850  13.059  27.204  1.00  0.00      A    C
ATOM   1190 HG21 ILE A  80     -10.707  13.729  26.978  1.00  0.00      A    H
ATOM   1191 HG22 ILE A  80      -9.658  13.204  28.289  1.00  0.00      A    H
ATOM   1192 HG23 ILE A  80      -9.088  13.510  26.532  1.00  0.00      A    H
ATOM   1193  CG1 ILE A  80     -10.221  11.512  25.233  1.00  0.00      A    C
ATOM   1194 HG11 ILE A  80      -9.300  12.031  24.890  1.00  0.00      A    H
ATOM   1195 HG12 ILE A  80     -10.296  10.450  24.918  1.00  0.00      A    H
ATOM   1196  CD  ILE A  80     -11.378  12.163  24.510  1.00  0.00      A    C
ATOM   1197  HD1 ILE A  80     -11.377  13.218  24.858  1.00  0.00      A    H
ATOM   1198  HD2 ILE A  80     -11.155  12.064  23.426  1.00  0.00      A    H
ATOM   1199  HD3 ILE A  80     -12.277  11.654  24.917  1.00  0.00      A    H
ATOM   1200  C   ILE A  80      -9.760   9.324  27.404  1.00  0.00      A    C
ATOM   1201  O   ILE A  80     -10.771   8.915  27.856  1.00  0.00      A    O
ATOM   1202  N   GLY A  81      -8.953   8.558  26.592  1.00  0.00      A    N
ATOM   1203  HN  GLY A  81      -8.216   9.037  26.122  1.00  0.00      A    H
ATOM   1204  CA  GLY A  81      -8.988   7.129  26.400  1.00  0.00      A    C
ATOM   1205  HA1 GLY A  81      -8.023   6.702  26.633  1.00  0.00      A    H
ATOM   1206  HA2 GLY A  81      -9.858   6.730  26.900  1.00  0.00      A    H
ATOM   1207  C   GLY A  81      -9.250   6.824  24.938  1.00  0.00      A    C
ATOM   1208  O   GLY A  81      -8.888   5.779  24.382  1.00  0.00      A    O
ATOM   1209  N   GLY A  82      -9.995   7.676  24.181  1.00  0.00      A    N
ATOM   1210  HN  GLY A  82     -10.379   8.509  24.572  1.00  0.00      A    H
ATOM   1211  CA  GLY A  82     -10.287   7.399  22.845  1.00  0.00      A    C
ATOM   1212  HA1 GLY A  82      -9.351   7.664  22.377  1.00  0.00      A    H
ATOM   1213  HA2 GLY A  82     -10.666   6.397  22.704  1.00  0.00      A    H
ATOM   1214  C   GLY A  82     -11.215   8.439  22.263  1.00  0.00      A    C
ATOM   1215  O   GLY A  82     -11.422   9.511  22.737  1.00  0.00      A    O
ATOM   1216  N   LEU A  83     -11.820   8.092  21.022  1.00  0.00      A    N
ATOM   1217  HN  LEU A  83     -11.809   7.208  20.560  1.00  0.00      A    H
ATOM   1218  CA  LEU A  83     -12.377   9.171  20.163  1.00  0.00      A    C
ATOM   1219  HA  LEU A  83     -12.403  10.071  20.759  1.00  0.00      A    H
ATOM   1220  CB  LEU A  83     -11.548   9.316  18.826  1.00  0.00      A    C
ATOM   1221  HB1 LEU A  83     -10.483   9.416  19.123  1.00  0.00      A    H
ATOM   1222  HB2 LEU A  83     -11.675   8.412  18.193  1.00  0.00      A    H
ATOM   1223  CG  LEU A  83     -11.840  10.581  17.997  1.00  0.00      A    C
ATOM   1224  HG  LEU A  83     -12.790  10.400  17.451  1.00  0.00      A    H
ATOM   1225  CD1 LEU A  83     -11.957  11.881  18.836  1.00  0.00      A    C
ATOM   1226 HD11 LEU A  83     -12.976  11.905  19.279  1.00  0.00      A    H
ATOM   1227 HD12 LEU A  83     -11.133  12.070  19.556  1.00  0.00      A    H
ATOM   1228 HD13 LEU A  83     -12.043  12.760  18.162  1.00  0.00      A    H
ATOM   1229  CD2 LEU A  83     -10.603  10.752  17.068  1.00  0.00      A    C
ATOM   1230 HD21 LEU A  83     -10.341   9.769  16.620  1.00  0.00      A    H
ATOM   1231 HD22 LEU A  83     -10.839  11.540  16.321  1.00  0.00      A    H
ATOM   1232 HD23 LEU A  83      -9.731  11.010  17.705  1.00  0.00      A    H
ATOM   1233  C   LEU A  83     -13.914   9.015  19.991  1.00  0.00      A    C
ATOM   1234  O   LEU A  83     -14.424   7.881  20.039  1.00  0.00      A    O
ATOM   1235  N   THR A  84     -14.753  10.036  19.832  1.00  0.00      A    N
ATOM   1236  HN  THR A  84     -14.403  10.963  19.937  1.00  0.00      A    H
ATOM   1237  CA  THR A  84     -16.146   9.950  19.481  1.00  0.00      A    C
ATOM   1238  HA  THR A  84     -16.562   9.114  20.024  1.00  0.00      A    H
ATOM   1239  CB  THR A  84     -17.117  11.016  20.007  1.00  0.00      A    C
ATOM   1240  HB  THR A  84     -17.983  11.129  19.320  1.00  0.00      A    H
ATOM   1241  OG1 THR A  84     -16.456  12.252  20.043  1.00  0.00      A    O
ATOM   1242  HG1 THR A  84     -15.723  12.184  20.659  1.00  0.00      A    H
ATOM   1243  CG2 THR A  84     -17.583  10.719  21.395  1.00  0.00      A    C
ATOM   1244 HG21 THR A  84     -18.178   9.781  21.403  1.00  0.00      A    H
ATOM   1245 HG22 THR A  84     -16.756  10.727  22.136  1.00  0.00      A    H
ATOM   1246 HG23 THR A  84     -18.161  11.615  21.707  1.00  0.00      A    H
ATOM   1247  C   THR A  84     -16.318   9.931  17.923  1.00  0.00      A    C
ATOM   1248  O   THR A  84     -15.614  10.664  17.241  1.00  0.00      A    O
ATOM   1249  N   THR A  85     -17.245   9.200  17.288  1.00  0.00      A    N
ATOM   1250  HN  THR A  85     -17.876   8.599  17.772  1.00  0.00      A    H
ATOM   1251  CA  THR A  85     -17.488   9.330  15.829  1.00  0.00      A    C
ATOM   1252  HA  THR A  85     -16.512   9.242  15.374  1.00  0.00      A    H
ATOM   1253  CB  THR A  85     -18.223   8.107  15.210  1.00  0.00      A    C
ATOM   1254  HB  THR A  85     -18.160   8.134  14.102  1.00  0.00      A    H
ATOM   1255  OG1 THR A  85     -19.580   7.994  15.673  1.00  0.00      A    O
ATOM   1256  HG1 THR A  85     -19.592   7.958  16.633  1.00  0.00      A    H
ATOM   1257  CG2 THR A  85     -17.546   6.791  15.653  1.00  0.00      A    C
ATOM   1258 HG21 THR A  85     -18.054   5.951  15.135  1.00  0.00      A    H
ATOM   1259 HG22 THR A  85     -16.459   6.838  15.428  1.00  0.00      A    H
ATOM   1260 HG23 THR A  85     -17.588   6.517  16.729  1.00  0.00      A    H
ATOM   1261  C   THR A  85     -18.249  10.631  15.399  1.00  0.00      A    C
ATOM   1262  O   THR A  85     -18.672  11.448  16.253  1.00  0.00      A    O
ATOM   1263  N   GLU A  86     -18.401  10.825  14.054  1.00  0.00      A    N
ATOM   1264  HN  GLU A  86     -17.961  10.113  13.513  1.00  0.00      A    H
ATOM   1265  CA  GLU A  86     -19.202  11.898  13.542  1.00  0.00      A    C
ATOM   1266  HA  GLU A  86     -18.988  12.834  14.037  1.00  0.00      A    H
ATOM   1267  CB  GLU A  86     -19.013  12.053  12.008  1.00  0.00      A    C
ATOM   1268  HB1 GLU A  86     -17.915  12.084  11.840  1.00  0.00      A    H
ATOM   1269  HB2 GLU A  86     -19.309  11.089  11.543  1.00  0.00      A    H
ATOM   1270  CG  GLU A  86     -19.711  13.180  11.331  1.00  0.00      A    C
ATOM   1271  HG1 GLU A  86     -20.675  13.401  11.837  1.00  0.00      A    H
ATOM   1272  HG2 GLU A  86     -19.139  14.108  11.542  1.00  0.00      A    H
ATOM   1273  CD  GLU A  86     -19.811  13.071   9.814  1.00  0.00      A    C
ATOM   1274  OE1 GLU A  86     -20.723  13.746   9.235  1.00  0.00      A    O
ATOM   1275  OE2 GLU A  86     -19.046  12.394   9.096  1.00  0.00      A    O
ATOM   1276  C   GLU A  86     -20.761  11.667  13.803  1.00  0.00      A    C
ATOM   1277  O   GLU A  86     -21.566  12.506  14.002  1.00  0.00      A    O
ATOM   1278  N   ARG A  87     -21.179  10.371  13.895  1.00  0.00      A    N
ATOM   1279  HN  ARG A  87     -20.604   9.603  13.621  1.00  0.00      A    H
ATOM   1280  CA  ARG A  87     -22.466  10.013  14.375  1.00  0.00      A    C
ATOM   1281  HA  ARG A  87     -23.226  10.441  13.738  1.00  0.00      A    H
ATOM   1282  CB  ARG A  87     -22.688   8.519  14.368  1.00  0.00      A    C
ATOM   1283  HB1 ARG A  87     -22.410   8.129  13.366  1.00  0.00      A    H
ATOM   1284  HB2 ARG A  87     -22.187   8.002  15.215  1.00  0.00      A    H
ATOM   1285  CG  ARG A  87     -24.209   8.108  14.616  1.00  0.00      A    C
ATOM   1286  HG1 ARG A  87     -24.768   8.897  15.162  1.00  0.00      A    H
ATOM   1287  HG2 ARG A  87     -24.744   8.029  13.645  1.00  0.00      A    H
ATOM   1288  CD  ARG A  87     -24.269   6.764  15.416  1.00  0.00      A    C
ATOM   1289  HD1 ARG A  87     -23.634   6.814  16.327  1.00  0.00      A    H
ATOM   1290  HD2 ARG A  87     -25.318   6.565  15.722  1.00  0.00      A    H
ATOM   1291  NE  ARG A  87     -24.042   5.742  14.455  1.00  0.00      A    N
ATOM   1292  HE  ARG A  87     -23.629   5.985  13.577  1.00  0.00      A    H
ATOM   1293  CZ  ARG A  87     -24.304   4.428  14.652  1.00  0.00      A    C
ATOM   1294  NH1 ARG A  87     -24.889   3.949  15.772  1.00  0.00      A    N
ATOM   1295 HH11 ARG A  87     -25.089   4.627  16.480  1.00  0.00      A    H
ATOM   1296 HH12 ARG A  87     -25.178   3.004  15.923  1.00  0.00      A    H
ATOM   1297  NH2 ARG A  87     -24.141   3.525  13.674  1.00  0.00      A    N
ATOM   1298 HH21 ARG A  87     -24.059   3.950  12.773  1.00  0.00      A    H
ATOM   1299 HH22 ARG A  87     -24.707   2.707  13.782  1.00  0.00      A    H
ATOM   1300  C   ARG A  87     -22.651  10.496  15.785  1.00  0.00      A    C
ATOM   1301  O   ARG A  87     -23.628  11.243  16.032  1.00  0.00      A    O
ATOM   1302  N   ASP A  88     -21.745  10.185  16.722  1.00  0.00      A    N
ATOM   1303  HN  ASP A  88     -21.052   9.494  16.531  1.00  0.00      A    H
ATOM   1304  CA  ASP A  88     -21.797  10.660  18.089  1.00  0.00      A    C
ATOM   1305  HA  ASP A  88     -22.743  10.377  18.527  1.00  0.00      A    H
ATOM   1306  CB  ASP A  88     -20.562  10.058  18.875  1.00  0.00      A    C
ATOM   1307  HB1 ASP A  88     -19.602  10.385  18.421  1.00  0.00      A    H
ATOM   1308  HB2 ASP A  88     -20.601  10.465  19.909  1.00  0.00      A    H
ATOM   1309  CG  ASP A  88     -20.667   8.539  18.872  1.00  0.00      A    C
ATOM   1310  OD1 ASP A  88     -21.584   7.973  19.526  1.00  0.00      A    O
ATOM   1311  OD2 ASP A  88     -19.670   7.914  18.383  1.00  0.00      A    O
ATOM   1312  C   ASP A  88     -21.794  12.173  18.199  1.00  0.00      A    C
ATOM   1313  O   ASP A  88     -22.706  12.787  18.778  1.00  0.00      A    O
ATOM   1314  N   TYR A  89     -20.683  12.801  17.744  1.00  0.00      A    N
ATOM   1315  HN  TYR A  89     -19.992  12.280  17.250  1.00  0.00      A    H
ATOM   1316  CA  TYR A  89     -20.475  14.281  17.907  1.00  0.00      A    C
ATOM   1317  HA  TYR A  89     -21.329  14.748  18.373  1.00  0.00      A    H
ATOM   1318  CB  TYR A  89     -19.335  14.532  18.974  1.00  0.00      A    C
ATOM   1319  HB1 TYR A  89     -19.465  13.867  19.855  1.00  0.00      A    H
ATOM   1320  HB2 TYR A  89     -18.325  14.312  18.567  1.00  0.00      A    H
ATOM   1321  CG  TYR A  89     -19.186  15.949  19.549  1.00  0.00      A    C
ATOM   1322  CD1 TYR A  89     -20.107  16.452  20.455  1.00  0.00      A    C
ATOM   1323  HD1 TYR A  89     -20.988  15.872  20.689  1.00  0.00      A    H
ATOM   1324  CE1 TYR A  89     -19.918  17.690  21.071  1.00  0.00      A    C
ATOM   1325  HE1 TYR A  89     -20.713  18.018  21.724  1.00  0.00      A    H
ATOM   1326  CZ  TYR A  89     -18.756  18.466  20.908  1.00  0.00      A    C
ATOM   1327  OH  TYR A  89     -18.644  19.621  21.708  1.00  0.00      A    O
ATOM   1328  HH  TYR A  89     -17.948  20.154  21.318  1.00  0.00      A    H
ATOM   1329  CD2 TYR A  89     -17.960  16.677  19.407  1.00  0.00      A    C
ATOM   1330  HD2 TYR A  89     -17.133  16.307  18.820  1.00  0.00      A    H
ATOM   1331  CE2 TYR A  89     -17.809  17.909  20.096  1.00  0.00      A    C
ATOM   1332  HE2 TYR A  89     -16.885  18.455  19.973  1.00  0.00      A    H
ATOM   1333  C   TYR A  89     -20.110  14.914  16.607  1.00  0.00      A    C
ATOM   1334  O   TYR A  89     -18.959  14.893  16.225  1.00  0.00      A    O
ATOM   1335  N   PRO A  90     -21.024  15.545  15.962  1.00  0.00      A    N
ATOM   1336  CD  PRO A  90     -22.454  15.315  16.253  1.00  0.00      A    C
ATOM   1337  HD1 PRO A  90     -22.612  15.803  17.239  1.00  0.00      A    H
ATOM   1338  HD2 PRO A  90     -22.835  14.278  16.371  1.00  0.00      A    H
ATOM   1339  CA  PRO A  90     -20.851  15.792  14.481  1.00  0.00      A    C
ATOM   1340  HA  PRO A  90     -20.190  15.106  13.973  1.00  0.00      A    H
ATOM   1341  CB  PRO A  90     -22.315  15.761  14.003  1.00  0.00      A    C
ATOM   1342  HB1 PRO A  90     -22.454  16.440  13.134  1.00  0.00      A    H
ATOM   1343  HB2 PRO A  90     -22.621  14.832  13.476  1.00  0.00      A    H
ATOM   1344  CG  PRO A  90     -23.237  16.015  15.217  1.00  0.00      A    C
ATOM   1345  HG1 PRO A  90     -23.207  17.080  15.533  1.00  0.00      A    H
ATOM   1346  HG2 PRO A  90     -24.248  15.592  15.037  1.00  0.00      A    H
ATOM   1347  C   PRO A  90     -20.283  17.211  14.371  1.00  0.00      A    C
ATOM   1348  O   PRO A  90     -20.144  17.973  15.367  1.00  0.00      A    O
ATOM   1349  N   TYR A  91     -20.001  17.636  13.152  1.00  0.00      A    N
ATOM   1350  HN  TYR A  91     -20.422  17.203  12.359  1.00  0.00      A    H
ATOM   1351  CA  TYR A  91     -19.186  18.867  12.872  1.00  0.00      A    C
ATOM   1352  HA  TYR A  91     -18.492  19.006  13.688  1.00  0.00      A    H
ATOM   1353  CB  TYR A  91     -18.388  18.770  11.540  1.00  0.00      A    C
ATOM   1354  HB1 TYR A  91     -17.912  17.766  11.534  1.00  0.00      A    H
ATOM   1355  HB2 TYR A  91     -19.144  18.893  10.735  1.00  0.00      A    H
ATOM   1356  CG  TYR A  91     -17.424  19.884  11.423  1.00  0.00      A    C
ATOM   1357  CD1 TYR A  91     -16.300  19.920  12.262  1.00  0.00      A    C
ATOM   1358  HD1 TYR A  91     -16.137  19.142  12.994  1.00  0.00      A    H
ATOM   1359  CE1 TYR A  91     -15.295  20.860  12.046  1.00  0.00      A    C
ATOM   1360  HE1 TYR A  91     -14.391  20.959  12.628  1.00  0.00      A    H
ATOM   1361  CZ  TYR A  91     -15.453  21.928  11.069  1.00  0.00      A    C
ATOM   1362  OH  TYR A  91     -14.430  22.891  11.010  1.00  0.00      A    O
ATOM   1363  HH  TYR A  91     -14.572  23.571  10.347  1.00  0.00      A    H
ATOM   1364  CD2 TYR A  91     -17.607  20.902  10.434  1.00  0.00      A    C
ATOM   1365  HD2 TYR A  91     -18.481  20.932   9.801  1.00  0.00      A    H
ATOM   1366  CE2 TYR A  91     -16.666  21.948  10.327  1.00  0.00      A    C
ATOM   1367  HE2 TYR A  91     -16.854  22.629   9.511  1.00  0.00      A    H
ATOM   1368  C   TYR A  91     -20.171  19.982  13.061  1.00  0.00      A    C
ATOM   1369  O   TYR A  91     -21.219  20.066  12.473  1.00  0.00      A    O
ATOM   1370  N   SER A  92     -19.751  21.005  13.852  1.00  0.00      A    N
ATOM   1371  HN  SER A  92     -18.874  20.932  14.321  1.00  0.00      A    H
ATOM   1372  CA  SER A  92     -20.454  22.228  14.149  1.00  0.00      A    C
ATOM   1373  HA  SER A  92     -21.451  22.283  13.736  1.00  0.00      A    H
ATOM   1374  CB  SER A  92     -20.591  22.340  15.705  1.00  0.00      A    C
ATOM   1375  HB1 SER A  92     -21.222  21.497  16.058  1.00  0.00      A    H
ATOM   1376  HB2 SER A  92     -19.608  22.277  16.218  1.00  0.00      A    H
ATOM   1377  OG  SER A  92     -21.295  23.588  16.040  1.00  0.00      A    O
ATOM   1378  HG1 SER A  92     -21.467  23.501  16.980  1.00  0.00      A    H
ATOM   1379  C   SER A  92     -19.700  23.484  13.700  1.00  0.00      A    C
ATOM   1380  O   SER A  92     -20.125  24.151  12.751  1.00  0.00      A    O
ATOM   1381  N   ALA A  93     -18.532  23.741  14.383  1.00  0.00      A    N
ATOM   1382  HN  ALA A  93     -18.193  23.052  15.019  1.00  0.00      A    H
ATOM   1383  CA  ALA A  93     -17.771  24.930  14.109  1.00  0.00      A    C
ATOM   1384  HA  ALA A  93     -16.857  24.700  14.638  1.00  0.00      A    H
ATOM   1385  CB  ALA A  93     -17.164  24.985  12.669  1.00  0.00      A    C
ATOM   1386  HB1 ALA A  93     -16.429  25.818  12.695  1.00  0.00      A    H
ATOM   1387  HB2 ALA A  93     -16.768  24.012  12.307  1.00  0.00      A    H
ATOM   1388  HB3 ALA A  93     -17.934  25.262  11.917  1.00  0.00      A    H
ATOM   1389  C   ALA A  93     -18.259  26.196  14.752  1.00  0.00      A    C
ATOM   1390  O   ALA A  93     -17.959  27.359  14.338  1.00  0.00      A    O
ATOM   1391  N   ASN A  94     -19.020  26.080  15.826  1.00  0.00      A    N
ATOM   1392  HN  ASN A  94     -19.255  25.178  16.181  1.00  0.00      A    H
ATOM   1393  CA  ASN A  94     -19.426  27.240  16.522  1.00  0.00      A    C
ATOM   1394  HA  ASN A  94     -19.258  28.159  15.980  1.00  0.00      A    H
ATOM   1395  CB  ASN A  94     -20.995  27.240  16.756  1.00  0.00      A    C
ATOM   1396  HB1 ASN A  94     -21.266  26.316  17.309  1.00  0.00      A    H
ATOM   1397  HB2 ASN A  94     -21.365  28.136  17.299  1.00  0.00      A    H
ATOM   1398  CG  ASN A  94     -21.742  27.285  15.412  1.00  0.00      A    C
ATOM   1399  OD1 ASN A  94     -22.037  28.259  14.754  1.00  0.00      A    O
ATOM   1400  ND2 ASN A  94     -22.104  26.114  14.905  1.00  0.00      A    N
ATOM   1401 HD21 ASN A  94     -22.715  26.124  14.114  1.00  0.00      A    H
ATOM   1402 HD22 ASN A  94     -21.896  25.296  15.441  1.00  0.00      A    H
ATOM   1403  C   ASN A  94     -18.668  27.241  17.815  1.00  0.00      A    C
ATOM   1404  O   ASN A  94     -18.039  26.259  18.139  1.00  0.00      A    O
ATOM   1405  N   ASP A  95     -18.778  28.288  18.687  1.00  0.00      A    N
ATOM   1406  HN  ASP A  95     -19.204  29.167  18.489  1.00  0.00      A    H
ATOM   1407  CA  ASP A  95     -18.214  28.264  19.991  1.00  0.00      A    C
ATOM   1408  HA  ASP A  95     -17.436  27.519  20.075  1.00  0.00      A    H
ATOM   1409  CB  ASP A  95     -17.790  29.616  20.552  1.00  0.00      A    C
ATOM   1410  HB1 ASP A  95     -18.518  30.452  20.492  1.00  0.00      A    H
ATOM   1411  HB2 ASP A  95     -17.598  29.515  21.642  1.00  0.00      A    H
ATOM   1412  CG  ASP A  95     -16.532  30.036  19.984  1.00  0.00      A    C
ATOM   1413  OD1 ASP A  95     -15.547  29.253  19.935  1.00  0.00      A    O
ATOM   1414  OD2 ASP A  95     -16.479  31.223  19.627  1.00  0.00      A    O
ATOM   1415  C   ASP A  95     -19.340  27.667  20.866  1.00  0.00      A    C
ATOM   1416  O   ASP A  95     -20.581  27.772  20.646  1.00  0.00      A    O
ATOM   1417  N   GLY A  96     -19.018  26.985  21.914  1.00  0.00      A    N
ATOM   1418  HN  GLY A  96     -18.099  26.723  22.199  1.00  0.00      A    H
ATOM   1419  CA  GLY A  96     -19.966  26.317  22.712  1.00  0.00      A    C
ATOM   1420  HA1 GLY A  96     -20.666  27.010  23.153  1.00  0.00      A    H
ATOM   1421  HA2 GLY A  96     -20.474  25.496  22.228  1.00  0.00      A    H
ATOM   1422  C   GLY A  96     -19.168  25.785  23.891  1.00  0.00      A    C
ATOM   1423  O   GLY A  96     -18.195  26.397  24.391  1.00  0.00      A    O
ATOM   1424  N   THR A  97     -19.614  24.627  24.318  1.00  0.00      A    N
ATOM   1425  HN  THR A  97     -20.497  24.338  23.956  1.00  0.00      A    H
ATOM   1426  CA  THR A  97     -18.901  23.913  25.402  1.00  0.00      A    C
ATOM   1427  HA  THR A  97     -17.979  24.379  25.717  1.00  0.00      A    H
ATOM   1428  CB  THR A  97     -19.723  23.764  26.597  1.00  0.00      A    C
ATOM   1429  HB  THR A  97     -19.243  23.037  27.287  1.00  0.00      A    H
ATOM   1430  OG1 THR A  97     -21.140  23.465  26.352  1.00  0.00      A    O
ATOM   1431  HG1 THR A  97     -21.184  22.726  25.740  1.00  0.00      A    H
ATOM   1432  CG2 THR A  97     -19.739  25.030  27.397  1.00  0.00      A    C
ATOM   1433 HG21 THR A  97     -20.050  24.977  28.463  1.00  0.00      A    H
ATOM   1434 HG22 THR A  97     -18.710  25.449  27.400  1.00  0.00      A    H
ATOM   1435 HG23 THR A  97     -20.467  25.684  26.872  1.00  0.00      A    H
ATOM   1436  C   THR A  97     -18.590  22.504  24.928  1.00  0.00      A    C
ATOM   1437  O   THR A  97     -19.118  22.028  23.906  1.00  0.00      A    O
ATOM   1438  N   CYS A  98     -17.715  21.774  25.625  1.00  0.00      A    N
ATOM   1439  HN  CYS A  98     -17.319  22.164  26.453  1.00  0.00      A    H
ATOM   1440  CA  CYS A  98     -17.399  20.375  25.381  1.00  0.00      A    C
ATOM   1441  HA  CYS A  98     -17.236  20.228  24.323  1.00  0.00      A    H
ATOM   1442  CB  CYS A  98     -16.009  19.987  26.112  1.00  0.00      A    C
ATOM   1443  HB1 CYS A  98     -15.331  20.801  25.777  1.00  0.00      A    H
ATOM   1444  HB2 CYS A  98     -16.246  20.016  27.197  1.00  0.00      A    H
ATOM   1445  SG  CYS A  98     -15.260  18.402  25.809  1.00  0.00      A    S
ATOM   1446  C   CYS A  98     -18.435  19.455  25.916  1.00  0.00      A    C
ATOM   1447  O   CYS A  98     -18.510  19.224  27.113  1.00  0.00      A    O
ATOM   1448  N   ASP A  99     -19.314  19.055  25.059  1.00  0.00      A    N
ATOM   1449  HN  ASP A  99     -19.306  19.493  24.164  1.00  0.00      A    H
ATOM   1450  CA  ASP A  99     -20.534  18.424  25.379  1.00  0.00      A    C
ATOM   1451  HA  ASP A  99     -20.858  18.521  26.405  1.00  0.00      A    H
ATOM   1452  CB  ASP A  99     -21.714  19.187  24.719  1.00  0.00      A    C
ATOM   1453  HB1 ASP A  99     -21.578  19.296  23.622  1.00  0.00      A    H
ATOM   1454  HB2 ASP A  99     -22.640  18.576  24.664  1.00  0.00      A    H
ATOM   1455  CG  ASP A  99     -21.982  20.505  25.303  1.00  0.00      A    C
ATOM   1456  OD1 ASP A  99     -22.297  21.525  24.639  1.00  0.00      A    O
ATOM   1457  OD2 ASP A  99     -22.195  20.624  26.525  1.00  0.00      A    O
ATOM   1458  C   ASP A  99     -20.488  16.961  25.000  1.00  0.00      A    C
ATOM   1459  O   ASP A  99     -21.445  16.253  25.224  1.00  0.00      A    O
ATOM   1460  N   SER A 100     -19.347  16.514  24.307  1.00  0.00      A    N
ATOM   1461  HN  SER A 100     -18.637  17.117  23.951  1.00  0.00      A    H
ATOM   1462  CA  SER A 100     -19.278  15.129  23.830  1.00  0.00      A    C
ATOM   1463  HA  SER A 100     -20.201  14.867  23.335  1.00  0.00      A    H
ATOM   1464  CB  SER A 100     -18.021  14.963  22.941  1.00  0.00      A    C
ATOM   1465  HB1 SER A 100     -17.775  13.898  22.744  1.00  0.00      A    H
ATOM   1466  HB2 SER A 100     -18.298  15.344  21.935  1.00  0.00      A    H
ATOM   1467  OG  SER A 100     -16.942  15.752  23.388  1.00  0.00      A    O
ATOM   1468  HG1 SER A 100     -16.195  15.163  23.256  1.00  0.00      A    H
ATOM   1469  C   SER A 100     -19.207  14.146  24.988  1.00  0.00      A    C
ATOM   1470  O   SER A 100     -20.052  13.270  25.162  1.00  0.00      A    O
ATOM   1471  N   SER A 101     -18.157  14.416  25.826  1.00  0.00      A    N
ATOM   1472  HN  SER A 101     -17.511  15.144  25.609  1.00  0.00      A    H
ATOM   1473  CA  SER A 101     -17.909  13.799  27.107  1.00  0.00      A    C
ATOM   1474  HA  SER A 101     -17.730  12.746  26.952  1.00  0.00      A    H
ATOM   1475  CB  SER A 101     -16.711  14.327  27.922  1.00  0.00      A    C
ATOM   1476  HB1 SER A 101     -16.484  13.756  28.848  1.00  0.00      A    H
ATOM   1477  HB2 SER A 101     -15.749  14.280  27.368  1.00  0.00      A    H
ATOM   1478  OG  SER A 101     -16.806  15.718  28.367  1.00  0.00      A    O
ATOM   1479  HG1 SER A 101     -15.902  16.002  28.521  1.00  0.00      A    H
ATOM   1480  C   SER A 101     -19.127  13.764  28.054  1.00  0.00      A    C
ATOM   1481  O   SER A 101     -19.330  12.756  28.725  1.00  0.00      A    O
ATOM   1482  N   LYS A 102     -19.879  14.892  28.216  1.00  0.00      A    N
ATOM   1483  HN  LYS A 102     -19.536  15.664  27.686  1.00  0.00      A    H
ATOM   1484  CA  LYS A 102     -21.106  14.981  28.934  1.00  0.00      A    C
ATOM   1485  HA  LYS A 102     -20.811  14.721  29.940  1.00  0.00      A    H
ATOM   1486  CB  LYS A 102     -21.727  16.404  28.893  1.00  0.00      A    C
ATOM   1487  HB1 LYS A 102     -22.074  16.685  27.875  1.00  0.00      A    H
ATOM   1488  HB2 LYS A 102     -22.640  16.413  29.526  1.00  0.00      A    H
ATOM   1489  CG  LYS A 102     -20.780  17.592  29.416  1.00  0.00      A    C
ATOM   1490  HG1 LYS A 102     -20.468  17.447  30.472  1.00  0.00      A    H
ATOM   1491  HG2 LYS A 102     -19.972  17.462  28.665  1.00  0.00      A    H
ATOM   1492  CD  LYS A 102     -21.677  18.846  29.438  1.00  0.00      A    C
ATOM   1493  HD1 LYS A 102     -21.966  18.820  28.366  1.00  0.00      A    H
ATOM   1494  HD2 LYS A 102     -22.606  18.828  30.049  1.00  0.00      A    H
ATOM   1495  CE  LYS A 102     -20.892  20.128  29.749  1.00  0.00      A    C
ATOM   1496  HE1 LYS A 102     -20.873  20.227  30.855  1.00  0.00      A    H
ATOM   1497  HE2 LYS A 102     -19.913  20.069  29.226  1.00  0.00      A    H
ATOM   1498  NZ  LYS A 102     -21.781  21.164  29.129  1.00  0.00      A    N
ATOM   1499  HZ1 LYS A 102     -21.866  21.219  28.094  1.00  0.00      A    H
ATOM   1500  HZ2 LYS A 102     -22.759  21.086  29.473  1.00  0.00      A    H
ATOM   1501  HZ3 LYS A 102     -21.448  22.101  29.435  1.00  0.00      A    H
ATOM   1502  C   LYS A 102     -22.153  13.960  28.463  1.00  0.00      A    C
ATOM   1503  O   LYS A 102     -22.751  13.184  29.259  1.00  0.00      A    O
ATOM   1504  N   GLN A 103     -22.418  13.960  27.179  1.00  0.00      A    N
ATOM   1505  HN  GLN A 103     -21.944  14.461  26.460  1.00  0.00      A    H
ATOM   1506  CA  GLN A 103     -23.589  13.224  26.694  1.00  0.00      A    C
ATOM   1507  HA  GLN A 103     -24.371  13.103  27.429  1.00  0.00      A    H
ATOM   1508  CB  GLN A 103     -24.322  13.865  25.473  1.00  0.00      A    C
ATOM   1509  HB1 GLN A 103     -23.612  13.986  24.627  1.00  0.00      A    H
ATOM   1510  HB2 GLN A 103     -25.116  13.148  25.173  1.00  0.00      A    H
ATOM   1511  CG  GLN A 103     -24.988  15.266  25.698  1.00  0.00      A    C
ATOM   1512  HG1 GLN A 103     -24.205  16.050  25.777  1.00  0.00      A    H
ATOM   1513  HG2 GLN A 103     -25.631  15.606  24.858  1.00  0.00      A    H
ATOM   1514  CD  GLN A 103     -25.872  15.388  26.960  1.00  0.00      A    C
ATOM   1515  OE1 GLN A 103     -25.803  16.415  27.703  1.00  0.00      A    O
ATOM   1516  NE2 GLN A 103     -26.751  14.400  27.195  1.00  0.00      A    N
ATOM   1517 HE21 GLN A 103     -27.443  14.462  27.915  1.00  0.00      A    H
ATOM   1518 HE22 GLN A 103     -26.905  13.685  26.514  1.00  0.00      A    H
ATOM   1519  C   GLN A 103     -23.248  11.770  26.234  1.00  0.00      A    C
ATOM   1520  O   GLN A 103     -23.952  10.806  26.555  1.00  0.00      A    O
ATOM   1521  N   ASN A 104     -22.127  11.611  25.505  1.00  0.00      A    N
ATOM   1522  HN  ASN A 104     -21.411  12.306  25.483  1.00  0.00      A    H
ATOM   1523  CA  ASN A 104     -21.802  10.433  24.822  1.00  0.00      A    C
ATOM   1524  HA  ASN A 104     -22.740   9.911  24.702  1.00  0.00      A    H
ATOM   1525  CB  ASN A 104     -21.199  10.816  23.435  1.00  0.00      A    C
ATOM   1526  HB1 ASN A 104     -20.370  11.552  23.514  1.00  0.00      A    H
ATOM   1527  HB2 ASN A 104     -20.748   9.909  22.980  1.00  0.00      A    H
ATOM   1528  CG  ASN A 104     -22.370  11.127  22.523  1.00  0.00      A    C
ATOM   1529  OD1 ASN A 104     -23.251  10.339  22.161  1.00  0.00      A    O
ATOM   1530  ND2 ASN A 104     -22.449  12.442  22.187  1.00  0.00      A    N
ATOM   1531 HD21 ASN A 104     -23.364  12.737  21.911  1.00  0.00      A    H
ATOM   1532 HD22 ASN A 104     -21.819  13.197  22.367  1.00  0.00      A    H
ATOM   1533  C   ASN A 104     -20.899   9.559  25.509  1.00  0.00      A    C
ATOM   1534  O   ASN A 104     -20.141   9.974  26.348  1.00  0.00      A    O
ATOM   1535  N   SER A 105     -20.878   8.292  25.060  1.00  0.00      A    N
ATOM   1536  HN  SER A 105     -21.584   7.942  24.449  1.00  0.00      A    H
ATOM   1537  CA  SER A 105     -19.807   7.293  25.375  1.00  0.00      A    C
ATOM   1538  HA  SER A 105     -19.397   7.624  26.317  1.00  0.00      A    H
ATOM   1539  CB  SER A 105     -20.374   5.857  25.632  1.00  0.00      A    C
ATOM   1540  HB1 SER A 105     -21.292   5.909  26.256  1.00  0.00      A    H
ATOM   1541  HB2 SER A 105     -20.603   5.439  24.628  1.00  0.00      A    H
ATOM   1542  OG  SER A 105     -19.443   5.166  26.517  1.00  0.00      A    O
ATOM   1543  HG1 SER A 105     -19.907   4.331  26.618  1.00  0.00      A    H
ATOM   1544  C   SER A 105     -18.750   7.401  24.338  1.00  0.00      A    C
ATOM   1545  O   SER A 105     -19.040   7.766  23.219  1.00  0.00      A    O
ATOM   1546  N   ILE A 106     -17.500   7.015  24.705  1.00  0.00      A    N
ATOM   1547  HN  ILE A 106     -17.434   6.695  25.647  1.00  0.00      A    H
ATOM   1548  CA  ILE A 106     -16.273   6.845  23.785  1.00  0.00      A    C
ATOM   1549  HA  ILE A 106     -16.244   7.810  23.300  1.00  0.00      A    H
ATOM   1550  CB  ILE A 106     -15.070   6.574  24.663  1.00  0.00      A    C
ATOM   1551  HB  ILE A 106     -15.079   5.610  25.215  1.00  0.00      A    H
ATOM   1552  CG2 ILE A 106     -13.858   6.390  23.734  1.00  0.00      A    C
ATOM   1553 HG21 ILE A 106     -13.862   5.483  23.093  1.00  0.00      A    H
ATOM   1554 HG22 ILE A 106     -13.737   7.271  23.068  1.00  0.00      A    H
ATOM   1555 HG23 ILE A 106     -12.990   6.218  24.406  1.00  0.00      A    H
ATOM   1556  CG1 ILE A 106     -14.896   7.792  25.610  1.00  0.00      A    C
ATOM   1557 HG11 ILE A 106     -14.938   8.791  25.125  1.00  0.00      A    H
ATOM   1558 HG12 ILE A 106     -15.787   7.721  26.270  1.00  0.00      A    H
ATOM   1559  CD  ILE A 106     -13.719   7.773  26.595  1.00  0.00      A    C
ATOM   1560  HD1 ILE A 106     -13.633   6.793  27.112  1.00  0.00      A    H
ATOM   1561  HD2 ILE A 106     -12.822   7.928  25.958  1.00  0.00      A    H
ATOM   1562  HD3 ILE A 106     -13.810   8.568  27.367  1.00  0.00      A    H
ATOM   1563  C   ILE A 106     -16.495   5.712  22.793  1.00  0.00      A    C
ATOM   1564  O   ILE A 106     -17.176   4.682  23.015  1.00  0.00      A    O
ATOM   1565  N   ALA A 107     -16.111   5.988  21.579  1.00  0.00      A    N
ATOM   1566  HN  ALA A 107     -15.630   6.828  21.339  1.00  0.00      A    H
ATOM   1567  CA  ALA A 107     -16.586   5.215  20.506  1.00  0.00      A    C
ATOM   1568  HA  ALA A 107     -17.371   4.544  20.821  1.00  0.00      A    H
ATOM   1569  CB  ALA A 107     -17.225   6.052  19.404  1.00  0.00      A    C
ATOM   1570  HB1 ALA A 107     -16.394   6.609  18.922  1.00  0.00      A    H
ATOM   1571  HB2 ALA A 107     -17.736   5.445  18.626  1.00  0.00      A    H
ATOM   1572  HB3 ALA A 107     -17.990   6.777  19.757  1.00  0.00      A    H
ATOM   1573  C   ALA A 107     -15.538   4.303  19.910  1.00  0.00      A    C
ATOM   1574  O   ALA A 107     -15.693   3.108  20.104  1.00  0.00      A    O
ATOM   1575  N   VAL A 108     -14.448   4.826  19.377  1.00  0.00      A    N
ATOM   1576  HN  VAL A 108     -14.352   5.818  19.364  1.00  0.00      A    H
ATOM   1577  CA  VAL A 108     -13.193   4.131  19.033  1.00  0.00      A    C
ATOM   1578  HA  VAL A 108     -13.394   3.087  18.840  1.00  0.00      A    H
ATOM   1579  CB  VAL A 108     -12.700   4.611  17.700  1.00  0.00      A    C
ATOM   1580  HB  VAL A 108     -11.612   4.450  17.549  1.00  0.00      A    H
ATOM   1581  CG1 VAL A 108     -13.459   3.752  16.712  1.00  0.00      A    C
ATOM   1582 HG11 VAL A 108     -13.390   2.663  16.920  1.00  0.00      A    H
ATOM   1583 HG12 VAL A 108     -14.539   4.007  16.663  1.00  0.00      A    H
ATOM   1584 HG13 VAL A 108     -13.013   3.885  15.703  1.00  0.00      A    H
ATOM   1585  CG2 VAL A 108     -12.939   6.149  17.486  1.00  0.00      A    C
ATOM   1586 HG21 VAL A 108     -14.025   6.296  17.306  1.00  0.00      A    H
ATOM   1587 HG22 VAL A 108     -12.703   6.596  18.475  1.00  0.00      A    H
ATOM   1588 HG23 VAL A 108     -12.294   6.581  16.691  1.00  0.00      A    H
ATOM   1589  C   VAL A 108     -12.099   4.240  20.086  1.00  0.00      A    C
ATOM   1590  O   VAL A 108     -11.748   5.335  20.526  1.00  0.00      A    O
ATOM   1591  N   THR A 109     -11.464   3.126  20.463  1.00  0.00      A    N
ATOM   1592  HN  THR A 109     -11.633   2.210  20.106  1.00  0.00      A    H
ATOM   1593  CA  THR A 109     -10.524   3.041  21.599  1.00  0.00      A    C
ATOM   1594  HA  THR A 109     -10.756   3.828  22.301  1.00  0.00      A    H
ATOM   1595  CB  THR A 109     -10.554   1.638  22.228  1.00  0.00      A    C
ATOM   1596  HB  THR A 109     -10.207   0.877  21.496  1.00  0.00      A    H
ATOM   1597  OG1 THR A 109     -11.855   1.443  22.693  1.00  0.00      A    O
ATOM   1598  HG1 THR A 109     -11.804   0.818  23.420  1.00  0.00      A    H
ATOM   1599  CG2 THR A 109      -9.657   1.527  23.479  1.00  0.00      A    C
ATOM   1600 HG21 THR A 109      -9.824   0.554  23.987  1.00  0.00      A    H
ATOM   1601 HG22 THR A 109      -8.602   1.798  23.262  1.00  0.00      A    H
ATOM   1602 HG23 THR A 109     -10.044   2.288  24.191  1.00  0.00      A    H
ATOM   1603  C   THR A 109      -9.079   3.255  20.980  1.00  0.00      A    C
ATOM   1604  O   THR A 109      -8.709   2.696  19.943  1.00  0.00      A    O
ATOM   1605  N   ILE A 110      -8.142   4.070  21.613  1.00  0.00      A    N
ATOM   1606  HN  ILE A 110      -8.465   4.525  22.440  1.00  0.00      A    H
ATOM   1607  CA  ILE A 110      -6.887   4.397  21.005  1.00  0.00      A    C
ATOM   1608  HA  ILE A 110      -6.575   3.642  20.299  1.00  0.00      A    H
ATOM   1609  CB  ILE A 110      -6.859   5.778  20.271  1.00  0.00      A    C
ATOM   1610  HB  ILE A 110      -7.223   6.528  21.005  1.00  0.00      A    H
ATOM   1611  CG2 ILE A 110      -5.494   6.066  19.671  1.00  0.00      A    C
ATOM   1612 HG21 ILE A 110      -5.517   7.029  19.116  1.00  0.00      A    H
ATOM   1613 HG22 ILE A 110      -4.683   6.084  20.430  1.00  0.00      A    H
ATOM   1614 HG23 ILE A 110      -5.276   5.270  18.928  1.00  0.00      A    H
ATOM   1615  CG1 ILE A 110      -7.940   5.919  19.130  1.00  0.00      A    C
ATOM   1616 HG11 ILE A 110      -8.970   5.758  19.514  1.00  0.00      A    H
ATOM   1617 HG12 ILE A 110      -7.874   6.967  18.766  1.00  0.00      A    H
ATOM   1618  CD  ILE A 110      -7.664   5.104  17.896  1.00  0.00      A    C
ATOM   1619  HD1 ILE A 110      -8.450   5.226  17.121  1.00  0.00      A    H
ATOM   1620  HD2 ILE A 110      -6.655   5.310  17.479  1.00  0.00      A    H
ATOM   1621  HD3 ILE A 110      -7.714   4.016  18.114  1.00  0.00      A    H
ATOM   1622  C   ILE A 110      -5.772   4.350  22.079  1.00  0.00      A    C
ATOM   1623  O   ILE A 110      -5.852   4.834  23.206  1.00  0.00      A    O
ATOM   1624  N   ASP A 111      -4.639   3.621  21.801  1.00  0.00      A    N
ATOM   1625  HN  ASP A 111      -4.626   2.920  21.092  1.00  0.00      A    H
ATOM   1626  CA  ASP A 111      -3.376   3.632  22.646  1.00  0.00      A    C
ATOM   1627  HA  ASP A 111      -3.612   3.610  23.699  1.00  0.00      A    H
ATOM   1628  CB  ASP A 111      -2.567   2.417  22.258  1.00  0.00      A    C
ATOM   1629  HB1 ASP A 111      -2.405   2.379  21.160  1.00  0.00      A    H
ATOM   1630  HB2 ASP A 111      -1.661   2.299  22.891  1.00  0.00      A    H
ATOM   1631  CG  ASP A 111      -3.324   1.193  22.490  1.00  0.00      A    C
ATOM   1632  OD1 ASP A 111      -3.810   0.937  23.611  1.00  0.00      A    O
ATOM   1633  OD2 ASP A 111      -3.567   0.488  21.477  1.00  0.00      A    O
ATOM   1634  C   ASP A 111      -2.499   4.924  22.526  1.00  0.00      A    C
ATOM   1635  O   ASP A 111      -2.218   5.645  23.517  1.00  0.00      A    O
ATOM   1636  N   GLY A 112      -2.098   5.371  21.359  1.00  0.00      A    N
ATOM   1637  HN  GLY A 112      -2.251   4.900  20.494  1.00  0.00      A    H
ATOM   1638  CA  GLY A 112      -1.264   6.620  21.371  1.00  0.00      A    C
ATOM   1639  HA1 GLY A 112      -1.881   7.388  21.814  1.00  0.00      A    H
ATOM   1640  HA2 GLY A 112      -0.373   6.313  21.898  1.00  0.00      A    H
ATOM   1641  C   GLY A 112      -0.732   7.078  20.071  1.00  0.00      A    C
ATOM   1642  O   GLY A 112      -1.489   7.277  19.101  1.00  0.00      A    O
ATOM   1643  N   TYR A 113       0.539   7.446  20.016  1.00  0.00      A    N
ATOM   1644  HN  TYR A 113       1.190   7.542  20.765  1.00  0.00      A    H
ATOM   1645  CA  TYR A 113       1.035   7.990  18.773  1.00  0.00      A    C
ATOM   1646  HA  TYR A 113       0.574   7.413  17.985  1.00  0.00      A    H
ATOM   1647  CB  TYR A 113       0.670   9.457  18.507  1.00  0.00      A    C
ATOM   1648  HB1 TYR A 113       0.904   9.668  17.442  1.00  0.00      A    H
ATOM   1649  HB2 TYR A 113      -0.395   9.738  18.659  1.00  0.00      A    H
ATOM   1650  CG  TYR A 113       1.520  10.376  19.411  1.00  0.00      A    C
ATOM   1651  CD1 TYR A 113       2.780  10.892  18.965  1.00  0.00      A    C
ATOM   1652  HD1 TYR A 113       3.153  10.727  17.965  1.00  0.00      A    H
ATOM   1653  CE1 TYR A 113       3.514  11.714  19.788  1.00  0.00      A    C
ATOM   1654  HE1 TYR A 113       4.376  12.197  19.353  1.00  0.00      A    H
ATOM   1655  CZ  TYR A 113       2.976  12.101  21.009  1.00  0.00      A    C
ATOM   1656  OH  TYR A 113       3.578  13.148  21.798  1.00  0.00      A    O
ATOM   1657  HH  TYR A 113       4.343  13.525  21.356  1.00  0.00      A    H
ATOM   1658  CD2 TYR A 113       1.062  10.590  20.731  1.00  0.00      A    C
ATOM   1659  HD2 TYR A 113       0.256  10.004  21.147  1.00  0.00      A    H
ATOM   1660  CE2 TYR A 113       1.785  11.538  21.455  1.00  0.00      A    C
ATOM   1661  HE2 TYR A 113       1.456  11.872  22.428  1.00  0.00      A    H
ATOM   1662  C   TYR A 113       2.561   7.627  18.669  1.00  0.00      A    C
ATOM   1663  O   TYR A 113       3.239   7.221  19.586  1.00  0.00      A    O
ATOM   1664  N   GLU A 114       3.167   7.944  17.599  1.00  0.00      A    N
ATOM   1665  HN  GLU A 114       2.630   8.237  16.812  1.00  0.00      A    H
ATOM   1666  CA  GLU A 114       4.659   7.863  17.392  1.00  0.00      A    C
ATOM   1667  HA  GLU A 114       5.143   8.314  18.246  1.00  0.00      A    H
ATOM   1668  CB  GLU A 114       5.161   6.344  17.058  1.00  0.00      A    C
ATOM   1669  HB1 GLU A 114       4.580   5.632  17.682  1.00  0.00      A    H
ATOM   1670  HB2 GLU A 114       4.750   6.240  16.031  1.00  0.00      A    H
ATOM   1671  CG  GLU A 114       6.649   6.184  17.389  1.00  0.00      A    C
ATOM   1672  HG1 GLU A 114       7.217   6.946  16.814  1.00  0.00      A    H
ATOM   1673  HG2 GLU A 114       6.833   6.419  18.459  1.00  0.00      A    H
ATOM   1674  CD  GLU A 114       7.197   4.901  16.980  1.00  0.00      A    C
ATOM   1675  OE1 GLU A 114       8.272   4.516  17.510  1.00  0.00      A    O
ATOM   1676  OE2 GLU A 114       6.655   4.276  16.006  1.00  0.00      A    O
ATOM   1677  C   GLU A 114       5.037   8.872  16.336  1.00  0.00      A    C
ATOM   1678  O   GLU A 114       4.171   9.174  15.442  1.00  0.00      A    O
ATOM   1679  N   VAL A 115       6.228   9.454  16.506  1.00  0.00      A    N
ATOM   1680  HN  VAL A 115       6.794   9.270  17.306  1.00  0.00      A    H
ATOM   1681  CA  VAL A 115       6.817  10.500  15.624  1.00  0.00      A    C
ATOM   1682  HA  VAL A 115       5.996  10.943  15.079  1.00  0.00      A    H
ATOM   1683  CB  VAL A 115       7.579  11.491  16.512  1.00  0.00      A    C
ATOM   1684  HB  VAL A 115       8.069  10.835  17.263  1.00  0.00      A    H
ATOM   1685  CG1 VAL A 115       8.713  12.305  15.777  1.00  0.00      A    C
ATOM   1686 HG11 VAL A 115       9.287  12.759  16.613  1.00  0.00      A    H
ATOM   1687 HG12 VAL A 115       9.460  11.692  15.230  1.00  0.00      A    H
ATOM   1688 HG13 VAL A 115       8.254  13.022  15.063  1.00  0.00      A    H
ATOM   1689  CG2 VAL A 115       6.480  12.355  17.202  1.00  0.00      A    C
ATOM   1690 HG21 VAL A 115       6.996  12.943  17.991  1.00  0.00      A    H
ATOM   1691 HG22 VAL A 115       6.115  13.000  16.374  1.00  0.00      A    H
ATOM   1692 HG23 VAL A 115       5.723  11.705  17.690  1.00  0.00      A    H
ATOM   1693  C   VAL A 115       7.805   9.897  14.671  1.00  0.00      A    C
ATOM   1694  O   VAL A 115       8.513   9.003  15.018  1.00  0.00      A    O
ATOM   1695  N   VAL A 116       7.842  10.372  13.361  1.00  0.00      A    N
ATOM   1696  HN  VAL A 116       7.392  11.212  13.066  1.00  0.00      A    H
ATOM   1697  CA  VAL A 116       8.655   9.881  12.300  1.00  0.00      A    C
ATOM   1698  HA  VAL A 116       8.771   8.810  12.378  1.00  0.00      A    H
ATOM   1699  CB  VAL A 116       7.996  10.229  10.986  1.00  0.00      A    C
ATOM   1700  HB  VAL A 116       7.742  11.297  10.818  1.00  0.00      A    H
ATOM   1701  CG1 VAL A 116       8.896   9.822   9.785  1.00  0.00      A    C
ATOM   1702 HG11 VAL A 116       8.272  10.003   8.883  1.00  0.00      A    H
ATOM   1703 HG12 VAL A 116       9.823  10.424   9.674  1.00  0.00      A    H
ATOM   1704 HG13 VAL A 116       9.272   8.779   9.858  1.00  0.00      A    H
ATOM   1705  CG2 VAL A 116       6.795   9.389  10.758  1.00  0.00      A    C
ATOM   1706 HG21 VAL A 116       6.389   9.440   9.725  1.00  0.00      A    H
ATOM   1707 HG22 VAL A 116       7.135   8.343  10.916  1.00  0.00      A    H
ATOM   1708 HG23 VAL A 116       5.952   9.617  11.445  1.00  0.00      A    H
ATOM   1709  C   VAL A 116      10.013  10.664  12.421  1.00  0.00      A    C
ATOM   1710  O   VAL A 116      10.039  11.824  12.912  1.00  0.00      A    O
ATOM   1711  N   PRO A 117      11.197  10.094  12.076  1.00  0.00      A    N
ATOM   1712  CD  PRO A 117      11.386   8.636  12.016  1.00  0.00      A    C
ATOM   1713  HD1 PRO A 117      10.909   8.144  11.142  1.00  0.00      A    H
ATOM   1714  HD2 PRO A 117      10.939   8.194  12.932  1.00  0.00      A    H
ATOM   1715  CA  PRO A 117      12.425  10.924  12.029  1.00  0.00      A    C
ATOM   1716  HA  PRO A 117      12.619  11.248  13.041  1.00  0.00      A    H
ATOM   1717  CB  PRO A 117      13.376   9.839  11.559  1.00  0.00      A    C
ATOM   1718  HB1 PRO A 117      13.453   9.823  10.451  1.00  0.00      A    H
ATOM   1719  HB2 PRO A 117      14.378  10.062  11.985  1.00  0.00      A    H
ATOM   1720  CG  PRO A 117      12.881   8.458  12.133  1.00  0.00      A    C
ATOM   1721  HG1 PRO A 117      13.260   7.535  11.644  1.00  0.00      A    H
ATOM   1722  HG2 PRO A 117      13.172   8.422  13.204  1.00  0.00      A    H
ATOM   1723  C   PRO A 117      12.378  12.064  10.967  1.00  0.00      A    C
ATOM   1724  O   PRO A 117      11.863  11.886   9.873  1.00  0.00      A    O
ATOM   1725  N   GLN A 118      12.924  13.215  11.366  1.00  0.00      A    N
ATOM   1726  HN  GLN A 118      13.413  13.157  12.233  1.00  0.00      A    H
ATOM   1727  CA  GLN A 118      12.843  14.430  10.597  1.00  0.00      A    C
ATOM   1728  HA  GLN A 118      11.877  14.514  10.123  1.00  0.00      A    H
ATOM   1729  CB  GLN A 118      13.282  15.603  11.436  1.00  0.00      A    C
ATOM   1730  HB1 GLN A 118      12.523  15.683  12.243  1.00  0.00      A    H
ATOM   1731  HB2 GLN A 118      14.287  15.369  11.848  1.00  0.00      A    H
ATOM   1732  CG  GLN A 118      13.312  17.041  10.815  1.00  0.00      A    C
ATOM   1733  HG1 GLN A 118      14.136  17.189  10.085  1.00  0.00      A    H
ATOM   1734  HG2 GLN A 118      12.399  17.183  10.198  1.00  0.00      A    H
ATOM   1735  CD  GLN A 118      13.481  18.065  11.924  1.00  0.00      A    C
ATOM   1736  OE1 GLN A 118      14.589  18.420  12.356  1.00  0.00      A    O
ATOM   1737  NE2 GLN A 118      12.294  18.603  12.377  1.00  0.00      A    N
ATOM   1738 HE21 GLN A 118      12.363  19.354  13.034  1.00  0.00      A    H
ATOM   1739 HE22 GLN A 118      11.479  18.353  11.854  1.00  0.00      A    H
ATOM   1740  C   GLN A 118      13.656  14.256   9.343  1.00  0.00      A    C
ATOM   1741  O   GLN A 118      14.671  13.560   9.336  1.00  0.00      A    O
ATOM   1742  N   ASN A 119      13.350  14.981   8.285  1.00  0.00      A    N
ATOM   1743  HN  ASN A 119      12.524  15.526   8.169  1.00  0.00      A    H
ATOM   1744  CA  ASN A 119      14.232  15.148   7.063  1.00  0.00      A    C
ATOM   1745  HA  ASN A 119      13.556  15.744   6.467  1.00  0.00      A    H
ATOM   1746  CB  ASN A 119      15.528  16.016   7.225  1.00  0.00      A    C
ATOM   1747  HB1 ASN A 119      16.189  15.592   8.012  1.00  0.00      A    H
ATOM   1748  HB2 ASN A 119      15.984  16.046   6.213  1.00  0.00      A    H
ATOM   1749  CG  ASN A 119      15.316  17.442   7.470  1.00  0.00      A    C
ATOM   1750  OD1 ASN A 119      14.198  17.994   7.596  1.00  0.00      A    O
ATOM   1751  ND2 ASN A 119      16.516  18.160   7.562  1.00  0.00      A    N
ATOM   1752 HD21 ASN A 119      16.523  19.150   7.419  1.00  0.00      A    H
ATOM   1753 HD22 ASN A 119      17.335  17.589   7.603  1.00  0.00      A    H
ATOM   1754  C   ASN A 119      14.510  13.933   6.108  1.00  0.00      A    C
ATOM   1755  O   ASN A 119      14.288  14.016   4.918  1.00  0.00      A    O
ATOM   1756  N   ASP A 120      14.990  12.808   6.551  1.00  0.00      A    N
ATOM   1757  HN  ASP A 120      15.161  12.612   7.513  1.00  0.00      A    H
ATOM   1758  CA  ASP A 120      15.374  11.683   5.632  1.00  0.00      A    C
ATOM   1759  HA  ASP A 120      15.953  12.087   4.815  1.00  0.00      A    H
ATOM   1760  CB  ASP A 120      16.248  10.616   6.413  1.00  0.00      A    C
ATOM   1761  HB1 ASP A 120      15.836  10.314   7.400  1.00  0.00      A    H
ATOM   1762  HB2 ASP A 120      16.382   9.688   5.817  1.00  0.00      A    H
ATOM   1763  CG  ASP A 120      17.560  11.250   6.665  1.00  0.00      A    C
ATOM   1764  OD1 ASP A 120      18.539  10.671   6.113  1.00  0.00      A    O
ATOM   1765  OD2 ASP A 120      17.728  12.293   7.332  1.00  0.00      A    O
ATOM   1766  C   ASP A 120      14.049  10.990   5.113  1.00  0.00      A    C
ATOM   1767  O   ASP A 120      13.286  10.382   5.849  1.00  0.00      A    O
ATOM   1768  N   GLU A 121      13.791  11.112   3.790  1.00  0.00      A    N
ATOM   1769  HN  GLU A 121      14.532  11.494   3.243  1.00  0.00      A    H
ATOM   1770  CA  GLU A 121      12.481  10.733   3.317  1.00  0.00      A    C
ATOM   1771  HA  GLU A 121      11.661  11.132   3.896  1.00  0.00      A    H
ATOM   1772  CB  GLU A 121      12.368  11.187   1.836  1.00  0.00      A    C
ATOM   1773  HB1 GLU A 121      12.637  12.264   1.804  1.00  0.00      A    H
ATOM   1774  HB2 GLU A 121      13.091  10.556   1.275  1.00  0.00      A    H
ATOM   1775  CG  GLU A 121      10.973  11.166   1.213  1.00  0.00      A    C
ATOM   1776  HG1 GLU A 121      10.528  10.164   1.393  1.00  0.00      A    H
ATOM   1777  HG2 GLU A 121      10.425  11.917   1.820  1.00  0.00      A    H
ATOM   1778  CD  GLU A 121      10.902  11.665  -0.212  1.00  0.00      A    C
ATOM   1779  OE1 GLU A 121      11.397  12.792  -0.509  1.00  0.00      A    O
ATOM   1780  OE2 GLU A 121      10.622  10.823  -1.143  1.00  0.00      A    O
ATOM   1781  C   GLU A 121      12.148   9.201   3.342  1.00  0.00      A    C
ATOM   1782  O   GLU A 121      11.011   8.856   3.585  1.00  0.00      A    O
ATOM   1783  N   ASN A 122      13.125   8.299   3.277  1.00  0.00      A    N
ATOM   1784  HN  ASN A 122      14.086   8.566   3.286  1.00  0.00      A    H
ATOM   1785  CA  ASN A 122      13.004   6.908   3.484  1.00  0.00      A    C
ATOM   1786  HA  ASN A 122      12.374   6.595   2.665  1.00  0.00      A    H
ATOM   1787  CB  ASN A 122      14.382   6.316   3.427  1.00  0.00      A    C
ATOM   1788  HB1 ASN A 122      14.997   7.117   3.892  1.00  0.00      A    H
ATOM   1789  HB2 ASN A 122      14.475   5.349   3.965  1.00  0.00      A    H
ATOM   1790  CG  ASN A 122      14.909   6.183   1.966  1.00  0.00      A    C
ATOM   1791  OD1 ASN A 122      14.182   6.011   0.982  1.00  0.00      A    O
ATOM   1792  ND2 ASN A 122      16.265   6.417   1.847  1.00  0.00      A    N
ATOM   1793 HD21 ASN A 122      16.742   6.643   0.998  1.00  0.00      A    H
ATOM   1794 HD22 ASN A 122      16.868   6.579   2.628  1.00  0.00      A    H
ATOM   1795  C   ASN A 122      12.409   6.406   4.792  1.00  0.00      A    C
ATOM   1796  O   ASN A 122      11.867   5.297   4.878  1.00  0.00      A    O
ATOM   1797  N   ALA A 123      12.397   7.309   5.834  1.00  0.00      A    N
ATOM   1798  HN  ALA A 123      12.905   8.166   5.810  1.00  0.00      A    H
ATOM   1799  CA  ALA A 123      11.813   7.034   7.194  1.00  0.00      A    C
ATOM   1800  HA  ALA A 123      12.060   6.008   7.422  1.00  0.00      A    H
ATOM   1801  CB  ALA A 123      12.497   7.788   8.301  1.00  0.00      A    C
ATOM   1802  HB1 ALA A 123      13.591   7.603   8.240  1.00  0.00      A    H
ATOM   1803  HB2 ALA A 123      12.195   8.857   8.313  1.00  0.00      A    H
ATOM   1804  HB3 ALA A 123      12.251   7.321   9.278  1.00  0.00      A    H
ATOM   1805  C   ALA A 123      10.311   7.258   7.174  1.00  0.00      A    C
ATOM   1806  O   ALA A 123       9.534   6.548   7.715  1.00  0.00      A    O
ATOM   1807  N   LEU A 124       9.939   8.394   6.566  1.00  0.00      A    N
ATOM   1808  HN  LEU A 124      10.597   8.966   6.082  1.00  0.00      A    H
ATOM   1809  CA  LEU A 124       8.552   8.716   6.300  1.00  0.00      A    C
ATOM   1810  HA  LEU A 124       8.006   8.590   7.223  1.00  0.00      A    H
ATOM   1811  CB  LEU A 124       8.540  10.209   5.832  1.00  0.00      A    C
ATOM   1812  HB1 LEU A 124       8.934  10.976   6.532  1.00  0.00      A    H
ATOM   1813  HB2 LEU A 124       9.136  10.168   4.895  1.00  0.00      A    H
ATOM   1814  CG  LEU A 124       7.130  10.764   5.378  1.00  0.00      A    C
ATOM   1815  HG  LEU A 124       6.786  10.313   4.422  1.00  0.00      A    H
ATOM   1816  CD1 LEU A 124       6.055  10.780   6.438  1.00  0.00      A    C
ATOM   1817 HD11 LEU A 124       6.357  11.430   7.287  1.00  0.00      A    H
ATOM   1818 HD12 LEU A 124       5.147  11.308   6.076  1.00  0.00      A    H
ATOM   1819 HD13 LEU A 124       5.874   9.801   6.933  1.00  0.00      A    H
ATOM   1820  CD2 LEU A 124       7.459  12.167   5.024  1.00  0.00      A    C
ATOM   1821 HD21 LEU A 124       8.053  12.626   5.844  1.00  0.00      A    H
ATOM   1822 HD22 LEU A 124       8.076  12.212   4.101  1.00  0.00      A    H
ATOM   1823 HD23 LEU A 124       6.542  12.779   4.885  1.00  0.00      A    H
ATOM   1824  C   LEU A 124       7.967   7.736   5.289  1.00  0.00      A    C
ATOM   1825  O   LEU A 124       6.840   7.218   5.464  1.00  0.00      A    O
ATOM   1826  N   MET A 125       8.716   7.418   4.180  1.00  0.00      A    N
ATOM   1827  HN  MET A 125       9.613   7.836   4.056  1.00  0.00      A    H
ATOM   1828  CA  MET A 125       8.355   6.435   3.237  1.00  0.00      A    C
ATOM   1829  HA  MET A 125       7.563   6.786   2.593  1.00  0.00      A    H
ATOM   1830  CB  MET A 125       9.573   6.242   2.309  1.00  0.00      A    C
ATOM   1831  HB1 MET A 125       9.833   7.273   1.988  1.00  0.00      A    H
ATOM   1832  HB2 MET A 125      10.375   5.745   2.896  1.00  0.00      A    H
ATOM   1833  CG  MET A 125       9.362   5.262   1.099  1.00  0.00      A    C
ATOM   1834  HG1 MET A 125      10.390   5.117   0.703  1.00  0.00      A    H
ATOM   1835  HG2 MET A 125       9.006   4.232   1.312  1.00  0.00      A    H
ATOM   1836  SD  MET A 125       8.379   6.055  -0.155  1.00  0.00      A    S
ATOM   1837  CE  MET A 125       8.926   4.914  -1.419  1.00  0.00      A    C
ATOM   1838  HE1 MET A 125       8.306   5.163  -2.306  1.00  0.00      A    H
ATOM   1839  HE2 MET A 125       9.966   5.157  -1.726  1.00  0.00      A    H
ATOM   1840  HE3 MET A 125       8.836   3.874  -1.038  1.00  0.00      A    H
ATOM   1841  C   MET A 125       7.908   5.097   3.827  1.00  0.00      A    C
ATOM   1842  O   MET A 125       6.883   4.466   3.442  1.00  0.00      A    O
ATOM   1843  N   LYS A 126       8.708   4.617   4.861  1.00  0.00      A    N
ATOM   1844  HN  LYS A 126       9.520   5.140   5.107  1.00  0.00      A    H
ATOM   1845  CA  LYS A 126       8.515   3.348   5.624  1.00  0.00      A    C
ATOM   1846  HA  LYS A 126       8.509   2.529   4.920  1.00  0.00      A    H
ATOM   1847  CB  LYS A 126       9.684   3.068   6.610  1.00  0.00      A    C
ATOM   1848  HB1 LYS A 126      10.557   3.084   5.923  1.00  0.00      A    H
ATOM   1849  HB2 LYS A 126       9.788   3.845   7.397  1.00  0.00      A    H
ATOM   1850  CG  LYS A 126       9.552   1.755   7.279  1.00  0.00      A    C
ATOM   1851  HG1 LYS A 126       9.201   1.916   8.321  1.00  0.00      A    H
ATOM   1852  HG2 LYS A 126       8.956   0.960   6.783  1.00  0.00      A    H
ATOM   1853  CD  LYS A 126      10.933   1.240   7.423  1.00  0.00      A    C
ATOM   1854  HD1 LYS A 126      11.335   1.114   6.395  1.00  0.00      A    H
ATOM   1855  HD2 LYS A 126      11.556   2.023   7.906  1.00  0.00      A    H
ATOM   1856  CE  LYS A 126      11.028  -0.134   8.030  1.00  0.00      A    C
ATOM   1857  HE1 LYS A 126      10.467  -0.086   8.988  1.00  0.00      A    H
ATOM   1858  HE2 LYS A 126      10.481  -0.782   7.312  1.00  0.00      A    H
ATOM   1859  NZ  LYS A 126      12.318  -0.620   8.105  1.00  0.00      A    N
ATOM   1860  HZ1 LYS A 126      12.703  -0.997   7.215  1.00  0.00      A    H
ATOM   1861  HZ2 LYS A 126      13.015   0.016   8.542  1.00  0.00      A    H
ATOM   1862  HZ3 LYS A 126      12.207  -1.475   8.686  1.00  0.00      A    H
ATOM   1863  C   LYS A 126       7.187   3.362   6.373  1.00  0.00      A    C
ATOM   1864  O   LYS A 126       6.483   2.345   6.516  1.00  0.00      A    O
ATOM   1865  N   ALA A 127       6.864   4.542   6.894  1.00  0.00      A    N
ATOM   1866  HN  ALA A 127       7.448   5.346   6.802  1.00  0.00      A    H
ATOM   1867  CA  ALA A 127       5.606   4.779   7.629  1.00  0.00      A    C
ATOM   1868  HA  ALA A 127       5.387   3.956   8.293  1.00  0.00      A    H
ATOM   1869  CB  ALA A 127       5.717   6.086   8.404  1.00  0.00      A    C
ATOM   1870  HB1 ALA A 127       4.709   6.236   8.845  1.00  0.00      A    H
ATOM   1871  HB2 ALA A 127       6.471   6.042   9.219  1.00  0.00      A    H
ATOM   1872  HB3 ALA A 127       5.979   7.016   7.854  1.00  0.00      A    H
ATOM   1873  C   ALA A 127       4.456   4.796   6.714  1.00  0.00      A    C
ATOM   1874  O   ALA A 127       3.388   4.246   7.067  1.00  0.00      A    O
ATOM   1875  N   VAL A 128       4.463   5.425   5.492  1.00  0.00      A    N
ATOM   1876  HN  VAL A 128       5.254   6.016   5.355  1.00  0.00      A    H
ATOM   1877  CA  VAL A 128       3.317   5.528   4.611  1.00  0.00      A    C
ATOM   1878  HA  VAL A 128       2.384   5.760   5.104  1.00  0.00      A    H
ATOM   1879  CB  VAL A 128       3.424   6.578   3.581  1.00  0.00      A    C
ATOM   1880  HB  VAL A 128       4.295   6.457   2.902  1.00  0.00      A    H
ATOM   1881  CG1 VAL A 128       2.171   6.653   2.697  1.00  0.00      A    C
ATOM   1882 HG11 VAL A 128       2.371   7.270   1.795  1.00  0.00      A    H
ATOM   1883 HG12 VAL A 128       1.746   5.673   2.391  1.00  0.00      A    H
ATOM   1884 HG13 VAL A 128       1.262   7.110   3.143  1.00  0.00      A    H
ATOM   1885  CG2 VAL A 128       3.600   7.866   4.343  1.00  0.00      A    C
ATOM   1886 HG21 VAL A 128       4.576   7.821   4.872  1.00  0.00      A    H
ATOM   1887 HG22 VAL A 128       3.738   8.791   3.742  1.00  0.00      A    H
ATOM   1888 HG23 VAL A 128       2.755   8.019   5.047  1.00  0.00      A    H
ATOM   1889  C   VAL A 128       3.001   4.157   4.003  1.00  0.00      A    C
ATOM   1890  O   VAL A 128       1.845   3.702   3.817  1.00  0.00      A    O
ATOM   1891  N   ALA A 129       4.051   3.394   3.793  1.00  0.00      A    N
ATOM   1892  HN  ALA A 129       4.942   3.842   3.799  1.00  0.00      A    H
ATOM   1893  CA  ALA A 129       4.048   2.002   3.358  1.00  0.00      A    C
ATOM   1894  HA  ALA A 129       3.516   1.845   2.431  1.00  0.00      A    H
ATOM   1895  CB  ALA A 129       5.510   1.544   3.219  1.00  0.00      A    C
ATOM   1896  HB1 ALA A 129       5.616   0.438   3.192  1.00  0.00      A    H
ATOM   1897  HB2 ALA A 129       5.793   1.900   2.205  1.00  0.00      A    H
ATOM   1898  HB3 ALA A 129       6.171   1.892   4.042  1.00  0.00      A    H
ATOM   1899  C   ALA A 129       3.322   1.138   4.395  1.00  0.00      A    C
ATOM   1900  O   ALA A 129       2.715   0.131   4.045  1.00  0.00      A    O
ATOM   1901  N   ASN A 130       3.375   1.396   5.723  1.00  0.00      A    N
ATOM   1902  HN  ASN A 130       3.789   2.283   5.911  1.00  0.00      A    H
ATOM   1903  CA  ASN A 130       2.701   0.565   6.783  1.00  0.00      A    C
ATOM   1904  HA  ASN A 130       2.639  -0.461   6.453  1.00  0.00      A    H
ATOM   1905  CB  ASN A 130       3.320   0.735   8.240  1.00  0.00      A    C
ATOM   1906  HB1 ASN A 130       3.537   1.785   8.531  1.00  0.00      A    H
ATOM   1907  HB2 ASN A 130       2.578   0.397   8.994  1.00  0.00      A    H
ATOM   1908  CG  ASN A 130       4.472  -0.209   8.499  1.00  0.00      A    C
ATOM   1909  OD1 ASN A 130       4.214  -1.376   8.749  1.00  0.00      A    O
ATOM   1910  ND2 ASN A 130       5.726   0.259   8.441  1.00  0.00      A    N
ATOM   1911 HD21 ASN A 130       6.473  -0.403   8.505  1.00  0.00      A    H
ATOM   1912 HD22 ASN A 130       5.912   1.233   8.568  1.00  0.00      A    H
ATOM   1913  C   ASN A 130       1.320   1.107   7.056  1.00  0.00      A    C
ATOM   1914  O   ASN A 130       0.404   0.309   7.361  1.00  0.00      A    O
ATOM   1915  N   GLN A 131       0.948   2.408   7.099  1.00  0.00      A    N
ATOM   1916  HN  GLN A 131       1.734   2.969   6.849  1.00  0.00      A    H
ATOM   1917  CA  GLN A 131      -0.311   2.922   7.613  1.00  0.00      A    C
ATOM   1918  HA  GLN A 131      -1.071   2.358   7.092  1.00  0.00      A    H
ATOM   1919  CB  GLN A 131      -0.387   2.837   9.195  1.00  0.00      A    C
ATOM   1920  HB1 GLN A 131      -1.282   3.389   9.555  1.00  0.00      A    H
ATOM   1921  HB2 GLN A 131      -0.466   1.824   9.643  1.00  0.00      A    H
ATOM   1922  CG  GLN A 131       0.827   3.656   9.816  1.00  0.00      A    C
ATOM   1923  HG1 GLN A 131       1.743   3.029   9.763  1.00  0.00      A    H
ATOM   1924  HG2 GLN A 131       1.055   4.555   9.204  1.00  0.00      A    H
ATOM   1925  CD  GLN A 131       0.783   3.835  11.308  1.00  0.00      A    C
ATOM   1926  OE1 GLN A 131       1.381   3.176  12.141  1.00  0.00      A    O
ATOM   1927  NE2 GLN A 131       0.080   4.891  11.748  1.00  0.00      A    N
ATOM   1928 HE21 GLN A 131      -0.008   5.160  12.707  1.00  0.00      A    H
ATOM   1929 HE22 GLN A 131      -0.230   5.523  11.038  1.00  0.00      A    H
ATOM   1930  C   GLN A 131      -0.349   4.360   7.157  1.00  0.00      A    C
ATOM   1931  O   GLN A 131       0.691   4.908   6.820  1.00  0.00      A    O
ATOM   1932  N   PRO A 132      -1.427   5.055   7.127  1.00  0.00      A    N
ATOM   1933  CD  PRO A 132      -2.765   4.431   6.983  1.00  0.00      A    C
ATOM   1934  HD1 PRO A 132      -3.126   4.310   8.026  1.00  0.00      A    H
ATOM   1935  HD2 PRO A 132      -2.907   3.442   6.496  1.00  0.00      A    H
ATOM   1936  CA  PRO A 132      -1.483   6.503   6.846  1.00  0.00      A    C
ATOM   1937  HA  PRO A 132      -1.083   6.656   5.854  1.00  0.00      A    H
ATOM   1938  CB  PRO A 132      -3.006   6.813   6.721  1.00  0.00      A    C
ATOM   1939  HB1 PRO A 132      -3.443   7.182   7.674  1.00  0.00      A    H
ATOM   1940  HB2 PRO A 132      -3.085   7.682   6.033  1.00  0.00      A    H
ATOM   1941  CG  PRO A 132      -3.626   5.553   6.289  1.00  0.00      A    C
ATOM   1942  HG1 PRO A 132      -4.716   5.539   6.505  1.00  0.00      A    H
ATOM   1943  HG2 PRO A 132      -3.460   5.496   5.192  1.00  0.00      A    H
ATOM   1944  C   PRO A 132      -0.872   7.297   7.988  1.00  0.00      A    C
ATOM   1945  O   PRO A 132      -0.894   6.865   9.161  1.00  0.00      A    O
ATOM   1946  N   VAL A 133      -0.190   8.425   7.647  1.00  0.00      A    N
ATOM   1947  HN  VAL A 133      -0.197   8.681   6.683  1.00  0.00      A    H
ATOM   1948  CA  VAL A 133       0.678   9.262   8.520  1.00  0.00      A    C
ATOM   1949  HA  VAL A 133       0.628   8.980   9.561  1.00  0.00      A    H
ATOM   1950  CB  VAL A 133       2.057   9.048   7.963  1.00  0.00      A    C
ATOM   1951  HB  VAL A 133       2.197   9.341   6.900  1.00  0.00      A    H
ATOM   1952  CG1 VAL A 133       2.990   9.925   8.851  1.00  0.00      A    C
ATOM   1953 HG11 VAL A 133       2.816   9.798   9.941  1.00  0.00      A    H
ATOM   1954 HG12 VAL A 133       4.031   9.544   8.773  1.00  0.00      A    H
ATOM   1955 HG13 VAL A 133       2.977  11.034   8.793  1.00  0.00      A    H
ATOM   1956  CG2 VAL A 133       2.469   7.630   7.914  1.00  0.00      A    C
ATOM   1957 HG21 VAL A 133       2.445   6.962   8.801  1.00  0.00      A    H
ATOM   1958 HG22 VAL A 133       1.942   7.025   7.145  1.00  0.00      A    H
ATOM   1959 HG23 VAL A 133       3.516   7.584   7.545  1.00  0.00      A    H
ATOM   1960  C   VAL A 133       0.146  10.688   8.571  1.00  0.00      A    C
ATOM   1961  O   VAL A 133      -0.528  11.136   7.616  1.00  0.00      A    O
ATOM   1962  N   SER A 134       0.442  11.450   9.611  1.00  0.00      A    N
ATOM   1963  HN  SER A 134       1.042  11.231  10.377  1.00  0.00      A    H
ATOM   1964  CA  SER A 134      -0.159  12.812   9.781  1.00  0.00      A    C
ATOM   1965  HA  SER A 134      -0.936  12.896   9.036  1.00  0.00      A    H
ATOM   1966  CB  SER A 134      -0.657  12.935  11.196  1.00  0.00      A    C
ATOM   1967  HB1 SER A 134       0.076  12.832  12.024  1.00  0.00      A    H
ATOM   1968  HB2 SER A 134      -1.181  13.909  11.304  1.00  0.00      A    H
ATOM   1969  OG  SER A 134      -1.672  11.996  11.440  1.00  0.00      A    O
ATOM   1970  HG1 SER A 134      -2.500  12.387  11.150  1.00  0.00      A    H
ATOM   1971  C   SER A 134       0.938  13.877   9.641  1.00  0.00      A    C
ATOM   1972  O   SER A 134       1.919  13.879  10.394  1.00  0.00      A    O
ATOM   1973  N   VAL A 135       0.801  14.838   8.652  1.00  0.00      A    N
ATOM   1974  HN  VAL A 135      -0.081  14.760   8.193  1.00  0.00      A    H
ATOM   1975  CA  VAL A 135       1.823  15.766   8.134  1.00  0.00      A    C
ATOM   1976  HA  VAL A 135       2.583  15.944   8.881  1.00  0.00      A    H
ATOM   1977  CB  VAL A 135       2.512  15.279   6.851  1.00  0.00      A    C
ATOM   1978  HB  VAL A 135       3.234  16.067   6.547  1.00  0.00      A    H
ATOM   1979  CG1 VAL A 135       3.395  13.983   6.998  1.00  0.00      A    C
ATOM   1980 HG11 VAL A 135       2.675  13.175   7.251  1.00  0.00      A    H
ATOM   1981 HG12 VAL A 135       3.712  13.745   5.961  1.00  0.00      A    H
ATOM   1982 HG13 VAL A 135       4.257  14.088   7.691  1.00  0.00      A    H
ATOM   1983  CG2 VAL A 135       1.469  15.079   5.701  1.00  0.00      A    C
ATOM   1984 HG21 VAL A 135       1.329  16.094   5.272  1.00  0.00      A    H
ATOM   1985 HG22 VAL A 135       1.964  14.377   4.996  1.00  0.00      A    H
ATOM   1986 HG23 VAL A 135       0.514  14.694   6.119  1.00  0.00      A    H
ATOM   1987  C   VAL A 135       1.161  17.208   7.898  1.00  0.00      A    C
ATOM   1988  O   VAL A 135      -0.007  17.379   7.689  1.00  0.00      A    O
ATOM   1989  N   SER A 136       2.015  18.213   7.902  1.00  0.00      A    N
ATOM   1990  HN  SER A 136       2.998  18.048   7.901  1.00  0.00      A    H
ATOM   1991  CA  SER A 136       1.583  19.644   7.716  1.00  0.00      A    C
ATOM   1992  HA  SER A 136       0.523  19.677   7.514  1.00  0.00      A    H
ATOM   1993  CB  SER A 136       1.816  20.518   8.934  1.00  0.00      A    C
ATOM   1994  HB1 SER A 136       1.277  20.198   9.851  1.00  0.00      A    H
ATOM   1995  HB2 SER A 136       2.894  20.541   9.204  1.00  0.00      A    H
ATOM   1996  OG  SER A 136       1.252  21.867   8.873  1.00  0.00      A    O
ATOM   1997  HG1 SER A 136       1.477  22.380   9.653  1.00  0.00      A    H
ATOM   1998  C   SER A 136       2.410  20.175   6.554  1.00  0.00      A    C
ATOM   1999  O   SER A 136       3.635  19.856   6.414  1.00  0.00      A    O
ATOM   2000  N   ILE A 137       1.742  20.999   5.701  1.00  0.00      A    N
ATOM   2001  HN  ILE A 137       0.806  21.274   5.905  1.00  0.00      A    H
ATOM   2002  CA  ILE A 137       2.290  21.542   4.443  1.00  0.00      A    C
ATOM   2003  HA  ILE A 137       3.323  21.273   4.283  1.00  0.00      A    H
ATOM   2004  CB  ILE A 137       1.591  20.984   3.209  1.00  0.00      A    C
ATOM   2005  HB  ILE A 137       1.937  21.646   2.387  1.00  0.00      A    H
ATOM   2006  CG2 ILE A 137       1.984  19.522   2.847  1.00  0.00      A    C
ATOM   2007 HG21 ILE A 137       1.441  18.880   3.573  1.00  0.00      A    H
ATOM   2008 HG22 ILE A 137       1.548  19.213   1.873  1.00  0.00      A    H
ATOM   2009 HG23 ILE A 137       3.078  19.328   2.875  1.00  0.00      A    H
ATOM   2010  CG1 ILE A 137       0.076  21.166   3.345  1.00  0.00      A    C
ATOM   2011 HG11 ILE A 137      -0.220  20.404   4.098  1.00  0.00      A    H
ATOM   2012 HG12 ILE A 137      -0.132  22.195   3.707  1.00  0.00      A    H
ATOM   2013  CD  ILE A 137      -0.574  21.002   2.017  1.00  0.00      A    C
ATOM   2014  HD1 ILE A 137      -1.636  21.319   1.936  1.00  0.00      A    H
ATOM   2015  HD2 ILE A 137       0.008  21.573   1.262  1.00  0.00      A    H
ATOM   2016  HD3 ILE A 137      -0.628  19.951   1.662  1.00  0.00      A    H
ATOM   2017  C   ILE A 137       2.060  23.073   4.456  1.00  0.00      A    C
ATOM   2018  O   ILE A 137       1.253  23.578   5.216  1.00  0.00      A    O
ATOM   2019  N   ASP A 138       2.718  23.779   3.587  1.00  0.00      A    N
ATOM   2020  HN  ASP A 138       3.365  23.330   2.975  1.00  0.00      A    H
ATOM   2021  CA  ASP A 138       2.426  25.195   3.298  1.00  0.00      A    C
ATOM   2022  HA  ASP A 138       2.045  25.628   4.211  1.00  0.00      A    H
ATOM   2023  CB  ASP A 138       3.808  25.988   2.823  1.00  0.00      A    C
ATOM   2024  HB1 ASP A 138       4.551  25.721   3.605  1.00  0.00      A    H
ATOM   2025  HB2 ASP A 138       4.108  25.672   1.801  1.00  0.00      A    H
ATOM   2026  CG  ASP A 138       3.724  27.504   2.806  1.00  0.00      A    C
ATOM   2027  OD1 ASP A 138       3.090  27.983   1.845  1.00  0.00      A    O
ATOM   2028  OD2 ASP A 138       4.226  28.218   3.761  1.00  0.00      A    O
ATOM   2029  C   ASP A 138       1.368  25.200   2.238  1.00  0.00      A    C
ATOM   2030  O   ASP A 138       1.573  25.007   1.047  1.00  0.00      A    O
ATOM   2031  N   ALA A 139       0.057  25.529   2.679  1.00  0.00      A    N
ATOM   2032  HN  ALA A 139      -0.117  25.821   3.616  1.00  0.00      A    H
ATOM   2033  CA  ALA A 139      -0.996  25.962   1.753  1.00  0.00      A    C
ATOM   2034  HA  ALA A 139      -0.721  25.781   0.725  1.00  0.00      A    H
ATOM   2035  CB  ALA A 139      -2.356  25.337   2.147  1.00  0.00      A    C
ATOM   2036  HB1 ALA A 139      -2.630  25.709   3.157  1.00  0.00      A    H
ATOM   2037  HB2 ALA A 139      -3.087  25.725   1.405  1.00  0.00      A    H
ATOM   2038  HB3 ALA A 139      -2.377  24.227   2.107  1.00  0.00      A    H
ATOM   2039  C   ALA A 139      -0.993  27.530   1.755  1.00  0.00      A    C
ATOM   2040  O   ALA A 139      -0.238  28.136   2.560  1.00  0.00      A    O
ATOM   2041  N   GLY A 140      -1.849  28.173   0.911  1.00  0.00      A    N
ATOM   2042  HN  GLY A 140      -2.489  27.606   0.398  1.00  0.00      A    H
ATOM   2043  CA  GLY A 140      -1.833  29.582   0.734  1.00  0.00      A    C
ATOM   2044  HA1 GLY A 140      -2.818  29.927   1.011  1.00  0.00      A    H
ATOM   2045  HA2 GLY A 140      -1.089  30.053   1.359  1.00  0.00      A    H
ATOM   2046  C   GLY A 140      -1.661  29.983  -0.741  1.00  0.00      A    C
ATOM   2047  O   GLY A 140      -2.391  30.840  -1.278  1.00  0.00      A    O
ATOM   2048  N   SER A 141      -0.762  29.287  -1.407  1.00  0.00      A    N
ATOM   2049  HN  SER A 141      -0.156  28.651  -0.936  1.00  0.00      A    H
ATOM   2050  CA  SER A 141      -0.368  29.560  -2.819  1.00  0.00      A    C
ATOM   2051  HA  SER A 141      -0.179  30.613  -2.965  1.00  0.00      A    H
ATOM   2052  CB  SER A 141       0.854  28.730  -3.274  1.00  0.00      A    C
ATOM   2053  HB1 SER A 141       1.657  28.823  -2.512  1.00  0.00      A    H
ATOM   2054  HB2 SER A 141       0.636  27.643  -3.353  1.00  0.00      A    H
ATOM   2055  OG  SER A 141       1.411  29.213  -4.493  1.00  0.00      A    O
ATOM   2056  HG1 SER A 141       2.331  28.940  -4.473  1.00  0.00      A    H
ATOM   2057  C   SER A 141      -1.498  29.266  -3.797  1.00  0.00      A    C
ATOM   2058  O   SER A 141      -2.227  28.287  -3.609  1.00  0.00      A    O
ATOM   2059  N   SER A 142      -1.591  30.052  -4.893  1.00  0.00      A    N
ATOM   2060  HN  SER A 142      -1.100  30.919  -4.849  1.00  0.00      A    H
ATOM   2061  CA  SER A 142      -2.540  29.870  -5.993  1.00  0.00      A    C
ATOM   2062  HA  SER A 142      -3.511  29.690  -5.557  1.00  0.00      A    H
ATOM   2063  CB  SER A 142      -2.683  31.170  -6.837  1.00  0.00      A    C
ATOM   2064  HB1 SER A 142      -3.475  31.099  -7.613  1.00  0.00      A    H
ATOM   2065  HB2 SER A 142      -3.086  31.972  -6.183  1.00  0.00      A    H
ATOM   2066  OG  SER A 142      -1.420  31.604  -7.207  1.00  0.00      A    O
ATOM   2067  HG1 SER A 142      -1.550  32.540  -7.378  1.00  0.00      A    H
ATOM   2068  C   SER A 142      -2.156  28.774  -6.860  1.00  0.00      A    C
ATOM   2069  O   SER A 142      -2.904  28.285  -7.704  1.00  0.00      A    O
ATOM   2070  N   SER A 143      -0.947  28.172  -6.625  1.00  0.00      A    N
ATOM   2071  HN  SER A 143      -0.341  28.497  -5.903  1.00  0.00      A    H
ATOM   2072  CA  SER A 143      -0.508  27.050  -7.387  1.00  0.00      A    C
ATOM   2073  HA  SER A 143      -0.620  27.186  -8.453  1.00  0.00      A    H
ATOM   2074  CB  SER A 143       0.983  26.792  -7.062  1.00  0.00      A    C
ATOM   2075  HB1 SER A 143       1.429  26.060  -7.769  1.00  0.00      A    H
ATOM   2076  HB2 SER A 143       1.501  27.748  -7.292  1.00  0.00      A    H
ATOM   2077  OG  SER A 143       1.049  26.337  -5.729  1.00  0.00      A    O
ATOM   2078  HG1 SER A 143       1.933  26.616  -5.481  1.00  0.00      A    H
ATOM   2079  C   SER A 143      -1.458  25.778  -7.155  1.00  0.00      A    C
ATOM   2080  O   SER A 143      -1.889  25.073  -8.059  1.00  0.00      A    O
ATOM   2081  N   MET A 144      -1.828  25.436  -5.897  1.00  0.00      A    N
ATOM   2082  HN  MET A 144      -1.541  25.975  -5.109  1.00  0.00      A    H
ATOM   2083  CA  MET A 144      -2.843  24.438  -5.569  1.00  0.00      A    C
ATOM   2084  HA  MET A 144      -2.613  23.457  -5.957  1.00  0.00      A    H
ATOM   2085  CB  MET A 144      -2.980  24.225  -4.081  1.00  0.00      A    C
ATOM   2086  HB1 MET A 144      -3.513  25.149  -3.769  1.00  0.00      A    H
ATOM   2087  HB2 MET A 144      -3.494  23.246  -3.975  1.00  0.00      A    H
ATOM   2088  CG  MET A 144      -1.626  23.910  -3.372  1.00  0.00      A    C
ATOM   2089  HG1 MET A 144      -1.444  22.905  -3.808  1.00  0.00      A    H
ATOM   2090  HG2 MET A 144      -0.892  24.698  -3.646  1.00  0.00      A    H
ATOM   2091  SD  MET A 144      -1.775  23.770  -1.542  1.00  0.00      A    S
ATOM   2092  CE  MET A 144       0.028  23.534  -1.328  1.00  0.00      A    C
ATOM   2093  HE1 MET A 144       0.431  23.063  -2.250  1.00  0.00      A    H
ATOM   2094  HE2 MET A 144       0.574  24.492  -1.188  1.00  0.00      A    H
ATOM   2095  HE3 MET A 144       0.271  22.811  -0.520  1.00  0.00      A    H
ATOM   2096  C   MET A 144      -4.237  24.773  -6.173  1.00  0.00      A    C
ATOM   2097  O   MET A 144      -4.984  23.842  -6.279  1.00  0.00      A    O
ATOM   2098  N   GLN A 145      -4.562  26.031  -6.609  1.00  0.00      A    N
ATOM   2099  HN  GLN A 145      -4.043  26.837  -6.332  1.00  0.00      A    H
ATOM   2100  CA  GLN A 145      -5.766  26.338  -7.320  1.00  0.00      A    C
ATOM   2101  HA  GLN A 145      -6.609  25.799  -6.913  1.00  0.00      A    H
ATOM   2102  CB  GLN A 145      -6.192  27.789  -6.955  1.00  0.00      A    C
ATOM   2103  HB1 GLN A 145      -6.048  27.894  -5.858  1.00  0.00      A    H
ATOM   2104  HB2 GLN A 145      -5.629  28.592  -7.478  1.00  0.00      A    H
ATOM   2105  CG  GLN A 145      -7.729  28.022  -7.260  1.00  0.00      A    C
ATOM   2106  HG1 GLN A 145      -7.946  27.934  -8.346  1.00  0.00      A    H
ATOM   2107  HG2 GLN A 145      -8.412  27.392  -6.651  1.00  0.00      A    H
ATOM   2108  CD  GLN A 145      -8.029  29.401  -6.842  1.00  0.00      A    C
ATOM   2109  OE1 GLN A 145      -8.556  30.239  -7.627  1.00  0.00      A    O
ATOM   2110  NE2 GLN A 145      -7.744  29.757  -5.591  1.00  0.00      A    N
ATOM   2111 HE21 GLN A 145      -7.697  30.740  -5.417  1.00  0.00      A    H
ATOM   2112 HE22 GLN A 145      -7.783  29.080  -4.855  1.00  0.00      A    H
ATOM   2113  C   GLN A 145      -5.649  26.122  -8.793  1.00  0.00      A    C
ATOM   2114  O   GLN A 145      -6.479  25.441  -9.371  1.00  0.00      A    O
ATOM   2115  N   PHE A 146      -4.580  26.612  -9.488  1.00  0.00      A    N
ATOM   2116  HN  PHE A 146      -3.973  27.165  -8.923  1.00  0.00      A    H
ATOM   2117  CA  PHE A 146      -4.154  26.334 -10.802  1.00  0.00      A    C
ATOM   2118  HA  PHE A 146      -4.925  26.637 -11.495  1.00  0.00      A    H
ATOM   2119  CB  PHE A 146      -2.979  27.259 -11.264  1.00  0.00      A    C
ATOM   2120  HB1 PHE A 146      -2.050  26.929 -10.752  1.00  0.00      A    H
ATOM   2121  HB2 PHE A 146      -2.855  27.158 -12.363  1.00  0.00      A    H
ATOM   2122  CG  PHE A 146      -3.208  28.860 -11.145  1.00  0.00      A    C
ATOM   2123  CD1 PHE A 146      -2.109  29.675 -10.995  1.00  0.00      A    C
ATOM   2124  HD1 PHE A 146      -1.158  29.183 -10.853  1.00  0.00      A    H
ATOM   2125  CE1 PHE A 146      -2.122  31.114 -10.792  1.00  0.00      A    C
ATOM   2126  HE1 PHE A 146      -1.183  31.642 -10.724  1.00  0.00      A    H
ATOM   2127  CZ  PHE A 146      -3.408  31.718 -11.005  1.00  0.00      A    C
ATOM   2128  HZ  PHE A 146      -3.495  32.791 -10.920  1.00  0.00      A    H
ATOM   2129  CD2 PHE A 146      -4.465  29.461 -11.342  1.00  0.00      A    C
ATOM   2130  HD2 PHE A 146      -5.309  28.818 -11.540  1.00  0.00      A    H
ATOM   2131  CE2 PHE A 146      -4.575  30.879 -11.220  1.00  0.00      A    C
ATOM   2132  HE2 PHE A 146      -5.545  31.294 -11.450  1.00  0.00      A    H
ATOM   2133  C   PHE A 146      -3.831  24.827 -11.132  1.00  0.00      A    C
ATOM   2134  O   PHE A 146      -4.028  24.427 -12.298  1.00  0.00      A    O
ATOM   2135  N   TYR A 147      -3.429  24.063 -10.148  1.00  0.00      A    N
ATOM   2136  HN  TYR A 147      -3.139  24.439  -9.271  1.00  0.00      A    H
ATOM   2137  CA  TYR A 147      -3.455  22.666 -10.241  1.00  0.00      A    C
ATOM   2138  HA  TYR A 147      -2.843  22.337 -11.068  1.00  0.00      A    H
ATOM   2139  CB  TYR A 147      -2.793  22.116  -8.956  1.00  0.00      A    C
ATOM   2140  HB1 TYR A 147      -1.742  22.458  -8.853  1.00  0.00      A    H
ATOM   2141  HB2 TYR A 147      -3.269  22.485  -8.022  1.00  0.00      A    H
ATOM   2142  CG  TYR A 147      -2.689  20.620  -8.797  1.00  0.00      A    C
ATOM   2143  CD1 TYR A 147      -1.915  19.864  -9.688  1.00  0.00      A    C
ATOM   2144  HD1 TYR A 147      -1.340  20.372 -10.449  1.00  0.00      A    H
ATOM   2145  CE1 TYR A 147      -1.868  18.463  -9.535  1.00  0.00      A    C
ATOM   2146  HE1 TYR A 147      -1.153  17.937 -10.149  1.00  0.00      A    H
ATOM   2147  CZ  TYR A 147      -2.683  17.824  -8.582  1.00  0.00      A    C
ATOM   2148  OH  TYR A 147      -2.578  16.367  -8.431  1.00  0.00      A    O
ATOM   2149  HH  TYR A 147      -2.208  15.948  -9.212  1.00  0.00      A    H
ATOM   2150  CD2 TYR A 147      -3.489  19.922  -7.811  1.00  0.00      A    C
ATOM   2151  HD2 TYR A 147      -4.198  20.460  -7.200  1.00  0.00      A    H
ATOM   2152  CE2 TYR A 147      -3.526  18.497  -7.707  1.00  0.00      A    C
ATOM   2153  HE2 TYR A 147      -4.142  17.934  -7.021  1.00  0.00      A    H
ATOM   2154  C   TYR A 147      -4.815  22.083 -10.270  1.00  0.00      A    C
ATOM   2155  O   TYR A 147      -5.597  22.187  -9.297  1.00  0.00      A    O
ATOM   2156  N   SER A 148      -5.228  21.436 -11.415  1.00  0.00      A    N
ATOM   2157  HN  SER A 148      -4.642  21.429 -12.222  1.00  0.00      A    H
ATOM   2158  CA  SER A 148      -6.499  20.676 -11.512  1.00  0.00      A    C
ATOM   2159  HA  SER A 148      -7.114  20.881 -10.648  1.00  0.00      A    H
ATOM   2160  CB  SER A 148      -7.419  20.989 -12.749  1.00  0.00      A    C
ATOM   2161  HB1 SER A 148      -7.328  22.091 -12.860  1.00  0.00      A    H
ATOM   2162  HB2 SER A 148      -7.059  20.650 -13.744  1.00  0.00      A    H
ATOM   2163  OG  SER A 148      -8.785  20.755 -12.553  1.00  0.00      A    O
ATOM   2164  HG1 SER A 148      -9.167  21.144 -13.343  1.00  0.00      A    H
ATOM   2165  C   SER A 148      -6.201  19.190 -11.466  1.00  0.00      A    C
ATOM   2166  O   SER A 148      -6.567  18.520 -10.509  1.00  0.00      A    O
ATOM   2167  N   GLU A 149      -5.438  18.661 -12.399  1.00  0.00      A    N
ATOM   2168  HN  GLU A 149      -5.014  19.171 -13.144  1.00  0.00      A    H
ATOM   2169  CA  GLU A 149      -5.153  17.223 -12.385  1.00  0.00      A    C
ATOM   2170  HA  GLU A 149      -5.134  16.889 -11.358  1.00  0.00      A    H
ATOM   2171  CB  GLU A 149      -6.113  16.297 -13.159  1.00  0.00      A    C
ATOM   2172  HB1 GLU A 149      -5.804  15.249 -12.957  1.00  0.00      A    H
ATOM   2173  HB2 GLU A 149      -7.152  16.319 -12.767  1.00  0.00      A    H
ATOM   2174  CG  GLU A 149      -6.198  16.555 -14.647  1.00  0.00      A    C
ATOM   2175  HG1 GLU A 149      -6.656  17.533 -14.905  1.00  0.00      A    H
ATOM   2176  HG2 GLU A 149      -5.180  16.572 -15.091  1.00  0.00      A    H
ATOM   2177  CD  GLU A 149      -7.013  15.460 -15.294  1.00  0.00      A    C
ATOM   2178  OE1 GLU A 149      -8.244  15.656 -15.206  1.00  0.00      A    O
ATOM   2179  OE2 GLU A 149      -6.564  14.379 -15.686  1.00  0.00      A    O
ATOM   2180  C   GLU A 149      -3.701  16.998 -12.847  1.00  0.00      A    C
ATOM   2181  O   GLU A 149      -3.191  17.657 -13.736  1.00  0.00      A    O
ATOM   2182  N   GLY A 150      -3.013  16.023 -12.248  1.00  0.00      A    N
ATOM   2183  HN  GLY A 150      -3.299  15.580 -11.402  1.00  0.00      A    H
ATOM   2184  CA  GLY A 150      -1.746  15.594 -12.781  1.00  0.00      A    C
ATOM   2185  HA1 GLY A 150      -1.819  14.539 -12.998  1.00  0.00      A    H
ATOM   2186  HA2 GLY A 150      -1.370  16.256 -13.546  1.00  0.00      A    H
ATOM   2187  C   GLY A 150      -0.777  15.576 -11.600  1.00  0.00      A    C
ATOM   2188  O   GLY A 150      -1.265  15.384 -10.462  1.00  0.00      A    O
ATOM   2189  N   VAL A 151       0.515  15.766 -11.690  1.00  0.00      A    N
ATOM   2190  HN  VAL A 151       0.866  16.120 -12.553  1.00  0.00      A    H
ATOM   2191  CA  VAL A 151       1.446  15.777 -10.578  1.00  0.00      A    C
ATOM   2192  HA  VAL A 151       1.053  15.223  -9.739  1.00  0.00      A    H
ATOM   2193  CB  VAL A 151       2.758  15.145 -10.934  1.00  0.00      A    C
ATOM   2194  HB  VAL A 151       3.362  15.775 -11.622  1.00  0.00      A    H
ATOM   2195  CG1 VAL A 151       3.489  15.008  -9.509  1.00  0.00      A    C
ATOM   2196 HG11 VAL A 151       2.835  14.363  -8.883  1.00  0.00      A    H
ATOM   2197 HG12 VAL A 151       4.497  14.606  -9.744  1.00  0.00      A    H
ATOM   2198 HG13 VAL A 151       3.758  16.014  -9.122  1.00  0.00      A    H
ATOM   2199  CG2 VAL A 151       2.625  13.743 -11.560  1.00  0.00      A    C
ATOM   2200 HG21 VAL A 151       2.301  12.944 -10.859  1.00  0.00      A    H
ATOM   2201 HG22 VAL A 151       1.868  13.778 -12.372  1.00  0.00      A    H
ATOM   2202 HG23 VAL A 151       3.538  13.284 -11.995  1.00  0.00      A    H
ATOM   2203  C   VAL A 151       1.727  17.194 -10.186  1.00  0.00      A    C
ATOM   2204  O   VAL A 151       2.038  18.071 -11.009  1.00  0.00      A    O
ATOM   2205  N   PHE A 152       1.645  17.545  -8.826  1.00  0.00      A    N
ATOM   2206  HN  PHE A 152       1.479  16.773  -8.216  1.00  0.00      A    H
ATOM   2207  CA  PHE A 152       1.756  18.909  -8.302  1.00  0.00      A    C
ATOM   2208  HA  PHE A 152       1.562  19.642  -9.070  1.00  0.00      A    H
ATOM   2209  CB  PHE A 152       0.748  19.048  -7.146  1.00  0.00      A    C
ATOM   2210  HB1 PHE A 152      -0.331  19.037  -7.413  1.00  0.00      A    H
ATOM   2211  HB2 PHE A 152       0.896  18.278  -6.359  1.00  0.00      A    H
ATOM   2212  CG  PHE A 152       1.040  20.314  -6.440  1.00  0.00      A    C
ATOM   2213  CD1 PHE A 152       0.767  21.571  -7.044  1.00  0.00      A    C
ATOM   2214  HD1 PHE A 152       0.425  21.441  -8.060  1.00  0.00      A    H
ATOM   2215  CE1 PHE A 152       0.959  22.809  -6.434  1.00  0.00      A    C
ATOM   2216  HE1 PHE A 152       0.795  23.727  -6.978  1.00  0.00      A    H
ATOM   2217  CZ  PHE A 152       1.466  22.807  -5.115  1.00  0.00      A    C
ATOM   2218  HZ  PHE A 152       1.656  23.765  -4.654  1.00  0.00      A    H
ATOM   2219  CD2 PHE A 152       1.685  20.371  -5.223  1.00  0.00      A    C
ATOM   2220  HD2 PHE A 152       1.920  19.413  -4.783  1.00  0.00      A    H
ATOM   2221  CE2 PHE A 152       1.835  21.578  -4.552  1.00  0.00      A    C
ATOM   2222  HE2 PHE A 152       2.241  21.675  -3.556  1.00  0.00      A    H
ATOM   2223  C   PHE A 152       3.168  19.106  -7.802  1.00  0.00      A    C
ATOM   2224  O   PHE A 152       3.747  18.380  -7.013  1.00  0.00      A    O
ATOM   2225  N   THR A 153       3.852  20.102  -8.336  1.00  0.00      A    N
ATOM   2226  HN  THR A 153       3.326  20.771  -8.856  1.00  0.00      A    H
ATOM   2227  CA  THR A 153       5.283  20.252  -8.380  1.00  0.00      A    C
ATOM   2228  HA  THR A 153       5.822  19.354  -8.115  1.00  0.00      A    H
ATOM   2229  CB  THR A 153       5.835  20.744  -9.729  1.00  0.00      A    C
ATOM   2230  HB  THR A 153       6.926  20.942  -9.663  1.00  0.00      A    H
ATOM   2231  OG1 THR A 153       5.028  21.842 -10.203  1.00  0.00      A    O
ATOM   2232  HG1 THR A 153       5.162  21.808 -11.153  1.00  0.00      A    H
ATOM   2233  CG2 THR A 153       5.593  19.625 -10.722  1.00  0.00      A    C
ATOM   2234 HG21 THR A 153       4.506  19.432 -10.844  1.00  0.00      A    H
ATOM   2235 HG22 THR A 153       6.011  19.943 -11.701  1.00  0.00      A    H
ATOM   2236 HG23 THR A 153       6.012  18.670 -10.342  1.00  0.00      A    H
ATOM   2237  C   THR A 153       5.781  21.269  -7.382  1.00  0.00      A    C
ATOM   2238  O   THR A 153       6.765  21.120  -6.676  1.00  0.00      A    O
ATOM   2239  N   GLY A 154       5.182  22.471  -7.365  1.00  0.00      A    N
ATOM   2240  HN  GLY A 154       4.500  22.546  -8.088  1.00  0.00      A    H
ATOM   2241  CA  GLY A 154       5.476  23.712  -6.591  1.00  0.00      A    C
ATOM   2242  HA1 GLY A 154       5.169  23.494  -5.579  1.00  0.00      A    H
ATOM   2243  HA2 GLY A 154       6.524  23.961  -6.660  1.00  0.00      A    H
ATOM   2244  C   GLY A 154       4.655  24.812  -7.229  1.00  0.00      A    C
ATOM   2245  O   GLY A 154       3.898  24.544  -8.139  1.00  0.00      A    O
ATOM   2246  N   ASP A 155       4.841  26.112  -6.852  1.00  0.00      A    N
ATOM   2247  HN  ASP A 155       4.307  26.829  -7.294  1.00  0.00      A    H
ATOM   2248  CA  ASP A 155       5.550  26.723  -5.729  1.00  0.00      A    C
ATOM   2249  HA  ASP A 155       6.433  26.197  -5.399  1.00  0.00      A    H
ATOM   2250  CB  ASP A 155       6.051  28.101  -6.168  1.00  0.00      A    C
ATOM   2251  HB1 ASP A 155       6.944  28.016  -6.823  1.00  0.00      A    H
ATOM   2252  HB2 ASP A 155       5.219  28.522  -6.773  1.00  0.00      A    H
ATOM   2253  CG  ASP A 155       6.558  29.087  -5.119  1.00  0.00      A    C
ATOM   2254  OD1 ASP A 155       5.934  30.170  -5.074  1.00  0.00      A    O
ATOM   2255  OD2 ASP A 155       7.485  28.761  -4.363  1.00  0.00      A    O
ATOM   2256  C   ASP A 155       4.661  26.835  -4.519  1.00  0.00      A    C
ATOM   2257  O   ASP A 155       3.520  27.284  -4.610  1.00  0.00      A    O
ATOM   2258  N   CYS A 156       5.129  26.277  -3.315  1.00  0.00      A    N
ATOM   2259  HN  CYS A 156       6.069  25.953  -3.244  1.00  0.00      A    H
ATOM   2260  CA  CYS A 156       4.243  26.340  -2.182  1.00  0.00      A    C
ATOM   2261  HA  CYS A 156       3.383  26.945  -2.429  1.00  0.00      A    H
ATOM   2262  CB  CYS A 156       3.705  24.950  -1.677  1.00  0.00      A    C
ATOM   2263  HB1 CYS A 156       3.440  25.031  -0.601  1.00  0.00      A    H
ATOM   2264  HB2 CYS A 156       2.777  24.803  -2.271  1.00  0.00      A    H
ATOM   2265  SG  CYS A 156       4.835  23.558  -1.991  1.00  0.00      A    S
ATOM   2266  C   CYS A 156       4.869  27.144  -1.045  1.00  0.00      A    C
ATOM   2267  O   CYS A 156       4.703  28.361  -0.933  1.00  0.00      A    O
ATOM   2268  N   GLY A 157       5.756  26.537  -0.202  1.00  0.00      A    N
ATOM   2269  HN  GLY A 157       5.828  25.548  -0.097  1.00  0.00      A    H
ATOM   2270  CA  GLY A 157       6.518  27.238   0.772  1.00  0.00      A    C
ATOM   2271  HA1 GLY A 157       7.207  27.855   0.213  1.00  0.00      A    H
ATOM   2272  HA2 GLY A 157       5.809  27.684   1.454  1.00  0.00      A    H
ATOM   2273  C   GLY A 157       7.489  26.377   1.516  1.00  0.00      A    C
ATOM   2274  O   GLY A 157       7.500  25.179   1.312  1.00  0.00      A    O
ATOM   2275  N   THR A 158       8.257  26.915   2.458  1.00  0.00      A    N
ATOM   2276  HN  THR A 158       8.177  27.879   2.701  1.00  0.00      A    H
ATOM   2277  CA  THR A 158       8.888  26.082   3.499  1.00  0.00      A    C
ATOM   2278  HA  THR A 158       8.321  25.166   3.586  1.00  0.00      A    H
ATOM   2279  CB  THR A 158      10.442  25.852   3.394  1.00  0.00      A    C
ATOM   2280  HB  THR A 158      10.665  25.297   4.330  1.00  0.00      A    H
ATOM   2281  OG1 THR A 158      11.110  27.114   3.284  1.00  0.00      A    O
ATOM   2282  HG1 THR A 158      10.833  27.714   3.981  1.00  0.00      A    H
ATOM   2283  CG2 THR A 158      10.861  25.062   2.151  1.00  0.00      A    C
ATOM   2284 HG21 THR A 158      11.964  24.931   2.126  1.00  0.00      A    H
ATOM   2285 HG22 THR A 158      10.295  24.105   2.137  1.00  0.00      A    H
ATOM   2286 HG23 THR A 158      10.497  25.584   1.240  1.00  0.00      A    H
ATOM   2287  C   THR A 158       8.500  26.775   4.828  1.00  0.00      A    C
ATOM   2288  O   THR A 158       9.277  27.379   5.545  1.00  0.00      A    O
ATOM   2289  N   GLN A 159       7.200  26.541   5.291  1.00  0.00      A    N
ATOM   2290  HN  GLN A 159       6.593  25.884   4.852  1.00  0.00      A    H
ATOM   2291  CA  GLN A 159       6.631  26.964   6.558  1.00  0.00      A    C
ATOM   2292  HA  GLN A 159       7.410  27.050   7.302  1.00  0.00      A    H
ATOM   2293  CB  GLN A 159       6.056  28.391   6.478  1.00  0.00      A    C
ATOM   2294  HB1 GLN A 159       6.793  28.987   5.899  1.00  0.00      A    H
ATOM   2295  HB2 GLN A 159       5.167  28.437   5.814  1.00  0.00      A    H
ATOM   2296  CG  GLN A 159       5.953  29.083   7.890  1.00  0.00      A    C
ATOM   2297  HG1 GLN A 159       6.653  28.657   8.641  1.00  0.00      A    H
ATOM   2298  HG2 GLN A 159       6.089  30.182   7.801  1.00  0.00      A    H
ATOM   2299  CD  GLN A 159       4.561  29.010   8.519  1.00  0.00      A    C
ATOM   2300  OE1 GLN A 159       3.598  28.829   7.715  1.00  0.00      A    O
ATOM   2301  NE2 GLN A 159       4.390  29.084   9.855  1.00  0.00      A    N
ATOM   2302 HE21 GLN A 159       3.479  28.979  10.253  1.00  0.00      A    H
ATOM   2303 HE22 GLN A 159       5.215  29.323  10.368  1.00  0.00      A    H
ATOM   2304  C   GLN A 159       5.576  25.923   6.777  1.00  0.00      A    C
ATOM   2305  O   GLN A 159       5.161  25.217   5.899  1.00  0.00      A    O
ATOM   2306  N   LEU A 160       5.279  25.676   8.065  1.00  0.00      A    N
ATOM   2307  HN  LEU A 160       5.722  26.203   8.786  1.00  0.00      A    H
ATOM   2308  CA  LEU A 160       4.263  24.657   8.347  1.00  0.00      A    C
ATOM   2309  HA  LEU A 160       4.206  23.947   7.536  1.00  0.00      A    H
ATOM   2310  CB  LEU A 160       4.688  23.696   9.453  1.00  0.00      A    C
ATOM   2311  HB1 LEU A 160       5.027  24.394  10.248  1.00  0.00      A    H
ATOM   2312  HB2 LEU A 160       3.865  23.005   9.735  1.00  0.00      A    H
ATOM   2313  CG  LEU A 160       5.906  22.826   9.148  1.00  0.00      A    C
ATOM   2314  HG  LEU A 160       6.678  23.454   8.655  1.00  0.00      A    H
ATOM   2315  CD1 LEU A 160       6.602  22.265  10.395  1.00  0.00      A    C
ATOM   2316 HD11 LEU A 160       5.853  21.624  10.907  1.00  0.00      A    H
ATOM   2317 HD12 LEU A 160       7.491  21.696  10.048  1.00  0.00      A    H
ATOM   2318 HD13 LEU A 160       6.982  23.082  11.045  1.00  0.00      A    H
ATOM   2319  CD2 LEU A 160       5.514  21.629   8.347  1.00  0.00      A    C
ATOM   2320 HD21 LEU A 160       6.370  20.998   8.025  1.00  0.00      A    H
ATOM   2321 HD22 LEU A 160       4.727  20.975   8.780  1.00  0.00      A    H
ATOM   2322 HD23 LEU A 160       5.016  21.983   7.419  1.00  0.00      A    H
ATOM   2323  C   LEU A 160       2.934  25.240   8.838  1.00  0.00      A    C
ATOM   2324  O   LEU A 160       2.787  26.028   9.787  1.00  0.00      A    O
ATOM   2325  N   ASN A 161       1.750  24.915   8.142  1.00  0.00      A    N
ATOM   2326  HN  ASN A 161       1.578  24.178   7.493  1.00  0.00      A    H
ATOM   2327  CA  ASN A 161       0.570  25.695   8.338  1.00  0.00      A    C
ATOM   2328  HA  ASN A 161       0.591  25.937   9.390  1.00  0.00      A    H
ATOM   2329  CB  ASN A 161       0.442  27.065   7.658  1.00  0.00      A    C
ATOM   2330  HB1 ASN A 161      -0.652  27.249   7.613  1.00  0.00      A    H
ATOM   2331  HB2 ASN A 161       1.067  27.871   8.100  1.00  0.00      A    H
ATOM   2332  CG  ASN A 161       0.870  26.895   6.157  1.00  0.00      A    C
ATOM   2333  OD1 ASN A 161       0.123  26.642   5.284  1.00  0.00      A    O
ATOM   2334  ND2 ASN A 161       2.259  27.158   5.977  1.00  0.00      A    N
ATOM   2335 HD21 ASN A 161       2.623  27.190   5.046  1.00  0.00      A    H
ATOM   2336 HD22 ASN A 161       2.780  27.328   6.814  1.00  0.00      A    H
ATOM   2337  C   ASN A 161      -0.682  24.807   8.135  1.00  0.00      A    C
ATOM   2338  O   ASN A 161      -1.505  24.627   9.057  1.00  0.00      A    O
ATOM   2339  N   HSP A 162      -0.891  24.322   6.927  1.00  0.00      A    N
ATOM   2340  HN  HSP A 162      -0.272  24.349   6.146  1.00  0.00      A    H
ATOM   2341  CA  HSP A 162      -2.046  23.472   6.777  1.00  0.00      A    C
ATOM   2342  HA  HSP A 162      -2.845  23.747   7.449  1.00  0.00      A    H
ATOM   2343  CB  HSP A 162      -2.575  23.644   5.318  1.00  0.00      A    C
ATOM   2344  HB1 HSP A 162      -2.567  24.734   5.104  1.00  0.00      A    H
ATOM   2345  HB2 HSP A 162      -1.872  23.166   4.603  1.00  0.00      A    H
ATOM   2346  CD2 HSP A 162      -4.914  23.733   4.320  1.00  0.00      A    C
ATOM   2347  HD2 HSP A 162      -4.878  24.676   3.789  1.00  0.00      A    H
ATOM   2348  CG  HSP A 162      -3.956  23.098   5.104  1.00  0.00      A    C
ATOM   2349  NE2 HSP A 162      -6.000  22.909   4.314  1.00  0.00      A    N
ATOM   2350  HE2 HSP A 162      -6.806  23.270   3.845  1.00  0.00      A    H
ATOM   2351  ND1 HSP A 162      -4.494  21.878   5.502  1.00  0.00      A    N
ATOM   2352  HD1 HSP A 162      -4.163  21.142   6.093  1.00  0.00      A    H
ATOM   2353  CE1 HSP A 162      -5.742  21.831   4.991  1.00  0.00      A    C
ATOM   2354  HE1 HSP A 162      -6.310  20.942   5.170  1.00  0.00      A    H
ATOM   2355  C   HSP A 162      -1.791  21.990   7.004  1.00  0.00      A    C
ATOM   2356  O   HSP A 162      -1.049  21.303   6.309  1.00  0.00      A    O
ATOM   2357  N   GLY A 163      -2.512  21.456   7.989  1.00  0.00      A    N
ATOM   2358  HN  GLY A 163      -2.985  22.094   8.591  1.00  0.00      A    H
ATOM   2359  CA  GLY A 163      -2.571  20.058   8.317  1.00  0.00      A    C
ATOM   2360  HA1 GLY A 163      -1.557  19.713   8.453  1.00  0.00      A    H
ATOM   2361  HA2 GLY A 163      -3.035  20.007   9.291  1.00  0.00      A    H
ATOM   2362  C   GLY A 163      -3.260  19.253   7.270  1.00  0.00      A    C
ATOM   2363  O   GLY A 163      -4.411  19.513   6.938  1.00  0.00      A    O
ATOM   2364  N   VAL A 164      -2.639  18.162   6.816  1.00  0.00      A    N
ATOM   2365  HN  VAL A 164      -1.739  17.879   7.137  1.00  0.00      A    H
ATOM   2366  CA  VAL A 164      -3.116  17.230   5.852  1.00  0.00      A    C
ATOM   2367  HA  VAL A 164      -4.187  17.374   5.859  1.00  0.00      A    H
ATOM   2368  CB  VAL A 164      -2.621  17.565   4.443  1.00  0.00      A    C
ATOM   2369  HB  VAL A 164      -2.971  16.729   3.801  1.00  0.00      A    H
ATOM   2370  CG1 VAL A 164      -3.366  18.842   3.926  1.00  0.00      A    C
ATOM   2371 HG11 VAL A 164      -2.978  19.009   2.898  1.00  0.00      A    H
ATOM   2372 HG12 VAL A 164      -4.472  18.929   3.977  1.00  0.00      A    H
ATOM   2373 HG13 VAL A 164      -3.082  19.733   4.526  1.00  0.00      A    H
ATOM   2374  CG2 VAL A 164      -1.089  17.557   4.385  1.00  0.00      A    C
ATOM   2375 HG21 VAL A 164      -0.842  16.531   4.733  1.00  0.00      A    H
ATOM   2376 HG22 VAL A 164      -0.793  17.798   3.342  1.00  0.00      A    H
ATOM   2377 HG23 VAL A 164      -0.594  18.278   5.071  1.00  0.00      A    H
ATOM   2378  C   VAL A 164      -2.824  15.737   6.283  1.00  0.00      A    C
ATOM   2379  O   VAL A 164      -2.087  15.484   7.254  1.00  0.00      A    O
ATOM   2380  N   VAL A 165      -3.415  14.723   5.589  1.00  0.00      A    N
ATOM   2381  HN  VAL A 165      -4.072  14.898   4.859  1.00  0.00      A    H
ATOM   2382  CA  VAL A 165      -3.152  13.314   5.940  1.00  0.00      A    C
ATOM   2383  HA  VAL A 165      -2.579  13.340   6.856  1.00  0.00      A    H
ATOM   2384  CB  VAL A 165      -4.462  12.564   6.296  1.00  0.00      A    C
ATOM   2385  HB  VAL A 165      -5.026  12.347   5.364  1.00  0.00      A    H
ATOM   2386  CG1 VAL A 165      -3.991  11.249   6.937  1.00  0.00      A    C
ATOM   2387 HG11 VAL A 165      -3.238  11.469   7.724  1.00  0.00      A    H
ATOM   2388 HG12 VAL A 165      -4.827  10.772   7.491  1.00  0.00      A    H
ATOM   2389 HG13 VAL A 165      -3.552  10.554   6.189  1.00  0.00      A    H
ATOM   2390  CG2 VAL A 165      -5.315  13.452   7.142  1.00  0.00      A    C
ATOM   2391 HG21 VAL A 165      -4.622  13.694   7.976  1.00  0.00      A    H
ATOM   2392 HG22 VAL A 165      -5.515  14.300   6.452  1.00  0.00      A    H
ATOM   2393 HG23 VAL A 165      -6.215  12.914   7.509  1.00  0.00      A    H
ATOM   2394  C   VAL A 165      -2.407  12.730   4.789  1.00  0.00      A    C
ATOM   2395  O   VAL A 165      -2.701  13.020   3.639  1.00  0.00      A    O
ATOM   2396  N   SER A 166      -1.404  11.837   4.967  1.00  0.00      A    N
ATOM   2397  HN  SER A 166      -1.278  11.411   5.860  1.00  0.00      A    H
ATOM   2398  CA  SER A 166      -0.630  11.328   3.792  1.00  0.00      A    C
ATOM   2399  HA  SER A 166      -0.957  11.783   2.869  1.00  0.00      A    H
ATOM   2400  CB  SER A 166       0.932  11.483   3.972  1.00  0.00      A    C
ATOM   2401  HB1 SER A 166       1.267  12.516   4.207  1.00  0.00      A    H
ATOM   2402  HB2 SER A 166       1.168  10.907   4.892  1.00  0.00      A    H
ATOM   2403  OG  SER A 166       1.694  11.136   2.852  1.00  0.00      A    O
ATOM   2404  HG1 SER A 166       2.584  10.860   3.086  1.00  0.00      A    H
ATOM   2405  C   SER A 166      -1.009   9.813   3.745  1.00  0.00      A    C
ATOM   2406  O   SER A 166      -0.690   9.026   4.651  1.00  0.00      A    O
ATOM   2407  N   VAL A 167      -1.729   9.436   2.681  1.00  0.00      A    N
ATOM   2408  HN  VAL A 167      -1.749   9.951   1.827  1.00  0.00      A    H
ATOM   2409  CA  VAL A 167      -2.338   8.116   2.569  1.00  0.00      A    C
ATOM   2410  HA  VAL A 167      -2.351   7.534   3.479  1.00  0.00      A    H
ATOM   2411  CB  VAL A 167      -3.792   8.460   2.142  1.00  0.00      A    C
ATOM   2412  HB  VAL A 167      -4.417   7.544   2.205  1.00  0.00      A    H
ATOM   2413  CG1 VAL A 167      -4.353   9.402   3.168  1.00  0.00      A    C
ATOM   2414 HG11 VAL A 167      -3.767  10.345   3.120  1.00  0.00      A    H
ATOM   2415 HG12 VAL A 167      -5.442   9.558   3.011  1.00  0.00      A    H
ATOM   2416 HG13 VAL A 167      -4.257   9.085   4.228  1.00  0.00      A    H
ATOM   2417  CG2 VAL A 167      -3.908   9.089   0.758  1.00  0.00      A    C
ATOM   2418 HG21 VAL A 167      -3.324   8.617  -0.060  1.00  0.00      A    H
ATOM   2419 HG22 VAL A 167      -4.956   9.023   0.394  1.00  0.00      A    H
ATOM   2420 HG23 VAL A 167      -3.630  10.161   0.666  1.00  0.00      A    H
ATOM   2421  C   VAL A 167      -1.687   7.335   1.421  1.00  0.00      A    C
ATOM   2422  O   VAL A 167      -2.243   6.313   0.974  1.00  0.00      A    O
ATOM   2423  N   GLY A 168      -0.477   7.701   0.885  1.00  0.00      A    N
ATOM   2424  HN  GLY A 168      -0.031   8.551   1.155  1.00  0.00      A    H
ATOM   2425  CA  GLY A 168       0.191   6.864  -0.079  1.00  0.00      A    C
ATOM   2426  HA1 GLY A 168       0.623   5.964   0.333  1.00  0.00      A    H
ATOM   2427  HA2 GLY A 168      -0.604   6.673  -0.785  1.00  0.00      A    H
ATOM   2428  C   GLY A 168       1.318   7.484  -0.974  1.00  0.00      A    C
ATOM   2429  O   GLY A 168       1.821   8.563  -0.653  1.00  0.00      A    O
ATOM   2430  N   TYR A 169       1.691   6.753  -2.019  1.00  0.00      A    N
ATOM   2431  HN  TYR A 169       1.243   5.873  -2.157  1.00  0.00      A    H
ATOM   2432  CA  TYR A 169       2.682   7.159  -3.001  1.00  0.00      A    C
ATOM   2433  HA  TYR A 169       2.403   8.118  -3.412  1.00  0.00      A    H
ATOM   2434  CB  TYR A 169       4.127   7.160  -2.354  1.00  0.00      A    C
ATOM   2435  HB1 TYR A 169       4.824   7.534  -3.135  1.00  0.00      A    H
ATOM   2436  HB2 TYR A 169       4.199   7.903  -1.531  1.00  0.00      A    H
ATOM   2437  CG  TYR A 169       4.533   5.832  -1.810  1.00  0.00      A    C
ATOM   2438  CD1 TYR A 169       4.996   4.781  -2.651  1.00  0.00      A    C
ATOM   2439  HD1 TYR A 169       5.009   4.942  -3.719  1.00  0.00      A    H
ATOM   2440  CE1 TYR A 169       5.529   3.588  -2.114  1.00  0.00      A    C
ATOM   2441  HE1 TYR A 169       5.878   2.838  -2.808  1.00  0.00      A    H
ATOM   2442  CZ  TYR A 169       5.711   3.508  -0.833  1.00  0.00      A    C
ATOM   2443  OH  TYR A 169       6.399   2.350  -0.310  1.00  0.00      A    O
ATOM   2444  HH  TYR A 169       6.648   1.855  -1.094  1.00  0.00      A    H
ATOM   2445  CD2 TYR A 169       4.580   5.617  -0.392  1.00  0.00      A    C
ATOM   2446  HD2 TYR A 169       4.123   6.293   0.315  1.00  0.00      A    H
ATOM   2447  CE2 TYR A 169       5.220   4.461   0.095  1.00  0.00      A    C
ATOM   2448  HE2 TYR A 169       5.372   4.359   1.160  1.00  0.00      A    H
ATOM   2449  C   TYR A 169       2.584   6.287  -4.263  1.00  0.00      A    C
ATOM   2450  O   TYR A 169       2.015   5.230  -4.291  1.00  0.00      A    O
ATOM   2451  N   GLY A 170       3.337   6.660  -5.330  1.00  0.00      A    N
ATOM   2452  HN  GLY A 170       3.835   7.520  -5.252  1.00  0.00      A    H
ATOM   2453  CA  GLY A 170       3.397   5.751  -6.514  1.00  0.00      A    C
ATOM   2454  HA1 GLY A 170       4.048   4.932  -6.245  1.00  0.00      A    H
ATOM   2455  HA2 GLY A 170       2.389   5.515  -6.820  1.00  0.00      A    H
ATOM   2456  C   GLY A 170       4.095   6.526  -7.596  1.00  0.00      A    C
ATOM   2457  O   GLY A 170       4.681   7.534  -7.230  1.00  0.00      A    O
ATOM   2458  N   ALA A 171       3.964   5.999  -8.828  1.00  0.00      A    N
ATOM   2459  HN  ALA A 171       3.431   5.177  -9.013  1.00  0.00      A    H
ATOM   2460  CA  ALA A 171       4.397   6.635 -10.025  1.00  0.00      A    C
ATOM   2461  HA  ALA A 171       4.321   7.673  -9.738  1.00  0.00      A    H
ATOM   2462  CB  ALA A 171       5.812   6.185 -10.491  1.00  0.00      A    C
ATOM   2463  HB1 ALA A 171       5.654   5.091 -10.597  1.00  0.00      A    H
ATOM   2464  HB2 ALA A 171       6.180   6.745 -11.377  1.00  0.00      A    H
ATOM   2465  HB3 ALA A 171       6.551   6.369  -9.682  1.00  0.00      A    H
ATOM   2466  C   ALA A 171       3.436   6.528 -11.187  1.00  0.00      A    C
ATOM   2467  O   ALA A 171       2.676   5.553 -11.251  1.00  0.00      A    O
ATOM   2468  N   THR A 172       3.455   7.456 -12.080  1.00  0.00      A    N
ATOM   2469  HN  THR A 172       4.111   8.197 -11.955  1.00  0.00      A    H
ATOM   2470  CA  THR A 172       2.620   7.552 -13.243  1.00  0.00      A    C
ATOM   2471  HA  THR A 172       1.590   7.434 -12.942  1.00  0.00      A    H
ATOM   2472  CB  THR A 172       2.609   8.893 -13.896  1.00  0.00      A    C
ATOM   2473  HB  THR A 172       1.888   8.911 -14.741  1.00  0.00      A    H
ATOM   2474  OG1 THR A 172       3.863   9.276 -14.483  1.00  0.00      A    O
ATOM   2475  HG1 THR A 172       3.675  10.121 -14.898  1.00  0.00      A    H
ATOM   2476  CG2 THR A 172       2.169   9.964 -12.897  1.00  0.00      A    C
ATOM   2477 HG21 THR A 172       1.942  10.880 -13.484  1.00  0.00      A    H
ATOM   2478 HG22 THR A 172       1.187   9.663 -12.474  1.00  0.00      A    H
ATOM   2479 HG23 THR A 172       2.863  10.293 -12.094  1.00  0.00      A    H
ATOM   2480  C   THR A 172       2.986   6.534 -14.301  1.00  0.00      A    C
ATOM   2481  O   THR A 172       3.996   5.839 -14.196  1.00  0.00      A    O
ATOM   2482  N   GLN A 173       2.182   6.417 -15.422  1.00  0.00      A    N
ATOM   2483  HN  GLN A 173       1.330   6.926 -15.520  1.00  0.00      A    H
ATOM   2484  CA  GLN A 173       2.549   5.498 -16.493  1.00  0.00      A    C
ATOM   2485  HA  GLN A 173       2.642   4.510 -16.066  1.00  0.00      A    H
ATOM   2486  CB  GLN A 173       1.438   5.557 -17.568  1.00  0.00      A    C
ATOM   2487  HB1 GLN A 173       1.480   4.888 -18.454  1.00  0.00      A    H
ATOM   2488  HB2 GLN A 173       0.442   5.496 -17.080  1.00  0.00      A    H
ATOM   2489  CG  GLN A 173       1.165   6.835 -18.430  1.00  0.00      A    C
ATOM   2490  HG1 GLN A 173       2.082   7.046 -19.020  1.00  0.00      A    H
ATOM   2491  HG2 GLN A 173       0.335   6.726 -19.161  1.00  0.00      A    H
ATOM   2492  CD  GLN A 173       0.884   8.136 -17.718  1.00  0.00      A    C
ATOM   2493  OE1 GLN A 173       0.229   8.151 -16.671  1.00  0.00      A    O
ATOM   2494  NE2 GLN A 173       1.379   9.228 -18.256  1.00  0.00      A    N
ATOM   2495 HE21 GLN A 173       1.029  10.113 -17.950  1.00  0.00      A    H
ATOM   2496 HE22 GLN A 173       2.033   9.180 -19.012  1.00  0.00      A    H
ATOM   2497  C   GLN A 173       3.911   5.921 -17.194  1.00  0.00      A    C
ATOM   2498  O   GLN A 173       4.700   5.033 -17.565  1.00  0.00      A    O
ATOM   2499  N   ASP A 174       4.181   7.209 -17.226  1.00  0.00      A    N
ATOM   2500  HN  ASP A 174       3.503   7.860 -16.892  1.00  0.00      A    H
ATOM   2501  CA  ASP A 174       5.503   7.742 -17.639  1.00  0.00      A    C
ATOM   2502  HA  ASP A 174       5.913   7.100 -18.405  1.00  0.00      A    H
ATOM   2503  CB  ASP A 174       5.140   9.070 -18.392  1.00  0.00      A    C
ATOM   2504  HB1 ASP A 174       4.473   9.756 -17.828  1.00  0.00      A    H
ATOM   2505  HB2 ASP A 174       6.152   9.525 -18.340  1.00  0.00      A    H
ATOM   2506  CG  ASP A 174       4.672   8.814 -19.808  1.00  0.00      A    C
ATOM   2507  OD1 ASP A 174       3.517   9.188 -20.127  1.00  0.00      A    O
ATOM   2508  OD2 ASP A 174       5.486   8.295 -20.638  1.00  0.00      A    O
ATOM   2509  C   ASP A 174       6.604   7.772 -16.588  1.00  0.00      A    C
ATOM   2510  O   ASP A 174       7.811   7.878 -16.873  1.00  0.00      A    O
ATOM   2511  N   GLY A 175       6.218   7.719 -15.262  1.00  0.00      A    N
ATOM   2512  HN  GLY A 175       5.283   7.947 -14.999  1.00  0.00      A    H
ATOM   2513  CA  GLY A 175       7.108   7.189 -14.185  1.00  0.00      A    C
ATOM   2514  HA1 GLY A 175       6.541   6.510 -13.565  1.00  0.00      A    H
ATOM   2515  HA2 GLY A 175       7.996   6.752 -14.618  1.00  0.00      A    H
ATOM   2516  C   GLY A 175       7.576   8.325 -13.336  1.00  0.00      A    C
ATOM   2517  O   GLY A 175       8.454   8.184 -12.462  1.00  0.00      A    O
ATOM   2518  N   THR A 176       6.820   9.461 -13.357  1.00  0.00      A    N
ATOM   2519  HN  THR A 176       6.073   9.676 -13.981  1.00  0.00      A    H
ATOM   2520  CA  THR A 176       6.953  10.472 -12.390  1.00  0.00      A    C
ATOM   2521  HA  THR A 176       8.007  10.618 -12.208  1.00  0.00      A    H
ATOM   2522  CB  THR A 176       6.230  11.774 -12.756  1.00  0.00      A    C
ATOM   2523  HB  THR A 176       5.145  11.537 -12.785  1.00  0.00      A    H
ATOM   2524  OG1 THR A 176       6.627  12.337 -13.982  1.00  0.00      A    O
ATOM   2525  HG1 THR A 176       7.519  12.651 -13.816  1.00  0.00      A    H
ATOM   2526  CG2 THR A 176       6.485  12.847 -11.745  1.00  0.00      A    C
ATOM   2527 HG21 THR A 176       7.574  12.954 -11.556  1.00  0.00      A    H
ATOM   2528 HG22 THR A 176       6.071  13.828 -12.062  1.00  0.00      A    H
ATOM   2529 HG23 THR A 176       5.991  12.635 -10.772  1.00  0.00      A    H
ATOM   2530  C   THR A 176       6.433  10.067 -11.050  1.00  0.00      A    C
ATOM   2531  O   THR A 176       5.367   9.571 -10.841  1.00  0.00      A    O
ATOM   2532  N   LYS A 177       7.158  10.148  -9.968  1.00  0.00      A    N
ATOM   2533  HN  LYS A 177       7.988  10.700 -10.003  1.00  0.00      A    H
ATOM   2534  CA  LYS A 177       6.811   9.846  -8.637  1.00  0.00      A    C
ATOM   2535  HA  LYS A 177       6.047   9.083  -8.624  1.00  0.00      A    H
ATOM   2536  CB  LYS A 177       7.943   9.287  -7.679  1.00  0.00      A    C
ATOM   2537  HB1 LYS A 177       8.502  10.221  -7.462  1.00  0.00      A    H
ATOM   2538  HB2 LYS A 177       7.535   8.983  -6.691  1.00  0.00      A    H
ATOM   2539  CG  LYS A 177       8.702   8.054  -8.166  1.00  0.00      A    C
ATOM   2540  HG1 LYS A 177       8.004   7.207  -8.341  1.00  0.00      A    H
ATOM   2541  HG2 LYS A 177       9.268   8.292  -9.091  1.00  0.00      A    H
ATOM   2542  CD  LYS A 177       9.732   7.602  -7.203  1.00  0.00      A    C
ATOM   2543  HD1 LYS A 177      10.599   8.293  -7.130  1.00  0.00      A    H
ATOM   2544  HD2 LYS A 177       9.383   7.651  -6.150  1.00  0.00      A    H
ATOM   2545  CE  LYS A 177      10.374   6.207  -7.435  1.00  0.00      A    C
ATOM   2546  HE1 LYS A 177      11.038   5.849  -6.619  1.00  0.00      A    H
ATOM   2547  HE2 LYS A 177       9.707   5.372  -7.737  1.00  0.00      A    H
ATOM   2548  NZ  LYS A 177      11.354   6.374  -8.506  1.00  0.00      A    N
ATOM   2549  HZ1 LYS A 177      12.023   7.142  -8.295  1.00  0.00      A    H
ATOM   2550  HZ2 LYS A 177      11.944   5.518  -8.476  1.00  0.00      A    H
ATOM   2551  HZ3 LYS A 177      10.925   6.471  -9.449  1.00  0.00      A    H
ATOM   2552  C   LYS A 177       5.932  10.918  -7.937  1.00  0.00      A    C
ATOM   2553  O   LYS A 177       6.051  12.148  -8.199  1.00  0.00      A    O
ATOM   2554  N   TYR A 178       5.058  10.398  -7.013  1.00  0.00      A    N
ATOM   2555  HN  TYR A 178       4.795   9.436  -7.019  1.00  0.00      A    H
ATOM   2556  CA  TYR A 178       4.197  11.319  -6.332  1.00  0.00      A    C
ATOM   2557  HA  TYR A 178       4.748  12.215  -6.088  1.00  0.00      A    H
ATOM   2558  CB  TYR A 178       2.988  11.706  -7.128  1.00  0.00      A    C
ATOM   2559  HB1 TYR A 178       2.391  12.481  -6.602  1.00  0.00      A    H
ATOM   2560  HB2 TYR A 178       3.304  12.229  -8.056  1.00  0.00      A    H
ATOM   2561  CG  TYR A 178       2.164  10.634  -7.625  1.00  0.00      A    C
ATOM   2562  CD1 TYR A 178       1.348   9.884  -6.718  1.00  0.00      A    C
ATOM   2563  HD1 TYR A 178       1.325  10.294  -5.720  1.00  0.00      A    H
ATOM   2564  CE1 TYR A 178       0.678   8.722  -7.135  1.00  0.00      A    C
ATOM   2565  HE1 TYR A 178      -0.012   8.168  -6.516  1.00  0.00      A    H
ATOM   2566  CZ  TYR A 178       0.721   8.302  -8.454  1.00  0.00      A    C
ATOM   2567  OH  TYR A 178      -0.260   7.333  -8.873  1.00  0.00      A    O
ATOM   2568  HH  TYR A 178      -0.798   7.173  -8.095  1.00  0.00      A    H
ATOM   2569  CD2 TYR A 178       2.356  10.063  -8.922  1.00  0.00      A    C
ATOM   2570  HD2 TYR A 178       2.918  10.634  -9.646  1.00  0.00      A    H
ATOM   2571  CE2 TYR A 178       1.569   8.953  -9.331  1.00  0.00      A    C
ATOM   2572  HE2 TYR A 178       1.721   8.722 -10.375  1.00  0.00      A    H
ATOM   2573  C   TYR A 178       3.773  10.753  -4.983  1.00  0.00      A    C
ATOM   2574  O   TYR A 178       3.700   9.557  -4.760  1.00  0.00      A    O
ATOM   2575  N   TRP A 179       3.449  11.600  -4.037  1.00  0.00      A    N
ATOM   2576  HN  TRP A 179       3.538  12.581  -4.191  1.00  0.00      A    H
ATOM   2577  CA  TRP A 179       2.807  11.315  -2.831  1.00  0.00      A    C
ATOM   2578  HA  TRP A 179       3.075  10.323  -2.498  1.00  0.00      A    H
ATOM   2579  CB  TRP A 179       3.113  12.291  -1.658  1.00  0.00      A    C
ATOM   2580  HB1 TRP A 179       2.786  13.308  -1.964  1.00  0.00      A    H
ATOM   2581  HB2 TRP A 179       2.581  11.939  -0.748  1.00  0.00      A    H
ATOM   2582  CG  TRP A 179       4.624  12.400  -1.295  1.00  0.00      A    C
ATOM   2583  CD1 TRP A 179       5.277  13.508  -1.494  1.00  0.00      A    C
ATOM   2584  HD1 TRP A 179       4.894  14.300  -2.120  1.00  0.00      A    H
ATOM   2585  NE1 TRP A 179       6.447  13.514  -0.782  1.00  0.00      A    N
ATOM   2586  HE1 TRP A 179       7.231  14.087  -0.883  1.00  0.00      A    H
ATOM   2587  CE2 TRP A 179       6.494  12.300  -0.057  1.00  0.00      A    C
ATOM   2588  CD2 TRP A 179       5.319  11.649  -0.292  1.00  0.00      A    C
ATOM   2589  CE3 TRP A 179       5.138  10.418   0.247  1.00  0.00      A    C
ATOM   2590  HE3 TRP A 179       4.251   9.851   0.007  1.00  0.00      A    H
ATOM   2591  CZ3 TRP A 179       6.153   9.910   1.084  1.00  0.00      A    C
ATOM   2592  HZ3 TRP A 179       5.937   9.018   1.653  1.00  0.00      A    H
ATOM   2593  CZ2 TRP A 179       7.503  11.792   0.790  1.00  0.00      A    C
ATOM   2594  HZ2 TRP A 179       8.428  12.346   0.851  1.00  0.00      A    H
ATOM   2595  CH2 TRP A 179       7.345  10.588   1.356  1.00  0.00      A    C
ATOM   2596  HH2 TRP A 179       8.116  10.150   1.973  1.00  0.00      A    H
ATOM   2597  C   TRP A 179       1.319  11.467  -2.993  1.00  0.00      A    C
ATOM   2598  O   TRP A 179       0.859  12.185  -3.913  1.00  0.00      A    O
ATOM   2599  N   ILE A 180       0.513  10.797  -2.203  1.00  0.00      A    N
ATOM   2600  HN  ILE A 180       0.921  10.171  -1.544  1.00  0.00      A    H
ATOM   2601  CA  ILE A 180      -0.941  11.048  -2.160  1.00  0.00      A    C
ATOM   2602  HA  ILE A 180      -1.145  11.839  -2.866  1.00  0.00      A    H
ATOM   2603  CB  ILE A 180      -1.703   9.808  -2.519  1.00  0.00      A    C
ATOM   2604  HB  ILE A 180      -1.683   9.209  -1.583  1.00  0.00      A    H
ATOM   2605  CG2 ILE A 180      -3.138  10.214  -2.969  1.00  0.00      A    C
ATOM   2606 HG21 ILE A 180      -3.670  10.876  -2.252  1.00  0.00      A    H
ATOM   2607 HG22 ILE A 180      -3.118  10.763  -3.934  1.00  0.00      A    H
ATOM   2608 HG23 ILE A 180      -3.746   9.307  -3.173  1.00  0.00      A    H
ATOM   2609  CG1 ILE A 180      -0.966   8.931  -3.600  1.00  0.00      A    C
ATOM   2610 HG11 ILE A 180      -0.489   9.614  -4.335  1.00  0.00      A    H
ATOM   2611 HG12 ILE A 180      -0.126   8.472  -3.036  1.00  0.00      A    H
ATOM   2612  CD  ILE A 180      -1.692   7.732  -4.268  1.00  0.00      A    C
ATOM   2613  HD1 ILE A 180      -0.954   7.011  -4.679  1.00  0.00      A    H
ATOM   2614  HD2 ILE A 180      -2.381   7.320  -3.500  1.00  0.00      A    H
ATOM   2615  HD3 ILE A 180      -2.195   8.115  -5.182  1.00  0.00      A    H
ATOM   2616  C   ILE A 180      -1.342  11.632  -0.866  1.00  0.00      A    C
ATOM   2617  O   ILE A 180      -1.223  11.095   0.231  1.00  0.00      A    O
ATOM   2618  N   VAL A 181      -1.805  12.869  -0.930  1.00  0.00      A    N
ATOM   2619  HN  VAL A 181      -1.891  13.417  -1.758  1.00  0.00      A    H
ATOM   2620  CA  VAL A 181      -2.166  13.704   0.162  1.00  0.00      A    C
ATOM   2621  HA  VAL A 181      -2.139  13.121   1.070  1.00  0.00      A    H
ATOM   2622  CB  VAL A 181      -1.170  14.846   0.459  1.00  0.00      A    C
ATOM   2623  HB  VAL A 181      -1.390  15.721  -0.190  1.00  0.00      A    H
ATOM   2624  CG1 VAL A 181      -1.122  15.272   1.948  1.00  0.00      A    C
ATOM   2625 HG11 VAL A 181      -2.127  15.431   2.395  1.00  0.00      A    H
ATOM   2626 HG12 VAL A 181      -0.433  14.696   2.602  1.00  0.00      A    H
ATOM   2627 HG13 VAL A 181      -0.764  16.322   2.002  1.00  0.00      A    H
ATOM   2628  CG2 VAL A 181       0.353  14.489   0.132  1.00  0.00      A    C
ATOM   2629 HG21 VAL A 181       0.613  14.411  -0.945  1.00  0.00      A    H
ATOM   2630 HG22 VAL A 181       0.951  15.208   0.732  1.00  0.00      A    H
ATOM   2631 HG23 VAL A 181       0.765  13.562   0.585  1.00  0.00      A    H
ATOM   2632  C   VAL A 181      -3.618  14.180   0.186  1.00  0.00      A    C
ATOM   2633  O   VAL A 181      -4.193  14.658  -0.757  1.00  0.00      A    O
ATOM   2634  N   ARG A 182      -4.200  13.987   1.386  1.00  0.00      A    N
ATOM   2635  HN  ARG A 182      -3.677  13.527   2.098  1.00  0.00      A    H
ATOM   2636  CA  ARG A 182      -5.559  14.326   1.729  1.00  0.00      A    C
ATOM   2637  HA  ARG A 182      -6.084  14.272   0.787  1.00  0.00      A    H
ATOM   2638  CB  ARG A 182      -6.040  13.268   2.798  1.00  0.00      A    C
ATOM   2639  HB1 ARG A 182      -5.710  12.267   2.446  1.00  0.00      A    H
ATOM   2640  HB2 ARG A 182      -5.450  13.539   3.700  1.00  0.00      A    H
ATOM   2641  CG  ARG A 182      -7.604  13.176   3.049  1.00  0.00      A    C
ATOM   2642  HG1 ARG A 182      -7.874  14.217   3.325  1.00  0.00      A    H
ATOM   2643  HG2 ARG A 182      -8.060  12.914   2.070  1.00  0.00      A    H
ATOM   2644  CD  ARG A 182      -8.012  12.147   4.140  1.00  0.00      A    C
ATOM   2645  HD1 ARG A 182      -7.895  11.070   3.892  1.00  0.00      A    H
ATOM   2646  HD2 ARG A 182      -7.568  12.325   5.143  1.00  0.00      A    H
ATOM   2647  NE  ARG A 182      -9.482  12.258   4.497  1.00  0.00      A    N
ATOM   2648  HE  ARG A 182     -10.181  12.251   3.781  1.00  0.00      A    H
ATOM   2649  CZ  ARG A 182      -9.917  11.858   5.725  1.00  0.00      A    C
ATOM   2650  NH1 ARG A 182      -9.159  11.419   6.695  1.00  0.00      A    N
ATOM   2651 HH11 ARG A 182      -8.241  11.195   6.369  1.00  0.00      A    H
ATOM   2652 HH12 ARG A 182      -9.633  10.915   7.417  1.00  0.00      A    H
ATOM   2653  NH2 ARG A 182     -11.174  12.003   6.008  1.00  0.00      A    N
ATOM   2654 HH21 ARG A 182     -11.800  12.116   5.237  1.00  0.00      A    H
ATOM   2655 HH22 ARG A 182     -11.418  11.499   6.837  1.00  0.00      A    H
ATOM   2656  C   ARG A 182      -5.668  15.616   2.349  1.00  0.00      A    C
ATOM   2657  O   ARG A 182      -5.169  15.922   3.421  1.00  0.00      A    O
ATOM   2658  N   ASN A 183      -6.381  16.461   1.691  1.00  0.00      A    N
ATOM   2659  HN  ASN A 183      -6.687  16.232   0.770  1.00  0.00      A    H
ATOM   2660  CA  ASN A 183      -6.591  17.766   2.236  1.00  0.00      A    C
ATOM   2661  HA  ASN A 183      -5.764  18.197   2.781  1.00  0.00      A    H
ATOM   2662  CB  ASN A 183      -6.927  18.811   1.123  1.00  0.00      A    C
ATOM   2663  HB1 ASN A 183      -6.093  18.866   0.392  1.00  0.00      A    H
ATOM   2664  HB2 ASN A 183      -7.817  18.502   0.535  1.00  0.00      A    H
ATOM   2665  CG  ASN A 183      -6.908  20.272   1.598  1.00  0.00      A    C
ATOM   2666  OD1 ASN A 183      -6.439  20.671   2.659  1.00  0.00      A    O
ATOM   2667  ND2 ASN A 183      -7.348  21.188   0.669  1.00  0.00      A    N
ATOM   2668 HD21 ASN A 183      -7.185  22.131   0.961  1.00  0.00      A    H
ATOM   2669 HD22 ASN A 183      -7.830  20.902  -0.159  1.00  0.00      A    H
ATOM   2670  C   ASN A 183      -7.803  17.714   3.213  1.00  0.00      A    C
ATOM   2671  O   ASN A 183      -8.539  16.733   3.259  1.00  0.00      A    O
ATOM   2672  N   SER A 184      -8.034  18.718   3.972  1.00  0.00      A    N
ATOM   2673  HN  SER A 184      -7.540  19.585   3.966  1.00  0.00      A    H
ATOM   2674  CA  SER A 184      -9.190  18.791   4.762  1.00  0.00      A    C
ATOM   2675  HA  SER A 184      -9.535  17.839   5.136  1.00  0.00      A    H
ATOM   2676  CB  SER A 184      -8.990  19.685   5.955  1.00  0.00      A    C
ATOM   2677  HB1 SER A 184      -9.963  19.909   6.441  1.00  0.00      A    H
ATOM   2678  HB2 SER A 184      -8.374  19.056   6.632  1.00  0.00      A    H
ATOM   2679  OG  SER A 184      -8.289  20.853   5.666  1.00  0.00      A    O
ATOM   2680  HG1 SER A 184      -8.481  21.435   6.405  1.00  0.00      A    H
ATOM   2681  C   SER A 184     -10.429  19.297   4.040  1.00  0.00      A    C
ATOM   2682  O   SER A 184     -11.489  18.702   4.191  1.00  0.00      A    O
ATOM   2683  N   TRP A 185     -10.337  20.455   3.310  1.00  0.00      A    N
ATOM   2684  HN  TRP A 185      -9.434  20.832   3.115  1.00  0.00      A    H
ATOM   2685  CA  TRP A 185     -11.423  21.324   2.951  1.00  0.00      A    C
ATOM   2686  HA  TRP A 185     -11.840  21.692   3.877  1.00  0.00      A    H
ATOM   2687  CB  TRP A 185     -10.796  22.370   2.080  1.00  0.00      A    C
ATOM   2688  HB1 TRP A 185     -10.234  21.712   1.384  1.00  0.00      A    H
ATOM   2689  HB2 TRP A 185     -11.491  23.050   1.542  1.00  0.00      A    H
ATOM   2690  CG  TRP A 185      -9.852  23.297   2.822  1.00  0.00      A    C
ATOM   2691  CD1 TRP A 185      -9.655  23.589   4.145  1.00  0.00      A    C
ATOM   2692  HD1 TRP A 185     -10.349  23.181   4.865  1.00  0.00      A    H
ATOM   2693  NE1 TRP A 185      -8.653  24.517   4.315  1.00  0.00      A    N
ATOM   2694  HE1 TRP A 185      -8.443  24.926   5.176  1.00  0.00      A    H
ATOM   2695  CE2 TRP A 185      -8.149  24.829   3.042  1.00  0.00      A    C
ATOM   2696  CD2 TRP A 185      -8.888  24.112   2.077  1.00  0.00      A    C
ATOM   2697  CE3 TRP A 185      -8.599  24.273   0.704  1.00  0.00      A    C
ATOM   2698  HE3 TRP A 185      -9.208  23.719   0.005  1.00  0.00      A    H
ATOM   2699  CZ3 TRP A 185      -7.776  25.326   0.281  1.00  0.00      A    C
ATOM   2700  HZ3 TRP A 185      -7.702  25.552  -0.773  1.00  0.00      A    H
ATOM   2701  CZ2 TRP A 185      -7.180  25.781   2.609  1.00  0.00      A    C
ATOM   2702  HZ2 TRP A 185      -6.537  26.324   3.285  1.00  0.00      A    H
ATOM   2703  CH2 TRP A 185      -6.979  25.986   1.196  1.00  0.00      A    C
ATOM   2704  HH2 TRP A 185      -6.185  26.665   0.923  1.00  0.00      A    H
ATOM   2705  C   TRP A 185     -12.582  20.787   2.171  1.00  0.00      A    C
ATOM   2706  O   TRP A 185     -13.680  20.907   2.602  1.00  0.00      A    O
ATOM   2707  N   GLY A 186     -12.353  20.196   0.977  1.00  0.00      A    N
ATOM   2708  HN  GLY A 186     -11.464  19.834   0.708  1.00  0.00      A    H
ATOM   2709  CA  GLY A 186     -13.476  19.828   0.108  1.00  0.00      A    C
ATOM   2710  HA1 GLY A 186     -14.041  19.108   0.681  1.00  0.00      A    H
ATOM   2711  HA2 GLY A 186     -14.035  20.729  -0.098  1.00  0.00      A    H
ATOM   2712  C   GLY A 186     -13.145  19.212  -1.253  1.00  0.00      A    C
ATOM   2713  O   GLY A 186     -12.001  19.046  -1.551  1.00  0.00      A    O
ATOM   2714  N   THR A 187     -14.166  18.694  -1.957  1.00  0.00      A    N
ATOM   2715  HN  THR A 187     -15.117  18.922  -1.764  1.00  0.00      A    H
ATOM   2716  CA  THR A 187     -13.930  17.758  -3.105  1.00  0.00      A    C
ATOM   2717  HA  THR A 187     -12.993  17.254  -2.922  1.00  0.00      A    H
ATOM   2718  CB  THR A 187     -14.978  16.626  -3.254  1.00  0.00      A    C
ATOM   2719  HB  THR A 187     -14.771  15.886  -4.057  1.00  0.00      A    H
ATOM   2720  OG1 THR A 187     -16.281  17.141  -3.428  1.00  0.00      A    O
ATOM   2721  HG1 THR A 187     -16.797  16.344  -3.571  1.00  0.00      A    H
ATOM   2722  CG2 THR A 187     -14.897  15.712  -2.036  1.00  0.00      A    C
ATOM   2723 HG21 THR A 187     -15.119  16.389  -1.184  1.00  0.00      A    H
ATOM   2724 HG22 THR A 187     -15.688  14.933  -2.081  1.00  0.00      A    H
ATOM   2725 HG23 THR A 187     -13.877  15.288  -1.924  1.00  0.00      A    H
ATOM   2726  C   THR A 187     -13.766  18.524  -4.335  1.00  0.00      A    C
ATOM   2727  O   THR A 187     -13.397  17.991  -5.391  1.00  0.00      A    O
ATOM   2728  N   SER A 188     -14.192  19.760  -4.286  1.00  0.00      A    N
ATOM   2729  HN  SER A 188     -14.557  20.226  -3.483  1.00  0.00      A    H
ATOM   2730  CA  SER A 188     -14.105  20.640  -5.444  1.00  0.00      A    C
ATOM   2731  HA  SER A 188     -14.265  20.198  -6.416  1.00  0.00      A    H
ATOM   2732  CB  SER A 188     -15.013  21.863  -5.349  1.00  0.00      A    C
ATOM   2733  HB1 SER A 188     -14.689  22.707  -5.995  1.00  0.00      A    H
ATOM   2734  HB2 SER A 188     -16.029  21.587  -5.705  1.00  0.00      A    H
ATOM   2735  OG  SER A 188     -15.224  22.275  -3.996  1.00  0.00      A    O
ATOM   2736  HG1 SER A 188     -15.918  22.937  -4.035  1.00  0.00      A    H
ATOM   2737  C   SER A 188     -12.747  21.125  -5.558  1.00  0.00      A    C
ATOM   2738  O   SER A 188     -12.293  21.356  -6.666  1.00  0.00      A    O
ATOM   2739  N   TRP A 189     -11.888  21.101  -4.591  1.00  0.00      A    N
ATOM   2740  HN  TRP A 189     -12.289  20.955  -3.690  1.00  0.00      A    H
ATOM   2741  CA  TRP A 189     -10.441  21.335  -4.636  1.00  0.00      A    C
ATOM   2742  HA  TRP A 189     -10.209  22.098  -5.364  1.00  0.00      A    H
ATOM   2743  CB  TRP A 189      -9.958  21.741  -3.211  1.00  0.00      A    C
ATOM   2744  HB1 TRP A 189     -10.643  22.515  -2.803  1.00  0.00      A    H
ATOM   2745  HB2 TRP A 189      -9.898  20.878  -2.515  1.00  0.00      A    H
ATOM   2746  CG  TRP A 189      -8.538  22.274  -3.000  1.00  0.00      A    C
ATOM   2747  CD1 TRP A 189      -8.106  23.555  -3.068  1.00  0.00      A    C
ATOM   2748  HD1 TRP A 189      -8.712  24.404  -3.348  1.00  0.00      A    H
ATOM   2749  NE1 TRP A 189      -6.786  23.615  -2.630  1.00  0.00      A    N
ATOM   2750  HE1 TRP A 189      -6.307  24.464  -2.585  1.00  0.00      A    H
ATOM   2751  CE2 TRP A 189      -6.362  22.323  -2.360  1.00  0.00      A    C
ATOM   2752  CD2 TRP A 189      -7.405  21.476  -2.575  1.00  0.00      A    C
ATOM   2753  CE3 TRP A 189      -7.235  20.153  -2.372  1.00  0.00      A    C
ATOM   2754  HE3 TRP A 189      -7.962  19.421  -2.693  1.00  0.00      A    H
ATOM   2755  CZ3 TRP A 189      -5.979  19.649  -1.972  1.00  0.00      A    C
ATOM   2756  HZ3 TRP A 189      -5.934  18.579  -1.828  1.00  0.00      A    H
ATOM   2757  CZ2 TRP A 189      -5.124  21.917  -1.816  1.00  0.00      A    C
ATOM   2758  HZ2 TRP A 189      -4.327  22.645  -1.829  1.00  0.00      A    H
ATOM   2759  CH2 TRP A 189      -4.912  20.555  -1.709  1.00  0.00      A    C
ATOM   2760  HH2 TRP A 189      -3.912  20.222  -1.471  1.00  0.00      A    H
ATOM   2761  C   TRP A 189      -9.622  20.125  -5.091  1.00  0.00      A    C
ATOM   2762  O   TRP A 189      -9.901  18.936  -4.785  1.00  0.00      A    O
ATOM   2763  N   GLY A 190      -8.508  20.437  -5.854  1.00  0.00      A    N
ATOM   2764  HN  GLY A 190      -8.276  21.376  -6.094  1.00  0.00      A    H
ATOM   2765  CA  GLY A 190      -7.551  19.372  -6.185  1.00  0.00      A    C
ATOM   2766  HA1 GLY A 190      -6.708  19.798  -6.708  1.00  0.00      A    H
ATOM   2767  HA2 GLY A 190      -7.323  18.871  -5.256  1.00  0.00      A    H
ATOM   2768  C   GLY A 190      -8.029  18.313  -7.196  1.00  0.00      A    C
ATOM   2769  O   GLY A 190      -8.737  18.635  -8.171  1.00  0.00      A    O
ATOM   2770  N   GLU A 191      -7.681  17.036  -6.969  1.00  0.00      A    N
ATOM   2771  HN  GLU A 191      -7.010  16.787  -6.275  1.00  0.00      A    H
ATOM   2772  CA  GLU A 191      -8.177  15.874  -7.656  1.00  0.00      A    C
ATOM   2773  HA  GLU A 191      -8.854  16.233  -8.417  1.00  0.00      A    H
ATOM   2774  CB  GLU A 191      -7.131  14.794  -8.154  1.00  0.00      A    C
ATOM   2775  HB1 GLU A 191      -6.618  14.310  -7.296  1.00  0.00      A    H
ATOM   2776  HB2 GLU A 191      -7.789  14.016  -8.597  1.00  0.00      A    H
ATOM   2777  CG  GLU A 191      -6.059  15.321  -9.059  1.00  0.00      A    C
ATOM   2778  HG1 GLU A 191      -6.457  15.831  -9.962  1.00  0.00      A    H
ATOM   2779  HG2 GLU A 191      -5.469  16.021  -8.429  1.00  0.00      A    H
ATOM   2780  CD  GLU A 191      -5.069  14.228  -9.554  1.00  0.00      A    C
ATOM   2781  OE1 GLU A 191      -4.666  13.331  -8.738  1.00  0.00      A    O
ATOM   2782  OE2 GLU A 191      -4.753  14.146 -10.764  1.00  0.00      A    O
ATOM   2783  C   GLU A 191      -9.079  15.247  -6.652  1.00  0.00      A    C
ATOM   2784  O   GLU A 191      -8.701  14.311  -5.933  1.00  0.00      A    O
ATOM   2785  N   GLN A 192     -10.364  15.638  -6.670  1.00  0.00      A    N
ATOM   2786  HN  GLN A 192     -10.632  16.302  -7.363  1.00  0.00      A    H
ATOM   2787  CA  GLN A 192     -11.363  15.006  -5.812  1.00  0.00      A    C
ATOM   2788  HA  GLN A 192     -12.285  15.559  -5.916  1.00  0.00      A    H
ATOM   2789  CB  GLN A 192     -11.669  13.539  -6.229  1.00  0.00      A    C
ATOM   2790  HB1 GLN A 192     -11.483  13.396  -7.315  1.00  0.00      A    H
ATOM   2791  HB2 GLN A 192     -10.843  12.975  -5.744  1.00  0.00      A    H
ATOM   2792  CG  GLN A 192     -13.040  12.921  -5.922  1.00  0.00      A    C
ATOM   2793  HG1 GLN A 192     -13.414  13.032  -4.882  1.00  0.00      A    H
ATOM   2794  HG2 GLN A 192     -13.809  13.504  -6.473  1.00  0.00      A    H
ATOM   2795  CD  GLN A 192     -13.084  11.479  -6.340  1.00  0.00      A    C
ATOM   2796  OE1 GLN A 192     -12.871  10.611  -5.548  1.00  0.00      A    O
ATOM   2797  NE2 GLN A 192     -13.334  11.303  -7.688  1.00  0.00      A    N
ATOM   2798 HE21 GLN A 192     -13.500  10.466  -8.209  1.00  0.00      A    H
ATOM   2799 HE22 GLN A 192     -13.652  12.113  -8.180  1.00  0.00      A    H
ATOM   2800  C   GLN A 192     -10.987  15.144  -4.310  1.00  0.00      A    C
ATOM   2801  O   GLN A 192     -11.321  14.274  -3.486  1.00  0.00      A    O
ATOM   2802  N   GLY A 193     -10.440  16.298  -3.879  1.00  0.00      A    N
ATOM   2803  HN  GLY A 193     -10.401  17.079  -4.498  1.00  0.00      A    H
ATOM   2804  CA  GLY A 193     -10.025  16.476  -2.480  1.00  0.00      A    C
ATOM   2805  HA1 GLY A 193     -10.060  17.506  -2.155  1.00  0.00      A    H
ATOM   2806  HA2 GLY A 193     -10.523  15.869  -1.739  1.00  0.00      A    H
ATOM   2807  C   GLY A 193      -8.590  16.063  -2.252  1.00  0.00      A    C
ATOM   2808  O   GLY A 193      -7.943  16.521  -1.345  1.00  0.00      A    O
ATOM   2809  N   TYR A 194      -7.958  15.236  -3.133  1.00  0.00      A    N
ATOM   2810  HN  TYR A 194      -8.527  15.061  -3.933  1.00  0.00      A    H
ATOM   2811  CA  TYR A 194      -6.570  14.786  -3.102  1.00  0.00      A    C
ATOM   2812  HA  TYR A 194      -6.255  14.938  -2.081  1.00  0.00      A    H
ATOM   2813  CB  TYR A 194      -6.494  13.323  -3.568  1.00  0.00      A    C
ATOM   2814  HB1 TYR A 194      -7.089  13.176  -4.495  1.00  0.00      A    H
ATOM   2815  HB2 TYR A 194      -5.470  12.919  -3.721  1.00  0.00      A    H
ATOM   2816  CG  TYR A 194      -6.952  12.444  -2.423  1.00  0.00      A    C
ATOM   2817  CD1 TYR A 194      -8.351  12.236  -2.155  1.00  0.00      A    C
ATOM   2818  HD1 TYR A 194      -9.081  12.521  -2.897  1.00  0.00      A    H
ATOM   2819  CE1 TYR A 194      -8.798  11.512  -1.036  1.00  0.00      A    C
ATOM   2820  HE1 TYR A 194      -9.822  11.200  -0.893  1.00  0.00      A    H
ATOM   2821  CZ  TYR A 194      -7.828  11.004  -0.134  1.00  0.00      A    C
ATOM   2822  OH  TYR A 194      -8.183  10.282   1.014  1.00  0.00      A    O
ATOM   2823  HH  TYR A 194      -9.082  10.001   0.824  1.00  0.00      A    H
ATOM   2824  CD2 TYR A 194      -5.981  11.975  -1.477  1.00  0.00      A    C
ATOM   2825  HD2 TYR A 194      -4.937  12.174  -1.670  1.00  0.00      A    H
ATOM   2826  CE2 TYR A 194      -6.487  11.206  -0.403  1.00  0.00      A    C
ATOM   2827  HE2 TYR A 194      -5.769  10.955   0.364  1.00  0.00      A    H
ATOM   2828  C   TYR A 194      -5.618  15.616  -3.897  1.00  0.00      A    C
ATOM   2829  O   TYR A 194      -6.073  16.257  -4.883  1.00  0.00      A    O
ATOM   2830  N   ILE A 195      -4.333  15.663  -3.474  1.00  0.00      A    N
ATOM   2831  HN  ILE A 195      -4.121  15.246  -2.594  1.00  0.00      A    H
ATOM   2832  CA  ILE A 195      -3.266  16.376  -4.184  1.00  0.00      A    C
ATOM   2833  HA  ILE A 195      -3.607  16.711  -5.153  1.00  0.00      A    H
ATOM   2834  CB  ILE A 195      -2.936  17.719  -3.433  1.00  0.00      A    C
ATOM   2835  HB  ILE A 195      -3.893  18.283  -3.451  1.00  0.00      A    H
ATOM   2836  CG2 ILE A 195      -2.446  17.576  -1.998  1.00  0.00      A    C
ATOM   2837 HG21 ILE A 195      -2.261  18.552  -1.500  1.00  0.00      A    H
ATOM   2838 HG22 ILE A 195      -3.249  17.065  -1.426  1.00  0.00      A    H
ATOM   2839 HG23 ILE A 195      -1.527  16.954  -1.947  1.00  0.00      A    H
ATOM   2840  CG1 ILE A 195      -1.978  18.480  -4.393  1.00  0.00      A    C
ATOM   2841 HG11 ILE A 195      -0.933  18.172  -4.174  1.00  0.00      A    H
ATOM   2842 HG12 ILE A 195      -2.166  18.190  -5.449  1.00  0.00      A    H
ATOM   2843  CD  ILE A 195      -2.043  19.973  -4.201  1.00  0.00      A    C
ATOM   2844  HD1 ILE A 195      -1.577  20.171  -3.212  1.00  0.00      A    H
ATOM   2845  HD2 ILE A 195      -1.407  20.592  -4.870  1.00  0.00      A    H
ATOM   2846  HD3 ILE A 195      -3.081  20.368  -4.176  1.00  0.00      A    H
ATOM   2847  C   ILE A 195      -2.147  15.407  -4.408  1.00  0.00      A    C
ATOM   2848  O   ILE A 195      -1.443  14.966  -3.461  1.00  0.00      A    O
ATOM   2849  N   ARG A 196      -1.801  15.068  -5.647  1.00  0.00      A    N
ATOM   2850  HN  ARG A 196      -2.238  15.424  -6.469  1.00  0.00      A    H
ATOM   2851  CA  ARG A 196      -0.660  14.228  -5.939  1.00  0.00      A    C
ATOM   2852  HA  ARG A 196      -0.607  13.517  -5.128  1.00  0.00      A    H
ATOM   2853  CB  ARG A 196      -0.817  13.350  -7.195  1.00  0.00      A    C
ATOM   2854  HB1 ARG A 196      -1.167  13.974  -8.044  1.00  0.00      A    H
ATOM   2855  HB2 ARG A 196       0.151  12.886  -7.484  1.00  0.00      A    H
ATOM   2856  CG  ARG A 196      -1.748  12.127  -6.923  1.00  0.00      A    C
ATOM   2857  HG1 ARG A 196      -1.437  11.502  -6.058  1.00  0.00      A    H
ATOM   2858  HG2 ARG A 196      -2.826  12.363  -6.795  1.00  0.00      A    H
ATOM   2859  CD  ARG A 196      -1.751  11.154  -8.177  1.00  0.00      A    C
ATOM   2860  HD1 ARG A 196      -0.673  11.019  -8.410  1.00  0.00      A    H
ATOM   2861  HD2 ARG A 196      -2.227  10.203  -7.855  1.00  0.00      A    H
ATOM   2862  NE  ARG A 196      -2.405  11.824  -9.311  1.00  0.00      A    N
ATOM   2863  HE  ARG A 196      -3.198  12.423  -9.198  1.00  0.00      A    H
ATOM   2864  CZ  ARG A 196      -2.333  11.512 -10.595  1.00  0.00      A    C
ATOM   2865  NH1 ARG A 196      -1.544  10.513 -11.080  1.00  0.00      A    N
ATOM   2866 HH11 ARG A 196      -1.239   9.874 -10.374  1.00  0.00      A    H
ATOM   2867 HH12 ARG A 196      -1.752  10.287 -12.032  1.00  0.00      A    H
ATOM   2868  NH2 ARG A 196      -2.918  12.270 -11.497  1.00  0.00      A    N
ATOM   2869 HH21 ARG A 196      -3.457  13.086 -11.290  1.00  0.00      A    H
ATOM   2870 HH22 ARG A 196      -2.765  12.035 -12.457  1.00  0.00      A    H
ATOM   2871  C   ARG A 196       0.709  14.969  -5.908  1.00  0.00      A    C
ATOM   2872  O   ARG A 196       1.268  15.452  -6.891  1.00  0.00      A    O
ATOM   2873  N   MET A 197       1.258  15.187  -4.725  1.00  0.00      A    N
ATOM   2874  HN  MET A 197       0.873  14.690  -3.951  1.00  0.00      A    H
ATOM   2875  CA  MET A 197       2.412  16.051  -4.633  1.00  0.00      A    C
ATOM   2876  HA  MET A 197       2.317  16.955  -5.215  1.00  0.00      A    H
ATOM   2877  CB  MET A 197       2.751  16.310  -3.153  1.00  0.00      A    C
ATOM   2878  HB1 MET A 197       2.790  15.380  -2.547  1.00  0.00      A    H
ATOM   2879  HB2 MET A 197       3.790  16.704  -3.155  1.00  0.00      A    H
ATOM   2880  CG  MET A 197       1.820  17.362  -2.429  1.00  0.00      A    C
ATOM   2881  HG1 MET A 197       1.613  18.111  -3.222  1.00  0.00      A    H
ATOM   2882  HG2 MET A 197       0.908  16.883  -2.012  1.00  0.00      A    H
ATOM   2883  SD  MET A 197       2.556  18.149  -0.961  1.00  0.00      A    S
ATOM   2884  CE  MET A 197       1.064  19.295  -1.010  1.00  0.00      A    C
ATOM   2885  HE1 MET A 197       0.148  18.690  -0.840  1.00  0.00      A    H
ATOM   2886  HE2 MET A 197       1.207  20.018  -0.178  1.00  0.00      A    H
ATOM   2887  HE3 MET A 197       1.082  19.905  -1.939  1.00  0.00      A    H
ATOM   2888  C   MET A 197       3.735  15.395  -5.227  1.00  0.00      A    C
ATOM   2889  O   MET A 197       3.957  14.213  -5.014  1.00  0.00      A    O
ATOM   2890  N   GLN A 198       4.609  16.077  -5.926  1.00  0.00      A    N
ATOM   2891  HN  GLN A 198       4.328  16.995  -6.194  1.00  0.00      A    H
ATOM   2892  CA  GLN A 198       5.824  15.593  -6.577  1.00  0.00      A    C
ATOM   2893  HA  GLN A 198       5.616  14.757  -7.228  1.00  0.00      A    H
ATOM   2894  CB  GLN A 198       6.394  16.730  -7.429  1.00  0.00      A    C
ATOM   2895  HB1 GLN A 198       5.737  16.872  -8.314  1.00  0.00      A    H
ATOM   2896  HB2 GLN A 198       6.406  17.724  -6.933  1.00  0.00      A    H
ATOM   2897  CG  GLN A 198       7.888  16.677  -7.906  1.00  0.00      A    C
ATOM   2898  HG1 GLN A 198       8.194  17.705  -8.194  1.00  0.00      A    H
ATOM   2899  HG2 GLN A 198       8.574  16.261  -7.137  1.00  0.00      A    H
ATOM   2900  CD  GLN A 198       7.925  15.880  -9.199  1.00  0.00      A    C
ATOM   2901  OE1 GLN A 198       7.625  16.354 -10.277  1.00  0.00      A    O
ATOM   2902  NE2 GLN A 198       8.229  14.567  -9.101  1.00  0.00      A    N
ATOM   2903 HE21 GLN A 198       8.320  14.025  -9.936  1.00  0.00      A    H
ATOM   2904 HE22 GLN A 198       8.204  14.069  -8.234  1.00  0.00      A    H
ATOM   2905  C   GLN A 198       6.927  15.194  -5.622  1.00  0.00      A    C
ATOM   2906  O   GLN A 198       7.467  15.922  -4.787  1.00  0.00      A    O
ATOM   2907  N   ARG A 199       7.398  13.866  -5.747  1.00  0.00      A    N
ATOM   2908  HN  ARG A 199       6.996  13.251  -6.420  1.00  0.00      A    H
ATOM   2909  CA  ARG A 199       8.529  13.402  -4.959  1.00  0.00      A    C
ATOM   2910  HA  ARG A 199       8.941  14.286  -4.496  1.00  0.00      A    H
ATOM   2911  CB  ARG A 199       8.074  12.410  -3.895  1.00  0.00      A    C
ATOM   2912  HB1 ARG A 199       8.937  12.376  -3.196  1.00  0.00      A    H
ATOM   2913  HB2 ARG A 199       7.217  12.928  -3.414  1.00  0.00      A    H
ATOM   2914  CG  ARG A 199       7.642  11.001  -4.371  1.00  0.00      A    C
ATOM   2915  HG1 ARG A 199       6.792  11.098  -5.079  1.00  0.00      A    H
ATOM   2916  HG2 ARG A 199       8.484  10.502  -4.897  1.00  0.00      A    H
ATOM   2917  CD  ARG A 199       7.354  10.043  -3.214  1.00  0.00      A    C
ATOM   2918  HD1 ARG A 199       6.685  10.386  -2.396  1.00  0.00      A    H
ATOM   2919  HD2 ARG A 199       6.984   9.109  -3.688  1.00  0.00      A    H
ATOM   2920  NE  ARG A 199       8.669   9.719  -2.650  1.00  0.00      A    N
ATOM   2921  HE  ARG A 199       9.116  10.302  -1.970  1.00  0.00      A    H
ATOM   2922  CZ  ARG A 199       9.273   8.536  -2.809  1.00  0.00      A    C
ATOM   2923  NH1 ARG A 199       8.787   7.522  -3.533  1.00  0.00      A    N
ATOM   2924 HH11 ARG A 199       7.901   7.550  -3.997  1.00  0.00      A    H
ATOM   2925 HH12 ARG A 199       9.321   6.680  -3.611  1.00  0.00      A    H
ATOM   2926  NH2 ARG A 199      10.382   8.363  -2.095  1.00  0.00      A    N
ATOM   2927 HH21 ARG A 199      10.621   9.232  -1.661  1.00  0.00      A    H
ATOM   2928 HH22 ARG A 199      11.067   7.717  -2.432  1.00  0.00      A    H
ATOM   2929  C   ARG A 199       9.561  12.751  -5.932  1.00  0.00      A    C
ATOM   2930  O   ARG A 199       9.433  12.758  -7.159  1.00  0.00      A    O
ATOM   2931  N   GLY A 200      10.681  12.296  -5.370  1.00  0.00      A    N
ATOM   2932  HN  GLY A 200      10.695  12.390  -4.378  1.00  0.00      A    H
ATOM   2933  CA  GLY A 200      11.792  11.817  -6.183  1.00  0.00      A    C
ATOM   2934  HA1 GLY A 200      12.560  11.344  -5.589  1.00  0.00      A    H
ATOM   2935  HA2 GLY A 200      11.408  11.250  -7.018  1.00  0.00      A    H
ATOM   2936  C   GLY A 200      12.465  12.915  -6.888  1.00  0.00      A    C
ATOM   2937  O   GLY A 200      12.830  12.887  -8.058  1.00  0.00      A    O
ATOM   2938  N   THR A 201      12.638  13.975  -6.075  1.00  0.00      A    N
ATOM   2939  HN  THR A 201      12.339  14.030  -5.125  1.00  0.00      A    H
ATOM   2940  CA  THR A 201      13.354  15.113  -6.549  1.00  0.00      A    C
ATOM   2941  HA  THR A 201      13.675  15.007  -7.575  1.00  0.00      A    H
ATOM   2942  CB  THR A 201      12.403  16.260  -6.544  1.00  0.00      A    C
ATOM   2943  HB  THR A 201      12.863  17.149  -7.025  1.00  0.00      A    H
ATOM   2944  OG1 THR A 201      11.845  16.666  -5.306  1.00  0.00      A    O
ATOM   2945  HG1 THR A 201      11.599  17.592  -5.257  1.00  0.00      A    H
ATOM   2946  CG2 THR A 201      11.254  16.170  -7.539  1.00  0.00      A    C
ATOM   2947 HG21 THR A 201      10.731  17.138  -7.696  1.00  0.00      A    H
ATOM   2948 HG22 THR A 201      11.630  15.779  -8.508  1.00  0.00      A    H
ATOM   2949 HG23 THR A 201      10.535  15.395  -7.199  1.00  0.00      A    H
ATOM   2950  C   THR A 201      14.628  15.393  -5.686  1.00  0.00      A    C
ATOM   2951  O   THR A 201      15.121  16.493  -5.692  1.00  0.00      A    O
ATOM   2952  N   ASP A 202      15.215  14.460  -4.981  1.00  0.00      A    N
ATOM   2953  HN  ASP A 202      14.874  13.559  -5.237  1.00  0.00      A    H
ATOM   2954  CA  ASP A 202      16.356  14.609  -4.044  1.00  0.00      A    C
ATOM   2955  HA  ASP A 202      16.260  13.763  -3.381  1.00  0.00      A    H
ATOM   2956  CB  ASP A 202      17.695  14.498  -4.786  1.00  0.00      A    C
ATOM   2957  HB1 ASP A 202      17.540  15.162  -5.664  1.00  0.00      A    H
ATOM   2958  HB2 ASP A 202      18.609  14.826  -4.246  1.00  0.00      A    H
ATOM   2959  CG  ASP A 202      17.924  13.062  -5.240  1.00  0.00      A    C
ATOM   2960  OD1 ASP A 202      18.272  12.204  -4.375  1.00  0.00      A    O
ATOM   2961  OD2 ASP A 202      17.744  12.825  -6.488  1.00  0.00      A    O
ATOM   2962  C   ASP A 202      16.318  15.866  -3.170  1.00  0.00      A    C
ATOM   2963  O   ASP A 202      17.309  16.525  -2.884  1.00  0.00      A    O
ATOM   2964  N   ALA A 203      15.099  16.061  -2.619  1.00  0.00      A    N
ATOM   2965  HN  ALA A 203      14.328  15.480  -2.865  1.00  0.00      A    H
ATOM   2966  CA  ALA A 203      14.702  17.070  -1.724  1.00  0.00      A    C
ATOM   2967  HA  ALA A 203      15.298  17.953  -1.901  1.00  0.00      A    H
ATOM   2968  CB  ALA A 203      13.130  17.443  -1.925  1.00  0.00      A    C
ATOM   2969  HB1 ALA A 203      12.697  18.078  -1.123  1.00  0.00      A    H
ATOM   2970  HB2 ALA A 203      13.053  17.949  -2.911  1.00  0.00      A    H
ATOM   2971  HB3 ALA A 203      12.558  16.498  -2.046  1.00  0.00      A    H
ATOM   2972  C   ALA A 203      15.002  16.734  -0.260  1.00  0.00      A    C
ATOM   2973  O   ALA A 203      14.920  15.613   0.212  1.00  0.00      A    O
ATOM   2974  N   LYS A 204      15.410  17.711   0.546  1.00  0.00      A    N
ATOM   2975  HN  LYS A 204      15.401  18.632   0.165  1.00  0.00      A    H
ATOM   2976  CA  LYS A 204      15.774  17.493   2.017  1.00  0.00      A    C
ATOM   2977  HA  LYS A 204      16.185  16.502   2.140  1.00  0.00      A    H
ATOM   2978  CB  LYS A 204      16.776  18.523   2.479  1.00  0.00      A    C
ATOM   2979  HB1 LYS A 204      16.374  19.536   2.263  1.00  0.00      A    H
ATOM   2980  HB2 LYS A 204      16.937  18.461   3.577  1.00  0.00      A    H
ATOM   2981  CG  LYS A 204      18.214  18.461   1.805  1.00  0.00      A    C
ATOM   2982  HG1 LYS A 204      18.192  18.550   0.698  1.00  0.00      A    H
ATOM   2983  HG2 LYS A 204      18.689  19.396   2.171  1.00  0.00      A    H
ATOM   2984  CD  LYS A 204      18.997  17.148   2.112  1.00  0.00      A    C
ATOM   2985  HD1 LYS A 204      18.429  16.231   1.845  1.00  0.00      A    H
ATOM   2986  HD2 LYS A 204      19.899  17.155   1.464  1.00  0.00      A    H
ATOM   2987  CE  LYS A 204      19.261  16.995   3.588  1.00  0.00      A    C
ATOM   2988  HE1 LYS A 204      18.292  16.977   4.131  1.00  0.00      A    H
ATOM   2989  HE2 LYS A 204      19.772  16.024   3.763  1.00  0.00      A    H
ATOM   2990  NZ  LYS A 204      20.189  18.073   4.013  1.00  0.00      A    N
ATOM   2991  HZ1 LYS A 204      20.127  18.242   5.037  1.00  0.00      A    H
ATOM   2992  HZ2 LYS A 204      21.178  17.777   3.886  1.00  0.00      A    H
ATOM   2993  HZ3 LYS A 204      20.071  18.943   3.457  1.00  0.00      A    H
ATOM   2994  C   LYS A 204      14.492  17.465   2.845  1.00  0.00      A    C
ATOM   2995  O   LYS A 204      14.028  16.419   3.249  1.00  0.00      A    O
ATOM   2996  N   GLU A 205      13.837  18.681   3.112  1.00  0.00      A    N
ATOM   2997  HN  GLU A 205      14.268  19.426   2.610  1.00  0.00      A    H
ATOM   2998  CA  GLU A 205      12.732  18.950   4.038  1.00  0.00      A    C
ATOM   2999  HA  GLU A 205      12.939  18.331   4.898  1.00  0.00      A    H
ATOM   3000  CB  GLU A 205      12.646  20.421   4.592  1.00  0.00      A    C
ATOM   3001  HB1 GLU A 205      11.682  20.421   5.144  1.00  0.00      A    H
ATOM   3002  HB2 GLU A 205      13.479  20.501   5.323  1.00  0.00      A    H
ATOM   3003  CG  GLU A 205      12.694  21.563   3.596  1.00  0.00      A    C
ATOM   3004  HG1 GLU A 205      12.115  21.389   2.664  1.00  0.00      A    H
ATOM   3005  HG2 GLU A 205      12.243  22.512   3.959  1.00  0.00      A    H
ATOM   3006  CD  GLU A 205      14.127  21.849   3.191  1.00  0.00      A    C
ATOM   3007  OE1 GLU A 205      14.462  21.560   1.995  1.00  0.00      A    O
ATOM   3008  OE2 GLU A 205      14.849  22.504   4.011  1.00  0.00      A    O
ATOM   3009  C   GLU A 205      11.432  18.478   3.357  1.00  0.00      A    C
ATOM   3010  O   GLU A 205      10.478  18.073   4.010  1.00  0.00      A    O
ATOM   3011  N   GLY A 206      11.431  18.461   2.000  1.00  0.00      A    N
ATOM   3012  HN  GLY A 206      12.154  18.929   1.499  1.00  0.00      A    H
ATOM   3013  CA  GLY A 206      10.431  17.989   1.162  1.00  0.00      A    C
ATOM   3014  HA1 GLY A 206      10.895  17.507   0.314  1.00  0.00      A    H
ATOM   3015  HA2 GLY A 206       9.659  17.365   1.589  1.00  0.00      A    H
ATOM   3016  C   GLY A 206       9.641  19.055   0.509  1.00  0.00      A    C
ATOM   3017  O   GLY A 206       9.835  20.268   0.607  1.00  0.00      A    O
ATOM   3018  N   LEU A 207       8.577  18.592  -0.221  1.00  0.00      A    N
ATOM   3019  HN  LEU A 207       8.347  17.624  -0.277  1.00  0.00      A    H
ATOM   3020  CA  LEU A 207       7.702  19.480  -0.900  1.00  0.00      A    C
ATOM   3021  HA  LEU A 207       8.267  20.340  -1.228  1.00  0.00      A    H
ATOM   3022  CB  LEU A 207       7.097  18.841  -2.148  1.00  0.00      A    C
ATOM   3023  HB1 LEU A 207       7.877  18.351  -2.769  1.00  0.00      A    H
ATOM   3024  HB2 LEU A 207       6.454  17.995  -1.826  1.00  0.00      A    H
ATOM   3025  CG  LEU A 207       6.229  19.713  -3.080  1.00  0.00      A    C
ATOM   3026  HG  LEU A 207       5.314  19.949  -2.497  1.00  0.00      A    H
ATOM   3027  CD1 LEU A 207       7.010  21.004  -3.514  1.00  0.00      A    C
ATOM   3028 HD11 LEU A 207       7.359  21.527  -2.597  1.00  0.00      A    H
ATOM   3029 HD12 LEU A 207       7.896  20.727  -4.124  1.00  0.00      A    H
ATOM   3030 HD13 LEU A 207       6.262  21.585  -4.094  1.00  0.00      A    H
ATOM   3031  CD2 LEU A 207       5.985  18.933  -4.342  1.00  0.00      A    C
ATOM   3032 HD21 LEU A 207       6.993  18.785  -4.784  1.00  0.00      A    H
ATOM   3033 HD22 LEU A 207       5.617  17.910  -4.111  1.00  0.00      A    H
ATOM   3034 HD23 LEU A 207       5.324  19.275  -5.166  1.00  0.00      A    H
ATOM   3035  C   LEU A 207       6.707  20.073   0.080  1.00  0.00      A    C
ATOM   3036  O   LEU A 207       5.974  19.401   0.885  1.00  0.00      A    O
ATOM   3037  N   CYS A 208       6.760  21.425   0.204  1.00  0.00      A    N
ATOM   3038  HN  CYS A 208       7.370  21.999  -0.337  1.00  0.00      A    H
ATOM   3039  CA  CYS A 208       5.884  22.315   0.989  1.00  0.00      A    C
ATOM   3040  HA  CYS A 208       6.080  23.326   0.666  1.00  0.00      A    H
ATOM   3041  CB  CYS A 208       4.394  22.122   0.757  1.00  0.00      A    C
ATOM   3042  HB1 CYS A 208       4.111  21.133   1.175  1.00  0.00      A    H
ATOM   3043  HB2 CYS A 208       3.910  22.921   1.360  1.00  0.00      A    H
ATOM   3044  SG  CYS A 208       3.838  22.126  -0.926  1.00  0.00      A    S
ATOM   3045  C   CYS A 208       6.180  22.322   2.468  1.00  0.00      A    C
ATOM   3046  O   CYS A 208       5.756  23.129   3.296  1.00  0.00      A    O
ATOM   3047  N   GLY A 209       6.968  21.309   2.879  1.00  0.00      A    N
ATOM   3048  HN  GLY A 209       7.489  20.677   2.310  1.00  0.00      A    H
ATOM   3049  CA  GLY A 209       7.234  21.161   4.389  1.00  0.00      A    C
ATOM   3050  HA1 GLY A 209       8.295  21.295   4.546  1.00  0.00      A    H
ATOM   3051  HA2 GLY A 209       6.555  21.688   5.042  1.00  0.00      A    H
ATOM   3052  C   GLY A 209       7.028  19.735   4.847  1.00  0.00      A    C
ATOM   3053  O   GLY A 209       7.164  19.505   6.109  1.00  0.00      A    O
ATOM   3054  N   ILE A 210       6.585  18.863   3.980  1.00  0.00      A    N
ATOM   3055  HN  ILE A 210       6.451  19.211   3.055  1.00  0.00      A    H
ATOM   3056  CA  ILE A 210       5.947  17.616   4.332  1.00  0.00      A    C
ATOM   3057  HA  ILE A 210       5.123  17.798   5.007  1.00  0.00      A    H
ATOM   3058  CB  ILE A 210       5.483  16.921   3.030  1.00  0.00      A    C
ATOM   3059  HB  ILE A 210       4.906  17.670   2.446  1.00  0.00      A    H
ATOM   3060  CG2 ILE A 210       6.654  16.481   2.119  1.00  0.00      A    C
ATOM   3061 HG21 ILE A 210       7.529  17.152   2.259  1.00  0.00      A    H
ATOM   3062 HG22 ILE A 210       6.971  15.476   2.470  1.00  0.00      A    H
ATOM   3063 HG23 ILE A 210       6.388  16.493   1.040  1.00  0.00      A    H
ATOM   3064  CG1 ILE A 210       4.426  15.744   3.268  1.00  0.00      A    C
ATOM   3065 HG11 ILE A 210       4.893  14.924   3.855  1.00  0.00      A    H
ATOM   3066 HG12 ILE A 210       3.596  16.149   3.886  1.00  0.00      A    H
ATOM   3067  CD  ILE A 210       3.950  15.217   1.916  1.00  0.00      A    C
ATOM   3068  HD1 ILE A 210       3.467  16.054   1.368  1.00  0.00      A    H
ATOM   3069  HD2 ILE A 210       4.762  14.726   1.338  1.00  0.00      A    H
ATOM   3070  HD3 ILE A 210       3.165  14.439   2.026  1.00  0.00      A    H
ATOM   3071  C   ILE A 210       6.880  16.624   5.128  1.00  0.00      A    C
ATOM   3072  O   ILE A 210       6.357  15.950   6.014  1.00  0.00      A    O
ATOM   3073  N   ALA A 211       8.235  16.570   5.034  1.00  0.00      A    N
ATOM   3074  HN  ALA A 211       8.727  17.205   4.444  1.00  0.00      A    H
ATOM   3075  CA  ALA A 211       9.051  15.629   5.832  1.00  0.00      A    C
ATOM   3076  HA  ALA A 211       8.407  14.869   6.248  1.00  0.00      A    H
ATOM   3077  CB  ALA A 211      10.021  14.938   4.917  1.00  0.00      A    C
ATOM   3078  HB1 ALA A 211       9.493  14.430   4.082  1.00  0.00      A    H
ATOM   3079  HB2 ALA A 211      10.721  15.671   4.461  1.00  0.00      A    H
ATOM   3080  HB3 ALA A 211      10.586  14.176   5.494  1.00  0.00      A    H
ATOM   3081  C   ALA A 211       9.727  16.453   6.905  1.00  0.00      A    C
ATOM   3082  O   ALA A 211      10.707  15.951   7.502  1.00  0.00      A    O
ATOM   3083  N   MET A 212       9.273  17.683   7.209  1.00  0.00      A    N
ATOM   3084  HN  MET A 212       8.501  18.141   6.774  1.00  0.00      A    H
ATOM   3085  CA  MET A 212       9.699  18.316   8.408  1.00  0.00      A    C
ATOM   3086  HA  MET A 212      10.777  18.369   8.370  1.00  0.00      A    H
ATOM   3087  CB  MET A 212       9.341  19.813   8.480  1.00  0.00      A    C
ATOM   3088  HB1 MET A 212       8.269  19.878   8.195  1.00  0.00      A    H
ATOM   3089  HB2 MET A 212       9.406  20.282   9.485  1.00  0.00      A    H
ATOM   3090  CG  MET A 212      10.024  20.680   7.428  1.00  0.00      A    C
ATOM   3091  HG1 MET A 212      11.016  20.273   7.136  1.00  0.00      A    H
ATOM   3092  HG2 MET A 212       9.448  20.734   6.480  1.00  0.00      A    H
ATOM   3093  SD  MET A 212      10.216  22.369   8.053  1.00  0.00      A    S
ATOM   3094  CE  MET A 212       9.372  23.164   6.711  1.00  0.00      A    C
ATOM   3095  HE1 MET A 212       9.369  24.265   6.858  1.00  0.00      A    H
ATOM   3096  HE2 MET A 212       9.923  22.972   5.766  1.00  0.00      A    H
ATOM   3097  HE3 MET A 212       8.314  22.825   6.692  1.00  0.00      A    H
ATOM   3098  C   MET A 212       9.194  17.777   9.714  1.00  0.00      A    C
ATOM   3099  O   MET A 212       9.934  17.440  10.640  1.00  0.00      A    O
ATOM   3100  N   ASP A 213       7.879  17.839   9.904  1.00  0.00      A    N
ATOM   3101  HN  ASP A 213       7.231  18.101   9.192  1.00  0.00      A    H
ATOM   3102  CA  ASP A 213       7.139  17.341  11.068  1.00  0.00      A    C
ATOM   3103  HA  ASP A 213       7.853  16.930  11.766  1.00  0.00      A    H
ATOM   3104  CB  ASP A 213       6.468  18.417  11.895  1.00  0.00      A    C
ATOM   3105  HB1 ASP A 213       7.153  19.287  11.983  1.00  0.00      A    H
ATOM   3106  HB2 ASP A 213       5.588  18.853  11.377  1.00  0.00      A    H
ATOM   3107  CG  ASP A 213       6.074  17.987  13.223  1.00  0.00      A    C
ATOM   3108  OD1 ASP A 213       4.888  18.237  13.542  1.00  0.00      A    O
ATOM   3109  OD2 ASP A 213       6.880  17.458  13.993  1.00  0.00      A    O
ATOM   3110  C   ASP A 213       6.195  16.218  10.668  1.00  0.00      A    C
ATOM   3111  O   ASP A 213       5.093  16.435  10.058  1.00  0.00      A    O
ATOM   3112  N   ALA A 214       6.553  14.992  11.064  1.00  0.00      A    N
ATOM   3113  HN  ALA A 214       7.394  14.692  11.507  1.00  0.00      A    H
ATOM   3114  CA  ALA A 214       5.655  13.840  10.792  1.00  0.00      A    C
ATOM   3115  HA  ALA A 214       4.653  14.173  10.565  1.00  0.00      A    H
ATOM   3116  CB  ALA A 214       6.138  13.109   9.499  1.00  0.00      A    C
ATOM   3117  HB1 ALA A 214       5.595  12.180   9.225  1.00  0.00      A    H
ATOM   3118  HB2 ALA A 214       6.044  13.760   8.603  1.00  0.00      A    H
ATOM   3119  HB3 ALA A 214       7.168  12.717   9.646  1.00  0.00      A    H
ATOM   3120  C   ALA A 214       5.442  12.896  11.932  1.00  0.00      A    C
ATOM   3121  O   ALA A 214       6.328  12.621  12.769  1.00  0.00      A    O
ATOM   3122  N   SER A 215       4.196  12.431  12.100  1.00  0.00      A    N
ATOM   3123  HN  SER A 215       3.439  12.656  11.492  1.00  0.00      A    H
ATOM   3124  CA  SER A 215       3.850  11.619  13.250  1.00  0.00      A    C
ATOM   3125  HA  SER A 215       4.670  10.941  13.438  1.00  0.00      A    H
ATOM   3126  CB  SER A 215       3.607  12.524  14.486  1.00  0.00      A    C
ATOM   3127  HB1 SER A 215       3.590  11.856  15.374  1.00  0.00      A    H
ATOM   3128  HB2 SER A 215       4.532  13.110  14.675  1.00  0.00      A    H
ATOM   3129  OG  SER A 215       2.457  13.364  14.284  1.00  0.00      A    O
ATOM   3130  HG1 SER A 215       2.735  14.128  13.774  1.00  0.00      A    H
ATOM   3131  C   SER A 215       2.702  10.774  12.812  1.00  0.00      A    C
ATOM   3132  O   SER A 215       2.122  11.009  11.762  1.00  0.00      A    O
ATOM   3133  N   TYR A 216       2.372   9.711  13.561  1.00  0.00      A    N
ATOM   3134  HN  TYR A 216       2.941   9.540  14.361  1.00  0.00      A    H
ATOM   3135  CA  TYR A 216       1.319   8.813  13.197  1.00  0.00      A    C
ATOM   3136  HA  TYR A 216       0.546   9.379  12.698  1.00  0.00      A    H
ATOM   3137  CB  TYR A 216       1.928   7.798  12.137  1.00  0.00      A    C
ATOM   3138  HB1 TYR A 216       1.120   7.042  12.034  1.00  0.00      A    H
ATOM   3139  HB2 TYR A 216       2.068   8.247  11.131  1.00  0.00      A    H
ATOM   3140  CG  TYR A 216       3.172   7.086  12.626  1.00  0.00      A    C
ATOM   3141  CD1 TYR A 216       4.351   7.351  11.949  1.00  0.00      A    C
ATOM   3142  HD1 TYR A 216       4.316   8.103  11.174  1.00  0.00      A    H
ATOM   3143  CE1 TYR A 216       5.468   6.445  12.090  1.00  0.00      A    C
ATOM   3144  HE1 TYR A 216       6.336   6.648  11.480  1.00  0.00      A    H
ATOM   3145  CZ  TYR A 216       5.378   5.347  12.956  1.00  0.00      A    C
ATOM   3146  OH  TYR A 216       6.536   4.673  13.261  1.00  0.00      A    O
ATOM   3147  HH  TYR A 216       6.434   4.448  14.189  1.00  0.00      A    H
ATOM   3148  CD2 TYR A 216       3.096   6.039  13.575  1.00  0.00      A    C
ATOM   3149  HD2 TYR A 216       2.164   5.776  14.054  1.00  0.00      A    H
ATOM   3150  CE2 TYR A 216       4.180   5.139  13.691  1.00  0.00      A    C
ATOM   3151  HE2 TYR A 216       4.168   4.350  14.428  1.00  0.00      A    H
ATOM   3152  C   TYR A 216       0.763   8.198  14.501  1.00  0.00      A    C
ATOM   3153  O   TYR A 216       1.444   8.209  15.524  1.00  0.00      A    O
ATOM   3154  N   PRO A 217      -0.483   7.807  14.428  1.00  0.00      A    N
ATOM   3155  CD  PRO A 217      -1.385   8.018  13.314  1.00  0.00      A    C
ATOM   3156  HD1 PRO A 217      -1.010   7.568  12.370  1.00  0.00      A    H
ATOM   3157  HD2 PRO A 217      -1.575   9.107  13.195  1.00  0.00      A    H
ATOM   3158  CA  PRO A 217      -1.125   7.091  15.634  1.00  0.00      A    C
ATOM   3159  HA  PRO A 217      -0.848   7.633  16.526  1.00  0.00      A    H
ATOM   3160  CB  PRO A 217      -2.604   7.191  15.262  1.00  0.00      A    C
ATOM   3161  HB1 PRO A 217      -3.214   6.341  15.634  1.00  0.00      A    H
ATOM   3162  HB2 PRO A 217      -2.916   8.105  15.812  1.00  0.00      A    H
ATOM   3163  CG  PRO A 217      -2.663   7.211  13.734  1.00  0.00      A    C
ATOM   3164  HG1 PRO A 217      -2.623   6.170  13.348  1.00  0.00      A    H
ATOM   3165  HG2 PRO A 217      -3.668   7.590  13.450  1.00  0.00      A    H
ATOM   3166  C   PRO A 217      -0.694   5.687  15.967  1.00  0.00      A    C
ATOM   3167  O   PRO A 217      -0.109   5.026  15.057  1.00  0.00      A    O
ATOM   3168  N   THR A 218      -0.919   5.203  17.157  1.00  0.00      A    N
ATOM   3169  HN  THR A 218      -1.196   5.787  17.916  1.00  0.00      A    H
ATOM   3170  CA  THR A 218      -0.619   3.855  17.646  1.00  0.00      A    C
ATOM   3171  HA  THR A 218      -0.210   3.354  16.781  1.00  0.00      A    H
ATOM   3172  CB  THR A 218       0.285   3.677  18.843  1.00  0.00      A    C
ATOM   3173  HB  THR A 218      -0.084   4.303  19.683  1.00  0.00      A    H
ATOM   3174  OG1 THR A 218       1.567   4.128  18.427  1.00  0.00      A    O
ATOM   3175  HG1 THR A 218       2.116   4.094  19.214  1.00  0.00      A    H
ATOM   3176  CG2 THR A 218       0.490   2.238  19.308  1.00  0.00      A    C
ATOM   3177 HG21 THR A 218       1.354   2.168  20.002  1.00  0.00      A    H
ATOM   3178 HG22 THR A 218      -0.436   1.738  19.665  1.00  0.00      A    H
ATOM   3179 HG23 THR A 218       0.844   1.612  18.461  1.00  0.00      A    H
ATOM   3180  C   THR A 218      -1.942   3.236  18.065  1.00  0.00      A    C
ATOM   3181  O   THR A 218      -2.553   3.639  19.050  1.00  0.00      A    O
ATOM   3182  N   LYS A 219      -2.326   2.145  17.468  1.00  0.00      A    N
ATOM   3183  HN  LYS A 219      -1.764   1.700  16.776  1.00  0.00      A    H
ATOM   3184  CA  LYS A 219      -3.258   1.217  17.948  1.00  0.00      A    C
ATOM   3185  HA  LYS A 219      -3.410   1.382  19.004  1.00  0.00      A    H
ATOM   3186  CB  LYS A 219      -4.639   1.323  17.222  1.00  0.00      A    C
ATOM   3187  HB1 LYS A 219      -4.898   2.400  17.138  1.00  0.00      A    H
ATOM   3188  HB2 LYS A 219      -4.525   0.884  16.208  1.00  0.00      A    H
ATOM   3189  CG  LYS A 219      -5.870   0.665  17.845  1.00  0.00      A    C
ATOM   3190  HG1 LYS A 219      -5.645  -0.411  18.006  1.00  0.00      A    H
ATOM   3191  HG2 LYS A 219      -6.045   1.228  18.787  1.00  0.00      A    H
ATOM   3192  CD  LYS A 219      -7.218   0.877  17.052  1.00  0.00      A    C
ATOM   3193  HD1 LYS A 219      -7.482   1.946  17.197  1.00  0.00      A    H
ATOM   3194  HD2 LYS A 219      -6.963   0.773  15.975  1.00  0.00      A    H
ATOM   3195  CE  LYS A 219      -8.316  -0.072  17.402  1.00  0.00      A    C
ATOM   3196  HE1 LYS A 219      -9.253   0.138  16.842  1.00  0.00      A    H
ATOM   3197  HE2 LYS A 219      -7.985  -1.070  17.045  1.00  0.00      A    H
ATOM   3198  NZ  LYS A 219      -8.546  -0.133  18.811  1.00  0.00      A    N
ATOM   3199  HZ1 LYS A 219      -9.458  -0.616  18.941  1.00  0.00      A    H
ATOM   3200  HZ2 LYS A 219      -7.813  -0.716  19.261  1.00  0.00      A    H
ATOM   3201  HZ3 LYS A 219      -8.550   0.812  19.246  1.00  0.00      A    H
ATOM   3202  C   LYS A 219      -2.789  -0.207  17.850  1.00  0.00      A    C
ATOM   3203  O   LYS A 219      -2.461  -0.737  16.804  1.00  0.00      A    O
ATOM   3204  N   LEU A 220      -2.718  -0.902  18.976  1.00  0.00      A    N
ATOM   3205  HN  LEU A 220      -2.933  -0.430  19.828  1.00  0.00      A    H
ATOM   3206  CA  LEU A 220      -2.171  -2.260  19.149  1.00  0.00      A    C
ATOM   3207  HA  LEU A 220      -1.530  -2.507  18.315  1.00  0.00      A    H
ATOM   3208  CB  LEU A 220      -1.254  -2.268  20.376  1.00  0.00      A    C
ATOM   3209  HB1 LEU A 220      -1.838  -2.068  21.300  1.00  0.00      A    H
ATOM   3210  HB2 LEU A 220      -0.854  -3.290  20.545  1.00  0.00      A    H
ATOM   3211  CG  LEU A 220      -0.081  -1.278  20.280  1.00  0.00      A    C
ATOM   3212  HG  LEU A 220      -0.292  -0.441  19.580  1.00  0.00      A    H
ATOM   3213  CD1 LEU A 220       0.299  -0.794  21.684  1.00  0.00      A    C
ATOM   3214 HD11 LEU A 220      -0.359   0.066  21.934  1.00  0.00      A    H
ATOM   3215 HD12 LEU A 220       0.169  -1.605  22.432  1.00  0.00      A    H
ATOM   3216 HD13 LEU A 220       1.379  -0.536  21.655  1.00  0.00      A    H
ATOM   3217  CD2 LEU A 220       1.187  -1.803  19.641  1.00  0.00      A    C
ATOM   3218 HD21 LEU A 220       2.011  -1.068  19.517  1.00  0.00      A    H
ATOM   3219 HD22 LEU A 220       1.457  -2.625  20.338  1.00  0.00      A    H
ATOM   3220 HD23 LEU A 220       0.959  -2.159  18.614  1.00  0.00      A    H
ATOM   3221  C   LEU A 220      -3.236  -3.357  19.160  1.00  0.00      A    C
ATOM   3222  O   LEU A 220      -4.355  -3.156  19.661  1.00  0.00      A    O
ATOM   3223  N   SER A 221      -2.693  -4.552  18.811  1.00  0.00      A    N
ATOM   3224  HN  SER A 221      -1.806  -4.683  18.375  1.00  0.00      A    H
ATOM   3225  CA  SER A 221      -3.414  -5.847  18.946  1.00  0.00      A    C
ATOM   3226  HA  SER A 221      -4.326  -5.741  19.515  1.00  0.00      A    H
ATOM   3227  CB  SER A 221      -3.855  -6.450  17.626  1.00  0.00      A    C
ATOM   3228  HB1 SER A 221      -4.448  -5.811  16.938  1.00  0.00      A    H
ATOM   3229  HB2 SER A 221      -2.915  -6.725  17.102  1.00  0.00      A    H
ATOM   3230  OG  SER A 221      -4.478  -7.703  17.845  1.00  0.00      A    O
ATOM   3231  HG1 SER A 221      -4.677  -8.054  16.974  1.00  0.00      A    H
ATOM   3232  C   SER A 221      -2.567  -6.769  19.753  1.00  0.00      A    C
ATOM   3233  O   SER A 221      -1.644  -7.416  19.234  1.00  0.00      A    O
ATOM   3234  N   ALA A 222      -2.868  -6.764  21.075  1.00  0.00      A    N
ATOM   3235  HN  ALA A 222      -3.634  -6.167  21.303  1.00  0.00      A    H
ATOM   3236  CA  ALA A 222      -2.287  -7.572  22.059  1.00  0.00      A    C
ATOM   3237  HA  ALA A 222      -1.237  -7.623  21.808  1.00  0.00      A    H
ATOM   3238  CB  ALA A 222      -2.360  -6.896  23.461  1.00  0.00      A    C
ATOM   3239  HB1 ALA A 222      -1.865  -7.592  24.171  1.00  0.00      A    H
ATOM   3240  HB2 ALA A 222      -1.825  -5.922  23.464  1.00  0.00      A    H
ATOM   3241  HB3 ALA A 222      -3.393  -6.828  23.865  1.00  0.00      A    H
ATOM   3242  C   ALA A 222      -2.785  -8.993  22.085  1.00  0.00      A    C
ATOM   3243  O   ALA A 222      -3.939  -9.237  21.834  1.00  0.00      A    O
ATOM   3244  N   THR A 223      -1.965  -9.919  22.587  1.00  0.00      A    N
ATOM   3245  HN  THR A 223      -1.049  -9.689  22.907  1.00  0.00      A    H
ATOM   3246  CA  THR A 223      -2.215 -11.337  22.584  1.00  0.00      A    C
ATOM   3247  HA  THR A 223      -3.006 -11.580  21.891  1.00  0.00      A    H
ATOM   3248  CB  THR A 223      -1.108 -12.336  22.150  1.00  0.00      A    C
ATOM   3249  HB  THR A 223      -1.391 -13.408  22.215  1.00  0.00      A    H
ATOM   3250  OG1 THR A 223       0.017 -12.375  23.014  1.00  0.00      A    O
ATOM   3251  HG1 THR A 223      -0.274 -12.667  23.881  1.00  0.00      A    H
ATOM   3252  CG2 THR A 223      -0.723 -11.978  20.737  1.00  0.00      A    C
ATOM   3253 HG21 THR A 223      -1.648 -12.203  20.164  1.00  0.00      A    H
ATOM   3254 HG22 THR A 223      -0.499 -10.933  20.435  1.00  0.00      A    H
ATOM   3255 HG23 THR A 223       0.140 -12.591  20.398  1.00  0.00      A    H
ATOM   3256  C   THR A 223      -2.801 -11.673  23.950  1.00  0.00      A    C
ATOM   3257  O   THR A 223      -3.826 -12.323  24.013  1.00  0.00      A    O
ATOM   3258  N   ASN A 224      -2.308 -11.201  25.125  1.00  0.00      A    N
ATOM   3259  HN  ASN A 224      -1.440 -10.714  25.076  1.00  0.00      A    H
ATOM   3260  CA  ASN A 224      -2.948 -11.487  26.443  1.00  0.00      A    C
ATOM   3261  HA  ASN A 224      -3.194 -12.533  26.337  1.00  0.00      A    H
ATOM   3262  CB  ASN A 224      -1.922 -11.294  27.564  1.00  0.00      A    C
ATOM   3263  HB1 ASN A 224      -0.999 -11.798  27.203  1.00  0.00      A    H
ATOM   3264  HB2 ASN A 224      -1.659 -10.221  27.682  1.00  0.00      A    H
ATOM   3265  CG  ASN A 224      -2.427 -11.797  28.941  1.00  0.00      A    C
ATOM   3266  OD1 ASN A 224      -3.345 -12.629  28.981  1.00  0.00      A    O
ATOM   3267  ND2 ASN A 224      -1.916 -11.285  30.057  1.00  0.00      A    N
ATOM   3268 HD21 ASN A 224      -2.207 -11.743  30.897  1.00  0.00      A    H
ATOM   3269 HD22 ASN A 224      -1.047 -10.800  29.963  1.00  0.00      A    H
ATOM   3270  C   ASN A 224      -4.228 -10.696  26.652  1.00  0.00      A    C
ATOM   3271  O   ASN A 224      -4.301  -9.471  26.660  1.00  0.00      A    O
ATOM   3272  N   SER A 225      -5.402 -11.429  26.804  1.00  0.00      A    N
ATOM   3273  HN  SER A 225      -5.363 -12.415  26.667  1.00  0.00      A    H
ATOM   3274  CA  SER A 225      -6.759 -10.934  27.055  1.00  0.00      A    C
ATOM   3275  HA  SER A 225      -6.885  -9.955  26.617  1.00  0.00      A    H
ATOM   3276  CB  SER A 225      -7.852 -11.855  26.491  1.00  0.00      A    C
ATOM   3277  HB1 SER A 225      -8.842 -11.351  26.496  1.00  0.00      A    H
ATOM   3278  HB2 SER A 225      -7.574 -12.034  25.430  1.00  0.00      A    H
ATOM   3279  OG  SER A 225      -7.907 -13.080  27.214  1.00  0.00      A    O
ATOM   3280  HG1 SER A 225      -8.676 -13.559  26.897  1.00  0.00      A    H
ATOM   3281  C   SER A 225      -7.122 -10.462  28.462  1.00  0.00      A    C
ATOM   3282  O   SER A 225      -8.087 -10.935  29.087  1.00  0.00      A    O
ATOM   3283  N   THR A 226      -6.390  -9.509  28.999  1.00  0.00      A    N
ATOM   3284  HN  THR A 226      -5.615  -9.153  28.482  1.00  0.00      A    H
ATOM   3285  CA  THR A 226      -6.685  -8.867  30.264  1.00  0.00      A    C
ATOM   3286  HA  THR A 226      -7.295  -9.509  30.882  1.00  0.00      A    H
ATOM   3287  CB  THR A 226      -5.365  -8.491  30.993  1.00  0.00      A    C
ATOM   3288  HB  THR A 226      -5.714  -7.834  31.818  1.00  0.00      A    H
ATOM   3289  OG1 THR A 226      -4.445  -7.816  30.129  1.00  0.00      A    O
ATOM   3290  HG1 THR A 226      -4.146  -6.997  30.531  1.00  0.00      A    H
ATOM   3291  CG2 THR A 226      -4.673  -9.737  31.563  1.00  0.00      A    C
ATOM   3292 HG21 THR A 226      -4.280 -10.438  30.796  1.00  0.00      A    H
ATOM   3293 HG22 THR A 226      -3.832  -9.466  32.236  1.00  0.00      A    H
ATOM   3294 HG23 THR A 226      -5.399 -10.413  32.064  1.00  0.00      A    H
ATOM   3295  C   THR A 226      -7.560  -7.698  30.069  1.00  0.00      A    C
ATOM   3296  O   THR A 226      -8.776  -7.649  30.336  1.00  0.00      A    O
ATOM   3297  N   ALA A 227      -6.918  -6.627  29.406  1.00  0.00      A    N
ATOM   3298  HN  ALA A 227      -5.924  -6.647  29.326  1.00  0.00      A    H
ATOM   3299  CA  ALA A 227      -7.540  -5.510  28.819  1.00  0.00      A    C
ATOM   3300  HA  ALA A 227      -8.330  -5.316  29.529  1.00  0.00      A    H
ATOM   3301  CB  ALA A 227      -6.671  -4.284  28.807  1.00  0.00      A    C
ATOM   3302  HB1 ALA A 227      -6.302  -4.073  29.834  1.00  0.00      A    H
ATOM   3303  HB2 ALA A 227      -5.809  -4.454  28.127  1.00  0.00      A    H
ATOM   3304  HB3 ALA A 227      -7.247  -3.393  28.478  1.00  0.00      A    H
ATOM   3305  C   ALA A 227      -8.055  -5.820  27.446  1.00  0.00      A    C
ATOM   3306  O   ALA A 227      -7.557  -6.626  26.744  1.00  0.00      A    O
ATOM   3307  N   SER A 228      -9.007  -4.892  26.979  1.00  0.00      A    N
ATOM   3308  HN  SER A 228      -9.282  -4.172  27.613  1.00  0.00      A    H
ATOM   3309  CA  SER A 228      -9.910  -5.097  25.882  1.00  0.00      A    C
ATOM   3310  HA  SER A 228     -10.052  -6.166  25.940  1.00  0.00      A    H
ATOM   3311  CB  SER A 228     -11.180  -4.377  26.075  1.00  0.00      A    C
ATOM   3312  HB1 SER A 228     -11.099  -3.276  25.953  1.00  0.00      A    H
ATOM   3313  HB2 SER A 228     -11.888  -4.700  25.281  1.00  0.00      A    H
ATOM   3314  OG  SER A 228     -11.733  -4.686  27.387  1.00  0.00      A    O
ATOM   3315  HG1 SER A 228     -12.628  -4.378  27.224  1.00  0.00      A    H
ATOM   3316  C   SER A 228      -9.231  -4.728  24.549  1.00  0.00      A    C
ATOM   3317  O   SER A 228      -8.574  -3.664  24.394  1.00  0.00      A    O
ATOM   3318  N   THR A 229      -9.406  -5.602  23.511  1.00  0.00      A    N
ATOM   3319  HN  THR A 229     -10.041  -6.367  23.593  1.00  0.00      A    H
ATOM   3320  CA  THR A 229      -8.735  -5.523  22.307  1.00  0.00      A    C
ATOM   3321  HA  THR A 229      -7.975  -4.757  22.283  1.00  0.00      A    H
ATOM   3322  CB  THR A 229      -7.932  -6.827  22.143  1.00  0.00      A    C
ATOM   3323  HB  THR A 229      -7.222  -6.553  21.333  1.00  0.00      A    H
ATOM   3324  OG1 THR A 229      -8.771  -7.969  21.952  1.00  0.00      A    O
ATOM   3325  HG1 THR A 229      -8.220  -8.675  22.298  1.00  0.00      A    H
ATOM   3326  CG2 THR A 229      -7.167  -7.108  23.471  1.00  0.00      A    C
ATOM   3327 HG21 THR A 229      -7.797  -7.568  24.262  1.00  0.00      A    H
ATOM   3328 HG22 THR A 229      -6.342  -7.816  23.244  1.00  0.00      A    H
ATOM   3329 HG23 THR A 229      -6.606  -6.214  23.818  1.00  0.00      A    H
ATOM   3330  C   THR A 229      -9.681  -5.298  21.119  1.00  0.00      A    C
ATOM   3331  O   THR A 229     -10.893  -5.178  21.269  1.00  0.00      A    O
ATOM   3332  N   PRO A 230      -9.224  -5.189  19.891  1.00  0.00      A    N
ATOM   3333  CD  PRO A 230      -7.861  -4.962  19.507  1.00  0.00      A    C
ATOM   3334  HD1 PRO A 230      -7.255  -5.890  19.427  1.00  0.00      A    H
ATOM   3335  HD2 PRO A 230      -7.307  -4.235  20.139  1.00  0.00      A    H
ATOM   3336  CA  PRO A 230     -10.170  -5.104  18.801  1.00  0.00      A    C
ATOM   3337  HA  PRO A 230     -10.925  -4.377  19.064  1.00  0.00      A    H
ATOM   3338  CB  PRO A 230      -9.334  -4.724  17.585  1.00  0.00      A    C
ATOM   3339  HB1 PRO A 230      -9.183  -5.555  16.864  1.00  0.00      A    H
ATOM   3340  HB2 PRO A 230      -9.790  -3.937  16.947  1.00  0.00      A    H
ATOM   3341  CG  PRO A 230      -8.004  -4.226  18.132  1.00  0.00      A    C
ATOM   3342  HG1 PRO A 230      -7.243  -4.576  17.402  1.00  0.00      A    H
ATOM   3343  HG2 PRO A 230      -7.971  -3.124  18.270  1.00  0.00      A    H
ATOM   3344  C   PRO A 230     -10.895  -6.399  18.599  1.00  0.00      A    C
ATOM   3345  O   PRO A 230     -11.639  -6.503  17.649  1.00  0.00      A    O
ATOM   3346  N   ALA A 231     -10.767  -7.470  19.386  1.00  0.00      A    N
ATOM   3347  HN  ALA A 231     -10.335  -7.462  20.284  1.00  0.00      A    H
ATOM   3348  CA  ALA A 231     -11.461  -8.756  19.158  1.00  0.00      A    C
ATOM   3349  HA  ALA A 231     -11.836  -8.772  18.145  1.00  0.00      A    H
ATOM   3350  CB  ALA A 231     -10.635  -9.967  19.440  1.00  0.00      A    C
ATOM   3351  HB1 ALA A 231      -9.715  -9.904  18.820  1.00  0.00      A    H
ATOM   3352  HB2 ALA A 231     -10.377 -10.043  20.518  1.00  0.00      A    H
ATOM   3353  HB3 ALA A 231     -11.189 -10.884  19.146  1.00  0.00      A    H
ATOM   3354  C   ALA A 231     -12.698  -8.732  20.112  1.00  0.00      A    C
ATOM   3355  O   ALA A 231     -13.648  -9.538  19.970  1.00  0.00      A    O
ATOM   3356  N   ASN A 232     -12.831  -7.763  21.131  1.00  0.00      A    N
ATOM   3357  HN  ASN A 232     -12.097  -7.114  21.318  1.00  0.00      A    H
ATOM   3358  CA  ASN A 232     -13.976  -7.511  21.951  1.00  0.00      A    C
ATOM   3359  HA  ASN A 232     -14.397  -8.451  22.276  1.00  0.00      A    H
ATOM   3360  CB  ASN A 232     -13.480  -6.685  23.190  1.00  0.00      A    C
ATOM   3361  HB1 ASN A 232     -12.830  -5.846  22.864  1.00  0.00      A    H
ATOM   3362  HB2 ASN A 232     -14.336  -6.296  23.781  1.00  0.00      A    H
ATOM   3363  CG  ASN A 232     -12.662  -7.586  24.113  1.00  0.00      A    C
ATOM   3364  OD1 ASN A 232     -11.434  -7.410  24.150  1.00  0.00      A    O
ATOM   3365  ND2 ASN A 232     -13.322  -8.510  24.790  1.00  0.00      A    N
ATOM   3366 HD21 ASN A 232     -12.745  -9.071  25.384  1.00  0.00      A    H
ATOM   3367 HD22 ASN A 232     -14.281  -8.595  24.518  1.00  0.00      A    H
ATOM   3368  C   ASN A 232     -14.994  -6.657  21.298  1.00  0.00      A    C
ATOM   3369  O   ASN A 232     -16.006  -6.358  21.906  1.00  0.00      A    O
ATOM   3370  N   ILE A 233     -14.656  -6.281  20.042  1.00  0.00      A    N
ATOM   3371  HN  ILE A 233     -13.861  -6.512  19.486  1.00  0.00      A    H
ATOM   3372  CA  ILE A 233     -15.539  -5.384  19.344  1.00  0.00      A    C
ATOM   3373  HA  ILE A 233     -16.246  -4.889  19.993  1.00  0.00      A    H
ATOM   3374  CB  ILE A 233     -14.758  -4.219  18.549  1.00  0.00      A    C
ATOM   3375  HB  ILE A 233     -14.129  -4.655  17.744  1.00  0.00      A    H
ATOM   3376  CG2 ILE A 233     -15.671  -3.111  17.917  1.00  0.00      A    C
ATOM   3377 HG21 ILE A 233     -16.319  -2.527  18.605  1.00  0.00      A    H
ATOM   3378 HG22 ILE A 233     -15.039  -2.447  17.289  1.00  0.00      A    H
ATOM   3379 HG23 ILE A 233     -16.416  -3.504  17.192  1.00  0.00      A    H
ATOM   3380  CG1 ILE A 233     -13.768  -3.551  19.511  1.00  0.00      A    C
ATOM   3381 HG11 ILE A 233     -13.001  -4.327  19.722  1.00  0.00      A    H
ATOM   3382 HG12 ILE A 233     -13.200  -2.769  18.964  1.00  0.00      A    H
ATOM   3383  CD  ILE A 233     -14.368  -2.961  20.795  1.00  0.00      A    C
ATOM   3384  HD1 ILE A 233     -14.719  -3.686  21.560  1.00  0.00      A    H
ATOM   3385  HD2 ILE A 233     -13.682  -2.189  21.205  1.00  0.00      A    H
ATOM   3386  HD3 ILE A 233     -15.246  -2.348  20.498  1.00  0.00      A    H
ATOM   3387  C   ILE A 233     -16.399  -6.143  18.280  1.00  0.00      A    C
ATOM   3388  OT1 ILE A 233     -15.824  -6.803  17.382  1.00  0.00      A    O
ATOM   3389  OT2 ILE A 233     -17.629  -6.100  18.435  1.00  0.00      A    O
END
