# Supplementary material for: Sequence comparison, molecular modeling, and network analysis predict structural diversity in cysteine proteases from the Cape sundew, Drosera capensis
Source: Comput Struct Biotechnol J. 2016 Jun 14;14:271–82. doi: 10.1016/j.csbj.2016.05.003 (PMC4949590; doi:10.1016/j.csbj.2016.05.003)
Supplement: Supplementary file 4 [file mmc4.zip › Rosetta_mature/DCAP_6618_mature_m1.pdb]

CRYST1   59.070   78.789   73.481  90.00  90.00  90.00 P 1           1
ATOM      1  N   VAL A   1     -19.368  -2.334 -27.057  1.00  0.00      A    N
ATOM      2  HT1 VAL A   1     -20.349  -2.677 -27.030  1.00  0.00      A    H
ATOM      3  HT2 VAL A   1     -18.881  -2.934 -27.753  1.00  0.00      A    H
ATOM      4  HT3 VAL A   1     -19.331  -1.334 -27.342  1.00  0.00      A    H
ATOM      5  CA  VAL A   1     -19.013  -2.492 -25.616  1.00  0.00      A    C
ATOM      6  HA  VAL A   1     -18.039  -2.039 -25.506  1.00  0.00      A    H
ATOM      7  CB  VAL A   1     -20.060  -1.677 -24.835  1.00  0.00      A    C
ATOM      8  HB  VAL A   1     -21.077  -2.125 -24.840  1.00  0.00      A    H
ATOM      9  CG1 VAL A   1     -19.603  -1.671 -23.259  1.00  0.00      A    C
ATOM     10 HG11 VAL A   1     -18.507  -1.497 -23.218  1.00  0.00      A    H
ATOM     11 HG12 VAL A   1     -20.238  -0.972 -22.674  1.00  0.00      A    H
ATOM     12 HG13 VAL A   1     -19.730  -2.664 -22.776  1.00  0.00      A    H
ATOM     13  CG2 VAL A   1     -20.272  -0.259 -25.227  1.00  0.00      A    C
ATOM     14 HG21 VAL A   1     -19.396   0.113 -25.801  1.00  0.00      A    H
ATOM     15 HG22 VAL A   1     -21.210  -0.060 -25.788  1.00  0.00      A    H
ATOM     16 HG23 VAL A   1     -20.319   0.340 -24.292  1.00  0.00      A    H
ATOM     17  C   VAL A   1     -18.947  -3.956 -25.141  1.00  0.00      A    C
ATOM     18  O   VAL A   1     -20.097  -4.438 -25.294  1.00  0.00      A    O
ATOM     19  N   PRO A   2     -17.901  -4.577 -24.606  1.00  0.00      A    N
ATOM     20  CD  PRO A   2     -16.640  -3.990 -24.104  1.00  0.00      A    C
ATOM     21  HD1 PRO A   2     -16.830  -3.310 -23.246  1.00  0.00      A    H
ATOM     22  HD2 PRO A   2     -16.157  -3.456 -24.950  1.00  0.00      A    H
ATOM     23  CA  PRO A   2     -17.986  -5.972 -24.232  1.00  0.00      A    C
ATOM     24  HA  PRO A   2     -18.428  -6.574 -25.012  1.00  0.00      A    H
ATOM     25  CB  PRO A   2     -16.527  -6.455 -24.117  1.00  0.00      A    C
ATOM     26  HB1 PRO A   2     -16.351  -7.230 -23.340  1.00  0.00      A    H
ATOM     27  HB2 PRO A   2     -16.212  -6.915 -25.078  1.00  0.00      A    H
ATOM     28  CG  PRO A   2     -15.757  -5.203 -23.818  1.00  0.00      A    C
ATOM     29  HG1 PRO A   2     -15.409  -5.221 -22.763  1.00  0.00      A    H
ATOM     30  HG2 PRO A   2     -14.855  -5.134 -24.463  1.00  0.00      A    H
ATOM     31  C   PRO A   2     -18.765  -6.128 -22.927  1.00  0.00      A    C
ATOM     32  O   PRO A   2     -18.943  -5.146 -22.187  1.00  0.00      A    O
ATOM     33  N   PRO A   3     -19.247  -7.288 -22.539  1.00  0.00      A    N
ATOM     34  CD  PRO A   3     -19.353  -8.513 -23.311  1.00  0.00      A    C
ATOM     35  HD1 PRO A   3     -18.365  -8.796 -23.734  1.00  0.00      A    H
ATOM     36  HD2 PRO A   3     -20.087  -8.361 -24.132  1.00  0.00      A    H
ATOM     37  CA  PRO A   3     -20.075  -7.326 -21.311  1.00  0.00      A    C
ATOM     38  HA  PRO A   3     -20.776  -6.507 -21.253  1.00  0.00      A    H
ATOM     39  CB  PRO A   3     -20.865  -8.647 -21.547  1.00  0.00      A    C
ATOM     40  HB1 PRO A   3     -21.214  -9.078 -20.585  1.00  0.00      A    H
ATOM     41  HB2 PRO A   3     -21.746  -8.399 -22.177  1.00  0.00      A    H
ATOM     42  CG  PRO A   3     -19.980  -9.516 -22.413  1.00  0.00      A    C
ATOM     43  HG1 PRO A   3     -19.184  -9.917 -21.751  1.00  0.00      A    H
ATOM     44  HG2 PRO A   3     -20.562 -10.307 -22.933  1.00  0.00      A    H
ATOM     45  C   PRO A   3     -19.302  -7.501 -20.009  1.00  0.00      A    C
ATOM     46  O   PRO A   3     -19.832  -7.793 -18.963  1.00  0.00      A    O
ATOM     47  N   SER A   4     -18.008  -7.210 -20.134  1.00  0.00      A    N
ATOM     48  HN  SER A   4     -17.637  -6.961 -21.025  1.00  0.00      A    H
ATOM     49  CA  SER A   4     -17.010  -7.207 -19.065  1.00  0.00      A    C
ATOM     50  HA  SER A   4     -17.587  -6.978 -18.181  1.00  0.00      A    H
ATOM     51  CB  SER A   4     -16.395  -8.543 -18.834  1.00  0.00      A    C
ATOM     52  HB1 SER A   4     -17.187  -9.314 -18.718  1.00  0.00      A    H
ATOM     53  HB2 SER A   4     -15.774  -8.754 -19.731  1.00  0.00      A    H
ATOM     54  OG  SER A   4     -15.670  -8.540 -17.602  1.00  0.00      A    O
ATOM     55  HG1 SER A   4     -15.211  -9.374 -17.474  1.00  0.00      A    H
ATOM     56  C   SER A   4     -15.987  -6.141 -19.329  1.00  0.00      A    C
ATOM     57  O   SER A   4     -15.174  -6.218 -20.304  1.00  0.00      A    O
ATOM     58  N   VAL A   5     -16.016  -5.084 -18.481  1.00  0.00      A    N
ATOM     59  HN  VAL A   5     -16.643  -5.139 -17.707  1.00  0.00      A    H
ATOM     60  CA  VAL A   5     -15.373  -3.816 -18.577  1.00  0.00      A    C
ATOM     61  HA  VAL A   5     -14.507  -3.752 -19.218  1.00  0.00      A    H
ATOM     62  CB  VAL A   5     -16.220  -2.675 -18.996  1.00  0.00      A    C
ATOM     63  HB  VAL A   5     -17.078  -2.591 -18.295  1.00  0.00      A    H
ATOM     64  CG1 VAL A   5     -15.392  -1.291 -19.055  1.00  0.00      A    C
ATOM     65 HG11 VAL A   5     -15.146  -0.869 -18.057  1.00  0.00      A    H
ATOM     66 HG12 VAL A   5     -14.471  -1.337 -19.674  1.00  0.00      A    H
ATOM     67 HG13 VAL A   5     -16.030  -0.566 -19.604  1.00  0.00      A    H
ATOM     68  CG2 VAL A   5     -16.665  -2.950 -20.416  1.00  0.00      A    C
ATOM     69 HG21 VAL A   5     -17.367  -3.800 -20.555  1.00  0.00      A    H
ATOM     70 HG22 VAL A   5     -17.247  -2.132 -20.892  1.00  0.00      A    H
ATOM     71 HG23 VAL A   5     -15.788  -3.146 -21.069  1.00  0.00      A    H
ATOM     72  C   VAL A   5     -14.910  -3.495 -17.224  1.00  0.00      A    C
ATOM     73  O   VAL A   5     -15.650  -3.226 -16.248  1.00  0.00      A    O
ATOM     74  N   ASP A   6     -13.561  -3.573 -16.984  1.00  0.00      A    N
ATOM     75  HN  ASP A   6     -12.905  -3.810 -17.696  1.00  0.00      A    H
ATOM     76  CA  ASP A   6     -12.997  -3.229 -15.711  1.00  0.00      A    C
ATOM     77  HA  ASP A   6     -13.806  -2.886 -15.083  1.00  0.00      A    H
ATOM     78  CB  ASP A   6     -12.542  -4.553 -15.035  1.00  0.00      A    C
ATOM     79  HB1 ASP A   6     -13.422  -5.203 -15.229  1.00  0.00      A    H
ATOM     80  HB2 ASP A   6     -11.639  -5.002 -15.502  1.00  0.00      A    H
ATOM     81  CG  ASP A   6     -12.439  -4.536 -13.546  1.00  0.00      A    C
ATOM     82  OD1 ASP A   6     -12.135  -3.466 -12.967  1.00  0.00      A    O
ATOM     83  OD2 ASP A   6     -12.449  -5.680 -12.922  1.00  0.00      A    O
ATOM     84  C   ASP A   6     -11.949  -2.065 -15.717  1.00  0.00      A    C
ATOM     85  O   ASP A   6     -10.833  -2.198 -16.317  1.00  0.00      A    O
ATOM     86  N   TRP A   7     -12.211  -0.955 -15.073  1.00  0.00      A    N
ATOM     87  HN  TRP A   7     -13.064  -0.765 -14.594  1.00  0.00      A    H
ATOM     88  CA  TRP A   7     -11.250   0.152 -15.114  1.00  0.00      A    C
ATOM     89  HA  TRP A   7     -10.642   0.106 -16.005  1.00  0.00      A    H
ATOM     90  CB  TRP A   7     -11.902   1.560 -14.991  1.00  0.00      A    C
ATOM     91  HB1 TRP A   7     -12.492   1.687 -14.059  1.00  0.00      A    H
ATOM     92  HB2 TRP A   7     -11.219   2.428 -14.868  1.00  0.00      A    H
ATOM     93  CG  TRP A   7     -12.662   1.931 -16.239  1.00  0.00      A    C
ATOM     94  CD1 TRP A   7     -14.035   1.934 -16.521  1.00  0.00      A    C
ATOM     95  HD1 TRP A   7     -14.851   1.600 -15.897  1.00  0.00      A    H
ATOM     96  NE1 TRP A   7     -14.257   2.382 -17.795  1.00  0.00      A    N
ATOM     97  HE1 TRP A   7     -15.070   2.511 -18.319  1.00  0.00      A    H
ATOM     98  CE2 TRP A   7     -13.063   2.652 -18.416  1.00  0.00      A    C
ATOM     99  CD2 TRP A   7     -12.028   2.274 -17.524  1.00  0.00      A    C
ATOM    100  CE3 TRP A   7     -10.720   2.541 -17.919  1.00  0.00      A    C
ATOM    101  HE3 TRP A   7      -9.975   2.253 -17.192  1.00  0.00      A    H
ATOM    102  CZ3 TRP A   7     -10.465   3.062 -19.204  1.00  0.00      A    C
ATOM    103  HZ3 TRP A   7      -9.447   3.206 -19.536  1.00  0.00      A    H
ATOM    104  CZ2 TRP A   7     -12.854   3.078 -19.675  1.00  0.00      A    C
ATOM    105  HZ2 TRP A   7     -13.635   3.412 -20.341  1.00  0.00      A    H
ATOM    106  CH2 TRP A   7     -11.505   3.222 -20.123  1.00  0.00      A    C
ATOM    107  HH2 TRP A   7     -11.240   3.632 -21.086  1.00  0.00      A    H
ATOM    108  C   TRP A   7     -10.054   0.078 -14.181  1.00  0.00      A    C
ATOM    109  O   TRP A   7      -9.219   0.952 -14.091  1.00  0.00      A    O
ATOM    110  N   ARG A   8      -9.915  -1.097 -13.453  1.00  0.00      A    N
ATOM    111  HN  ARG A   8     -10.676  -1.741 -13.481  1.00  0.00      A    H
ATOM    112  CA  ARG A   8      -8.703  -1.418 -12.776  1.00  0.00      A    C
ATOM    113  HA  ARG A   8      -8.179  -0.541 -12.426  1.00  0.00      A    H
ATOM    114  CB  ARG A   8      -8.994  -2.364 -11.581  1.00  0.00      A    C
ATOM    115  HB1 ARG A   8      -9.245  -3.394 -11.916  1.00  0.00      A    H
ATOM    116  HB2 ARG A   8      -7.995  -2.430 -11.100  1.00  0.00      A    H
ATOM    117  CG  ARG A   8     -10.126  -1.915 -10.570  1.00  0.00      A    C
ATOM    118  HG1 ARG A   8      -9.881  -0.935 -10.108  1.00  0.00      A    H
ATOM    119  HG2 ARG A   8     -11.006  -1.754 -11.229  1.00  0.00      A    H
ATOM    120  CD  ARG A   8     -10.555  -3.014  -9.645  1.00  0.00      A    C
ATOM    121  HD1 ARG A   8      -9.634  -3.530  -9.297  1.00  0.00      A    H
ATOM    122  HD2 ARG A   8     -11.085  -2.612  -8.756  1.00  0.00      A    H
ATOM    123  NE  ARG A   8     -11.460  -3.910 -10.352  1.00  0.00      A    N
ATOM    124  HE  ARG A   8     -11.802  -3.747 -11.278  1.00  0.00      A    H
ATOM    125  CZ  ARG A   8     -12.133  -4.771  -9.600  1.00  0.00      A    C
ATOM    126  NH1 ARG A   8     -11.707  -5.137  -8.406  1.00  0.00      A    N
ATOM    127 HH11 ARG A   8     -10.790  -4.904  -8.083  1.00  0.00      A    H
ATOM    128 HH12 ARG A   8     -12.207  -5.920  -8.036  1.00  0.00      A    H
ATOM    129  NH2 ARG A   8     -13.047  -5.582 -10.172  1.00  0.00      A    N
ATOM    130 HH21 ARG A   8     -12.930  -5.624 -11.164  1.00  0.00      A    H
ATOM    131 HH22 ARG A   8     -13.219  -6.461  -9.728  1.00  0.00      A    H
ATOM    132  C   ARG A   8      -7.787  -2.197 -13.715  1.00  0.00      A    C
ATOM    133  O   ARG A   8      -6.574  -2.226 -13.588  1.00  0.00      A    O
ATOM    134  N   ASP A   9      -8.399  -3.143 -14.550  1.00  0.00      A    N
ATOM    135  HN  ASP A   9      -9.392  -3.235 -14.522  1.00  0.00      A    H
ATOM    136  CA  ASP A   9      -7.733  -3.912 -15.550  1.00  0.00      A    C
ATOM    137  HA  ASP A   9      -6.881  -4.415 -15.119  1.00  0.00      A    H
ATOM    138  CB  ASP A   9      -8.731  -5.045 -15.962  1.00  0.00      A    C
ATOM    139  HB1 ASP A   9      -9.290  -5.437 -15.086  1.00  0.00      A    H
ATOM    140  HB2 ASP A   9      -9.531  -4.609 -16.597  1.00  0.00      A    H
ATOM    141  CG  ASP A   9      -8.050  -6.213 -16.676  1.00  0.00      A    C
ATOM    142  OD1 ASP A   9      -6.884  -6.494 -16.426  1.00  0.00      A    O
ATOM    143  OD2 ASP A   9      -8.763  -6.805 -17.531  1.00  0.00      A    O
ATOM    144  C   ASP A   9      -7.247  -3.054 -16.667  1.00  0.00      A    C
ATOM    145  O   ASP A   9      -6.090  -3.099 -17.053  1.00  0.00      A    O
ATOM    146  N   LEU A  10      -8.014  -2.108 -17.172  1.00  0.00      A    N
ATOM    147  HN  LEU A  10      -8.966  -1.965 -16.912  1.00  0.00      A    H
ATOM    148  CA  LEU A  10      -7.690  -1.061 -18.115  1.00  0.00      A    C
ATOM    149  HA  LEU A  10      -7.178  -1.421 -18.995  1.00  0.00      A    H
ATOM    150  CB  LEU A  10      -9.038  -0.426 -18.608  1.00  0.00      A    C
ATOM    151  HB1 LEU A  10      -9.553   0.126 -17.793  1.00  0.00      A    H
ATOM    152  HB2 LEU A  10      -8.736   0.298 -19.394  1.00  0.00      A    H
ATOM    153  CG  LEU A  10      -9.904  -1.460 -19.426  1.00  0.00      A    C
ATOM    154  HG  LEU A  10     -10.134  -2.317 -18.757  1.00  0.00      A    H
ATOM    155  CD1 LEU A  10     -11.244  -0.756 -19.718  1.00  0.00      A    C
ATOM    156 HD11 LEU A  10     -11.916  -0.528 -18.863  1.00  0.00      A    H
ATOM    157 HD12 LEU A  10     -10.907   0.220 -20.131  1.00  0.00      A    H
ATOM    158 HD13 LEU A  10     -11.804  -1.275 -20.525  1.00  0.00      A    H
ATOM    159  CD2 LEU A  10      -9.336  -1.901 -20.672  1.00  0.00      A    C
ATOM    160 HD21 LEU A  10      -9.300  -1.034 -21.365  1.00  0.00      A    H
ATOM    161 HD22 LEU A  10      -8.295  -2.289 -20.658  1.00  0.00      A    H
ATOM    162 HD23 LEU A  10      -9.985  -2.683 -21.119  1.00  0.00      A    H
ATOM    163  C   LEU A  10      -6.921   0.034 -17.424  1.00  0.00      A    C
ATOM    164  O   LEU A  10      -6.105   0.738 -18.107  1.00  0.00      A    O
ATOM    165  N   GLY A  11      -6.999   0.209 -16.067  1.00  0.00      A    N
ATOM    166  HN  GLY A  11      -7.652  -0.406 -15.632  1.00  0.00      A    H
ATOM    167  CA  GLY A  11      -6.199   1.128 -15.328  1.00  0.00      A    C
ATOM    168  HA1 GLY A  11      -6.479   0.793 -14.341  1.00  0.00      A    H
ATOM    169  HA2 GLY A  11      -5.141   1.045 -15.531  1.00  0.00      A    H
ATOM    170  C   GLY A  11      -6.563   2.604 -15.607  1.00  0.00      A    C
ATOM    171  O   GLY A  11      -5.609   3.307 -15.913  1.00  0.00      A    O
ATOM    172  N   ALA A  12      -7.846   2.960 -15.414  1.00  0.00      A    N
ATOM    173  HN  ALA A  12      -8.521   2.260 -15.194  1.00  0.00      A    H
ATOM    174  CA  ALA A  12      -8.190   4.382 -15.209  1.00  0.00      A    C
ATOM    175  HA  ALA A  12      -7.462   5.051 -15.644  1.00  0.00      A    H
ATOM    176  CB  ALA A  12      -9.464   4.744 -15.974  1.00  0.00      A    C
ATOM    177  HB1 ALA A  12      -9.690   5.812 -15.772  1.00  0.00      A    H
ATOM    178  HB2 ALA A  12      -9.272   4.733 -17.068  1.00  0.00      A    H
ATOM    179  HB3 ALA A  12     -10.334   4.154 -15.614  1.00  0.00      A    H
ATOM    180  C   ALA A  12      -8.380   4.720 -13.707  1.00  0.00      A    C
ATOM    181  O   ALA A  12      -7.870   5.744 -13.235  1.00  0.00      A    O
ATOM    182  N   VAL A  13      -8.897   3.845 -12.899  1.00  0.00      A    N
ATOM    183  HN  VAL A  13      -9.228   2.977 -13.262  1.00  0.00      A    H
ATOM    184  CA  VAL A  13      -9.071   4.148 -11.474  1.00  0.00      A    C
ATOM    185  HA  VAL A  13      -9.227   5.216 -11.436  1.00  0.00      A    H
ATOM    186  CB  VAL A  13     -10.398   3.670 -10.914  1.00  0.00      A    C
ATOM    187  HB  VAL A  13     -10.589   4.193  -9.952  1.00  0.00      A    H
ATOM    188  CG1 VAL A  13     -11.583   4.160 -11.758  1.00  0.00      A    C
ATOM    189 HG11 VAL A  13     -11.552   5.251 -11.964  1.00  0.00      A    H
ATOM    190 HG12 VAL A  13     -11.558   3.649 -12.744  1.00  0.00      A    H
ATOM    191 HG13 VAL A  13     -12.584   4.020 -11.296  1.00  0.00      A    H
ATOM    192  CG2 VAL A  13     -10.499   2.093 -10.829  1.00  0.00      A    C
ATOM    193 HG21 VAL A  13     -10.266   1.596 -11.795  1.00  0.00      A    H
ATOM    194 HG22 VAL A  13      -9.859   1.765  -9.982  1.00  0.00      A    H
ATOM    195 HG23 VAL A  13     -11.523   1.740 -10.584  1.00  0.00      A    H
ATOM    196  C   VAL A  13      -7.944   3.791 -10.602  1.00  0.00      A    C
ATOM    197  O   VAL A  13      -7.386   2.681 -10.668  1.00  0.00      A    O
ATOM    198  N   THR A  14      -7.504   4.759  -9.799  1.00  0.00      A    N
ATOM    199  HN  THR A  14      -7.864   5.688  -9.779  1.00  0.00      A    H
ATOM    200  CA  THR A  14      -6.579   4.620  -8.645  1.00  0.00      A    C
ATOM    201  HA  THR A  14      -5.702   4.051  -8.919  1.00  0.00      A    H
ATOM    202  CB  THR A  14      -6.232   6.028  -8.154  1.00  0.00      A    C
ATOM    203  HB  THR A  14      -5.591   6.119  -7.251  1.00  0.00      A    H
ATOM    204  OG1 THR A  14      -7.345   6.796  -8.042  1.00  0.00      A    O
ATOM    205  HG1 THR A  14      -6.978   7.662  -7.853  1.00  0.00      A    H
ATOM    206  CG2 THR A  14      -5.353   6.605  -9.248  1.00  0.00      A    C
ATOM    207 HG21 THR A  14      -5.165   7.654  -8.934  1.00  0.00      A    H
ATOM    208 HG22 THR A  14      -4.382   6.067  -9.229  1.00  0.00      A    H
ATOM    209 HG23 THR A  14      -5.812   6.526 -10.256  1.00  0.00      A    H
ATOM    210  C   THR A  14      -7.292   3.944  -7.528  1.00  0.00      A    C
ATOM    211  O   THR A  14      -8.533   3.889  -7.655  1.00  0.00      A    O
ATOM    212  N   PRO A  15      -6.635   3.392  -6.469  1.00  0.00      A    N
ATOM    213  CD  PRO A  15      -5.128   3.237  -6.469  1.00  0.00      A    C
ATOM    214  HD1 PRO A  15      -4.682   4.174  -6.074  1.00  0.00      A    H
ATOM    215  HD2 PRO A  15      -4.798   2.927  -7.484  1.00  0.00      A    H
ATOM    216  CA  PRO A  15      -7.260   2.612  -5.402  1.00  0.00      A    C
ATOM    217  HA  PRO A  15      -7.658   1.677  -5.766  1.00  0.00      A    H
ATOM    218  CB  PRO A  15      -6.076   2.311  -4.451  1.00  0.00      A    C
ATOM    219  HB1 PRO A  15      -5.808   3.243  -3.909  1.00  0.00      A    H
ATOM    220  HB2 PRO A  15      -6.252   1.481  -3.733  1.00  0.00      A    H
ATOM    221  CG  PRO A  15      -4.894   2.078  -5.458  1.00  0.00      A    C
ATOM    222  HG1 PRO A  15      -3.894   1.980  -4.983  1.00  0.00      A    H
ATOM    223  HG2 PRO A  15      -5.158   1.144  -5.999  1.00  0.00      A    H
ATOM    224  C   PRO A  15      -8.293   3.356  -4.579  1.00  0.00      A    C
ATOM    225  O   PRO A  15      -8.365   4.584  -4.549  1.00  0.00      A    O
ATOM    226  N   VAL A  16      -9.122   2.550  -3.876  1.00  0.00      A    N
ATOM    227  HN  VAL A  16      -9.063   1.555  -3.903  1.00  0.00      A    H
ATOM    228  CA  VAL A  16     -10.185   2.964  -2.973  1.00  0.00      A    C
ATOM    229  HA  VAL A  16     -10.713   3.715  -3.541  1.00  0.00      A    H
ATOM    230  CB  VAL A  16     -11.158   1.866  -2.671  1.00  0.00      A    C
ATOM    231  HB  VAL A  16     -10.735   1.058  -2.036  1.00  0.00      A    H
ATOM    232  CG1 VAL A  16     -12.436   2.394  -1.926  1.00  0.00      A    C
ATOM    233 HG11 VAL A  16     -13.032   3.084  -2.560  1.00  0.00      A    H
ATOM    234 HG12 VAL A  16     -13.101   1.577  -1.575  1.00  0.00      A    H
ATOM    235 HG13 VAL A  16     -12.192   2.955  -0.998  1.00  0.00      A    H
ATOM    236  CG2 VAL A  16     -11.656   1.185  -3.938  1.00  0.00      A    C
ATOM    237 HG21 VAL A  16     -12.582   0.631  -3.675  1.00  0.00      A    H
ATOM    238 HG22 VAL A  16     -11.996   1.899  -4.719  1.00  0.00      A    H
ATOM    239 HG23 VAL A  16     -10.905   0.515  -4.410  1.00  0.00      A    H
ATOM    240  C   VAL A  16      -9.645   3.590  -1.760  1.00  0.00      A    C
ATOM    241  O   VAL A  16      -9.019   2.866  -0.950  1.00  0.00      A    O
ATOM    242  N   LYS A  17      -9.894   4.863  -1.623  1.00  0.00      A    N
ATOM    243  HN  LYS A  17     -10.304   5.436  -2.329  1.00  0.00      A    H
ATOM    244  CA  LYS A  17      -9.537   5.611  -0.429  1.00  0.00      A    C
ATOM    245  HA  LYS A  17      -8.720   5.101   0.061  1.00  0.00      A    H
ATOM    246  CB  LYS A  17      -9.251   7.060  -0.834  1.00  0.00      A    C
ATOM    247  HB1 LYS A  17     -10.189   7.599  -1.085  1.00  0.00      A    H
ATOM    248  HB2 LYS A  17      -8.820   7.585   0.045  1.00  0.00      A    H
ATOM    249  CG  LYS A  17      -8.347   7.168  -2.039  1.00  0.00      A    C
ATOM    250  HG1 LYS A  17      -7.398   6.665  -1.753  1.00  0.00      A    H
ATOM    251  HG2 LYS A  17      -8.586   6.552  -2.932  1.00  0.00      A    H
ATOM    252  CD  LYS A  17      -8.218   8.616  -2.384  1.00  0.00      A    C
ATOM    253  HD1 LYS A  17      -9.110   9.151  -1.992  1.00  0.00      A    H
ATOM    254  HD2 LYS A  17      -7.331   8.973  -1.818  1.00  0.00      A    H
ATOM    255  CE  LYS A  17      -7.921   8.979  -3.823  1.00  0.00      A    C
ATOM    256  HE1 LYS A  17      -6.893   8.763  -4.185  1.00  0.00      A    H
ATOM    257  HE2 LYS A  17      -8.629   8.424  -4.474  1.00  0.00      A    H
ATOM    258  NZ  LYS A  17      -8.176  10.415  -4.011  1.00  0.00      A    N
ATOM    259  HZ1 LYS A  17      -8.170  10.682  -5.016  1.00  0.00      A    H
ATOM    260  HZ2 LYS A  17      -9.024  10.708  -3.486  1.00  0.00      A    H
ATOM    261  HZ3 LYS A  17      -7.375  10.765  -3.447  1.00  0.00      A    H
ATOM    262  C   LYS A  17     -10.608   5.703   0.650  1.00  0.00      A    C
ATOM    263  O   LYS A  17     -11.781   6.032   0.459  1.00  0.00      A    O
ATOM    264  N   ASN A  18     -10.237   5.458   1.891  1.00  0.00      A    N
ATOM    265  HN  ASN A  18      -9.277   5.268   2.079  1.00  0.00      A    H
ATOM    266  CA  ASN A  18     -11.066   5.700   3.100  1.00  0.00      A    C
ATOM    267  HA  ASN A  18     -12.011   5.222   2.888  1.00  0.00      A    H
ATOM    268  CB  ASN A  18     -10.435   4.943   4.301  1.00  0.00      A    C
ATOM    269  HB1 ASN A  18     -10.310   3.899   3.943  1.00  0.00      A    H
ATOM    270  HB2 ASN A  18      -9.480   5.476   4.497  1.00  0.00      A    H
ATOM    271  CG  ASN A  18     -11.402   4.990   5.514  1.00  0.00      A    C
ATOM    272  OD1 ASN A  18     -12.585   4.972   5.308  1.00  0.00      A    O
ATOM    273  ND2 ASN A  18     -10.938   5.123   6.761  1.00  0.00      A    N
ATOM    274 HD21 ASN A  18     -11.646   5.139   7.468  1.00  0.00      A    H
ATOM    275 HD22 ASN A  18      -9.949   5.178   6.897  1.00  0.00      A    H
ATOM    276  C   ASN A  18     -11.270   7.194   3.455  1.00  0.00      A    C
ATOM    277  O   ASN A  18     -10.317   7.936   3.435  1.00  0.00      A    O
ATOM    278  N   GLN A  19     -12.495   7.595   3.823  1.00  0.00      A    N
ATOM    279  HN  GLN A  19     -13.222   6.913   3.803  1.00  0.00      A    H
ATOM    280  CA  GLN A  19     -12.788   8.970   4.191  1.00  0.00      A    C
ATOM    281  HA  GLN A  19     -11.979   9.581   3.819  1.00  0.00      A    H
ATOM    282  CB  GLN A  19     -14.116   9.354   3.491  1.00  0.00      A    C
ATOM    283  HB1 GLN A  19     -14.866   8.586   3.776  1.00  0.00      A    H
ATOM    284  HB2 GLN A  19     -14.524  10.302   3.900  1.00  0.00      A    H
ATOM    285  CG  GLN A  19     -14.204   9.296   1.923  1.00  0.00      A    C
ATOM    286  HG1 GLN A  19     -13.881   8.282   1.603  1.00  0.00      A    H
ATOM    287  HG2 GLN A  19     -15.286   9.460   1.731  1.00  0.00      A    H
ATOM    288  CD  GLN A  19     -13.494  10.427   1.198  1.00  0.00      A    C
ATOM    289  OE1 GLN A  19     -14.071  11.519   0.969  1.00  0.00      A    O
ATOM    290  NE2 GLN A  19     -12.210  10.217   0.926  1.00  0.00      A    N
ATOM    291 HE21 GLN A  19     -11.745  10.961   0.446  1.00  0.00      A    H
ATOM    292 HE22 GLN A  19     -11.860   9.281   0.975  1.00  0.00      A    H
ATOM    293  C   GLN A  19     -12.922   9.107   5.769  1.00  0.00      A    C
ATOM    294  O   GLN A  19     -11.945   8.878   6.473  1.00  0.00      A    O
ATOM    295  N   GLY A  20     -14.141   9.309   6.278  1.00  0.00      A    N
ATOM    296  HN  GLY A  20     -14.945   9.072   5.738  1.00  0.00      A    H
ATOM    297  CA  GLY A  20     -14.320   9.779   7.633  1.00  0.00      A    C
ATOM    298  HA1 GLY A  20     -13.817   9.066   8.270  1.00  0.00      A    H
ATOM    299  HA2 GLY A  20     -13.779  10.710   7.712  1.00  0.00      A    H
ATOM    300  C   GLY A  20     -15.749   9.872   8.086  1.00  0.00      A    C
ATOM    301  O   GLY A  20     -16.568  10.379   7.393  1.00  0.00      A    O
ATOM    302  N   GLN A  21     -16.041   9.461   9.333  1.00  0.00      A    N
ATOM    303  HN  GLN A  21     -15.270   9.183   9.901  1.00  0.00      A    H
ATOM    304  CA  GLN A  21     -17.420   9.381   9.771  1.00  0.00      A    C
ATOM    305  HA  GLN A  21     -18.001   9.015   8.938  1.00  0.00      A    H
ATOM    306  CB  GLN A  21     -17.559   8.516  11.021  1.00  0.00      A    C
ATOM    307  HB1 GLN A  21     -16.945   8.878  11.873  1.00  0.00      A    H
ATOM    308  HB2 GLN A  21     -18.637   8.519  11.289  1.00  0.00      A    H
ATOM    309  CG  GLN A  21     -17.099   7.050  10.887  1.00  0.00      A    C
ATOM    310  HG1 GLN A  21     -16.192   7.002  10.247  1.00  0.00      A    H
ATOM    311  HG2 GLN A  21     -16.877   6.634  11.893  1.00  0.00      A    H
ATOM    312  CD  GLN A  21     -18.064   6.195  10.086  1.00  0.00      A    C
ATOM    313  OE1 GLN A  21     -19.202   5.863  10.565  1.00  0.00      A    O
ATOM    314  NE2 GLN A  21     -17.817   5.887   8.800  1.00  0.00      A    N
ATOM    315 HE21 GLN A  21     -18.649   5.613   8.318  1.00  0.00      A    H
ATOM    316 HE22 GLN A  21     -16.992   6.150   8.299  1.00  0.00      A    H
ATOM    317  C   GLN A  21     -18.066  10.762  10.044  1.00  0.00      A    C
ATOM    318  O   GLN A  21     -17.596  11.470  11.007  1.00  0.00      A    O
ATOM    319  N   CYS A  22     -19.144  11.181   9.305  1.00  0.00      A    N
ATOM    320  HN  CYS A  22     -19.609  10.613   8.631  1.00  0.00      A    H
ATOM    321  CA  CYS A  22     -19.905  12.463   9.436  1.00  0.00      A    C
ATOM    322  HA  CYS A  22     -19.230  13.252   9.732  1.00  0.00      A    H
ATOM    323  CB  CYS A  22     -20.523  12.858   8.053  1.00  0.00      A    C
ATOM    324  HB1 CYS A  22     -21.076  11.945   7.744  1.00  0.00      A    H
ATOM    325  HB2 CYS A  22     -21.253  13.681   8.209  1.00  0.00      A    H
ATOM    326  SG  CYS A  22     -19.415  13.403   6.722  1.00  0.00      A    S
ATOM    327  C   CYS A  22     -20.966  12.383  10.372  1.00  0.00      A    C
ATOM    328  O   CYS A  22     -22.003  11.712  10.189  1.00  0.00      A    O
ATOM    329  N   GLY A  23     -20.722  13.186  11.450  1.00  0.00      A    N
ATOM    330  HN  GLY A  23     -19.833  13.586  11.657  1.00  0.00      A    H
ATOM    331  CA  GLY A  23     -21.774  13.570  12.337  1.00  0.00      A    C
ATOM    332  HA1 GLY A  23     -22.705  13.733  11.815  1.00  0.00      A    H
ATOM    333  HA2 GLY A  23     -21.926  12.806  13.085  1.00  0.00      A    H
ATOM    334  C   GLY A  23     -21.463  14.728  13.167  1.00  0.00      A    C
ATOM    335  O   GLY A  23     -21.960  15.801  12.927  1.00  0.00      A    O
ATOM    336  N   ALA A  24     -20.718  14.560  14.305  1.00  0.00      A    N
ATOM    337  HN  ALA A  24     -20.327  13.688  14.589  1.00  0.00      A    H
ATOM    338  CA  ALA A  24     -20.596  15.699  15.226  1.00  0.00      A    C
ATOM    339  HA  ALA A  24     -21.424  16.389  15.158  1.00  0.00      A    H
ATOM    340  CB  ALA A  24     -20.568  15.156  16.680  1.00  0.00      A    C
ATOM    341  HB1 ALA A  24     -21.483  14.571  16.915  1.00  0.00      A    H
ATOM    342  HB2 ALA A  24     -19.665  14.579  16.973  1.00  0.00      A    H
ATOM    343  HB3 ALA A  24     -20.464  16.035  17.351  1.00  0.00      A    H
ATOM    344  C   ALA A  24     -19.341  16.538  15.027  1.00  0.00      A    C
ATOM    345  O   ALA A  24     -18.270  15.994  14.898  1.00  0.00      A    O
ATOM    346  N   TYR A  25     -19.477  17.893  14.870  1.00  0.00      A    N
ATOM    347  HN  TYR A  25     -20.393  18.286  14.829  1.00  0.00      A    H
ATOM    348  CA  TYR A  25     -18.341  18.838  14.918  1.00  0.00      A    C
ATOM    349  HA  TYR A  25     -17.482  18.394  14.435  1.00  0.00      A    H
ATOM    350  CB  TYR A  25     -18.879  20.098  14.116  1.00  0.00      A    C
ATOM    351  HB1 TYR A  25     -18.989  19.826  13.044  1.00  0.00      A    H
ATOM    352  HB2 TYR A  25     -19.698  20.615  14.659  1.00  0.00      A    H
ATOM    353  CG  TYR A  25     -17.913  21.275  13.895  1.00  0.00      A    C
ATOM    354  CD1 TYR A  25     -16.799  21.075  13.011  1.00  0.00      A    C
ATOM    355  HD1 TYR A  25     -16.658  20.097  12.574  1.00  0.00      A    H
ATOM    356  CE1 TYR A  25     -16.028  22.177  12.750  1.00  0.00      A    C
ATOM    357  HE1 TYR A  25     -15.260  22.150  11.992  1.00  0.00      A    H
ATOM    358  CZ  TYR A  25     -16.232  23.413  13.345  1.00  0.00      A    C
ATOM    359  OH  TYR A  25     -15.310  24.461  13.153  1.00  0.00      A    O
ATOM    360  HH  TYR A  25     -14.529  24.127  12.705  1.00  0.00      A    H
ATOM    361  CD2 TYR A  25     -18.178  22.536  14.419  1.00  0.00      A    C
ATOM    362  HD2 TYR A  25     -19.007  22.799  15.060  1.00  0.00      A    H
ATOM    363  CE2 TYR A  25     -17.368  23.625  14.102  1.00  0.00      A    C
ATOM    364  HE2 TYR A  25     -17.714  24.510  14.616  1.00  0.00      A    H
ATOM    365  C   TYR A  25     -18.065  19.178  16.309  1.00  0.00      A    C
ATOM    366  O   TYR A  25     -16.959  19.292  16.707  1.00  0.00      A    O
ATOM    367  N   SER A  26     -19.095  19.447  17.116  1.00  0.00      A    N
ATOM    368  HN  SER A  26     -19.976  19.221  16.707  1.00  0.00      A    H
ATOM    369  CA  SER A  26     -19.134  19.916  18.491  1.00  0.00      A    C
ATOM    370  HA  SER A  26     -18.498  20.776  18.640  1.00  0.00      A    H
ATOM    371  CB  SER A  26     -20.649  20.312  18.931  1.00  0.00      A    C
ATOM    372  HB1 SER A  26     -20.989  21.196  18.352  1.00  0.00      A    H
ATOM    373  HB2 SER A  26     -21.300  19.437  18.717  1.00  0.00      A    H
ATOM    374  OG  SER A  26     -20.780  20.583  20.333  1.00  0.00      A    O
ATOM    375  HG1 SER A  26     -20.751  21.540  20.405  1.00  0.00      A    H
ATOM    376  C   SER A  26     -18.689  18.803  19.378  1.00  0.00      A    C
ATOM    377  O   SER A  26     -18.751  17.602  19.117  1.00  0.00      A    O
ATOM    378  N   PHE A  27     -18.086  19.260  20.506  1.00  0.00      A    N
ATOM    379  HN  PHE A  27     -17.932  20.235  20.642  1.00  0.00      A    H
ATOM    380  CA  PHE A  27     -17.470  18.254  21.299  1.00  0.00      A    C
ATOM    381  HA  PHE A  27     -17.053  17.508  20.638  1.00  0.00      A    H
ATOM    382  CB  PHE A  27     -16.490  18.942  22.210  1.00  0.00      A    C
ATOM    383  HB1 PHE A  27     -16.952  19.702  22.875  1.00  0.00      A    H
ATOM    384  HB2 PHE A  27     -15.917  18.229  22.842  1.00  0.00      A    H
ATOM    385  CG  PHE A  27     -15.403  19.682  21.325  1.00  0.00      A    C
ATOM    386  CD1 PHE A  27     -14.602  18.975  20.502  1.00  0.00      A    C
ATOM    387  HD1 PHE A  27     -14.668  17.907  20.357  1.00  0.00      A    H
ATOM    388  CE1 PHE A  27     -13.637  19.572  19.722  1.00  0.00      A    C
ATOM    389  HE1 PHE A  27     -12.978  18.962  19.122  1.00  0.00      A    H
ATOM    390  CZ  PHE A  27     -13.468  20.985  19.774  1.00  0.00      A    C
ATOM    391  HZ  PHE A  27     -12.820  21.554  19.122  1.00  0.00      A    H
ATOM    392  CD2 PHE A  27     -15.233  21.121  21.427  1.00  0.00      A    C
ATOM    393  HD2 PHE A  27     -15.831  21.700  22.115  1.00  0.00      A    H
ATOM    394  CE2 PHE A  27     -14.251  21.734  20.674  1.00  0.00      A    C
ATOM    395  HE2 PHE A  27     -14.047  22.787  20.800  1.00  0.00      A    H
ATOM    396  C   PHE A  27     -18.611  17.568  22.142  1.00  0.00      A    C
ATOM    397  O   PHE A  27     -18.409  16.551  22.791  1.00  0.00      A    O
ATOM    398  N   LYS A  28     -19.797  18.206  22.198  1.00  0.00      A    N
ATOM    399  HN  LYS A  28     -19.887  19.132  21.840  1.00  0.00      A    H
ATOM    400  CA  LYS A  28     -20.899  17.558  22.848  1.00  0.00      A    C
ATOM    401  HA  LYS A  28     -20.690  16.613  23.328  1.00  0.00      A    H
ATOM    402  CB  LYS A  28     -21.590  18.540  23.834  1.00  0.00      A    C
ATOM    403  HB1 LYS A  28     -21.791  19.488  23.291  1.00  0.00      A    H
ATOM    404  HB2 LYS A  28     -22.557  18.058  24.093  1.00  0.00      A    H
ATOM    405  CG  LYS A  28     -20.860  18.767  25.138  1.00  0.00      A    C
ATOM    406  HG1 LYS A  28     -20.579  17.806  25.619  1.00  0.00      A    H
ATOM    407  HG2 LYS A  28     -20.022  19.469  24.937  1.00  0.00      A    H
ATOM    408  CD  LYS A  28     -21.853  19.403  26.088  1.00  0.00      A    C
ATOM    409  HD1 LYS A  28     -22.145  20.421  25.754  1.00  0.00      A    H
ATOM    410  HD2 LYS A  28     -22.852  18.921  26.012  1.00  0.00      A    H
ATOM    411  CE  LYS A  28     -21.385  19.331  27.590  1.00  0.00      A    C
ATOM    412  HE1 LYS A  28     -20.391  19.827  27.633  1.00  0.00      A    H
ATOM    413  HE2 LYS A  28     -22.108  19.778  28.305  1.00  0.00      A    H
ATOM    414  NZ  LYS A  28     -21.134  17.950  28.191  1.00  0.00      A    N
ATOM    415  HZ1 LYS A  28     -21.835  17.316  27.758  1.00  0.00      A    H
ATOM    416  HZ2 LYS A  28     -20.236  17.555  27.844  1.00  0.00      A    H
ATOM    417  HZ3 LYS A  28     -21.102  17.945  29.231  1.00  0.00      A    H
ATOM    418  C   LYS A  28     -21.867  17.092  21.711  1.00  0.00      A    C
ATOM    419  O   LYS A  28     -22.025  15.920  21.451  1.00  0.00      A    O
ATOM    420  N   TYR A  29     -22.546  18.060  21.116  1.00  0.00      A    N
ATOM    421  HN  TYR A  29     -22.191  18.974  21.297  1.00  0.00      A    H
ATOM    422  CA  TYR A  29     -23.895  17.883  20.526  1.00  0.00      A    C
ATOM    423  HA  TYR A  29     -24.314  17.116  21.160  1.00  0.00      A    H
ATOM    424  CB  TYR A  29     -24.774  19.169  20.460  1.00  0.00      A    C
ATOM    425  HB1 TYR A  29     -24.589  19.841  19.595  1.00  0.00      A    H
ATOM    426  HB2 TYR A  29     -25.866  18.967  20.471  1.00  0.00      A    H
ATOM    427  CG  TYR A  29     -24.674  20.034  21.664  1.00  0.00      A    C
ATOM    428  CD1 TYR A  29     -24.967  19.567  22.936  1.00  0.00      A    C
ATOM    429  HD1 TYR A  29     -25.162  18.521  23.126  1.00  0.00      A    H
ATOM    430  CE1 TYR A  29     -24.777  20.317  24.059  1.00  0.00      A    C
ATOM    431  HE1 TYR A  29     -25.095  19.877  24.993  1.00  0.00      A    H
ATOM    432  CZ  TYR A  29     -24.369  21.677  23.992  1.00  0.00      A    C
ATOM    433  OH  TYR A  29     -24.508  22.541  25.096  1.00  0.00      A    O
ATOM    434  HH  TYR A  29     -24.237  23.451  24.953  1.00  0.00      A    H
ATOM    435  CD2 TYR A  29     -24.243  21.380  21.550  1.00  0.00      A    C
ATOM    436  HD2 TYR A  29     -24.050  21.788  20.569  1.00  0.00      A    H
ATOM    437  CE2 TYR A  29     -24.108  22.148  22.696  1.00  0.00      A    C
ATOM    438  HE2 TYR A  29     -23.875  23.182  22.490  1.00  0.00      A    H
ATOM    439  C   TYR A  29     -23.808  17.228  19.128  1.00  0.00      A    C
ATOM    440  O   TYR A  29     -23.515  17.847  18.095  1.00  0.00      A    O
ATOM    441  N   LEU A  30     -24.169  15.939  19.020  1.00  0.00      A    N
ATOM    442  HN  LEU A  30     -24.075  15.354  19.822  1.00  0.00      A    H
ATOM    443  CA  LEU A  30     -24.559  15.240  17.828  1.00  0.00      A    C
ATOM    444  HA  LEU A  30     -24.074  15.628  16.945  1.00  0.00      A    H
ATOM    445  CB  LEU A  30     -24.408  13.682  18.033  1.00  0.00      A    C
ATOM    446  HB1 LEU A  30     -23.352  13.464  18.301  1.00  0.00      A    H
ATOM    447  HB2 LEU A  30     -24.883  13.463  19.013  1.00  0.00      A    H
ATOM    448  CG  LEU A  30     -24.913  12.773  16.908  1.00  0.00      A    C
ATOM    449  HG  LEU A  30     -25.989  12.957  16.705  1.00  0.00      A    H
ATOM    450  CD1 LEU A  30     -24.163  12.960  15.597  1.00  0.00      A    C
ATOM    451 HD11 LEU A  30     -23.087  12.702  15.690  1.00  0.00      A    H
ATOM    452 HD12 LEU A  30     -24.531  12.187  14.889  1.00  0.00      A    H
ATOM    453 HD13 LEU A  30     -24.295  13.961  15.134  1.00  0.00      A    H
ATOM    454  CD2 LEU A  30     -24.892  11.307  17.324  1.00  0.00      A    C
ATOM    455 HD21 LEU A  30     -23.865  11.043  17.657  1.00  0.00      A    H
ATOM    456 HD22 LEU A  30     -25.608  11.124  18.154  1.00  0.00      A    H
ATOM    457 HD23 LEU A  30     -25.195  10.700  16.445  1.00  0.00      A    H
ATOM    458  C   LEU A  30     -26.038  15.460  17.618  1.00  0.00      A    C
ATOM    459  O   LEU A  30     -26.819  15.193  18.513  1.00  0.00      A    O
ATOM    460  N   PHE A  31     -26.458  15.889  16.432  1.00  0.00      A    N
ATOM    461  HN  PHE A  31     -25.814  16.026  15.683  1.00  0.00      A    H
ATOM    462  CA  PHE A  31     -27.839  15.965  15.972  1.00  0.00      A    C
ATOM    463  HA  PHE A  31     -28.587  15.763  16.724  1.00  0.00      A    H
ATOM    464  CB  PHE A  31     -28.235  17.422  15.484  1.00  0.00      A    C
ATOM    465  HB1 PHE A  31     -27.520  17.942  14.811  1.00  0.00      A    H
ATOM    466  HB2 PHE A  31     -29.181  17.425  14.903  1.00  0.00      A    H
ATOM    467  CG  PHE A  31     -28.316  18.395  16.649  1.00  0.00      A    C
ATOM    468  CD1 PHE A  31     -27.294  19.261  17.067  1.00  0.00      A    C
ATOM    469  HD1 PHE A  31     -26.336  19.243  16.568  1.00  0.00      A    H
ATOM    470  CE1 PHE A  31     -27.480  20.161  18.086  1.00  0.00      A    C
ATOM    471  HE1 PHE A  31     -26.663  20.759  18.463  1.00  0.00      A    H
ATOM    472  CZ  PHE A  31     -28.695  20.180  18.817  1.00  0.00      A    C
ATOM    473  HZ  PHE A  31     -28.649  20.809  19.694  1.00  0.00      A    H
ATOM    474  CD2 PHE A  31     -29.557  18.400  17.409  1.00  0.00      A    C
ATOM    475  HD2 PHE A  31     -30.358  17.712  17.182  1.00  0.00      A    H
ATOM    476  CE2 PHE A  31     -29.745  19.279  18.462  1.00  0.00      A    C
ATOM    477  HE2 PHE A  31     -30.699  19.330  18.965  1.00  0.00      A    H
ATOM    478  C   PHE A  31     -28.020  14.967  14.860  1.00  0.00      A    C
ATOM    479  O   PHE A  31     -28.301  13.783  15.201  1.00  0.00      A    O
ATOM    480  N   ASN A  32     -27.959  15.385  13.560  1.00  0.00      A    N
ATOM    481  HN  ASN A  32     -27.598  16.263  13.257  1.00  0.00      A    H
ATOM    482  CA  ASN A  32     -28.190  14.505  12.445  1.00  0.00      A    C
ATOM    483  HA  ASN A  32     -28.491  13.542  12.831  1.00  0.00      A    H
ATOM    484  CB  ASN A  32     -29.278  15.037  11.465  1.00  0.00      A    C
ATOM    485  HB1 ASN A  32     -29.038  16.024  11.016  1.00  0.00      A    H
ATOM    486  HB2 ASN A  32     -29.425  14.330  10.620  1.00  0.00      A    H
ATOM    487  CG  ASN A  32     -30.583  14.883  12.215  1.00  0.00      A    C
ATOM    488  OD1 ASN A  32     -31.042  13.811  12.457  1.00  0.00      A    O
ATOM    489  ND2 ASN A  32     -31.179  15.969  12.772  1.00  0.00      A    N
ATOM    490 HD21 ASN A  32     -31.968  15.852  13.374  1.00  0.00      A    H
ATOM    491 HD22 ASN A  32     -30.720  16.855  12.693  1.00  0.00      A    H
ATOM    492  C   ASN A  32     -26.835  14.296  11.718  1.00  0.00      A    C
ATOM    493  O   ASN A  32     -25.850  14.841  12.122  1.00  0.00      A    O
ATOM    494  N   LEU A  33     -26.768  13.272  10.800  1.00  0.00      A    N
ATOM    495  HN  LEU A  33     -27.633  12.837  10.560  1.00  0.00      A    H
ATOM    496  CA  LEU A  33     -25.644  12.708  10.104  1.00  0.00      A    C
ATOM    497  HA  LEU A  33     -24.777  13.165  10.558  1.00  0.00      A    H
ATOM    498  CB  LEU A  33     -25.625  11.118  10.206  1.00  0.00      A    C
ATOM    499  HB1 LEU A  33     -26.240  10.666   9.398  1.00  0.00      A    H
ATOM    500  HB2 LEU A  33     -24.574  10.794  10.049  1.00  0.00      A    H
ATOM    501  CG  LEU A  33     -26.157  10.501  11.532  1.00  0.00      A    C
ATOM    502  HG  LEU A  33     -27.149  10.933  11.787  1.00  0.00      A    H
ATOM    503  CD1 LEU A  33     -26.312   8.966  11.250  1.00  0.00      A    C
ATOM    504 HD11 LEU A  33     -25.390   8.459  10.894  1.00  0.00      A    H
ATOM    505 HD12 LEU A  33     -26.692   8.466  12.166  1.00  0.00      A    H
ATOM    506 HD13 LEU A  33     -27.032   8.758  10.430  1.00  0.00      A    H
ATOM    507  CD2 LEU A  33     -25.122  10.847  12.650  1.00  0.00      A    C
ATOM    508 HD21 LEU A  33     -25.411  10.380  13.616  1.00  0.00      A    H
ATOM    509 HD22 LEU A  33     -24.137  10.485  12.285  1.00  0.00      A    H
ATOM    510 HD23 LEU A  33     -25.019  11.941  12.813  1.00  0.00      A    H
ATOM    511  C   LEU A  33     -25.669  13.106   8.690  1.00  0.00      A    C
ATOM    512  O   LEU A  33     -26.396  13.894   8.120  1.00  0.00      A    O
ATOM    513  N   GLY A  34     -24.666  12.423   7.954  1.00  0.00      A    N
ATOM    514  HN  GLY A  34     -24.000  11.902   8.483  1.00  0.00      A    H
ATOM    515  CA  GLY A  34     -24.478  12.585   6.546  1.00  0.00      A    C
ATOM    516  HA1 GLY A  34     -25.384  12.315   6.024  1.00  0.00      A    H
ATOM    517  HA2 GLY A  34     -24.020  13.544   6.351  1.00  0.00      A    H
ATOM    518  C   GLY A  34     -23.446  11.617   5.996  1.00  0.00      A    C
ATOM    519  O   GLY A  34     -23.356  10.459   6.414  1.00  0.00      A    O
ATOM    520  N   GLY A  35     -22.651  12.053   5.077  1.00  0.00      A    N
ATOM    521  HN  GLY A  35     -22.693  12.975   4.701  1.00  0.00      A    H
ATOM    522  CA  GLY A  35     -21.596  11.266   4.402  1.00  0.00      A    C
ATOM    523  HA1 GLY A  35     -20.908  11.000   5.190  1.00  0.00      A    H
ATOM    524  HA2 GLY A  35     -21.937  10.461   3.769  1.00  0.00      A    H
ATOM    525  C   GLY A  35     -20.948  12.233   3.365  1.00  0.00      A    C
ATOM    526  O   GLY A  35     -21.655  13.063   2.782  1.00  0.00      A    O
ATOM    527  N   SER A  36     -19.623  12.198   3.095  1.00  0.00      A    N
ATOM    528  HN  SER A  36     -19.041  11.660   3.699  1.00  0.00      A    H
ATOM    529  CA  SER A  36     -18.784  12.890   2.059  1.00  0.00      A    C
ATOM    530  HA  SER A  36     -19.103  13.918   1.963  1.00  0.00      A    H
ATOM    531  CB  SER A  36     -17.233  12.891   2.481  1.00  0.00      A    C
ATOM    532  HB1 SER A  36     -16.621  13.481   1.765  1.00  0.00      A    H
ATOM    533  HB2 SER A  36     -17.187  13.465   3.431  1.00  0.00      A    H
ATOM    534  OG  SER A  36     -16.824  11.588   2.679  1.00  0.00      A    O
ATOM    535  HG1 SER A  36     -15.889  11.591   2.461  1.00  0.00      A    H
ATOM    536  C   SER A  36     -18.924  12.278   0.662  1.00  0.00      A    C
ATOM    537  O   SER A  36     -18.219  12.579  -0.289  1.00  0.00      A    O
ATOM    538  N   CYS A  37     -19.914  11.357   0.562  1.00  0.00      A    N
ATOM    539  HN  CYS A  37     -20.591  11.122   1.255  1.00  0.00      A    H
ATOM    540  CA  CYS A  37     -20.095  10.496  -0.589  1.00  0.00      A    C
ATOM    541  HA  CYS A  37     -19.292   9.775  -0.623  1.00  0.00      A    H
ATOM    542  CB  CYS A  37     -21.375   9.592  -0.210  1.00  0.00      A    C
ATOM    543  HB1 CYS A  37     -22.227  10.295  -0.328  1.00  0.00      A    H
ATOM    544  HB2 CYS A  37     -21.461   8.799  -0.983  1.00  0.00      A    H
ATOM    545  SG  CYS A  37     -21.295   9.021   1.493  1.00  0.00      A    S
ATOM    546  C   CYS A  37     -20.247  11.176  -1.934  1.00  0.00      A    C
ATOM    547  O   CYS A  37     -19.630  10.668  -2.852  1.00  0.00      A    O
ATOM    548  N   TRP A  38     -20.916  12.348  -2.088  1.00  0.00      A    N
ATOM    549  HN  TRP A  38     -21.533  12.622  -1.353  1.00  0.00      A    H
ATOM    550  CA  TRP A  38     -21.024  13.243  -3.200  1.00  0.00      A    C
ATOM    551  HA  TRP A  38     -21.522  12.716  -4.000  1.00  0.00      A    H
ATOM    552  CB  TRP A  38     -21.948  14.482  -2.877  1.00  0.00      A    C
ATOM    553  HB1 TRP A  38     -21.924  15.077  -3.815  1.00  0.00      A    H
ATOM    554  HB2 TRP A  38     -23.026  14.248  -2.739  1.00  0.00      A    H
ATOM    555  CG  TRP A  38     -21.387  15.387  -1.761  1.00  0.00      A    C
ATOM    556  CD1 TRP A  38     -21.348  15.122  -0.388  1.00  0.00      A    C
ATOM    557  HD1 TRP A  38     -21.865  14.227  -0.074  1.00  0.00      A    H
ATOM    558  NE1 TRP A  38     -20.717  16.156   0.246  1.00  0.00      A    N
ATOM    559  HE1 TRP A  38     -20.551  16.182   1.207  1.00  0.00      A    H
ATOM    560  CE2 TRP A  38     -20.346  17.140  -0.630  1.00  0.00      A    C
ATOM    561  CD2 TRP A  38     -20.765  16.656  -1.907  1.00  0.00      A    C
ATOM    562  CE3 TRP A  38     -20.533  17.450  -3.033  1.00  0.00      A    C
ATOM    563  HE3 TRP A  38     -20.980  17.155  -3.972  1.00  0.00      A    H
ATOM    564  CZ3 TRP A  38     -19.967  18.729  -2.803  1.00  0.00      A    C
ATOM    565  HZ3 TRP A  38     -19.755  19.481  -3.549  1.00  0.00      A    H
ATOM    566  CZ2 TRP A  38     -19.749  18.361  -0.406  1.00  0.00      A    C
ATOM    567  HZ2 TRP A  38     -19.431  18.690   0.572  1.00  0.00      A    H
ATOM    568  CH2 TRP A  38     -19.466  19.162  -1.546  1.00  0.00      A    C
ATOM    569  HH2 TRP A  38     -18.987  20.122  -1.423  1.00  0.00      A    H
ATOM    570  C   TRP A  38     -19.675  13.681  -3.695  1.00  0.00      A    C
ATOM    571  O   TRP A  38     -19.440  13.676  -4.900  1.00  0.00      A    O
ATOM    572  N   ALA A  39     -18.736  14.129  -2.864  1.00  0.00      A    N
ATOM    573  HN  ALA A  39     -18.942  13.973  -1.901  1.00  0.00      A    H
ATOM    574  CA  ALA A  39     -17.399  14.552  -3.130  1.00  0.00      A    C
ATOM    575  HA  ALA A  39     -17.467  15.329  -3.877  1.00  0.00      A    H
ATOM    576  CB  ALA A  39     -16.797  15.122  -1.840  1.00  0.00      A    C
ATOM    577  HB1 ALA A  39     -17.550  15.714  -1.276  1.00  0.00      A    H
ATOM    578  HB2 ALA A  39     -16.365  14.379  -1.137  1.00  0.00      A    H
ATOM    579  HB3 ALA A  39     -15.898  15.720  -2.105  1.00  0.00      A    H
ATOM    580  C   ALA A  39     -16.517  13.348  -3.619  1.00  0.00      A    C
ATOM    581  O   ALA A  39     -15.841  13.407  -4.619  1.00  0.00      A    O
ATOM    582  N   PHE A  40     -16.776  12.166  -2.976  1.00  0.00      A    N
ATOM    583  HN  PHE A  40     -17.439  12.181  -2.231  1.00  0.00      A    H
ATOM    584  CA  PHE A  40     -16.092  10.916  -3.256  1.00  0.00      A    C
ATOM    585  HA  PHE A  40     -15.028  11.072  -3.359  1.00  0.00      A    H
ATOM    586  CB  PHE A  40     -16.414   9.818  -2.253  1.00  0.00      A    C
ATOM    587  HB1 PHE A  40     -16.249  10.334  -1.284  1.00  0.00      A    H
ATOM    588  HB2 PHE A  40     -17.473   9.555  -2.462  1.00  0.00      A    H
ATOM    589  CG  PHE A  40     -15.427   8.667  -2.367  1.00  0.00      A    C
ATOM    590  CD1 PHE A  40     -14.129   8.832  -1.964  1.00  0.00      A    C
ATOM    591  HD1 PHE A  40     -13.762   9.704  -1.443  1.00  0.00      A    H
ATOM    592  CE1 PHE A  40     -13.203   7.745  -2.043  1.00  0.00      A    C
ATOM    593  HE1 PHE A  40     -12.205   7.820  -1.637  1.00  0.00      A    H
ATOM    594  CZ  PHE A  40     -13.666   6.448  -2.431  1.00  0.00      A    C
ATOM    595  HZ  PHE A  40     -12.970   5.625  -2.504  1.00  0.00      A    H
ATOM    596  CD2 PHE A  40     -15.860   7.451  -2.878  1.00  0.00      A    C
ATOM    597  HD2 PHE A  40     -16.878   7.304  -3.209  1.00  0.00      A    H
ATOM    598  CE2 PHE A  40     -14.975   6.353  -2.960  1.00  0.00      A    C
ATOM    599  HE2 PHE A  40     -15.263   5.409  -3.398  1.00  0.00      A    H
ATOM    600  C   PHE A  40     -16.553  10.364  -4.687  1.00  0.00      A    C
ATOM    601  O   PHE A  40     -15.837   9.719  -5.422  1.00  0.00      A    O
ATOM    602  N   SER A  41     -17.832  10.609  -5.040  1.00  0.00      A    N
ATOM    603  HN  SER A  41     -18.486  10.932  -4.360  1.00  0.00      A    H
ATOM    604  CA  SER A  41     -18.381  10.455  -6.375  1.00  0.00      A    C
ATOM    605  HA  SER A  41     -18.165   9.446  -6.694  1.00  0.00      A    H
ATOM    606  CB  SER A  41     -19.920  10.678  -6.395  1.00  0.00      A    C
ATOM    607  HB1 SER A  41     -20.391  10.020  -5.635  1.00  0.00      A    H
ATOM    608  HB2 SER A  41     -20.147  11.741  -6.165  1.00  0.00      A    H
ATOM    609  OG  SER A  41     -20.560  10.501  -7.613  1.00  0.00      A    O
ATOM    610  HG1 SER A  41     -20.637   9.545  -7.645  1.00  0.00      A    H
ATOM    611  C   SER A  41     -17.677  11.428  -7.344  1.00  0.00      A    C
ATOM    612  O   SER A  41     -17.139  11.036  -8.404  1.00  0.00      A    O
ATOM    613  N   THR A  42     -17.769  12.742  -7.022  1.00  0.00      A    N
ATOM    614  HN  THR A  42     -18.364  12.975  -6.257  1.00  0.00      A    H
ATOM    615  CA  THR A  42     -17.237  13.802  -7.941  1.00  0.00      A    C
ATOM    616  HA  THR A  42     -17.830  13.714  -8.839  1.00  0.00      A    H
ATOM    617  CB  THR A  42     -17.352  15.214  -7.413  1.00  0.00      A    C
ATOM    618  HB  THR A  42     -16.925  15.244  -6.388  1.00  0.00      A    H
ATOM    619  OG1 THR A  42     -18.693  15.595  -7.359  1.00  0.00      A    O
ATOM    620  HG1 THR A  42     -19.172  15.111  -6.683  1.00  0.00      A    H
ATOM    621  CG2 THR A  42     -16.716  16.287  -8.326  1.00  0.00      A    C
ATOM    622 HG21 THR A  42     -17.146  17.255  -7.990  1.00  0.00      A    H
ATOM    623 HG22 THR A  42     -15.648  16.322  -8.023  1.00  0.00      A    H
ATOM    624 HG23 THR A  42     -16.905  16.041  -9.393  1.00  0.00      A    H
ATOM    625  C   THR A  42     -15.827  13.637  -8.302  1.00  0.00      A    C
ATOM    626  O   THR A  42     -15.454  13.580  -9.473  1.00  0.00      A    O
ATOM    627  N   VAL A  43     -14.966  13.526  -7.305  1.00  0.00      A    N
ATOM    628  HN  VAL A  43     -15.321  13.529  -6.374  1.00  0.00      A    H
ATOM    629  CA  VAL A  43     -13.545  13.537  -7.441  1.00  0.00      A    C
ATOM    630  HA  VAL A  43     -13.224  14.356  -8.068  1.00  0.00      A    H
ATOM    631  CB  VAL A  43     -12.803  13.608  -6.081  1.00  0.00      A    C
ATOM    632  HB  VAL A  43     -13.246  12.745  -5.541  1.00  0.00      A    H
ATOM    633  CG1 VAL A  43     -11.244  13.490  -6.254  1.00  0.00      A    C
ATOM    634 HG11 VAL A  43     -10.822  12.716  -6.930  1.00  0.00      A    H
ATOM    635 HG12 VAL A  43     -10.793  14.435  -6.625  1.00  0.00      A    H
ATOM    636 HG13 VAL A  43     -10.931  13.339  -5.199  1.00  0.00      A    H
ATOM    637  CG2 VAL A  43     -13.180  14.989  -5.493  1.00  0.00      A    C
ATOM    638 HG21 VAL A  43     -14.214  15.328  -5.716  1.00  0.00      A    H
ATOM    639 HG22 VAL A  43     -13.020  14.928  -4.395  1.00  0.00      A    H
ATOM    640 HG23 VAL A  43     -12.451  15.754  -5.835  1.00  0.00      A    H
ATOM    641  C   VAL A  43     -13.128  12.246  -8.136  1.00  0.00      A    C
ATOM    642  O   VAL A  43     -12.301  12.350  -9.000  1.00  0.00      A    O
ATOM    643  N   ALA A  44     -13.716  11.018  -7.854  1.00  0.00      A    N
ATOM    644  HN  ALA A  44     -14.406  10.890  -7.145  1.00  0.00      A    H
ATOM    645  CA  ALA A  44     -13.215   9.880  -8.519  1.00  0.00      A    C
ATOM    646  HA  ALA A  44     -12.179   9.741  -8.245  1.00  0.00      A    H
ATOM    647  CB  ALA A  44     -14.019   8.657  -7.874  1.00  0.00      A    C
ATOM    648  HB1 ALA A  44     -13.595   7.761  -8.377  1.00  0.00      A    H
ATOM    649  HB2 ALA A  44     -14.002   8.601  -6.765  1.00  0.00      A    H
ATOM    650  HB3 ALA A  44     -15.104   8.852  -8.007  1.00  0.00      A    H
ATOM    651  C   ALA A  44     -13.423   9.727 -10.067  1.00  0.00      A    C
ATOM    652  O   ALA A  44     -12.601   9.126 -10.758  1.00  0.00      A    O
ATOM    653  N   ALA A  45     -14.493  10.434 -10.618  1.00  0.00      A    N
ATOM    654  HN  ALA A  45     -15.201  10.919 -10.110  1.00  0.00      A    H
ATOM    655  CA  ALA A  45     -14.663  10.503 -12.061  1.00  0.00      A    C
ATOM    656  HA  ALA A  45     -14.297   9.544 -12.396  1.00  0.00      A    H
ATOM    657  CB  ALA A  45     -16.102  10.689 -12.539  1.00  0.00      A    C
ATOM    658  HB1 ALA A  45     -16.096  10.331 -13.590  1.00  0.00      A    H
ATOM    659  HB2 ALA A  45     -16.809  10.027 -11.993  1.00  0.00      A    H
ATOM    660  HB3 ALA A  45     -16.357  11.765 -12.434  1.00  0.00      A    H
ATOM    661  C   ALA A  45     -13.603  11.436 -12.684  1.00  0.00      A    C
ATOM    662  O   ALA A  45     -13.103  11.312 -13.766  1.00  0.00      A    O
ATOM    663  N   ILE A  46     -13.163  12.493 -11.885  1.00  0.00      A    N
ATOM    664  HN  ILE A  46     -13.570  12.654 -10.989  1.00  0.00      A    H
ATOM    665  CA  ILE A  46     -11.981  13.368 -12.171  1.00  0.00      A    C
ATOM    666  HA  ILE A  46     -12.189  13.702 -13.177  1.00  0.00      A    H
ATOM    667  CB  ILE A  46     -11.946  14.655 -11.380  1.00  0.00      A    C
ATOM    668  HB  ILE A  46     -11.788  14.403 -10.309  1.00  0.00      A    H
ATOM    669  CG2 ILE A  46     -10.755  15.553 -11.838  1.00  0.00      A    C
ATOM    670 HG21 ILE A  46     -10.748  15.783 -12.925  1.00  0.00      A    H
ATOM    671 HG22 ILE A  46     -10.719  16.527 -11.305  1.00  0.00      A    H
ATOM    672 HG23 ILE A  46      -9.778  15.110 -11.552  1.00  0.00      A    H
ATOM    673  CG1 ILE A  46     -13.317  15.429 -11.510  1.00  0.00      A    C
ATOM    674 HG11 ILE A  46     -13.461  15.798 -12.548  1.00  0.00      A    H
ATOM    675 HG12 ILE A  46     -14.155  14.701 -11.479  1.00  0.00      A    H
ATOM    676  CD  ILE A  46     -13.600  16.531 -10.414  1.00  0.00      A    C
ATOM    677  HD1 ILE A  46     -14.602  16.986 -10.563  1.00  0.00      A    H
ATOM    678  HD2 ILE A  46     -13.545  15.932  -9.479  1.00  0.00      A    H
ATOM    679  HD3 ILE A  46     -12.805  17.307 -10.429  1.00  0.00      A    H
ATOM    680  C   ILE A  46     -10.642  12.571 -12.181  1.00  0.00      A    C
ATOM    681  O   ILE A  46      -9.745  12.719 -13.010  1.00  0.00      A    O
ATOM    682  N   GLU A  47     -10.434  11.650 -11.196  1.00  0.00      A    N
ATOM    683  HN  GLU A  47     -11.129  11.575 -10.485  1.00  0.00      A    H
ATOM    684  CA  GLU A  47      -9.253  10.813 -11.022  1.00  0.00      A    C
ATOM    685  HA  GLU A  47      -8.361  11.420 -11.010  1.00  0.00      A    H
ATOM    686  CB  GLU A  47      -9.148   9.989  -9.728  1.00  0.00      A    C
ATOM    687  HB1 GLU A  47      -9.905   9.193  -9.562  1.00  0.00      A    H
ATOM    688  HB2 GLU A  47      -8.188   9.435  -9.798  1.00  0.00      A    H
ATOM    689  CG  GLU A  47      -9.263  10.812  -8.429  1.00  0.00      A    C
ATOM    690  HG1 GLU A  47      -8.773  11.803  -8.536  1.00  0.00      A    H
ATOM    691  HG2 GLU A  47     -10.346  10.957  -8.225  1.00  0.00      A    H
ATOM    692  CD  GLU A  47      -8.769  10.065  -7.258  1.00  0.00      A    C
ATOM    693  OE1 GLU A  47      -9.435   9.099  -6.816  1.00  0.00      A    O
ATOM    694  OE2 GLU A  47      -7.664  10.345  -6.730  1.00  0.00      A    O
ATOM    695  C   GLU A  47      -9.122   9.853 -12.225  1.00  0.00      A    C
ATOM    696  O   GLU A  47      -8.098   9.660 -12.861  1.00  0.00      A    O
ATOM    697  N   GLY A  48     -10.241   9.272 -12.647  1.00  0.00      A    N
ATOM    698  HN  GLY A  48     -11.083   9.381 -12.123  1.00  0.00      A    H
ATOM    699  CA  GLY A  48     -10.144   8.346 -13.750  1.00  0.00      A    C
ATOM    700  HA1 GLY A  48      -9.192   7.837 -13.733  1.00  0.00      A    H
ATOM    701  HA2 GLY A  48     -11.052   7.763 -13.719  1.00  0.00      A    H
ATOM    702  C   GLY A  48     -10.127   9.044 -15.067  1.00  0.00      A    C
ATOM    703  O   GLY A  48      -9.589   8.511 -16.014  1.00  0.00      A    O
ATOM    704  N   ILE A  49     -10.655  10.251 -15.280  1.00  0.00      A    N
ATOM    705  HN  ILE A  49     -11.353  10.599 -14.659  1.00  0.00      A    H
ATOM    706  CA  ILE A  49     -10.315  11.030 -16.447  1.00  0.00      A    C
ATOM    707  HA  ILE A  49     -10.533  10.313 -17.225  1.00  0.00      A    H
ATOM    708  CB  ILE A  49     -11.199  12.189 -16.839  1.00  0.00      A    C
ATOM    709  HB  ILE A  49     -12.172  11.948 -16.360  1.00  0.00      A    H
ATOM    710  CG2 ILE A  49     -10.739  13.542 -16.330  1.00  0.00      A    C
ATOM    711 HG21 ILE A  49     -11.585  14.236 -16.521  1.00  0.00      A    H
ATOM    712 HG22 ILE A  49     -10.417  13.545 -15.266  1.00  0.00      A    H
ATOM    713 HG23 ILE A  49      -9.818  13.874 -16.855  1.00  0.00      A    H
ATOM    714  CG1 ILE A  49     -11.653  12.157 -18.326  1.00  0.00      A    C
ATOM    715 HG11 ILE A  49     -10.722  12.437 -18.865  1.00  0.00      A    H
ATOM    716 HG12 ILE A  49     -11.903  11.162 -18.751  1.00  0.00      A    H
ATOM    717  CD  ILE A  49     -12.842  13.065 -18.643  1.00  0.00      A    C
ATOM    718  HD1 ILE A  49     -12.991  12.817 -19.715  1.00  0.00      A    H
ATOM    719  HD2 ILE A  49     -13.776  12.740 -18.136  1.00  0.00      A    H
ATOM    720  HD3 ILE A  49     -12.595  14.127 -18.430  1.00  0.00      A    H
ATOM    721  C   ILE A  49      -8.853  11.358 -16.672  1.00  0.00      A    C
ATOM    722  O   ILE A  49      -8.360  11.305 -17.808  1.00  0.00      A    O
ATOM    723  N   ASN A  50      -8.131  11.676 -15.593  1.00  0.00      A    N
ATOM    724  HN  ASN A  50      -8.518  11.662 -14.674  1.00  0.00      A    H
ATOM    725  CA  ASN A  50      -6.744  12.095 -15.710  1.00  0.00      A    C
ATOM    726  HA  ASN A  50      -6.559  12.682 -16.598  1.00  0.00      A    H
ATOM    727  CB  ASN A  50      -6.232  13.014 -14.549  1.00  0.00      A    C
ATOM    728  HB1 ASN A  50      -6.647  12.682 -13.573  1.00  0.00      A    H
ATOM    729  HB2 ASN A  50      -5.132  13.152 -14.477  1.00  0.00      A    H
ATOM    730  CG  ASN A  50      -6.709  14.424 -14.781  1.00  0.00      A    C
ATOM    731  OD1 ASN A  50      -6.127  15.238 -15.500  1.00  0.00      A    O
ATOM    732  ND2 ASN A  50      -7.890  14.737 -14.213  1.00  0.00      A    N
ATOM    733 HD21 ASN A  50      -8.234  15.619 -14.535  1.00  0.00      A    H
ATOM    734 HD22 ASN A  50      -8.388  13.924 -13.911  1.00  0.00      A    H
ATOM    735  C   ASN A  50      -5.841  10.908 -15.906  1.00  0.00      A    C
ATOM    736  O   ASN A  50      -4.814  11.073 -16.588  1.00  0.00      A    O
ATOM    737  N   ALA A  51      -6.157   9.705 -15.502  1.00  0.00      A    N
ATOM    738  HN  ALA A  51      -6.964   9.508 -14.949  1.00  0.00      A    H
ATOM    739  CA  ALA A  51      -5.465   8.514 -15.969  1.00  0.00      A    C
ATOM    740  HA  ALA A  51      -4.403   8.670 -15.849  1.00  0.00      A    H
ATOM    741  CB  ALA A  51      -5.890   7.323 -15.128  1.00  0.00      A    C
ATOM    742  HB1 ALA A  51      -5.112   6.534 -15.214  1.00  0.00      A    H
ATOM    743  HB2 ALA A  51      -5.807   7.670 -14.075  1.00  0.00      A    H
ATOM    744  HB3 ALA A  51      -6.831   6.817 -15.432  1.00  0.00      A    H
ATOM    745  C   ALA A  51      -5.527   8.202 -17.462  1.00  0.00      A    C
ATOM    746  O   ALA A  51      -4.585   7.624 -18.017  1.00  0.00      A    O
ATOM    747  N   ILE A  52      -6.532   8.705 -18.131  1.00  0.00      A    N
ATOM    748  HN  ILE A  52      -7.247   9.226 -17.671  1.00  0.00      A    H
ATOM    749  CA  ILE A  52      -6.685   8.641 -19.573  1.00  0.00      A    C
ATOM    750  HA  ILE A  52      -6.189   7.784 -20.004  1.00  0.00      A    H
ATOM    751  CB  ILE A  52      -8.168   8.517 -19.969  1.00  0.00      A    C
ATOM    752  HB  ILE A  52      -8.700   9.403 -19.560  1.00  0.00      A    H
ATOM    753  CG2 ILE A  52      -8.441   8.500 -21.453  1.00  0.00      A    C
ATOM    754 HG21 ILE A  52      -9.476   8.133 -21.622  1.00  0.00      A    H
ATOM    755 HG22 ILE A  52      -8.200   9.444 -21.987  1.00  0.00      A    H
ATOM    756 HG23 ILE A  52      -7.861   7.660 -21.890  1.00  0.00      A    H
ATOM    757  CG1 ILE A  52      -8.751   7.249 -19.330  1.00  0.00      A    C
ATOM    758 HG11 ILE A  52      -8.359   6.396 -19.925  1.00  0.00      A    H
ATOM    759 HG12 ILE A  52      -8.420   7.135 -18.276  1.00  0.00      A    H
ATOM    760  CD  ILE A  52     -10.296   7.312 -19.238  1.00  0.00      A    C
ATOM    761  HD1 ILE A  52     -10.754   8.117 -18.625  1.00  0.00      A    H
ATOM    762  HD2 ILE A  52     -10.756   7.457 -20.239  1.00  0.00      A    H
ATOM    763  HD3 ILE A  52     -10.756   6.443 -18.720  1.00  0.00      A    H
ATOM    764  C   ILE A  52      -6.068   9.833 -20.288  1.00  0.00      A    C
ATOM    765  O   ILE A  52      -5.229   9.632 -21.181  1.00  0.00      A    O
ATOM    766  N   LYS A  53      -6.443  11.038 -19.927  1.00  0.00      A    N
ATOM    767  HN  LYS A  53      -7.161  11.115 -19.238  1.00  0.00      A    H
ATOM    768  CA  LYS A  53      -6.303  12.186 -20.821  1.00  0.00      A    C
ATOM    769  HA  LYS A  53      -6.327  11.871 -21.854  1.00  0.00      A    H
ATOM    770  CB  LYS A  53      -7.420  13.327 -20.549  1.00  0.00      A    C
ATOM    771  HB1 LYS A  53      -7.376  13.857 -19.574  1.00  0.00      A    H
ATOM    772  HB2 LYS A  53      -7.129  14.070 -21.322  1.00  0.00      A    H
ATOM    773  CG  LYS A  53      -8.877  12.962 -20.849  1.00  0.00      A    C
ATOM    774  HG1 LYS A  53      -9.220  11.958 -20.518  1.00  0.00      A    H
ATOM    775  HG2 LYS A  53      -9.465  13.787 -20.395  1.00  0.00      A    H
ATOM    776  CD  LYS A  53      -9.206  12.965 -22.376  1.00  0.00      A    C
ATOM    777  HD1 LYS A  53      -9.273  13.993 -22.792  1.00  0.00      A    H
ATOM    778  HD2 LYS A  53      -8.475  12.290 -22.870  1.00  0.00      A    H
ATOM    779  CE  LYS A  53     -10.586  12.291 -22.580  1.00  0.00      A    C
ATOM    780  HE1 LYS A  53     -10.536  11.198 -22.389  1.00  0.00      A    H
ATOM    781  HE2 LYS A  53     -11.378  12.968 -22.193  1.00  0.00      A    H
ATOM    782  NZ  LYS A  53     -10.900  12.281 -24.066  1.00  0.00      A    N
ATOM    783  HZ1 LYS A  53     -10.328  11.603 -24.608  1.00  0.00      A    H
ATOM    784  HZ2 LYS A  53     -11.873  11.951 -24.229  1.00  0.00      A    H
ATOM    785  HZ3 LYS A  53     -10.744  13.169 -24.584  1.00  0.00      A    H
ATOM    786  C   LYS A  53      -4.876  12.795 -20.737  1.00  0.00      A    C
ATOM    787  O   LYS A  53      -4.175  12.706 -21.731  1.00  0.00      A    O
ATOM    788  N   THR A  54      -4.466  13.240 -19.554  1.00  0.00      A    N
ATOM    789  HN  THR A  54      -5.033  13.149 -18.739  1.00  0.00      A    H
ATOM    790  CA  THR A  54      -3.269  14.115 -19.315  1.00  0.00      A    C
ATOM    791  HA  THR A  54      -3.161  14.690 -20.223  1.00  0.00      A    H
ATOM    792  CB  THR A  54      -3.496  14.996 -18.061  1.00  0.00      A    C
ATOM    793  HB  THR A  54      -2.576  15.541 -17.760  1.00  0.00      A    H
ATOM    794  OG1 THR A  54      -4.074  14.282 -16.969  1.00  0.00      A    O
ATOM    795  HG1 THR A  54      -4.288  15.005 -16.375  1.00  0.00      A    H
ATOM    796  CG2 THR A  54      -4.522  16.081 -18.410  1.00  0.00      A    C
ATOM    797 HG21 THR A  54      -4.130  16.708 -19.239  1.00  0.00      A    H
ATOM    798 HG22 THR A  54      -5.445  15.531 -18.695  1.00  0.00      A    H
ATOM    799 HG23 THR A  54      -4.723  16.807 -17.594  1.00  0.00      A    H
ATOM    800  C   THR A  54      -1.991  13.327 -19.152  1.00  0.00      A    C
ATOM    801  O   THR A  54      -1.939  12.107 -19.251  1.00  0.00      A    O
ATOM    802  N   ASN A  55      -0.873  13.973 -18.881  1.00  0.00      A    N
ATOM    803  HN  ASN A  55      -0.789  14.966 -18.858  1.00  0.00      A    H
ATOM    804  CA  ASN A  55       0.366  13.292 -18.766  1.00  0.00      A    C
ATOM    805  HA  ASN A  55       0.393  12.566 -19.565  1.00  0.00      A    H
ATOM    806  CB  ASN A  55       1.429  14.355 -19.018  1.00  0.00      A    C
ATOM    807  HB1 ASN A  55       0.970  15.051 -19.753  1.00  0.00      A    H
ATOM    808  HB2 ASN A  55       1.654  14.873 -18.062  1.00  0.00      A    H
ATOM    809  CG  ASN A  55       2.729  13.858 -19.588  1.00  0.00      A    C
ATOM    810  OD1 ASN A  55       3.410  13.131 -18.869  1.00  0.00      A    O
ATOM    811  ND2 ASN A  55       3.109  14.369 -20.745  1.00  0.00      A    N
ATOM    812 HD21 ASN A  55       4.011  14.122 -21.098  1.00  0.00      A    H
ATOM    813 HD22 ASN A  55       2.453  14.878 -21.302  1.00  0.00      A    H
ATOM    814  C   ASN A  55       0.727  12.532 -17.507  1.00  0.00      A    C
ATOM    815  O   ASN A  55       1.094  11.384 -17.621  1.00  0.00      A    O
ATOM    816  N   ASN A  56       0.573  13.216 -16.376  1.00  0.00      A    N
ATOM    817  HN  ASN A  56       0.052  14.048 -16.547  1.00  0.00      A    H
ATOM    818  CA  ASN A  56       0.821  12.821 -15.034  1.00  0.00      A    C
ATOM    819  HA  ASN A  56       1.444  11.946 -14.918  1.00  0.00      A    H
ATOM    820  CB  ASN A  56       1.583  13.965 -14.342  1.00  0.00      A    C
ATOM    821  HB1 ASN A  56       2.312  14.488 -14.998  1.00  0.00      A    H
ATOM    822  HB2 ASN A  56       0.853  14.744 -14.036  1.00  0.00      A    H
ATOM    823  CG  ASN A  56       2.322  13.538 -13.037  1.00  0.00      A    C
ATOM    824  OD1 ASN A  56       1.864  13.745 -11.858  1.00  0.00      A    O
ATOM    825  ND2 ASN A  56       3.481  12.904 -13.146  1.00  0.00      A    N
ATOM    826 HD21 ASN A  56       4.000  12.596 -12.348  1.00  0.00      A    H
ATOM    827 HD22 ASN A  56       3.893  12.826 -14.054  1.00  0.00      A    H
ATOM    828  C   ASN A  56      -0.469  12.491 -14.340  1.00  0.00      A    C
ATOM    829  O   ASN A  56      -1.496  13.230 -14.341  1.00  0.00      A    O
ATOM    830  N   LEU A  57      -0.462  11.332 -13.645  1.00  0.00      A    N
ATOM    831  HN  LEU A  57       0.355  10.761 -13.682  1.00  0.00      A    H
ATOM    832  CA  LEU A  57      -1.561  10.983 -12.781  1.00  0.00      A    C
ATOM    833  HA  LEU A  57      -2.369  11.656 -13.027  1.00  0.00      A    H
ATOM    834  CB  LEU A  57      -1.916   9.453 -12.991  1.00  0.00      A    C
ATOM    835  HB1 LEU A  57      -2.338   9.453 -14.019  1.00  0.00      A    H
ATOM    836  HB2 LEU A  57      -0.957   8.894 -13.008  1.00  0.00      A    H
ATOM    837  CG  LEU A  57      -2.910   8.772 -12.080  1.00  0.00      A    C
ATOM    838  HG  LEU A  57      -2.540   8.801 -11.033  1.00  0.00      A    H
ATOM    839  CD1 LEU A  57      -4.274   9.473 -11.903  1.00  0.00      A    C
ATOM    840 HD11 LEU A  57      -4.873   9.013 -11.089  1.00  0.00      A    H
ATOM    841 HD12 LEU A  57      -3.960  10.489 -11.581  1.00  0.00      A    H
ATOM    842 HD13 LEU A  57      -4.804   9.693 -12.854  1.00  0.00      A    H
ATOM    843  CD2 LEU A  57      -3.164   7.311 -12.457  1.00  0.00      A    C
ATOM    844 HD21 LEU A  57      -2.437   6.750 -11.830  1.00  0.00      A    H
ATOM    845 HD22 LEU A  57      -4.184   7.017 -12.129  1.00  0.00      A    H
ATOM    846 HD23 LEU A  57      -2.976   7.019 -13.512  1.00  0.00      A    H
ATOM    847  C   LEU A  57      -1.311  11.269 -11.274  1.00  0.00      A    C
ATOM    848  O   LEU A  57      -0.800  10.497 -10.485  1.00  0.00      A    O
ATOM    849  N   VAL A  58      -1.789  12.448 -10.829  1.00  0.00      A    N
ATOM    850  HN  VAL A  58      -2.201  13.113 -11.447  1.00  0.00      A    H
ATOM    851  CA  VAL A  58      -1.702  12.817  -9.420  1.00  0.00      A    C
ATOM    852  HA  VAL A  58      -0.816  12.337  -9.031  1.00  0.00      A    H
ATOM    853  CB  VAL A  58      -1.549  14.349  -9.162  1.00  0.00      A    C
ATOM    854  HB  VAL A  58      -1.422  14.356  -8.058  1.00  0.00      A    H
ATOM    855  CG1 VAL A  58      -0.330  14.836  -9.822  1.00  0.00      A    C
ATOM    856 HG11 VAL A  58       0.008  15.821  -9.434  1.00  0.00      A    H
ATOM    857 HG12 VAL A  58       0.485  14.086  -9.736  1.00  0.00      A    H
ATOM    858 HG13 VAL A  58      -0.577  14.872 -10.905  1.00  0.00      A    H
ATOM    859  CG2 VAL A  58      -2.650  15.222  -9.763  1.00  0.00      A    C
ATOM    860 HG21 VAL A  58      -2.742  15.249 -10.870  1.00  0.00      A    H
ATOM    861 HG22 VAL A  58      -3.666  14.889  -9.461  1.00  0.00      A    H
ATOM    862 HG23 VAL A  58      -2.370  16.279  -9.563  1.00  0.00      A    H
ATOM    863  C   VAL A  58      -2.801  12.228  -8.532  1.00  0.00      A    C
ATOM    864  O   VAL A  58      -3.797  11.901  -9.062  1.00  0.00      A    O
ATOM    865  N   SER A  59      -2.770  12.280  -7.141  1.00  0.00      A    N
ATOM    866  HN  SER A  59      -2.014  12.697  -6.641  1.00  0.00      A    H
ATOM    867  CA  SER A  59      -3.893  11.842  -6.315  1.00  0.00      A    C
ATOM    868  HA  SER A  59      -4.576  11.335  -6.981  1.00  0.00      A    H
ATOM    869  CB  SER A  59      -3.348  10.943  -5.179  1.00  0.00      A    C
ATOM    870  HB1 SER A  59      -2.470  10.359  -5.531  1.00  0.00      A    H
ATOM    871  HB2 SER A  59      -2.941  11.567  -4.355  1.00  0.00      A    H
ATOM    872  OG  SER A  59      -4.274   9.953  -4.777  1.00  0.00      A    O
ATOM    873  HG1 SER A  59      -4.878  10.299  -4.115  1.00  0.00      A    H
ATOM    874  C   SER A  59      -4.646  12.950  -5.618  1.00  0.00      A    C
ATOM    875  O   SER A  59      -4.045  13.793  -4.951  1.00  0.00      A    O
ATOM    876  N   LEU A  60      -5.980  13.026  -5.691  1.00  0.00      A    N
ATOM    877  HN  LEU A  60      -6.537  12.289  -6.065  1.00  0.00      A    H
ATOM    878  CA  LEU A  60      -6.632  14.317  -5.413  1.00  0.00      A    C
ATOM    879  HA  LEU A  60      -5.965  15.155  -5.270  1.00  0.00      A    H
ATOM    880  CB  LEU A  60      -7.582  14.803  -6.570  1.00  0.00      A    C
ATOM    881  HB1 LEU A  60      -8.557  14.272  -6.556  1.00  0.00      A    H
ATOM    882  HB2 LEU A  60      -7.882  15.852  -6.363  1.00  0.00      A    H
ATOM    883  CG  LEU A  60      -7.031  14.633  -7.990  1.00  0.00      A    C
ATOM    884  HG  LEU A  60      -6.600  13.610  -7.958  1.00  0.00      A    H
ATOM    885  CD1 LEU A  60      -8.149  14.853  -9.042  1.00  0.00      A    C
ATOM    886 HD11 LEU A  60      -9.124  14.446  -8.699  1.00  0.00      A    H
ATOM    887 HD12 LEU A  60      -8.194  15.956  -9.166  1.00  0.00      A    H
ATOM    888 HD13 LEU A  60      -7.779  14.509 -10.032  1.00  0.00      A    H
ATOM    889  CD2 LEU A  60      -5.874  15.624  -8.269  1.00  0.00      A    C
ATOM    890 HD21 LEU A  60      -5.607  15.663  -9.347  1.00  0.00      A    H
ATOM    891 HD22 LEU A  60      -6.062  16.675  -7.962  1.00  0.00      A    H
ATOM    892 HD23 LEU A  60      -4.968  15.319  -7.704  1.00  0.00      A    H
ATOM    893  C   LEU A  60      -7.427  14.424  -4.179  1.00  0.00      A    C
ATOM    894  O   LEU A  60      -7.742  13.454  -3.526  1.00  0.00      A    O
ATOM    895  N   SER A  61      -7.722  15.692  -3.803  1.00  0.00      A    N
ATOM    896  HN  SER A  61      -7.438  16.523  -4.275  1.00  0.00      A    H
ATOM    897  CA  SER A  61      -8.368  16.001  -2.516  1.00  0.00      A    C
ATOM    898  HA  SER A  61      -8.091  15.189  -1.860  1.00  0.00      A    H
ATOM    899  CB  SER A  61      -7.797  17.312  -1.923  1.00  0.00      A    C
ATOM    900  HB1 SER A  61      -6.702  17.140  -1.847  1.00  0.00      A    H
ATOM    901  HB2 SER A  61      -8.042  18.160  -2.598  1.00  0.00      A    H
ATOM    902  OG  SER A  61      -8.403  17.628  -0.671  1.00  0.00      A    O
ATOM    903  HG1 SER A  61      -7.743  17.691   0.024  1.00  0.00      A    H
ATOM    904  C   SER A  61      -9.920  16.061  -2.536  1.00  0.00      A    C
ATOM    905  O   SER A  61     -10.483  16.945  -3.199  1.00  0.00      A    O
ATOM    906  N   GLU A  62     -10.601  15.124  -1.844  1.00  0.00      A    N
ATOM    907  HN  GLU A  62     -10.060  14.428  -1.381  1.00  0.00      A    H
ATOM    908  CA  GLU A  62     -12.076  15.033  -1.679  1.00  0.00      A    C
ATOM    909  HA  GLU A  62     -12.504  15.373  -2.610  1.00  0.00      A    H
ATOM    910  CB  GLU A  62     -12.549  13.675  -1.144  1.00  0.00      A    C
ATOM    911  HB1 GLU A  62     -12.324  13.422  -0.086  1.00  0.00      A    H
ATOM    912  HB2 GLU A  62     -13.660  13.695  -1.148  1.00  0.00      A    H
ATOM    913  CG  GLU A  62     -12.176  12.419  -2.039  1.00  0.00      A    C
ATOM    914  HG1 GLU A  62     -12.818  11.546  -1.793  1.00  0.00      A    H
ATOM    915  HG2 GLU A  62     -12.223  12.649  -3.125  1.00  0.00      A    H
ATOM    916  CD  GLU A  62     -10.826  11.843  -1.724  1.00  0.00      A    C
ATOM    917  OE1 GLU A  62     -10.332  11.961  -0.518  1.00  0.00      A    O
ATOM    918  OE2 GLU A  62     -10.227  11.175  -2.612  1.00  0.00      A    O
ATOM    919  C   GLU A  62     -12.472  16.086  -0.651  1.00  0.00      A    C
ATOM    920  O   GLU A  62     -13.603  16.638  -0.658  1.00  0.00      A    O
ATOM    921  N   GLN A  63     -11.445  16.369   0.206  1.00  0.00      A    N
ATOM    922  HN  GLN A  63     -10.572  15.900   0.095  1.00  0.00      A    H
ATOM    923  CA  GLN A  63     -11.585  17.126   1.443  1.00  0.00      A    C
ATOM    924  HA  GLN A  63     -12.536  16.791   1.830  1.00  0.00      A    H
ATOM    925  CB  GLN A  63     -10.373  16.842   2.411  1.00  0.00      A    C
ATOM    926  HB1 GLN A  63     -10.321  15.775   2.714  1.00  0.00      A    H
ATOM    927  HB2 GLN A  63      -9.392  17.174   2.007  1.00  0.00      A    H
ATOM    928  CG  GLN A  63     -10.309  17.598   3.751  1.00  0.00      A    C
ATOM    929  HG1 GLN A  63      -9.382  17.302   4.287  1.00  0.00      A    H
ATOM    930  HG2 GLN A  63     -10.269  18.698   3.607  1.00  0.00      A    H
ATOM    931  CD  GLN A  63     -11.376  17.270   4.731  1.00  0.00      A    C
ATOM    932  OE1 GLN A  63     -11.184  16.340   5.539  1.00  0.00      A    O
ATOM    933  NE2 GLN A  63     -12.491  18.012   4.620  1.00  0.00      A    N
ATOM    934 HE21 GLN A  63     -13.250  17.839   5.247  1.00  0.00      A    H
ATOM    935 HE22 GLN A  63     -12.535  18.599   3.811  1.00  0.00      A    H
ATOM    936  C   GLN A  63     -11.639  18.610   1.117  1.00  0.00      A    C
ATOM    937  O   GLN A  63     -12.317  19.414   1.880  1.00  0.00      A    O
ATOM    938  N   GLU A  64     -11.024  19.041   0.028  1.00  0.00      A    N
ATOM    939  HN  GLU A  64     -10.364  18.427  -0.398  1.00  0.00      A    H
ATOM    940  CA  GLU A  64     -11.171  20.333  -0.527  1.00  0.00      A    C
ATOM    941  HA  GLU A  64     -10.894  21.060   0.222  1.00  0.00      A    H
ATOM    942  CB  GLU A  64     -10.225  20.627  -1.755  1.00  0.00      A    C
ATOM    943  HB1 GLU A  64      -9.159  20.428  -1.514  1.00  0.00      A    H
ATOM    944  HB2 GLU A  64     -10.567  19.787  -2.395  1.00  0.00      A    H
ATOM    945  CG  GLU A  64     -10.405  21.975  -2.476  1.00  0.00      A    C
ATOM    946  HG1 GLU A  64     -11.448  22.085  -2.844  1.00  0.00      A    H
ATOM    947  HG2 GLU A  64     -10.274  22.817  -1.764  1.00  0.00      A    H
ATOM    948  CD  GLU A  64      -9.457  22.191  -3.584  1.00  0.00      A    C
ATOM    949  OE1 GLU A  64      -8.676  21.227  -3.945  1.00  0.00      A    O
ATOM    950  OE2 GLU A  64      -9.598  23.247  -4.266  1.00  0.00      A    O
ATOM    951  C   GLU A  64     -12.625  20.721  -0.800  1.00  0.00      A    C
ATOM    952  O   GLU A  64     -13.007  21.795  -0.416  1.00  0.00      A    O
ATOM    953  N   LEU A  65     -13.373  19.844  -1.481  1.00  0.00      A    N
ATOM    954  HN  LEU A  65     -12.944  19.005  -1.806  1.00  0.00      A    H
ATOM    955  CA  LEU A  65     -14.823  19.967  -1.795  1.00  0.00      A    C
ATOM    956  HA  LEU A  65     -14.794  20.875  -2.379  1.00  0.00      A    H
ATOM    957  CB  LEU A  65     -15.412  18.823  -2.658  1.00  0.00      A    C
ATOM    958  HB1 LEU A  65     -15.052  17.885  -2.184  1.00  0.00      A    H
ATOM    959  HB2 LEU A  65     -16.519  18.881  -2.580  1.00  0.00      A    H
ATOM    960  CG  LEU A  65     -15.029  18.735  -4.156  1.00  0.00      A    C
ATOM    961  HG  LEU A  65     -15.340  19.708  -4.593  1.00  0.00      A    H
ATOM    962  CD1 LEU A  65     -13.576  18.567  -4.424  1.00  0.00      A    C
ATOM    963 HD11 LEU A  65     -13.003  19.425  -4.009  1.00  0.00      A    H
ATOM    964 HD12 LEU A  65     -13.201  17.631  -3.958  1.00  0.00      A    H
ATOM    965 HD13 LEU A  65     -13.372  18.527  -5.515  1.00  0.00      A    H
ATOM    966  CD2 LEU A  65     -15.879  17.681  -4.868  1.00  0.00      A    C
ATOM    967 HD21 LEU A  65     -15.678  17.671  -5.961  1.00  0.00      A    H
ATOM    968 HD22 LEU A  65     -15.573  16.639  -4.635  1.00  0.00      A    H
ATOM    969 HD23 LEU A  65     -16.960  17.662  -4.614  1.00  0.00      A    H
ATOM    970  C   LEU A  65     -15.583  20.191  -0.522  1.00  0.00      A    C
ATOM    971  O   LEU A  65     -16.290  21.164  -0.399  1.00  0.00      A    O
ATOM    972  N   VAL A  66     -15.559  19.157   0.355  1.00  0.00      A    N
ATOM    973  HN  VAL A  66     -15.082  18.307   0.146  1.00  0.00      A    H
ATOM    974  CA  VAL A  66     -16.027  19.111   1.796  1.00  0.00      A    C
ATOM    975  HA  VAL A  66     -17.071  18.850   1.706  1.00  0.00      A    H
ATOM    976  CB  VAL A  66     -15.428  17.989   2.555  1.00  0.00      A    C
ATOM    977  HB  VAL A  66     -14.321  18.079   2.514  1.00  0.00      A    H
ATOM    978  CG1 VAL A  66     -16.044  17.903   3.928  1.00  0.00      A    C
ATOM    979 HG11 VAL A  66     -15.738  18.630   4.711  1.00  0.00      A    H
ATOM    980 HG12 VAL A  66     -17.149  17.897   3.814  1.00  0.00      A    H
ATOM    981 HG13 VAL A  66     -15.780  16.929   4.391  1.00  0.00      A    H
ATOM    982  CG2 VAL A  66     -15.859  16.703   1.764  1.00  0.00      A    C
ATOM    983 HG21 VAL A  66     -15.297  15.836   2.171  1.00  0.00      A    H
ATOM    984 HG22 VAL A  66     -16.941  16.494   1.910  1.00  0.00      A    H
ATOM    985 HG23 VAL A  66     -15.730  16.658   0.661  1.00  0.00      A    H
ATOM    986  C   VAL A  66     -15.893  20.403   2.641  1.00  0.00      A    C
ATOM    987  O   VAL A  66     -16.867  20.959   3.107  1.00  0.00      A    O
ATOM    988  N   ASP A  67     -14.611  20.888   2.695  1.00  0.00      A    N
ATOM    989  HN  ASP A  67     -13.842  20.374   2.323  1.00  0.00      A    H
ATOM    990  CA  ASP A  67     -14.272  22.109   3.404  1.00  0.00      A    C
ATOM    991  HA  ASP A  67     -14.782  22.147   4.355  1.00  0.00      A    H
ATOM    992  CB  ASP A  67     -12.711  22.129   3.604  1.00  0.00      A    C
ATOM    993  HB1 ASP A  67     -12.167  21.859   2.674  1.00  0.00      A    H
ATOM    994  HB2 ASP A  67     -12.339  23.156   3.810  1.00  0.00      A    H
ATOM    995  CG  ASP A  67     -12.249  21.311   4.836  1.00  0.00      A    C
ATOM    996  OD1 ASP A  67     -13.139  21.142   5.789  1.00  0.00      A    O
ATOM    997  OD2 ASP A  67     -11.047  20.923   5.001  1.00  0.00      A    O
ATOM    998  C   ASP A  67     -14.603  23.368   2.683  1.00  0.00      A    C
ATOM    999  O   ASP A  67     -15.118  24.341   3.205  1.00  0.00      A    O
ATOM   1000  N   CYS A  68     -14.218  23.496   1.397  1.00  0.00      A    N
ATOM   1001  HN  CYS A  68     -14.055  22.685   0.840  1.00  0.00      A    H
ATOM   1002  CA  CYS A  68     -14.007  24.843   0.852  1.00  0.00      A    C
ATOM   1003  HA  CYS A  68     -13.699  25.400   1.725  1.00  0.00      A    H
ATOM   1004  CB  CYS A  68     -13.010  24.938  -0.313  1.00  0.00      A    C
ATOM   1005  HB1 CYS A  68     -12.059  24.490   0.048  1.00  0.00      A    H
ATOM   1006  HB2 CYS A  68     -13.608  24.379  -1.064  1.00  0.00      A    H
ATOM   1007  SG  CYS A  68     -12.582  26.654  -0.795  1.00  0.00      A    S
ATOM   1008  C   CYS A  68     -15.369  25.402   0.394  1.00  0.00      A    C
ATOM   1009  O   CYS A  68     -15.512  26.541   0.702  1.00  0.00      A    O
ATOM   1010  N   ASP A  69     -16.282  24.586  -0.155  1.00  0.00      A    N
ATOM   1011  HN  ASP A  69     -16.052  23.625  -0.283  1.00  0.00      A    H
ATOM   1012  CA  ASP A  69     -17.436  25.178  -0.788  1.00  0.00      A    C
ATOM   1013  HA  ASP A  69     -17.141  26.088  -1.290  1.00  0.00      A    H
ATOM   1014  CB  ASP A  69     -17.918  24.254  -1.915  1.00  0.00      A    C
ATOM   1015  HB1 ASP A  69     -17.103  23.725  -2.455  1.00  0.00      A    H
ATOM   1016  HB2 ASP A  69     -18.610  23.472  -1.536  1.00  0.00      A    H
ATOM   1017  CG  ASP A  69     -18.671  24.960  -2.985  1.00  0.00      A    C
ATOM   1018  OD1 ASP A  69     -18.723  26.222  -2.988  1.00  0.00      A    O
ATOM   1019  OD2 ASP A  69     -19.173  24.255  -3.862  1.00  0.00      A    O
ATOM   1020  C   ASP A  69     -18.518  25.490   0.153  1.00  0.00      A    C
ATOM   1021  O   ASP A  69     -18.587  25.018   1.283  1.00  0.00      A    O
ATOM   1022  N   ARG A  70     -19.534  26.268  -0.294  1.00  0.00      A    N
ATOM   1023  HN  ARG A  70     -19.400  26.733  -1.166  1.00  0.00      A    H
ATOM   1024  CA  ARG A  70     -20.528  26.962   0.520  1.00  0.00      A    C
ATOM   1025  HA  ARG A  70     -20.562  26.550   1.517  1.00  0.00      A    H
ATOM   1026  CB  ARG A  70     -20.148  28.435   0.721  1.00  0.00      A    C
ATOM   1027  HB1 ARG A  70     -19.200  28.405   1.299  1.00  0.00      A    H
ATOM   1028  HB2 ARG A  70     -20.082  28.858  -0.304  1.00  0.00      A    H
ATOM   1029  CG  ARG A  70     -21.025  29.305   1.635  1.00  0.00      A    C
ATOM   1030  HG1 ARG A  70     -22.090  29.465   1.362  1.00  0.00      A    H
ATOM   1031  HG2 ARG A  70     -21.050  28.700   2.566  1.00  0.00      A    H
ATOM   1032  CD  ARG A  70     -20.655  30.793   2.029  1.00  0.00      A    C
ATOM   1033  HD1 ARG A  70     -19.733  30.926   2.634  1.00  0.00      A    H
ATOM   1034  HD2 ARG A  70     -20.420  31.520   1.222  1.00  0.00      A    H
ATOM   1035  NE  ARG A  70     -21.788  31.330   2.925  1.00  0.00      A    N
ATOM   1036  HE  ARG A  70     -22.283  30.542   3.291  1.00  0.00      A    H
ATOM   1037  CZ  ARG A  70     -21.631  32.312   3.822  1.00  0.00      A    C
ATOM   1038  NH1 ARG A  70     -20.839  33.320   3.566  1.00  0.00      A    N
ATOM   1039 HH11 ARG A  70     -20.482  33.571   2.666  1.00  0.00      A    H
ATOM   1040 HH12 ARG A  70     -20.788  33.821   4.430  1.00  0.00      A    H
ATOM   1041  NH2 ARG A  70     -22.382  32.276   4.901  1.00  0.00      A    N
ATOM   1042 HH21 ARG A  70     -23.049  31.532   4.938  1.00  0.00      A    H
ATOM   1043 HH22 ARG A  70     -22.441  32.908   5.673  1.00  0.00      A    H
ATOM   1044  C   ARG A  70     -21.971  26.792   0.069  1.00  0.00      A    C
ATOM   1045  O   ARG A  70     -22.789  26.431   0.869  1.00  0.00      A    O
ATOM   1046  N   ALA A  71     -22.320  27.244  -1.189  1.00  0.00      A    N
ATOM   1047  HN  ALA A  71     -21.692  27.704  -1.811  1.00  0.00      A    H
ATOM   1048  CA  ALA A  71     -23.703  27.441  -1.553  1.00  0.00      A    C
ATOM   1049  HA  ALA A  71     -24.367  27.180  -0.742  1.00  0.00      A    H
ATOM   1050  CB  ALA A  71     -23.950  28.927  -1.799  1.00  0.00      A    C
ATOM   1051  HB1 ALA A  71     -23.625  29.541  -0.932  1.00  0.00      A    H
ATOM   1052  HB2 ALA A  71     -23.364  29.363  -2.636  1.00  0.00      A    H
ATOM   1053  HB3 ALA A  71     -25.027  29.200  -1.762  1.00  0.00      A    H
ATOM   1054  C   ALA A  71     -23.980  26.663  -2.849  1.00  0.00      A    C
ATOM   1055  O   ALA A  71     -23.534  27.075  -3.892  1.00  0.00      A    O
ATOM   1056  N   GLU A  72     -24.656  25.509  -2.840  1.00  0.00      A    N
ATOM   1057  HN  GLU A  72     -24.657  24.942  -3.660  1.00  0.00      A    H
ATOM   1058  CA  GLU A  72     -25.524  24.945  -1.772  1.00  0.00      A    C
ATOM   1059  HA  GLU A  72     -25.781  25.737  -1.084  1.00  0.00      A    H
ATOM   1060  CB  GLU A  72     -26.801  24.529  -2.455  1.00  0.00      A    C
ATOM   1061  HB1 GLU A  72     -26.576  23.837  -3.295  1.00  0.00      A    H
ATOM   1062  HB2 GLU A  72     -27.420  23.965  -1.725  1.00  0.00      A    H
ATOM   1063  CG  GLU A  72     -27.748  25.615  -2.997  1.00  0.00      A    C
ATOM   1064  HG1 GLU A  72     -27.146  26.388  -3.521  1.00  0.00      A    H
ATOM   1065  HG2 GLU A  72     -28.533  25.270  -3.703  1.00  0.00      A    H
ATOM   1066  CD  GLU A  72     -28.409  26.290  -1.810  1.00  0.00      A    C
ATOM   1067  OE1 GLU A  72     -29.416  25.843  -1.299  1.00  0.00      A    O
ATOM   1068  OE2 GLU A  72     -27.977  27.460  -1.572  1.00  0.00      A    O
ATOM   1069  C   GLU A  72     -24.857  23.801  -0.900  1.00  0.00      A    C
ATOM   1070  O   GLU A  72     -25.466  23.290  -0.017  1.00  0.00      A    O
ATOM   1071  N   ASN A  73     -23.574  23.569  -1.154  1.00  0.00      A    N
ATOM   1072  HN  ASN A  73     -23.057  24.030  -1.872  1.00  0.00      A    H
ATOM   1073  CA  ASN A  73     -22.813  22.487  -0.478  1.00  0.00      A    C
ATOM   1074  HA  ASN A  73     -23.522  21.675  -0.541  1.00  0.00      A    H
ATOM   1075  CB  ASN A  73     -21.572  22.244  -1.218  1.00  0.00      A    C
ATOM   1076  HB1 ASN A  73     -21.053  23.215  -1.366  1.00  0.00      A    H
ATOM   1077  HB2 ASN A  73     -20.910  21.522  -0.693  1.00  0.00      A    H
ATOM   1078  CG  ASN A  73     -21.818  21.646  -2.607  1.00  0.00      A    C
ATOM   1079  OD1 ASN A  73     -22.839  21.002  -2.873  1.00  0.00      A    O
ATOM   1080  ND2 ASN A  73     -20.809  21.878  -3.479  1.00  0.00      A    N
ATOM   1081 HD21 ASN A  73     -21.010  21.503  -4.384  1.00  0.00      A    H
ATOM   1082 HD22 ASN A  73     -20.134  22.595  -3.310  1.00  0.00      A    H
ATOM   1083  C   ASN A  73     -22.529  22.803   1.000  1.00  0.00      A    C
ATOM   1084  O   ASN A  73     -21.853  23.744   1.371  1.00  0.00      A    O
ATOM   1085  N   MET A  74     -22.998  21.922   1.886  1.00  0.00      A    N
ATOM   1086  HN  MET A  74     -23.417  21.049   1.649  1.00  0.00      A    H
ATOM   1087  CA  MET A  74     -22.888  22.207   3.326  1.00  0.00      A    C
ATOM   1088  HA  MET A  74     -22.785  23.275   3.450  1.00  0.00      A    H
ATOM   1089  CB  MET A  74     -24.126  21.702   4.091  1.00  0.00      A    C
ATOM   1090  HB1 MET A  74     -24.321  20.614   3.973  1.00  0.00      A    H
ATOM   1091  HB2 MET A  74     -23.919  21.816   5.176  1.00  0.00      A    H
ATOM   1092  CG  MET A  74     -25.278  22.615   3.787  1.00  0.00      A    C
ATOM   1093  HG1 MET A  74     -24.976  23.623   4.142  1.00  0.00      A    H
ATOM   1094  HG2 MET A  74     -25.483  22.749   2.703  1.00  0.00      A    H
ATOM   1095  SD  MET A  74     -26.873  22.183   4.452  1.00  0.00      A    S
ATOM   1096  CE  MET A  74     -26.616  22.927   6.064  1.00  0.00      A    C
ATOM   1097  HE1 MET A  74     -25.739  22.418   6.520  1.00  0.00      A    H
ATOM   1098  HE2 MET A  74     -26.382  24.012   6.018  1.00  0.00      A    H
ATOM   1099  HE3 MET A  74     -27.518  22.724   6.681  1.00  0.00      A    H
ATOM   1100  C   MET A  74     -21.670  21.416   3.936  1.00  0.00      A    C
ATOM   1101  O   MET A  74     -21.096  21.835   4.882  1.00  0.00      A    O
ATOM   1102  N   GLY A  75     -21.326  20.251   3.252  1.00  0.00      A    N
ATOM   1103  HN  GLY A  75     -21.933  19.902   2.542  1.00  0.00      A    H
ATOM   1104  CA  GLY A  75     -20.087  19.566   3.400  1.00  0.00      A    C
ATOM   1105  HA1 GLY A  75     -19.634  19.613   2.421  1.00  0.00      A    H
ATOM   1106  HA2 GLY A  75     -19.546  19.994   4.230  1.00  0.00      A    H
ATOM   1107  C   GLY A  75     -20.243  18.039   3.753  1.00  0.00      A    C
ATOM   1108  O   GLY A  75     -20.043  17.122   2.891  1.00  0.00      A    O
ATOM   1109  N   CYS A  76     -20.619  17.723   4.981  1.00  0.00      A    N
ATOM   1110  HN  CYS A  76     -20.697  18.445   5.665  1.00  0.00      A    H
ATOM   1111  CA  CYS A  76     -20.859  16.438   5.439  1.00  0.00      A    C
ATOM   1112  HA  CYS A  76     -20.401  15.698   4.799  1.00  0.00      A    H
ATOM   1113  CB  CYS A  76     -20.421  16.277   6.932  1.00  0.00      A    C
ATOM   1114  HB1 CYS A  76     -20.152  17.306   7.252  1.00  0.00      A    H
ATOM   1115  HB2 CYS A  76     -21.235  15.951   7.615  1.00  0.00      A    H
ATOM   1116  SG  CYS A  76     -18.877  15.356   7.170  1.00  0.00      A    S
ATOM   1117  C   CYS A  76     -22.269  16.182   5.329  1.00  0.00      A    C
ATOM   1118  O   CYS A  76     -22.721  15.198   4.732  1.00  0.00      A    O
ATOM   1119  N   ASN A  77     -23.062  17.136   5.840  1.00  0.00      A    N
ATOM   1120  HN  ASN A  77     -22.701  17.959   6.274  1.00  0.00      A    H
ATOM   1121  CA  ASN A  77     -24.452  16.887   6.046  1.00  0.00      A    C
ATOM   1122  HA  ASN A  77     -24.678  15.833   6.101  1.00  0.00      A    H
ATOM   1123  CB  ASN A  77     -24.862  17.554   7.374  1.00  0.00      A    C
ATOM   1124  HB1 ASN A  77     -24.362  18.519   7.606  1.00  0.00      A    H
ATOM   1125  HB2 ASN A  77     -25.957  17.740   7.369  1.00  0.00      A    H
ATOM   1126  CG  ASN A  77     -24.481  16.709   8.600  1.00  0.00      A    C
ATOM   1127  OD1 ASN A  77     -23.379  16.104   8.654  1.00  0.00      A    O
ATOM   1128  ND2 ASN A  77     -25.492  16.540   9.506  1.00  0.00      A    N
ATOM   1129 HD21 ASN A  77     -25.183  16.107  10.353  1.00  0.00      A    H
ATOM   1130 HD22 ASN A  77     -26.449  16.785   9.353  1.00  0.00      A    H
ATOM   1131  C   ASN A  77     -25.236  17.523   4.909  1.00  0.00      A    C
ATOM   1132  O   ASN A  77     -26.238  18.205   5.124  1.00  0.00      A    O
ATOM   1133  N   GLY A  78     -24.678  17.317   3.701  1.00  0.00      A    N
ATOM   1134  HN  GLY A  78     -23.926  16.692   3.504  1.00  0.00      A    H
ATOM   1135  CA  GLY A  78     -25.331  17.863   2.504  1.00  0.00      A    C
ATOM   1136  HA1 GLY A  78     -25.916  17.020   2.167  1.00  0.00      A    H
ATOM   1137  HA2 GLY A  78     -25.927  18.706   2.819  1.00  0.00      A    H
ATOM   1138  C   GLY A  78     -24.467  18.341   1.378  1.00  0.00      A    C
ATOM   1139  O   GLY A  78     -23.851  19.366   1.505  1.00  0.00      A    O
ATOM   1140  N   GLY A  79     -24.487  17.774   0.173  1.00  0.00      A    N
ATOM   1141  HN  GLY A  79     -24.961  16.907   0.041  1.00  0.00      A    H
ATOM   1142  CA  GLY A  79     -23.636  18.244  -0.947  1.00  0.00      A    C
ATOM   1143  HA1 GLY A  79     -23.606  19.312  -1.104  1.00  0.00      A    H
ATOM   1144  HA2 GLY A  79     -22.653  17.826  -0.787  1.00  0.00      A    H
ATOM   1145  C   GLY A  79     -24.044  17.714  -2.270  1.00  0.00      A    C
ATOM   1146  O   GLY A  79     -24.631  16.650  -2.362  1.00  0.00      A    O
ATOM   1147  N   LEU A  80     -23.768  18.417  -3.352  1.00  0.00      A    N
ATOM   1148  HN  LEU A  80     -23.275  19.281  -3.285  1.00  0.00      A    H
ATOM   1149  CA  LEU A  80     -24.431  18.336  -4.654  1.00  0.00      A    C
ATOM   1150  HA  LEU A  80     -25.015  17.432  -4.744  1.00  0.00      A    H
ATOM   1151  CB  LEU A  80     -25.248  19.561  -4.957  1.00  0.00      A    C
ATOM   1152  HB1 LEU A  80     -24.640  20.486  -4.866  1.00  0.00      A    H
ATOM   1153  HB2 LEU A  80     -25.727  19.466  -5.956  1.00  0.00      A    H
ATOM   1154  CG  LEU A  80     -26.518  19.752  -4.124  1.00  0.00      A    C
ATOM   1155  HG  LEU A  80     -26.319  19.793  -3.032  1.00  0.00      A    H
ATOM   1156  CD1 LEU A  80     -27.342  21.035  -4.545  1.00  0.00      A    C
ATOM   1157 HD11 LEU A  80     -27.556  20.983  -5.634  1.00  0.00      A    H
ATOM   1158 HD12 LEU A  80     -28.267  21.155  -3.942  1.00  0.00      A    H
ATOM   1159 HD13 LEU A  80     -26.674  21.913  -4.409  1.00  0.00      A    H
ATOM   1160  CD2 LEU A  80     -27.412  18.511  -4.417  1.00  0.00      A    C
ATOM   1161 HD21 LEU A  80     -27.779  18.488  -5.466  1.00  0.00      A    H
ATOM   1162 HD22 LEU A  80     -27.112  17.556  -3.934  1.00  0.00      A    H
ATOM   1163 HD23 LEU A  80     -28.287  18.727  -3.768  1.00  0.00      A    H
ATOM   1164  C   LEU A  80     -23.412  18.112  -5.688  1.00  0.00      A    C
ATOM   1165  O   LEU A  80     -22.374  18.754  -5.609  1.00  0.00      A    O
ATOM   1166  N   MET A  81     -23.641  17.190  -6.683  1.00  0.00      A    N
ATOM   1167  HN  MET A  81     -24.469  16.650  -6.811  1.00  0.00      A    H
ATOM   1168  CA  MET A  81     -22.756  17.029  -7.779  1.00  0.00      A    C
ATOM   1169  HA  MET A  81     -21.756  16.917  -7.385  1.00  0.00      A    H
ATOM   1170  CB  MET A  81     -22.929  15.717  -8.625  1.00  0.00      A    C
ATOM   1171  HB1 MET A  81     -23.969  15.750  -9.016  1.00  0.00      A    H
ATOM   1172  HB2 MET A  81     -22.259  15.655  -9.509  1.00  0.00      A    H
ATOM   1173  CG  MET A  81     -22.701  14.418  -7.788  1.00  0.00      A    C
ATOM   1174  HG1 MET A  81     -21.693  14.009  -8.012  1.00  0.00      A    H
ATOM   1175  HG2 MET A  81     -22.673  14.759  -6.731  1.00  0.00      A    H
ATOM   1176  SD  MET A  81     -24.024  13.163  -7.893  1.00  0.00      A    S
ATOM   1177  CE  MET A  81     -23.663  12.358  -9.506  1.00  0.00      A    C
ATOM   1178  HE1 MET A  81     -23.725  13.097 -10.334  1.00  0.00      A    H
ATOM   1179  HE2 MET A  81     -22.660  11.883  -9.463  1.00  0.00      A    H
ATOM   1180  HE3 MET A  81     -24.449  11.652  -9.847  1.00  0.00      A    H
ATOM   1181  C   MET A  81     -22.616  18.232  -8.773  1.00  0.00      A    C
ATOM   1182  O   MET A  81     -21.572  18.684  -9.187  1.00  0.00      A    O
ATOM   1183  N   GLU A  82     -23.720  18.830  -9.250  1.00  0.00      A    N
ATOM   1184  HN  GLU A  82     -24.638  18.634  -8.914  1.00  0.00      A    H
ATOM   1185  CA  GLU A  82     -23.695  19.962 -10.137  1.00  0.00      A    C
ATOM   1186  HA  GLU A  82     -22.946  19.734 -10.881  1.00  0.00      A    H
ATOM   1187  CB  GLU A  82     -25.108  20.277 -10.758  1.00  0.00      A    C
ATOM   1188  HB1 GLU A  82     -25.544  19.359 -11.207  1.00  0.00      A    H
ATOM   1189  HB2 GLU A  82     -25.818  20.536  -9.944  1.00  0.00      A    H
ATOM   1190  CG  GLU A  82     -25.166  21.491 -11.757  1.00  0.00      A    C
ATOM   1191  HG1 GLU A  82     -25.013  22.462 -11.238  1.00  0.00      A    H
ATOM   1192  HG2 GLU A  82     -24.279  21.491 -12.427  1.00  0.00      A    H
ATOM   1193  CD  GLU A  82     -26.317  21.420 -12.739  1.00  0.00      A    C
ATOM   1194  OE1 GLU A  82     -26.582  20.386 -13.479  1.00  0.00      A    O
ATOM   1195  OE2 GLU A  82     -27.003  22.498 -12.903  1.00  0.00      A    O
ATOM   1196  C   GLU A  82     -23.003  21.189  -9.596  1.00  0.00      A    C
ATOM   1197  O   GLU A  82     -22.276  21.907 -10.326  1.00  0.00      A    O
ATOM   1198  N   TYR A  83     -23.103  21.440  -8.275  1.00  0.00      A    N
ATOM   1199  HN  TYR A  83     -23.780  20.917  -7.763  1.00  0.00      A    H
ATOM   1200  CA  TYR A  83     -22.316  22.406  -7.548  1.00  0.00      A    C
ATOM   1201  HA  TYR A  83     -22.317  23.369  -8.037  1.00  0.00      A    H
ATOM   1202  CB  TYR A  83     -23.016  22.611  -6.203  1.00  0.00      A    C
ATOM   1203  HB1 TYR A  83     -23.202  21.691  -5.609  1.00  0.00      A    H
ATOM   1204  HB2 TYR A  83     -22.337  23.216  -5.567  1.00  0.00      A    H
ATOM   1205  CG  TYR A  83     -24.289  23.369  -6.399  1.00  0.00      A    C
ATOM   1206  CD1 TYR A  83     -24.340  24.800  -6.324  1.00  0.00      A    C
ATOM   1207  HD1 TYR A  83     -23.442  25.372  -6.144  1.00  0.00      A    H
ATOM   1208  CE1 TYR A  83     -25.507  25.485  -6.542  1.00  0.00      A    C
ATOM   1209  HE1 TYR A  83     -25.590  26.556  -6.431  1.00  0.00      A    H
ATOM   1210  CZ  TYR A  83     -26.722  24.779  -6.920  1.00  0.00      A    C
ATOM   1211  OH  TYR A  83     -27.995  25.417  -7.009  1.00  0.00      A    O
ATOM   1212  HH  TYR A  83     -27.961  26.369  -7.129  1.00  0.00      A    H
ATOM   1213  CD2 TYR A  83     -25.485  22.662  -6.750  1.00  0.00      A    C
ATOM   1214  HD2 TYR A  83     -25.516  21.584  -6.681  1.00  0.00      A    H
ATOM   1215  CE2 TYR A  83     -26.665  23.350  -6.949  1.00  0.00      A    C
ATOM   1216  HE2 TYR A  83     -27.579  22.776  -6.991  1.00  0.00      A    H
ATOM   1217  C   TYR A  83     -20.869  22.103  -7.459  1.00  0.00      A    C
ATOM   1218  O   TYR A  83     -20.021  22.953  -7.786  1.00  0.00      A    O
ATOM   1219  N   ALA A  84     -20.501  20.839  -7.137  1.00  0.00      A    N
ATOM   1220  HN  ALA A  84     -21.160  20.125  -6.915  1.00  0.00      A    H
ATOM   1221  CA  ALA A  84     -19.098  20.391  -7.040  1.00  0.00      A    C
ATOM   1222  HA  ALA A  84     -18.488  21.067  -6.460  1.00  0.00      A    H
ATOM   1223  CB  ALA A  84     -19.248  18.969  -6.488  1.00  0.00      A    C
ATOM   1224  HB1 ALA A  84     -19.973  18.266  -6.953  1.00  0.00      A    H
ATOM   1225  HB2 ALA A  84     -18.273  18.447  -6.592  1.00  0.00      A    H
ATOM   1226  HB3 ALA A  84     -19.582  18.879  -5.432  1.00  0.00      A    H
ATOM   1227  C   ALA A  84     -18.430  20.393  -8.379  1.00  0.00      A    C
ATOM   1228  O   ALA A  84     -17.234  20.787  -8.376  1.00  0.00      A    O
ATOM   1229  N   PHE A  85     -19.027  19.993  -9.522  1.00  0.00      A    N
ATOM   1230  HN  PHE A  85     -19.900  19.511  -9.516  1.00  0.00      A    H
ATOM   1231  CA  PHE A  85     -18.500  20.221 -10.852  1.00  0.00      A    C
ATOM   1232  HA  PHE A  85     -17.517  19.779 -10.781  1.00  0.00      A    H
ATOM   1233  CB  PHE A  85     -19.344  19.531 -11.938  1.00  0.00      A    C
ATOM   1234  HB1 PHE A  85     -20.402  19.759 -11.687  1.00  0.00      A    H
ATOM   1235  HB2 PHE A  85     -18.933  19.854 -12.918  1.00  0.00      A    H
ATOM   1236  CG  PHE A  85     -18.969  18.040 -11.914  1.00  0.00      A    C
ATOM   1237  CD1 PHE A  85     -19.755  16.960 -11.497  1.00  0.00      A    C
ATOM   1238  HD1 PHE A  85     -20.767  17.133 -11.162  1.00  0.00      A    H
ATOM   1239  CE1 PHE A  85     -19.164  15.633 -11.319  1.00  0.00      A    C
ATOM   1240  HE1 PHE A  85     -19.711  14.783 -10.937  1.00  0.00      A    H
ATOM   1241  CZ  PHE A  85     -17.849  15.425 -11.683  1.00  0.00      A    C
ATOM   1242  HZ  PHE A  85     -17.466  14.446 -11.437  1.00  0.00      A    H
ATOM   1243  CD2 PHE A  85     -17.718  17.733 -12.324  1.00  0.00      A    C
ATOM   1244  HD2 PHE A  85     -17.105  18.530 -12.719  1.00  0.00      A    H
ATOM   1245  CE2 PHE A  85     -17.144  16.447 -12.200  1.00  0.00      A    C
ATOM   1246  HE2 PHE A  85     -16.143  16.248 -12.555  1.00  0.00      A    H
ATOM   1247  C   PHE A  85     -18.333  21.752 -11.133  1.00  0.00      A    C
ATOM   1248  O   PHE A  85     -17.218  22.076 -11.679  1.00  0.00      A    O
ATOM   1249  N   GLU A  86     -19.258  22.694 -10.754  1.00  0.00      A    N
ATOM   1250  HN  GLU A  86     -20.117  22.435 -10.321  1.00  0.00      A    H
ATOM   1251  CA  GLU A  86     -19.047  24.091 -10.928  1.00  0.00      A    C
ATOM   1252  HA  GLU A  86     -18.866  24.248 -11.981  1.00  0.00      A    H
ATOM   1253  CB  GLU A  86     -20.340  24.918 -10.564  1.00  0.00      A    C
ATOM   1254  HB1 GLU A  86     -21.173  24.546 -11.198  1.00  0.00      A    H
ATOM   1255  HB2 GLU A  86     -20.643  24.572  -9.552  1.00  0.00      A    H
ATOM   1256  CG  GLU A  86     -20.137  26.423 -10.396  1.00  0.00      A    C
ATOM   1257  HG1 GLU A  86     -19.493  26.596  -9.507  1.00  0.00      A    H
ATOM   1258  HG2 GLU A  86     -19.650  26.760 -11.335  1.00  0.00      A    H
ATOM   1259  CD  GLU A  86     -21.382  27.205 -10.091  1.00  0.00      A    C
ATOM   1260  OE1 GLU A  86     -22.479  26.589 -10.269  1.00  0.00      A    O
ATOM   1261  OE2 GLU A  86     -21.299  28.402  -9.806  1.00  0.00      A    O
ATOM   1262  C   GLU A  86     -17.810  24.704 -10.168  1.00  0.00      A    C
ATOM   1263  O   GLU A  86     -16.985  25.490 -10.716  1.00  0.00      A    O
ATOM   1264  N   PHE A  87     -17.675  24.357  -8.837  1.00  0.00      A    N
ATOM   1265  HN  PHE A  87     -18.409  23.738  -8.567  1.00  0.00      A    H
ATOM   1266  CA  PHE A  87     -16.603  24.661  -7.953  1.00  0.00      A    C
ATOM   1267  HA  PHE A  87     -16.713  25.735  -7.948  1.00  0.00      A    H
ATOM   1268  CB  PHE A  87     -16.930  23.885  -6.602  1.00  0.00      A    C
ATOM   1269  HB1 PHE A  87     -17.728  24.433  -6.057  1.00  0.00      A    H
ATOM   1270  HB2 PHE A  87     -17.216  22.858  -6.913  1.00  0.00      A    H
ATOM   1271  CG  PHE A  87     -15.700  23.791  -5.673  1.00  0.00      A    C
ATOM   1272  CD1 PHE A  87     -15.298  24.889  -4.914  1.00  0.00      A    C
ATOM   1273  HD1 PHE A  87     -15.962  25.738  -4.977  1.00  0.00      A    H
ATOM   1274  CE1 PHE A  87     -14.376  24.790  -3.942  1.00  0.00      A    C
ATOM   1275  HE1 PHE A  87     -14.114  25.702  -3.426  1.00  0.00      A    H
ATOM   1276  CZ  PHE A  87     -13.673  23.564  -3.798  1.00  0.00      A    C
ATOM   1277  HZ  PHE A  87     -12.846  23.602  -3.104  1.00  0.00      A    H
ATOM   1278  CD2 PHE A  87     -14.947  22.550  -5.542  1.00  0.00      A    C
ATOM   1279  HD2 PHE A  87     -15.336  21.672  -6.038  1.00  0.00      A    H
ATOM   1280  CE2 PHE A  87     -13.881  22.475  -4.656  1.00  0.00      A    C
ATOM   1281  HE2 PHE A  87     -13.374  21.546  -4.439  1.00  0.00      A    H
ATOM   1282  C   PHE A  87     -15.257  24.345  -8.661  1.00  0.00      A    C
ATOM   1283  O   PHE A  87     -14.358  25.101  -8.773  1.00  0.00      A    O
ATOM   1284  N   VAL A  88     -15.116  23.041  -9.129  1.00  0.00      A    N
ATOM   1285  HN  VAL A  88     -15.780  22.297  -9.104  1.00  0.00      A    H
ATOM   1286  CA  VAL A  88     -13.833  22.619  -9.723  1.00  0.00      A    C
ATOM   1287  HA  VAL A  88     -13.040  23.069  -9.143  1.00  0.00      A    H
ATOM   1288  CB  VAL A  88     -13.469  21.145  -9.684  1.00  0.00      A    C
ATOM   1289  HB  VAL A  88     -12.412  21.058 -10.015  1.00  0.00      A    H
ATOM   1290  CG1 VAL A  88     -13.388  20.507  -8.321  1.00  0.00      A    C
ATOM   1291 HG11 VAL A  88     -14.397  20.296  -7.906  1.00  0.00      A    H
ATOM   1292 HG12 VAL A  88     -12.843  19.538  -8.333  1.00  0.00      A    H
ATOM   1293 HG13 VAL A  88     -12.999  21.249  -7.593  1.00  0.00      A    H
ATOM   1294  CG2 VAL A  88     -14.357  20.305 -10.646  1.00  0.00      A    C
ATOM   1295 HG21 VAL A  88     -13.666  19.534 -11.051  1.00  0.00      A    H
ATOM   1296 HG22 VAL A  88     -15.264  19.861 -10.184  1.00  0.00      A    H
ATOM   1297 HG23 VAL A  88     -14.682  20.962 -11.481  1.00  0.00      A    H
ATOM   1298  C   VAL A  88     -13.583  23.289 -11.114  1.00  0.00      A    C
ATOM   1299  O   VAL A  88     -12.489  23.371 -11.661  1.00  0.00      A    O
ATOM   1300  N   HSE A  89     -14.694  23.627 -11.825  1.00  0.00      A    N
ATOM   1301  HN  HSE A  89     -15.574  23.446 -11.394  1.00  0.00      A    H
ATOM   1302  CA  HSE A  89     -14.677  24.120 -13.193  1.00  0.00      A    C
ATOM   1303  HA  HSE A  89     -13.736  23.769 -13.591  1.00  0.00      A    H
ATOM   1304  CB  HSE A  89     -15.986  23.565 -13.890  1.00  0.00      A    C
ATOM   1305  HB1 HSE A  89     -15.880  22.459 -13.877  1.00  0.00      A    H
ATOM   1306  HB2 HSE A  89     -16.901  23.880 -13.345  1.00  0.00      A    H
ATOM   1307  ND1 HSE A  89     -17.282  23.713 -15.958  1.00  0.00      A    N
ATOM   1308  CG  HSE A  89     -16.066  23.940 -15.334  1.00  0.00      A    C
ATOM   1309  CE1 HSE A  89     -17.065  24.096 -17.192  1.00  0.00      A    C
ATOM   1310  HE1 HSE A  89     -17.610  23.727 -18.061  1.00  0.00      A    H
ATOM   1311  NE2 HSE A  89     -15.801  24.526 -17.405  1.00  0.00      A    N
ATOM   1312  HE2 HSE A  89     -15.319  24.783 -18.243  1.00  0.00      A    H
ATOM   1313  CD2 HSE A  89     -15.128  24.382 -16.225  1.00  0.00      A    C
ATOM   1314  HD2 HSE A  89     -14.111  24.749 -16.176  1.00  0.00      A    H
ATOM   1315  C   HSE A  89     -14.606  25.618 -13.366  1.00  0.00      A    C
ATOM   1316  O   HSE A  89     -13.744  26.127 -14.115  1.00  0.00      A    O
ATOM   1317  N   GLN A  90     -15.605  26.280 -12.843  1.00  0.00      A    N
ATOM   1318  HN  GLN A  90     -16.209  25.769 -12.237  1.00  0.00      A    H
ATOM   1319  CA  GLN A  90     -15.836  27.671 -13.006  1.00  0.00      A    C
ATOM   1320  HA  GLN A  90     -15.452  27.875 -13.995  1.00  0.00      A    H
ATOM   1321  CB  GLN A  90     -17.306  27.969 -12.723  1.00  0.00      A    C
ATOM   1322  HB1 GLN A  90     -17.544  27.796 -11.652  1.00  0.00      A    H
ATOM   1323  HB2 GLN A  90     -17.407  29.046 -12.980  1.00  0.00      A    H
ATOM   1324  CG  GLN A  90     -18.319  27.219 -13.637  1.00  0.00      A    C
ATOM   1325  HG1 GLN A  90     -18.246  26.111 -13.673  1.00  0.00      A    H
ATOM   1326  HG2 GLN A  90     -19.365  27.490 -13.378  1.00  0.00      A    H
ATOM   1327  CD  GLN A  90     -18.160  27.670 -15.074  1.00  0.00      A    C
ATOM   1328  OE1 GLN A  90     -18.059  28.882 -15.373  1.00  0.00      A    O
ATOM   1329  NE2 GLN A  90     -18.103  26.772 -16.070  1.00  0.00      A    N
ATOM   1330 HE21 GLN A  90     -18.246  27.164 -16.979  1.00  0.00      A    H
ATOM   1331 HE22 GLN A  90     -18.383  25.821 -15.938  1.00  0.00      A    H
ATOM   1332  C   GLN A  90     -15.040  28.427 -11.976  1.00  0.00      A    C
ATOM   1333  O   GLN A  90     -14.518  29.550 -12.279  1.00  0.00      A    O
ATOM   1334  N   ASN A  91     -14.942  27.918 -10.732  1.00  0.00      A    N
ATOM   1335  HN  ASN A  91     -15.329  27.038 -10.465  1.00  0.00      A    H
ATOM   1336  CA  ASN A  91     -14.147  28.572  -9.652  1.00  0.00      A    C
ATOM   1337  HA  ASN A  91     -14.158  29.640  -9.812  1.00  0.00      A    H
ATOM   1338  CB  ASN A  91     -14.800  28.336  -8.268  1.00  0.00      A    C
ATOM   1339  HB1 ASN A  91     -15.900  28.479  -8.332  1.00  0.00      A    H
ATOM   1340  HB2 ASN A  91     -14.748  27.287  -7.903  1.00  0.00      A    H
ATOM   1341  CG  ASN A  91     -14.259  29.306  -7.237  1.00  0.00      A    C
ATOM   1342  OD1 ASN A  91     -13.287  30.070  -7.485  1.00  0.00      A    O
ATOM   1343  ND2 ASN A  91     -14.792  29.249  -6.027  1.00  0.00      A    N
ATOM   1344 HD21 ASN A  91     -14.647  29.918  -5.298  1.00  0.00      A    H
ATOM   1345 HD22 ASN A  91     -15.591  28.652  -5.962  1.00  0.00      A    H
ATOM   1346  C   ASN A  91     -12.645  28.170  -9.751  1.00  0.00      A    C
ATOM   1347  O   ASN A  91     -11.777  28.854 -10.264  1.00  0.00      A    O
ATOM   1348  N   GLY A  92     -12.254  26.978  -9.121  1.00  0.00      A    N
ATOM   1349  HN  GLY A  92     -12.864  26.414  -8.571  1.00  0.00      A    H
ATOM   1350  CA  GLY A  92     -10.874  26.695  -8.906  1.00  0.00      A    C
ATOM   1351  HA1 GLY A  92     -10.201  27.523  -9.073  1.00  0.00      A    H
ATOM   1352  HA2 GLY A  92     -10.760  26.217  -7.944  1.00  0.00      A    H
ATOM   1353  C   GLY A  92     -10.378  25.598  -9.851  1.00  0.00      A    C
ATOM   1354  O   GLY A  92     -10.200  25.852 -11.014  1.00  0.00      A    O
ATOM   1355  N   GLY A  93     -10.074  24.416  -9.339  1.00  0.00      A    N
ATOM   1356  HN  GLY A  93     -10.398  24.205  -8.420  1.00  0.00      A    H
ATOM   1357  CA  GLY A  93      -9.340  23.364  -9.984  1.00  0.00      A    C
ATOM   1358  HA1 GLY A  93     -10.086  22.626 -10.238  1.00  0.00      A    H
ATOM   1359  HA2 GLY A  93      -8.749  23.687 -10.828  1.00  0.00      A    H
ATOM   1360  C   GLY A  93      -8.472  22.608  -8.994  1.00  0.00      A    C
ATOM   1361  O   GLY A  93      -7.797  23.262  -8.229  1.00  0.00      A    O
ATOM   1362  N   LEU A  94      -8.612  21.265  -8.941  1.00  0.00      A    N
ATOM   1363  HN  LEU A  94      -9.158  20.826  -9.650  1.00  0.00      A    H
ATOM   1364  CA  LEU A  94      -8.187  20.457  -7.821  1.00  0.00      A    C
ATOM   1365  HA  LEU A  94      -8.851  20.707  -7.007  1.00  0.00      A    H
ATOM   1366  CB  LEU A  94      -8.504  18.938  -8.077  1.00  0.00      A    C
ATOM   1367  HB1 LEU A  94      -7.823  18.632  -8.899  1.00  0.00      A    H
ATOM   1368  HB2 LEU A  94      -8.282  18.340  -7.167  1.00  0.00      A    H
ATOM   1369  CG  LEU A  94      -9.981  18.755  -8.382  1.00  0.00      A    C
ATOM   1370  HG  LEU A  94     -10.684  19.475  -7.911  1.00  0.00      A    H
ATOM   1371  CD1 LEU A  94     -10.094  18.772  -9.960  1.00  0.00      A    C
ATOM   1372 HD11 LEU A  94      -9.199  18.257 -10.371  1.00  0.00      A    H
ATOM   1373 HD12 LEU A  94     -11.032  18.246 -10.238  1.00  0.00      A    H
ATOM   1374 HD13 LEU A  94     -10.047  19.797 -10.386  1.00  0.00      A    H
ATOM   1375  CD2 LEU A  94     -10.580  17.385  -7.773  1.00  0.00      A    C
ATOM   1376 HD21 LEU A  94     -10.157  16.482  -8.263  1.00  0.00      A    H
ATOM   1377 HD22 LEU A  94     -10.395  17.210  -6.691  1.00  0.00      A    H
ATOM   1378 HD23 LEU A  94     -11.663  17.437  -8.014  1.00  0.00      A    H
ATOM   1379  C   LEU A  94      -6.728  20.545  -7.265  1.00  0.00      A    C
ATOM   1380  O   LEU A  94      -5.707  20.399  -7.962  1.00  0.00      A    O
ATOM   1381  N   THR A  95      -6.560  20.709  -5.948  1.00  0.00      A    N
ATOM   1382  HN  THR A  95      -7.375  20.869  -5.396  1.00  0.00      A    H
ATOM   1383  CA  THR A  95      -5.355  20.386  -5.167  1.00  0.00      A    C
ATOM   1384  HA  THR A  95      -4.467  20.753  -5.662  1.00  0.00      A    H
ATOM   1385  CB  THR A  95      -5.324  20.977  -3.728  1.00  0.00      A    C
ATOM   1386  HB  THR A  95      -4.311  20.841  -3.292  1.00  0.00      A    H
ATOM   1387  OG1 THR A  95      -6.378  20.353  -2.943  1.00  0.00      A    O
ATOM   1388  HG1 THR A  95      -7.216  20.589  -3.347  1.00  0.00      A    H
ATOM   1389  CG2 THR A  95      -5.599  22.436  -3.824  1.00  0.00      A    C
ATOM   1390 HG21 THR A  95      -5.435  22.989  -2.874  1.00  0.00      A    H
ATOM   1391 HG22 THR A  95      -4.944  22.965  -4.550  1.00  0.00      A    H
ATOM   1392 HG23 THR A  95      -6.676  22.619  -4.026  1.00  0.00      A    H
ATOM   1393  C   THR A  95      -5.165  18.820  -5.026  1.00  0.00      A    C
ATOM   1394  O   THR A  95      -6.004  17.952  -5.094  1.00  0.00      A    O
ATOM   1395  N   THR A  96      -3.973  18.464  -4.580  1.00  0.00      A    N
ATOM   1396  HN  THR A  96      -3.250  19.111  -4.348  1.00  0.00      A    H
ATOM   1397  CA  THR A  96      -3.519  17.026  -4.386  1.00  0.00      A    C
ATOM   1398  HA  THR A  96      -4.335  16.444  -4.788  1.00  0.00      A    H
ATOM   1399  CB  THR A  96      -2.234  16.639  -5.058  1.00  0.00      A    C
ATOM   1400  HB  THR A  96      -2.045  15.545  -5.063  1.00  0.00      A    H
ATOM   1401  OG1 THR A  96      -1.170  17.423  -4.480  1.00  0.00      A    O
ATOM   1402  HG1 THR A  96      -1.305  18.324  -4.782  1.00  0.00      A    H
ATOM   1403  CG2 THR A  96      -2.345  17.196  -6.488  1.00  0.00      A    C
ATOM   1404 HG21 THR A  96      -3.135  16.630  -7.028  1.00  0.00      A    H
ATOM   1405 HG22 THR A  96      -2.418  18.305  -6.482  1.00  0.00      A    H
ATOM   1406 HG23 THR A  96      -1.418  17.075  -7.088  1.00  0.00      A    H
ATOM   1407  C   THR A  96      -3.449  16.538  -2.929  1.00  0.00      A    C
ATOM   1408  O   THR A  96      -3.376  17.315  -1.943  1.00  0.00      A    O
ATOM   1409  N   GLU A  97      -3.368  15.186  -2.720  1.00  0.00      A    N
ATOM   1410  HN  GLU A  97      -3.513  14.507  -3.435  1.00  0.00      A    H
ATOM   1411  CA  GLU A  97      -3.295  14.648  -1.367  1.00  0.00      A    C
ATOM   1412  HA  GLU A  97      -4.034  15.130  -0.743  1.00  0.00      A    H
ATOM   1413  CB  GLU A  97      -3.583  13.188  -1.220  1.00  0.00      A    C
ATOM   1414  HB1 GLU A  97      -2.888  12.492  -1.737  1.00  0.00      A    H
ATOM   1415  HB2 GLU A  97      -3.534  12.856  -0.161  1.00  0.00      A    H
ATOM   1416  CG  GLU A  97      -5.013  12.949  -1.696  1.00  0.00      A    C
ATOM   1417  HG1 GLU A  97      -5.660  13.628  -1.099  1.00  0.00      A    H
ATOM   1418  HG2 GLU A  97      -5.122  13.400  -2.706  1.00  0.00      A    H
ATOM   1419  CD  GLU A  97      -5.581  11.501  -1.621  1.00  0.00      A    C
ATOM   1420  OE1 GLU A  97      -5.884  10.791  -2.655  1.00  0.00      A    O
ATOM   1421  OE2 GLU A  97      -5.648  10.946  -0.519  1.00  0.00      A    O
ATOM   1422  C   GLU A  97      -2.028  14.947  -0.635  1.00  0.00      A    C
ATOM   1423  O   GLU A  97      -2.078  14.807   0.615  1.00  0.00      A    O
ATOM   1424  N   ASP A  98      -0.922  15.328  -1.250  1.00  0.00      A    N
ATOM   1425  HN  ASP A  98      -0.831  15.408  -2.239  1.00  0.00      A    H
ATOM   1426  CA  ASP A  98       0.269  15.804  -0.669  1.00  0.00      A    C
ATOM   1427  HA  ASP A  98       0.569  15.087   0.081  1.00  0.00      A    H
ATOM   1428  CB  ASP A  98       1.301  16.012  -1.823  1.00  0.00      A    C
ATOM   1429  HB1 ASP A  98       0.828  16.572  -2.658  1.00  0.00      A    H
ATOM   1430  HB2 ASP A  98       2.210  16.515  -1.429  1.00  0.00      A    H
ATOM   1431  CG  ASP A  98       1.803  14.698  -2.370  1.00  0.00      A    C
ATOM   1432  OD1 ASP A  98       2.402  13.955  -1.520  1.00  0.00      A    O
ATOM   1433  OD2 ASP A  98       1.660  14.392  -3.531  1.00  0.00      A    O
ATOM   1434  C   ASP A  98       0.077  17.163   0.039  1.00  0.00      A    C
ATOM   1435  O   ASP A  98       0.579  17.348   1.152  1.00  0.00      A    O
ATOM   1436  N   ALA A  99      -0.741  18.060  -0.471  1.00  0.00      A    N
ATOM   1437  HN  ALA A  99      -1.171  17.786  -1.327  1.00  0.00      A    H
ATOM   1438  CA  ALA A  99      -1.144  19.315   0.145  1.00  0.00      A    C
ATOM   1439  HA  ALA A  99      -0.404  19.820   0.748  1.00  0.00      A    H
ATOM   1440  CB  ALA A  99      -1.362  20.303  -1.027  1.00  0.00      A    C
ATOM   1441  HB1 ALA A  99      -1.725  21.244  -0.562  1.00  0.00      A    H
ATOM   1442  HB2 ALA A  99      -0.456  20.415  -1.659  1.00  0.00      A    H
ATOM   1443  HB3 ALA A  99      -2.217  20.100  -1.706  1.00  0.00      A    H
ATOM   1444  C   ALA A  99      -2.291  19.149   1.092  1.00  0.00      A    C
ATOM   1445  O   ALA A  99      -1.991  19.492   2.232  1.00  0.00      A    O
ATOM   1446  N   TYR A 100      -3.430  18.691   0.656  1.00  0.00      A    N
ATOM   1447  HN  TYR A 100      -3.517  18.421  -0.300  1.00  0.00      A    H
ATOM   1448  CA  TYR A 100      -4.607  18.829   1.395  1.00  0.00      A    C
ATOM   1449  HA  TYR A 100      -4.451  19.270   2.368  1.00  0.00      A    H
ATOM   1450  CB  TYR A 100      -5.610  19.854   0.702  1.00  0.00      A    C
ATOM   1451  HB1 TYR A 100      -4.895  20.533   0.190  1.00  0.00      A    H
ATOM   1452  HB2 TYR A 100      -6.199  19.316  -0.072  1.00  0.00      A    H
ATOM   1453  CG  TYR A 100      -6.642  20.587   1.550  1.00  0.00      A    C
ATOM   1454  CD1 TYR A 100      -6.150  21.686   2.308  1.00  0.00      A    C
ATOM   1455  HD1 TYR A 100      -5.088  21.883   2.297  1.00  0.00      A    H
ATOM   1456  CE1 TYR A 100      -7.054  22.409   3.196  1.00  0.00      A    C
ATOM   1457  HE1 TYR A 100      -6.589  23.246   3.695  1.00  0.00      A    H
ATOM   1458  CZ  TYR A 100      -8.457  22.191   3.052  1.00  0.00      A    C
ATOM   1459  OH  TYR A 100      -9.449  22.890   3.887  1.00  0.00      A    O
ATOM   1460  HH  TYR A 100     -10.037  22.203   4.209  1.00  0.00      A    H
ATOM   1461  CD2 TYR A 100      -8.036  20.380   1.487  1.00  0.00      A    C
ATOM   1462  HD2 TYR A 100      -8.405  19.554   0.898  1.00  0.00      A    H
ATOM   1463  CE2 TYR A 100      -8.942  21.198   2.211  1.00  0.00      A    C
ATOM   1464  HE2 TYR A 100     -10.002  20.999   2.258  1.00  0.00      A    H
ATOM   1465  C   TYR A 100      -5.269  17.491   1.576  1.00  0.00      A    C
ATOM   1466  O   TYR A 100      -6.295  17.298   0.991  1.00  0.00      A    O
ATOM   1467  N   PRO A 101      -4.775  16.562   2.300  1.00  0.00      A    N
ATOM   1468  CD  PRO A 101      -3.501  16.749   3.089  1.00  0.00      A    C
ATOM   1469  HD1 PRO A 101      -3.431  17.725   3.616  1.00  0.00      A    H
ATOM   1470  HD2 PRO A 101      -2.563  16.624   2.507  1.00  0.00      A    H
ATOM   1471  CA  PRO A 101      -5.331  15.287   2.566  1.00  0.00      A    C
ATOM   1472  HA  PRO A 101      -5.651  14.753   1.683  1.00  0.00      A    H
ATOM   1473  CB  PRO A 101      -4.287  14.459   3.229  1.00  0.00      A    C
ATOM   1474  HB1 PRO A 101      -4.638  13.715   3.975  1.00  0.00      A    H
ATOM   1475  HB2 PRO A 101      -3.510  13.995   2.585  1.00  0.00      A    H
ATOM   1476  CG  PRO A 101      -3.536  15.555   4.012  1.00  0.00      A    C
ATOM   1477  HG1 PRO A 101      -4.038  15.892   4.944  1.00  0.00      A    H
ATOM   1478  HG2 PRO A 101      -2.501  15.213   4.224  1.00  0.00      A    H
ATOM   1479  C   PRO A 101      -6.546  15.355   3.506  1.00  0.00      A    C
ATOM   1480  O   PRO A 101      -6.823  16.386   4.157  1.00  0.00      A    O
ATOM   1481  N   TYR A 102      -7.266  14.267   3.606  1.00  0.00      A    N
ATOM   1482  HN  TYR A 102      -6.795  13.516   3.151  1.00  0.00      A    H
ATOM   1483  CA  TYR A 102      -8.468  14.012   4.386  1.00  0.00      A    C
ATOM   1484  HA  TYR A 102      -9.074  14.892   4.227  1.00  0.00      A    H
ATOM   1485  CB  TYR A 102      -9.129  12.710   3.928  1.00  0.00      A    C
ATOM   1486  HB1 TYR A 102      -8.971  12.558   2.839  1.00  0.00      A    H
ATOM   1487  HB2 TYR A 102      -8.674  11.801   4.376  1.00  0.00      A    H
ATOM   1488  CG  TYR A 102     -10.600  12.720   4.228  1.00  0.00      A    C
ATOM   1489  CD1 TYR A 102     -11.389  13.394   3.265  1.00  0.00      A    C
ATOM   1490  HD1 TYR A 102     -10.989  13.841   2.367  1.00  0.00      A    H
ATOM   1491  CE1 TYR A 102     -12.719  13.711   3.554  1.00  0.00      A    C
ATOM   1492  HE1 TYR A 102     -13.348  14.153   2.796  1.00  0.00      A    H
ATOM   1493  CZ  TYR A 102     -13.326  13.186   4.682  1.00  0.00      A    C
ATOM   1494  OH  TYR A 102     -14.698  13.327   4.854  1.00  0.00      A    O
ATOM   1495  HH  TYR A 102     -14.861  13.428   5.795  1.00  0.00      A    H
ATOM   1496  CD2 TYR A 102     -11.179  12.288   5.360  1.00  0.00      A    C
ATOM   1497  HD2 TYR A 102     -10.664  11.843   6.198  1.00  0.00      A    H
ATOM   1498  CE2 TYR A 102     -12.552  12.498   5.581  1.00  0.00      A    C
ATOM   1499  HE2 TYR A 102     -12.867  12.033   6.504  1.00  0.00      A    H
ATOM   1500  C   TYR A 102      -8.335  14.032   5.905  1.00  0.00      A    C
ATOM   1501  O   TYR A 102      -7.487  13.253   6.426  1.00  0.00      A    O
ATOM   1502  N   THR A 103      -9.180  14.834   6.548  1.00  0.00      A    N
ATOM   1503  HN  THR A 103      -9.733  15.513   6.072  1.00  0.00      A    H
ATOM   1504  CA  THR A 103      -9.129  14.895   8.008  1.00  0.00      A    C
ATOM   1505  HA  THR A 103      -8.166  14.508   8.306  1.00  0.00      A    H
ATOM   1506  CB  THR A 103      -9.018  16.243   8.615  1.00  0.00      A    C
ATOM   1507  HB  THR A 103      -9.014  16.197   9.725  1.00  0.00      A    H
ATOM   1508  OG1 THR A 103     -10.056  17.136   8.229  1.00  0.00      A    O
ATOM   1509  HG1 THR A 103      -9.928  17.239   7.283  1.00  0.00      A    H
ATOM   1510  CG2 THR A 103      -7.665  16.887   8.345  1.00  0.00      A    C
ATOM   1511 HG21 THR A 103      -6.790  16.413   8.839  1.00  0.00      A    H
ATOM   1512 HG22 THR A 103      -7.464  16.854   7.253  1.00  0.00      A    H
ATOM   1513 HG23 THR A 103      -7.691  17.944   8.684  1.00  0.00      A    H
ATOM   1514  C   THR A 103     -10.310  14.155   8.610  1.00  0.00      A    C
ATOM   1515  O   THR A 103     -10.100  13.108   9.278  1.00  0.00      A    O
ATOM   1516  N   ALA A 104     -11.551  14.575   8.352  1.00  0.00      A    N
ATOM   1517  HN  ALA A 104     -11.588  15.454   7.883  1.00  0.00      A    H
ATOM   1518  CA  ALA A 104     -12.600  13.933   9.010  1.00  0.00      A    C
ATOM   1519  HA  ALA A 104     -12.471  12.873   8.849  1.00  0.00      A    H
ATOM   1520  CB  ALA A 104     -12.578  14.259  10.518  1.00  0.00      A    C
ATOM   1521  HB1 ALA A 104     -13.499  13.798  10.934  1.00  0.00      A    H
ATOM   1522  HB2 ALA A 104     -11.692  13.821  11.026  1.00  0.00      A    H
ATOM   1523  HB3 ALA A 104     -12.541  15.360  10.664  1.00  0.00      A    H
ATOM   1524  C   ALA A 104     -13.906  14.321   8.413  1.00  0.00      A    C
ATOM   1525  O   ALA A 104     -14.602  13.518   7.791  1.00  0.00      A    O
ATOM   1526  N   GLN A 105     -14.346  15.602   8.674  1.00  0.00      A    N
ATOM   1527  HN  GLN A 105     -13.678  16.149   9.171  1.00  0.00      A    H
ATOM   1528  CA  GLN A 105     -15.520  16.206   8.299  1.00  0.00      A    C
ATOM   1529  HA  GLN A 105     -16.037  15.632   7.544  1.00  0.00      A    H
ATOM   1530  CB  GLN A 105     -16.426  16.487   9.573  1.00  0.00      A    C
ATOM   1531  HB1 GLN A 105     -15.837  17.236  10.144  1.00  0.00      A    H
ATOM   1532  HB2 GLN A 105     -17.407  16.931   9.298  1.00  0.00      A    H
ATOM   1533  CG  GLN A 105     -16.643  15.313  10.558  1.00  0.00      A    C
ATOM   1534  HG1 GLN A 105     -16.749  14.347  10.018  1.00  0.00      A    H
ATOM   1535  HG2 GLN A 105     -15.715  15.244  11.165  1.00  0.00      A    H
ATOM   1536  CD  GLN A 105     -17.701  15.503  11.579  1.00  0.00      A    C
ATOM   1537  OE1 GLN A 105     -18.297  14.467  11.998  1.00  0.00      A    O
ATOM   1538  NE2 GLN A 105     -17.972  16.681  12.152  1.00  0.00      A    N
ATOM   1539 HE21 GLN A 105     -18.473  16.584  13.012  1.00  0.00      A    H
ATOM   1540 HE22 GLN A 105     -17.613  17.472  11.657  1.00  0.00      A    H
ATOM   1541  C   GLN A 105     -15.164  17.536   7.638  1.00  0.00      A    C
ATOM   1542  O   GLN A 105     -14.196  17.676   6.903  1.00  0.00      A    O
ATOM   1543  N   ASP A 106     -16.076  18.539   7.767  1.00  0.00      A    N
ATOM   1544  HN  ASP A 106     -16.920  18.312   8.247  1.00  0.00      A    H
ATOM   1545  CA  ASP A 106     -16.038  19.883   7.113  1.00  0.00      A    C
ATOM   1546  HA  ASP A 106     -15.380  19.895   6.256  1.00  0.00      A    H
ATOM   1547  CB  ASP A 106     -17.410  20.323   6.548  1.00  0.00      A    C
ATOM   1548  HB1 ASP A 106     -17.278  21.230   5.919  1.00  0.00      A    H
ATOM   1549  HB2 ASP A 106     -17.798  19.492   5.921  1.00  0.00      A    H
ATOM   1550  CG  ASP A 106     -18.414  20.695   7.589  1.00  0.00      A    C
ATOM   1551  OD1 ASP A 106     -18.453  21.866   7.982  1.00  0.00      A    O
ATOM   1552  OD2 ASP A 106     -19.053  19.786   8.195  1.00  0.00      A    O
ATOM   1553  C   ASP A 106     -15.503  20.865   8.145  1.00  0.00      A    C
ATOM   1554  O   ASP A 106     -15.847  20.843   9.341  1.00  0.00      A    O
ATOM   1555  N   GLY A 107     -14.616  21.713   7.688  1.00  0.00      A    N
ATOM   1556  HN  GLY A 107     -14.239  21.678   6.765  1.00  0.00      A    H
ATOM   1557  CA  GLY A 107     -14.090  22.756   8.528  1.00  0.00      A    C
ATOM   1558  HA1 GLY A 107     -14.811  23.102   9.253  1.00  0.00      A    H
ATOM   1559  HA2 GLY A 107     -13.331  22.288   9.138  1.00  0.00      A    H
ATOM   1560  C   GLY A 107     -13.507  23.951   7.824  1.00  0.00      A    C
ATOM   1561  O   GLY A 107     -12.452  24.378   8.149  1.00  0.00      A    O
ATOM   1562  N   ALA A 108     -14.375  24.565   6.906  1.00  0.00      A    N
ATOM   1563  HN  ALA A 108     -15.279  24.190   6.717  1.00  0.00      A    H
ATOM   1564  CA  ALA A 108     -14.082  25.687   6.064  1.00  0.00      A    C
ATOM   1565  HA  ALA A 108     -14.904  25.594   5.369  1.00  0.00      A    H
ATOM   1566  CB  ALA A 108     -13.972  26.901   6.918  1.00  0.00      A    C
ATOM   1567  HB1 ALA A 108     -14.742  27.062   7.703  1.00  0.00      A    H
ATOM   1568  HB2 ALA A 108     -12.969  26.898   7.396  1.00  0.00      A    H
ATOM   1569  HB3 ALA A 108     -14.080  27.821   6.304  1.00  0.00      A    H
ATOM   1570  C   ALA A 108     -12.816  25.679   5.190  1.00  0.00      A    C
ATOM   1571  O   ALA A 108     -11.908  24.848   5.386  1.00  0.00      A    O
ATOM   1572  N   CYS A 109     -12.672  26.662   4.233  1.00  0.00      A    N
ATOM   1573  HN  CYS A 109     -13.251  27.472   4.188  1.00  0.00      A    H
ATOM   1574  CA  CYS A 109     -11.659  26.642   3.236  1.00  0.00      A    C
ATOM   1575  HA  CYS A 109     -11.641  25.593   2.979  1.00  0.00      A    H
ATOM   1576  CB  CYS A 109     -12.082  27.675   2.117  1.00  0.00      A    C
ATOM   1577  HB1 CYS A 109     -13.180  27.663   1.948  1.00  0.00      A    H
ATOM   1578  HB2 CYS A 109     -11.791  28.692   2.456  1.00  0.00      A    H
ATOM   1579  SG  CYS A 109     -11.181  27.239   0.524  1.00  0.00      A    S
ATOM   1580  C   CYS A 109     -10.234  26.990   3.651  1.00  0.00      A    C
ATOM   1581  O   CYS A 109      -9.777  28.087   3.574  1.00  0.00      A    O
ATOM   1582  N   ASP A 110      -9.447  26.015   4.139  1.00  0.00      A    N
ATOM   1583  HN  ASP A 110      -9.881  25.146   4.365  1.00  0.00      A    H
ATOM   1584  CA  ASP A 110      -8.021  26.150   4.415  1.00  0.00      A    C
ATOM   1585  HA  ASP A 110      -7.827  27.103   4.886  1.00  0.00      A    H
ATOM   1586  CB  ASP A 110      -7.518  25.201   5.552  1.00  0.00      A    C
ATOM   1587  HB1 ASP A 110      -8.262  25.227   6.377  1.00  0.00      A    H
ATOM   1588  HB2 ASP A 110      -7.464  24.136   5.243  1.00  0.00      A    H
ATOM   1589  CG  ASP A 110      -6.165  25.526   5.999  1.00  0.00      A    C
ATOM   1590  OD1 ASP A 110      -5.809  26.658   6.275  1.00  0.00      A    O
ATOM   1591  OD2 ASP A 110      -5.245  24.628   5.977  1.00  0.00      A    O
ATOM   1592  C   ASP A 110      -7.202  26.104   3.112  1.00  0.00      A    C
ATOM   1593  O   ASP A 110      -6.018  26.435   3.041  1.00  0.00      A    O
ATOM   1594  N   SER A 111      -7.795  25.680   1.994  1.00  0.00      A    N
ATOM   1595  HN  SER A 111      -8.759  25.437   1.914  1.00  0.00      A    H
ATOM   1596  CA  SER A 111      -7.138  25.412   0.676  1.00  0.00      A    C
ATOM   1597  HA  SER A 111      -6.137  25.058   0.874  1.00  0.00      A    H
ATOM   1598  CB  SER A 111      -7.877  24.351  -0.147  1.00  0.00      A    C
ATOM   1599  HB1 SER A 111      -7.479  24.197  -1.173  1.00  0.00      A    H
ATOM   1600  HB2 SER A 111      -7.671  23.343   0.273  1.00  0.00      A    H
ATOM   1601  OG  SER A 111      -9.273  24.399  -0.120  1.00  0.00      A    O
ATOM   1602  HG1 SER A 111      -9.583  24.729  -0.967  1.00  0.00      A    H
ATOM   1603  C   SER A 111      -6.911  26.613  -0.165  1.00  0.00      A    C
ATOM   1604  O   SER A 111      -5.941  26.538  -0.920  1.00  0.00      A    O
ATOM   1605  N   GLU A 112      -7.635  27.719  -0.006  1.00  0.00      A    N
ATOM   1606  HN  GLU A 112      -8.415  27.780   0.612  1.00  0.00      A    H
ATOM   1607  CA  GLU A 112      -7.387  28.883  -0.836  1.00  0.00      A    C
ATOM   1608  HA  GLU A 112      -7.326  28.531  -1.855  1.00  0.00      A    H
ATOM   1609  CB  GLU A 112      -8.639  29.723  -0.856  1.00  0.00      A    C
ATOM   1610  HB1 GLU A 112      -8.586  30.413  -1.725  1.00  0.00      A    H
ATOM   1611  HB2 GLU A 112      -9.578  29.160  -1.047  1.00  0.00      A    H
ATOM   1612  CG  GLU A 112      -8.871  30.566   0.387  1.00  0.00      A    C
ATOM   1613  HG1 GLU A 112      -9.053  29.886   1.246  1.00  0.00      A    H
ATOM   1614  HG2 GLU A 112      -7.936  31.164   0.437  1.00  0.00      A    H
ATOM   1615  CD  GLU A 112     -10.089  31.511   0.142  1.00  0.00      A    C
ATOM   1616  OE1 GLU A 112     -10.082  32.685   0.641  1.00  0.00      A    O
ATOM   1617  OE2 GLU A 112     -11.049  31.135  -0.571  1.00  0.00      A    O
ATOM   1618  C   GLU A 112      -6.172  29.597  -0.424  1.00  0.00      A    C
ATOM   1619  O   GLU A 112      -5.661  30.417  -1.183  1.00  0.00      A    O
ATOM   1620  N   LYS A 113      -5.608  29.339   0.804  1.00  0.00      A    N
ATOM   1621  HN  LYS A 113      -5.992  28.597   1.348  1.00  0.00      A    H
ATOM   1622  CA  LYS A 113      -4.394  29.990   1.268  1.00  0.00      A    C
ATOM   1623  HA  LYS A 113      -4.380  31.014   0.926  1.00  0.00      A    H
ATOM   1624  CB  LYS A 113      -4.266  29.885   2.851  1.00  0.00      A    C
ATOM   1625  HB1 LYS A 113      -4.464  28.838   3.169  1.00  0.00      A    H
ATOM   1626  HB2 LYS A 113      -3.226  30.149   3.139  1.00  0.00      A    H
ATOM   1627  CG  LYS A 113      -5.309  30.823   3.419  1.00  0.00      A    C
ATOM   1628  HG1 LYS A 113      -5.250  31.892   3.123  1.00  0.00      A    H
ATOM   1629  HG2 LYS A 113      -6.296  30.557   2.984  1.00  0.00      A    H
ATOM   1630  CD  LYS A 113      -5.523  30.609   4.929  1.00  0.00      A    C
ATOM   1631  HD1 LYS A 113      -5.987  29.605   5.030  1.00  0.00      A    H
ATOM   1632  HD2 LYS A 113      -4.594  30.559   5.536  1.00  0.00      A    H
ATOM   1633  CE  LYS A 113      -6.414  31.636   5.594  1.00  0.00      A    C
ATOM   1634  HE1 LYS A 113      -6.078  32.681   5.418  1.00  0.00      A    H
ATOM   1635  HE2 LYS A 113      -7.430  31.515   5.162  1.00  0.00      A    H
ATOM   1636  NZ  LYS A 113      -6.547  31.431   7.069  1.00  0.00      A    N
ATOM   1637  HZ1 LYS A 113      -6.970  30.495   7.234  1.00  0.00      A    H
ATOM   1638  HZ2 LYS A 113      -5.630  31.336   7.550  1.00  0.00      A    H
ATOM   1639  HZ3 LYS A 113      -7.224  32.005   7.611  1.00  0.00      A    H
ATOM   1640  C   LYS A 113      -3.118  29.331   0.653  1.00  0.00      A    C
ATOM   1641  O   LYS A 113      -1.990  29.817   0.875  1.00  0.00      A    O
ATOM   1642  N   LEU A 114      -3.279  28.230  -0.099  1.00  0.00      A    N
ATOM   1643  HN  LEU A 114      -4.163  27.778  -0.178  1.00  0.00      A    H
ATOM   1644  CA  LEU A 114      -2.168  27.573  -0.760  1.00  0.00      A    C
ATOM   1645  HA  LEU A 114      -1.204  27.880  -0.380  1.00  0.00      A    H
ATOM   1646  CB  LEU A 114      -2.277  26.026  -0.607  1.00  0.00      A    C
ATOM   1647  HB1 LEU A 114      -3.242  25.666  -1.024  1.00  0.00      A    H
ATOM   1648  HB2 LEU A 114      -1.433  25.660  -1.231  1.00  0.00      A    H
ATOM   1649  CG  LEU A 114      -2.298  25.575   0.875  1.00  0.00      A    C
ATOM   1650  HG  LEU A 114      -2.982  26.192   1.495  1.00  0.00      A    H
ATOM   1651  CD1 LEU A 114      -2.785  24.138   0.870  1.00  0.00      A    C
ATOM   1652 HD11 LEU A 114      -2.037  23.513   0.336  1.00  0.00      A    H
ATOM   1653 HD12 LEU A 114      -2.708  23.764   1.913  1.00  0.00      A    H
ATOM   1654 HD13 LEU A 114      -3.809  24.085   0.441  1.00  0.00      A    H
ATOM   1655  CD2 LEU A 114      -0.860  25.641   1.565  1.00  0.00      A    C
ATOM   1656 HD21 LEU A 114      -0.057  25.294   0.879  1.00  0.00      A    H
ATOM   1657 HD22 LEU A 114      -0.691  26.718   1.779  1.00  0.00      A    H
ATOM   1658 HD23 LEU A 114      -0.861  25.057   2.510  1.00  0.00      A    H
ATOM   1659  C   LEU A 114      -2.131  27.967  -2.193  1.00  0.00      A    C
ATOM   1660  O   LEU A 114      -3.006  28.693  -2.675  1.00  0.00      A    O
ATOM   1661  N   ASN A 115      -1.077  27.604  -2.947  1.00  0.00      A    N
ATOM   1662  HN  ASN A 115      -0.234  27.209  -2.590  1.00  0.00      A    H
ATOM   1663  CA  ASN A 115      -1.159  27.752  -4.410  1.00  0.00      A    C
ATOM   1664  HA  ASN A 115      -2.203  27.829  -4.674  1.00  0.00      A    H
ATOM   1665  CB  ASN A 115      -0.206  28.827  -5.087  1.00  0.00      A    C
ATOM   1666  HB1 ASN A 115       0.869  28.590  -4.932  1.00  0.00      A    H
ATOM   1667  HB2 ASN A 115      -0.292  28.880  -6.194  1.00  0.00      A    H
ATOM   1668  CG  ASN A 115      -0.574  30.152  -4.511  1.00  0.00      A    C
ATOM   1669  OD1 ASN A 115      -1.701  30.655  -4.527  1.00  0.00      A    O
ATOM   1670  ND2 ASN A 115       0.427  30.849  -3.985  1.00  0.00      A    N
ATOM   1671 HD21 ASN A 115       0.246  31.638  -3.397  1.00  0.00      A    H
ATOM   1672 HD22 ASN A 115       1.398  30.621  -4.057  1.00  0.00      A    H
ATOM   1673  C   ASN A 115      -0.734  26.399  -4.947  1.00  0.00      A    C
ATOM   1674  O   ASN A 115       0.398  26.222  -5.365  1.00  0.00      A    O
ATOM   1675  N   ALA A 116      -1.653  25.404  -4.749  1.00  0.00      A    N
ATOM   1676  HN  ALA A 116      -2.494  25.635  -4.264  1.00  0.00      A    H
ATOM   1677  CA  ALA A 116      -1.316  24.010  -4.924  1.00  0.00      A    C
ATOM   1678  HA  ALA A 116      -0.351  23.888  -5.394  1.00  0.00      A    H
ATOM   1679  CB  ALA A 116      -1.323  23.384  -3.484  1.00  0.00      A    C
ATOM   1680  HB1 ALA A 116      -2.282  23.651  -2.991  1.00  0.00      A    H
ATOM   1681  HB2 ALA A 116      -1.222  22.280  -3.564  1.00  0.00      A    H
ATOM   1682  HB3 ALA A 116      -0.541  23.855  -2.851  1.00  0.00      A    H
ATOM   1683  C   ALA A 116      -2.323  23.347  -5.873  1.00  0.00      A    C
ATOM   1684  O   ALA A 116      -2.466  22.121  -5.827  1.00  0.00      A    O
ATOM   1685  N   ALA A 117      -3.058  24.136  -6.614  1.00  0.00      A    N
ATOM   1686  HN  ALA A 117      -2.932  25.125  -6.616  1.00  0.00      A    H
ATOM   1687  CA  ALA A 117      -4.011  23.641  -7.551  1.00  0.00      A    C
ATOM   1688  HA  ALA A 117      -4.524  22.796  -7.116  1.00  0.00      A    H
ATOM   1689  CB  ALA A 117      -4.811  24.852  -7.968  1.00  0.00      A    C
ATOM   1690  HB1 ALA A 117      -4.245  25.713  -8.382  1.00  0.00      A    H
ATOM   1691  HB2 ALA A 117      -5.653  24.652  -8.664  1.00  0.00      A    H
ATOM   1692  HB3 ALA A 117      -5.311  25.151  -7.022  1.00  0.00      A    H
ATOM   1693  C   ALA A 117      -3.356  23.084  -8.812  1.00  0.00      A    C
ATOM   1694  O   ALA A 117      -2.545  23.753  -9.473  1.00  0.00      A    O
ATOM   1695  N   VAL A 118      -3.723  21.825  -9.180  1.00  0.00      A    N
ATOM   1696  HN  VAL A 118      -4.340  21.329  -8.574  1.00  0.00      A    H
ATOM   1697  CA  VAL A 118      -3.345  21.217 -10.429  1.00  0.00      A    C
ATOM   1698  HA  VAL A 118      -2.466  21.728 -10.792  1.00  0.00      A    H
ATOM   1699  CB  VAL A 118      -2.792  19.789 -10.069  1.00  0.00      A    C
ATOM   1700  HB  VAL A 118      -3.650  19.167  -9.734  1.00  0.00      A    H
ATOM   1701  CG1 VAL A 118      -2.198  18.984 -11.227  1.00  0.00      A    C
ATOM   1702 HG11 VAL A 118      -1.692  18.131 -10.726  1.00  0.00      A    H
ATOM   1703 HG12 VAL A 118      -2.944  18.501 -11.893  1.00  0.00      A    H
ATOM   1704 HG13 VAL A 118      -1.488  19.635 -11.782  1.00  0.00      A    H
ATOM   1705  CG2 VAL A 118      -1.646  19.817  -8.989  1.00  0.00      A    C
ATOM   1706 HG21 VAL A 118      -0.732  20.291  -9.406  1.00  0.00      A    H
ATOM   1707 HG22 VAL A 118      -1.939  20.362  -8.066  1.00  0.00      A    H
ATOM   1708 HG23 VAL A 118      -1.367  18.783  -8.695  1.00  0.00      A    H
ATOM   1709  C   VAL A 118      -4.347  21.109 -11.569  1.00  0.00      A    C
ATOM   1710  O   VAL A 118      -4.048  21.483 -12.726  1.00  0.00      A    O
ATOM   1711  N   VAL A 119      -5.519  20.550 -11.329  1.00  0.00      A    N
ATOM   1712  HN  VAL A 119      -5.582  20.174 -10.407  1.00  0.00      A    H
ATOM   1713  CA  VAL A 119      -6.235  19.961 -12.420  1.00  0.00      A    C
ATOM   1714  HA  VAL A 119      -5.534  19.710 -13.202  1.00  0.00      A    H
ATOM   1715  CB  VAL A 119      -6.983  18.713 -12.018  1.00  0.00      A    C
ATOM   1716  HB  VAL A 119      -7.606  19.104 -11.186  1.00  0.00      A    H
ATOM   1717  CG1 VAL A 119      -7.948  18.079 -13.105  1.00  0.00      A    C
ATOM   1718 HG11 VAL A 119      -8.218  17.011 -12.959  1.00  0.00      A    H
ATOM   1719 HG12 VAL A 119      -8.809  18.717 -13.401  1.00  0.00      A    H
ATOM   1720 HG13 VAL A 119      -7.302  18.174 -14.003  1.00  0.00      A    H
ATOM   1721  CG2 VAL A 119      -6.011  17.704 -11.568  1.00  0.00      A    C
ATOM   1722 HG21 VAL A 119      -6.655  16.829 -11.336  1.00  0.00      A    H
ATOM   1723 HG22 VAL A 119      -5.397  17.415 -12.447  1.00  0.00      A    H
ATOM   1724 HG23 VAL A 119      -5.375  18.066 -10.732  1.00  0.00      A    H
ATOM   1725  C   VAL A 119      -7.277  20.928 -13.059  1.00  0.00      A    C
ATOM   1726  O   VAL A 119      -8.268  21.336 -12.427  1.00  0.00      A    O
ATOM   1727  N   THR A 120      -7.042  21.350 -14.277  1.00  0.00      A    N
ATOM   1728  HN  THR A 120      -6.144  21.116 -14.642  1.00  0.00      A    H
ATOM   1729  CA  THR A 120      -7.906  22.299 -14.908  1.00  0.00      A    C
ATOM   1730  HA  THR A 120      -8.380  22.958 -14.195  1.00  0.00      A    H
ATOM   1731  CB  THR A 120      -7.193  23.290 -15.821  1.00  0.00      A    C
ATOM   1732  HB  THR A 120      -6.626  22.605 -16.488  1.00  0.00      A    H
ATOM   1733  OG1 THR A 120      -6.374  24.260 -15.208  1.00  0.00      A    O
ATOM   1734  HG1 THR A 120      -5.874  24.628 -15.940  1.00  0.00      A    H
ATOM   1735  CG2 THR A 120      -8.157  23.974 -16.761  1.00  0.00      A    C
ATOM   1736 HG21 THR A 120      -9.056  24.326 -16.211  1.00  0.00      A    H
ATOM   1737 HG22 THR A 120      -7.631  24.788 -17.305  1.00  0.00      A    H
ATOM   1738 HG23 THR A 120      -8.620  23.307 -17.519  1.00  0.00      A    H
ATOM   1739  C   THR A 120      -9.009  21.593 -15.659  1.00  0.00      A    C
ATOM   1740  O   THR A 120      -8.757  20.743 -16.512  1.00  0.00      A    O
ATOM   1741  N   ILE A 121     -10.309  21.864 -15.386  1.00  0.00      A    N
ATOM   1742  HN  ILE A 121     -10.501  22.395 -14.565  1.00  0.00      A    H
ATOM   1743  CA  ILE A 121     -11.390  21.128 -15.965  1.00  0.00      A    C
ATOM   1744  HA  ILE A 121     -11.048  20.146 -16.258  1.00  0.00      A    H
ATOM   1745  CB  ILE A 121     -12.569  21.046 -14.935  1.00  0.00      A    C
ATOM   1746  HB  ILE A 121     -12.963  22.073 -14.778  1.00  0.00      A    H
ATOM   1747  CG2 ILE A 121     -13.688  20.194 -15.498  1.00  0.00      A    C
ATOM   1748 HG21 ILE A 121     -14.364  19.910 -14.664  1.00  0.00      A    H
ATOM   1749 HG22 ILE A 121     -14.308  20.826 -16.170  1.00  0.00      A    H
ATOM   1750 HG23 ILE A 121     -13.338  19.264 -15.994  1.00  0.00      A    H
ATOM   1751  CG1 ILE A 121     -12.138  20.607 -13.587  1.00  0.00      A    C
ATOM   1752 HG11 ILE A 121     -11.364  21.297 -13.189  1.00  0.00      A    H
ATOM   1753 HG12 ILE A 121     -13.066  20.720 -12.987  1.00  0.00      A    H
ATOM   1754  CD  ILE A 121     -11.597  19.190 -13.454  1.00  0.00      A    C
ATOM   1755  HD1 ILE A 121     -11.356  19.034 -12.380  1.00  0.00      A    H
ATOM   1756  HD2 ILE A 121     -12.299  18.406 -13.809  1.00  0.00      A    H
ATOM   1757  HD3 ILE A 121     -10.621  19.143 -13.981  1.00  0.00      A    H
ATOM   1758  C   ILE A 121     -11.844  21.851 -17.223  1.00  0.00      A    C
ATOM   1759  O   ILE A 121     -12.089  23.036 -17.094  1.00  0.00      A    O
ATOM   1760  N   ASP A 122     -11.981  21.206 -18.370  1.00  0.00      A    N
ATOM   1761  HN  ASP A 122     -11.842  20.222 -18.443  1.00  0.00      A    H
ATOM   1762  CA  ASP A 122     -12.512  21.837 -19.530  1.00  0.00      A    C
ATOM   1763  HA  ASP A 122     -12.185  22.862 -19.434  1.00  0.00      A    H
ATOM   1764  CB  ASP A 122     -12.072  21.117 -20.806  1.00  0.00      A    C
ATOM   1765  HB1 ASP A 122     -12.486  20.086 -20.842  1.00  0.00      A    H
ATOM   1766  HB2 ASP A 122     -12.498  21.636 -21.690  1.00  0.00      A    H
ATOM   1767  CG  ASP A 122     -10.602  21.213 -20.976  1.00  0.00      A    C
ATOM   1768  OD1 ASP A 122     -10.165  22.334 -21.295  1.00  0.00      A    O
ATOM   1769  OD2 ASP A 122      -9.828  20.178 -20.797  1.00  0.00      A    O
ATOM   1770  C   ASP A 122     -14.028  21.926 -19.572  1.00  0.00      A    C
ATOM   1771  O   ASP A 122     -14.606  22.789 -20.208  1.00  0.00      A    O
ATOM   1772  N   GLY A 123     -14.768  21.029 -18.823  1.00  0.00      A    N
ATOM   1773  HN  GLY A 123     -14.220  20.514 -18.169  1.00  0.00      A    H
ATOM   1774  CA  GLY A 123     -16.240  21.214 -18.785  1.00  0.00      A    C
ATOM   1775  HA1 GLY A 123     -16.452  22.172 -18.334  1.00  0.00      A    H
ATOM   1776  HA2 GLY A 123     -16.611  21.241 -19.799  1.00  0.00      A    H
ATOM   1777  C   GLY A 123     -16.863  20.203 -17.838  1.00  0.00      A    C
ATOM   1778  O   GLY A 123     -16.307  19.420 -17.058  1.00  0.00      A    O
ATOM   1779  N   TYR A 124     -18.236  20.197 -17.993  1.00  0.00      A    N
ATOM   1780  HN  TYR A 124     -18.615  21.000 -18.445  1.00  0.00      A    H
ATOM   1781  CA  TYR A 124     -19.274  19.354 -17.308  1.00  0.00      A    C
ATOM   1782  HA  TYR A 124     -18.735  18.580 -16.781  1.00  0.00      A    H
ATOM   1783  CB  TYR A 124     -20.143  20.321 -16.516  1.00  0.00      A    C
ATOM   1784  HB1 TYR A 124     -19.458  20.874 -15.838  1.00  0.00      A    H
ATOM   1785  HB2 TYR A 124     -20.701  20.990 -17.205  1.00  0.00      A    H
ATOM   1786  CG  TYR A 124     -21.232  19.636 -15.661  1.00  0.00      A    C
ATOM   1787  CD1 TYR A 124     -20.966  18.567 -14.837  1.00  0.00      A    C
ATOM   1788  HD1 TYR A 124     -19.980  18.143 -14.718  1.00  0.00      A    H
ATOM   1789  CE1 TYR A 124     -22.002  18.065 -14.047  1.00  0.00      A    C
ATOM   1790  HE1 TYR A 124     -21.876  17.217 -13.391  1.00  0.00      A    H
ATOM   1791  CZ  TYR A 124     -23.311  18.575 -14.170  1.00  0.00      A    C
ATOM   1792  OH  TYR A 124     -24.422  18.123 -13.428  1.00  0.00      A    O
ATOM   1793  HH  TYR A 124     -25.064  18.835 -13.389  1.00  0.00      A    H
ATOM   1794  CD2 TYR A 124     -22.498  20.161 -15.769  1.00  0.00      A    C
ATOM   1795  HD2 TYR A 124     -22.740  21.008 -16.394  1.00  0.00      A    H
ATOM   1796  CE2 TYR A 124     -23.530  19.648 -15.012  1.00  0.00      A    C
ATOM   1797  HE2 TYR A 124     -24.528  20.056 -15.076  1.00  0.00      A    H
ATOM   1798  C   TYR A 124     -20.017  18.715 -18.360  1.00  0.00      A    C
ATOM   1799  O   TYR A 124     -20.358  19.265 -19.399  1.00  0.00      A    O
ATOM   1800  N   GLU A 125     -20.420  17.441 -18.166  1.00  0.00      A    N
ATOM   1801  HN  GLU A 125     -20.162  16.952 -17.336  1.00  0.00      A    H
ATOM   1802  CA  GLU A 125     -21.180  16.619 -19.104  1.00  0.00      A    C
ATOM   1803  HA  GLU A 125     -21.913  17.244 -19.592  1.00  0.00      A    H
ATOM   1804  CB  GLU A 125     -20.288  15.995 -20.204  1.00  0.00      A    C
ATOM   1805  HB1 GLU A 125     -19.651  16.834 -20.557  1.00  0.00      A    H
ATOM   1806  HB2 GLU A 125     -19.631  15.259 -19.694  1.00  0.00      A    H
ATOM   1807  CG  GLU A 125     -21.118  15.454 -21.362  1.00  0.00      A    C
ATOM   1808  HG1 GLU A 125     -21.581  14.496 -21.043  1.00  0.00      A    H
ATOM   1809  HG2 GLU A 125     -21.911  16.222 -21.490  1.00  0.00      A    H
ATOM   1810  CD  GLU A 125     -20.340  15.378 -22.683  1.00  0.00      A    C
ATOM   1811  OE1 GLU A 125     -20.157  16.463 -23.304  1.00  0.00      A    O
ATOM   1812  OE2 GLU A 125     -19.963  14.261 -23.073  1.00  0.00      A    O
ATOM   1813  C   GLU A 125     -21.969  15.573 -18.343  1.00  0.00      A    C
ATOM   1814  O   GLU A 125     -21.521  14.931 -17.422  1.00  0.00      A    O
ATOM   1815  N   GLN A 126     -23.295  15.434 -18.627  1.00  0.00      A    N
ATOM   1816  HN  GLN A 126     -23.673  15.889 -19.429  1.00  0.00      A    H
ATOM   1817  CA  GLN A 126     -24.166  14.512 -17.961  1.00  0.00      A    C
ATOM   1818  HA  GLN A 126     -23.696  14.070 -17.094  1.00  0.00      A    H
ATOM   1819  CB  GLN A 126     -25.513  15.145 -17.366  1.00  0.00      A    C
ATOM   1820  HB1 GLN A 126     -26.149  15.434 -18.230  1.00  0.00      A    H
ATOM   1821  HB2 GLN A 126     -26.090  14.463 -16.704  1.00  0.00      A    H
ATOM   1822  CG  GLN A 126     -25.268  16.384 -16.543  1.00  0.00      A    C
ATOM   1823  HG1 GLN A 126     -24.574  16.183 -15.699  1.00  0.00      A    H
ATOM   1824  HG2 GLN A 126     -24.677  17.149 -17.091  1.00  0.00      A    H
ATOM   1825  CD  GLN A 126     -26.541  17.068 -16.025  1.00  0.00      A    C
ATOM   1826  OE1 GLN A 126     -26.722  18.231 -16.291  1.00  0.00      A    O
ATOM   1827  NE2 GLN A 126     -27.384  16.307 -15.245  1.00  0.00      A    N
ATOM   1828 HE21 GLN A 126     -27.947  16.794 -14.578  1.00  0.00      A    H
ATOM   1829 HE22 GLN A 126     -27.181  15.333 -15.143  1.00  0.00      A    H
ATOM   1830  C   GLN A 126     -24.589  13.337 -18.797  1.00  0.00      A    C
ATOM   1831  O   GLN A 126     -24.604  13.356 -20.016  1.00  0.00      A    O
ATOM   1832  N   VAL A 127     -24.978  12.188 -18.108  1.00  0.00      A    N
ATOM   1833  HN  VAL A 127     -25.016  12.200 -17.112  1.00  0.00      A    H
ATOM   1834  CA  VAL A 127     -25.466  11.038 -18.729  1.00  0.00      A    C
ATOM   1835  HA  VAL A 127     -24.886  10.995 -19.640  1.00  0.00      A    H
ATOM   1836  CB  VAL A 127     -24.896   9.768 -18.027  1.00  0.00      A    C
ATOM   1837  HB  VAL A 127     -25.442   9.706 -17.061  1.00  0.00      A    H
ATOM   1838  CG1 VAL A 127     -25.218   8.516 -18.861  1.00  0.00      A    C
ATOM   1839 HG11 VAL A 127     -26.325   8.475 -18.937  1.00  0.00      A    H
ATOM   1840 HG12 VAL A 127     -24.779   8.614 -19.877  1.00  0.00      A    H
ATOM   1841 HG13 VAL A 127     -24.830   7.596 -18.375  1.00  0.00      A    H
ATOM   1842  CG2 VAL A 127     -23.401   9.848 -17.699  1.00  0.00      A    C
ATOM   1843 HG21 VAL A 127     -22.956  10.650 -18.326  1.00  0.00      A    H
ATOM   1844 HG22 VAL A 127     -23.153  10.020 -16.630  1.00  0.00      A    H
ATOM   1845 HG23 VAL A 127     -22.903   8.897 -17.983  1.00  0.00      A    H
ATOM   1846  C   VAL A 127     -27.014  11.096 -18.892  1.00  0.00      A    C
ATOM   1847  O   VAL A 127     -27.711  11.638 -18.023  1.00  0.00      A    O
ATOM   1848  N   PRO A 128     -27.616  10.612 -19.955  1.00  0.00      A    N
ATOM   1849  CD  PRO A 128     -26.909  10.557 -21.260  1.00  0.00      A    C
ATOM   1850  HD1 PRO A 128     -26.318   9.617 -21.259  1.00  0.00      A    H
ATOM   1851  HD2 PRO A 128     -26.249  11.444 -21.375  1.00  0.00      A    H
ATOM   1852  CA  PRO A 128     -29.051  10.526 -20.102  1.00  0.00      A    C
ATOM   1853  HA  PRO A 128     -29.410  11.543 -20.058  1.00  0.00      A    H
ATOM   1854  CB  PRO A 128     -29.157   9.982 -21.575  1.00  0.00      A    C
ATOM   1855  HB1 PRO A 128     -29.003   8.883 -21.613  1.00  0.00      A    H
ATOM   1856  HB2 PRO A 128     -30.084  10.376 -22.044  1.00  0.00      A    H
ATOM   1857  CG  PRO A 128     -28.022  10.591 -22.375  1.00  0.00      A    C
ATOM   1858  HG1 PRO A 128     -27.749   9.919 -23.216  1.00  0.00      A    H
ATOM   1859  HG2 PRO A 128     -28.336  11.605 -22.703  1.00  0.00      A    H
ATOM   1860  C   PRO A 128     -29.815   9.597 -19.102  1.00  0.00      A    C
ATOM   1861  O   PRO A 128     -29.209   8.730 -18.500  1.00  0.00      A    O
ATOM   1862  N   GLU A 129     -31.134   9.858 -18.941  1.00  0.00      A    N
ATOM   1863  HN  GLU A 129     -31.669  10.577 -19.376  1.00  0.00      A    H
ATOM   1864  CA  GLU A 129     -31.787   9.459 -17.812  1.00  0.00      A    C
ATOM   1865  HA  GLU A 129     -31.015   9.268 -17.082  1.00  0.00      A    H
ATOM   1866  CB  GLU A 129     -32.726  10.591 -17.310  1.00  0.00      A    C
ATOM   1867  HB1 GLU A 129     -33.354  10.830 -18.194  1.00  0.00      A    H
ATOM   1868  HB2 GLU A 129     -33.434  10.212 -16.541  1.00  0.00      A    H
ATOM   1869  CG  GLU A 129     -32.068  11.937 -16.788  1.00  0.00      A    C
ATOM   1870  HG1 GLU A 129     -31.774  11.859 -15.719  1.00  0.00      A    H
ATOM   1871  HG2 GLU A 129     -31.184  12.159 -17.423  1.00  0.00      A    H
ATOM   1872  CD  GLU A 129     -32.946  13.180 -17.034  1.00  0.00      A    C
ATOM   1873  OE1 GLU A 129     -33.435  13.735 -16.050  1.00  0.00      A    O
ATOM   1874  OE2 GLU A 129     -33.209  13.712 -18.186  1.00  0.00      A    O
ATOM   1875  C   GLU A 129     -32.539   8.163 -18.140  1.00  0.00      A    C
ATOM   1876  O   GLU A 129     -32.914   7.977 -19.313  1.00  0.00      A    O
ATOM   1877  N   ASN A 130     -32.750   7.233 -17.183  1.00  0.00      A    N
ATOM   1878  HN  ASN A 130     -32.161   7.182 -16.380  1.00  0.00      A    H
ATOM   1879  CA  ASN A 130     -33.586   6.096 -17.444  1.00  0.00      A    C
ATOM   1880  HA  ASN A 130     -33.706   5.659 -16.463  1.00  0.00      A    H
ATOM   1881  CB  ASN A 130     -35.001   6.528 -17.893  1.00  0.00      A    C
ATOM   1882  HB1 ASN A 130     -34.982   6.700 -18.991  1.00  0.00      A    H
ATOM   1883  HB2 ASN A 130     -35.630   5.700 -17.501  1.00  0.00      A    H
ATOM   1884  CG  ASN A 130     -35.446   7.875 -17.341  1.00  0.00      A    C
ATOM   1885  OD1 ASN A 130     -35.687   8.902 -18.073  1.00  0.00      A    O
ATOM   1886  ND2 ASN A 130     -35.692   7.962 -16.050  1.00  0.00      A    N
ATOM   1887 HD21 ASN A 130     -36.034   8.827 -15.684  1.00  0.00      A    H
ATOM   1888 HD22 ASN A 130     -35.707   7.138 -15.483  1.00  0.00      A    H
ATOM   1889  C   ASN A 130     -32.958   4.999 -18.240  1.00  0.00      A    C
ATOM   1890  O   ASN A 130     -33.002   3.824 -17.852  1.00  0.00      A    O
ATOM   1891  N   ASP A 131     -32.378   5.346 -19.397  1.00  0.00      A    N
ATOM   1892  HN  ASP A 131     -32.281   6.313 -19.620  1.00  0.00      A    H
ATOM   1893  CA  ASP A 131     -31.829   4.329 -20.180  1.00  0.00      A    C
ATOM   1894  HA  ASP A 131     -32.399   3.413 -20.225  1.00  0.00      A    H
ATOM   1895  CB  ASP A 131     -31.612   4.863 -21.613  1.00  0.00      A    C
ATOM   1896  HB1 ASP A 131     -31.049   5.819 -21.551  1.00  0.00      A    H
ATOM   1897  HB2 ASP A 131     -30.984   4.177 -22.222  1.00  0.00      A    H
ATOM   1898  CG  ASP A 131     -32.968   5.034 -22.202  1.00  0.00      A    C
ATOM   1899  OD1 ASP A 131     -33.284   6.063 -22.898  1.00  0.00      A    O
ATOM   1900  OD2 ASP A 131     -33.752   4.073 -22.005  1.00  0.00      A    O
ATOM   1901  C   ASP A 131     -30.457   3.867 -19.610  1.00  0.00      A    C
ATOM   1902  O   ASP A 131     -29.484   4.643 -19.595  1.00  0.00      A    O
ATOM   1903  N   GLU A 132     -30.408   2.560 -19.251  1.00  0.00      A    N
ATOM   1904  HN  GLU A 132     -31.226   1.991 -19.267  1.00  0.00      A    H
ATOM   1905  CA  GLU A 132     -29.265   1.864 -18.721  1.00  0.00      A    C
ATOM   1906  HA  GLU A 132     -28.833   2.531 -17.989  1.00  0.00      A    H
ATOM   1907  CB  GLU A 132     -29.645   0.482 -18.054  1.00  0.00      A    C
ATOM   1908  HB1 GLU A 132     -29.954  -0.244 -18.836  1.00  0.00      A    H
ATOM   1909  HB2 GLU A 132     -28.724   0.096 -17.568  1.00  0.00      A    H
ATOM   1910  CG  GLU A 132     -30.628   0.624 -16.930  1.00  0.00      A    C
ATOM   1911  HG1 GLU A 132     -30.224   1.532 -16.435  1.00  0.00      A    H
ATOM   1912  HG2 GLU A 132     -31.637   0.832 -17.346  1.00  0.00      A    H
ATOM   1913  CD  GLU A 132     -30.727  -0.637 -16.095  1.00  0.00      A    C
ATOM   1914  OE1 GLU A 132     -30.504  -0.593 -14.847  1.00  0.00      A    O
ATOM   1915  OE2 GLU A 132     -31.049  -1.651 -16.766  1.00  0.00      A    O
ATOM   1916  C   GLU A 132     -28.169   1.653 -19.810  1.00  0.00      A    C
ATOM   1917  O   GLU A 132     -26.950   1.617 -19.531  1.00  0.00      A    O
ATOM   1918  N   ASP A 133     -28.608   1.490 -21.073  1.00  0.00      A    N
ATOM   1919  HN  ASP A 133     -29.578   1.355 -21.257  1.00  0.00      A    H
ATOM   1920  CA  ASP A 133     -27.715   1.230 -22.218  1.00  0.00      A    C
ATOM   1921  HA  ASP A 133     -27.029   0.430 -21.983  1.00  0.00      A    H
ATOM   1922  CB  ASP A 133     -28.535   0.733 -23.426  1.00  0.00      A    C
ATOM   1923  HB1 ASP A 133     -29.085  -0.213 -23.237  1.00  0.00      A    H
ATOM   1924  HB2 ASP A 133     -29.255   1.455 -23.866  1.00  0.00      A    H
ATOM   1925  CG  ASP A 133     -27.668   0.330 -24.561  1.00  0.00      A    C
ATOM   1926  OD1 ASP A 133     -27.927   0.842 -25.687  1.00  0.00      A    O
ATOM   1927  OD2 ASP A 133     -26.742  -0.494 -24.393  1.00  0.00      A    O
ATOM   1928  C   ASP A 133     -27.010   2.569 -22.541  1.00  0.00      A    C
ATOM   1929  O   ASP A 133     -25.772   2.576 -22.692  1.00  0.00      A    O
ATOM   1930  N   ALA A 134     -27.725   3.741 -22.412  1.00  0.00      A    N
ATOM   1931  HN  ALA A 134     -28.719   3.777 -22.347  1.00  0.00      A    H
ATOM   1932  CA  ALA A 134     -27.061   5.027 -22.471  1.00  0.00      A    C
ATOM   1933  HA  ALA A 134     -26.495   5.081 -23.389  1.00  0.00      A    H
ATOM   1934  CB  ALA A 134     -28.061   6.105 -22.562  1.00  0.00      A    C
ATOM   1935  HB1 ALA A 134     -27.449   7.027 -22.661  1.00  0.00      A    H
ATOM   1936  HB2 ALA A 134     -28.757   6.036 -23.425  1.00  0.00      A    H
ATOM   1937  HB3 ALA A 134     -28.751   6.311 -21.716  1.00  0.00      A    H
ATOM   1938  C   ALA A 134     -26.133   5.292 -21.355  1.00  0.00      A    C
ATOM   1939  O   ALA A 134     -25.045   5.849 -21.585  1.00  0.00      A    O
ATOM   1940  N   LEU A 135     -26.458   4.879 -20.125  1.00  0.00      A    N
ATOM   1941  HN  LEU A 135     -27.365   4.500 -19.956  1.00  0.00      A    H
ATOM   1942  CA  LEU A 135     -25.548   4.790 -18.971  1.00  0.00      A    C
ATOM   1943  HA  LEU A 135     -25.252   5.829 -18.987  1.00  0.00      A    H
ATOM   1944  CB  LEU A 135     -26.500   4.441 -17.715  1.00  0.00      A    C
ATOM   1945  HB1 LEU A 135     -27.336   5.168 -17.800  1.00  0.00      A    H
ATOM   1946  HB2 LEU A 135     -27.033   3.480 -17.878  1.00  0.00      A    H
ATOM   1947  CG  LEU A 135     -25.876   4.434 -16.279  1.00  0.00      A    C
ATOM   1948  HG  LEU A 135     -25.190   3.564 -16.187  1.00  0.00      A    H
ATOM   1949  CD1 LEU A 135     -25.202   5.781 -15.977  1.00  0.00      A    C
ATOM   1950 HD11 LEU A 135     -24.369   6.008 -16.675  1.00  0.00      A    H
ATOM   1951 HD12 LEU A 135     -25.980   6.575 -15.963  1.00  0.00      A    H
ATOM   1952 HD13 LEU A 135     -24.806   5.824 -14.940  1.00  0.00      A    H
ATOM   1953  CD2 LEU A 135     -26.899   4.139 -15.219  1.00  0.00      A    C
ATOM   1954 HD21 LEU A 135     -27.464   5.089 -15.105  1.00  0.00      A    H
ATOM   1955 HD22 LEU A 135     -27.636   3.362 -15.513  1.00  0.00      A    H
ATOM   1956 HD23 LEU A 135     -26.477   3.741 -14.271  1.00  0.00      A    H
ATOM   1957  C   LEU A 135     -24.283   3.862 -19.106  1.00  0.00      A    C
ATOM   1958  O   LEU A 135     -23.213   4.360 -19.003  1.00  0.00      A    O
ATOM   1959  N   LEU A 136     -24.360   2.555 -19.463  1.00  0.00      A    N
ATOM   1960  HN  LEU A 136     -25.289   2.202 -19.543  1.00  0.00      A    H
ATOM   1961  CA  LEU A 136     -23.340   1.683 -19.887  1.00  0.00      A    C
ATOM   1962  HA  LEU A 136     -22.727   1.505 -19.016  1.00  0.00      A    H
ATOM   1963  CB  LEU A 136     -23.839   0.297 -20.378  1.00  0.00      A    C
ATOM   1964  HB1 LEU A 136     -24.440  -0.077 -19.521  1.00  0.00      A    H
ATOM   1965  HB2 LEU A 136     -24.412   0.517 -21.303  1.00  0.00      A    H
ATOM   1966  CG  LEU A 136     -22.762  -0.771 -20.802  1.00  0.00      A    C
ATOM   1967  HG  LEU A 136     -22.264  -0.650 -21.788  1.00  0.00      A    H
ATOM   1968  CD1 LEU A 136     -21.662  -1.023 -19.814  1.00  0.00      A    C
ATOM   1969 HD11 LEU A 136     -22.125  -1.316 -18.848  1.00  0.00      A    H
ATOM   1970 HD12 LEU A 136     -20.989  -1.846 -20.136  1.00  0.00      A    H
ATOM   1971 HD13 LEU A 136     -21.046  -0.117 -19.629  1.00  0.00      A    H
ATOM   1972  CD2 LEU A 136     -23.445  -2.103 -21.026  1.00  0.00      A    C
ATOM   1973 HD21 LEU A 136     -23.597  -2.646 -20.068  1.00  0.00      A    H
ATOM   1974 HD22 LEU A 136     -24.477  -1.973 -21.417  1.00  0.00      A    H
ATOM   1975 HD23 LEU A 136     -22.799  -2.743 -21.664  1.00  0.00      A    H
ATOM   1976  C   LEU A 136     -22.385   2.277 -20.956  1.00  0.00      A    C
ATOM   1977  O   LEU A 136     -21.198   2.264 -20.745  1.00  0.00      A    O
ATOM   1978  N   LYS A 137     -22.888   2.828 -22.082  1.00  0.00      A    N
ATOM   1979  HN  LYS A 137     -23.878   2.938 -22.104  1.00  0.00      A    H
ATOM   1980  CA  LYS A 137     -22.142   3.385 -23.188  1.00  0.00      A    C
ATOM   1981  HA  LYS A 137     -21.593   2.578 -23.649  1.00  0.00      A    H
ATOM   1982  CB  LYS A 137     -23.149   3.908 -24.191  1.00  0.00      A    C
ATOM   1983  HB1 LYS A 137     -23.995   3.225 -24.418  1.00  0.00      A    H
ATOM   1984  HB2 LYS A 137     -23.742   4.791 -23.868  1.00  0.00      A    H
ATOM   1985  CG  LYS A 137     -22.537   4.102 -25.542  1.00  0.00      A    C
ATOM   1986  HG1 LYS A 137     -21.707   4.837 -25.474  1.00  0.00      A    H
ATOM   1987  HG2 LYS A 137     -21.974   3.214 -25.902  1.00  0.00      A    H
ATOM   1988  CD  LYS A 137     -23.486   4.565 -26.589  1.00  0.00      A    C
ATOM   1989  HD1 LYS A 137     -24.324   3.845 -26.474  1.00  0.00      A    H
ATOM   1990  HD2 LYS A 137     -23.935   5.499 -26.188  1.00  0.00      A    H
ATOM   1991  CE  LYS A 137     -22.942   4.510 -28.021  1.00  0.00      A    C
ATOM   1992  HE1 LYS A 137     -22.272   5.393 -28.094  1.00  0.00      A    H
ATOM   1993  HE2 LYS A 137     -22.502   3.579 -28.437  1.00  0.00      A    H
ATOM   1994  NZ  LYS A 137     -24.076   4.887 -28.922  1.00  0.00      A    N
ATOM   1995  HZ1 LYS A 137     -24.935   4.306 -28.841  1.00  0.00      A    H
ATOM   1996  HZ2 LYS A 137     -24.326   5.877 -28.725  1.00  0.00      A    H
ATOM   1997  HZ3 LYS A 137     -23.708   4.804 -29.891  1.00  0.00      A    H
ATOM   1998  C   LYS A 137     -21.248   4.565 -22.750  1.00  0.00      A    C
ATOM   1999  O   LYS A 137     -20.141   4.748 -23.248  1.00  0.00      A    O
ATOM   2000  N   ALA A 138     -21.736   5.290 -21.741  1.00  0.00      A    N
ATOM   2001  HN  ALA A 138     -22.543   4.888 -21.317  1.00  0.00      A    H
ATOM   2002  CA  ALA A 138     -21.053   6.370 -21.169  1.00  0.00      A    C
ATOM   2003  HA  ALA A 138     -20.674   7.037 -21.930  1.00  0.00      A    H
ATOM   2004  CB  ALA A 138     -22.116   7.099 -20.220  1.00  0.00      A    C
ATOM   2005  HB1 ALA A 138     -21.682   8.027 -19.790  1.00  0.00      A    H
ATOM   2006  HB2 ALA A 138     -23.017   7.371 -20.812  1.00  0.00      A    H
ATOM   2007  HB3 ALA A 138     -22.289   6.403 -19.372  1.00  0.00      A    H
ATOM   2008  C   ALA A 138     -19.756   5.948 -20.412  1.00  0.00      A    C
ATOM   2009  O   ALA A 138     -18.683   6.489 -20.687  1.00  0.00      A    O
ATOM   2010  N   VAL A 139     -19.873   4.994 -19.464  1.00  0.00      A    N
ATOM   2011  HN  VAL A 139     -20.753   4.573 -19.257  1.00  0.00      A    H
ATOM   2012  CA  VAL A 139     -18.785   4.422 -18.722  1.00  0.00      A    C
ATOM   2013  HA  VAL A 139     -18.257   5.273 -18.317  1.00  0.00      A    H
ATOM   2014  CB  VAL A 139     -19.186   3.588 -17.579  1.00  0.00      A    C
ATOM   2015  HB  VAL A 139     -19.808   4.275 -16.966  1.00  0.00      A    H
ATOM   2016  CG1 VAL A 139     -19.870   2.246 -17.997  1.00  0.00      A    C
ATOM   2017 HG11 VAL A 139     -19.967   1.757 -17.003  1.00  0.00      A    H
ATOM   2018 HG12 VAL A 139     -20.875   2.418 -18.439  1.00  0.00      A    H
ATOM   2019 HG13 VAL A 139     -19.205   1.635 -18.643  1.00  0.00      A    H
ATOM   2020  CG2 VAL A 139     -17.988   3.254 -16.623  1.00  0.00      A    C
ATOM   2021 HG21 VAL A 139     -18.402   2.801 -15.697  1.00  0.00      A    H
ATOM   2022 HG22 VAL A 139     -17.270   2.556 -17.106  1.00  0.00      A    H
ATOM   2023 HG23 VAL A 139     -17.339   4.129 -16.406  1.00  0.00      A    H
ATOM   2024  C   VAL A 139     -17.716   3.722 -19.544  1.00  0.00      A    C
ATOM   2025  O   VAL A 139     -16.498   3.785 -19.271  1.00  0.00      A    O
ATOM   2026  N   ALA A 140     -18.072   3.027 -20.600  1.00  0.00      A    N
ATOM   2027  HN  ALA A 140     -19.028   2.923 -20.867  1.00  0.00      A    H
ATOM   2028  CA  ALA A 140     -17.152   2.413 -21.478  1.00  0.00      A    C
ATOM   2029  HA  ALA A 140     -16.499   1.838 -20.838  1.00  0.00      A    H
ATOM   2030  CB  ALA A 140     -17.871   1.530 -22.490  1.00  0.00      A    C
ATOM   2031  HB1 ALA A 140     -18.731   1.003 -22.025  1.00  0.00      A    H
ATOM   2032  HB2 ALA A 140     -18.266   2.207 -23.277  1.00  0.00      A    H
ATOM   2033  HB3 ALA A 140     -17.182   0.800 -22.967  1.00  0.00      A    H
ATOM   2034  C   ALA A 140     -16.085   3.301 -22.150  1.00  0.00      A    C
ATOM   2035  O   ALA A 140     -15.143   2.811 -22.800  1.00  0.00      A    O
ATOM   2036  N   ASN A 141     -16.186   4.602 -21.924  1.00  0.00      A    N
ATOM   2037  HN  ASN A 141     -16.892   4.819 -21.254  1.00  0.00      A    H
ATOM   2038  CA  ASN A 141     -15.197   5.629 -22.355  1.00  0.00      A    C
ATOM   2039  HA  ASN A 141     -14.458   5.250 -23.046  1.00  0.00      A    H
ATOM   2040  CB  ASN A 141     -15.827   6.872 -22.972  1.00  0.00      A    C
ATOM   2041  HB1 ASN A 141     -16.302   7.518 -22.203  1.00  0.00      A    H
ATOM   2042  HB2 ASN A 141     -15.053   7.435 -23.535  1.00  0.00      A    H
ATOM   2043  CG  ASN A 141     -16.924   6.629 -24.056  1.00  0.00      A    C
ATOM   2044  OD1 ASN A 141     -16.742   6.141 -25.148  1.00  0.00      A    O
ATOM   2045  ND2 ASN A 141     -18.161   7.046 -23.663  1.00  0.00      A    N
ATOM   2046 HD21 ASN A 141     -18.960   6.816 -24.219  1.00  0.00      A    H
ATOM   2047 HD22 ASN A 141     -18.284   7.309 -22.706  1.00  0.00      A    H
ATOM   2048  C   ASN A 141     -14.297   6.090 -21.186  1.00  0.00      A    C
ATOM   2049  O   ASN A 141     -13.026   5.897 -21.245  1.00  0.00      A    O
ATOM   2050  N   GLN A 142     -14.829   6.601 -20.075  1.00  0.00      A    N
ATOM   2051  HN  GLN A 142     -15.821   6.648 -19.988  1.00  0.00      A    H
ATOM   2052  CA  GLN A 142     -14.115   7.072 -18.925  1.00  0.00      A    C
ATOM   2053  HA  GLN A 142     -13.281   6.389 -18.863  1.00  0.00      A    H
ATOM   2054  CB  GLN A 142     -13.754   8.542 -18.957  1.00  0.00      A    C
ATOM   2055  HB1 GLN A 142     -12.958   8.772 -18.216  1.00  0.00      A    H
ATOM   2056  HB2 GLN A 142     -13.276   8.764 -19.934  1.00  0.00      A    H
ATOM   2057  CG  GLN A 142     -14.915   9.497 -18.840  1.00  0.00      A    C
ATOM   2058  HG1 GLN A 142     -15.650   9.113 -18.100  1.00  0.00      A    H
ATOM   2059  HG2 GLN A 142     -14.522  10.458 -18.446  1.00  0.00      A    H
ATOM   2060  CD  GLN A 142     -15.743   9.695 -20.097  1.00  0.00      A    C
ATOM   2061  OE1 GLN A 142     -15.205  10.053 -21.154  1.00  0.00      A    O
ATOM   2062  NE2 GLN A 142     -17.053   9.288 -20.110  1.00  0.00      A    N
ATOM   2063 HE21 GLN A 142     -17.638   9.317 -20.920  1.00  0.00      A    H
ATOM   2064 HE22 GLN A 142     -17.394   8.823 -19.293  1.00  0.00      A    H
ATOM   2065  C   GLN A 142     -14.984   6.729 -17.760  1.00  0.00      A    C
ATOM   2066  O   GLN A 142     -16.176   6.401 -17.973  1.00  0.00      A    O
ATOM   2067  N   PRO A 143     -14.522   6.675 -16.537  1.00  0.00      A    N
ATOM   2068  CD  PRO A 143     -13.134   6.133 -16.235  1.00  0.00      A    C
ATOM   2069  HD1 PRO A 143     -12.436   6.966 -16.004  1.00  0.00      A    H
ATOM   2070  HD2 PRO A 143     -12.717   5.333 -16.883  1.00  0.00      A    H
ATOM   2071  CA  PRO A 143     -15.279   6.617 -15.301  1.00  0.00      A    C
ATOM   2072  HA  PRO A 143     -15.773   5.657 -15.306  1.00  0.00      A    H
ATOM   2073  CB  PRO A 143     -14.203   6.650 -14.228  1.00  0.00      A    C
ATOM   2074  HB1 PRO A 143     -13.790   7.670 -14.073  1.00  0.00      A    H
ATOM   2075  HB2 PRO A 143     -14.592   6.377 -13.224  1.00  0.00      A    H
ATOM   2076  CG  PRO A 143     -13.251   5.615 -14.834  1.00  0.00      A    C
ATOM   2077  HG1 PRO A 143     -12.245   5.635 -14.363  1.00  0.00      A    H
ATOM   2078  HG2 PRO A 143     -13.666   4.586 -14.885  1.00  0.00      A    H
ATOM   2079  C   PRO A 143     -16.352   7.753 -15.132  1.00  0.00      A    C
ATOM   2080  O   PRO A 143     -16.169   8.919 -15.491  1.00  0.00      A    O
ATOM   2081  N   VAL A 144     -17.463   7.294 -14.581  1.00  0.00      A    N
ATOM   2082  HN  VAL A 144     -17.365   6.325 -14.367  1.00  0.00      A    H
ATOM   2083  CA  VAL A 144     -18.764   7.989 -14.449  1.00  0.00      A    C
ATOM   2084  HA  VAL A 144     -18.622   8.961 -14.897  1.00  0.00      A    H
ATOM   2085  CB  VAL A 144     -19.876   7.396 -15.293  1.00  0.00      A    C
ATOM   2086  HB  VAL A 144     -20.168   6.367 -14.992  1.00  0.00      A    H
ATOM   2087  CG1 VAL A 144     -21.203   8.153 -15.204  1.00  0.00      A    C
ATOM   2088 HG11 VAL A 144     -22.057   7.559 -15.596  1.00  0.00      A    H
ATOM   2089 HG12 VAL A 144     -21.490   8.473 -14.179  1.00  0.00      A    H
ATOM   2090 HG13 VAL A 144     -21.097   9.115 -15.749  1.00  0.00      A    H
ATOM   2091  CG2 VAL A 144     -19.286   7.310 -16.696  1.00  0.00      A    C
ATOM   2092 HG21 VAL A 144     -18.707   8.184 -17.064  1.00  0.00      A    H
ATOM   2093 HG22 VAL A 144     -18.629   6.414 -16.703  1.00  0.00      A    H
ATOM   2094 HG23 VAL A 144     -20.072   7.129 -17.460  1.00  0.00      A    H
ATOM   2095  C   VAL A 144     -19.171   8.179 -13.006  1.00  0.00      A    C
ATOM   2096  O   VAL A 144     -19.135   7.239 -12.249  1.00  0.00      A    O
ATOM   2097  N   SER A 145     -19.588   9.411 -12.641  1.00  0.00      A    N
ATOM   2098  HN  SER A 145     -19.567  10.184 -13.271  1.00  0.00      A    H
ATOM   2099  CA  SER A 145     -20.083   9.682 -11.316  1.00  0.00      A    C
ATOM   2100  HA  SER A 145     -19.645   9.015 -10.589  1.00  0.00      A    H
ATOM   2101  CB  SER A 145     -20.025  11.186 -10.930  1.00  0.00      A    C
ATOM   2102  HB1 SER A 145     -20.524  11.820 -11.694  1.00  0.00      A    H
ATOM   2103  HB2 SER A 145     -20.447  11.343  -9.914  1.00  0.00      A    H
ATOM   2104  OG  SER A 145     -18.664  11.630 -11.005  1.00  0.00      A    O
ATOM   2105  HG1 SER A 145     -18.236  11.247 -10.235  1.00  0.00      A    H
ATOM   2106  C   SER A 145     -21.525   9.472 -11.203  1.00  0.00      A    C
ATOM   2107  O   SER A 145     -22.260   9.881 -12.097  1.00  0.00      A    O
ATOM   2108  N   VAL A 146     -21.964   8.759 -10.116  1.00  0.00      A    N
ATOM   2109  HN  VAL A 146     -21.423   8.433  -9.345  1.00  0.00      A    H
ATOM   2110  CA  VAL A 146     -23.350   8.302 -10.019  1.00  0.00      A    C
ATOM   2111  HA  VAL A 146     -24.003   8.963 -10.569  1.00  0.00      A    H
ATOM   2112  CB  VAL A 146     -23.491   6.926 -10.606  1.00  0.00      A    C
ATOM   2113  HB  VAL A 146     -22.915   7.013 -11.552  1.00  0.00      A    H
ATOM   2114  CG1 VAL A 146     -22.701   5.878  -9.757  1.00  0.00      A    C
ATOM   2115 HG11 VAL A 146     -21.682   6.251  -9.520  1.00  0.00      A    H
ATOM   2116 HG12 VAL A 146     -23.195   5.640  -8.790  1.00  0.00      A    H
ATOM   2117 HG13 VAL A 146     -22.544   4.956 -10.357  1.00  0.00      A    H
ATOM   2118  CG2 VAL A 146     -24.963   6.658 -10.928  1.00  0.00      A    C
ATOM   2119 HG21 VAL A 146     -25.610   6.412 -10.059  1.00  0.00      A    H
ATOM   2120 HG22 VAL A 146     -25.484   7.508 -11.417  1.00  0.00      A    H
ATOM   2121 HG23 VAL A 146     -25.107   5.846 -11.672  1.00  0.00      A    H
ATOM   2122  C   VAL A 146     -23.746   8.450  -8.592  1.00  0.00      A    C
ATOM   2123  O   VAL A 146     -22.898   8.172  -7.717  1.00  0.00      A    O
ATOM   2124  N   ALA A 147     -24.978   8.861  -8.307  1.00  0.00      A    N
ATOM   2125  HN  ALA A 147     -25.624   9.021  -9.049  1.00  0.00      A    H
ATOM   2126  CA  ALA A 147     -25.637   8.855  -6.926  1.00  0.00      A    C
ATOM   2127  HA  ALA A 147     -24.780   8.797  -6.271  1.00  0.00      A    H
ATOM   2128  CB  ALA A 147     -26.485  10.048  -6.596  1.00  0.00      A    C
ATOM   2129  HB1 ALA A 147     -26.976   9.889  -5.612  1.00  0.00      A    H
ATOM   2130  HB2 ALA A 147     -25.884  10.972  -6.461  1.00  0.00      A    H
ATOM   2131  HB3 ALA A 147     -27.291  10.204  -7.345  1.00  0.00      A    H
ATOM   2132  C   ALA A 147     -26.513   7.637  -6.740  1.00  0.00      A    C
ATOM   2133  O   ALA A 147     -27.093   7.096  -7.687  1.00  0.00      A    O
ATOM   2134  N   ILE A 148     -26.545   7.172  -5.468  1.00  0.00      A    N
ATOM   2135  HN  ILE A 148     -26.087   7.601  -4.693  1.00  0.00      A    H
ATOM   2136  CA  ILE A 148     -27.000   5.825  -5.261  1.00  0.00      A    C
ATOM   2137  HA  ILE A 148     -27.835   5.592  -5.904  1.00  0.00      A    H
ATOM   2138  CB  ILE A 148     -25.842   4.837  -5.504  1.00  0.00      A    C
ATOM   2139  HB  ILE A 148     -25.700   4.693  -6.596  1.00  0.00      A    H
ATOM   2140  CG2 ILE A 148     -24.501   5.297  -4.905  1.00  0.00      A    C
ATOM   2141 HG21 ILE A 148     -24.579   5.562  -3.829  1.00  0.00      A    H
ATOM   2142 HG22 ILE A 148     -23.826   4.422  -5.021  1.00  0.00      A    H
ATOM   2143 HG23 ILE A 148     -24.147   6.205  -5.438  1.00  0.00      A    H
ATOM   2144  CG1 ILE A 148     -26.254   3.402  -5.092  1.00  0.00      A    C
ATOM   2145 HG11 ILE A 148     -25.370   2.752  -5.262  1.00  0.00      A    H
ATOM   2146 HG12 ILE A 148     -26.448   3.398  -3.998  1.00  0.00      A    H
ATOM   2147  CD  ILE A 148     -27.539   2.933  -5.789  1.00  0.00      A    C
ATOM   2148  HD1 ILE A 148     -27.552   1.823  -5.830  1.00  0.00      A    H
ATOM   2149  HD2 ILE A 148     -28.406   3.296  -5.196  1.00  0.00      A    H
ATOM   2150  HD3 ILE A 148     -27.631   3.144  -6.876  1.00  0.00      A    H
ATOM   2151  C   ILE A 148     -27.542   5.767  -3.831  1.00  0.00      A    C
ATOM   2152  O   ILE A 148     -26.842   6.035  -2.852  1.00  0.00      A    O
ATOM   2153  N   ASP A 149     -28.880   5.500  -3.577  1.00  0.00      A    N
ATOM   2154  HN  ASP A 149     -29.531   5.398  -4.325  1.00  0.00      A    H
ATOM   2155  CA  ASP A 149     -29.407   5.538  -2.237  1.00  0.00      A    C
ATOM   2156  HA  ASP A 149     -29.066   6.402  -1.687  1.00  0.00      A    H
ATOM   2157  CB  ASP A 149     -30.920   5.542  -2.299  1.00  0.00      A    C
ATOM   2158  HB1 ASP A 149     -31.207   6.330  -3.028  1.00  0.00      A    H
ATOM   2159  HB2 ASP A 149     -31.350   4.565  -2.607  1.00  0.00      A    H
ATOM   2160  CG  ASP A 149     -31.668   6.018  -1.088  1.00  0.00      A    C
ATOM   2161  OD1 ASP A 149     -31.029   6.550  -0.172  1.00  0.00      A    O
ATOM   2162  OD2 ASP A 149     -32.933   5.951  -1.089  1.00  0.00      A    O
ATOM   2163  C   ASP A 149     -29.036   4.350  -1.391  1.00  0.00      A    C
ATOM   2164  O   ASP A 149     -29.434   4.162  -0.243  1.00  0.00      A    O
ATOM   2165  N   ALA A 150     -28.268   3.374  -1.935  1.00  0.00      A    N
ATOM   2166  HN  ALA A 150     -27.810   3.679  -2.766  1.00  0.00      A    H
ATOM   2167  CA  ALA A 150     -27.825   2.220  -1.273  1.00  0.00      A    C
ATOM   2168  HA  ALA A 150     -28.626   1.696  -0.774  1.00  0.00      A    H
ATOM   2169  CB  ALA A 150     -27.345   1.075  -2.231  1.00  0.00      A    C
ATOM   2170  HB1 ALA A 150     -26.546   1.370  -2.945  1.00  0.00      A    H
ATOM   2171  HB2 ALA A 150     -26.910   0.216  -1.676  1.00  0.00      A    H
ATOM   2172  HB3 ALA A 150     -28.245   0.766  -2.805  1.00  0.00      A    H
ATOM   2173  C   ALA A 150     -26.808   2.354  -0.136  1.00  0.00      A    C
ATOM   2174  O   ALA A 150     -25.643   2.741  -0.409  1.00  0.00      A    O
ATOM   2175  N   GLY A 151     -27.153   1.960   1.126  1.00  0.00      A    N
ATOM   2176  HN  GLY A 151     -28.090   1.738   1.383  1.00  0.00      A    H
ATOM   2177  CA  GLY A 151     -26.111   1.593   2.097  1.00  0.00      A    C
ATOM   2178  HA1 GLY A 151     -25.496   0.830   1.641  1.00  0.00      A    H
ATOM   2179  HA2 GLY A 151     -25.707   2.501   2.517  1.00  0.00      A    H
ATOM   2180  C   GLY A 151     -26.756   0.850   3.269  1.00  0.00      A    C
ATOM   2181  O   GLY A 151     -27.936   0.496   3.145  1.00  0.00      A    O
ATOM   2182  N   GLY A 152     -26.096   0.583   4.350  1.00  0.00      A    N
ATOM   2183  HN  GLY A 152     -25.126   0.806   4.411  1.00  0.00      A    H
ATOM   2184  CA  GLY A 152     -26.719   0.074   5.531  1.00  0.00      A    C
ATOM   2185  HA1 GLY A 152     -26.631   0.836   6.292  1.00  0.00      A    H
ATOM   2186  HA2 GLY A 152     -27.732  -0.234   5.317  1.00  0.00      A    H
ATOM   2187  C   GLY A 152     -26.046  -1.210   6.104  1.00  0.00      A    C
ATOM   2188  O   GLY A 152     -24.867  -1.406   5.821  1.00  0.00      A    O
ATOM   2189  N   GLN A 153     -26.780  -2.016   6.839  1.00  0.00      A    N
ATOM   2190  HN  GLN A 153     -27.708  -1.744   7.083  1.00  0.00      A    H
ATOM   2191  CA  GLN A 153     -26.230  -3.234   7.444  1.00  0.00      A    C
ATOM   2192  HA  GLN A 153     -25.228  -3.094   7.822  1.00  0.00      A    H
ATOM   2193  CB  GLN A 153     -27.055  -3.692   8.690  1.00  0.00      A    C
ATOM   2194  HB1 GLN A 153     -28.125  -3.767   8.401  1.00  0.00      A    H
ATOM   2195  HB2 GLN A 153     -26.692  -4.651   9.117  1.00  0.00      A    H
ATOM   2196  CG  GLN A 153     -27.073  -2.655   9.861  1.00  0.00      A    C
ATOM   2197  HG1 GLN A 153     -27.536  -1.708   9.511  1.00  0.00      A    H
ATOM   2198  HG2 GLN A 153     -27.728  -3.046  10.669  1.00  0.00      A    H
ATOM   2199  CD  GLN A 153     -25.618  -2.425  10.430  1.00  0.00      A    C
ATOM   2200  OE1 GLN A 153     -25.141  -1.293  10.547  1.00  0.00      A    O
ATOM   2201  NE2 GLN A 153     -24.919  -3.541  10.700  1.00  0.00      A    N
ATOM   2202 HE21 GLN A 153     -24.109  -3.548  11.286  1.00  0.00      A    H
ATOM   2203 HE22 GLN A 153     -25.409  -4.343  10.361  1.00  0.00      A    H
ATOM   2204  C   GLN A 153     -26.295  -4.377   6.473  1.00  0.00      A    C
ATOM   2205  O   GLN A 153     -25.418  -5.214   6.328  1.00  0.00      A    O
ATOM   2206  N   ASP A 154     -27.376  -4.401   5.639  1.00  0.00      A    N
ATOM   2207  HN  ASP A 154     -28.016  -3.636   5.639  1.00  0.00      A    H
ATOM   2208  CA  ASP A 154     -27.590  -5.455   4.626  1.00  0.00      A    C
ATOM   2209  HA  ASP A 154     -27.292  -6.369   5.117  1.00  0.00      A    H
ATOM   2210  CB  ASP A 154     -29.021  -5.574   3.975  1.00  0.00      A    C
ATOM   2211  HB1 ASP A 154     -29.218  -4.623   3.435  1.00  0.00      A    H
ATOM   2212  HB2 ASP A 154     -28.953  -6.444   3.287  1.00  0.00      A    H
ATOM   2213  CG  ASP A 154     -30.072  -5.786   5.012  1.00  0.00      A    C
ATOM   2214  OD1 ASP A 154     -30.924  -4.902   5.082  1.00  0.00      A    O
ATOM   2215  OD2 ASP A 154     -30.067  -6.727   5.823  1.00  0.00      A    O
ATOM   2216  C   ASP A 154     -26.585  -5.317   3.417  1.00  0.00      A    C
ATOM   2217  O   ASP A 154     -26.039  -6.311   2.908  1.00  0.00      A    O
ATOM   2218  N   PHE A 155     -26.218  -4.087   3.002  1.00  0.00      A    N
ATOM   2219  HN  PHE A 155     -26.735  -3.328   3.389  1.00  0.00      A    H
ATOM   2220  CA  PHE A 155     -25.196  -3.719   2.083  1.00  0.00      A    C
ATOM   2221  HA  PHE A 155     -25.330  -4.244   1.149  1.00  0.00      A    H
ATOM   2222  CB  PHE A 155     -25.260  -2.187   1.859  1.00  0.00      A    C
ATOM   2223  HB1 PHE A 155     -26.266  -1.872   1.506  1.00  0.00      A    H
ATOM   2224  HB2 PHE A 155     -25.094  -1.765   2.873  1.00  0.00      A    H
ATOM   2225  CG  PHE A 155     -24.207  -1.813   0.849  1.00  0.00      A    C
ATOM   2226  CD1 PHE A 155     -24.354  -1.904  -0.503  1.00  0.00      A    C
ATOM   2227  HD1 PHE A 155     -25.200  -2.395  -0.962  1.00  0.00      A    H
ATOM   2228  CE1 PHE A 155     -23.386  -1.309  -1.380  1.00  0.00      A    C
ATOM   2229  HE1 PHE A 155     -23.600  -1.248  -2.437  1.00  0.00      A    H
ATOM   2230  CZ  PHE A 155     -22.322  -0.562  -0.814  1.00  0.00      A    C
ATOM   2231  HZ  PHE A 155     -21.652  -0.023  -1.467  1.00  0.00      A    H
ATOM   2232  CD2 PHE A 155     -23.168  -0.991   1.363  1.00  0.00      A    C
ATOM   2233  HD2 PHE A 155     -23.032  -0.770   2.411  1.00  0.00      A    H
ATOM   2234  CE2 PHE A 155     -22.214  -0.371   0.549  1.00  0.00      A    C
ATOM   2235  HE2 PHE A 155     -21.450   0.276   0.956  1.00  0.00      A    H
ATOM   2236  C   PHE A 155     -23.805  -4.236   2.566  1.00  0.00      A    C
ATOM   2237  O   PHE A 155     -23.115  -4.790   1.742  1.00  0.00      A    O
ATOM   2238  N   GLN A 156     -23.396  -4.201   3.802  1.00  0.00      A    N
ATOM   2239  HN  GLN A 156     -23.998  -3.971   4.562  1.00  0.00      A    H
ATOM   2240  CA  GLN A 156     -21.995  -4.389   4.052  1.00  0.00      A    C
ATOM   2241  HA  GLN A 156     -21.414  -4.040   3.212  1.00  0.00      A    H
ATOM   2242  CB  GLN A 156     -21.594  -3.550   5.344  1.00  0.00      A    C
ATOM   2243  HB1 GLN A 156     -20.502  -3.623   5.537  1.00  0.00      A    H
ATOM   2244  HB2 GLN A 156     -21.717  -2.462   5.155  1.00  0.00      A    H
ATOM   2245  CG  GLN A 156     -22.212  -3.936   6.743  1.00  0.00      A    C
ATOM   2246  HG1 GLN A 156     -23.315  -3.869   6.627  1.00  0.00      A    H
ATOM   2247  HG2 GLN A 156     -22.045  -4.971   7.110  1.00  0.00      A    H
ATOM   2248  CD  GLN A 156     -21.911  -3.005   7.884  1.00  0.00      A    C
ATOM   2249  OE1 GLN A 156     -21.048  -3.151   8.724  1.00  0.00      A    O
ATOM   2250  NE2 GLN A 156     -22.683  -1.888   7.945  1.00  0.00      A    N
ATOM   2251 HE21 GLN A 156     -22.511  -1.219   8.668  1.00  0.00      A    H
ATOM   2252 HE22 GLN A 156     -23.402  -1.753   7.264  1.00  0.00      A    H
ATOM   2253  C   GLN A 156     -21.546  -5.818   4.423  1.00  0.00      A    C
ATOM   2254  O   GLN A 156     -20.394  -6.113   4.466  1.00  0.00      A    O
ATOM   2255  N   PHE A 157     -22.583  -6.532   4.774  1.00  0.00      A    N
ATOM   2256  HN  PHE A 157     -23.502  -6.194   4.586  1.00  0.00      A    H
ATOM   2257  CA  PHE A 157     -22.462  -7.918   5.199  1.00  0.00      A    C
ATOM   2258  HA  PHE A 157     -21.554  -8.005   5.777  1.00  0.00      A    H
ATOM   2259  CB  PHE A 157     -23.727  -8.403   6.065  1.00  0.00      A    C
ATOM   2260  HB1 PHE A 157     -24.081  -7.725   6.871  1.00  0.00      A    H
ATOM   2261  HB2 PHE A 157     -24.554  -8.357   5.325  1.00  0.00      A    H
ATOM   2262  CG  PHE A 157     -23.638  -9.831   6.645  1.00  0.00      A    C
ATOM   2263  CD1 PHE A 157     -22.431 -10.419   7.079  1.00  0.00      A    C
ATOM   2264  HD1 PHE A 157     -21.523  -9.835   7.099  1.00  0.00      A    H
ATOM   2265  CE1 PHE A 157     -22.485 -11.761   7.646  1.00  0.00      A    C
ATOM   2266  HE1 PHE A 157     -21.568 -12.271   7.905  1.00  0.00      A    H
ATOM   2267  CZ  PHE A 157     -23.726 -12.501   7.768  1.00  0.00      A    C
ATOM   2268  HZ  PHE A 157     -23.800 -13.535   8.071  1.00  0.00      A    H
ATOM   2269  CD2 PHE A 157     -24.852 -10.572   6.709  1.00  0.00      A    C
ATOM   2270  HD2 PHE A 157     -25.759 -10.062   6.417  1.00  0.00      A    H
ATOM   2271  CE2 PHE A 157     -24.858 -11.796   7.271  1.00  0.00      A    C
ATOM   2272  HE2 PHE A 157     -25.806 -12.296   7.409  1.00  0.00      A    H
ATOM   2273  C   PHE A 157     -22.243  -8.741   3.994  1.00  0.00      A    C
ATOM   2274  O   PHE A 157     -23.171  -9.431   3.528  1.00  0.00      A    O
ATOM   2275  N   TYR A 158     -20.991  -8.850   3.559  1.00  0.00      A    N
ATOM   2276  HN  TYR A 158     -20.280  -8.308   4.001  1.00  0.00      A    H
ATOM   2277  CA  TYR A 158     -20.559  -9.807   2.584  1.00  0.00      A    C
ATOM   2278  HA  TYR A 158     -21.203 -10.662   2.731  1.00  0.00      A    H
ATOM   2279  CB  TYR A 158     -20.532  -9.115   1.156  1.00  0.00      A    C
ATOM   2280  HB1 TYR A 158     -20.165  -8.068   1.218  1.00  0.00      A    H
ATOM   2281  HB2 TYR A 158     -19.903  -9.720   0.468  1.00  0.00      A    H
ATOM   2282  CG  TYR A 158     -21.879  -9.158   0.534  1.00  0.00      A    C
ATOM   2283  CD1 TYR A 158     -22.556 -10.428   0.248  1.00  0.00      A    C
ATOM   2284  HD1 TYR A 158     -22.128 -11.352   0.607  1.00  0.00      A    H
ATOM   2285  CE1 TYR A 158     -23.846 -10.383  -0.248  1.00  0.00      A    C
ATOM   2286  HE1 TYR A 158     -24.378 -11.306  -0.426  1.00  0.00      A    H
ATOM   2287  CZ  TYR A 158     -24.341  -9.190  -0.754  1.00  0.00      A    C
ATOM   2288  OH  TYR A 158     -25.617  -9.191  -1.281  1.00  0.00      A    O
ATOM   2289  HH  TYR A 158     -25.697 -10.030  -1.742  1.00  0.00      A    H
ATOM   2290  CD2 TYR A 158     -22.549  -7.905   0.119  1.00  0.00      A    C
ATOM   2291  HD2 TYR A 158     -22.089  -6.964   0.382  1.00  0.00      A    H
ATOM   2292  CE2 TYR A 158     -23.708  -7.953  -0.593  1.00  0.00      A    C
ATOM   2293  HE2 TYR A 158     -24.185  -7.097  -1.047  1.00  0.00      A    H
ATOM   2294  C   TYR A 158     -19.151 -10.163   3.086  1.00  0.00      A    C
ATOM   2295  O   TYR A 158     -18.655  -9.551   4.053  1.00  0.00      A    O
ATOM   2296  N   PHE A 159     -18.445 -11.188   2.495  1.00  0.00      A    N
ATOM   2297  HN  PHE A 159     -18.872 -11.650   1.722  1.00  0.00      A    H
ATOM   2298  CA  PHE A 159     -17.126 -11.631   2.922  1.00  0.00      A    C
ATOM   2299  HA  PHE A 159     -16.751 -11.069   3.764  1.00  0.00      A    H
ATOM   2300  CB  PHE A 159     -17.302 -13.083   3.198  1.00  0.00      A    C
ATOM   2301  HB1 PHE A 159     -17.964 -13.494   2.406  1.00  0.00      A    H
ATOM   2302  HB2 PHE A 159     -16.311 -13.584   3.238  1.00  0.00      A    H
ATOM   2303  CG  PHE A 159     -17.894 -13.325   4.565  1.00  0.00      A    C
ATOM   2304  CD1 PHE A 159     -19.246 -13.648   4.788  1.00  0.00      A    C
ATOM   2305  HD1 PHE A 159     -19.958 -13.853   4.002  1.00  0.00      A    H
ATOM   2306  CE1 PHE A 159     -19.709 -13.812   6.094  1.00  0.00      A    C
ATOM   2307  HE1 PHE A 159     -20.741 -14.121   6.170  1.00  0.00      A    H
ATOM   2308  CZ  PHE A 159     -18.800 -13.579   7.159  1.00  0.00      A    C
ATOM   2309  HZ  PHE A 159     -19.188 -13.550   8.167  1.00  0.00      A    H
ATOM   2310  CD2 PHE A 159     -17.051 -13.095   5.635  1.00  0.00      A    C
ATOM   2311  HD2 PHE A 159     -16.039 -12.831   5.364  1.00  0.00      A    H
ATOM   2312  CE2 PHE A 159     -17.476 -13.308   6.928  1.00  0.00      A    C
ATOM   2313  HE2 PHE A 159     -16.805 -13.347   7.774  1.00  0.00      A    H
ATOM   2314  C   PHE A 159     -16.140 -11.370   1.777  1.00  0.00      A    C
ATOM   2315  O   PHE A 159     -15.166 -10.617   1.887  1.00  0.00      A    O
ATOM   2316  N   GLU A 160     -16.221 -11.934   0.592  1.00  0.00      A    N
ATOM   2317  HN  GLU A 160     -17.069 -12.443   0.472  1.00  0.00      A    H
ATOM   2318  CA  GLU A 160     -15.205 -11.994  -0.496  1.00  0.00      A    C
ATOM   2319  HA  GLU A 160     -15.448 -12.845  -1.115  1.00  0.00      A    H
ATOM   2320  CB  GLU A 160     -15.346 -10.757  -1.472  1.00  0.00      A    C
ATOM   2321  HB1 GLU A 160     -14.757  -9.896  -1.091  1.00  0.00      A    H
ATOM   2322  HB2 GLU A 160     -14.895 -11.113  -2.424  1.00  0.00      A    H
ATOM   2323  CG  GLU A 160     -16.827 -10.305  -1.732  1.00  0.00      A    C
ATOM   2324  HG1 GLU A 160     -17.410 -11.251  -1.712  1.00  0.00      A    H
ATOM   2325  HG2 GLU A 160     -17.123  -9.550  -0.973  1.00  0.00      A    H
ATOM   2326  CD  GLU A 160     -16.838  -9.861  -3.178  1.00  0.00      A    C
ATOM   2327  OE1 GLU A 160     -16.701  -8.656  -3.420  1.00  0.00      A    O
ATOM   2328  OE2 GLU A 160     -17.111 -10.683  -4.073  1.00  0.00      A    O
ATOM   2329  C   GLU A 160     -13.695 -12.229  -0.276  1.00  0.00      A    C
ATOM   2330  O   GLU A 160     -13.283 -13.366  -0.517  1.00  0.00      A    O
ATOM   2331  N   VAL A 161     -12.851 -11.264   0.149  1.00  0.00      A    N
ATOM   2332  HN  VAL A 161     -13.338 -10.413   0.334  1.00  0.00      A    H
ATOM   2333  CA  VAL A 161     -11.400 -11.419   0.268  1.00  0.00      A    C
ATOM   2334  HA  VAL A 161     -11.161 -11.975  -0.627  1.00  0.00      A    H
ATOM   2335  CB  VAL A 161     -10.738 -10.046   0.274  1.00  0.00      A    C
ATOM   2336  HB  VAL A 161     -11.193  -9.422   1.073  1.00  0.00      A    H
ATOM   2337  CG1 VAL A 161      -9.213 -10.107   0.477  1.00  0.00      A    C
ATOM   2338 HG11 VAL A 161      -8.733 -10.503   1.397  1.00  0.00      A    H
ATOM   2339 HG12 VAL A 161      -8.897 -10.748  -0.374  1.00  0.00      A    H
ATOM   2340 HG13 VAL A 161      -8.730  -9.111   0.376  1.00  0.00      A    H
ATOM   2341  CG2 VAL A 161     -11.054  -9.263  -0.994  1.00  0.00      A    C
ATOM   2342 HG21 VAL A 161     -10.514  -9.689  -1.866  1.00  0.00      A    H
ATOM   2343 HG22 VAL A 161     -12.136  -9.092  -1.182  1.00  0.00      A    H
ATOM   2344 HG23 VAL A 161     -10.584  -8.282  -0.769  1.00  0.00      A    H
ATOM   2345  C   VAL A 161     -10.974 -12.325   1.465  1.00  0.00      A    C
ATOM   2346  O   VAL A 161     -11.369 -12.120   2.604  1.00  0.00      A    O
ATOM   2347  N   THR A 162     -10.194 -13.376   1.126  1.00  0.00      A    N
ATOM   2348  HN  THR A 162      -9.974 -13.637   0.189  1.00  0.00      A    H
ATOM   2349  CA  THR A 162      -9.861 -14.426   2.115  1.00  0.00      A    C
ATOM   2350  HA  THR A 162     -10.799 -14.527   2.641  1.00  0.00      A    H
ATOM   2351  CB  THR A 162      -9.491 -15.725   1.456  1.00  0.00      A    C
ATOM   2352  HB  THR A 162      -8.580 -15.621   0.828  1.00  0.00      A    H
ATOM   2353  OG1 THR A 162     -10.486 -16.229   0.636  1.00  0.00      A    O
ATOM   2354  HG1 THR A 162     -10.642 -15.638  -0.104  1.00  0.00      A    H
ATOM   2355  CG2 THR A 162      -9.262 -16.829   2.537  1.00  0.00      A    C
ATOM   2356 HG21 THR A 162      -8.484 -16.634   3.305  1.00  0.00      A    H
ATOM   2357 HG22 THR A 162     -10.258 -17.056   2.974  1.00  0.00      A    H
ATOM   2358 HG23 THR A 162      -8.866 -17.784   2.131  1.00  0.00      A    H
ATOM   2359  C   THR A 162      -8.751 -14.154   3.060  1.00  0.00      A    C
ATOM   2360  O   THR A 162      -7.608 -14.280   2.742  1.00  0.00      A    O
ATOM   2361  N   PHE A 163      -9.203 -13.751   4.303  1.00  0.00      A    N
ATOM   2362  HN  PHE A 163     -10.160 -13.615   4.549  1.00  0.00      A    H
ATOM   2363  CA  PHE A 163      -8.247 -13.507   5.364  1.00  0.00      A    C
ATOM   2364  HA  PHE A 163      -7.295 -13.239   4.929  1.00  0.00      A    H
ATOM   2365  CB  PHE A 163      -8.661 -12.361   6.320  1.00  0.00      A    C
ATOM   2366  HB1 PHE A 163      -9.441 -12.672   7.048  1.00  0.00      A    H
ATOM   2367  HB2 PHE A 163      -7.809 -11.993   6.930  1.00  0.00      A    H
ATOM   2368  CG  PHE A 163      -8.955 -11.144   5.510  1.00  0.00      A    C
ATOM   2369  CD1 PHE A 163      -7.940 -10.496   4.848  1.00  0.00      A    C
ATOM   2370  HD1 PHE A 163      -6.912 -10.827   4.801  1.00  0.00      A    H
ATOM   2371  CE1 PHE A 163      -8.204  -9.428   3.995  1.00  0.00      A    C
ATOM   2372  HE1 PHE A 163      -7.423  -8.885   3.484  1.00  0.00      A    H
ATOM   2373  CZ  PHE A 163      -9.513  -8.920   3.920  1.00  0.00      A    C
ATOM   2374  HZ  PHE A 163      -9.686  -8.086   3.257  1.00  0.00      A    H
ATOM   2375  CD2 PHE A 163     -10.310 -10.624   5.402  1.00  0.00      A    C
ATOM   2376  HD2 PHE A 163     -11.158 -11.101   5.869  1.00  0.00      A    H
ATOM   2377  CE2 PHE A 163     -10.525  -9.575   4.540  1.00  0.00      A    C
ATOM   2378  HE2 PHE A 163     -11.544  -9.221   4.504  1.00  0.00      A    H
ATOM   2379  C   PHE A 163      -8.076 -14.812   6.230  1.00  0.00      A    C
ATOM   2380  O   PHE A 163      -8.722 -15.841   5.997  1.00  0.00      A    O
ATOM   2381  N   HSE A 164      -7.154 -14.883   7.248  1.00  0.00      A    N
ATOM   2382  HN  HSE A 164      -6.633 -14.125   7.632  1.00  0.00      A    H
ATOM   2383  CA  HSE A 164      -6.759 -16.122   7.841  1.00  0.00      A    C
ATOM   2384  HA  HSE A 164      -6.980 -16.974   7.214  1.00  0.00      A    H
ATOM   2385  CB  HSE A 164      -5.196 -16.283   7.945  1.00  0.00      A    C
ATOM   2386  HB1 HSE A 164      -4.860 -15.309   8.359  1.00  0.00      A    H
ATOM   2387  HB2 HSE A 164      -4.944 -17.083   8.674  1.00  0.00      A    H
ATOM   2388  ND1 HSE A 164      -3.563 -17.469   6.368  1.00  0.00      A    N
ATOM   2389  CG  HSE A 164      -4.589 -16.569   6.523  1.00  0.00      A    C
ATOM   2390  CE1 HSE A 164      -3.293 -17.497   5.085  1.00  0.00      A    C
ATOM   2391  HE1 HSE A 164      -2.634 -18.209   4.588  1.00  0.00      A    H
ATOM   2392  NE2 HSE A 164      -4.099 -16.641   4.432  1.00  0.00      A    N
ATOM   2393  HE2 HSE A 164      -4.147 -16.546   3.437  1.00  0.00      A    H
ATOM   2394  CD2 HSE A 164      -4.923 -16.055   5.346  1.00  0.00      A    C
ATOM   2395  HD2 HSE A 164      -5.735 -15.380   5.104  1.00  0.00      A    H
ATOM   2396  C   HSE A 164      -7.557 -16.323   9.132  1.00  0.00      A    C
ATOM   2397  O   HSE A 164      -7.073 -16.361  10.232  1.00  0.00      A    O
ATOM   2398  N   LEU A 165      -8.882 -16.448   9.030  1.00  0.00      A    N
ATOM   2399  HN  LEU A 165      -9.285 -16.425   8.118  1.00  0.00      A    H
ATOM   2400  CA  LEU A 165      -9.877 -16.424  10.119  1.00  0.00      A    C
ATOM   2401  HA  LEU A 165      -9.397 -15.859  10.905  1.00  0.00      A    H
ATOM   2402  CB  LEU A 165     -11.137 -15.847   9.508  1.00  0.00      A    C
ATOM   2403  HB1 LEU A 165     -11.517 -16.552   8.738  1.00  0.00      A    H
ATOM   2404  HB2 LEU A 165     -11.991 -15.897  10.216  1.00  0.00      A    H
ATOM   2405  CG  LEU A 165     -10.812 -14.375   9.030  1.00  0.00      A    C
ATOM   2406  HG  LEU A 165     -10.079 -14.323   8.196  1.00  0.00      A    H
ATOM   2407  CD1 LEU A 165     -12.144 -13.876   8.452  1.00  0.00      A    C
ATOM   2408 HD11 LEU A 165     -12.003 -12.850   8.049  1.00  0.00      A    H
ATOM   2409 HD12 LEU A 165     -12.494 -14.553   7.644  1.00  0.00      A    H
ATOM   2410 HD13 LEU A 165     -12.978 -13.862   9.184  1.00  0.00      A    H
ATOM   2411  CD2 LEU A 165     -10.388 -13.458  10.113  1.00  0.00      A    C
ATOM   2412 HD21 LEU A 165     -10.972 -13.669  11.034  1.00  0.00      A    H
ATOM   2413 HD22 LEU A 165      -9.390 -13.746  10.507  1.00  0.00      A    H
ATOM   2414 HD23 LEU A 165     -10.338 -12.370   9.895  1.00  0.00      A    H
ATOM   2415  C   LEU A 165     -10.106 -17.848  10.553  1.00  0.00      A    C
ATOM   2416  O   LEU A 165      -9.622 -18.794   9.940  1.00  0.00      A    O
ATOM   2417  N   ARG A 166     -10.849 -18.078  11.641  1.00  0.00      A    N
ATOM   2418  HN  ARG A 166     -11.151 -17.280  12.158  1.00  0.00      A    H
ATOM   2419  CA  ARG A 166     -10.970 -19.385  12.220  1.00  0.00      A    C
ATOM   2420  HA  ARG A 166     -10.128 -20.000  11.936  1.00  0.00      A    H
ATOM   2421  CB  ARG A 166     -11.186 -19.418  13.785  1.00  0.00      A    C
ATOM   2422  HB1 ARG A 166     -12.215 -19.058  13.998  1.00  0.00      A    H
ATOM   2423  HB2 ARG A 166     -11.264 -20.457  14.171  1.00  0.00      A    H
ATOM   2424  CG  ARG A 166     -10.116 -18.631  14.693  1.00  0.00      A    C
ATOM   2425  HG1 ARG A 166      -9.112 -19.075  14.524  1.00  0.00      A    H
ATOM   2426  HG2 ARG A 166     -10.181 -17.595  14.297  1.00  0.00      A    H
ATOM   2427  CD  ARG A 166     -10.463 -18.570  16.115  1.00  0.00      A    C
ATOM   2428  HD1 ARG A 166     -11.353 -17.940  16.327  1.00  0.00      A    H
ATOM   2429  HD2 ARG A 166     -10.504 -19.587  16.560  1.00  0.00      A    H
ATOM   2430  NE  ARG A 166      -9.185 -17.901  16.781  1.00  0.00      A    N
ATOM   2431  HE  ARG A 166      -8.690 -17.239  16.218  1.00  0.00      A    H
ATOM   2432  CZ  ARG A 166      -8.866 -18.173  18.066  1.00  0.00      A    C
ATOM   2433  NH1 ARG A 166      -9.655 -18.896  18.853  1.00  0.00      A    N
ATOM   2434 HH11 ARG A 166     -10.568 -19.109  18.504  1.00  0.00      A    H
ATOM   2435 HH12 ARG A 166      -9.184 -19.508  19.488  1.00  0.00      A    H
ATOM   2436  NH2 ARG A 166      -7.674 -17.879  18.622  1.00  0.00      A    N
ATOM   2437 HH21 ARG A 166      -7.027 -17.293  18.133  1.00  0.00      A    H
ATOM   2438 HH22 ARG A 166      -7.503 -17.946  19.605  1.00  0.00      A    H
ATOM   2439  C   ARG A 166     -12.226 -20.051  11.538  1.00  0.00      A    C
ATOM   2440  O   ARG A 166     -12.105 -21.051  10.830  1.00  0.00      A    O
ATOM   2441  N   LEU A 167     -13.423 -19.554  11.742  1.00  0.00      A    N
ATOM   2442  HN  LEU A 167     -13.617 -18.912  12.479  1.00  0.00      A    H
ATOM   2443  CA  LEU A 167     -14.565 -19.797  10.861  1.00  0.00      A    C
ATOM   2444  HA  LEU A 167     -14.454 -20.687  10.260  1.00  0.00      A    H
ATOM   2445  CB  LEU A 167     -15.828 -19.891  11.693  1.00  0.00      A    C
ATOM   2446  HB1 LEU A 167     -16.129 -18.831  11.830  1.00  0.00      A    H
ATOM   2447  HB2 LEU A 167     -16.621 -20.431  11.134  1.00  0.00      A    H
ATOM   2448  CG  LEU A 167     -15.680 -20.722  13.008  1.00  0.00      A    C
ATOM   2449  HG  LEU A 167     -14.859 -20.217  13.561  1.00  0.00      A    H
ATOM   2450  CD1 LEU A 167     -16.976 -20.591  13.810  1.00  0.00      A    C
ATOM   2451 HD11 LEU A 167     -17.915 -20.926  13.319  1.00  0.00      A    H
ATOM   2452 HD12 LEU A 167     -16.851 -21.225  14.714  1.00  0.00      A    H
ATOM   2453 HD13 LEU A 167     -17.048 -19.554  14.203  1.00  0.00      A    H
ATOM   2454  CD2 LEU A 167     -15.349 -22.131  12.861  1.00  0.00      A    C
ATOM   2455 HD21 LEU A 167     -16.253 -22.594  12.413  1.00  0.00      A    H
ATOM   2456 HD22 LEU A 167     -14.428 -22.276  12.256  1.00  0.00      A    H
ATOM   2457 HD23 LEU A 167     -15.215 -22.616  13.852  1.00  0.00      A    H
ATOM   2458  C   LEU A 167     -14.698 -18.824   9.629  1.00  0.00      A    C
ATOM   2459  O   LEU A 167     -14.456 -17.610   9.709  1.00  0.00      A    O
ATOM   2460  N   LEU A 168     -15.124 -19.326   8.391  1.00  0.00      A    N
ATOM   2461  HN  LEU A 168     -15.205 -20.319   8.389  1.00  0.00      A    H
ATOM   2462  CA  LEU A 168     -15.245 -18.440   7.216  1.00  0.00      A    C
ATOM   2463  HA  LEU A 168     -15.457 -17.415   7.485  1.00  0.00      A    H
ATOM   2464  CB  LEU A 168     -13.993 -18.344   6.325  1.00  0.00      A    C
ATOM   2465  HB1 LEU A 168     -13.066 -18.026   6.849  1.00  0.00      A    H
ATOM   2466  HB2 LEU A 168     -13.746 -19.367   5.968  1.00  0.00      A    H
ATOM   2467  CG  LEU A 168     -14.124 -17.389   5.135  1.00  0.00      A    C
ATOM   2468  HG  LEU A 168     -14.998 -17.643   4.498  1.00  0.00      A    H
ATOM   2469  CD1 LEU A 168     -14.265 -15.944   5.454  1.00  0.00      A    C
ATOM   2470 HD11 LEU A 168     -13.437 -15.593   6.105  1.00  0.00      A    H
ATOM   2471 HD12 LEU A 168     -14.284 -15.424   4.472  1.00  0.00      A    H
ATOM   2472 HD13 LEU A 168     -15.269 -15.786   5.902  1.00  0.00      A    H
ATOM   2473  CD2 LEU A 168     -12.885 -17.445   4.190  1.00  0.00      A    C
ATOM   2474 HD21 LEU A 168     -12.914 -16.661   3.404  1.00  0.00      A    H
ATOM   2475 HD22 LEU A 168     -12.002 -17.203   4.820  1.00  0.00      A    H
ATOM   2476 HD23 LEU A 168     -12.773 -18.466   3.767  1.00  0.00      A    H
ATOM   2477  C   LEU A 168     -16.437 -18.798   6.358  1.00  0.00      A    C
ATOM   2478  O   LEU A 168     -17.515 -18.193   6.446  1.00  0.00      A    O
ATOM   2479  N   ASP A 169     -16.255 -19.848   5.530  1.00  0.00      A    N
ATOM   2480  HN  ASP A 169     -15.384 -20.326   5.445  1.00  0.00      A    H
ATOM   2481  CA  ASP A 169     -17.225 -20.287   4.553  1.00  0.00      A    C
ATOM   2482  HA  ASP A 169     -17.462 -19.491   3.863  1.00  0.00      A    H
ATOM   2483  CB  ASP A 169     -16.410 -21.264   3.691  1.00  0.00      A    C
ATOM   2484  HB1 ASP A 169     -15.554 -20.744   3.212  1.00  0.00      A    H
ATOM   2485  HB2 ASP A 169     -15.976 -22.080   4.307  1.00  0.00      A    H
ATOM   2486  CG  ASP A 169     -17.112 -21.945   2.515  1.00  0.00      A    C
ATOM   2487  OD1 ASP A 169     -17.907 -21.295   1.856  1.00  0.00      A    O
ATOM   2488  OD2 ASP A 169     -16.907 -23.125   2.221  1.00  0.00      A    O
ATOM   2489  C   ASP A 169     -18.463 -20.887   5.143  1.00  0.00      A    C
ATOM   2490  O   ASP A 169     -18.463 -21.723   6.060  1.00  0.00      A    O
ATOM   2491  N   TYR A 170     -19.683 -20.437   4.682  1.00  0.00      A    N
ATOM   2492  HN  TYR A 170     -19.671 -19.612   4.123  1.00  0.00      A    H
ATOM   2493  CA  TYR A 170     -20.951 -20.834   5.243  1.00  0.00      A    C
ATOM   2494  HA  TYR A 170     -20.834 -21.904   5.155  1.00  0.00      A    H
ATOM   2495  CB  TYR A 170     -21.053 -20.430   6.742  1.00  0.00      A    C
ATOM   2496  HB1 TYR A 170     -20.043 -20.224   7.155  1.00  0.00      A    H
ATOM   2497  HB2 TYR A 170     -21.568 -19.449   6.839  1.00  0.00      A    H
ATOM   2498  CG  TYR A 170     -21.787 -21.361   7.663  1.00  0.00      A    C
ATOM   2499  CD1 TYR A 170     -21.309 -22.699   7.875  1.00  0.00      A    C
ATOM   2500  HD1 TYR A 170     -20.432 -23.078   7.371  1.00  0.00      A    H
ATOM   2501  CE1 TYR A 170     -21.982 -23.511   8.799  1.00  0.00      A    C
ATOM   2502  HE1 TYR A 170     -21.612 -24.500   9.023  1.00  0.00      A    H
ATOM   2503  CZ  TYR A 170     -23.145 -23.074   9.491  1.00  0.00      A    C
ATOM   2504  OH  TYR A 170     -23.787 -24.051  10.334  1.00  0.00      A    O
ATOM   2505  HH  TYR A 170     -23.493 -24.935  10.104  1.00  0.00      A    H
ATOM   2506  CD2 TYR A 170     -22.900 -20.877   8.406  1.00  0.00      A    C
ATOM   2507  HD2 TYR A 170     -23.290 -19.891   8.199  1.00  0.00      A    H
ATOM   2508  CE2 TYR A 170     -23.574 -21.743   9.284  1.00  0.00      A    C
ATOM   2509  HE2 TYR A 170     -24.396 -21.320   9.842  1.00  0.00      A    H
ATOM   2510  C   TYR A 170     -22.142 -20.530   4.385  1.00  0.00      A    C
ATOM   2511  O   TYR A 170     -23.093 -19.919   4.897  1.00  0.00      A    O
ATOM   2512  N   ASN A 171     -22.163 -20.813   3.061  1.00  0.00      A    N
ATOM   2513  HN  ASN A 171     -21.432 -21.350   2.646  1.00  0.00      A    H
ATOM   2514  CA  ASN A 171     -23.265 -20.339   2.169  1.00  0.00      A    C
ATOM   2515  HA  ASN A 171     -23.878 -19.662   2.746  1.00  0.00      A    H
ATOM   2516  CB  ASN A 171     -22.675 -19.803   0.818  1.00  0.00      A    C
ATOM   2517  HB1 ASN A 171     -21.618 -20.127   0.710  1.00  0.00      A    H
ATOM   2518  HB2 ASN A 171     -23.413 -20.060   0.028  1.00  0.00      A    H
ATOM   2519  CG  ASN A 171     -22.597 -18.255   0.805  1.00  0.00      A    C
ATOM   2520  OD1 ASN A 171     -22.316 -17.686   1.835  1.00  0.00      A    O
ATOM   2521  ND2 ASN A 171     -22.731 -17.644  -0.370  1.00  0.00      A    N
ATOM   2522 HD21 ASN A 171     -22.570 -16.663  -0.486  1.00  0.00      A    H
ATOM   2523 HD22 ASN A 171     -23.024 -18.145  -1.185  1.00  0.00      A    H
ATOM   2524  C   ASN A 171     -24.288 -21.376   1.904  1.00  0.00      A    C
ATOM   2525  O   ASN A 171     -23.987 -22.631   2.003  1.00  0.00      A    O
ATOM   2526  N   LYS A 172     -25.489 -21.007   1.447  1.00  0.00      A    N
ATOM   2527  HN  LYS A 172     -25.787 -20.059   1.527  1.00  0.00      A    H
ATOM   2528  CA  LYS A 172     -26.617 -21.899   1.224  1.00  0.00      A    C
ATOM   2529  HA  LYS A 172     -26.475 -22.665   1.972  1.00  0.00      A    H
ATOM   2530  CB  LYS A 172     -27.931 -21.054   1.410  1.00  0.00      A    C
ATOM   2531  HB1 LYS A 172     -27.655 -20.409   2.271  1.00  0.00      A    H
ATOM   2532  HB2 LYS A 172     -28.104 -20.350   0.568  1.00  0.00      A    H
ATOM   2533  CG  LYS A 172     -29.171 -21.935   1.596  1.00  0.00      A    C
ATOM   2534  HG1 LYS A 172     -29.991 -21.199   1.739  1.00  0.00      A    H
ATOM   2535  HG2 LYS A 172     -29.434 -22.480   0.665  1.00  0.00      A    H
ATOM   2536  CD  LYS A 172     -29.316 -22.827   2.899  1.00  0.00      A    C
ATOM   2537  HD1 LYS A 172     -28.392 -23.436   2.993  1.00  0.00      A    H
ATOM   2538  HD2 LYS A 172     -29.435 -22.139   3.764  1.00  0.00      A    H
ATOM   2539  CE  LYS A 172     -30.471 -23.830   2.810  1.00  0.00      A    C
ATOM   2540  HE1 LYS A 172     -31.409 -23.271   2.605  1.00  0.00      A    H
ATOM   2541  HE2 LYS A 172     -30.174 -24.561   2.028  1.00  0.00      A    H
ATOM   2542  NZ  LYS A 172     -30.676 -24.557   4.027  1.00  0.00      A    N
ATOM   2543  HZ1 LYS A 172     -31.274 -25.402   3.922  1.00  0.00      A    H
ATOM   2544  HZ2 LYS A 172     -29.780 -24.810   4.491  1.00  0.00      A    H
ATOM   2545  HZ3 LYS A 172     -31.124 -24.039   4.809  1.00  0.00      A    H
ATOM   2546  C   LYS A 172     -26.612 -22.580  -0.114  1.00  0.00      A    C
ATOM   2547  O   LYS A 172     -26.844 -23.779  -0.178  1.00  0.00      A    O
ATOM   2548  N   THR A 173     -26.305 -21.873  -1.201  1.00  0.00      A    N
ATOM   2549  HN  THR A 173     -26.072 -20.905  -1.153  1.00  0.00      A    H
ATOM   2550  CA  THR A 173     -26.047 -22.460  -2.540  1.00  0.00      A    C
ATOM   2551  HA  THR A 173     -26.668 -23.342  -2.591  1.00  0.00      A    H
ATOM   2552  CB  THR A 173     -26.161 -21.531  -3.749  1.00  0.00      A    C
ATOM   2553  HB  THR A 173     -25.173 -21.049  -3.911  1.00  0.00      A    H
ATOM   2554  OG1 THR A 173     -27.194 -20.550  -3.527  1.00  0.00      A    O
ATOM   2555  HG1 THR A 173     -26.812 -19.890  -2.945  1.00  0.00      A    H
ATOM   2556  CG2 THR A 173     -26.588 -22.238  -5.044  1.00  0.00      A    C
ATOM   2557 HG21 THR A 173     -26.840 -21.501  -5.837  1.00  0.00      A    H
ATOM   2558 HG22 THR A 173     -25.718 -22.808  -5.434  1.00  0.00      A    H
ATOM   2559 HG23 THR A 173     -27.465 -22.918  -4.982  1.00  0.00      A    H
ATOM   2560  C   THR A 173     -24.661 -23.126  -2.710  1.00  0.00      A    C
ATOM   2561  O   THR A 173     -23.630 -22.778  -2.137  1.00  0.00      A    O
ATOM   2562  N   GLU A 174     -24.563 -24.302  -3.452  1.00  0.00      A    N
ATOM   2563  HN  GLU A 174     -25.309 -24.554  -4.064  1.00  0.00      A    H
ATOM   2564  CA  GLU A 174     -23.385 -25.195  -3.649  1.00  0.00      A    C
ATOM   2565  HA  GLU A 174     -22.920 -25.567  -2.748  1.00  0.00      A    H
ATOM   2566  CB  GLU A 174     -23.766 -26.458  -4.389  1.00  0.00      A    C
ATOM   2567  HB1 GLU A 174     -22.922 -27.179  -4.440  1.00  0.00      A    H
ATOM   2568  HB2 GLU A 174     -24.585 -26.918  -3.796  1.00  0.00      A    H
ATOM   2569  CG  GLU A 174     -24.221 -26.395  -5.934  1.00  0.00      A    C
ATOM   2570  HG1 GLU A 174     -23.354 -26.040  -6.530  1.00  0.00      A    H
ATOM   2571  HG2 GLU A 174     -24.383 -27.438  -6.282  1.00  0.00      A    H
ATOM   2572  CD  GLU A 174     -25.473 -25.540  -6.149  1.00  0.00      A    C
ATOM   2573  OE1 GLU A 174     -26.530 -25.844  -5.650  1.00  0.00      A    O
ATOM   2574  OE2 GLU A 174     -25.318 -24.652  -7.045  1.00  0.00      A    O
ATOM   2575  C   GLU A 174     -22.219 -24.386  -4.290  1.00  0.00      A    C
ATOM   2576  O   GLU A 174     -21.161 -24.277  -3.682  1.00  0.00      A    O
ATOM   2577  N   LYS A 175     -22.399 -23.842  -5.510  1.00  0.00      A    N
ATOM   2578  HN  LYS A 175     -23.124 -24.188  -6.100  1.00  0.00      A    H
ATOM   2579  CA  LYS A 175     -21.528 -22.723  -5.980  1.00  0.00      A    C
ATOM   2580  HA  LYS A 175     -21.002 -22.268  -5.153  1.00  0.00      A    H
ATOM   2581  CB  LYS A 175     -20.521 -23.267  -7.058  1.00  0.00      A    C
ATOM   2582  HB1 LYS A 175     -19.897 -22.445  -7.468  1.00  0.00      A    H
ATOM   2583  HB2 LYS A 175     -19.905 -24.087  -6.632  1.00  0.00      A    H
ATOM   2584  CG  LYS A 175     -21.228 -23.977  -8.281  1.00  0.00      A    C
ATOM   2585  HG1 LYS A 175     -21.746 -24.849  -7.827  1.00  0.00      A    H
ATOM   2586  HG2 LYS A 175     -21.982 -23.388  -8.847  1.00  0.00      A    H
ATOM   2587  CD  LYS A 175     -20.171 -24.427  -9.329  1.00  0.00      A    C
ATOM   2588  HD1 LYS A 175     -19.589 -25.210  -8.796  1.00  0.00      A    H
ATOM   2589  HD2 LYS A 175     -20.627 -25.072 -10.110  1.00  0.00      A    H
ATOM   2590  CE  LYS A 175     -19.154 -23.439  -9.914  1.00  0.00      A    C
ATOM   2591  HE1 LYS A 175     -19.722 -22.710 -10.529  1.00  0.00      A    H
ATOM   2592  HE2 LYS A 175     -18.551 -22.775  -9.258  1.00  0.00      A    H
ATOM   2593  NZ  LYS A 175     -18.134 -24.117 -10.810  1.00  0.00      A    N
ATOM   2594  HZ1 LYS A 175     -18.610 -24.640 -11.572  1.00  0.00      A    H
ATOM   2595  HZ2 LYS A 175     -17.502 -23.400 -11.221  1.00  0.00      A    H
ATOM   2596  HZ3 LYS A 175     -17.598 -24.827 -10.271  1.00  0.00      A    H
ATOM   2597  C   LYS A 175     -22.414 -21.564  -6.419  1.00  0.00      A    C
ATOM   2598  O   LYS A 175     -23.447 -21.409  -5.797  1.00  0.00      A    O
ATOM   2599  N   ARG A 176     -22.189 -20.839  -7.550  1.00  0.00      A    N
ATOM   2600  HN  ARG A 176     -21.366 -20.955  -8.101  1.00  0.00      A    H
ATOM   2601  CA  ARG A 176     -22.935 -19.721  -8.052  1.00  0.00      A    C
ATOM   2602  HA  ARG A 176     -22.427 -19.452  -8.967  1.00  0.00      A    H
ATOM   2603  CB  ARG A 176     -24.431 -20.080  -8.378  1.00  0.00      A    C
ATOM   2604  HB1 ARG A 176     -24.995 -20.173  -7.425  1.00  0.00      A    H
ATOM   2605  HB2 ARG A 176     -24.863 -19.237  -8.959  1.00  0.00      A    H
ATOM   2606  CG  ARG A 176     -24.645 -21.426  -9.046  1.00  0.00      A    C
ATOM   2607  HG1 ARG A 176     -23.920 -21.421  -9.888  1.00  0.00      A    H
ATOM   2608  HG2 ARG A 176     -24.258 -22.208  -8.358  1.00  0.00      A    H
ATOM   2609  CD  ARG A 176     -26.053 -21.849  -9.573  1.00  0.00      A    C
ATOM   2610  HD1 ARG A 176     -26.798 -21.028  -9.500  1.00  0.00      A    H
ATOM   2611  HD2 ARG A 176     -25.946 -22.336 -10.566  1.00  0.00      A    H
ATOM   2612  NE  ARG A 176     -26.538 -22.889  -8.634  1.00  0.00      A    N
ATOM   2613  HE  ARG A 176     -25.927 -23.162  -7.890  1.00  0.00      A    H
ATOM   2614  CZ  ARG A 176     -27.748 -23.409  -8.571  1.00  0.00      A    C
ATOM   2615  NH1 ARG A 176     -28.725 -23.172  -9.436  1.00  0.00      A    N
ATOM   2616 HH11 ARG A 176     -28.584 -22.651 -10.278  1.00  0.00      A    H
ATOM   2617 HH12 ARG A 176     -29.548 -23.737  -9.382  1.00  0.00      A    H
ATOM   2618  NH2 ARG A 176     -27.971 -24.282  -7.576  1.00  0.00      A    N
ATOM   2619 HH21 ARG A 176     -27.227 -24.581  -6.977  1.00  0.00      A    H
ATOM   2620 HH22 ARG A 176     -28.731 -24.927  -7.659  1.00  0.00      A    H
ATOM   2621  C   ARG A 176     -22.975 -18.494  -7.142  1.00  0.00      A    C
ATOM   2622  O   ARG A 176     -22.735 -17.392  -7.587  1.00  0.00      A    O
ATOM   2623  N   LYS A 177     -23.489 -18.624  -5.931  1.00  0.00      A    N
ATOM   2624  HN  LYS A 177     -23.842 -19.500  -5.613  1.00  0.00      A    H
ATOM   2625  CA  LYS A 177     -23.476 -17.615  -4.924  1.00  0.00      A    C
ATOM   2626  HA  LYS A 177     -22.938 -16.768  -5.324  1.00  0.00      A    H
ATOM   2627  CB  LYS A 177     -24.942 -17.429  -4.426  1.00  0.00      A    C
ATOM   2628  HB1 LYS A 177     -25.487 -18.395  -4.371  1.00  0.00      A    H
ATOM   2629  HB2 LYS A 177     -24.955 -16.933  -3.431  1.00  0.00      A    H
ATOM   2630  CG  LYS A 177     -25.680 -16.467  -5.408  1.00  0.00      A    C
ATOM   2631  HG1 LYS A 177     -24.995 -15.627  -5.656  1.00  0.00      A    H
ATOM   2632  HG2 LYS A 177     -25.864 -16.984  -6.373  1.00  0.00      A    H
ATOM   2633  CD  LYS A 177     -27.058 -15.930  -4.944  1.00  0.00      A    C
ATOM   2634  HD1 LYS A 177     -26.791 -15.242  -4.114  1.00  0.00      A    H
ATOM   2635  HD2 LYS A 177     -27.492 -15.192  -5.652  1.00  0.00      A    H
ATOM   2636  CE  LYS A 177     -28.097 -16.994  -4.559  1.00  0.00      A    C
ATOM   2637  HE1 LYS A 177     -28.098 -17.674  -5.438  1.00  0.00      A    H
ATOM   2638  HE2 LYS A 177     -27.738 -17.449  -3.611  1.00  0.00      A    H
ATOM   2639  NZ  LYS A 177     -29.324 -16.365  -4.325  1.00  0.00      A    N
ATOM   2640  HZ1 LYS A 177     -29.239 -15.454  -3.830  1.00  0.00      A    H
ATOM   2641  HZ2 LYS A 177     -29.817 -16.069  -5.192  1.00  0.00      A    H
ATOM   2642  HZ3 LYS A 177     -29.969 -17.032  -3.857  1.00  0.00      A    H
ATOM   2643  C   LYS A 177     -22.605 -18.227  -3.842  1.00  0.00      A    C
ATOM   2644  O   LYS A 177     -23.166 -19.019  -3.120  1.00  0.00      A    O
ATOM   2645  N   ASP A 178     -21.276 -18.038  -3.887  1.00  0.00      A    N
ATOM   2646  HN  ASP A 178     -20.912 -17.442  -4.599  1.00  0.00      A    H
ATOM   2647  CA  ASP A 178     -20.345 -18.620  -2.963  1.00  0.00      A    C
ATOM   2648  HA  ASP A 178     -20.886 -18.950  -2.088  1.00  0.00      A    H
ATOM   2649  CB  ASP A 178     -19.495 -19.739  -3.648  1.00  0.00      A    C
ATOM   2650  HB1 ASP A 178     -20.091 -20.529  -4.153  1.00  0.00      A    H
ATOM   2651  HB2 ASP A 178     -18.902 -19.342  -4.499  1.00  0.00      A    H
ATOM   2652  CG  ASP A 178     -18.560 -20.371  -2.610  1.00  0.00      A    C
ATOM   2653  OD1 ASP A 178     -17.349 -19.949  -2.657  1.00  0.00      A    O
ATOM   2654  OD2 ASP A 178     -18.972 -21.078  -1.702  1.00  0.00      A    O
ATOM   2655  C   ASP A 178     -19.632 -17.452  -2.306  1.00  0.00      A    C
ATOM   2656  O   ASP A 178     -20.333 -16.448  -2.056  1.00  0.00      A    O
ATOM   2657  N   LEU A 179     -18.356 -17.510  -1.956  1.00  0.00      A    N
ATOM   2658  HN  LEU A 179     -17.851 -18.350  -2.140  1.00  0.00      A    H
ATOM   2659  CA  LEU A 179     -17.646 -16.550  -1.160  1.00  0.00      A    C
ATOM   2660  HA  LEU A 179     -18.185 -16.390  -0.237  1.00  0.00      A    H
ATOM   2661  CB  LEU A 179     -16.204 -17.032  -0.996  1.00  0.00      A    C
ATOM   2662  HB1 LEU A 179     -16.247 -18.099  -0.686  1.00  0.00      A    H
ATOM   2663  HB2 LEU A 179     -15.718 -17.136  -1.989  1.00  0.00      A    H
ATOM   2664  CG  LEU A 179     -15.359 -16.254   0.126  1.00  0.00      A    C
ATOM   2665  HG  LEU A 179     -15.421 -15.178  -0.143  1.00  0.00      A    H
ATOM   2666  CD1 LEU A 179     -15.826 -16.582   1.592  1.00  0.00      A    C
ATOM   2667 HD11 LEU A 179     -16.932 -16.601   1.488  1.00  0.00      A    H
ATOM   2668 HD12 LEU A 179     -15.291 -17.454   2.026  1.00  0.00      A    H
ATOM   2669 HD13 LEU A 179     -15.642 -15.782   2.341  1.00  0.00      A    H
ATOM   2670  CD2 LEU A 179     -13.925 -16.561  -0.050  1.00  0.00      A    C
ATOM   2671 HD21 LEU A 179     -13.800 -17.608   0.303  1.00  0.00      A    H
ATOM   2672 HD22 LEU A 179     -13.531 -16.451  -1.083  1.00  0.00      A    H
ATOM   2673 HD23 LEU A 179     -13.245 -16.064   0.674  1.00  0.00      A    H
ATOM   2674  C   LEU A 179     -17.539 -15.090  -1.864  1.00  0.00      A    C
ATOM   2675  O   LEU A 179     -18.204 -14.150  -1.395  1.00  0.00      A    O
ATOM   2676  N   GLU A 180     -16.770 -14.984  -2.946  1.00  0.00      A    N
ATOM   2677  HN  GLU A 180     -16.328 -15.789  -3.334  1.00  0.00      A    H
ATOM   2678  CA  GLU A 180     -16.467 -13.835  -3.782  1.00  0.00      A    C
ATOM   2679  HA  GLU A 180     -16.624 -12.942  -3.196  1.00  0.00      A    H
ATOM   2680  CB  GLU A 180     -15.157 -14.074  -4.547  1.00  0.00      A    C
ATOM   2681  HB1 GLU A 180     -15.243 -14.963  -5.208  1.00  0.00      A    H
ATOM   2682  HB2 GLU A 180     -15.055 -13.302  -5.340  1.00  0.00      A    H
ATOM   2683  CG  GLU A 180     -13.927 -14.156  -3.599  1.00  0.00      A    C
ATOM   2684  HG1 GLU A 180     -13.652 -13.136  -3.255  1.00  0.00      A    H
ATOM   2685  HG2 GLU A 180     -14.230 -14.732  -2.699  1.00  0.00      A    H
ATOM   2686  CD  GLU A 180     -12.806 -14.767  -4.327  1.00  0.00      A    C
ATOM   2687  OE1 GLU A 180     -12.498 -15.954  -3.957  1.00  0.00      A    O
ATOM   2688  OE2 GLU A 180     -12.233 -14.180  -5.281  1.00  0.00      A    O
ATOM   2689  C   GLU A 180     -17.684 -13.701  -4.727  1.00  0.00      A    C
ATOM   2690  O   GLU A 180     -17.393 -13.639  -5.932  1.00  0.00      A    O
ATOM   2691  N   HSE A 181     -18.973 -13.685  -4.271  1.00  0.00      A    N
ATOM   2692  HN  HSE A 181     -19.047 -13.926  -3.307  1.00  0.00      A    H
ATOM   2693  CA  HSE A 181     -20.150 -13.368  -5.039  1.00  0.00      A    C
ATOM   2694  HA  HSE A 181     -19.779 -12.760  -5.851  1.00  0.00      A    H
ATOM   2695  CB  HSE A 181     -20.969 -14.654  -5.379  1.00  0.00      A    C
ATOM   2696  HB1 HSE A 181     -21.258 -15.185  -4.447  1.00  0.00      A    H
ATOM   2697  HB2 HSE A 181     -21.734 -14.234  -6.066  1.00  0.00      A    H
ATOM   2698  ND1 HSE A 181     -19.499 -16.689  -5.784  1.00  0.00      A    N
ATOM   2699  CG  HSE A 181     -20.171 -15.586  -6.259  1.00  0.00      A    C
ATOM   2700  CE1 HSE A 181     -19.020 -17.269  -6.862  1.00  0.00      A    C
ATOM   2701  HE1 HSE A 181     -18.397 -18.164  -6.873  1.00  0.00      A    H
ATOM   2702  NE2 HSE A 181     -19.264 -16.607  -7.979  1.00  0.00      A    N
ATOM   2703  HE2 HSE A 181     -18.781 -16.564  -8.854  1.00  0.00      A    H
ATOM   2704  CD2 HSE A 181     -20.014 -15.497  -7.580  1.00  0.00      A    C
ATOM   2705  HD2 HSE A 181     -20.314 -14.624  -8.145  1.00  0.00      A    H
ATOM   2706  C   HSE A 181     -21.009 -12.340  -4.311  1.00  0.00      A    C
ATOM   2707  O   HSE A 181     -22.224 -12.429  -4.450  1.00  0.00      A    O
ATOM   2708  N   GLY A 182     -20.384 -11.341  -3.685  1.00  0.00      A    N
ATOM   2709  HN  GLY A 182     -19.391 -11.260  -3.732  1.00  0.00      A    H
ATOM   2710  CA  GLY A 182     -20.989 -10.172  -3.115  1.00  0.00      A    C
ATOM   2711  HA1 GLY A 182     -21.855 -10.427  -2.521  1.00  0.00      A    H
ATOM   2712  HA2 GLY A 182     -20.336  -9.771  -2.355  1.00  0.00      A    H
ATOM   2713  C   GLY A 182     -21.579  -9.000  -3.954  1.00  0.00      A    C
ATOM   2714  O   GLY A 182     -21.026  -7.931  -4.025  1.00  0.00      A    O
ATOM   2715  N   VAL A 183     -22.818  -9.251  -4.561  1.00  0.00      A    N
ATOM   2716  HN  VAL A 183     -23.110 -10.204  -4.579  1.00  0.00      A    H
ATOM   2717  CA  VAL A 183     -23.579  -8.252  -5.338  1.00  0.00      A    C
ATOM   2718  HA  VAL A 183     -23.001  -7.343  -5.415  1.00  0.00      A    H
ATOM   2719  CB  VAL A 183     -24.104  -8.854  -6.646  1.00  0.00      A    C
ATOM   2720  HB  VAL A 183     -24.903  -9.573  -6.365  1.00  0.00      A    H
ATOM   2721  CG1 VAL A 183     -24.885  -7.796  -7.519  1.00  0.00      A    C
ATOM   2722 HG11 VAL A 183     -24.166  -6.957  -7.633  1.00  0.00      A    H
ATOM   2723 HG12 VAL A 183     -25.074  -8.253  -8.514  1.00  0.00      A    H
ATOM   2724 HG13 VAL A 183     -25.739  -7.372  -6.949  1.00  0.00      A    H
ATOM   2725  CG2 VAL A 183     -23.048  -9.544  -7.405  1.00  0.00      A    C
ATOM   2726 HG21 VAL A 183     -22.857 -10.461  -6.808  1.00  0.00      A    H
ATOM   2727 HG22 VAL A 183     -23.456  -9.826  -8.400  1.00  0.00      A    H
ATOM   2728 HG23 VAL A 183     -22.086  -9.042  -7.646  1.00  0.00      A    H
ATOM   2729  C   VAL A 183     -24.770  -7.775  -4.525  1.00  0.00      A    C
ATOM   2730  O   VAL A 183     -25.599  -8.619  -4.199  1.00  0.00      A    O
ATOM   2731  N   TYR A 184     -24.921  -6.484  -4.186  1.00  0.00      A    N
ATOM   2732  HN  TYR A 184     -24.315  -5.737  -4.448  1.00  0.00      A    H
ATOM   2733  CA  TYR A 184     -26.106  -6.020  -3.458  1.00  0.00      A    C
ATOM   2734  HA  TYR A 184     -26.292  -6.827  -2.764  1.00  0.00      A    H
ATOM   2735  CB  TYR A 184     -25.861  -4.638  -2.780  1.00  0.00      A    C
ATOM   2736  HB1 TYR A 184     -24.951  -4.629  -2.142  1.00  0.00      A    H
ATOM   2737  HB2 TYR A 184     -25.837  -3.781  -3.487  1.00  0.00      A    H
ATOM   2738  CG  TYR A 184     -26.966  -4.338  -1.767  1.00  0.00      A    C
ATOM   2739  CD1 TYR A 184     -27.176  -5.299  -0.702  1.00  0.00      A    C
ATOM   2740  HD1 TYR A 184     -26.561  -6.174  -0.552  1.00  0.00      A    H
ATOM   2741  CE1 TYR A 184     -28.206  -5.163   0.184  1.00  0.00      A    C
ATOM   2742  HE1 TYR A 184     -28.385  -5.809   1.030  1.00  0.00      A    H
ATOM   2743  CZ  TYR A 184     -29.059  -4.114   0.097  1.00  0.00      A    C
ATOM   2744  OH  TYR A 184     -30.120  -4.112   1.020  1.00  0.00      A    O
ATOM   2745  HH  TYR A 184     -30.630  -3.319   0.838  1.00  0.00      A    H
ATOM   2746  CD2 TYR A 184     -27.940  -3.329  -1.952  1.00  0.00      A    C
ATOM   2747  HD2 TYR A 184     -27.908  -2.614  -2.761  1.00  0.00      A    H
ATOM   2748  CE2 TYR A 184     -28.969  -3.267  -0.998  1.00  0.00      A    C
ATOM   2749  HE2 TYR A 184     -29.745  -2.524  -1.109  1.00  0.00      A    H
ATOM   2750  C   TYR A 184     -27.388  -5.944  -4.358  1.00  0.00      A    C
ATOM   2751  O   TYR A 184     -27.305  -5.420  -5.457  1.00  0.00      A    O
ATOM   2752  N   THR A 185     -28.515  -6.352  -3.865  1.00  0.00      A    N
ATOM   2753  HN  THR A 185     -28.538  -6.860  -3.007  1.00  0.00      A    H
ATOM   2754  CA  THR A 185     -29.837  -6.075  -4.407  1.00  0.00      A    C
ATOM   2755  HA  THR A 185     -29.763  -5.201  -5.038  1.00  0.00      A    H
ATOM   2756  CB  THR A 185     -30.374  -7.229  -5.258  1.00  0.00      A    C
ATOM   2757  HB  THR A 185     -29.546  -7.476  -5.957  1.00  0.00      A    H
ATOM   2758  OG1 THR A 185     -31.488  -6.747  -5.923  1.00  0.00      A    O
ATOM   2759  HG1 THR A 185     -31.663  -7.315  -6.677  1.00  0.00      A    H
ATOM   2760  CG2 THR A 185     -30.705  -8.409  -4.430  1.00  0.00      A    C
ATOM   2761 HG21 THR A 185     -29.790  -8.969  -4.139  1.00  0.00      A    H
ATOM   2762 HG22 THR A 185     -31.308  -8.094  -3.552  1.00  0.00      A    H
ATOM   2763 HG23 THR A 185     -31.306  -9.193  -4.938  1.00  0.00      A    H
ATOM   2764  C   THR A 185     -30.655  -5.672  -3.212  1.00  0.00      A    C
ATOM   2765  O   THR A 185     -30.408  -6.200  -2.132  1.00  0.00      A    O
ATOM   2766  N   GLY A 186     -31.649  -4.774  -3.316  1.00  0.00      A    N
ATOM   2767  HN  GLY A 186     -31.940  -4.317  -4.153  1.00  0.00      A    H
ATOM   2768  CA  GLY A 186     -32.271  -4.275  -2.080  1.00  0.00      A    C
ATOM   2769  HA1 GLY A 186     -32.907  -5.070  -1.718  1.00  0.00      A    H
ATOM   2770  HA2 GLY A 186     -31.566  -4.028  -1.300  1.00  0.00      A    H
ATOM   2771  C   GLY A 186     -33.104  -3.099  -2.552  1.00  0.00      A    C
ATOM   2772  O   GLY A 186     -32.887  -2.450  -3.578  1.00  0.00      A    O
ATOM   2773  N   ASP A 187     -34.202  -2.844  -1.795  1.00  0.00      A    N
ATOM   2774  HN  ASP A 187     -34.234  -3.276  -0.897  1.00  0.00      A    H
ATOM   2775  CA  ASP A 187     -35.052  -1.744  -1.988  1.00  0.00      A    C
ATOM   2776  HA  ASP A 187     -34.980  -1.362  -2.996  1.00  0.00      A    H
ATOM   2777  CB  ASP A 187     -36.570  -2.145  -1.736  1.00  0.00      A    C
ATOM   2778  HB1 ASP A 187     -36.624  -2.617  -0.732  1.00  0.00      A    H
ATOM   2779  HB2 ASP A 187     -37.264  -1.288  -1.871  1.00  0.00      A    H
ATOM   2780  CG  ASP A 187     -37.141  -3.022  -2.869  1.00  0.00      A    C
ATOM   2781  OD1 ASP A 187     -36.748  -4.190  -3.047  1.00  0.00      A    O
ATOM   2782  OD2 ASP A 187     -38.138  -2.499  -3.508  1.00  0.00      A    O
ATOM   2783  C   ASP A 187     -34.550  -0.543  -1.136  1.00  0.00      A    C
ATOM   2784  O   ASP A 187     -33.974  -0.709  -0.111  1.00  0.00      A    O
ATOM   2785  N   CYS A 188     -34.757   0.682  -1.576  1.00  0.00      A    N
ATOM   2786  HN  CYS A 188     -35.174   0.914  -2.452  1.00  0.00      A    H
ATOM   2787  CA  CYS A 188     -34.262   1.831  -0.830  1.00  0.00      A    C
ATOM   2788  HA  CYS A 188     -33.903   1.514   0.138  1.00  0.00      A    H
ATOM   2789  CB  CYS A 188     -33.059   2.546  -1.505  1.00  0.00      A    C
ATOM   2790  HB1 CYS A 188     -33.422   3.124  -2.381  1.00  0.00      A    H
ATOM   2791  HB2 CYS A 188     -32.579   3.170  -0.720  1.00  0.00      A    H
ATOM   2792  SG  CYS A 188     -31.729   1.411  -2.046  1.00  0.00      A    S
ATOM   2793  C   CYS A 188     -35.423   2.804  -0.509  1.00  0.00      A    C
ATOM   2794  O   CYS A 188     -36.421   2.407   0.086  1.00  0.00      A    O
ATOM   2795  N   GLY A 189     -35.246   4.129  -0.828  1.00  0.00      A    N
ATOM   2796  HN  GLY A 189     -34.389   4.482  -1.196  1.00  0.00      A    H
ATOM   2797  CA  GLY A 189     -36.138   5.133  -0.299  1.00  0.00      A    C
ATOM   2798  HA1 GLY A 189     -37.081   4.695  -0.009  1.00  0.00      A    H
ATOM   2799  HA2 GLY A 189     -35.588   5.701   0.437  1.00  0.00      A    H
ATOM   2800  C   GLY A 189     -36.538   6.109  -1.306  1.00  0.00      A    C
ATOM   2801  O   GLY A 189     -37.155   5.691  -2.309  1.00  0.00      A    O
ATOM   2802  N   THR A 190     -36.386   7.379  -1.116  1.00  0.00      A    N
ATOM   2803  HN  THR A 190     -35.845   7.752  -0.366  1.00  0.00      A    H
ATOM   2804  CA  THR A 190     -36.766   8.414  -2.047  1.00  0.00      A    C
ATOM   2805  HA  THR A 190     -37.086   8.055  -3.014  1.00  0.00      A    H
ATOM   2806  CB  THR A 190     -37.748   9.461  -1.416  1.00  0.00      A    C
ATOM   2807  HB  THR A 190     -37.863  10.388  -2.016  1.00  0.00      A    H
ATOM   2808  OG1 THR A 190     -37.328   9.830  -0.052  1.00  0.00      A    O
ATOM   2809  HG1 THR A 190     -37.801  10.650   0.108  1.00  0.00      A    H
ATOM   2810  CG2 THR A 190     -39.087   8.802  -1.157  1.00  0.00      A    C
ATOM   2811 HG21 THR A 190     -39.681   9.503  -0.532  1.00  0.00      A    H
ATOM   2812 HG22 THR A 190     -39.655   8.579  -2.085  1.00  0.00      A    H
ATOM   2813 HG23 THR A 190     -38.957   7.798  -0.699  1.00  0.00      A    H
ATOM   2814  C   THR A 190     -35.599   9.232  -2.573  1.00  0.00      A    C
ATOM   2815  O   THR A 190     -35.078   8.916  -3.630  1.00  0.00      A    O
ATOM   2816  N   ASP A 191     -35.226  10.406  -1.990  1.00  0.00      A    N
ATOM   2817  HN  ASP A 191     -35.709  10.736  -1.183  1.00  0.00      A    H
ATOM   2818  CA  ASP A 191     -34.300  11.384  -2.606  1.00  0.00      A    C
ATOM   2819  HA  ASP A 191     -34.580  11.525  -3.640  1.00  0.00      A    H
ATOM   2820  CB  ASP A 191     -34.441  12.697  -1.922  1.00  0.00      A    C
ATOM   2821  HB1 ASP A 191     -34.411  12.543  -0.822  1.00  0.00      A    H
ATOM   2822  HB2 ASP A 191     -33.750  13.509  -2.235  1.00  0.00      A    H
ATOM   2823  CG  ASP A 191     -35.832  13.282  -2.141  1.00  0.00      A    C
ATOM   2824  OD1 ASP A 191     -36.340  13.205  -3.249  1.00  0.00      A    O
ATOM   2825  OD2 ASP A 191     -36.558  13.651  -1.133  1.00  0.00      A    O
ATOM   2826  C   ASP A 191     -32.883  10.858  -2.396  1.00  0.00      A    C
ATOM   2827  O   ASP A 191     -32.498  10.097  -1.493  1.00  0.00      A    O
ATOM   2828  N   LEU A 192     -31.953  11.366  -3.229  1.00  0.00      A    N
ATOM   2829  HN  LEU A 192     -32.250  11.946  -3.984  1.00  0.00      A    H
ATOM   2830  CA  LEU A 192     -30.549  10.882  -3.298  1.00  0.00      A    C
ATOM   2831  HA  LEU A 192     -30.457   9.877  -2.912  1.00  0.00      A    H
ATOM   2832  CB  LEU A 192     -30.139  10.742  -4.760  1.00  0.00      A    C
ATOM   2833  HB1 LEU A 192     -30.142  11.752  -5.223  1.00  0.00      A    H
ATOM   2834  HB2 LEU A 192     -29.102  10.362  -4.881  1.00  0.00      A    H
ATOM   2835  CG  LEU A 192     -31.048   9.862  -5.586  1.00  0.00      A    C
ATOM   2836  HG  LEU A 192     -32.099  10.208  -5.485  1.00  0.00      A    H
ATOM   2837  CD1 LEU A 192     -30.559   9.884  -7.042  1.00  0.00      A    C
ATOM   2838 HD11 LEU A 192     -29.530   9.468  -7.090  1.00  0.00      A    H
ATOM   2839 HD12 LEU A 192     -31.261   9.245  -7.621  1.00  0.00      A    H
ATOM   2840 HD13 LEU A 192     -30.748  10.834  -7.586  1.00  0.00      A    H
ATOM   2841  CD2 LEU A 192     -30.984   8.373  -5.149  1.00  0.00      A    C
ATOM   2842 HD21 LEU A 192     -31.728   8.359  -4.323  1.00  0.00      A    H
ATOM   2843 HD22 LEU A 192     -31.348   7.749  -5.992  1.00  0.00      A    H
ATOM   2844 HD23 LEU A 192     -29.973   8.009  -4.867  1.00  0.00      A    H
ATOM   2845  C   LEU A 192     -29.599  11.691  -2.476  1.00  0.00      A    C
ATOM   2846  O   LEU A 192     -29.257  12.836  -2.797  1.00  0.00      A    O
ATOM   2847  N   ASP A 193     -29.047  11.084  -1.389  1.00  0.00      A    N
ATOM   2848  HN  ASP A 193     -29.267  10.149  -1.121  1.00  0.00      A    H
ATOM   2849  CA  ASP A 193     -27.987  11.688  -0.631  1.00  0.00      A    C
ATOM   2850  HA  ASP A 193     -28.009  12.748  -0.837  1.00  0.00      A    H
ATOM   2851  CB  ASP A 193     -28.036  11.504   0.938  1.00  0.00      A    C
ATOM   2852  HB1 ASP A 193     -28.030  10.412   1.143  1.00  0.00      A    H
ATOM   2853  HB2 ASP A 193     -27.120  11.864   1.455  1.00  0.00      A    H
ATOM   2854  CG  ASP A 193     -29.332  12.046   1.467  1.00  0.00      A    C
ATOM   2855  OD1 ASP A 193     -29.718  13.182   1.099  1.00  0.00      A    O
ATOM   2856  OD2 ASP A 193     -29.992  11.391   2.364  1.00  0.00      A    O
ATOM   2857  C   ASP A 193     -26.654  11.187  -1.095  1.00  0.00      A    C
ATOM   2858  O   ASP A 193     -25.746  11.853  -1.579  1.00  0.00      A    O
ATOM   2859  N   HSP A 194     -26.478   9.831  -0.864  1.00  0.00      A    N
ATOM   2860  HN  HSP A 194     -27.283   9.272  -0.682  1.00  0.00      A    H
ATOM   2861  CA  HSP A 194     -25.188   9.155  -1.042  1.00  0.00      A    C
ATOM   2862  HA  HSP A 194     -24.369   9.747  -0.659  1.00  0.00      A    H
ATOM   2863  CB  HSP A 194     -25.211   7.870  -0.253  1.00  0.00      A    C
ATOM   2864  HB1 HSP A 194     -25.179   7.936   0.856  1.00  0.00      A    H
ATOM   2865  HB2 HSP A 194     -26.177   7.395  -0.527  1.00  0.00      A    H
ATOM   2866  CD2 HSP A 194     -24.333   5.575  -1.270  1.00  0.00      A    C
ATOM   2867  HD2 HSP A 194     -25.216   5.125  -1.707  1.00  0.00      A    H
ATOM   2868  CG  HSP A 194     -24.216   6.767  -0.585  1.00  0.00      A    C
ATOM   2869  NE2 HSP A 194     -23.167   4.945  -1.299  1.00  0.00      A    N
ATOM   2870  HE2 HSP A 194     -22.965   4.003  -1.568  1.00  0.00      A    H
ATOM   2871  ND1 HSP A 194     -22.919   6.774  -0.248  1.00  0.00      A    N
ATOM   2872  HD1 HSP A 194     -22.445   7.495   0.257  1.00  0.00      A    H
ATOM   2873  CE1 HSP A 194     -22.297   5.686  -0.628  1.00  0.00      A    C
ATOM   2874  HE1 HSP A 194     -21.253   5.486  -0.503  1.00  0.00      A    H
ATOM   2875  C   HSP A 194     -24.824   8.870  -2.486  1.00  0.00      A    C
ATOM   2876  O   HSP A 194     -25.706   8.731  -3.338  1.00  0.00      A    O
ATOM   2877  N   GLY A 195     -23.501   8.731  -2.787  1.00  0.00      A    N
ATOM   2878  HN  GLY A 195     -22.791   8.776  -2.087  1.00  0.00      A    H
ATOM   2879  CA  GLY A 195     -22.923   8.702  -4.163  1.00  0.00      A    C
ATOM   2880  HA1 GLY A 195     -23.625   8.269  -4.860  1.00  0.00      A    H
ATOM   2881  HA2 GLY A 195     -22.646   9.715  -4.415  1.00  0.00      A    H
ATOM   2882  C   GLY A 195     -21.706   7.841  -4.288  1.00  0.00      A    C
ATOM   2883  O   GLY A 195     -21.056   7.593  -3.297  1.00  0.00      A    O
ATOM   2884  N   VAL A 196     -21.301   7.367  -5.516  1.00  0.00      A    N
ATOM   2885  HN  VAL A 196     -21.877   7.547  -6.309  1.00  0.00      A    H
ATOM   2886  CA  VAL A 196     -20.101   6.618  -5.787  1.00  0.00      A    C
ATOM   2887  HA  VAL A 196     -19.349   6.875  -5.055  1.00  0.00      A    H
ATOM   2888  CB  VAL A 196     -20.312   5.106  -5.775  1.00  0.00      A    C
ATOM   2889  HB  VAL A 196     -19.322   4.636  -5.956  1.00  0.00      A    H
ATOM   2890  CG1 VAL A 196     -20.763   4.608  -4.369  1.00  0.00      A    C
ATOM   2891 HG11 VAL A 196     -21.718   5.072  -4.040  1.00  0.00      A    H
ATOM   2892 HG12 VAL A 196     -20.722   3.498  -4.349  1.00  0.00      A    H
ATOM   2893 HG13 VAL A 196     -20.105   4.886  -3.518  1.00  0.00      A    H
ATOM   2894  CG2 VAL A 196     -21.249   4.706  -6.892  1.00  0.00      A    C
ATOM   2895 HG21 VAL A 196     -21.936   3.883  -6.603  1.00  0.00      A    H
ATOM   2896 HG22 VAL A 196     -21.931   5.569  -7.051  1.00  0.00      A    H
ATOM   2897 HG23 VAL A 196     -20.586   4.522  -7.764  1.00  0.00      A    H
ATOM   2898  C   VAL A 196     -19.641   7.037  -7.190  1.00  0.00      A    C
ATOM   2899  O   VAL A 196     -20.190   7.932  -7.850  1.00  0.00      A    O
ATOM   2900  N   ALA A 197     -18.595   6.363  -7.725  1.00  0.00      A    N
ATOM   2901  HN  ALA A 197     -18.063   5.730  -7.169  1.00  0.00      A    H
ATOM   2902  CA  ALA A 197     -18.143   6.507  -9.113  1.00  0.00      A    C
ATOM   2903  HA  ALA A 197     -19.003   6.903  -9.632  1.00  0.00      A    H
ATOM   2904  CB  ALA A 197     -16.901   7.258  -9.314  1.00  0.00      A    C
ATOM   2905  HB1 ALA A 197     -17.050   8.241  -8.817  1.00  0.00      A    H
ATOM   2906  HB2 ALA A 197     -15.889   6.878  -9.060  1.00  0.00      A    H
ATOM   2907  HB3 ALA A 197     -16.709   7.516 -10.378  1.00  0.00      A    H
ATOM   2908  C   ALA A 197     -17.951   5.124  -9.612  1.00  0.00      A    C
ATOM   2909  O   ALA A 197     -17.630   4.201  -8.925  1.00  0.00      A    O
ATOM   2910  N   ALA A 198     -18.047   4.926 -10.966  1.00  0.00      A    N
ATOM   2911  HN  ALA A 198     -18.029   5.707 -11.586  1.00  0.00      A    H
ATOM   2912  CA  ALA A 198     -18.007   3.610 -11.577  1.00  0.00      A    C
ATOM   2913  HA  ALA A 198     -18.456   2.867 -10.936  1.00  0.00      A    H
ATOM   2914  CB  ALA A 198     -18.860   3.665 -12.903  1.00  0.00      A    C
ATOM   2915  HB1 ALA A 198     -18.688   4.620 -13.443  1.00  0.00      A    H
ATOM   2916  HB2 ALA A 198     -18.897   2.827 -13.632  1.00  0.00      A    H
ATOM   2917  HB3 ALA A 198     -19.905   3.733 -12.531  1.00  0.00      A    H
ATOM   2918  C   ALA A 198     -16.633   3.026 -11.849  1.00  0.00      A    C
ATOM   2919  O   ALA A 198     -15.790   3.666 -12.470  1.00  0.00      A    O
ATOM   2920  N   VAL A 199     -16.447   1.791 -11.450  1.00  0.00      A    N
ATOM   2921  HN  VAL A 199     -17.120   1.280 -10.921  1.00  0.00      A    H
ATOM   2922  CA  VAL A 199     -15.218   0.991 -11.696  1.00  0.00      A    C
ATOM   2923  HA  VAL A 199     -14.461   1.657 -12.082  1.00  0.00      A    H
ATOM   2924  CB  VAL A 199     -14.834   0.304 -10.371  1.00  0.00      A    C
ATOM   2925  HB  VAL A 199     -15.695  -0.327 -10.062  1.00  0.00      A    H
ATOM   2926  CG1 VAL A 199     -13.611  -0.640 -10.660  1.00  0.00      A    C
ATOM   2927 HG11 VAL A 199     -12.819  -0.008 -11.117  1.00  0.00      A    H
ATOM   2928 HG12 VAL A 199     -13.201  -0.980  -9.685  1.00  0.00      A    H
ATOM   2929 HG13 VAL A 199     -13.867  -1.551 -11.241  1.00  0.00      A    H
ATOM   2930  CG2 VAL A 199     -14.460   1.353  -9.327  1.00  0.00      A    C
ATOM   2931 HG21 VAL A 199     -13.617   1.964  -9.714  1.00  0.00      A    H
ATOM   2932 HG22 VAL A 199     -15.164   2.199  -9.173  1.00  0.00      A    H
ATOM   2933 HG23 VAL A 199     -14.202   0.988  -8.310  1.00  0.00      A    H
ATOM   2934  C   VAL A 199     -15.464   0.050 -12.853  1.00  0.00      A    C
ATOM   2935  O   VAL A 199     -14.489  -0.142 -13.634  1.00  0.00      A    O
ATOM   2936  N   GLY A 200     -16.691  -0.533 -13.013  1.00  0.00      A    N
ATOM   2937  HN  GLY A 200     -17.362  -0.331 -12.304  1.00  0.00      A    H
ATOM   2938  CA  GLY A 200     -16.788  -1.645 -13.916  1.00  0.00      A    C
ATOM   2939  HA1 GLY A 200     -16.450  -1.345 -14.897  1.00  0.00      A    H
ATOM   2940  HA2 GLY A 200     -16.176  -2.290 -13.302  1.00  0.00      A    H
ATOM   2941  C   GLY A 200     -18.055  -2.417 -14.094  1.00  0.00      A    C
ATOM   2942  O   GLY A 200     -18.994  -2.166 -13.326  1.00  0.00      A    O
ATOM   2943  N   TYR A 201     -18.175  -3.218 -15.106  1.00  0.00      A    N
ATOM   2944  HN  TYR A 201     -17.414  -3.507 -15.681  1.00  0.00      A    H
ATOM   2945  CA  TYR A 201     -19.411  -3.758 -15.641  1.00  0.00      A    C
ATOM   2946  HA  TYR A 201     -20.187  -3.460 -14.952  1.00  0.00      A    H
ATOM   2947  CB  TYR A 201     -19.760  -3.177 -17.093  1.00  0.00      A    C
ATOM   2948  HB1 TYR A 201     -19.811  -2.067 -17.107  1.00  0.00      A    H
ATOM   2949  HB2 TYR A 201     -19.008  -3.465 -17.857  1.00  0.00      A    H
ATOM   2950  CG  TYR A 201     -21.047  -3.751 -17.575  1.00  0.00      A    C
ATOM   2951  CD1 TYR A 201     -22.233  -3.638 -16.810  1.00  0.00      A    C
ATOM   2952  HD1 TYR A 201     -22.101  -3.160 -15.850  1.00  0.00      A    H
ATOM   2953  CE1 TYR A 201     -23.483  -4.237 -17.192  1.00  0.00      A    C
ATOM   2954  HE1 TYR A 201     -24.327  -4.353 -16.528  1.00  0.00      A    H
ATOM   2955  CZ  TYR A 201     -23.562  -4.701 -18.505  1.00  0.00      A    C
ATOM   2956  OH  TYR A 201     -24.702  -5.367 -18.867  1.00  0.00      A    O
ATOM   2957  HH  TYR A 201     -24.593  -5.779 -19.728  1.00  0.00      A    H
ATOM   2958  CD2 TYR A 201     -21.153  -4.232 -18.886  1.00  0.00      A    C
ATOM   2959  HD2 TYR A 201     -20.356  -4.399 -19.595  1.00  0.00      A    H
ATOM   2960  CE2 TYR A 201     -22.376  -4.836 -19.291  1.00  0.00      A    C
ATOM   2961  HE2 TYR A 201     -22.429  -5.214 -20.301  1.00  0.00      A    H
ATOM   2962  C   TYR A 201     -19.218  -5.220 -15.680  1.00  0.00      A    C
ATOM   2963  O   TYR A 201     -18.164  -5.645 -16.171  1.00  0.00      A    O
ATOM   2964  N   GLY A 202     -20.216  -6.059 -15.224  1.00  0.00      A    N
ATOM   2965  HN  GLY A 202     -20.948  -5.653 -14.683  1.00  0.00      A    H
ATOM   2966  CA  GLY A 202     -20.112  -7.483 -15.209  1.00  0.00      A    C
ATOM   2967  HA1 GLY A 202     -19.478  -7.825 -16.013  1.00  0.00      A    H
ATOM   2968  HA2 GLY A 202     -19.748  -7.701 -14.216  1.00  0.00      A    H
ATOM   2969  C   GLY A 202     -21.420  -8.229 -15.426  1.00  0.00      A    C
ATOM   2970  O   GLY A 202     -22.540  -7.713 -15.110  1.00  0.00      A    O
ATOM   2971  N   THR A 203     -21.331  -9.401 -15.988  1.00  0.00      A    N
ATOM   2972  HN  THR A 203     -20.516  -9.762 -16.433  1.00  0.00      A    H
ATOM   2973  CA  THR A 203     -22.492 -10.301 -16.002  1.00  0.00      A    C
ATOM   2974  HA  THR A 203     -23.297  -9.806 -15.479  1.00  0.00      A    H
ATOM   2975  CB  THR A 203     -23.006 -10.847 -17.378  1.00  0.00      A    C
ATOM   2976  HB  THR A 203     -23.844 -11.546 -17.174  1.00  0.00      A    H
ATOM   2977  OG1 THR A 203     -21.987 -11.309 -18.209  1.00  0.00      A    O
ATOM   2978  HG1 THR A 203     -22.395 -11.584 -19.033  1.00  0.00      A    H
ATOM   2979  CG2 THR A 203     -23.519  -9.582 -18.075  1.00  0.00      A    C
ATOM   2980 HG21 THR A 203     -23.847  -8.820 -17.335  1.00  0.00      A    H
ATOM   2981 HG22 THR A 203     -22.749  -9.038 -18.663  1.00  0.00      A    H
ATOM   2982 HG23 THR A 203     -24.399  -9.793 -18.719  1.00  0.00      A    H
ATOM   2983  C   THR A 203     -22.218 -11.613 -15.268  1.00  0.00      A    C
ATOM   2984  O   THR A 203     -21.099 -12.033 -15.146  1.00  0.00      A    O
ATOM   2985  N   THR A 204     -23.221 -12.229 -14.690  1.00  0.00      A    N
ATOM   2986  HN  THR A 204     -24.029 -11.645 -14.678  1.00  0.00      A    H
ATOM   2987  CA  THR A 204     -23.166 -13.474 -14.021  1.00  0.00      A    C
ATOM   2988  HA  THR A 204     -22.128 -13.545 -13.731  1.00  0.00      A    H
ATOM   2989  CB  THR A 204     -24.084 -13.714 -12.843  1.00  0.00      A    C
ATOM   2990  HB  THR A 204     -23.804 -14.692 -12.398  1.00  0.00      A    H
ATOM   2991  OG1 THR A 204     -25.432 -13.882 -13.191  1.00  0.00      A    O
ATOM   2992  HG1 THR A 204     -25.743 -14.025 -12.294  1.00  0.00      A    H
ATOM   2993  CG2 THR A 204     -24.006 -12.554 -11.791  1.00  0.00      A    C
ATOM   2994 HG21 THR A 204     -24.514 -11.691 -12.272  1.00  0.00      A    H
ATOM   2995 HG22 THR A 204     -24.591 -12.843 -10.892  1.00  0.00      A    H
ATOM   2996 HG23 THR A 204     -22.992 -12.359 -11.381  1.00  0.00      A    H
ATOM   2997  C   THR A 204     -23.394 -14.687 -15.015  1.00  0.00      A    C
ATOM   2998  O   THR A 204     -23.508 -14.514 -16.240  1.00  0.00      A    O
ATOM   2999  N   LEU A 205     -23.407 -15.943 -14.519  1.00  0.00      A    N
ATOM   3000  HN  LEU A 205     -23.205 -16.025 -13.547  1.00  0.00      A    H
ATOM   3001  CA  LEU A 205     -23.519 -17.107 -15.417  1.00  0.00      A    C
ATOM   3002  HA  LEU A 205     -23.211 -16.903 -16.432  1.00  0.00      A    H
ATOM   3003  CB  LEU A 205     -22.900 -18.454 -14.878  1.00  0.00      A    C
ATOM   3004  HB1 LEU A 205     -23.259 -18.713 -13.859  1.00  0.00      A    H
ATOM   3005  HB2 LEU A 205     -23.179 -19.329 -15.502  1.00  0.00      A    H
ATOM   3006  CG  LEU A 205     -21.427 -18.313 -14.857  1.00  0.00      A    C
ATOM   3007  HG  LEU A 205     -21.015 -17.380 -14.416  1.00  0.00      A    H
ATOM   3008  CD1 LEU A 205     -20.771 -19.462 -13.930  1.00  0.00      A    C
ATOM   3009 HD11 LEU A 205     -21.270 -19.429 -12.938  1.00  0.00      A    H
ATOM   3010 HD12 LEU A 205     -20.912 -20.447 -14.425  1.00  0.00      A    H
ATOM   3011 HD13 LEU A 205     -19.708 -19.205 -13.735  1.00  0.00      A    H
ATOM   3012  CD2 LEU A 205     -20.730 -18.529 -16.183  1.00  0.00      A    C
ATOM   3013 HD21 LEU A 205     -19.653 -18.271 -16.097  1.00  0.00      A    H
ATOM   3014 HD22 LEU A 205     -20.866 -19.578 -16.525  1.00  0.00      A    H
ATOM   3015 HD23 LEU A 205     -21.018 -17.814 -16.984  1.00  0.00      A    H
ATOM   3016  C   LEU A 205     -24.966 -17.378 -15.726  1.00  0.00      A    C
ATOM   3017  O   LEU A 205     -25.364 -17.683 -16.878  1.00  0.00      A    O
ATOM   3018  N   ASP A 206     -25.837 -17.148 -14.733  1.00  0.00      A    N
ATOM   3019  HN  ASP A 206     -25.448 -16.916 -13.845  1.00  0.00      A    H
ATOM   3020  CA  ASP A 206     -27.286 -17.098 -14.832  1.00  0.00      A    C
ATOM   3021  HA  ASP A 206     -27.648 -18.020 -15.263  1.00  0.00      A    H
ATOM   3022  CB  ASP A 206     -27.998 -16.906 -13.460  1.00  0.00      A    C
ATOM   3023  HB1 ASP A 206     -27.876 -15.859 -13.109  1.00  0.00      A    H
ATOM   3024  HB2 ASP A 206     -29.069 -17.165 -13.601  1.00  0.00      A    H
ATOM   3025  CG  ASP A 206     -27.444 -17.836 -12.397  1.00  0.00      A    C
ATOM   3026  OD1 ASP A 206     -27.022 -17.353 -11.333  1.00  0.00      A    O
ATOM   3027  OD2 ASP A 206     -27.385 -19.066 -12.730  1.00  0.00      A    O
ATOM   3028  C   ASP A 206     -27.806 -16.040 -15.813  1.00  0.00      A    C
ATOM   3029  O   ASP A 206     -28.657 -16.304 -16.596  1.00  0.00      A    O
ATOM   3030  N   GLY A 207     -27.250 -14.841 -15.744  1.00  0.00      A    N
ATOM   3031  HN  GLY A 207     -26.533 -14.753 -15.057  1.00  0.00      A    H
ATOM   3032  CA  GLY A 207     -27.496 -13.782 -16.694  1.00  0.00      A    C
ATOM   3033  HA1 GLY A 207     -28.291 -14.133 -17.336  1.00  0.00      A    H
ATOM   3034  HA2 GLY A 207     -26.535 -13.600 -17.151  1.00  0.00      A    H
ATOM   3035  C   GLY A 207     -27.820 -12.414 -16.072  1.00  0.00      A    C
ATOM   3036  O   GLY A 207     -28.527 -11.538 -16.577  1.00  0.00      A    O
ATOM   3037  N   THR A 208     -27.465 -12.193 -14.783  1.00  0.00      A    N
ATOM   3038  HN  THR A 208     -26.990 -12.868 -14.224  1.00  0.00      A    H
ATOM   3039  CA  THR A 208     -27.646 -10.912 -14.043  1.00  0.00      A    C
ATOM   3040  HA  THR A 208     -28.469 -10.398 -14.516  1.00  0.00      A    H
ATOM   3041  CB  THR A 208     -27.853 -11.105 -12.498  1.00  0.00      A    C
ATOM   3042  HB  THR A 208     -27.019 -11.521 -11.893  1.00  0.00      A    H
ATOM   3043  OG1 THR A 208     -29.049 -11.780 -12.123  1.00  0.00      A    O
ATOM   3044  HG1 THR A 208     -28.689 -12.180 -11.328  1.00  0.00      A    H
ATOM   3045  CG2 THR A 208     -28.072  -9.836 -11.735  1.00  0.00      A    C
ATOM   3046 HG21 THR A 208     -28.905  -9.248 -12.176  1.00  0.00      A    H
ATOM   3047 HG22 THR A 208     -28.320 -10.041 -10.672  1.00  0.00      A    H
ATOM   3048 HG23 THR A 208     -27.209  -9.146 -11.616  1.00  0.00      A    H
ATOM   3049  C   THR A 208     -26.526  -9.998 -14.241  1.00  0.00      A    C
ATOM   3050  O   THR A 208     -25.378 -10.388 -14.397  1.00  0.00      A    O
ATOM   3051  N   LYS A 209     -26.907  -8.728 -14.459  1.00  0.00      A    N
ATOM   3052  HN  LYS A 209     -27.870  -8.469 -14.473  1.00  0.00      A    H
ATOM   3053  CA  LYS A 209     -26.002  -7.560 -14.827  1.00  0.00      A    C
ATOM   3054  HA  LYS A 209     -25.081  -7.845 -15.314  1.00  0.00      A    H
ATOM   3055  CB  LYS A 209     -26.859  -6.506 -15.632  1.00  0.00      A    C
ATOM   3056  HB1 LYS A 209     -27.802  -6.360 -15.064  1.00  0.00      A    H
ATOM   3057  HB2 LYS A 209     -26.192  -5.625 -15.747  1.00  0.00      A    H
ATOM   3058  CG  LYS A 209     -27.195  -7.036 -17.031  1.00  0.00      A    C
ATOM   3059  HG1 LYS A 209     -26.363  -7.464 -17.629  1.00  0.00      A    H
ATOM   3060  HG2 LYS A 209     -27.864  -7.913 -16.898  1.00  0.00      A    H
ATOM   3061  CD  LYS A 209     -27.946  -5.933 -17.840  1.00  0.00      A    C
ATOM   3062  HD1 LYS A 209     -28.856  -5.496 -17.376  1.00  0.00      A    H
ATOM   3063  HD2 LYS A 209     -27.324  -5.013 -17.820  1.00  0.00      A    H
ATOM   3064  CE  LYS A 209     -28.320  -6.234 -19.312  1.00  0.00      A    C
ATOM   3065  HE1 LYS A 209     -28.764  -5.340 -19.800  1.00  0.00      A    H
ATOM   3066  HE2 LYS A 209     -27.452  -6.524 -19.942  1.00  0.00      A    H
ATOM   3067  NZ  LYS A 209     -29.301  -7.311 -19.313  1.00  0.00      A    N
ATOM   3068  HZ1 LYS A 209     -29.936  -7.130 -18.510  1.00  0.00      A    H
ATOM   3069  HZ2 LYS A 209     -29.931  -7.169 -20.128  1.00  0.00      A    H
ATOM   3070  HZ3 LYS A 209     -28.836  -8.233 -19.190  1.00  0.00      A    H
ATOM   3071  C   LYS A 209     -25.723  -6.865 -13.536  1.00  0.00      A    C
ATOM   3072  O   LYS A 209     -26.615  -6.509 -12.765  1.00  0.00      A    O
ATOM   3073  N   TYR A 210     -24.447  -6.551 -13.315  1.00  0.00      A    N
ATOM   3074  HN  TYR A 210     -23.716  -6.941 -13.871  1.00  0.00      A    H
ATOM   3075  CA  TYR A 210     -24.009  -5.917 -12.044  1.00  0.00      A    C
ATOM   3076  HA  TYR A 210     -24.884  -5.374 -11.719  1.00  0.00      A    H
ATOM   3077  CB  TYR A 210     -23.542  -6.908 -10.959  1.00  0.00      A    C
ATOM   3078  HB1 TYR A 210     -23.201  -6.324 -10.078  1.00  0.00      A    H
ATOM   3079  HB2 TYR A 210     -24.369  -7.617 -10.739  1.00  0.00      A    H
ATOM   3080  CG  TYR A 210     -22.261  -7.677 -11.374  1.00  0.00      A    C
ATOM   3081  CD1 TYR A 210     -20.949  -7.123 -11.149  1.00  0.00      A    C
ATOM   3082  HD1 TYR A 210     -20.758  -6.107 -10.837  1.00  0.00      A    H
ATOM   3083  CE1 TYR A 210     -19.863  -7.905 -11.434  1.00  0.00      A    C
ATOM   3084  HE1 TYR A 210     -18.923  -7.451 -11.156  1.00  0.00      A    H
ATOM   3085  CZ  TYR A 210     -19.985  -9.175 -11.831  1.00  0.00      A    C
ATOM   3086  OH  TYR A 210     -18.873 -10.017 -11.801  1.00  0.00      A    O
ATOM   3087  HH  TYR A 210     -18.056  -9.556 -11.598  1.00  0.00      A    H
ATOM   3088  CD2 TYR A 210     -22.364  -8.920 -11.953  1.00  0.00      A    C
ATOM   3089  HD2 TYR A 210     -23.345  -9.351 -12.085  1.00  0.00      A    H
ATOM   3090  CE2 TYR A 210     -21.237  -9.729 -12.114  1.00  0.00      A    C
ATOM   3091  HE2 TYR A 210     -21.264 -10.793 -12.294  1.00  0.00      A    H
ATOM   3092  C   TYR A 210     -22.955  -4.897 -12.404  1.00  0.00      A    C
ATOM   3093  O   TYR A 210     -22.176  -5.083 -13.333  1.00  0.00      A    O
ATOM   3094  N   TRP A 211     -22.978  -3.761 -11.709  1.00  0.00      A    N
ATOM   3095  HN  TRP A 211     -23.651  -3.791 -10.974  1.00  0.00      A    H
ATOM   3096  CA  TRP A 211     -21.960  -2.758 -11.733  1.00  0.00      A    C
ATOM   3097  HA  TRP A 211     -21.334  -2.940 -12.593  1.00  0.00      A    H
ATOM   3098  CB  TRP A 211     -22.481  -1.378 -12.017  1.00  0.00      A    C
ATOM   3099  HB1 TRP A 211     -23.411  -1.199 -11.438  1.00  0.00      A    H
ATOM   3100  HB2 TRP A 211     -21.677  -0.645 -11.790  1.00  0.00      A    H
ATOM   3101  CG  TRP A 211     -22.826  -0.942 -13.402  1.00  0.00      A    C
ATOM   3102  CD1 TRP A 211     -23.562  -1.607 -14.322  1.00  0.00      A    C
ATOM   3103  HD1 TRP A 211     -23.824  -2.654 -14.352  1.00  0.00      A    H
ATOM   3104  NE1 TRP A 211     -23.656  -0.861 -15.506  1.00  0.00      A    N
ATOM   3105  HE1 TRP A 211     -24.362  -1.009 -16.165  1.00  0.00      A    H
ATOM   3106  CE2 TRP A 211     -23.117   0.394 -15.252  1.00  0.00      A    C
ATOM   3107  CD2 TRP A 211     -22.567   0.368 -13.947  1.00  0.00      A    C
ATOM   3108  CE3 TRP A 211     -22.010   1.494 -13.397  1.00  0.00      A    C
ATOM   3109  HE3 TRP A 211     -21.680   1.583 -12.373  1.00  0.00      A    H
ATOM   3110  CZ3 TRP A 211     -21.946   2.590 -14.276  1.00  0.00      A    C
ATOM   3111  HZ3 TRP A 211     -21.567   3.543 -13.938  1.00  0.00      A    H
ATOM   3112  CZ2 TRP A 211     -23.132   1.550 -16.092  1.00  0.00      A    C
ATOM   3113  HZ2 TRP A 211     -23.540   1.490 -17.090  1.00  0.00      A    H
ATOM   3114  CH2 TRP A 211     -22.446   2.630 -15.622  1.00  0.00      A    C
ATOM   3115  HH2 TRP A 211     -22.361   3.558 -16.167  1.00  0.00      A    H
ATOM   3116  C   TRP A 211     -21.066  -2.783 -10.476  1.00  0.00      A    C
ATOM   3117  O   TRP A 211     -21.451  -2.823  -9.347  1.00  0.00      A    O
ATOM   3118  N   ILE A 212     -19.821  -2.654 -10.751  1.00  0.00      A    N
ATOM   3119  HN  ILE A 212     -19.558  -2.433 -11.687  1.00  0.00      A    H
ATOM   3120  CA  ILE A 212     -18.804  -2.514  -9.732  1.00  0.00      A    C
ATOM   3121  HA  ILE A 212     -19.113  -2.945  -8.791  1.00  0.00      A    H
ATOM   3122  CB  ILE A 212     -17.516  -3.141 -10.185  1.00  0.00      A    C
ATOM   3123  HB  ILE A 212     -17.121  -2.542 -11.033  1.00  0.00      A    H
ATOM   3124  CG2 ILE A 212     -16.429  -2.992  -9.126  1.00  0.00      A    C
ATOM   3125 HG21 ILE A 212     -15.468  -3.303  -9.587  1.00  0.00      A    H
ATOM   3126 HG22 ILE A 212     -16.308  -1.967  -8.714  1.00  0.00      A    H
ATOM   3127 HG23 ILE A 212     -16.673  -3.700  -8.305  1.00  0.00      A    H
ATOM   3128  CG1 ILE A 212     -17.774  -4.598 -10.786  1.00  0.00      A    C
ATOM   3129 HG11 ILE A 212     -18.036  -5.292  -9.959  1.00  0.00      A    H
ATOM   3130 HG12 ILE A 212     -18.598  -4.666 -11.528  1.00  0.00      A    H
ATOM   3131  CD  ILE A 212     -16.539  -5.094 -11.571  1.00  0.00      A    C
ATOM   3132  HD1 ILE A 212     -15.712  -5.339 -10.870  1.00  0.00      A    H
ATOM   3133  HD2 ILE A 212     -16.722  -6.020 -12.156  1.00  0.00      A    H
ATOM   3134  HD3 ILE A 212     -16.218  -4.271 -12.244  1.00  0.00      A    H
ATOM   3135  C   ILE A 212     -18.625  -1.027  -9.455  1.00  0.00      A    C
ATOM   3136  O   ILE A 212     -18.198  -0.282 -10.349  1.00  0.00      A    O
ATOM   3137  N   VAL A 213     -18.794  -0.651  -8.184  1.00  0.00      A    N
ATOM   3138  HN  VAL A 213     -18.988  -1.375  -7.527  1.00  0.00      A    H
ATOM   3139  CA  VAL A 213     -18.697   0.669  -7.681  1.00  0.00      A    C
ATOM   3140  HA  VAL A 213     -18.432   1.364  -8.464  1.00  0.00      A    H
ATOM   3141  CB  VAL A 213     -19.936   1.143  -7.016  1.00  0.00      A    C
ATOM   3142  HB  VAL A 213     -19.953   2.254  -6.993  1.00  0.00      A    H
ATOM   3143  CG1 VAL A 213     -21.129   0.867  -7.921  1.00  0.00      A    C
ATOM   3144 HG11 VAL A 213     -21.478  -0.174  -7.753  1.00  0.00      A    H
ATOM   3145 HG12 VAL A 213     -21.957   1.576  -7.704  1.00  0.00      A    H
ATOM   3146 HG13 VAL A 213     -20.867   0.818  -8.999  1.00  0.00      A    H
ATOM   3147  CG2 VAL A 213     -20.228   0.457  -5.620  1.00  0.00      A    C
ATOM   3148 HG21 VAL A 213     -20.337  -0.620  -5.871  1.00  0.00      A    H
ATOM   3149 HG22 VAL A 213     -19.457   0.624  -4.837  1.00  0.00      A    H
ATOM   3150 HG23 VAL A 213     -21.209   0.777  -5.208  1.00  0.00      A    H
ATOM   3151  C   VAL A 213     -17.525   0.879  -6.666  1.00  0.00      A    C
ATOM   3152  O   VAL A 213     -16.973  -0.014  -6.067  1.00  0.00      A    O
ATOM   3153  N   ARG A 214     -17.143   2.174  -6.538  1.00  0.00      A    N
ATOM   3154  HN  ARG A 214     -17.519   2.883  -7.129  1.00  0.00      A    H
ATOM   3155  CA  ARG A 214     -16.130   2.586  -5.624  1.00  0.00      A    C
ATOM   3156  HA  ARG A 214     -15.366   1.869  -5.362  1.00  0.00      A    H
ATOM   3157  CB  ARG A 214     -15.347   3.818  -6.125  1.00  0.00      A    C
ATOM   3158  HB1 ARG A 214     -15.398   3.831  -7.235  1.00  0.00      A    H
ATOM   3159  HB2 ARG A 214     -15.833   4.691  -5.639  1.00  0.00      A    H
ATOM   3160  CG  ARG A 214     -13.865   3.871  -5.909  1.00  0.00      A    C
ATOM   3161  HG1 ARG A 214     -13.644   3.563  -4.864  1.00  0.00      A    H
ATOM   3162  HG2 ARG A 214     -13.214   3.187  -6.494  1.00  0.00      A    H
ATOM   3163  CD  ARG A 214     -13.328   5.324  -6.183  1.00  0.00      A    C
ATOM   3164  HD1 ARG A 214     -13.601   5.521  -7.242  1.00  0.00      A    H
ATOM   3165  HD2 ARG A 214     -13.646   6.086  -5.440  1.00  0.00      A    H
ATOM   3166  NE  ARG A 214     -11.792   5.291  -6.309  1.00  0.00      A    N
ATOM   3167  HE  ARG A 214     -11.368   4.416  -6.545  1.00  0.00      A    H
ATOM   3168  CZ  ARG A 214     -11.054   6.432  -6.383  1.00  0.00      A    C
ATOM   3169  NH1 ARG A 214     -11.608   7.673  -6.211  1.00  0.00      A    N
ATOM   3170 HH11 ARG A 214     -12.290   7.805  -5.491  1.00  0.00      A    H
ATOM   3171 HH12 ARG A 214     -10.878   8.318  -6.436  1.00  0.00      A    H
ATOM   3172  NH2 ARG A 214      -9.787   6.406  -6.800  1.00  0.00      A    N
ATOM   3173 HH21 ARG A 214      -9.372   5.516  -6.987  1.00  0.00      A    H
ATOM   3174 HH22 ARG A 214      -9.197   7.196  -6.966  1.00  0.00      A    H
ATOM   3175  C   ARG A 214     -16.909   2.858  -4.338  1.00  0.00      A    C
ATOM   3176  O   ARG A 214     -17.671   3.791  -4.245  1.00  0.00      A    O
ATOM   3177  N   ASN A 215     -16.609   2.109  -3.260  1.00  0.00      A    N
ATOM   3178  HN  ASN A 215     -16.148   1.252  -3.478  1.00  0.00      A    H
ATOM   3179  CA  ASN A 215     -17.341   2.285  -2.015  1.00  0.00      A    C
ATOM   3180  HA  ASN A 215     -18.392   2.426  -2.220  1.00  0.00      A    H
ATOM   3181  CB  ASN A 215     -17.176   1.041  -1.139  1.00  0.00      A    C
ATOM   3182  HB1 ASN A 215     -17.650   0.246  -1.754  1.00  0.00      A    H
ATOM   3183  HB2 ASN A 215     -16.096   0.782  -1.184  1.00  0.00      A    H
ATOM   3184  CG  ASN A 215     -17.813   1.028   0.249  1.00  0.00      A    C
ATOM   3185  OD1 ASN A 215     -18.946   1.445   0.527  1.00  0.00      A    O
ATOM   3186  ND2 ASN A 215     -17.005   0.522   1.203  1.00  0.00      A    N
ATOM   3187 HD21 ASN A 215     -17.500   0.299   2.044  1.00  0.00      A    H
ATOM   3188 HD22 ASN A 215     -16.096   0.181   0.968  1.00  0.00      A    H
ATOM   3189  C   ASN A 215     -16.839   3.520  -1.212  1.00  0.00      A    C
ATOM   3190  O   ASN A 215     -15.677   3.647  -0.858  1.00  0.00      A    O
ATOM   3191  N   SER A 216     -17.808   4.372  -0.792  1.00  0.00      A    N
ATOM   3192  HN  SER A 216     -18.766   4.154  -0.958  1.00  0.00      A    H
ATOM   3193  CA  SER A 216     -17.575   5.652  -0.027  1.00  0.00      A    C
ATOM   3194  HA  SER A 216     -16.794   6.137  -0.594  1.00  0.00      A    H
ATOM   3195  CB  SER A 216     -18.698   6.738   0.127  1.00  0.00      A    C
ATOM   3196  HB1 SER A 216     -18.279   7.667   0.568  1.00  0.00      A    H
ATOM   3197  HB2 SER A 216     -19.130   6.946  -0.875  1.00  0.00      A    H
ATOM   3198  OG  SER A 216     -19.775   6.338   0.936  1.00  0.00      A    O
ATOM   3199  HG1 SER A 216     -20.232   7.114   1.270  1.00  0.00      A    H
ATOM   3200  C   SER A 216     -16.948   5.350   1.305  1.00  0.00      A    C
ATOM   3201  O   SER A 216     -16.196   6.145   1.849  1.00  0.00      A    O
ATOM   3202  N   TRP A 217     -17.435   4.225   1.961  1.00  0.00      A    N
ATOM   3203  HN  TRP A 217     -18.173   3.609   1.694  1.00  0.00      A    H
ATOM   3204  CA  TRP A 217     -16.960   3.877   3.321  1.00  0.00      A    C
ATOM   3205  HA  TRP A 217     -16.649   4.745   3.883  1.00  0.00      A    H
ATOM   3206  CB  TRP A 217     -18.049   3.025   4.058  1.00  0.00      A    C
ATOM   3207  HB1 TRP A 217     -18.295   2.097   3.498  1.00  0.00      A    H
ATOM   3208  HB2 TRP A 217     -17.511   2.750   4.991  1.00  0.00      A    H
ATOM   3209  CG  TRP A 217     -19.388   3.677   4.470  1.00  0.00      A    C
ATOM   3210  CD1 TRP A 217     -20.382   4.149   3.711  1.00  0.00      A    C
ATOM   3211  HD1 TRP A 217     -20.367   4.097   2.632  1.00  0.00      A    H
ATOM   3212  NE1 TRP A 217     -21.471   4.508   4.496  1.00  0.00      A    N
ATOM   3213  HE1 TRP A 217     -22.325   4.744   4.087  1.00  0.00      A    H
ATOM   3214  CE2 TRP A 217     -21.219   4.154   5.756  1.00  0.00      A    C
ATOM   3215  CD2 TRP A 217     -19.911   3.593   5.806  1.00  0.00      A    C
ATOM   3216  CE3 TRP A 217     -19.340   3.082   7.024  1.00  0.00      A    C
ATOM   3217  HE3 TRP A 217     -18.356   2.641   7.071  1.00  0.00      A    H
ATOM   3218  CZ3 TRP A 217     -20.102   3.273   8.191  1.00  0.00      A    C
ATOM   3219  HZ3 TRP A 217     -19.693   2.953   9.138  1.00  0.00      A    H
ATOM   3220  CZ2 TRP A 217     -22.010   4.197   6.858  1.00  0.00      A    C
ATOM   3221  HZ2 TRP A 217     -23.037   4.501   6.999  1.00  0.00      A    H
ATOM   3222  CH2 TRP A 217     -21.396   3.798   8.090  1.00  0.00      A    C
ATOM   3223  HH2 TRP A 217     -22.012   3.976   8.959  1.00  0.00      A    H
ATOM   3224  C   TRP A 217     -15.573   3.081   3.352  1.00  0.00      A    C
ATOM   3225  O   TRP A 217     -15.259   2.286   4.248  1.00  0.00      A    O
ATOM   3226  N   GLY A 218     -14.702   3.388   2.390  1.00  0.00      A    N
ATOM   3227  HN  GLY A 218     -15.017   3.999   1.668  1.00  0.00      A    H
ATOM   3228  CA  GLY A 218     -13.338   2.942   2.483  1.00  0.00      A    C
ATOM   3229  HA1 GLY A 218     -12.733   3.540   1.816  1.00  0.00      A    H
ATOM   3230  HA2 GLY A 218     -13.015   2.979   3.513  1.00  0.00      A    H
ATOM   3231  C   GLY A 218     -13.141   1.563   1.994  1.00  0.00      A    C
ATOM   3232  O   GLY A 218     -14.021   0.958   1.324  1.00  0.00      A    O
ATOM   3233  N   ALA A 219     -11.958   1.021   2.397  1.00  0.00      A    N
ATOM   3234  HN  ALA A 219     -11.429   1.413   3.146  1.00  0.00      A    H
ATOM   3235  CA  ALA A 219     -11.375  -0.115   1.732  1.00  0.00      A    C
ATOM   3236  HA  ALA A 219     -11.770  -0.036   0.730  1.00  0.00      A    H
ATOM   3237  CB  ALA A 219      -9.872   0.266   1.800  1.00  0.00      A    C
ATOM   3238  HB1 ALA A 219      -9.189  -0.467   1.320  1.00  0.00      A    H
ATOM   3239  HB2 ALA A 219      -9.754   1.262   1.322  1.00  0.00      A    H
ATOM   3240  HB3 ALA A 219      -9.635   0.393   2.878  1.00  0.00      A    H
ATOM   3241  C   ALA A 219     -11.702  -1.459   2.369  1.00  0.00      A    C
ATOM   3242  O   ALA A 219     -10.926  -2.386   2.189  1.00  0.00      A    O
ATOM   3243  N   ASP A 220     -12.786  -1.643   3.228  1.00  0.00      A    N
ATOM   3244  HN  ASP A 220     -13.386  -0.877   3.446  1.00  0.00      A    H
ATOM   3245  CA  ASP A 220     -13.013  -2.942   3.818  1.00  0.00      A    C
ATOM   3246  HA  ASP A 220     -12.073  -3.467   3.905  1.00  0.00      A    H
ATOM   3247  CB  ASP A 220     -13.518  -2.826   5.305  1.00  0.00      A    C
ATOM   3248  HB1 ASP A 220     -14.132  -1.915   5.466  1.00  0.00      A    H
ATOM   3249  HB2 ASP A 220     -13.950  -3.788   5.656  1.00  0.00      A    H
ATOM   3250  CG  ASP A 220     -12.288  -2.512   6.297  1.00  0.00      A    C
ATOM   3251  OD1 ASP A 220     -11.134  -2.526   5.804  1.00  0.00      A    O
ATOM   3252  OD2 ASP A 220     -12.558  -2.329   7.466  1.00  0.00      A    O
ATOM   3253  C   ASP A 220     -13.950  -3.706   2.889  1.00  0.00      A    C
ATOM   3254  O   ASP A 220     -13.517  -4.779   2.461  1.00  0.00      A    O
ATOM   3255  N   TRP A 221     -15.142  -3.193   2.682  1.00  0.00      A    N
ATOM   3256  HN  TRP A 221     -15.215  -2.246   2.984  1.00  0.00      A    H
ATOM   3257  CA  TRP A 221     -16.342  -3.894   2.191  1.00  0.00      A    C
ATOM   3258  HA  TRP A 221     -16.535  -4.742   2.831  1.00  0.00      A    H
ATOM   3259  CB  TRP A 221     -17.591  -2.950   2.367  1.00  0.00      A    C
ATOM   3260  HB1 TRP A 221     -17.495  -2.054   1.717  1.00  0.00      A    H
ATOM   3261  HB2 TRP A 221     -18.461  -3.463   1.905  1.00  0.00      A    H
ATOM   3262  CG  TRP A 221     -17.938  -2.540   3.685  1.00  0.00      A    C
ATOM   3263  CD1 TRP A 221     -17.567  -3.019   4.869  1.00  0.00      A    C
ATOM   3264  HD1 TRP A 221     -16.786  -3.758   4.966  1.00  0.00      A    H
ATOM   3265  NE1 TRP A 221     -18.220  -2.405   5.960  1.00  0.00      A    N
ATOM   3266  HE1 TRP A 221     -18.210  -2.776   6.863  1.00  0.00      A    H
ATOM   3267  CE2 TRP A 221     -18.958  -1.406   5.482  1.00  0.00      A    C
ATOM   3268  CD2 TRP A 221     -18.851  -1.427   4.036  1.00  0.00      A    C
ATOM   3269  CE3 TRP A 221     -19.681  -0.580   3.291  1.00  0.00      A    C
ATOM   3270  HE3 TRP A 221     -19.695  -0.508   2.214  1.00  0.00      A    H
ATOM   3271  CZ3 TRP A 221     -20.601   0.214   4.000  1.00  0.00      A    C
ATOM   3272  HZ3 TRP A 221     -21.254   0.876   3.451  1.00  0.00      A    H
ATOM   3273  CZ2 TRP A 221     -19.755  -0.550   6.149  1.00  0.00      A    C
ATOM   3274  HZ2 TRP A 221     -19.885  -0.438   7.216  1.00  0.00      A    H
ATOM   3275  CH2 TRP A 221     -20.678   0.222   5.426  1.00  0.00      A    C
ATOM   3276  HH2 TRP A 221     -21.225   0.963   5.990  1.00  0.00      A    H
ATOM   3277  C   TRP A 221     -16.276  -4.377   0.747  1.00  0.00      A    C
ATOM   3278  O   TRP A 221     -15.767  -3.689  -0.162  1.00  0.00      A    O
ATOM   3279  N   GLY A 222     -16.710  -5.617   0.468  1.00  0.00      A    N
ATOM   3280  HN  GLY A 222     -17.043  -6.209   1.198  1.00  0.00      A    H
ATOM   3281  CA  GLY A 222     -16.553  -6.263  -0.789  1.00  0.00      A    C
ATOM   3282  HA1 GLY A 222     -17.153  -7.159  -0.719  1.00  0.00      A    H
ATOM   3283  HA2 GLY A 222     -16.871  -5.567  -1.551  1.00  0.00      A    H
ATOM   3284  C   GLY A 222     -15.106  -6.675  -1.120  1.00  0.00      A    C
ATOM   3285  O   GLY A 222     -14.444  -7.250  -0.278  1.00  0.00      A    O
ATOM   3286  N   GLU A 223     -14.631  -6.417  -2.333  1.00  0.00      A    N
ATOM   3287  HN  GLU A 223     -15.329  -6.079  -2.959  1.00  0.00      A    H
ATOM   3288  CA  GLU A 223     -13.357  -6.833  -2.809  1.00  0.00      A    C
ATOM   3289  HA  GLU A 223     -13.140  -7.793  -2.364  1.00  0.00      A    H
ATOM   3290  CB  GLU A 223     -13.496  -7.050  -4.312  1.00  0.00      A    C
ATOM   3291  HB1 GLU A 223     -14.321  -7.784  -4.434  1.00  0.00      A    H
ATOM   3292  HB2 GLU A 223     -13.688  -6.069  -4.798  1.00  0.00      A    H
ATOM   3293  CG  GLU A 223     -12.268  -7.685  -5.010  1.00  0.00      A    C
ATOM   3294  HG1 GLU A 223     -11.279  -7.309  -4.671  1.00  0.00      A    H
ATOM   3295  HG2 GLU A 223     -12.176  -8.788  -4.917  1.00  0.00      A    H
ATOM   3296  CD  GLU A 223     -12.265  -7.511  -6.507  1.00  0.00      A    C
ATOM   3297  OE1 GLU A 223     -13.184  -7.017  -7.218  1.00  0.00      A    O
ATOM   3298  OE2 GLU A 223     -11.254  -7.953  -7.052  1.00  0.00      A    O
ATOM   3299  C   GLU A 223     -12.270  -5.810  -2.497  1.00  0.00      A    C
ATOM   3300  O   GLU A 223     -11.658  -5.222  -3.370  1.00  0.00      A    O
ATOM   3301  N   GLN A 224     -12.019  -5.430  -1.222  1.00  0.00      A    N
ATOM   3302  HN  GLN A 224     -12.450  -5.954  -0.492  1.00  0.00      A    H
ATOM   3303  CA  GLN A 224     -11.243  -4.256  -0.712  1.00  0.00      A    C
ATOM   3304  HA  GLN A 224     -11.358  -4.257   0.362  1.00  0.00      A    H
ATOM   3305  CB  GLN A 224      -9.682  -4.328  -0.906  1.00  0.00      A    C
ATOM   3306  HB1 GLN A 224      -9.450  -5.348  -0.534  1.00  0.00      A    H
ATOM   3307  HB2 GLN A 224      -9.612  -4.218  -2.009  1.00  0.00      A    H
ATOM   3308  CG  GLN A 224      -8.737  -3.337  -0.227  1.00  0.00      A    C
ATOM   3309  HG1 GLN A 224      -8.813  -2.277  -0.551  1.00  0.00      A    H
ATOM   3310  HG2 GLN A 224      -8.963  -3.415   0.858  1.00  0.00      A    H
ATOM   3311  CD  GLN A 224      -7.227  -3.785  -0.500  1.00  0.00      A    C
ATOM   3312  OE1 GLN A 224      -6.970  -4.400  -1.543  1.00  0.00      A    O
ATOM   3313  NE2 GLN A 224      -6.291  -3.519   0.390  1.00  0.00      A    N
ATOM   3314 HE21 GLN A 224      -5.387  -3.947   0.364  1.00  0.00      A    H
ATOM   3315 HE22 GLN A 224      -6.490  -2.967   1.200  1.00  0.00      A    H
ATOM   3316  C   GLN A 224     -11.806  -2.904  -1.179  1.00  0.00      A    C
ATOM   3317  O   GLN A 224     -11.124  -2.130  -1.872  1.00  0.00      A    O
ATOM   3318  N   GLY A 225     -13.022  -2.533  -0.817  1.00  0.00      A    N
ATOM   3319  HN  GLY A 225     -13.582  -3.120  -0.238  1.00  0.00      A    H
ATOM   3320  CA  GLY A 225     -13.744  -1.272  -1.223  1.00  0.00      A    C
ATOM   3321  HA1 GLY A 225     -14.586  -1.200  -0.550  1.00  0.00      A    H
ATOM   3322  HA2 GLY A 225     -13.090  -0.427  -1.068  1.00  0.00      A    H
ATOM   3323  C   GLY A 225     -14.376  -1.348  -2.588  1.00  0.00      A    C
ATOM   3324  O   GLY A 225     -15.206  -0.517  -2.908  1.00  0.00      A    O
ATOM   3325  N   TYR A 226     -14.137  -2.349  -3.498  1.00  0.00      A    N
ATOM   3326  HN  TYR A 226     -13.331  -2.927  -3.399  1.00  0.00      A    H
ATOM   3327  CA  TYR A 226     -14.851  -2.616  -4.748  1.00  0.00      A    C
ATOM   3328  HA  TYR A 226     -15.375  -1.693  -4.949  1.00  0.00      A    H
ATOM   3329  CB  TYR A 226     -13.915  -3.164  -5.941  1.00  0.00      A    C
ATOM   3330  HB1 TYR A 226     -13.485  -4.132  -5.605  1.00  0.00      A    H
ATOM   3331  HB2 TYR A 226     -14.470  -3.284  -6.896  1.00  0.00      A    H
ATOM   3332  CG  TYR A 226     -12.805  -2.157  -6.150  1.00  0.00      A    C
ATOM   3333  CD1 TYR A 226     -11.498  -2.514  -5.918  1.00  0.00      A    C
ATOM   3334  HD1 TYR A 226     -11.298  -3.463  -5.443  1.00  0.00      A    H
ATOM   3335  CE1 TYR A 226     -10.407  -1.707  -6.168  1.00  0.00      A    C
ATOM   3336  HE1 TYR A 226      -9.433  -2.142  -5.997  1.00  0.00      A    H
ATOM   3337  CZ  TYR A 226     -10.564  -0.438  -6.779  1.00  0.00      A    C
ATOM   3338  OH  TYR A 226      -9.505   0.239  -7.449  1.00  0.00      A    O
ATOM   3339  HH  TYR A 226      -8.753  -0.354  -7.384  1.00  0.00      A    H
ATOM   3340  CD2 TYR A 226     -13.009  -0.855  -6.739  1.00  0.00      A    C
ATOM   3341  HD2 TYR A 226     -14.003  -0.539  -7.021  1.00  0.00      A    H
ATOM   3342  CE2 TYR A 226     -11.896  -0.050  -7.068  1.00  0.00      A    C
ATOM   3343  HE2 TYR A 226     -12.148   0.803  -7.680  1.00  0.00      A    H
ATOM   3344  C   TYR A 226     -15.992  -3.629  -4.517  1.00  0.00      A    C
ATOM   3345  O   TYR A 226     -15.773  -4.869  -4.392  1.00  0.00      A    O
ATOM   3346  N   ILE A 227     -17.258  -3.135  -4.481  1.00  0.00      A    N
ATOM   3347  HN  ILE A 227     -17.251  -2.142  -4.397  1.00  0.00      A    H
ATOM   3348  CA  ILE A 227     -18.403  -3.812  -4.174  1.00  0.00      A    C
ATOM   3349  HA  ILE A 227     -18.193  -4.845  -3.939  1.00  0.00      A    H
ATOM   3350  CB  ILE A 227     -19.093  -3.243  -2.898  1.00  0.00      A    C
ATOM   3351  HB  ILE A 227     -18.432  -3.359  -2.012  1.00  0.00      A    H
ATOM   3352  CG2 ILE A 227     -19.624  -1.786  -3.063  1.00  0.00      A    C
ATOM   3353 HG21 ILE A 227     -18.796  -1.135  -3.415  1.00  0.00      A    H
ATOM   3354 HG22 ILE A 227     -20.476  -1.742  -3.775  1.00  0.00      A    H
ATOM   3355 HG23 ILE A 227     -20.027  -1.469  -2.077  1.00  0.00      A    H
ATOM   3356  CG1 ILE A 227     -20.238  -4.275  -2.474  1.00  0.00      A    C
ATOM   3357 HG11 ILE A 227     -20.776  -3.755  -1.652  1.00  0.00      A    H
ATOM   3358 HG12 ILE A 227     -20.939  -4.524  -3.299  1.00  0.00      A    H
ATOM   3359  CD  ILE A 227     -19.889  -5.648  -1.930  1.00  0.00      A    C
ATOM   3360  HD1 ILE A 227     -19.347  -6.301  -2.647  1.00  0.00      A    H
ATOM   3361  HD2 ILE A 227     -19.275  -5.548  -1.009  1.00  0.00      A    H
ATOM   3362  HD3 ILE A 227     -20.792  -6.192  -1.581  1.00  0.00      A    H
ATOM   3363  C   ILE A 227     -19.223  -3.801  -5.457  1.00  0.00      A    C
ATOM   3364  O   ILE A 227     -19.047  -2.974  -6.281  1.00  0.00      A    O
ATOM   3365  N   LYS A 228     -20.118  -4.673  -5.621  1.00  0.00      A    N
ATOM   3366  HN  LYS A 228     -20.296  -5.345  -4.906  1.00  0.00      A    H
ATOM   3367  CA  LYS A 228     -20.969  -4.836  -6.766  1.00  0.00      A    C
ATOM   3368  HA  LYS A 228     -20.671  -4.118  -7.516  1.00  0.00      A    H
ATOM   3369  CB  LYS A 228     -20.840  -6.319  -7.298  1.00  0.00      A    C
ATOM   3370  HB1 LYS A 228     -21.108  -7.059  -6.514  1.00  0.00      A    H
ATOM   3371  HB2 LYS A 228     -21.569  -6.444  -8.127  1.00  0.00      A    H
ATOM   3372  CG  LYS A 228     -19.419  -6.691  -7.754  1.00  0.00      A    C
ATOM   3373  HG1 LYS A 228     -19.254  -6.318  -8.788  1.00  0.00      A    H
ATOM   3374  HG2 LYS A 228     -18.622  -6.269  -7.105  1.00  0.00      A    H
ATOM   3375  CD  LYS A 228     -19.111  -8.168  -7.900  1.00  0.00      A    C
ATOM   3376  HD1 LYS A 228     -19.907  -8.707  -8.458  1.00  0.00      A    H
ATOM   3377  HD2 LYS A 228     -18.125  -8.361  -8.374  1.00  0.00      A    H
ATOM   3378  CE  LYS A 228     -18.880  -9.003  -6.601  1.00  0.00      A    C
ATOM   3379  HE1 LYS A 228     -19.680  -8.852  -5.844  1.00  0.00      A    H
ATOM   3380  HE2 LYS A 228     -18.825 -10.082  -6.861  1.00  0.00      A    H
ATOM   3381  NZ  LYS A 228     -17.562  -8.643  -5.950  1.00  0.00      A    N
ATOM   3382  HZ1 LYS A 228     -17.482  -8.703  -4.915  1.00  0.00      A    H
ATOM   3383  HZ2 LYS A 228     -16.783  -9.182  -6.380  1.00  0.00      A    H
ATOM   3384  HZ3 LYS A 228     -17.373  -7.674  -6.276  1.00  0.00      A    H
ATOM   3385  C   LYS A 228     -22.458  -4.549  -6.439  1.00  0.00      A    C
ATOM   3386  O   LYS A 228     -22.888  -4.890  -5.343  1.00  0.00      A    O
ATOM   3387  N   LEU A 229     -23.278  -3.892  -7.344  1.00  0.00      A    N
ATOM   3388  HN  LEU A 229     -22.863  -3.621  -8.209  1.00  0.00      A    H
ATOM   3389  CA  LEU A 229     -24.710  -3.724  -7.220  1.00  0.00      A    C
ATOM   3390  HA  LEU A 229     -25.195  -4.196  -6.378  1.00  0.00      A    H
ATOM   3391  CB  LEU A 229     -25.039  -2.199  -7.204  1.00  0.00      A    C
ATOM   3392  HB1 LEU A 229     -24.241  -1.638  -6.672  1.00  0.00      A    H
ATOM   3393  HB2 LEU A 229     -24.921  -1.824  -8.244  1.00  0.00      A    H
ATOM   3394  CG  LEU A 229     -26.543  -1.796  -6.999  1.00  0.00      A    C
ATOM   3395  HG  LEU A 229     -27.072  -2.374  -7.787  1.00  0.00      A    H
ATOM   3396  CD1 LEU A 229     -27.220  -2.035  -5.674  1.00  0.00      A    C
ATOM   3397 HD11 LEU A 229     -27.192  -3.106  -5.381  1.00  0.00      A    H
ATOM   3398 HD12 LEU A 229     -26.743  -1.504  -4.823  1.00  0.00      A    H
ATOM   3399 HD13 LEU A 229     -28.311  -1.833  -5.727  1.00  0.00      A    H
ATOM   3400  CD2 LEU A 229     -26.689  -0.339  -7.500  1.00  0.00      A    C
ATOM   3401 HD21 LEU A 229     -27.675   0.052  -7.169  1.00  0.00      A    H
ATOM   3402 HD22 LEU A 229     -25.989   0.385  -7.031  1.00  0.00      A    H
ATOM   3403 HD23 LEU A 229     -26.611  -0.303  -8.607  1.00  0.00      A    H
ATOM   3404  C   LEU A 229     -25.458  -4.370  -8.395  1.00  0.00      A    C
ATOM   3405  O   LEU A 229     -25.037  -4.272  -9.544  1.00  0.00      A    O
ATOM   3406  N   GLU A 230     -26.630  -4.934  -8.146  1.00  0.00      A    N
ATOM   3407  HN  GLU A 230     -26.914  -4.957  -7.190  1.00  0.00      A    H
ATOM   3408  CA  GLU A 230     -27.391  -5.506  -9.265  1.00  0.00      A    C
ATOM   3409  HA  GLU A 230     -26.724  -6.007  -9.951  1.00  0.00      A    H
ATOM   3410  CB  GLU A 230     -28.491  -6.362  -8.542  1.00  0.00      A    C
ATOM   3411  HB1 GLU A 230     -27.943  -7.042  -7.856  1.00  0.00      A    H
ATOM   3412  HB2 GLU A 230     -28.930  -5.566  -7.904  1.00  0.00      A    H
ATOM   3413  CG  GLU A 230     -29.591  -7.066  -9.396  1.00  0.00      A    C
ATOM   3414  HG1 GLU A 230     -30.300  -6.348  -9.861  1.00  0.00      A    H
ATOM   3415  HG2 GLU A 230     -29.117  -7.579 -10.260  1.00  0.00      A    H
ATOM   3416  CD  GLU A 230     -30.523  -8.012  -8.601  1.00  0.00      A    C
ATOM   3417  OE1 GLU A 230     -31.677  -7.709  -8.244  1.00  0.00      A    O
ATOM   3418  OE2 GLU A 230     -30.114  -9.177  -8.500  1.00  0.00      A    O
ATOM   3419  C   GLU A 230     -28.094  -4.438 -10.082  1.00  0.00      A    C
ATOM   3420  O   GLU A 230     -28.384  -3.378  -9.578  1.00  0.00      A    O
ATOM   3421  N   ARG A 231     -28.237  -4.727 -11.413  1.00  0.00      A    N
ATOM   3422  HN  ARG A 231     -27.954  -5.575 -11.853  1.00  0.00      A    H
ATOM   3423  CA  ARG A 231     -28.850  -3.812 -12.340  1.00  0.00      A    C
ATOM   3424  HA  ARG A 231     -29.437  -3.043 -11.860  1.00  0.00      A    H
ATOM   3425  CB  ARG A 231     -27.769  -3.176 -13.249  1.00  0.00      A    C
ATOM   3426  HB1 ARG A 231     -27.314  -4.013 -13.821  1.00  0.00      A    H
ATOM   3427  HB2 ARG A 231     -28.127  -2.564 -14.105  1.00  0.00      A    H
ATOM   3428  CG  ARG A 231     -26.631  -2.470 -12.517  1.00  0.00      A    C
ATOM   3429  HG1 ARG A 231     -26.083  -3.224 -11.912  1.00  0.00      A    H
ATOM   3430  HG2 ARG A 231     -26.025  -2.019 -13.331  1.00  0.00      A    H
ATOM   3431  CD  ARG A 231     -27.114  -1.256 -11.672  1.00  0.00      A    C
ATOM   3432  HD1 ARG A 231     -27.700  -1.640 -10.810  1.00  0.00      A    H
ATOM   3433  HD2 ARG A 231     -26.237  -0.695 -11.284  1.00  0.00      A    H
ATOM   3434  NE  ARG A 231     -27.940  -0.242 -12.475  1.00  0.00      A    N
ATOM   3435  HE  ARG A 231     -28.901  -0.493 -12.589  1.00  0.00      A    H
ATOM   3436  CZ  ARG A 231     -27.387   0.330 -13.548  1.00  0.00      A    C
ATOM   3437  NH1 ARG A 231     -26.106   0.721 -13.566  1.00  0.00      A    N
ATOM   3438 HH11 ARG A 231     -25.578   0.462 -12.757  1.00  0.00      A    H
ATOM   3439 HH12 ARG A 231     -25.587   0.997 -14.375  1.00  0.00      A    H
ATOM   3440  NH2 ARG A 231     -28.087   0.493 -14.666  1.00  0.00      A    N
ATOM   3441 HH21 ARG A 231     -29.007   0.099 -14.652  1.00  0.00      A    H
ATOM   3442 HH22 ARG A 231     -27.722   0.700 -15.574  1.00  0.00      A    H
ATOM   3443  C   ARG A 231     -29.845  -4.520 -13.227  1.00  0.00      A    C
ATOM   3444  O   ARG A 231     -30.219  -5.686 -13.021  1.00  0.00      A    O
ATOM   3445  N   GLY A 232     -30.340  -3.797 -14.283  1.00  0.00      A    N
ATOM   3446  HN  GLY A 232     -30.029  -2.887 -14.545  1.00  0.00      A    H
ATOM   3447  CA  GLY A 232     -31.493  -4.302 -15.100  1.00  0.00      A    C
ATOM   3448  HA1 GLY A 232     -31.346  -3.856 -16.072  1.00  0.00      A    H
ATOM   3449  HA2 GLY A 232     -31.509  -5.381 -15.049  1.00  0.00      A    H
ATOM   3450  C   GLY A 232     -32.799  -3.686 -14.622  1.00  0.00      A    C
ATOM   3451  O   GLY A 232     -33.458  -4.209 -13.705  1.00  0.00      A    O
ATOM   3452  N   VAL A 233     -33.112  -2.481 -15.112  1.00  0.00      A    N
ATOM   3453  HN  VAL A 233     -32.482  -2.086 -15.776  1.00  0.00      A    H
ATOM   3454  CA  VAL A 233     -34.243  -1.671 -14.634  1.00  0.00      A    C
ATOM   3455  HA  VAL A 233     -34.272  -1.849 -13.569  1.00  0.00      A    H
ATOM   3456  CB  VAL A 233     -33.981  -0.166 -14.958  1.00  0.00      A    C
ATOM   3457  HB  VAL A 233     -32.953   0.101 -14.630  1.00  0.00      A    H
ATOM   3458  CG1 VAL A 233     -34.058  -0.011 -16.493  1.00  0.00      A    C
ATOM   3459 HG11 VAL A 233     -33.868   1.079 -16.596  1.00  0.00      A    H
ATOM   3460 HG12 VAL A 233     -33.323  -0.581 -17.100  1.00  0.00      A    H
ATOM   3461 HG13 VAL A 233     -35.047  -0.324 -16.890  1.00  0.00      A    H
ATOM   3462  CG2 VAL A 233     -35.016   0.697 -14.297  1.00  0.00      A    C
ATOM   3463 HG21 VAL A 233     -35.112   0.453 -13.218  1.00  0.00      A    H
ATOM   3464 HG22 VAL A 233     -34.610   1.729 -14.371  1.00  0.00      A    H
ATOM   3465 HG23 VAL A 233     -36.072   0.772 -14.635  1.00  0.00      A    H
ATOM   3466  C   VAL A 233     -35.597  -2.212 -15.000  1.00  0.00      A    C
ATOM   3467  O   VAL A 233     -35.942  -2.638 -16.079  1.00  0.00      A    O
ATOM   3468  N   SER A 234     -36.478  -2.183 -13.975  1.00  0.00      A    N
ATOM   3469  HN  SER A 234     -36.242  -1.855 -13.064  1.00  0.00      A    H
ATOM   3470  CA  SER A 234     -37.903  -2.464 -14.126  1.00  0.00      A    C
ATOM   3471  HA  SER A 234     -38.074  -3.352 -14.717  1.00  0.00      A    H
ATOM   3472  CB  SER A 234     -38.544  -2.751 -12.712  1.00  0.00      A    C
ATOM   3473  HB1 SER A 234     -39.647  -2.845 -12.812  1.00  0.00      A    H
ATOM   3474  HB2 SER A 234     -38.141  -3.724 -12.360  1.00  0.00      A    H
ATOM   3475  OG  SER A 234     -38.268  -1.745 -11.726  1.00  0.00      A    O
ATOM   3476  HG1 SER A 234     -38.759  -2.012 -10.946  1.00  0.00      A    H
ATOM   3477  C   SER A 234     -38.647  -1.291 -14.777  1.00  0.00      A    C
ATOM   3478  O   SER A 234     -39.050  -1.365 -15.908  1.00  0.00      A    O
ATOM   3479  N   ALA A 235     -38.867  -0.236 -13.948  1.00  0.00      A    N
ATOM   3480  HN  ALA A 235     -38.797  -0.268 -12.954  1.00  0.00      A    H
ATOM   3481  CA  ALA A 235     -39.569   0.999 -14.369  1.00  0.00      A    C
ATOM   3482  HA  ALA A 235     -40.281   0.656 -15.105  1.00  0.00      A    H
ATOM   3483  CB  ALA A 235     -40.418   1.574 -13.195  1.00  0.00      A    C
ATOM   3484  HB1 ALA A 235     -41.031   2.439 -13.525  1.00  0.00      A    H
ATOM   3485  HB2 ALA A 235     -41.155   0.791 -12.914  1.00  0.00      A    H
ATOM   3486  HB3 ALA A 235     -39.694   1.818 -12.388  1.00  0.00      A    H
ATOM   3487  C   ALA A 235     -38.647   2.060 -14.903  1.00  0.00      A    C
ATOM   3488  O   ALA A 235     -38.174   1.961 -16.052  1.00  0.00      A    O
ATOM   3489  N   LYS A 236     -38.233   3.108 -14.164  1.00  0.00      A    N
ATOM   3490  HN  LYS A 236     -38.445   3.163 -13.192  1.00  0.00      A    H
ATOM   3491  CA  LYS A 236     -37.508   4.217 -14.735  1.00  0.00      A    C
ATOM   3492  HA  LYS A 236     -37.138   3.956 -15.716  1.00  0.00      A    H
ATOM   3493  CB  LYS A 236     -38.466   5.475 -14.782  1.00  0.00      A    C
ATOM   3494  HB1 LYS A 236     -37.854   6.382 -14.972  1.00  0.00      A    H
ATOM   3495  HB2 LYS A 236     -39.149   5.164 -15.601  1.00  0.00      A    H
ATOM   3496  CG  LYS A 236     -39.396   5.711 -13.520  1.00  0.00      A    C
ATOM   3497  HG1 LYS A 236     -40.028   4.886 -13.126  1.00  0.00      A    H
ATOM   3498  HG2 LYS A 236     -38.754   5.979 -12.654  1.00  0.00      A    H
ATOM   3499  CD  LYS A 236     -40.452   6.908 -13.740  1.00  0.00      A    C
ATOM   3500  HD1 LYS A 236     -39.950   7.809 -14.154  1.00  0.00      A    H
ATOM   3501  HD2 LYS A 236     -41.200   6.620 -14.508  1.00  0.00      A    H
ATOM   3502  CE  LYS A 236     -41.299   7.197 -12.532  1.00  0.00      A    C
ATOM   3503  HE1 LYS A 236     -41.911   8.106 -12.710  1.00  0.00      A    H
ATOM   3504  HE2 LYS A 236     -41.898   6.284 -12.329  1.00  0.00      A    H
ATOM   3505  NZ  LYS A 236     -40.463   7.512 -11.328  1.00  0.00      A    N
ATOM   3506  HZ1 LYS A 236     -39.828   8.333 -11.393  1.00  0.00      A    H
ATOM   3507  HZ2 LYS A 236     -41.209   7.808 -10.667  1.00  0.00      A    H
ATOM   3508  HZ3 LYS A 236     -39.939   6.711 -10.923  1.00  0.00      A    H
ATOM   3509  C   LYS A 236     -36.217   4.598 -13.919  1.00  0.00      A    C
ATOM   3510  O   LYS A 236     -35.202   4.795 -14.593  1.00  0.00      A    O
ATOM   3511  N   GLU A 237     -36.275   4.553 -12.545  1.00  0.00      A    N
ATOM   3512  HN  GLU A 237     -37.161   4.353 -12.134  1.00  0.00      A    H
ATOM   3513  CA  GLU A 237     -35.299   5.011 -11.579  1.00  0.00      A    C
ATOM   3514  HA  GLU A 237     -35.077   6.015 -11.909  1.00  0.00      A    H
ATOM   3515  CB  GLU A 237     -35.915   4.947 -10.145  1.00  0.00      A    C
ATOM   3516  HB1 GLU A 237     -36.089   3.889  -9.857  1.00  0.00      A    H
ATOM   3517  HB2 GLU A 237     -35.216   5.461  -9.450  1.00  0.00      A    H
ATOM   3518  CG  GLU A 237     -37.318   5.671  -9.998  1.00  0.00      A    C
ATOM   3519  HG1 GLU A 237     -37.517   5.921  -8.934  1.00  0.00      A    H
ATOM   3520  HG2 GLU A 237     -37.327   6.581 -10.636  1.00  0.00      A    H
ATOM   3521  CD  GLU A 237     -38.524   4.754 -10.305  1.00  0.00      A    C
ATOM   3522  OE1 GLU A 237     -39.711   5.104 -10.033  1.00  0.00      A    O
ATOM   3523  OE2 GLU A 237     -38.290   3.687 -10.891  1.00  0.00      A    O
ATOM   3524  C   GLU A 237     -34.077   4.223 -11.574  1.00  0.00      A    C
ATOM   3525  O   GLU A 237     -32.972   4.737 -11.492  1.00  0.00      A    O
ATOM   3526  N   GLY A 238     -34.332   2.885 -11.674  1.00  0.00      A    N
ATOM   3527  HN  GLY A 238     -35.205   2.432 -11.840  1.00  0.00      A    H
ATOM   3528  CA  GLY A 238     -33.166   1.987 -11.603  1.00  0.00      A    C
ATOM   3529  HA1 GLY A 238     -33.242   1.118 -12.239  1.00  0.00      A    H
ATOM   3530  HA2 GLY A 238     -32.215   2.499 -11.586  1.00  0.00      A    H
ATOM   3531  C   GLY A 238     -33.210   1.264 -10.275  1.00  0.00      A    C
ATOM   3532  O   GLY A 238     -34.129   1.298  -9.472  1.00  0.00      A    O
ATOM   3533  N   LYS A 239     -32.121   0.489 -10.014  1.00  0.00      A    N
ATOM   3534  HN  LYS A 239     -31.387   0.381 -10.680  1.00  0.00      A    H
ATOM   3535  CA  LYS A 239     -31.868  -0.013  -8.729  1.00  0.00      A    C
ATOM   3536  HA  LYS A 239     -32.768  -0.505  -8.390  1.00  0.00      A    H
ATOM   3537  CB  LYS A 239     -30.752  -1.142  -8.610  1.00  0.00      A    C
ATOM   3538  HB1 LYS A 239     -30.965  -1.965  -9.326  1.00  0.00      A    H
ATOM   3539  HB2 LYS A 239     -29.739  -0.793  -8.904  1.00  0.00      A    H
ATOM   3540  CG  LYS A 239     -30.716  -1.795  -7.224  1.00  0.00      A    C
ATOM   3541  HG1 LYS A 239     -30.050  -2.683  -7.266  1.00  0.00      A    H
ATOM   3542  HG2 LYS A 239     -30.192  -1.046  -6.592  1.00  0.00      A    H
ATOM   3543  CD  LYS A 239     -32.040  -2.299  -6.717  1.00  0.00      A    C
ATOM   3544  HD1 LYS A 239     -31.845  -2.629  -5.674  1.00  0.00      A    H
ATOM   3545  HD2 LYS A 239     -32.856  -1.545  -6.755  1.00  0.00      A    H
ATOM   3546  CE  LYS A 239     -32.413  -3.614  -7.429  1.00  0.00      A    C
ATOM   3547  HE1 LYS A 239     -32.276  -3.598  -8.532  1.00  0.00      A    H
ATOM   3548  HE2 LYS A 239     -31.673  -4.407  -7.189  1.00  0.00      A    H
ATOM   3549  NZ  LYS A 239     -33.795  -4.070  -7.164  1.00  0.00      A    N
ATOM   3550  HZ1 LYS A 239     -33.866  -4.939  -7.730  1.00  0.00      A    H
ATOM   3551  HZ2 LYS A 239     -33.870  -4.331  -6.160  1.00  0.00      A    H
ATOM   3552  HZ3 LYS A 239     -34.587  -3.417  -7.335  1.00  0.00      A    H
ATOM   3553  C   LYS A 239     -31.518   1.147  -7.673  1.00  0.00      A    C
ATOM   3554  O   LYS A 239     -30.354   1.451  -7.508  1.00  0.00      A    O
ATOM   3555  N   CYS A 240     -32.545   1.765  -7.020  1.00  0.00      A    N
ATOM   3556  HN  CYS A 240     -33.494   1.546  -7.230  1.00  0.00      A    H
ATOM   3557  CA  CYS A 240     -32.313   2.817  -6.031  1.00  0.00      A    C
ATOM   3558  HA  CYS A 240     -33.306   2.901  -5.615  1.00  0.00      A    H
ATOM   3559  CB  CYS A 240     -31.416   2.397  -4.848  1.00  0.00      A    C
ATOM   3560  HB1 CYS A 240     -30.417   2.205  -5.295  1.00  0.00      A    H
ATOM   3561  HB2 CYS A 240     -31.249   3.211  -4.109  1.00  0.00      A    H
ATOM   3562  SG  CYS A 240     -32.089   0.931  -3.995  1.00  0.00      A    S
ATOM   3563  C   CYS A 240     -31.960   4.195  -6.557  1.00  0.00      A    C
ATOM   3564  O   CYS A 240     -31.353   4.995  -5.818  1.00  0.00      A    O
ATOM   3565  N   GLY A 241     -32.436   4.584  -7.758  1.00  0.00      A    N
ATOM   3566  HN  GLY A 241     -32.935   3.888  -8.269  1.00  0.00      A    H
ATOM   3567  CA  GLY A 241     -32.288   5.905  -8.406  1.00  0.00      A    C
ATOM   3568  HA1 GLY A 241     -33.127   6.138  -9.045  1.00  0.00      A    H
ATOM   3569  HA2 GLY A 241     -32.128   6.755  -7.760  1.00  0.00      A    H
ATOM   3570  C   GLY A 241     -31.012   6.127  -9.306  1.00  0.00      A    C
ATOM   3571  O   GLY A 241     -30.909   7.231  -9.899  1.00  0.00      A    O
ATOM   3572  N   ILE A 242     -30.196   5.048  -9.412  1.00  0.00      A    N
ATOM   3573  HN  ILE A 242     -30.316   4.260  -8.814  1.00  0.00      A    H
ATOM   3574  CA  ILE A 242     -28.946   4.993 -10.067  1.00  0.00      A    C
ATOM   3575  HA  ILE A 242     -28.263   5.568  -9.459  1.00  0.00      A    H
ATOM   3576  CB  ILE A 242     -28.306   3.626  -9.956  1.00  0.00      A    C
ATOM   3577  HB  ILE A 242     -28.343   3.283  -8.900  1.00  0.00      A    H
ATOM   3578  CG2 ILE A 242     -29.248   2.604 -10.723  1.00  0.00      A    C
ATOM   3579 HG21 ILE A 242     -28.920   1.580 -10.442  1.00  0.00      A    H
ATOM   3580 HG22 ILE A 242     -30.297   2.622 -10.356  1.00  0.00      A    H
ATOM   3581 HG23 ILE A 242     -29.106   2.724 -11.818  1.00  0.00      A    H
ATOM   3582  CG1 ILE A 242     -26.796   3.667 -10.318  1.00  0.00      A    C
ATOM   3583 HG11 ILE A 242     -26.507   4.234 -11.228  1.00  0.00      A    H
ATOM   3584 HG12 ILE A 242     -26.378   4.371  -9.567  1.00  0.00      A    H
ATOM   3585  CD  ILE A 242     -26.084   2.283 -10.268  1.00  0.00      A    C
ATOM   3586  HD1 ILE A 242     -26.410   1.688 -11.148  1.00  0.00      A    H
ATOM   3587  HD2 ILE A 242     -24.988   2.448 -10.189  1.00  0.00      A    H
ATOM   3588  HD3 ILE A 242     -26.462   1.812  -9.335  1.00  0.00      A    H
ATOM   3589  C   ILE A 242     -28.991   5.567 -11.518  1.00  0.00      A    C
ATOM   3590  O   ILE A 242     -28.017   6.140 -11.955  1.00  0.00      A    O
ATOM   3591  N   ALA A 243     -30.169   5.482 -12.252  1.00  0.00      A    N
ATOM   3592  HN  ALA A 243     -30.998   5.143 -11.813  1.00  0.00      A    H
ATOM   3593  CA  ALA A 243     -30.232   5.846 -13.659  1.00  0.00      A    C
ATOM   3594  HA  ALA A 243     -29.317   5.612 -14.183  1.00  0.00      A    H
ATOM   3595  CB  ALA A 243     -31.322   4.877 -14.348  1.00  0.00      A    C
ATOM   3596  HB1 ALA A 243     -31.286   5.022 -15.449  1.00  0.00      A    H
ATOM   3597  HB2 ALA A 243     -30.981   3.825 -14.242  1.00  0.00      A    H
ATOM   3598  HB3 ALA A 243     -32.367   5.056 -14.017  1.00  0.00      A    H
ATOM   3599  C   ALA A 243     -30.703   7.235 -13.931  1.00  0.00      A    C
ATOM   3600  O   ALA A 243     -30.750   7.730 -15.022  1.00  0.00      A    O
ATOM   3601  N   MET A 244     -31.000   7.978 -12.904  1.00  0.00      A    N
ATOM   3602  HN  MET A 244     -30.984   7.539 -12.009  1.00  0.00      A    H
ATOM   3603  CA  MET A 244     -31.346   9.395 -13.027  1.00  0.00      A    C
ATOM   3604  HA  MET A 244     -31.740   9.558 -14.019  1.00  0.00      A    H
ATOM   3605  CB  MET A 244     -32.533   9.594 -12.066  1.00  0.00      A    C
ATOM   3606  HB1 MET A 244     -32.150   9.577 -11.023  1.00  0.00      A    H
ATOM   3607  HB2 MET A 244     -32.895  10.639 -12.173  1.00  0.00      A    H
ATOM   3608  CG  MET A 244     -33.731   8.553 -12.186  1.00  0.00      A    C
ATOM   3609  HG1 MET A 244     -33.934   8.445 -13.273  1.00  0.00      A    H
ATOM   3610  HG2 MET A 244     -33.422   7.638 -11.636  1.00  0.00      A    H
ATOM   3611  SD  MET A 244     -35.379   8.989 -11.334  1.00  0.00      A    S
ATOM   3612  CE  MET A 244     -34.724   8.766  -9.604  1.00  0.00      A    C
ATOM   3613  HE1 MET A 244     -34.068   7.893  -9.398  1.00  0.00      A    H
ATOM   3614  HE2 MET A 244     -34.042   9.609  -9.361  1.00  0.00      A    H
ATOM   3615  HE3 MET A 244     -35.633   8.761  -8.966  1.00  0.00      A    H
ATOM   3616  C   MET A 244     -30.200  10.336 -12.725  1.00  0.00      A    C
ATOM   3617  O   MET A 244     -30.073  11.391 -13.392  1.00  0.00      A    O
ATOM   3618  N   GLU A 245     -29.264  10.029 -11.784  1.00  0.00      A    N
ATOM   3619  HN  GLU A 245     -29.410   9.199 -11.252  1.00  0.00      A    H
ATOM   3620  CA  GLU A 245     -28.244  10.987 -11.398  1.00  0.00      A    C
ATOM   3621  HA  GLU A 245     -28.312  11.881 -11.999  1.00  0.00      A    H
ATOM   3622  CB  GLU A 245     -28.398  11.540  -9.983  1.00  0.00      A    C
ATOM   3623  HB1 GLU A 245     -29.451  11.895  -9.974  1.00  0.00      A    H
ATOM   3624  HB2 GLU A 245     -28.385  10.696  -9.260  1.00  0.00      A    H
ATOM   3625  CG  GLU A 245     -27.415  12.657  -9.419  1.00  0.00      A    C
ATOM   3626  HG1 GLU A 245     -27.549  12.676  -8.317  1.00  0.00      A    H
ATOM   3627  HG2 GLU A 245     -26.318  12.584  -9.582  1.00  0.00      A    H
ATOM   3628  CD  GLU A 245     -27.728  14.087  -9.942  1.00  0.00      A    C
ATOM   3629  OE1 GLU A 245     -27.877  14.311 -11.116  1.00  0.00      A    O
ATOM   3630  OE2 GLU A 245     -27.800  15.035  -9.110  1.00  0.00      A    O
ATOM   3631  C   GLU A 245     -26.813  10.559 -11.696  1.00  0.00      A    C
ATOM   3632  O   GLU A 245     -26.044  10.131 -10.797  1.00  0.00      A    O
ATOM   3633  N   ALA A 246     -26.329  10.729 -12.957  1.00  0.00      A    N
ATOM   3634  HN  ALA A 246     -27.023  10.835 -13.665  1.00  0.00      A    H
ATOM   3635  CA  ALA A 246     -24.966  10.364 -13.420  1.00  0.00      A    C
ATOM   3636  HA  ALA A 246     -24.396  10.217 -12.515  1.00  0.00      A    H
ATOM   3637  CB  ALA A 246     -25.087   9.026 -14.212  1.00  0.00      A    C
ATOM   3638  HB1 ALA A 246     -25.632   9.133 -15.174  1.00  0.00      A    H
ATOM   3639  HB2 ALA A 246     -24.116   8.539 -14.447  1.00  0.00      A    H
ATOM   3640  HB3 ALA A 246     -25.612   8.267 -13.594  1.00  0.00      A    H
ATOM   3641  C   ALA A 246     -24.321  11.577 -14.234  1.00  0.00      A    C
ATOM   3642  O   ALA A 246     -24.993  12.340 -15.027  1.00  0.00      A    O
ATOM   3643  N   SER A 247     -22.974  11.743 -14.129  1.00  0.00      A    N
ATOM   3644  HN  SER A 247     -22.410  11.197 -13.515  1.00  0.00      A    H
ATOM   3645  CA  SER A 247     -22.273  12.661 -14.943  1.00  0.00      A    C
ATOM   3646  HA  SER A 247     -22.566  12.563 -15.977  1.00  0.00      A    H
ATOM   3647  CB  SER A 247     -22.423  14.087 -14.450  1.00  0.00      A    C
ATOM   3648  HB1 SER A 247     -21.778  14.682 -15.131  1.00  0.00      A    H
ATOM   3649  HB2 SER A 247     -23.475  14.355 -14.687  1.00  0.00      A    H
ATOM   3650  OG  SER A 247     -22.139  14.319 -13.039  1.00  0.00      A    O
ATOM   3651  HG1 SER A 247     -22.859  14.809 -12.636  1.00  0.00      A    H
ATOM   3652  C   SER A 247     -20.829  12.344 -15.052  1.00  0.00      A    C
ATOM   3653  O   SER A 247     -20.417  11.399 -14.489  1.00  0.00      A    O
ATOM   3654  N   TYR A 248     -20.048  13.086 -15.846  1.00  0.00      A    N
ATOM   3655  HN  TYR A 248     -20.386  13.863 -16.373  1.00  0.00      A    H
ATOM   3656  CA  TYR A 248     -18.635  12.992 -15.828  1.00  0.00      A    C
ATOM   3657  HA  TYR A 248     -18.331  12.801 -14.810  1.00  0.00      A    H
ATOM   3658  CB  TYR A 248     -18.175  11.774 -16.745  1.00  0.00      A    C
ATOM   3659  HB1 TYR A 248     -17.069  11.742 -16.845  1.00  0.00      A    H
ATOM   3660  HB2 TYR A 248     -18.596  10.875 -16.247  1.00  0.00      A    H
ATOM   3661  CG  TYR A 248     -18.804  11.870 -18.112  1.00  0.00      A    C
ATOM   3662  CD1 TYR A 248     -18.337  12.674 -19.150  1.00  0.00      A    C
ATOM   3663  HD1 TYR A 248     -17.616  13.458 -18.970  1.00  0.00      A    H
ATOM   3664  CE1 TYR A 248     -19.007  12.827 -20.345  1.00  0.00      A    C
ATOM   3665  HE1 TYR A 248     -18.627  13.489 -21.109  1.00  0.00      A    H
ATOM   3666  CZ  TYR A 248     -20.082  11.997 -20.629  1.00  0.00      A    C
ATOM   3667  OH  TYR A 248     -20.733  12.071 -21.907  1.00  0.00      A    O
ATOM   3668  HH  TYR A 248     -20.557  12.932 -22.294  1.00  0.00      A    H
ATOM   3669  CD2 TYR A 248     -19.955  11.077 -18.447  1.00  0.00      A    C
ATOM   3670  HD2 TYR A 248     -20.391  10.431 -17.699  1.00  0.00      A    H
ATOM   3671  CE2 TYR A 248     -20.633  11.168 -19.639  1.00  0.00      A    C
ATOM   3672  HE2 TYR A 248     -21.506  10.588 -19.900  1.00  0.00      A    H
ATOM   3673  C   TYR A 248     -18.022  14.434 -16.138  1.00  0.00      A    C
ATOM   3674  O   TYR A 248     -18.689  15.291 -16.759  1.00  0.00      A    O
ATOM   3675  N   PRO A 249     -16.840  14.737 -15.760  1.00  0.00      A    N
ATOM   3676  CD  PRO A 249     -16.027  13.904 -14.896  1.00  0.00      A    C
ATOM   3677  HD1 PRO A 249     -15.878  12.839 -15.175  1.00  0.00      A    H
ATOM   3678  HD2 PRO A 249     -16.354  13.927 -13.834  1.00  0.00      A    H
ATOM   3679  CA  PRO A 249     -16.109  15.865 -16.338  1.00  0.00      A    C
ATOM   3680  HA  PRO A 249     -16.746  16.735 -16.400  1.00  0.00      A    H
ATOM   3681  CB  PRO A 249     -14.783  15.849 -15.490  1.00  0.00      A    C
ATOM   3682  HB1 PRO A 249     -13.933  16.383 -15.967  1.00  0.00      A    H
ATOM   3683  HB2 PRO A 249     -15.015  16.380 -14.543  1.00  0.00      A    H
ATOM   3684  CG  PRO A 249     -14.609  14.408 -15.138  1.00  0.00      A    C
ATOM   3685  HG1 PRO A 249     -14.255  13.988 -16.104  1.00  0.00      A    H
ATOM   3686  HG2 PRO A 249     -13.818  14.161 -14.398  1.00  0.00      A    H
ATOM   3687  C   PRO A 249     -15.779  15.679 -17.789  1.00  0.00      A    C
ATOM   3688  O   PRO A 249     -15.677  14.587 -18.378  1.00  0.00      A    O
ATOM   3689  N   THR A 250     -15.519  16.829 -18.445  1.00  0.00      A    N
ATOM   3690  HN  THR A 250     -15.636  17.711 -17.995  1.00  0.00      A    H
ATOM   3691  CA  THR A 250     -14.741  16.882 -19.628  1.00  0.00      A    C
ATOM   3692  HA  THR A 250     -14.474  15.930 -20.063  1.00  0.00      A    H
ATOM   3693  CB  THR A 250     -15.447  17.571 -20.810  1.00  0.00      A    C
ATOM   3694  HB  THR A 250     -16.034  18.461 -20.497  1.00  0.00      A    H
ATOM   3695  OG1 THR A 250     -16.423  16.743 -21.398  1.00  0.00      A    O
ATOM   3696  HG1 THR A 250     -16.868  17.352 -21.993  1.00  0.00      A    H
ATOM   3697  CG2 THR A 250     -14.591  18.091 -21.968  1.00  0.00      A    C
ATOM   3698 HG21 THR A 250     -13.928  18.944 -21.711  1.00  0.00      A    H
ATOM   3699 HG22 THR A 250     -14.044  17.154 -22.207  1.00  0.00      A    H
ATOM   3700 HG23 THR A 250     -15.253  18.265 -22.843  1.00  0.00      A    H
ATOM   3701  C   THR A 250     -13.385  17.459 -19.345  1.00  0.00      A    C
ATOM   3702  O   THR A 250     -13.136  18.473 -18.741  1.00  0.00      A    O
ATOM   3703  N   ILE A 251     -12.381  16.749 -19.899  1.00  0.00      A    N
ATOM   3704  HN  ILE A 251     -12.422  15.804 -20.215  1.00  0.00      A    H
ATOM   3705  CA  ILE A 251     -11.014  17.215 -20.035  1.00  0.00      A    C
ATOM   3706  HA  ILE A 251     -11.040  18.293 -20.097  1.00  0.00      A    H
ATOM   3707  CB  ILE A 251     -10.081  16.605 -18.987  1.00  0.00      A    C
ATOM   3708  HB  ILE A 251     -10.373  15.563 -18.735  1.00  0.00      A    H
ATOM   3709  CG2 ILE A 251      -8.584  16.536 -19.407  1.00  0.00      A    C
ATOM   3710 HG21 ILE A 251      -8.031  15.835 -18.746  1.00  0.00      A    H
ATOM   3711 HG22 ILE A 251      -8.302  16.145 -20.409  1.00  0.00      A    H
ATOM   3712 HG23 ILE A 251      -8.157  17.562 -19.431  1.00  0.00      A    H
ATOM   3713  CG1 ILE A 251     -10.227  17.490 -17.725  1.00  0.00      A    C
ATOM   3714 HG11 ILE A 251      -9.875  18.531 -17.886  1.00  0.00      A    H
ATOM   3715 HG12 ILE A 251     -11.276  17.431 -17.364  1.00  0.00      A    H
ATOM   3716  CD  ILE A 251      -9.399  17.043 -16.492  1.00  0.00      A    C
ATOM   3717  HD1 ILE A 251      -9.599  15.955 -16.398  1.00  0.00      A    H
ATOM   3718  HD2 ILE A 251      -8.297  17.001 -16.624  1.00  0.00      A    H
ATOM   3719  HD3 ILE A 251      -9.675  17.733 -15.666  1.00  0.00      A    H
ATOM   3720  C   ILE A 251     -10.688  16.745 -21.427  1.00  0.00      A    C
ATOM   3721  O   ILE A 251     -10.947  15.565 -21.725  1.00  0.00      A    O
ATOM   3722  N   ASN A 252     -10.263  17.685 -22.254  1.00  0.00      A    N
ATOM   3723  HN  ASN A 252     -10.282  18.656 -22.027  1.00  0.00      A    H
ATOM   3724  CA  ASN A 252      -9.767  17.395 -23.613  1.00  0.00      A    C
ATOM   3725  HA  ASN A 252     -10.321  16.538 -23.966  1.00  0.00      A    H
ATOM   3726  CB  ASN A 252      -9.855  18.697 -24.519  1.00  0.00      A    C
ATOM   3727  HB1 ASN A 252      -9.191  19.448 -24.040  1.00  0.00      A    H
ATOM   3728  HB2 ASN A 252      -9.380  18.447 -25.491  1.00  0.00      A    H
ATOM   3729  CG  ASN A 252     -11.316  19.013 -24.504  1.00  0.00      A    C
ATOM   3730  OD1 ASN A 252     -12.077  18.109 -24.332  1.00  0.00      A    O
ATOM   3731  ND2 ASN A 252     -11.674  20.262 -24.773  1.00  0.00      A    N
ATOM   3732 HD21 ASN A 252     -12.659  20.408 -24.866  1.00  0.00      A    H
ATOM   3733 HD22 ASN A 252     -10.950  20.904 -25.025  1.00  0.00      A    H
ATOM   3734  C   ASN A 252      -8.277  16.955 -23.527  1.00  0.00      A    C
ATOM   3735  O   ASN A 252      -7.642  17.074 -22.507  1.00  0.00      A    O
ATOM   3736  N   THR A 253      -7.657  16.515 -24.672  1.00  0.00      A    N
ATOM   3737  HN  THR A 253      -8.242  16.373 -25.467  1.00  0.00      A    H
ATOM   3738  CA  THR A 253      -6.219  16.281 -24.777  1.00  0.00      A    C
ATOM   3739  HA  THR A 253      -5.763  16.769 -23.928  1.00  0.00      A    H
ATOM   3740  CB  THR A 253      -5.847  14.863 -24.787  1.00  0.00      A    C
ATOM   3741  HB  THR A 253      -6.237  14.450 -23.832  1.00  0.00      A    H
ATOM   3742  OG1 THR A 253      -4.413  14.583 -24.672  1.00  0.00      A    O
ATOM   3743  HG1 THR A 253      -4.396  13.624 -24.702  1.00  0.00      A    H
ATOM   3744  CG2 THR A 253      -6.489  14.093 -25.915  1.00  0.00      A    C
ATOM   3745 HG21 THR A 253      -6.448  12.992 -25.766  1.00  0.00      A    H
ATOM   3746 HG22 THR A 253      -7.597  14.162 -25.968  1.00  0.00      A    H
ATOM   3747 HG23 THR A 253      -6.027  14.420 -26.871  1.00  0.00      A    H
ATOM   3748  C   THR A 253      -5.751  17.146 -25.912  1.00  0.00      A    C
ATOM   3749  O   THR A 253      -6.330  18.255 -26.000  1.00  0.00      A    O
ATOM   3750  N   ASP A 254      -4.843  16.748 -26.860  1.00  0.00      A    N
ATOM   3751  HN  ASP A 254      -4.628  15.774 -26.843  1.00  0.00      A    H
ATOM   3752  CA  ASP A 254      -4.428  17.550 -27.963  1.00  0.00      A    C
ATOM   3753  HA  ASP A 254      -4.832  18.551 -27.974  1.00  0.00      A    H
ATOM   3754  CB  ASP A 254      -2.905  17.646 -28.052  1.00  0.00      A    C
ATOM   3755  HB1 ASP A 254      -2.338  16.691 -28.053  1.00  0.00      A    H
ATOM   3756  HB2 ASP A 254      -2.630  18.069 -29.042  1.00  0.00      A    H
ATOM   3757  CG  ASP A 254      -2.418  18.577 -27.007  1.00  0.00      A    C
ATOM   3758  OD1 ASP A 254      -2.490  19.801 -27.285  1.00  0.00      A    O
ATOM   3759  OD2 ASP A 254      -1.862  18.159 -25.917  1.00  0.00      A    O
ATOM   3760  C   ASP A 254      -4.991  16.796 -29.146  1.00  0.00      A    C
ATOM   3761  O   ASP A 254      -5.869  17.262 -29.819  1.00  0.00      A    O
ATOM   3762  N   ASP A 255      -4.350  15.676 -29.441  1.00  0.00      A    N
ATOM   3763  HN  ASP A 255      -3.594  15.341 -28.884  1.00  0.00      A    H
ATOM   3764  CA  ASP A 255      -4.854  14.771 -30.493  1.00  0.00      A    C
ATOM   3765  HA  ASP A 255      -5.416  15.238 -31.288  1.00  0.00      A    H
ATOM   3766  CB  ASP A 255      -3.552  13.982 -30.923  1.00  0.00      A    C
ATOM   3767  HB1 ASP A 255      -2.982  13.714 -30.009  1.00  0.00      A    H
ATOM   3768  HB2 ASP A 255      -3.728  13.063 -31.522  1.00  0.00      A    H
ATOM   3769  CG  ASP A 255      -2.661  14.883 -31.706  1.00  0.00      A    C
ATOM   3770  OD1 ASP A 255      -3.010  15.051 -32.876  1.00  0.00      A    O
ATOM   3771  OD2 ASP A 255      -1.545  15.261 -31.242  1.00  0.00      A    O
ATOM   3772  C   ASP A 255      -5.832  13.808 -29.826  1.00  0.00      A    C
ATOM   3773  O   ASP A 255      -6.724  14.178 -29.045  1.00  0.00      A    O
ATOM   3774  N   ASP A 256      -5.709  12.460 -30.075  1.00  0.00      A    N
ATOM   3775  HN  ASP A 256      -4.975  12.089 -30.638  1.00  0.00      A    H
ATOM   3776  CA  ASP A 256      -6.629  11.504 -29.467  1.00  0.00      A    C
ATOM   3777  HA  ASP A 256      -7.435  11.964 -28.913  1.00  0.00      A    H
ATOM   3778  CB  ASP A 256      -7.056  10.414 -30.426  1.00  0.00      A    C
ATOM   3779  HB1 ASP A 256      -6.220   9.836 -30.875  1.00  0.00      A    H
ATOM   3780  HB2 ASP A 256      -7.783   9.739 -29.925  1.00  0.00      A    H
ATOM   3781  CG  ASP A 256      -7.774  10.962 -31.630  1.00  0.00      A    C
ATOM   3782  OD1 ASP A 256      -7.285  10.910 -32.789  1.00  0.00      A    O
ATOM   3783  OD2 ASP A 256      -8.973  11.374 -31.366  1.00  0.00      A    O
ATOM   3784  C   ASP A 256      -5.909  10.739 -28.362  1.00  0.00      A    C
ATOM   3785  OT1 ASP A 256      -6.332  10.804 -27.182  1.00  0.00      A    O
ATOM   3786  OT2 ASP A 256      -4.883  10.065 -28.623  1.00  0.00      A    O
END
