# Supplementary material for: Sequence comparison, molecular modeling, and network analysis predict structural diversity in cysteine proteases from the Cape sundew, Drosera capensis
Source: Comput Struct Biotechnol J. 2016 Jun 14;14:271–82. doi: 10.1016/j.csbj.2016.05.003 (PMC4949590; doi:10.1016/j.csbj.2016.05.003)
Supplement: Supplementary file 4 [file mmc4.zip › Rosetta_mature/DCAP_7131_mature_m1.pdb]

CRYST1   60.205   61.586   60.700  90.00  90.00  90.00 P 1           1
ATOM      1  N   ALA A   1       8.950 -15.900 -17.766  1.00  0.00      A    N
ATOM      2  HT1 ALA A   1       8.721 -16.466 -18.608  1.00  0.00      A    H
ATOM      3  HT2 ALA A   1       9.293 -16.557 -17.036  1.00  0.00      A    H
ATOM      4  HT3 ALA A   1       9.756 -15.293 -18.017  1.00  0.00      A    H
ATOM      5  CA  ALA A   1       7.691 -15.279 -17.171  1.00  0.00      A    C
ATOM      6  HA  ALA A   1       7.032 -16.133 -17.204  1.00  0.00      A    H
ATOM      7  CB  ALA A   1       7.940 -14.992 -15.633  1.00  0.00      A    C
ATOM      8  HB1 ALA A   1       8.644 -14.149 -15.463  1.00  0.00      A    H
ATOM      9  HB2 ALA A   1       6.913 -14.715 -15.314  1.00  0.00      A    H
ATOM     10  HB3 ALA A   1       8.350 -15.843 -15.048  1.00  0.00      A    H
ATOM     11  C   ALA A   1       7.173 -14.071 -17.934  1.00  0.00      A    C
ATOM     12  O   ALA A   1       7.941 -13.518 -18.689  1.00  0.00      A    O
ATOM     13  N   PRO A   2       5.980 -13.656 -17.926  1.00  0.00      A    N
ATOM     14  CD  PRO A   2       4.873 -14.505 -17.464  1.00  0.00      A    C
ATOM     15  HD1 PRO A   2       4.711 -14.165 -16.419  1.00  0.00      A    H
ATOM     16  HD2 PRO A   2       5.016 -15.596 -17.621  1.00  0.00      A    H
ATOM     17  CA  PRO A   2       5.525 -12.547 -18.701  1.00  0.00      A    C
ATOM     18  HA  PRO A   2       5.705 -12.675 -19.758  1.00  0.00      A    H
ATOM     19  CB  PRO A   2       3.989 -12.538 -18.547  1.00  0.00      A    C
ATOM     20  HB1 PRO A   2       3.740 -12.093 -17.560  1.00  0.00      A    H
ATOM     21  HB2 PRO A   2       3.410 -12.079 -19.376  1.00  0.00      A    H
ATOM     22  CG  PRO A   2       3.728 -13.994 -18.318  1.00  0.00      A    C
ATOM     23  HG1 PRO A   2       2.832 -14.170 -17.684  1.00  0.00      A    H
ATOM     24  HG2 PRO A   2       3.504 -14.599 -19.223  1.00  0.00      A    H
ATOM     25  C   PRO A   2       6.152 -11.228 -18.310  1.00  0.00      A    C
ATOM     26  O   PRO A   2       6.838 -11.175 -17.284  1.00  0.00      A    O
ATOM     27  N   ALA A   3       6.059 -10.102 -19.114  1.00  0.00      A    N
ATOM     28  HN  ALA A   3       5.672 -10.203 -20.027  1.00  0.00      A    H
ATOM     29  CA  ALA A   3       6.729  -8.866 -18.837  1.00  0.00      A    C
ATOM     30  HA  ALA A   3       7.619  -9.070 -18.259  1.00  0.00      A    H
ATOM     31  CB  ALA A   3       7.178  -8.248 -20.107  1.00  0.00      A    C
ATOM     32  HB1 ALA A   3       7.747  -8.936 -20.769  1.00  0.00      A    H
ATOM     33  HB2 ALA A   3       6.279  -7.929 -20.677  1.00  0.00      A    H
ATOM     34  HB3 ALA A   3       7.788  -7.353 -19.859  1.00  0.00      A    H
ATOM     35  C   ALA A   3       5.780  -7.975 -18.121  1.00  0.00      A    C
ATOM     36  O   ALA A   3       5.996  -7.323 -17.062  1.00  0.00      A    O
ATOM     37  N   SER A   4       4.511  -8.038 -18.597  1.00  0.00      A    N
ATOM     38  HN  SER A   4       4.338  -8.609 -19.396  1.00  0.00      A    H
ATOM     39  CA  SER A   4       3.375  -7.354 -17.991  1.00  0.00      A    C
ATOM     40  HA  SER A   4       3.699  -6.779 -17.137  1.00  0.00      A    H
ATOM     41  CB  SER A   4       2.708  -6.245 -18.915  1.00  0.00      A    C
ATOM     42  HB1 SER A   4       3.491  -5.696 -19.480  1.00  0.00      A    H
ATOM     43  HB2 SER A   4       1.993  -6.626 -19.675  1.00  0.00      A    H
ATOM     44  OG  SER A   4       2.024  -5.242 -18.144  1.00  0.00      A    O
ATOM     45  HG1 SER A   4       2.469  -4.413 -18.331  1.00  0.00      A    H
ATOM     46  C   SER A   4       2.277  -8.316 -17.642  1.00  0.00      A    C
ATOM     47  O   SER A   4       1.854  -9.091 -18.468  1.00  0.00      A    O
ATOM     48  N   ILE A   5       1.807  -8.349 -16.377  1.00  0.00      A    N
ATOM     49  HN  ILE A   5       2.081  -7.745 -15.632  1.00  0.00      A    H
ATOM     50  CA  ILE A   5       0.768  -9.286 -16.043  1.00  0.00      A    C
ATOM     51  HA  ILE A   5       0.299  -9.695 -16.925  1.00  0.00      A    H
ATOM     52  CB  ILE A   5       1.345 -10.502 -15.334  1.00  0.00      A    C
ATOM     53  HB  ILE A   5       2.210 -10.688 -16.006  1.00  0.00      A    H
ATOM     54  CG2 ILE A   5       1.872 -10.184 -13.919  1.00  0.00      A    C
ATOM     55 HG21 ILE A   5       2.518 -11.051 -13.664  1.00  0.00      A    H
ATOM     56 HG22 ILE A   5       2.452  -9.240 -13.998  1.00  0.00      A    H
ATOM     57 HG23 ILE A   5       1.139  -9.938 -13.121  1.00  0.00      A    H
ATOM     58  CG1 ILE A   5       0.344 -11.609 -15.407  1.00  0.00      A    C
ATOM     59 HG11 ILE A   5      -0.589 -11.340 -14.867  1.00  0.00      A    H
ATOM     60 HG12 ILE A   5       0.134 -11.895 -16.460  1.00  0.00      A    H
ATOM     61  CD  ILE A   5       0.811 -12.871 -14.595  1.00  0.00      A    C
ATOM     62  HD1 ILE A   5       1.781 -13.240 -14.992  1.00  0.00      A    H
ATOM     63  HD2 ILE A   5       1.007 -12.707 -13.514  1.00  0.00      A    H
ATOM     64  HD3 ILE A   5       0.072 -13.700 -14.634  1.00  0.00      A    H
ATOM     65  C   ILE A   5      -0.204  -8.454 -15.239  1.00  0.00      A    C
ATOM     66  O   ILE A   5       0.160  -7.723 -14.301  1.00  0.00      A    O
ATOM     67  N   ASP A   6      -1.488  -8.476 -15.612  1.00  0.00      A    N
ATOM     68  HN  ASP A   6      -1.765  -8.912 -16.465  1.00  0.00      A    H
ATOM     69  CA  ASP A   6      -2.436  -7.867 -14.699  1.00  0.00      A    C
ATOM     70  HA  ASP A   6      -1.984  -7.640 -13.744  1.00  0.00      A    H
ATOM     71  CB  ASP A   6      -2.909  -6.529 -15.308  1.00  0.00      A    C
ATOM     72  HB1 ASP A   6      -2.035  -5.909 -15.601  1.00  0.00      A    H
ATOM     73  HB2 ASP A   6      -3.494  -6.696 -16.238  1.00  0.00      A    H
ATOM     74  CG  ASP A   6      -3.743  -5.769 -14.335  1.00  0.00      A    C
ATOM     75  OD1 ASP A   6      -3.710  -4.506 -14.468  1.00  0.00      A    O
ATOM     76  OD2 ASP A   6      -4.430  -6.412 -13.504  1.00  0.00      A    O
ATOM     77  C   ASP A   6      -3.483  -8.928 -14.481  1.00  0.00      A    C
ATOM     78  O   ASP A   6      -4.151  -9.263 -15.441  1.00  0.00      A    O
ATOM     79  N   TRP A   7      -3.623  -9.490 -13.254  1.00  0.00      A    N
ATOM     80  HN  TRP A   7      -2.919  -9.257 -12.587  1.00  0.00      A    H
ATOM     81  CA  TRP A   7      -4.517 -10.540 -12.934  1.00  0.00      A    C
ATOM     82  HA  TRP A   7      -4.454 -11.253 -13.743  1.00  0.00      A    H
ATOM     83  CB  TRP A   7      -4.102 -11.138 -11.562  1.00  0.00      A    C
ATOM     84  HB1 TRP A   7      -3.780 -10.257 -10.965  1.00  0.00      A    H
ATOM     85  HB2 TRP A   7      -4.977 -11.524 -10.997  1.00  0.00      A    H
ATOM     86  CG  TRP A   7      -3.019 -12.128 -11.556  1.00  0.00      A    C
ATOM     87  CD1 TRP A   7      -1.901 -12.110 -10.814  1.00  0.00      A    C
ATOM     88  HD1 TRP A   7      -1.560 -11.234 -10.282  1.00  0.00      A    H
ATOM     89  NE1 TRP A   7      -1.116 -13.222 -10.992  1.00  0.00      A    N
ATOM     90  HE1 TRP A   7      -0.246 -13.483 -10.638  1.00  0.00      A    H
ATOM     91  CE2 TRP A   7      -1.708 -13.992 -11.913  1.00  0.00      A    C
ATOM     92  CD2 TRP A   7      -2.842 -13.253 -12.369  1.00  0.00      A    C
ATOM     93  CE3 TRP A   7      -3.680 -13.834 -13.301  1.00  0.00      A    C
ATOM     94  HE3 TRP A   7      -4.587 -13.359 -13.645  1.00  0.00      A    H
ATOM     95  CZ3 TRP A   7      -3.297 -15.039 -13.908  1.00  0.00      A    C
ATOM     96  HZ3 TRP A   7      -4.013 -15.368 -14.646  1.00  0.00      A    H
ATOM     97  CZ2 TRP A   7      -1.276 -15.182 -12.462  1.00  0.00      A    C
ATOM     98  HZ2 TRP A   7      -0.352 -15.723 -12.318  1.00  0.00      A    H
ATOM     99  CH2 TRP A   7      -2.144 -15.680 -13.437  1.00  0.00      A    C
ATOM    100  HH2 TRP A   7      -1.878 -16.603 -13.931  1.00  0.00      A    H
ATOM    101  C   TRP A   7      -5.995 -10.161 -12.884  1.00  0.00      A    C
ATOM    102  O   TRP A   7      -6.866 -11.017 -12.992  1.00  0.00      A    O
ATOM    103  N   ARG A   8      -6.241  -8.871 -12.997  1.00  0.00      A    N
ATOM    104  HN  ARG A   8      -5.399  -8.337 -13.004  1.00  0.00      A    H
ATOM    105  CA  ARG A   8      -7.587  -8.377 -13.325  1.00  0.00      A    C
ATOM    106  HA  ARG A   8      -8.308  -8.910 -12.723  1.00  0.00      A    H
ATOM    107  CB  ARG A   8      -7.715  -6.846 -13.056  1.00  0.00      A    C
ATOM    108  HB1 ARG A   8      -7.020  -6.283 -13.716  1.00  0.00      A    H
ATOM    109  HB2 ARG A   8      -8.789  -6.587 -13.173  1.00  0.00      A    H
ATOM    110  CG  ARG A   8      -7.266  -6.501 -11.554  1.00  0.00      A    C
ATOM    111  HG1 ARG A   8      -8.061  -6.879 -10.876  1.00  0.00      A    H
ATOM    112  HG2 ARG A   8      -6.400  -7.118 -11.234  1.00  0.00      A    H
ATOM    113  CD  ARG A   8      -7.092  -4.998 -11.375  1.00  0.00      A    C
ATOM    114  HD1 ARG A   8      -7.919  -4.417 -11.835  1.00  0.00      A    H
ATOM    115  HD2 ARG A   8      -7.042  -4.795 -10.284  1.00  0.00      A    H
ATOM    116  NE  ARG A   8      -5.890  -4.497 -12.093  1.00  0.00      A    N
ATOM    117  HE  ARG A   8      -5.322  -5.096 -12.659  1.00  0.00      A    H
ATOM    118  CZ  ARG A   8      -5.498  -3.235 -11.980  1.00  0.00      A    C
ATOM    119  NH1 ARG A   8      -6.152  -2.284 -11.198  1.00  0.00      A    N
ATOM    120 HH11 ARG A   8      -7.026  -2.570 -10.805  1.00  0.00      A    H
ATOM    121 HH12 ARG A   8      -5.921  -1.340 -11.435  1.00  0.00      A    H
ATOM    122  NH2 ARG A   8      -4.384  -2.837 -12.542  1.00  0.00      A    N
ATOM    123 HH21 ARG A   8      -3.893  -3.522 -13.080  1.00  0.00      A    H
ATOM    124 HH22 ARG A   8      -4.001  -1.926 -12.395  1.00  0.00      A    H
ATOM    125  C   ARG A   8      -7.998  -8.708 -14.810  1.00  0.00      A    C
ATOM    126  O   ARG A   8      -9.022  -9.327 -15.081  1.00  0.00      A    O
ATOM    127  N   SER A   9      -7.107  -8.245 -15.782  1.00  0.00      A    N
ATOM    128  HN  SER A   9      -6.326  -7.739 -15.424  1.00  0.00      A    H
ATOM    129  CA  SER A   9      -7.401  -8.303 -17.273  1.00  0.00      A    C
ATOM    130  HA  SER A   9      -8.375  -7.868 -17.442  1.00  0.00      A    H
ATOM    131  CB  SER A   9      -6.259  -7.501 -18.016  1.00  0.00      A    C
ATOM    132  HB1 SER A   9      -5.324  -7.927 -17.593  1.00  0.00      A    H
ATOM    133  HB2 SER A   9      -6.238  -7.526 -19.127  1.00  0.00      A    H
ATOM    134  OG  SER A   9      -6.265  -6.130 -17.618  1.00  0.00      A    O
ATOM    135  HG1 SER A   9      -5.543  -5.671 -18.054  1.00  0.00      A    H
ATOM    136  C   SER A   9      -7.486  -9.759 -17.735  1.00  0.00      A    C
ATOM    137  O   SER A   9      -8.139 -10.172 -18.705  1.00  0.00      A    O
ATOM    138  N   LEU A  10      -6.731 -10.658 -17.046  1.00  0.00      A    N
ATOM    139  HN  LEU A  10      -6.076 -10.347 -16.362  1.00  0.00      A    H
ATOM    140  CA  LEU A  10      -6.647 -12.114 -17.341  1.00  0.00      A    C
ATOM    141  HA  LEU A  10      -6.525 -12.251 -18.405  1.00  0.00      A    H
ATOM    142  CB  LEU A  10      -5.294 -12.718 -16.754  1.00  0.00      A    C
ATOM    143  HB1 LEU A  10      -5.289 -12.521 -15.661  1.00  0.00      A    H
ATOM    144  HB2 LEU A  10      -5.223 -13.811 -16.938  1.00  0.00      A    H
ATOM    145  CG  LEU A  10      -4.112 -12.134 -17.435  1.00  0.00      A    C
ATOM    146  HG  LEU A  10      -4.145 -11.031 -17.302  1.00  0.00      A    H
ATOM    147  CD1 LEU A  10      -2.799 -12.598 -16.854  1.00  0.00      A    C
ATOM    148 HD11 LEU A  10      -2.825 -12.548 -15.744  1.00  0.00      A    H
ATOM    149 HD12 LEU A  10      -2.647 -13.650 -17.177  1.00  0.00      A    H
ATOM    150 HD13 LEU A  10      -1.911 -12.040 -17.219  1.00  0.00      A    H
ATOM    151  CD2 LEU A  10      -4.060 -12.296 -18.939  1.00  0.00      A    C
ATOM    152 HD21 LEU A  10      -4.681 -11.520 -19.437  1.00  0.00      A    H
ATOM    153 HD22 LEU A  10      -3.019 -12.148 -19.296  1.00  0.00      A    H
ATOM    154 HD23 LEU A  10      -4.410 -13.314 -19.214  1.00  0.00      A    H
ATOM    155  C   LEU A  10      -7.900 -12.829 -16.817  1.00  0.00      A    C
ATOM    156  O   LEU A  10      -8.310 -13.866 -17.378  1.00  0.00      A    O
ATOM    157  N   GLY A  11      -8.710 -12.244 -15.800  1.00  0.00      A    N
ATOM    158  HN  GLY A  11      -8.555 -11.300 -15.520  1.00  0.00      A    H
ATOM    159  CA  GLY A  11      -9.738 -12.993 -15.055  1.00  0.00      A    C
ATOM    160  HA1 GLY A  11     -10.489 -12.284 -14.738  1.00  0.00      A    H
ATOM    161  HA2 GLY A  11     -10.176 -13.651 -15.792  1.00  0.00      A    H
ATOM    162  C   GLY A  11      -9.230 -13.858 -13.951  1.00  0.00      A    C
ATOM    163  O   GLY A  11      -9.322 -15.078 -14.037  1.00  0.00      A    O
ATOM    164  N   ALA A  12      -8.732 -13.228 -12.822  1.00  0.00      A    N
ATOM    165  HN  ALA A  12      -8.547 -12.251 -12.886  1.00  0.00      A    H
ATOM    166  CA  ALA A  12      -8.238 -14.007 -11.739  1.00  0.00      A    C
ATOM    167  HA  ALA A  12      -8.605 -15.011 -11.891  1.00  0.00      A    H
ATOM    168  CB  ALA A  12      -6.735 -14.097 -11.776  1.00  0.00      A    C
ATOM    169  HB1 ALA A  12      -6.329 -13.078 -11.603  1.00  0.00      A    H
ATOM    170  HB2 ALA A  12      -6.329 -14.714 -10.947  1.00  0.00      A    H
ATOM    171  HB3 ALA A  12      -6.401 -14.494 -12.759  1.00  0.00      A    H
ATOM    172  C   ALA A  12      -8.713 -13.668 -10.379  1.00  0.00      A    C
ATOM    173  O   ALA A  12      -9.040 -14.518  -9.543  1.00  0.00      A    O
ATOM    174  N   VAL A  13      -8.761 -12.305 -10.137  1.00  0.00      A    N
ATOM    175  HN  VAL A  13      -8.738 -11.684 -10.916  1.00  0.00      A    H
ATOM    176  CA  VAL A  13      -8.801 -11.828  -8.734  1.00  0.00      A    C
ATOM    177  HA  VAL A  13      -8.496 -12.512  -7.956  1.00  0.00      A    H
ATOM    178  CB  VAL A  13      -7.637 -10.729  -8.487  1.00  0.00      A    C
ATOM    179  HB  VAL A  13      -7.691 -10.137  -7.548  1.00  0.00      A    H
ATOM    180  CG1 VAL A  13      -6.385 -11.596  -8.252  1.00  0.00      A    C
ATOM    181 HG11 VAL A  13      -5.544 -10.872  -8.191  1.00  0.00      A    H
ATOM    182 HG12 VAL A  13      -6.471 -12.199  -7.323  1.00  0.00      A    H
ATOM    183 HG13 VAL A  13      -6.232 -12.286  -9.109  1.00  0.00      A    H
ATOM    184  CG2 VAL A  13      -7.469  -9.799  -9.677  1.00  0.00      A    C
ATOM    185 HG21 VAL A  13      -7.197 -10.348 -10.604  1.00  0.00      A    H
ATOM    186 HG22 VAL A  13      -8.480  -9.397  -9.900  1.00  0.00      A    H
ATOM    187 HG23 VAL A  13      -6.761  -8.953  -9.547  1.00  0.00      A    H
ATOM    188  C   VAL A  13     -10.089 -11.248  -8.459  1.00  0.00      A    C
ATOM    189  O   VAL A  13     -10.715 -10.468  -9.129  1.00  0.00      A    O
ATOM    190  N   THR A  14     -10.504 -11.499  -7.157  1.00  0.00      A    N
ATOM    191  HN  THR A  14     -10.054 -12.192  -6.599  1.00  0.00      A    H
ATOM    192  CA  THR A  14     -11.645 -10.911  -6.512  1.00  0.00      A    C
ATOM    193  HA  THR A  14     -12.473 -10.982  -7.202  1.00  0.00      A    H
ATOM    194  CB  THR A  14     -11.966 -11.624  -5.219  1.00  0.00      A    C
ATOM    195  HB  THR A  14     -12.558 -10.946  -4.568  1.00  0.00      A    H
ATOM    196  OG1 THR A  14     -10.855 -12.139  -4.559  1.00  0.00      A    O
ATOM    197  HG1 THR A  14     -11.166 -12.652  -3.809  1.00  0.00      A    H
ATOM    198  CG2 THR A  14     -12.844 -12.753  -5.637  1.00  0.00      A    C
ATOM    199 HG21 THR A  14     -12.214 -13.505  -6.159  1.00  0.00      A    H
ATOM    200 HG22 THR A  14     -13.383 -13.372  -4.889  1.00  0.00      A    H
ATOM    201 HG23 THR A  14     -13.674 -12.524  -6.340  1.00  0.00      A    H
ATOM    202  C   THR A  14     -11.460  -9.423  -6.224  1.00  0.00      A    C
ATOM    203  O   THR A  14     -10.306  -8.944  -6.234  1.00  0.00      A    O
ATOM    204  N   PRO A  15     -12.400  -8.616  -5.827  1.00  0.00      A    N
ATOM    205  CD  PRO A  15     -13.853  -8.917  -5.772  1.00  0.00      A    C
ATOM    206  HD1 PRO A  15     -14.171  -9.801  -5.179  1.00  0.00      A    H
ATOM    207  HD2 PRO A  15     -14.211  -8.971  -6.823  1.00  0.00      A    H
ATOM    208  CA  PRO A  15     -12.212  -7.196  -5.698  1.00  0.00      A    C
ATOM    209  HA  PRO A  15     -11.687  -6.695  -6.497  1.00  0.00      A    H
ATOM    210  CB  PRO A  15     -13.613  -6.546  -5.647  1.00  0.00      A    C
ATOM    211  HB1 PRO A  15     -13.813  -5.744  -4.904  1.00  0.00      A    H
ATOM    212  HB2 PRO A  15     -13.999  -6.251  -6.646  1.00  0.00      A    H
ATOM    213  CG  PRO A  15     -14.429  -7.714  -5.110  1.00  0.00      A    C
ATOM    214  HG1 PRO A  15     -14.391  -7.764  -4.000  1.00  0.00      A    H
ATOM    215  HG2 PRO A  15     -15.519  -7.613  -5.300  1.00  0.00      A    H
ATOM    216  C   PRO A  15     -11.435  -6.684  -4.460  1.00  0.00      A    C
ATOM    217  O   PRO A  15     -11.052  -7.523  -3.697  1.00  0.00      A    O
ATOM    218  N   ILE A  16     -11.137  -5.340  -4.216  1.00  0.00      A    N
ATOM    219  HN  ILE A  16     -11.407  -4.640  -4.873  1.00  0.00      A    H
ATOM    220  CA  ILE A  16     -10.780  -4.838  -2.887  1.00  0.00      A    C
ATOM    221  HA  ILE A  16      -9.910  -5.336  -2.484  1.00  0.00      A    H
ATOM    222  CB  ILE A  16     -10.536  -3.292  -3.036  1.00  0.00      A    C
ATOM    223  HB  ILE A  16     -11.302  -2.797  -3.671  1.00  0.00      A    H
ATOM    224  CG2 ILE A  16     -10.388  -2.582  -1.719  1.00  0.00      A    C
ATOM    225 HG21 ILE A  16     -11.354  -2.596  -1.171  1.00  0.00      A    H
ATOM    226 HG22 ILE A  16      -9.744  -3.232  -1.090  1.00  0.00      A    H
ATOM    227 HG23 ILE A  16      -9.892  -1.588  -1.710  1.00  0.00      A    H
ATOM    228  CG1 ILE A  16      -9.218  -3.118  -3.905  1.00  0.00      A    C
ATOM    229 HG11 ILE A  16      -8.333  -3.538  -3.381  1.00  0.00      A    H
ATOM    230 HG12 ILE A  16      -9.268  -3.772  -4.802  1.00  0.00      A    H
ATOM    231  CD  ILE A  16      -8.934  -1.647  -4.334  1.00  0.00      A    C
ATOM    232  HD1 ILE A  16      -8.659  -0.993  -3.479  1.00  0.00      A    H
ATOM    233  HD2 ILE A  16      -8.208  -1.615  -5.174  1.00  0.00      A    H
ATOM    234  HD3 ILE A  16      -9.873  -1.229  -4.755  1.00  0.00      A    H
ATOM    235  C   ILE A  16     -11.969  -4.988  -1.982  1.00  0.00      A    C
ATOM    236  O   ILE A  16     -13.118  -4.795  -2.291  1.00  0.00      A    O
ATOM    237  N   LYS A  17     -11.575  -5.530  -0.788  1.00  0.00      A    N
ATOM    238  HN  LYS A  17     -10.611  -5.760  -0.677  1.00  0.00      A    H
ATOM    239  CA  LYS A  17     -12.462  -5.716   0.318  1.00  0.00      A    C
ATOM    240  HA  LYS A  17     -13.460  -5.707  -0.094  1.00  0.00      A    H
ATOM    241  CB  LYS A  17     -12.153  -7.210   0.861  1.00  0.00      A    C
ATOM    242  HB1 LYS A  17     -11.191  -7.277   1.412  1.00  0.00      A    H
ATOM    243  HB2 LYS A  17     -12.907  -7.461   1.637  1.00  0.00      A    H
ATOM    244  CG  LYS A  17     -12.153  -8.260  -0.229  1.00  0.00      A    C
ATOM    245  HG1 LYS A  17     -13.049  -7.979  -0.824  1.00  0.00      A    H
ATOM    246  HG2 LYS A  17     -11.233  -8.117  -0.835  1.00  0.00      A    H
ATOM    247  CD  LYS A  17     -12.303  -9.687   0.287  1.00  0.00      A    C
ATOM    248  HD1 LYS A  17     -11.463  -9.870   0.990  1.00  0.00      A    H
ATOM    249  HD2 LYS A  17     -13.242  -9.773   0.875  1.00  0.00      A    H
ATOM    250  CE  LYS A  17     -12.215 -10.540  -0.913  1.00  0.00      A    C
ATOM    251  HE1 LYS A  17     -12.841 -10.159  -1.748  1.00  0.00      A    H
ATOM    252  HE2 LYS A  17     -11.136 -10.510  -1.175  1.00  0.00      A    H
ATOM    253  NZ  LYS A  17     -12.553 -11.966  -0.599  1.00  0.00      A    N
ATOM    254  HZ1 LYS A  17     -13.591 -12.024  -0.607  1.00  0.00      A    H
ATOM    255  HZ2 LYS A  17     -12.215 -12.611  -1.341  1.00  0.00      A    H
ATOM    256  HZ3 LYS A  17     -12.255 -12.249   0.357  1.00  0.00      A    H
ATOM    257  C   LYS A  17     -12.304  -4.687   1.421  1.00  0.00      A    C
ATOM    258  O   LYS A  17     -11.214  -4.639   2.018  1.00  0.00      A    O
ATOM    259  N   ASN A  18     -13.370  -3.899   1.686  1.00  0.00      A    N
ATOM    260  HN  ASN A  18     -14.035  -3.759   0.956  1.00  0.00      A    H
ATOM    261  CA  ASN A  18     -13.419  -2.950   2.744  1.00  0.00      A    C
ATOM    262  HA  ASN A  18     -12.510  -2.367   2.761  1.00  0.00      A    H
ATOM    263  CB  ASN A  18     -14.633  -1.944   2.520  1.00  0.00      A    C
ATOM    264  HB1 ASN A  18     -14.593  -1.681   1.441  1.00  0.00      A    H
ATOM    265  HB2 ASN A  18     -15.617  -2.414   2.730  1.00  0.00      A    H
ATOM    266  CG  ASN A  18     -14.407  -0.645   3.346  1.00  0.00      A    C
ATOM    267  OD1 ASN A  18     -13.529  -0.472   4.142  1.00  0.00      A    O
ATOM    268  ND2 ASN A  18     -15.441   0.192   3.323  1.00  0.00      A    N
ATOM    269 HD21 ASN A  18     -15.492   0.994   3.919  1.00  0.00      A    H
ATOM    270 HD22 ASN A  18     -16.262  -0.104   2.836  1.00  0.00      A    H
ATOM    271  C   ASN A  18     -13.481  -3.547   4.156  1.00  0.00      A    C
ATOM    272  O   ASN A  18     -14.388  -4.347   4.429  1.00  0.00      A    O
ATOM    273  N   GLN A  19     -12.478  -3.293   4.989  1.00  0.00      A    N
ATOM    274  HN  GLN A  19     -11.645  -2.867   4.647  1.00  0.00      A    H
ATOM    275  CA  GLN A  19     -12.462  -3.746   6.374  1.00  0.00      A    C
ATOM    276  HA  GLN A  19     -12.955  -4.704   6.450  1.00  0.00      A    H
ATOM    277  CB  GLN A  19     -11.038  -3.913   6.814  1.00  0.00      A    C
ATOM    278  HB1 GLN A  19     -11.042  -4.556   7.719  1.00  0.00      A    H
ATOM    279  HB2 GLN A  19     -10.531  -4.560   6.066  1.00  0.00      A    H
ATOM    280  CG  GLN A  19     -10.232  -2.637   7.150  1.00  0.00      A    C
ATOM    281  HG1 GLN A  19     -10.442  -1.923   6.325  1.00  0.00      A    H
ATOM    282  HG2 GLN A  19     -10.623  -2.225   8.105  1.00  0.00      A    H
ATOM    283  CD  GLN A  19      -8.715  -2.879   7.106  1.00  0.00      A    C
ATOM    284  OE1 GLN A  19      -8.220  -4.041   7.042  1.00  0.00      A    O
ATOM    285  NE2 GLN A  19      -7.883  -1.824   7.241  1.00  0.00      A    N
ATOM    286 HE21 GLN A  19      -6.929  -2.071   7.074  1.00  0.00      A    H
ATOM    287 HE22 GLN A  19      -8.125  -0.909   6.918  1.00  0.00      A    H
ATOM    288  C   GLN A  19     -13.249  -2.796   7.265  1.00  0.00      A    C
ATOM    289  O   GLN A  19     -13.650  -3.140   8.396  1.00  0.00      A    O
ATOM    290  N   GLY A  20     -13.553  -1.544   6.914  1.00  0.00      A    N
ATOM    291  HN  GLY A  20     -13.280  -1.195   6.021  1.00  0.00      A    H
ATOM    292  CA  GLY A  20     -14.401  -0.646   7.765  1.00  0.00      A    C
ATOM    293  HA1 GLY A  20     -15.032  -0.126   7.059  1.00  0.00      A    H
ATOM    294  HA2 GLY A  20     -15.048  -1.169   8.453  1.00  0.00      A    H
ATOM    295  C   GLY A  20     -13.532   0.277   8.521  1.00  0.00      A    C
ATOM    296  O   GLY A  20     -13.326   1.387   8.072  1.00  0.00      A    O
ATOM    297  N   GLN A  21     -13.126  -0.169   9.722  1.00  0.00      A    N
ATOM    298  HN  GLN A  21     -13.230  -1.142   9.914  1.00  0.00      A    H
ATOM    299  CA  GLN A  21     -12.537   0.657  10.771  1.00  0.00      A    C
ATOM    300  HA  GLN A  21     -12.216   1.617  10.395  1.00  0.00      A    H
ATOM    301  CB  GLN A  21     -13.519   0.892  11.961  1.00  0.00      A    C
ATOM    302  HB1 GLN A  21     -14.406   1.417  11.546  1.00  0.00      A    H
ATOM    303  HB2 GLN A  21     -13.863  -0.074  12.389  1.00  0.00      A    H
ATOM    304  CG  GLN A  21     -13.034   1.889  13.098  1.00  0.00      A    C
ATOM    305  HG1 GLN A  21     -12.089   1.487  13.522  1.00  0.00      A    H
ATOM    306  HG2 GLN A  21     -12.908   2.896  12.645  1.00  0.00      A    H
ATOM    307  CD  GLN A  21     -14.057   1.979  14.241  1.00  0.00      A    C
ATOM    308  OE1 GLN A  21     -15.126   1.362  14.228  1.00  0.00      A    O
ATOM    309  NE2 GLN A  21     -13.741   2.744  15.315  1.00  0.00      A    N
ATOM    310 HE21 GLN A  21     -14.368   2.725  16.094  1.00  0.00      A    H
ATOM    311 HE22 GLN A  21     -12.919   3.310  15.361  1.00  0.00      A    H
ATOM    312  C   GLN A  21     -11.275   0.030  11.226  1.00  0.00      A    C
ATOM    313  O   GLN A  21     -10.149   0.539  11.116  1.00  0.00      A    O
ATOM    314  N   CYS A  22     -11.400  -1.117  11.818  1.00  0.00      A    N
ATOM    315  HN  CYS A  22     -12.290  -1.565  11.850  1.00  0.00      A    H
ATOM    316  CA  CYS A  22     -10.233  -1.796  12.491  1.00  0.00      A    C
ATOM    317  HA  CYS A  22      -9.577  -1.055  12.923  1.00  0.00      A    H
ATOM    318  CB  CYS A  22     -10.878  -2.535  13.694  1.00  0.00      A    C
ATOM    319  HB1 CYS A  22     -11.742  -3.087  13.265  1.00  0.00      A    H
ATOM    320  HB2 CYS A  22     -10.219  -3.209  14.282  1.00  0.00      A    H
ATOM    321  SG  CYS A  22     -11.406  -1.322  14.864  1.00  0.00      A    S
ATOM    322  C   CYS A  22      -9.584  -2.845  11.599  1.00  0.00      A    C
ATOM    323  O   CYS A  22     -10.313  -3.491  10.839  1.00  0.00      A    O
ATOM    324  N   GLY A  23      -8.269  -2.997  11.689  1.00  0.00      A    N
ATOM    325  HN  GLY A  23      -7.749  -2.578  12.429  1.00  0.00      A    H
ATOM    326  CA  GLY A  23      -7.565  -3.547  10.525  1.00  0.00      A    C
ATOM    327  HA1 GLY A  23      -7.962  -3.107   9.622  1.00  0.00      A    H
ATOM    328  HA2 GLY A  23      -6.511  -3.404  10.711  1.00  0.00      A    H
ATOM    329  C   GLY A  23      -7.725  -5.058  10.515  1.00  0.00      A    C
ATOM    330  O   GLY A  23      -7.619  -5.765  11.478  1.00  0.00      A    O
ATOM    331  N   CYS A  24      -8.194  -5.507   9.309  1.00  0.00      A    N
ATOM    332  HN  CYS A  24      -8.161  -4.945   8.486  1.00  0.00      A    H
ATOM    333  CA  CYS A  24      -8.501  -6.912   9.104  1.00  0.00      A    C
ATOM    334  HA  CYS A  24      -8.189  -7.452   9.986  1.00  0.00      A    H
ATOM    335  CB  CYS A  24     -10.057  -7.248   8.860  1.00  0.00      A    C
ATOM    336  HB1 CYS A  24     -10.748  -6.677   9.517  1.00  0.00      A    H
ATOM    337  HB2 CYS A  24     -10.234  -7.079   7.776  1.00  0.00      A    H
ATOM    338  SG  CYS A  24     -10.486  -8.968   9.155  1.00  0.00      A    S
ATOM    339  HG1 CYS A  24      -9.516  -9.485   8.415  1.00  0.00      A    H
ATOM    340  C   CYS A  24      -7.691  -7.424   8.034  1.00  0.00      A    C
ATOM    341  O   CYS A  24      -7.996  -8.388   7.310  1.00  0.00      A    O
ATOM    342  N   CYS A  25      -6.566  -6.820   7.658  1.00  0.00      A    N
ATOM    343  HN  CYS A  25      -6.145  -6.077   8.172  1.00  0.00      A    H
ATOM    344  CA  CYS A  25      -5.756  -7.020   6.478  1.00  0.00      A    C
ATOM    345  HA  CYS A  25      -6.431  -6.887   5.646  1.00  0.00      A    H
ATOM    346  CB  CYS A  25      -4.621  -5.921   6.425  1.00  0.00      A    C
ATOM    347  HB1 CYS A  25      -3.871  -6.369   5.739  1.00  0.00      A    H
ATOM    348  HB2 CYS A  25      -4.978  -4.924   6.087  1.00  0.00      A    H
ATOM    349  SG  CYS A  25      -3.785  -5.666   8.024  1.00  0.00      A    S
ATOM    350  C   CYS A  25      -5.152  -8.484   6.353  1.00  0.00      A    C
ATOM    351  O   CYS A  25      -5.176  -9.120   5.278  1.00  0.00      A    O
ATOM    352  N   TRP A  26      -4.767  -9.026   7.576  1.00  0.00      A    N
ATOM    353  HN  TRP A  26      -4.717  -8.438   8.379  1.00  0.00      A    H
ATOM    354  CA  TRP A  26      -4.275 -10.382   7.863  1.00  0.00      A    C
ATOM    355  HA  TRP A  26      -3.267 -10.522   7.502  1.00  0.00      A    H
ATOM    356  CB  TRP A  26      -4.364 -10.798   9.378  1.00  0.00      A    C
ATOM    357  HB1 TRP A  26      -4.308 -11.905   9.447  1.00  0.00      A    H
ATOM    358  HB2 TRP A  26      -3.507 -10.372   9.942  1.00  0.00      A    H
ATOM    359  CG  TRP A  26      -5.484 -10.353  10.330  1.00  0.00      A    C
ATOM    360  CD1 TRP A  26      -5.873  -9.074  10.581  1.00  0.00      A    C
ATOM    361  HD1 TRP A  26      -5.448  -8.196  10.116  1.00  0.00      A    H
ATOM    362  NE1 TRP A  26      -6.891  -9.082  11.563  1.00  0.00      A    N
ATOM    363  HE1 TRP A  26      -7.459  -8.308  11.738  1.00  0.00      A    H
ATOM    364  CE2 TRP A  26      -7.139 -10.393  11.904  1.00  0.00      A    C
ATOM    365  CD2 TRP A  26      -6.217 -11.224  11.186  1.00  0.00      A    C
ATOM    366  CE3 TRP A  26      -6.275 -12.650  11.317  1.00  0.00      A    C
ATOM    367  HE3 TRP A  26      -5.549 -13.300  10.853  1.00  0.00      A    H
ATOM    368  CZ3 TRP A  26      -7.228 -13.209  12.130  1.00  0.00      A    C
ATOM    369  HZ3 TRP A  26      -7.268 -14.267  12.340  1.00  0.00      A    H
ATOM    370  CZ2 TRP A  26      -8.063 -10.937  12.738  1.00  0.00      A    C
ATOM    371  HZ2 TRP A  26      -8.851 -10.406  13.252  1.00  0.00      A    H
ATOM    372  CH2 TRP A  26      -8.137 -12.318  12.877  1.00  0.00      A    C
ATOM    373  HH2 TRP A  26      -8.800 -12.707  13.637  1.00  0.00      A    H
ATOM    374  C   TRP A  26      -5.160 -11.371   7.168  1.00  0.00      A    C
ATOM    375  O   TRP A  26      -4.749 -12.042   6.199  1.00  0.00      A    O
ATOM    376  N   ALA A  27      -6.370 -11.613   7.686  1.00  0.00      A    N
ATOM    377  HN  ALA A  27      -6.490 -11.163   8.568  1.00  0.00      A    H
ATOM    378  CA  ALA A  27      -7.457 -12.500   7.211  1.00  0.00      A    C
ATOM    379  HA  ALA A  27      -7.056 -13.501   7.159  1.00  0.00      A    H
ATOM    380  CB  ALA A  27      -8.579 -12.574   8.265  1.00  0.00      A    C
ATOM    381  HB1 ALA A  27      -9.314 -13.328   7.912  1.00  0.00      A    H
ATOM    382  HB2 ALA A  27      -8.182 -12.812   9.276  1.00  0.00      A    H
ATOM    383  HB3 ALA A  27      -9.053 -11.572   8.335  1.00  0.00      A    H
ATOM    384  C   ALA A  27      -7.834 -12.123   5.787  1.00  0.00      A    C
ATOM    385  O   ALA A  27      -7.978 -13.050   4.991  1.00  0.00      A    O
ATOM    386  N   PHE A  28      -7.945 -10.833   5.474  1.00  0.00      A    N
ATOM    387  HN  PHE A  28      -7.630 -10.074   6.038  1.00  0.00      A    H
ATOM    388  CA  PHE A  28      -8.338 -10.571   4.074  1.00  0.00      A    C
ATOM    389  HA  PHE A  28      -9.227 -11.138   3.844  1.00  0.00      A    H
ATOM    390  CB  PHE A  28      -8.756  -9.064   3.876  1.00  0.00      A    C
ATOM    391  HB1 PHE A  28      -7.943  -8.462   4.334  1.00  0.00      A    H
ATOM    392  HB2 PHE A  28      -8.716  -9.036   2.766  1.00  0.00      A    H
ATOM    393  CG  PHE A  28     -10.093  -8.470   4.505  1.00  0.00      A    C
ATOM    394  CD1 PHE A  28     -10.841  -9.193   5.437  1.00  0.00      A    C
ATOM    395  HD1 PHE A  28     -10.410 -10.118   5.790  1.00  0.00      A    H
ATOM    396  CE1 PHE A  28     -12.003  -8.613   5.963  1.00  0.00      A    C
ATOM    397  HE1 PHE A  28     -12.449  -9.133   6.798  1.00  0.00      A    H
ATOM    398  CZ  PHE A  28     -12.489  -7.431   5.458  1.00  0.00      A    C
ATOM    399  HZ  PHE A  28     -13.383  -6.994   5.877  1.00  0.00      A    H
ATOM    400  CD2 PHE A  28     -10.517  -7.197   4.047  1.00  0.00      A    C
ATOM    401  HD2 PHE A  28      -9.900  -6.690   3.320  1.00  0.00      A    H
ATOM    402  CE2 PHE A  28     -11.745  -6.741   4.500  1.00  0.00      A    C
ATOM    403  HE2 PHE A  28     -12.035  -5.767   4.136  1.00  0.00      A    H
ATOM    404  C   PHE A  28      -7.410 -10.989   2.920  1.00  0.00      A    C
ATOM    405  O   PHE A  28      -7.756 -11.624   1.944  1.00  0.00      A    O
ATOM    406  N   SER A  29      -6.156 -10.568   3.038  1.00  0.00      A    N
ATOM    407  HN  SER A  29      -5.903 -10.210   3.934  1.00  0.00      A    H
ATOM    408  CA  SER A  29      -5.096 -10.675   2.069  1.00  0.00      A    C
ATOM    409  HA  SER A  29      -5.482 -10.209   1.175  1.00  0.00      A    H
ATOM    410  CB  SER A  29      -3.726  -9.931   2.430  1.00  0.00      A    C
ATOM    411  HB1 SER A  29      -3.992  -8.861   2.574  1.00  0.00      A    H
ATOM    412  HB2 SER A  29      -3.124 -10.376   3.251  1.00  0.00      A    H
ATOM    413  OG  SER A  29      -2.837  -9.969   1.309  1.00  0.00      A    O
ATOM    414  HG1 SER A  29      -2.124 -10.523   1.636  1.00  0.00      A    H
ATOM    415  C   SER A  29      -4.859 -12.112   1.716  1.00  0.00      A    C
ATOM    416  O   SER A  29      -4.764 -12.591   0.534  1.00  0.00      A    O
ATOM    417  N   ALA A  30      -4.780 -12.983   2.754  1.00  0.00      A    N
ATOM    418  HN  ALA A  30      -5.135 -12.675   3.634  1.00  0.00      A    H
ATOM    419  CA  ALA A  30      -4.715 -14.449   2.647  1.00  0.00      A    C
ATOM    420  HA  ALA A  30      -3.783 -14.626   2.131  1.00  0.00      A    H
ATOM    421  CB  ALA A  30      -4.709 -14.956   4.086  1.00  0.00      A    C
ATOM    422  HB1 ALA A  30      -5.673 -14.729   4.590  1.00  0.00      A    H
ATOM    423  HB2 ALA A  30      -4.457 -16.034   4.176  1.00  0.00      A    H
ATOM    424  HB3 ALA A  30      -3.898 -14.388   4.590  1.00  0.00      A    H
ATOM    425  C   ALA A  30      -5.905 -15.054   1.818  1.00  0.00      A    C
ATOM    426  O   ALA A  30      -5.755 -15.887   0.925  1.00  0.00      A    O
ATOM    427  N   VAL A  31      -7.176 -14.565   2.085  1.00  0.00      A    N
ATOM    428  HN  VAL A  31      -7.316 -13.704   2.568  1.00  0.00      A    H
ATOM    429  CA  VAL A  31      -8.414 -14.976   1.423  1.00  0.00      A    C
ATOM    430  HA  VAL A  31      -8.395 -16.052   1.327  1.00  0.00      A    H
ATOM    431  CB  VAL A  31      -9.691 -14.592   2.188  1.00  0.00      A    C
ATOM    432  HB  VAL A  31      -9.771 -13.530   2.503  1.00  0.00      A    H
ATOM    433  CG1 VAL A  31     -10.931 -14.879   1.282  1.00  0.00      A    C
ATOM    434 HG11 VAL A  31     -10.940 -15.933   0.932  1.00  0.00      A    H
ATOM    435 HG12 VAL A  31     -11.788 -14.749   1.977  1.00  0.00      A    H
ATOM    436 HG13 VAL A  31     -11.005 -14.276   0.352  1.00  0.00      A    H
ATOM    437  CG2 VAL A  31      -9.711 -15.506   3.399  1.00  0.00      A    C
ATOM    438 HG21 VAL A  31      -8.957 -15.166   4.140  1.00  0.00      A    H
ATOM    439 HG22 VAL A  31     -10.665 -15.540   3.969  1.00  0.00      A    H
ATOM    440 HG23 VAL A  31      -9.459 -16.549   3.110  1.00  0.00      A    H
ATOM    441  C   VAL A  31      -8.464 -14.440   0.012  1.00  0.00      A    C
ATOM    442  O   VAL A  31      -8.652 -15.202  -0.942  1.00  0.00      A    O
ATOM    443  N   ALA A  32      -8.179 -13.168  -0.293  1.00  0.00      A    N
ATOM    444  HN  ALA A  32      -8.107 -12.587   0.514  1.00  0.00      A    H
ATOM    445  CA  ALA A  32      -8.010 -12.569  -1.582  1.00  0.00      A    C
ATOM    446  HA  ALA A  32      -8.969 -12.586  -2.079  1.00  0.00      A    H
ATOM    447  CB  ALA A  32      -7.529 -11.116  -1.290  1.00  0.00      A    C
ATOM    448  HB1 ALA A  32      -8.266 -10.560  -0.671  1.00  0.00      A    H
ATOM    449  HB2 ALA A  32      -6.610 -11.116  -0.666  1.00  0.00      A    H
ATOM    450  HB3 ALA A  32      -7.391 -10.517  -2.216  1.00  0.00      A    H
ATOM    451  C   ALA A  32      -6.951 -13.280  -2.487  1.00  0.00      A    C
ATOM    452  O   ALA A  32      -7.119 -13.259  -3.707  1.00  0.00      A    O
ATOM    453  N   SER A  33      -5.950 -13.905  -1.916  1.00  0.00      A    N
ATOM    454  HN  SER A  33      -5.820 -13.853  -0.929  1.00  0.00      A    H
ATOM    455  CA  SER A  33      -4.929 -14.705  -2.635  1.00  0.00      A    C
ATOM    456  HA  SER A  33      -4.787 -14.224  -3.592  1.00  0.00      A    H
ATOM    457  CB  SER A  33      -3.566 -14.817  -1.799  1.00  0.00      A    C
ATOM    458  HB1 SER A  33      -3.798 -15.303  -0.827  1.00  0.00      A    H
ATOM    459  HB2 SER A  33      -2.871 -15.401  -2.440  1.00  0.00      A    H
ATOM    460  OG  SER A  33      -2.831 -13.539  -1.679  1.00  0.00      A    O
ATOM    461  HG1 SER A  33      -3.117 -13.072  -0.891  1.00  0.00      A    H
ATOM    462  C   SER A  33      -5.493 -16.178  -2.897  1.00  0.00      A    C
ATOM    463  O   SER A  33      -5.324 -16.772  -3.950  1.00  0.00      A    O
ATOM    464  N   THR A  34      -6.231 -16.700  -1.864  1.00  0.00      A    N
ATOM    465  HN  THR A  34      -6.494 -15.993  -1.213  1.00  0.00      A    H
ATOM    466  CA  THR A  34      -6.843 -18.024  -1.796  1.00  0.00      A    C
ATOM    467  HA  THR A  34      -6.078 -18.781  -1.882  1.00  0.00      A    H
ATOM    468  CB  THR A  34      -7.501 -18.302  -0.476  1.00  0.00      A    C
ATOM    469  HB  THR A  34      -8.123 -17.414  -0.234  1.00  0.00      A    H
ATOM    470  OG1 THR A  34      -6.479 -18.421   0.505  1.00  0.00      A    O
ATOM    471  HG1 THR A  34      -6.081 -17.552   0.592  1.00  0.00      A    H
ATOM    472  CG2 THR A  34      -8.310 -19.595  -0.447  1.00  0.00      A    C
ATOM    473 HG21 THR A  34      -8.749 -19.896   0.529  1.00  0.00      A    H
ATOM    474 HG22 THR A  34      -9.145 -19.546  -1.177  1.00  0.00      A    H
ATOM    475 HG23 THR A  34      -7.667 -20.393  -0.878  1.00  0.00      A    H
ATOM    476  C   THR A  34      -7.815 -18.152  -2.949  1.00  0.00      A    C
ATOM    477  O   THR A  34      -7.681 -19.092  -3.734  1.00  0.00      A    O
ATOM    478  N   GLU A  35      -8.678 -17.116  -3.130  1.00  0.00      A    N
ATOM    479  HN  GLU A  35      -8.674 -16.309  -2.545  1.00  0.00      A    H
ATOM    480  CA  GLU A  35      -9.657 -17.088  -4.213  1.00  0.00      A    C
ATOM    481  HA  GLU A  35     -10.258 -17.979  -4.109  1.00  0.00      A    H
ATOM    482  CB  GLU A  35     -10.625 -15.912  -4.035  1.00  0.00      A    C
ATOM    483  HB1 GLU A  35     -10.074 -14.967  -3.843  1.00  0.00      A    H
ATOM    484  HB2 GLU A  35     -11.205 -15.786  -4.974  1.00  0.00      A    H
ATOM    485  CG  GLU A  35     -11.622 -15.936  -2.851  1.00  0.00      A    C
ATOM    486  HG1 GLU A  35     -12.286 -16.812  -3.011  1.00  0.00      A    H
ATOM    487  HG2 GLU A  35     -11.032 -16.011  -1.913  1.00  0.00      A    H
ATOM    488  CD  GLU A  35     -12.406 -14.602  -2.753  1.00  0.00      A    C
ATOM    489  OE1 GLU A  35     -11.673 -13.616  -2.449  1.00  0.00      A    O
ATOM    490  OE2 GLU A  35     -13.626 -14.638  -3.071  1.00  0.00      A    O
ATOM    491  C   GLU A  35      -9.050 -17.113  -5.540  1.00  0.00      A    C
ATOM    492  O   GLU A  35      -9.479 -17.811  -6.471  1.00  0.00      A    O
ATOM    493  N   GLY A  36      -8.014 -16.291  -5.762  1.00  0.00      A    N
ATOM    494  HN  GLY A  36      -7.580 -15.838  -4.987  1.00  0.00      A    H
ATOM    495  CA  GLY A  36      -7.265 -16.329  -7.047  1.00  0.00      A    C
ATOM    496  HA1 GLY A  36      -7.838 -16.172  -7.949  1.00  0.00      A    H
ATOM    497  HA2 GLY A  36      -6.560 -15.517  -6.949  1.00  0.00      A    H
ATOM    498  C   GLY A  36      -6.566 -17.564  -7.356  1.00  0.00      A    C
ATOM    499  O   GLY A  36      -6.562 -17.989  -8.495  1.00  0.00      A    O
ATOM    500  N   ILE A  37      -5.889 -18.267  -6.370  1.00  0.00      A    N
ATOM    501  HN  ILE A  37      -5.834 -17.959  -5.423  1.00  0.00      A    H
ATOM    502  CA  ILE A  37      -5.283 -19.560  -6.683  1.00  0.00      A    C
ATOM    503  HA  ILE A  37      -4.771 -19.363  -7.613  1.00  0.00      A    H
ATOM    504  CB  ILE A  37      -4.153 -19.992  -5.736  1.00  0.00      A    C
ATOM    505  HB  ILE A  37      -3.350 -19.229  -5.820  1.00  0.00      A    H
ATOM    506  CG2 ILE A  37      -4.632 -20.094  -4.278  1.00  0.00      A    C
ATOM    507 HG21 ILE A  37      -4.933 -19.054  -4.029  1.00  0.00      A    H
ATOM    508 HG22 ILE A  37      -5.532 -20.742  -4.203  1.00  0.00      A    H
ATOM    509 HG23 ILE A  37      -3.826 -20.502  -3.632  1.00  0.00      A    H
ATOM    510  CG1 ILE A  37      -3.472 -21.280  -6.236  1.00  0.00      A    C
ATOM    511 HG11 ILE A  37      -2.722 -21.631  -5.496  1.00  0.00      A    H
ATOM    512 HG12 ILE A  37      -4.247 -22.073  -6.171  1.00  0.00      A    H
ATOM    513  CD  ILE A  37      -2.810 -21.262  -7.622  1.00  0.00      A    C
ATOM    514  HD1 ILE A  37      -3.542 -21.001  -8.416  1.00  0.00      A    H
ATOM    515  HD2 ILE A  37      -1.823 -20.753  -7.574  1.00  0.00      A    H
ATOM    516  HD3 ILE A  37      -2.701 -22.353  -7.801  1.00  0.00      A    H
ATOM    517  C   ILE A  37      -6.338 -20.667  -7.005  1.00  0.00      A    C
ATOM    518  O   ILE A  37      -6.214 -21.452  -7.910  1.00  0.00      A    O
ATOM    519  N   ASN A  38      -7.493 -20.714  -6.415  1.00  0.00      A    N
ATOM    520  HN  ASN A  38      -7.745 -20.051  -5.715  1.00  0.00      A    H
ATOM    521  CA  ASN A  38      -8.611 -21.614  -6.837  1.00  0.00      A    C
ATOM    522  HA  ASN A  38      -8.318 -22.653  -6.809  1.00  0.00      A    H
ATOM    523  CB  ASN A  38      -9.860 -21.575  -5.838  1.00  0.00      A    C
ATOM    524  HB1 ASN A  38     -10.126 -20.521  -5.604  1.00  0.00      A    H
ATOM    525  HB2 ASN A  38     -10.682 -22.148  -6.319  1.00  0.00      A    H
ATOM    526  CG  ASN A  38      -9.612 -22.326  -4.521  1.00  0.00      A    C
ATOM    527  OD1 ASN A  38      -9.855 -23.536  -4.345  1.00  0.00      A    O
ATOM    528  ND2 ASN A  38      -8.854 -21.707  -3.577  1.00  0.00      A    N
ATOM    529 HD21 ASN A  38      -8.314 -22.240  -2.925  1.00  0.00      A    H
ATOM    530 HD22 ASN A  38      -8.523 -20.802  -3.845  1.00  0.00      A    H
ATOM    531  C   ASN A  38      -9.180 -21.270  -8.240  1.00  0.00      A    C
ATOM    532  O   ASN A  38      -9.298 -22.129  -9.073  1.00  0.00      A    O
ATOM    533  N   GLU A  39      -9.374 -19.947  -8.602  1.00  0.00      A    N
ATOM    534  HN  GLU A  39      -9.442 -19.334  -7.818  1.00  0.00      A    H
ATOM    535  CA  GLU A  39      -9.795 -19.519  -9.894  1.00  0.00      A    C
ATOM    536  HA  GLU A  39     -10.737 -19.997 -10.121  1.00  0.00      A    H
ATOM    537  CB  GLU A  39     -10.151 -18.027  -9.852  1.00  0.00      A    C
ATOM    538  HB1 GLU A  39     -10.920 -17.762  -9.095  1.00  0.00      A    H
ATOM    539  HB2 GLU A  39      -9.271 -17.568  -9.352  1.00  0.00      A    H
ATOM    540  CG  GLU A  39     -10.493 -17.320 -11.194  1.00  0.00      A    C
ATOM    541  HG1 GLU A  39     -10.724 -16.241 -11.063  1.00  0.00      A    H
ATOM    542  HG2 GLU A  39      -9.685 -17.418 -11.949  1.00  0.00      A    H
ATOM    543  CD  GLU A  39     -11.759 -17.940 -11.811  1.00  0.00      A    C
ATOM    544  OE1 GLU A  39     -11.635 -18.437 -12.944  1.00  0.00      A    O
ATOM    545  OE2 GLU A  39     -12.885 -17.610 -11.322  1.00  0.00      A    O
ATOM    546  C   GLU A  39      -8.788 -19.859 -10.949  1.00  0.00      A    C
ATOM    547  O   GLU A  39      -9.171 -20.301 -12.105  1.00  0.00      A    O
ATOM    548  N   ILE A  40      -7.486 -19.654 -10.628  1.00  0.00      A    N
ATOM    549  HN  ILE A  40      -7.185 -19.207  -9.789  1.00  0.00      A    H
ATOM    550  CA  ILE A  40      -6.329 -19.829 -11.567  1.00  0.00      A    C
ATOM    551  HA  ILE A  40      -6.545 -19.401 -12.535  1.00  0.00      A    H
ATOM    552  CB  ILE A  40      -5.115 -19.077 -11.036  1.00  0.00      A    C
ATOM    553  HB  ILE A  40      -4.911 -19.143  -9.945  1.00  0.00      A    H
ATOM    554  CG2 ILE A  40      -3.813 -19.552 -11.740  1.00  0.00      A    C
ATOM    555 HG21 ILE A  40      -3.530 -20.581 -11.429  1.00  0.00      A    H
ATOM    556 HG22 ILE A  40      -3.868 -19.483 -12.847  1.00  0.00      A    H
ATOM    557 HG23 ILE A  40      -2.946 -18.944 -11.405  1.00  0.00      A    H
ATOM    558  CG1 ILE A  40      -5.446 -17.560 -11.320  1.00  0.00      A    C
ATOM    559 HG11 ILE A  40      -5.343 -17.309 -12.397  1.00  0.00      A    H
ATOM    560 HG12 ILE A  40      -6.406 -17.222 -10.874  1.00  0.00      A    H
ATOM    561  CD  ILE A  40      -4.373 -16.607 -10.735  1.00  0.00      A    C
ATOM    562  HD1 ILE A  40      -4.469 -16.483  -9.636  1.00  0.00      A    H
ATOM    563  HD2 ILE A  40      -3.405 -17.018 -11.092  1.00  0.00      A    H
ATOM    564  HD3 ILE A  40      -4.594 -15.580 -11.096  1.00  0.00      A    H
ATOM    565  C   ILE A  40      -6.070 -21.345 -11.784  1.00  0.00      A    C
ATOM    566  O   ILE A  40      -5.823 -21.912 -12.861  1.00  0.00      A    O
ATOM    567  N   LYS A  41      -6.271 -22.162 -10.764  1.00  0.00      A    N
ATOM    568  HN  LYS A  41      -6.352 -21.788  -9.843  1.00  0.00      A    H
ATOM    569  CA  LYS A  41      -6.174 -23.583 -10.874  1.00  0.00      A    C
ATOM    570  HA  LYS A  41      -5.357 -23.905 -11.503  1.00  0.00      A    H
ATOM    571  CB  LYS A  41      -5.919 -24.167  -9.409  1.00  0.00      A    C
ATOM    572  HB1 LYS A  41      -4.981 -23.760  -8.974  1.00  0.00      A    H
ATOM    573  HB2 LYS A  41      -6.711 -23.835  -8.704  1.00  0.00      A    H
ATOM    574  CG  LYS A  41      -5.811 -25.658  -9.410  1.00  0.00      A    C
ATOM    575  HG1 LYS A  41      -6.671 -26.114  -9.947  1.00  0.00      A    H
ATOM    576  HG2 LYS A  41      -4.891 -25.997  -9.932  1.00  0.00      A    H
ATOM    577  CD  LYS A  41      -5.570 -26.383  -8.071  1.00  0.00      A    C
ATOM    578  HD1 LYS A  41      -4.854 -25.845  -7.414  1.00  0.00      A    H
ATOM    579  HD2 LYS A  41      -6.529 -26.471  -7.516  1.00  0.00      A    H
ATOM    580  CE  LYS A  41      -4.955 -27.787  -8.253  1.00  0.00      A    C
ATOM    581  HE1 LYS A  41      -5.579 -28.368  -8.966  1.00  0.00      A    H
ATOM    582  HE2 LYS A  41      -3.944 -27.837  -8.711  1.00  0.00      A    H
ATOM    583  NZ  LYS A  41      -4.866 -28.560  -6.956  1.00  0.00      A    N
ATOM    584  HZ1 LYS A  41      -5.822 -28.657  -6.560  1.00  0.00      A    H
ATOM    585  HZ2 LYS A  41      -4.464 -29.503  -7.131  1.00  0.00      A    H
ATOM    586  HZ3 LYS A  41      -4.353 -28.038  -6.217  1.00  0.00      A    H
ATOM    587  C   LYS A  41      -7.401 -24.219 -11.402  1.00  0.00      A    C
ATOM    588  O   LYS A  41      -7.245 -25.040 -12.287  1.00  0.00      A    O
ATOM    589  N   SER A  42      -8.570 -24.015 -10.896  1.00  0.00      A    N
ATOM    590  HN  SER A  42      -8.804 -23.300 -10.242  1.00  0.00      A    H
ATOM    591  CA  SER A  42      -9.628 -24.935 -11.080  1.00  0.00      A    C
ATOM    592  HA  SER A  42      -9.481 -25.629 -11.894  1.00  0.00      A    H
ATOM    593  CB  SER A  42     -10.071 -25.622  -9.736  1.00  0.00      A    C
ATOM    594  HB1 SER A  42     -10.932 -26.303  -9.908  1.00  0.00      A    H
ATOM    595  HB2 SER A  42      -9.342 -26.399  -9.420  1.00  0.00      A    H
ATOM    596  OG  SER A  42     -10.337 -24.743  -8.625  1.00  0.00      A    O
ATOM    597  HG1 SER A  42     -10.563 -25.347  -7.914  1.00  0.00      A    H
ATOM    598  C   SER A  42     -10.762 -24.140 -11.769  1.00  0.00      A    C
ATOM    599  O   SER A  42     -10.846 -24.168 -13.009  1.00  0.00      A    O
ATOM    600  N   GLY A  43     -11.655 -23.578 -11.002  1.00  0.00      A    N
ATOM    601  HN  GLY A  43     -11.399 -23.395 -10.056  1.00  0.00      A    H
ATOM    602  CA  GLY A  43     -12.724 -22.869 -11.681  1.00  0.00      A    C
ATOM    603  HA1 GLY A  43     -12.166 -22.143 -12.255  1.00  0.00      A    H
ATOM    604  HA2 GLY A  43     -13.319 -23.548 -12.274  1.00  0.00      A    H
ATOM    605  C   GLY A  43     -13.536 -22.078 -10.705  1.00  0.00      A    C
ATOM    606  O   GLY A  43     -13.112 -21.208 -10.002  1.00  0.00      A    O
ATOM    607  N   THR A  44     -14.815 -22.388 -10.823  1.00  0.00      A    N
ATOM    608  HN  THR A  44     -15.126 -23.131 -11.410  1.00  0.00      A    H
ATOM    609  CA  THR A  44     -15.873 -21.855  -9.985  1.00  0.00      A    C
ATOM    610  HA  THR A  44     -15.917 -20.788 -10.141  1.00  0.00      A    H
ATOM    611  CB  THR A  44     -17.299 -22.417 -10.305  1.00  0.00      A    C
ATOM    612  HB  THR A  44     -17.376 -23.453  -9.912  1.00  0.00      A    H
ATOM    613  OG1 THR A  44     -17.557 -22.360 -11.711  1.00  0.00      A    O
ATOM    614  HG1 THR A  44     -18.370 -22.866 -11.771  1.00  0.00      A    H
ATOM    615  CG2 THR A  44     -18.431 -21.441  -9.813  1.00  0.00      A    C
ATOM    616 HG21 THR A  44     -18.400 -20.582 -10.518  1.00  0.00      A    H
ATOM    617 HG22 THR A  44     -19.460 -21.837  -9.946  1.00  0.00      A    H
ATOM    618 HG23 THR A  44     -18.379 -21.025  -8.784  1.00  0.00      A    H
ATOM    619  C   THR A  44     -15.748 -22.016  -8.435  1.00  0.00      A    C
ATOM    620  O   THR A  44     -15.743 -23.176  -7.970  1.00  0.00      A    O
ATOM    621  N   LEU A  45     -15.853 -20.863  -7.824  1.00  0.00      A    N
ATOM    622  HN  LEU A  45     -16.227 -20.079  -8.314  1.00  0.00      A    H
ATOM    623  CA  LEU A  45     -15.899 -20.739  -6.385  1.00  0.00      A    C
ATOM    624  HA  LEU A  45     -16.419 -21.558  -5.910  1.00  0.00      A    H
ATOM    625  CB  LEU A  45     -14.540 -20.387  -5.802  1.00  0.00      A    C
ATOM    626  HB1 LEU A  45     -13.696 -20.903  -6.310  1.00  0.00      A    H
ATOM    627  HB2 LEU A  45     -14.285 -19.342  -6.080  1.00  0.00      A    H
ATOM    628  CG  LEU A  45     -14.392 -20.670  -4.283  1.00  0.00      A    C
ATOM    629  HG  LEU A  45     -15.221 -20.239  -3.682  1.00  0.00      A    H
ATOM    630  CD1 LEU A  45     -14.383 -22.228  -4.003  1.00  0.00      A    C
ATOM    631 HD11 LEU A  45     -13.645 -22.707  -4.681  1.00  0.00      A    H
ATOM    632 HD12 LEU A  45     -14.159 -22.426  -2.933  1.00  0.00      A    H
ATOM    633 HD13 LEU A  45     -15.309 -22.790  -4.248  1.00  0.00      A    H
ATOM    634  CD2 LEU A  45     -13.084 -19.998  -3.778  1.00  0.00      A    C
ATOM    635 HD21 LEU A  45     -13.035 -18.907  -3.981  1.00  0.00      A    H
ATOM    636 HD22 LEU A  45     -12.980 -20.185  -2.688  1.00  0.00      A    H
ATOM    637 HD23 LEU A  45     -12.204 -20.422  -4.308  1.00  0.00      A    H
ATOM    638  C   LEU A  45     -16.809 -19.609  -5.984  1.00  0.00      A    C
ATOM    639  O   LEU A  45     -16.960 -18.646  -6.792  1.00  0.00      A    O
ATOM    640  N   SER A  46     -17.426 -19.659  -4.840  1.00  0.00      A    N
ATOM    641  HN  SER A  46     -17.366 -20.473  -4.267  1.00  0.00      A    H
ATOM    642  CA  SER A  46     -18.262 -18.537  -4.391  1.00  0.00      A    C
ATOM    643  HA  SER A  46     -18.625 -17.968  -5.233  1.00  0.00      A    H
ATOM    644  CB  SER A  46     -19.419 -18.989  -3.460  1.00  0.00      A    C
ATOM    645  HB1 SER A  46     -19.946 -19.845  -3.934  1.00  0.00      A    H
ATOM    646  HB2 SER A  46     -18.924 -19.414  -2.561  1.00  0.00      A    H
ATOM    647  OG  SER A  46     -20.290 -17.837  -3.253  1.00  0.00      A    O
ATOM    648  HG1 SER A  46     -21.053 -17.939  -3.828  1.00  0.00      A    H
ATOM    649  C   SER A  46     -17.228 -17.669  -3.666  1.00  0.00      A    C
ATOM    650  O   SER A  46     -16.078 -18.053  -3.373  1.00  0.00      A    O
ATOM    651  N   SER A  47     -17.675 -16.480  -3.338  1.00  0.00      A    N
ATOM    652  HN  SER A  47     -18.584 -16.208  -3.646  1.00  0.00      A    H
ATOM    653  CA  SER A  47     -16.946 -15.602  -2.406  1.00  0.00      A    C
ATOM    654  HA  SER A  47     -15.984 -15.409  -2.856  1.00  0.00      A    H
ATOM    655  CB  SER A  47     -17.689 -14.309  -2.438  1.00  0.00      A    C
ATOM    656  HB1 SER A  47     -17.973 -13.868  -3.417  1.00  0.00      A    H
ATOM    657  HB2 SER A  47     -18.723 -14.570  -2.127  1.00  0.00      A    H
ATOM    658  OG  SER A  47     -17.144 -13.362  -1.502  1.00  0.00      A    O
ATOM    659  HG1 SER A  47     -17.956 -12.990  -1.149  1.00  0.00      A    H
ATOM    660  C   SER A  47     -16.746 -16.221  -0.976  1.00  0.00      A    C
ATOM    661  O   SER A  47     -17.684 -16.896  -0.434  1.00  0.00      A    O
ATOM    662  N   LEU A  48     -15.570 -15.991  -0.331  1.00  0.00      A    N
ATOM    663  HN  LEU A  48     -14.879 -15.456  -0.811  1.00  0.00      A    H
ATOM    664  CA  LEU A  48     -15.162 -16.819   0.839  1.00  0.00      A    C
ATOM    665  HA  LEU A  48     -15.801 -17.689   0.808  1.00  0.00      A    H
ATOM    666  CB  LEU A  48     -13.712 -17.262   0.812  1.00  0.00      A    C
ATOM    667  HB1 LEU A  48     -13.099 -16.339   0.737  1.00  0.00      A    H
ATOM    668  HB2 LEU A  48     -13.484 -17.680   1.816  1.00  0.00      A    H
ATOM    669  CG  LEU A  48     -13.486 -18.363  -0.313  1.00  0.00      A    C
ATOM    670  HG  LEU A  48     -13.583 -17.977  -1.351  1.00  0.00      A    H
ATOM    671  CD1 LEU A  48     -12.020 -18.886  -0.186  1.00  0.00      A    C
ATOM    672 HD11 LEU A  48     -11.926 -19.097   0.901  1.00  0.00      A    H
ATOM    673 HD12 LEU A  48     -11.883 -19.760  -0.858  1.00  0.00      A    H
ATOM    674 HD13 LEU A  48     -11.449 -18.011  -0.563  1.00  0.00      A    H
ATOM    675  CD2 LEU A  48     -14.406 -19.600  -0.197  1.00  0.00      A    C
ATOM    676 HD21 LEU A  48     -13.889 -20.563  -0.396  1.00  0.00      A    H
ATOM    677 HD22 LEU A  48     -14.854 -19.771   0.805  1.00  0.00      A    H
ATOM    678 HD23 LEU A  48     -15.275 -19.564  -0.887  1.00  0.00      A    H
ATOM    679  C   LEU A  48     -15.361 -16.091   2.146  1.00  0.00      A    C
ATOM    680  O   LEU A  48     -15.441 -14.864   2.230  1.00  0.00      A    O
ATOM    681  N   SER A  49     -15.401 -16.764   3.331  1.00  0.00      A    N
ATOM    682  HN  SER A  49     -15.602 -17.734   3.221  1.00  0.00      A    H
ATOM    683  CA  SER A  49     -15.683 -16.163   4.661  1.00  0.00      A    C
ATOM    684  HA  SER A  49     -16.308 -15.308   4.452  1.00  0.00      A    H
ATOM    685  CB  SER A  49     -16.482 -17.057   5.639  1.00  0.00      A    C
ATOM    686  HB1 SER A  49     -17.434 -17.295   5.118  1.00  0.00      A    H
ATOM    687  HB2 SER A  49     -15.804 -17.926   5.779  1.00  0.00      A    H
ATOM    688  OG  SER A  49     -16.740 -16.449   6.902  1.00  0.00      A    O
ATOM    689  HG1 SER A  49     -17.417 -17.063   7.195  1.00  0.00      A    H
ATOM    690  C   SER A  49     -14.375 -15.712   5.302  1.00  0.00      A    C
ATOM    691  O   SER A  49     -13.607 -16.551   5.759  1.00  0.00      A    O
ATOM    692  N   GLU A  50     -14.136 -14.414   5.326  1.00  0.00      A    N
ATOM    693  HN  GLU A  50     -14.710 -13.765   4.833  1.00  0.00      A    H
ATOM    694  CA  GLU A  50     -13.117 -13.784   6.137  1.00  0.00      A    C
ATOM    695  HA  GLU A  50     -12.182 -14.305   5.993  1.00  0.00      A    H
ATOM    696  CB  GLU A  50     -12.757 -12.329   5.667  1.00  0.00      A    C
ATOM    697  HB1 GLU A  50     -13.645 -11.661   5.678  1.00  0.00      A    H
ATOM    698  HB2 GLU A  50     -12.096 -11.919   6.460  1.00  0.00      A    H
ATOM    699  CG  GLU A  50     -12.095 -12.287   4.301  1.00  0.00      A    C
ATOM    700  HG1 GLU A  50     -11.336 -11.476   4.312  1.00  0.00      A    H
ATOM    701  HG2 GLU A  50     -11.519 -13.227   4.159  1.00  0.00      A    H
ATOM    702  CD  GLU A  50     -13.054 -12.109   3.121  1.00  0.00      A    C
ATOM    703  OE1 GLU A  50     -14.214 -11.766   3.340  1.00  0.00      A    O
ATOM    704  OE2 GLU A  50     -12.551 -12.193   1.979  1.00  0.00      A    O
ATOM    705  C   GLU A  50     -13.475 -13.833   7.607  1.00  0.00      A    C
ATOM    706  O   GLU A  50     -12.596 -14.128   8.375  1.00  0.00      A    O
ATOM    707  N   GLN A  51     -14.768 -13.566   7.930  1.00  0.00      A    N
ATOM    708  HN  GLN A  51     -15.350 -13.426   7.132  1.00  0.00      A    H
ATOM    709  CA  GLN A  51     -15.367 -13.507   9.253  1.00  0.00      A    C
ATOM    710  HA  GLN A  51     -14.846 -12.781   9.860  1.00  0.00      A    H
ATOM    711  CB  GLN A  51     -16.849 -13.143   9.131  1.00  0.00      A    C
ATOM    712  HB1 GLN A  51     -16.924 -12.315   8.394  1.00  0.00      A    H
ATOM    713  HB2 GLN A  51     -17.485 -13.985   8.782  1.00  0.00      A    H
ATOM    714  CG  GLN A  51     -17.469 -12.573  10.410  1.00  0.00      A    C
ATOM    715  HG1 GLN A  51     -18.563 -12.470  10.246  1.00  0.00      A    H
ATOM    716  HG2 GLN A  51     -17.380 -13.374  11.175  1.00  0.00      A    H
ATOM    717  CD  GLN A  51     -16.857 -11.243  11.016  1.00  0.00      A    C
ATOM    718  OE1 GLN A  51     -17.193 -10.097  10.749  1.00  0.00      A    O
ATOM    719  NE2 GLN A  51     -15.893 -11.510  11.930  1.00  0.00      A    N
ATOM    720 HE21 GLN A  51     -15.337 -10.796  12.354  1.00  0.00      A    H
ATOM    721 HE22 GLN A  51     -15.889 -12.405  12.376  1.00  0.00      A    H
ATOM    722  C   GLN A  51     -15.278 -14.845  10.045  1.00  0.00      A    C
ATOM    723  O   GLN A  51     -15.076 -14.880  11.260  1.00  0.00      A    O
ATOM    724  N   GLU A  52     -15.272 -15.996   9.334  1.00  0.00      A    N
ATOM    725  HN  GLU A  52     -15.391 -16.002   8.345  1.00  0.00      A    H
ATOM    726  CA  GLU A  52     -14.949 -17.251   9.928  1.00  0.00      A    C
ATOM    727  HA  GLU A  52     -15.605 -17.544  10.734  1.00  0.00      A    H
ATOM    728  CB  GLU A  52     -15.090 -18.493   8.929  1.00  0.00      A    C
ATOM    729  HB1 GLU A  52     -16.005 -18.360   8.314  1.00  0.00      A    H
ATOM    730  HB2 GLU A  52     -14.199 -18.491   8.266  1.00  0.00      A    H
ATOM    731  CG  GLU A  52     -15.074 -19.890   9.624  1.00  0.00      A    C
ATOM    732  HG1 GLU A  52     -14.089 -19.982  10.129  1.00  0.00      A    H
ATOM    733  HG2 GLU A  52     -15.812 -19.988  10.449  1.00  0.00      A    H
ATOM    734  CD  GLU A  52     -15.372 -21.040   8.651  1.00  0.00      A    C
ATOM    735  OE1 GLU A  52     -15.577 -22.231   9.138  1.00  0.00      A    O
ATOM    736  OE2 GLU A  52     -15.479 -20.821   7.393  1.00  0.00      A    O
ATOM    737  C   GLU A  52     -13.572 -17.280  10.517  1.00  0.00      A    C
ATOM    738  O   GLU A  52     -13.460 -17.579  11.671  1.00  0.00      A    O
ATOM    739  N   ILE A  53     -12.452 -16.925   9.803  1.00  0.00      A    N
ATOM    740  HN  ILE A  53     -12.631 -16.757   8.836  1.00  0.00      A    H
ATOM    741  CA  ILE A  53     -11.163 -16.751  10.399  1.00  0.00      A    C
ATOM    742  HA  ILE A  53     -10.861 -17.778  10.537  1.00  0.00      A    H
ATOM    743  CB  ILE A  53     -10.157 -16.092   9.438  1.00  0.00      A    C
ATOM    744  HB  ILE A  53     -10.404 -15.017   9.309  1.00  0.00      A    H
ATOM    745  CG2 ILE A  53      -8.712 -16.099  10.039  1.00  0.00      A    C
ATOM    746 HG21 ILE A  53      -8.657 -15.643  11.051  1.00  0.00      A    H
ATOM    747 HG22 ILE A  53      -8.467 -17.182  10.072  1.00  0.00      A    H
ATOM    748 HG23 ILE A  53      -7.910 -15.546   9.504  1.00  0.00      A    H
ATOM    749  CG1 ILE A  53     -10.262 -16.728   7.998  1.00  0.00      A    C
ATOM    750 HG11 ILE A  53     -10.472 -17.819   7.988  1.00  0.00      A    H
ATOM    751 HG12 ILE A  53     -11.121 -16.184   7.550  1.00  0.00      A    H
ATOM    752  CD  ILE A  53      -9.023 -16.441   7.110  1.00  0.00      A    C
ATOM    753  HD1 ILE A  53      -9.026 -16.983   6.140  1.00  0.00      A    H
ATOM    754  HD2 ILE A  53      -8.921 -15.340   6.996  1.00  0.00      A    H
ATOM    755  HD3 ILE A  53      -8.091 -16.721   7.645  1.00  0.00      A    H
ATOM    756  C   ILE A  53     -11.158 -15.948  11.665  1.00  0.00      A    C
ATOM    757  O   ILE A  53     -10.444 -16.181  12.615  1.00  0.00      A    O
ATOM    758  N   VAL A  54     -11.785 -14.699  11.592  1.00  0.00      A    N
ATOM    759  HN  VAL A  54     -12.396 -14.483  10.835  1.00  0.00      A    H
ATOM    760  CA  VAL A  54     -11.791 -13.710  12.688  1.00  0.00      A    C
ATOM    761  HA  VAL A  54     -10.771 -13.375  12.808  1.00  0.00      A    H
ATOM    762  CB  VAL A  54     -12.523 -12.413  12.332  1.00  0.00      A    C
ATOM    763  HB  VAL A  54     -13.620 -12.557  12.225  1.00  0.00      A    H
ATOM    764  CG1 VAL A  54     -12.214 -11.285  13.380  1.00  0.00      A    C
ATOM    765 HG11 VAL A  54     -11.155 -10.986  13.224  1.00  0.00      A    H
ATOM    766 HG12 VAL A  54     -12.937 -10.444  13.313  1.00  0.00      A    H
ATOM    767 HG13 VAL A  54     -12.274 -11.695  14.411  1.00  0.00      A    H
ATOM    768  CG2 VAL A  54     -12.065 -11.892  10.997  1.00  0.00      A    C
ATOM    769 HG21 VAL A  54     -12.475 -12.586  10.233  1.00  0.00      A    H
ATOM    770 HG22 VAL A  54     -12.547 -10.896  10.896  1.00  0.00      A    H
ATOM    771 HG23 VAL A  54     -10.957 -11.835  10.941  1.00  0.00      A    H
ATOM    772  C   VAL A  54     -12.472 -14.222  13.960  1.00  0.00      A    C
ATOM    773  O   VAL A  54     -11.889 -14.206  15.078  1.00  0.00      A    O
ATOM    774  N   ASP A  55     -13.752 -14.693  13.806  1.00  0.00      A    N
ATOM    775  HN  ASP A  55     -14.154 -14.801  12.901  1.00  0.00      A    H
ATOM    776  CA  ASP A  55     -14.507 -15.188  14.923  1.00  0.00      A    C
ATOM    777  HA  ASP A  55     -14.519 -14.487  15.745  1.00  0.00      A    H
ATOM    778  CB  ASP A  55     -16.058 -15.308  14.654  1.00  0.00      A    C
ATOM    779  HB1 ASP A  55     -16.304 -16.189  14.024  1.00  0.00      A    H
ATOM    780  HB2 ASP A  55     -16.536 -15.382  15.655  1.00  0.00      A    H
ATOM    781  CG  ASP A  55     -16.766 -14.083  14.016  1.00  0.00      A    C
ATOM    782  OD1 ASP A  55     -16.418 -12.876  14.173  1.00  0.00      A    O
ATOM    783  OD2 ASP A  55     -17.894 -14.378  13.487  1.00  0.00      A    O
ATOM    784  C   ASP A  55     -14.088 -16.520  15.522  1.00  0.00      A    C
ATOM    785  O   ASP A  55     -14.047 -16.763  16.701  1.00  0.00      A    O
ATOM    786  N   CYS A  56     -13.576 -17.452  14.677  1.00  0.00      A    N
ATOM    787  HN  CYS A  56     -13.472 -17.188  13.721  1.00  0.00      A    H
ATOM    788  CA  CYS A  56     -13.871 -18.835  14.979  1.00  0.00      A    C
ATOM    789  HA  CYS A  56     -14.689 -18.924  15.678  1.00  0.00      A    H
ATOM    790  CB  CYS A  56     -14.221 -19.592  13.693  1.00  0.00      A    C
ATOM    791  HB1 CYS A  56     -13.416 -19.550  12.929  1.00  0.00      A    H
ATOM    792  HB2 CYS A  56     -14.237 -20.675  13.941  1.00  0.00      A    H
ATOM    793  SG  CYS A  56     -15.868 -19.244  13.133  1.00  0.00      A    S
ATOM    794  C   CYS A  56     -12.665 -19.550  15.654  1.00  0.00      A    C
ATOM    795  O   CYS A  56     -12.853 -20.638  16.148  1.00  0.00      A    O
ATOM    796  N   ASP A  57     -11.524 -18.862  15.804  1.00  0.00      A    N
ATOM    797  HN  ASP A  57     -11.306 -17.943  15.484  1.00  0.00      A    H
ATOM    798  CA  ASP A  57     -10.439 -19.481  16.472  1.00  0.00      A    C
ATOM    799  HA  ASP A  57     -10.550 -20.553  16.406  1.00  0.00      A    H
ATOM    800  CB  ASP A  57      -8.996 -19.184  15.784  1.00  0.00      A    C
ATOM    801  HB1 ASP A  57      -8.996 -19.363  14.688  1.00  0.00      A    H
ATOM    802  HB2 ASP A  57      -8.647 -18.136  15.900  1.00  0.00      A    H
ATOM    803  CG  ASP A  57      -7.997 -20.055  16.458  1.00  0.00      A    C
ATOM    804  OD1 ASP A  57      -7.664 -21.115  15.935  1.00  0.00      A    O
ATOM    805  OD2 ASP A  57      -7.456 -19.654  17.530  1.00  0.00      A    O
ATOM    806  C   ASP A  57     -10.542 -19.155  18.001  1.00  0.00      A    C
ATOM    807  O   ASP A  57     -10.911 -18.086  18.391  1.00  0.00      A    O
ATOM    808  N   THR A  58     -10.205 -20.152  18.821  1.00  0.00      A    N
ATOM    809  HN  THR A  58      -9.818 -20.982  18.425  1.00  0.00      A    H
ATOM    810  CA  THR A  58     -10.473 -20.060  20.308  1.00  0.00      A    C
ATOM    811  HA  THR A  58     -11.390 -19.540  20.542  1.00  0.00      A    H
ATOM    812  CB  THR A  58     -10.662 -21.464  20.914  1.00  0.00      A    C
ATOM    813  HB  THR A  58     -10.846 -21.270  21.993  1.00  0.00      A    H
ATOM    814  OG1 THR A  58      -9.518 -22.338  20.889  1.00  0.00      A    O
ATOM    815  HG1 THR A  58      -9.788 -23.091  20.358  1.00  0.00      A    H
ATOM    816  CG2 THR A  58     -11.766 -22.290  20.332  1.00  0.00      A    C
ATOM    817 HG21 THR A  58     -12.759 -21.795  20.397  1.00  0.00      A    H
ATOM    818 HG22 THR A  58     -11.575 -22.362  19.240  1.00  0.00      A    H
ATOM    819 HG23 THR A  58     -11.848 -23.321  20.738  1.00  0.00      A    H
ATOM    820  C   THR A  58      -9.411 -19.356  21.040  1.00  0.00      A    C
ATOM    821  O   THR A  58      -9.658 -18.986  22.143  1.00  0.00      A    O
ATOM    822  N   ASN A  59      -8.198 -19.285  20.391  1.00  0.00      A    N
ATOM    823  HN  ASN A  59      -8.107 -19.820  19.555  1.00  0.00      A    H
ATOM    824  CA  ASN A  59      -7.035 -18.814  21.048  1.00  0.00      A    C
ATOM    825  HA  ASN A  59      -7.185 -18.854  22.116  1.00  0.00      A    H
ATOM    826  CB  ASN A  59      -5.750 -19.652  20.677  1.00  0.00      A    C
ATOM    827  HB1 ASN A  59      -5.837 -19.574  19.572  1.00  0.00      A    H
ATOM    828  HB2 ASN A  59      -4.818 -19.150  21.016  1.00  0.00      A    H
ATOM    829  CG  ASN A  59      -5.743 -21.064  21.224  1.00  0.00      A    C
ATOM    830  OD1 ASN A  59      -5.211 -21.374  22.289  1.00  0.00      A    O
ATOM    831  ND2 ASN A  59      -6.194 -22.000  20.380  1.00  0.00      A    N
ATOM    832 HD21 ASN A  59      -6.016 -22.955  20.617  1.00  0.00      A    H
ATOM    833 HD22 ASN A  59      -6.633 -21.772  19.511  1.00  0.00      A    H
ATOM    834  C   ASN A  59      -6.859 -17.289  20.641  1.00  0.00      A    C
ATOM    835  O   ASN A  59      -6.395 -16.394  21.359  1.00  0.00      A    O
ATOM    836  N   GLY A  60      -7.348 -17.018  19.416  1.00  0.00      A    N
ATOM    837  HN  GLY A  60      -7.653 -17.769  18.836  1.00  0.00      A    H
ATOM    838  CA  GLY A  60      -7.381 -15.609  18.885  1.00  0.00      A    C
ATOM    839  HA1 GLY A  60      -8.203 -15.606  18.184  1.00  0.00      A    H
ATOM    840  HA2 GLY A  60      -7.593 -14.926  19.694  1.00  0.00      A    H
ATOM    841  C   GLY A  60      -6.182 -15.210  18.008  1.00  0.00      A    C
ATOM    842  O   GLY A  60      -5.005 -15.246  18.348  1.00  0.00      A    O
ATOM    843  N   ASN A  61      -6.413 -14.927  16.727  1.00  0.00      A    N
ATOM    844  HN  ASN A  61      -7.330 -15.025  16.348  1.00  0.00      A    H
ATOM    845  CA  ASN A  61      -5.354 -14.455  15.755  1.00  0.00      A    C
ATOM    846  HA  ASN A  61      -4.391 -14.801  16.100  1.00  0.00      A    H
ATOM    847  CB  ASN A  61      -5.701 -15.153  14.376  1.00  0.00      A    C
ATOM    848  HB1 ASN A  61      -6.798 -15.044  14.235  1.00  0.00      A    H
ATOM    849  HB2 ASN A  61      -5.107 -14.632  13.595  1.00  0.00      A    H
ATOM    850  CG  ASN A  61      -5.394 -16.628  14.266  1.00  0.00      A    C
ATOM    851  OD1 ASN A  61      -4.327 -16.948  14.713  1.00  0.00      A    O
ATOM    852  ND2 ASN A  61      -6.332 -17.438  13.727  1.00  0.00      A    N
ATOM    853 HD21 ASN A  61      -6.070 -18.352  13.420  1.00  0.00      A    H
ATOM    854 HD22 ASN A  61      -7.275 -17.113  13.647  1.00  0.00      A    H
ATOM    855  C   ASN A  61      -5.253 -12.976  15.669  1.00  0.00      A    C
ATOM    856  O   ASN A  61      -4.383 -12.390  15.037  1.00  0.00      A    O
ATOM    857  N   ASP A  62      -6.235 -12.283  16.206  1.00  0.00      A    N
ATOM    858  HN  ASP A  62      -6.852 -12.730  16.849  1.00  0.00      A    H
ATOM    859  CA  ASP A  62      -6.535 -10.882  16.117  1.00  0.00      A    C
ATOM    860  HA  ASP A  62      -6.190 -10.692  15.112  1.00  0.00      A    H
ATOM    861  CB  ASP A  62      -8.169 -10.869  16.270  1.00  0.00      A    C
ATOM    862  HB1 ASP A  62      -8.489  -9.818  16.104  1.00  0.00      A    H
ATOM    863  HB2 ASP A  62      -8.567 -11.460  15.418  1.00  0.00      A    H
ATOM    864  CG  ASP A  62      -8.675 -11.272  17.590  1.00  0.00      A    C
ATOM    865  OD1 ASP A  62      -9.326 -10.399  18.243  1.00  0.00      A    O
ATOM    866  OD2 ASP A  62      -8.518 -12.485  17.909  1.00  0.00      A    O
ATOM    867  C   ASP A  62      -5.775 -10.006  17.111  1.00  0.00      A    C
ATOM    868  O   ASP A  62      -5.609 -10.344  18.251  1.00  0.00      A    O
ATOM    869  N   GLN A  63      -5.235  -8.795  16.675  1.00  0.00      A    N
ATOM    870  HN  GLN A  63      -5.531  -8.523  15.762  1.00  0.00      A    H
ATOM    871  CA  GLN A  63      -4.427  -7.876  17.368  1.00  0.00      A    C
ATOM    872  HA  GLN A  63      -4.232  -8.268  18.356  1.00  0.00      A    H
ATOM    873  CB  GLN A  63      -3.017  -7.605  16.791  1.00  0.00      A    C
ATOM    874  HB1 GLN A  63      -2.468  -8.557  16.625  1.00  0.00      A    H
ATOM    875  HB2 GLN A  63      -3.276  -7.180  15.798  1.00  0.00      A    H
ATOM    876  CG  GLN A  63      -2.080  -6.742  17.642  1.00  0.00      A    C
ATOM    877  HG1 GLN A  63      -2.481  -5.713  17.760  1.00  0.00      A    H
ATOM    878  HG2 GLN A  63      -2.137  -7.123  18.684  1.00  0.00      A    H
ATOM    879  CD  GLN A  63      -0.670  -6.453  17.060  1.00  0.00      A    C
ATOM    880  OE1 GLN A  63      -0.305  -7.080  16.056  1.00  0.00      A    O
ATOM    881  NE2 GLN A  63       0.136  -5.575  17.690  1.00  0.00      A    N
ATOM    882 HE21 GLN A  63       0.983  -5.245  17.273  1.00  0.00      A    H
ATOM    883 HE22 GLN A  63      -0.166  -5.173  18.555  1.00  0.00      A    H
ATOM    884  C   GLN A  63      -5.340  -6.617  17.566  1.00  0.00      A    C
ATOM    885  O   GLN A  63      -4.888  -5.493  17.323  1.00  0.00      A    O
ATOM    886  N   GLY A  64      -6.543  -6.813  18.084  1.00  0.00      A    N
ATOM    887  HN  GLY A  64      -6.867  -7.748  18.207  1.00  0.00      A    H
ATOM    888  CA  GLY A  64      -7.542  -5.770  18.356  1.00  0.00      A    C
ATOM    889  HA1 GLY A  64      -8.442  -6.230  18.737  1.00  0.00      A    H
ATOM    890  HA2 GLY A  64      -7.237  -5.052  19.103  1.00  0.00      A    H
ATOM    891  C   GLY A  64      -7.858  -4.964  17.131  1.00  0.00      A    C
ATOM    892  O   GLY A  64      -8.271  -5.511  16.131  1.00  0.00      A    O
ATOM    893  N   CYS A  65      -7.831  -3.605  17.262  1.00  0.00      A    N
ATOM    894  HN  CYS A  65      -7.616  -3.136  18.115  1.00  0.00      A    H
ATOM    895  CA  CYS A  65      -8.020  -2.747  16.116  1.00  0.00      A    C
ATOM    896  HA  CYS A  65      -8.674  -3.268  15.433  1.00  0.00      A    H
ATOM    897  CB  CYS A  65      -8.747  -1.437  16.411  1.00  0.00      A    C
ATOM    898  HB1 CYS A  65      -8.254  -1.131  17.359  1.00  0.00      A    H
ATOM    899  HB2 CYS A  65      -8.546  -0.669  15.634  1.00  0.00      A    H
ATOM    900  SG  CYS A  65     -10.548  -1.917  16.550  1.00  0.00      A    S
ATOM    901  C   CYS A  65      -6.796  -2.523  15.238  1.00  0.00      A    C
ATOM    902  O   CYS A  65      -6.829  -1.965  14.170  1.00  0.00      A    O
ATOM    903  N   ASN A  66      -5.550  -3.030  15.597  1.00  0.00      A    N
ATOM    904  HN  ASN A  66      -5.443  -3.660  16.363  1.00  0.00      A    H
ATOM    905  CA  ASN A  66      -4.324  -2.841  14.801  1.00  0.00      A    C
ATOM    906  HA  ASN A  66      -4.371  -1.862  14.346  1.00  0.00      A    H
ATOM    907  CB  ASN A  66      -3.021  -3.218  15.587  1.00  0.00      A    C
ATOM    908  HB1 ASN A  66      -2.899  -4.307  15.769  1.00  0.00      A    H
ATOM    909  HB2 ASN A  66      -2.222  -3.063  14.831  1.00  0.00      A    H
ATOM    910  CG  ASN A  66      -2.711  -2.336  16.818  1.00  0.00      A    C
ATOM    911  OD1 ASN A  66      -3.407  -2.325  17.808  1.00  0.00      A    O
ATOM    912  ND2 ASN A  66      -1.675  -1.573  16.672  1.00  0.00      A    N
ATOM    913 HD21 ASN A  66      -1.356  -1.114  17.501  1.00  0.00      A    H
ATOM    914 HD22 ASN A  66      -1.354  -1.182  15.809  1.00  0.00      A    H
ATOM    915  C   ASN A  66      -4.303  -3.863  13.617  1.00  0.00      A    C
ATOM    916  O   ASN A  66      -4.051  -3.555  12.452  1.00  0.00      A    O
ATOM    917  N   GLY A  67      -4.528  -5.153  13.868  1.00  0.00      A    N
ATOM    918  HN  GLY A  67      -4.967  -5.454  14.711  1.00  0.00      A    H
ATOM    919  CA  GLY A  67      -4.549  -6.084  12.743  1.00  0.00      A    C
ATOM    920  HA1 GLY A  67      -5.582  -6.044  12.428  1.00  0.00      A    H
ATOM    921  HA2 GLY A  67      -3.763  -5.882  12.031  1.00  0.00      A    H
ATOM    922  C   GLY A  67      -4.486  -7.455  13.180  1.00  0.00      A    C
ATOM    923  O   GLY A  67      -5.351  -7.876  13.960  1.00  0.00      A    O
ATOM    924  N   GLY A  68      -3.520  -8.275  12.615  1.00  0.00      A    N
ATOM    925  HN  GLY A  68      -3.044  -8.021  11.776  1.00  0.00      A    H
ATOM    926  CA  GLY A  68      -3.334  -9.656  13.163  1.00  0.00      A    C
ATOM    927  HA1 GLY A  68      -3.172  -9.523  14.222  1.00  0.00      A    H
ATOM    928  HA2 GLY A  68      -4.125 -10.334  12.879  1.00  0.00      A    H
ATOM    929  C   GLY A  68      -2.078 -10.343  12.524  1.00  0.00      A    C
ATOM    930  O   GLY A  68      -1.180  -9.640  12.167  1.00  0.00      A    O
ATOM    931  N   THR A  69      -2.140 -11.695  12.394  1.00  0.00      A    N
ATOM    932  HN  THR A  69      -2.932 -12.134  12.811  1.00  0.00      A    H
ATOM    933  CA  THR A  69      -1.112 -12.496  11.751  1.00  0.00      A    C
ATOM    934  HA  THR A  69      -0.209 -11.972  11.475  1.00  0.00      A    H
ATOM    935  CB  THR A  69      -0.633 -13.606  12.662  1.00  0.00      A    C
ATOM    936  HB  THR A  69      -0.132 -13.153  13.544  1.00  0.00      A    H
ATOM    937  OG1 THR A  69       0.311 -14.453  12.082  1.00  0.00      A    O
ATOM    938  HG1 THR A  69       0.665 -14.902  12.853  1.00  0.00      A    H
ATOM    939  CG2 THR A  69      -1.772 -14.457  13.277  1.00  0.00      A    C
ATOM    940 HG21 THR A  69      -1.414 -15.321  13.877  1.00  0.00      A    H
ATOM    941 HG22 THR A  69      -2.334 -13.870  14.034  1.00  0.00      A    H
ATOM    942 HG23 THR A  69      -2.454 -14.902  12.521  1.00  0.00      A    H
ATOM    943  C   THR A  69      -1.679 -13.152  10.496  1.00  0.00      A    C
ATOM    944  O   THR A  69      -2.687 -13.805  10.523  1.00  0.00      A    O
ATOM    945  N   PRO A  70      -1.061 -12.818   9.314  1.00  0.00      A    N
ATOM    946  CD  PRO A  70      -0.062 -11.739   9.072  1.00  0.00      A    C
ATOM    947  HD1 PRO A  70       0.954 -12.186   9.128  1.00  0.00      A    H
ATOM    948  HD2 PRO A  70      -0.180 -10.878   9.764  1.00  0.00      A    H
ATOM    949  CA  PRO A  70      -1.533 -13.410   8.042  1.00  0.00      A    C
ATOM    950  HA  PRO A  70      -2.607 -13.395   7.928  1.00  0.00      A    H
ATOM    951  CB  PRO A  70      -0.795 -12.479   6.960  1.00  0.00      A    C
ATOM    952  HB1 PRO A  70       0.128 -12.962   6.573  1.00  0.00      A    H
ATOM    953  HB2 PRO A  70      -1.509 -12.348   6.119  1.00  0.00      A    H
ATOM    954  CG  PRO A  70      -0.332 -11.258   7.630  1.00  0.00      A    C
ATOM    955  HG1 PRO A  70       0.552 -10.708   7.241  1.00  0.00      A    H
ATOM    956  HG2 PRO A  70      -1.160 -10.521   7.697  1.00  0.00      A    H
ATOM    957  C   PRO A  70      -1.185 -14.911   7.993  1.00  0.00      A    C
ATOM    958  O   PRO A  70      -1.937 -15.604   7.328  1.00  0.00      A    O
ATOM    959  N   ASP A  71      -0.243 -15.453   8.766  1.00  0.00      A    N
ATOM    960  HN  ASP A  71       0.368 -14.867   9.293  1.00  0.00      A    H
ATOM    961  CA  ASP A  71       0.270 -16.827   8.692  1.00  0.00      A    C
ATOM    962  HA  ASP A  71       0.463 -17.116   7.669  1.00  0.00      A    H
ATOM    963  CB  ASP A  71       1.556 -16.983   9.541  1.00  0.00      A    C
ATOM    964  HB1 ASP A  71       1.435 -16.754  10.622  1.00  0.00      A    H
ATOM    965  HB2 ASP A  71       2.030 -17.979   9.409  1.00  0.00      A    H
ATOM    966  CG  ASP A  71       2.687 -15.962   9.037  1.00  0.00      A    C
ATOM    967  OD1 ASP A  71       2.461 -14.759   9.139  1.00  0.00      A    O
ATOM    968  OD2 ASP A  71       3.725 -16.394   8.507  1.00  0.00      A    O
ATOM    969  C   ASP A  71      -0.859 -17.641   9.337  1.00  0.00      A    C
ATOM    970  O   ASP A  71      -1.143 -18.789   8.988  1.00  0.00      A    O
ATOM    971  N   GLY A  72      -1.430 -17.085  10.374  1.00  0.00      A    N
ATOM    972  HN  GLY A  72      -1.114 -16.155  10.544  1.00  0.00      A    H
ATOM    973  CA  GLY A  72      -2.535 -17.836  11.214  1.00  0.00      A    C
ATOM    974  HA1 GLY A  72      -2.203 -18.859  11.310  1.00  0.00      A    H
ATOM    975  HA2 GLY A  72      -2.791 -17.325  12.131  1.00  0.00      A    H
ATOM    976  C   GLY A  72      -3.826 -17.889  10.411  1.00  0.00      A    C
ATOM    977  O   GLY A  72      -4.661 -18.783  10.575  1.00  0.00      A    O
ATOM    978  N   ALA A  73      -3.983 -16.962   9.527  1.00  0.00      A    N
ATOM    979  HN  ALA A  73      -3.254 -16.297   9.382  1.00  0.00      A    H
ATOM    980  CA  ALA A  73      -5.130 -16.930   8.593  1.00  0.00      A    C
ATOM    981  HA  ALA A  73      -6.076 -17.127   9.077  1.00  0.00      A    H
ATOM    982  CB  ALA A  73      -5.318 -15.542   7.890  1.00  0.00      A    C
ATOM    983  HB1 ALA A  73      -6.293 -15.464   7.365  1.00  0.00      A    H
ATOM    984  HB2 ALA A  73      -5.105 -14.722   8.609  1.00  0.00      A    H
ATOM    985  HB3 ALA A  73      -4.493 -15.368   7.167  1.00  0.00      A    H
ATOM    986  C   ALA A  73      -5.130 -17.981   7.560  1.00  0.00      A    C
ATOM    987  O   ALA A  73      -6.060 -18.769   7.409  1.00  0.00      A    O
ATOM    988  N   PHE A  74      -3.937 -18.138   6.950  1.00  0.00      A    N
ATOM    989  HN  PHE A  74      -3.216 -17.453   7.015  1.00  0.00      A    H
ATOM    990  CA  PHE A  74      -3.724 -19.275   6.072  1.00  0.00      A    C
ATOM    991  HA  PHE A  74      -4.518 -19.403   5.351  1.00  0.00      A    H
ATOM    992  CB  PHE A  74      -2.266 -19.301   5.476  1.00  0.00      A    C
ATOM    993  HB1 PHE A  74      -1.444 -19.113   6.200  1.00  0.00      A    H
ATOM    994  HB2 PHE A  74      -2.033 -20.241   4.932  1.00  0.00      A    H
ATOM    995  CG  PHE A  74      -2.001 -18.176   4.522  1.00  0.00      A    C
ATOM    996  CD1 PHE A  74      -1.025 -17.202   4.823  1.00  0.00      A    C
ATOM    997  HD1 PHE A  74      -0.611 -17.184   5.821  1.00  0.00      A    H
ATOM    998  CE1 PHE A  74      -0.568 -16.447   3.745  1.00  0.00      A    C
ATOM    999  HE1 PHE A  74       0.140 -15.685   4.036  1.00  0.00      A    H
ATOM   1000  CZ  PHE A  74      -1.201 -16.408   2.515  1.00  0.00      A    C
ATOM   1001  HZ  PHE A  74      -0.771 -15.868   1.685  1.00  0.00      A    H
ATOM   1002  CD2 PHE A  74      -2.694 -18.223   3.286  1.00  0.00      A    C
ATOM   1003  HD2 PHE A  74      -3.503 -18.920   3.121  1.00  0.00      A    H
ATOM   1004  CE2 PHE A  74      -2.304 -17.309   2.291  1.00  0.00      A    C
ATOM   1005  HE2 PHE A  74      -2.850 -17.293   1.359  1.00  0.00      A    H
ATOM   1006  C   PHE A  74      -3.757 -20.574   6.876  1.00  0.00      A    C
ATOM   1007  O   PHE A  74      -4.314 -21.550   6.468  1.00  0.00      A    O
ATOM   1008  N   THR A  75      -3.169 -20.510   8.118  1.00  0.00      A    N
ATOM   1009  HN  THR A  75      -2.650 -19.693   8.358  1.00  0.00      A    H
ATOM   1010  CA  THR A  75      -2.976 -21.757   8.960  1.00  0.00      A    C
ATOM   1011  HA  THR A  75      -2.465 -22.503   8.370  1.00  0.00      A    H
ATOM   1012  CB  THR A  75      -2.236 -21.502  10.267  1.00  0.00      A    C
ATOM   1013  HB  THR A  75      -2.694 -20.763  10.958  1.00  0.00      A    H
ATOM   1014  OG1 THR A  75      -0.868 -21.222  10.011  1.00  0.00      A    O
ATOM   1015  HG1 THR A  75      -0.919 -20.387   9.540  1.00  0.00      A    H
ATOM   1016  CG2 THR A  75      -2.199 -22.803  11.068  1.00  0.00      A    C
ATOM   1017 HG21 THR A  75      -1.652 -23.547  10.449  1.00  0.00      A    H
ATOM   1018 HG22 THR A  75      -1.696 -22.562  12.028  1.00  0.00      A    H
ATOM   1019 HG23 THR A  75      -3.213 -23.228  11.229  1.00  0.00      A    H
ATOM   1020  C   THR A  75      -4.344 -22.432   9.237  1.00  0.00      A    C
ATOM   1021  O   THR A  75      -4.582 -23.552   8.989  1.00  0.00      A    O
ATOM   1022  N   PHE A  76      -5.266 -21.555   9.650  1.00  0.00      A    N
ATOM   1023  HN  PHE A  76      -5.022 -20.615   9.876  1.00  0.00      A    H
ATOM   1024  CA  PHE A  76      -6.708 -21.723   9.674  1.00  0.00      A    C
ATOM   1025  HA  PHE A  76      -6.878 -22.387  10.509  1.00  0.00      A    H
ATOM   1026  CB  PHE A  76      -7.418 -20.397  10.088  1.00  0.00      A    C
ATOM   1027  HB1 PHE A  76      -6.942 -20.014  11.016  1.00  0.00      A    H
ATOM   1028  HB2 PHE A  76      -7.285 -19.571   9.357  1.00  0.00      A    H
ATOM   1029  CG  PHE A  76      -8.869 -20.532  10.368  1.00  0.00      A    C
ATOM   1030  CD1 PHE A  76      -9.326 -20.854  11.625  1.00  0.00      A    C
ATOM   1031  HD1 PHE A  76      -8.667 -20.815  12.479  1.00  0.00      A    H
ATOM   1032  CE1 PHE A  76     -10.673 -21.019  11.888  1.00  0.00      A    C
ATOM   1033  HE1 PHE A  76     -11.048 -21.260  12.871  1.00  0.00      A    H
ATOM   1034  CZ  PHE A  76     -11.554 -20.826  10.856  1.00  0.00      A    C
ATOM   1035  HZ  PHE A  76     -12.563 -20.970  11.214  1.00  0.00      A    H
ATOM   1036  CD2 PHE A  76      -9.769 -20.301   9.312  1.00  0.00      A    C
ATOM   1037  HD2 PHE A  76      -9.402 -19.991   8.345  1.00  0.00      A    H
ATOM   1038  CE2 PHE A  76     -11.136 -20.435   9.606  1.00  0.00      A    C
ATOM   1039  HE2 PHE A  76     -11.912 -20.206   8.891  1.00  0.00      A    H
ATOM   1040  C   PHE A  76      -7.399 -22.468   8.495  1.00  0.00      A    C
ATOM   1041  O   PHE A  76      -7.960 -23.560   8.664  1.00  0.00      A    O
ATOM   1042  N   ILE A  77      -7.195 -21.994   7.237  1.00  0.00      A    N
ATOM   1043  HN  ILE A  77      -6.443 -21.357   7.085  1.00  0.00      A    H
ATOM   1044  CA  ILE A  77      -7.641 -22.583   5.997  1.00  0.00      A    C
ATOM   1045  HA  ILE A  77      -8.678 -22.875   6.072  1.00  0.00      A    H
ATOM   1046  CB  ILE A  77      -7.508 -21.604   4.765  1.00  0.00      A    C
ATOM   1047  HB  ILE A  77      -6.439 -21.556   4.465  1.00  0.00      A    H
ATOM   1048  CG2 ILE A  77      -8.343 -22.165   3.614  1.00  0.00      A    C
ATOM   1049 HG21 ILE A  77      -9.429 -22.323   3.793  1.00  0.00      A    H
ATOM   1050 HG22 ILE A  77      -8.384 -21.480   2.741  1.00  0.00      A    H
ATOM   1051 HG23 ILE A  77      -7.844 -23.018   3.107  1.00  0.00      A    H
ATOM   1052  CG1 ILE A  77      -7.968 -20.157   5.144  1.00  0.00      A    C
ATOM   1053 HG11 ILE A  77      -9.065 -20.182   5.320  1.00  0.00      A    H
ATOM   1054 HG12 ILE A  77      -7.568 -19.798   6.116  1.00  0.00      A    H
ATOM   1055  CD  ILE A  77      -7.490 -19.125   4.095  1.00  0.00      A    C
ATOM   1056  HD1 ILE A  77      -7.603 -18.162   4.639  1.00  0.00      A    H
ATOM   1057  HD2 ILE A  77      -6.467 -19.385   3.746  1.00  0.00      A    H
ATOM   1058  HD3 ILE A  77      -8.231 -19.158   3.268  1.00  0.00      A    H
ATOM   1059  C   ILE A  77      -7.018 -23.850   5.629  1.00  0.00      A    C
ATOM   1060  O   ILE A  77      -7.539 -24.703   4.942  1.00  0.00      A    O
ATOM   1061  N   ILE A  78      -5.811 -24.099   6.097  1.00  0.00      A    N
ATOM   1062  HN  ILE A  78      -5.431 -23.443   6.744  1.00  0.00      A    H
ATOM   1063  CA  ILE A  78      -5.034 -25.341   5.705  1.00  0.00      A    C
ATOM   1064  HA  ILE A  78      -5.450 -25.570   4.734  1.00  0.00      A    H
ATOM   1065  CB  ILE A  78      -3.529 -25.081   5.750  1.00  0.00      A    C
ATOM   1066  HB  ILE A  78      -3.253 -24.504   6.659  1.00  0.00      A    H
ATOM   1067  CG2 ILE A  78      -2.781 -26.427   5.681  1.00  0.00      A    C
ATOM   1068 HG21 ILE A  78      -2.983 -26.963   4.730  1.00  0.00      A    H
ATOM   1069 HG22 ILE A  78      -1.686 -26.247   5.612  1.00  0.00      A    H
ATOM   1070 HG23 ILE A  78      -2.945 -27.050   6.586  1.00  0.00      A    H
ATOM   1071  CG1 ILE A  78      -3.183 -24.018   4.687  1.00  0.00      A    C
ATOM   1072 HG11 ILE A  78      -2.993 -24.457   3.684  1.00  0.00      A    H
ATOM   1073 HG12 ILE A  78      -4.120 -23.455   4.484  1.00  0.00      A    H
ATOM   1074  CD  ILE A  78      -1.859 -23.364   5.053  1.00  0.00      A    C
ATOM   1075  HD1 ILE A  78      -1.098 -24.173   5.042  1.00  0.00      A    H
ATOM   1076  HD2 ILE A  78      -1.634 -22.558   4.322  1.00  0.00      A    H
ATOM   1077  HD3 ILE A  78      -1.884 -22.840   6.033  1.00  0.00      A    H
ATOM   1078  C   ILE A  78      -5.494 -26.545   6.537  1.00  0.00      A    C
ATOM   1079  O   ILE A  78      -5.707 -27.617   6.035  1.00  0.00      A    O
ATOM   1080  N   ASN A  79      -5.698 -26.249   7.825  1.00  0.00      A    N
ATOM   1081  HN  ASN A  79      -5.597 -25.278   8.029  1.00  0.00      A    H
ATOM   1082  CA  ASN A  79      -5.852 -27.136   8.993  1.00  0.00      A    C
ATOM   1083  HA  ASN A  79      -5.503 -28.081   8.604  1.00  0.00      A    H
ATOM   1084  CB  ASN A  79      -5.010 -26.754  10.310  1.00  0.00      A    C
ATOM   1085  HB1 ASN A  79      -5.178 -25.737  10.724  1.00  0.00      A    H
ATOM   1086  HB2 ASN A  79      -5.141 -27.520  11.104  1.00  0.00      A    H
ATOM   1087  CG  ASN A  79      -3.582 -26.976   9.931  1.00  0.00      A    C
ATOM   1088  OD1 ASN A  79      -2.977 -27.975  10.251  1.00  0.00      A    O
ATOM   1089  ND2 ASN A  79      -2.913 -25.939   9.314  1.00  0.00      A    N
ATOM   1090 HD21 ASN A  79      -1.915 -25.929   9.253  1.00  0.00      A    H
ATOM   1091 HD22 ASN A  79      -3.408 -25.101   9.085  1.00  0.00      A    H
ATOM   1092  C   ASN A  79      -7.295 -27.337   9.515  1.00  0.00      A    C
ATOM   1093  O   ASN A  79      -7.801 -28.415   9.579  1.00  0.00      A    O
ATOM   1094  N   ASN A  80      -7.968 -26.250   9.942  1.00  0.00      A    N
ATOM   1095  HN  ASN A  80      -7.579 -25.354   9.746  1.00  0.00      A    H
ATOM   1096  CA  ASN A  80      -9.131 -26.333  10.730  1.00  0.00      A    C
ATOM   1097  HA  ASN A  80      -8.766 -26.891  11.580  1.00  0.00      A    H
ATOM   1098  CB  ASN A  80      -9.635 -24.881  11.138  1.00  0.00      A    C
ATOM   1099  HB1 ASN A  80      -8.834 -24.218  11.529  1.00  0.00      A    H
ATOM   1100  HB2 ASN A  80     -10.024 -24.402  10.213  1.00  0.00      A    H
ATOM   1101  CG  ASN A  80     -10.644 -24.938  12.258  1.00  0.00      A    C
ATOM   1102  OD1 ASN A  80     -10.275 -25.329  13.347  1.00  0.00      A    O
ATOM   1103  ND2 ASN A  80     -11.942 -24.704  11.996  1.00  0.00      A    N
ATOM   1104 HD21 ASN A  80     -12.508 -24.474  12.788  1.00  0.00      A    H
ATOM   1105 HD22 ASN A  80     -12.131 -24.262  11.119  1.00  0.00      A    H
ATOM   1106  C   ASN A  80     -10.302 -27.164  10.243  1.00  0.00      A    C
ATOM   1107  O   ASN A  80     -10.842 -28.031  10.926  1.00  0.00      A    O
ATOM   1108  N   GLY A  81     -10.793 -26.956   9.005  1.00  0.00      A    N
ATOM   1109  HN  GLY A  81     -10.467 -26.140   8.533  1.00  0.00      A    H
ATOM   1110  CA  GLY A  81     -11.754 -27.913   8.351  1.00  0.00      A    C
ATOM   1111  HA1 GLY A  81     -11.211 -28.714   7.873  1.00  0.00      A    H
ATOM   1112  HA2 GLY A  81     -12.465 -28.294   9.070  1.00  0.00      A    H
ATOM   1113  C   GLY A  81     -12.644 -27.216   7.308  1.00  0.00      A    C
ATOM   1114  O   GLY A  81     -13.866 -27.401   7.180  1.00  0.00      A    O
ATOM   1115  N   GLY A  82     -11.901 -26.494   6.465  1.00  0.00      A    N
ATOM   1116  HN  GLY A  82     -10.972 -26.197   6.672  1.00  0.00      A    H
ATOM   1117  CA  GLY A  82     -12.527 -25.832   5.305  1.00  0.00      A    C
ATOM   1118  HA1 GLY A  82     -11.658 -25.749   4.669  1.00  0.00      A    H
ATOM   1119  HA2 GLY A  82     -13.241 -26.539   4.912  1.00  0.00      A    H
ATOM   1120  C   GLY A  82     -13.180 -24.485   5.504  1.00  0.00      A    C
ATOM   1121  O   GLY A  82     -14.049 -24.311   6.301  1.00  0.00      A    O
ATOM   1122  N   ILE A  83     -12.748 -23.490   4.713  1.00  0.00      A    N
ATOM   1123  HN  ILE A  83     -11.898 -23.533   4.194  1.00  0.00      A    H
ATOM   1124  CA  ILE A  83     -13.348 -22.253   4.889  1.00  0.00      A    C
ATOM   1125  HA  ILE A  83     -13.553 -22.049   5.930  1.00  0.00      A    H
ATOM   1126  CB  ILE A  83     -12.484 -21.071   4.437  1.00  0.00      A    C
ATOM   1127  HB  ILE A  83     -11.421 -21.244   4.711  1.00  0.00      A    H
ATOM   1128  CG2 ILE A  83     -12.326 -20.938   2.921  1.00  0.00      A    C
ATOM   1129 HG21 ILE A  83     -11.445 -20.367   2.559  1.00  0.00      A    H
ATOM   1130 HG22 ILE A  83     -12.351 -21.939   2.438  1.00  0.00      A    H
ATOM   1131 HG23 ILE A  83     -13.110 -20.272   2.502  1.00  0.00      A    H
ATOM   1132  CG1 ILE A  83     -12.992 -19.744   5.103  1.00  0.00      A    C
ATOM   1133 HG11 ILE A  83     -13.801 -19.202   4.568  1.00  0.00      A    H
ATOM   1134 HG12 ILE A  83     -13.231 -19.868   6.181  1.00  0.00      A    H
ATOM   1135  CD  ILE A  83     -11.723 -18.880   5.023  1.00  0.00      A    C
ATOM   1136  HD1 ILE A  83     -10.962 -19.435   5.612  1.00  0.00      A    H
ATOM   1137  HD2 ILE A  83     -11.360 -18.578   4.017  1.00  0.00      A    H
ATOM   1138  HD3 ILE A  83     -11.810 -17.908   5.554  1.00  0.00      A    H
ATOM   1139  C   ILE A  83     -14.660 -22.098   4.113  1.00  0.00      A    C
ATOM   1140  O   ILE A  83     -14.791 -22.591   2.982  1.00  0.00      A    O
ATOM   1141  N   THR A  84     -15.701 -21.429   4.697  1.00  0.00      A    N
ATOM   1142  HN  THR A  84     -15.471 -20.994   5.564  1.00  0.00      A    H
ATOM   1143  CA  THR A  84     -17.089 -21.338   4.237  1.00  0.00      A    C
ATOM   1144  HA  THR A  84     -17.210 -22.227   3.636  1.00  0.00      A    H
ATOM   1145  CB  THR A  84     -18.108 -21.369   5.387  1.00  0.00      A    C
ATOM   1146  HB  THR A  84     -19.164 -21.328   5.044  1.00  0.00      A    H
ATOM   1147  OG1 THR A  84     -18.003 -20.267   6.298  1.00  0.00      A    O
ATOM   1148  HG1 THR A  84     -17.114 -20.397   6.636  1.00  0.00      A    H
ATOM   1149  CG2 THR A  84     -17.954 -22.622   6.210  1.00  0.00      A    C
ATOM   1150 HG21 THR A  84     -17.867 -23.545   5.597  1.00  0.00      A    H
ATOM   1151 HG22 THR A  84     -17.048 -22.587   6.851  1.00  0.00      A    H
ATOM   1152 HG23 THR A  84     -18.793 -22.717   6.933  1.00  0.00      A    H
ATOM   1153  C   THR A  84     -17.282 -20.092   3.310  1.00  0.00      A    C
ATOM   1154  O   THR A  84     -16.317 -19.385   3.073  1.00  0.00      A    O
ATOM   1155  N   THR A  85     -18.522 -19.868   2.790  1.00  0.00      A    N
ATOM   1156  HN  THR A  85     -19.188 -20.610   2.797  1.00  0.00      A    H
ATOM   1157  CA  THR A  85     -18.753 -18.775   1.870  1.00  0.00      A    C
ATOM   1158  HA  THR A  85     -17.800 -18.377   1.554  1.00  0.00      A    H
ATOM   1159  CB  THR A  85     -19.609 -19.202   0.677  1.00  0.00      A    C
ATOM   1160  HB  THR A  85     -19.744 -18.355  -0.030  1.00  0.00      A    H
ATOM   1161  OG1 THR A  85     -20.862 -19.747   1.087  1.00  0.00      A    O
ATOM   1162  HG1 THR A  85     -21.391 -19.982   0.321  1.00  0.00      A    H
ATOM   1163  CG2 THR A  85     -18.828 -20.344  -0.042  1.00  0.00      A    C
ATOM   1164 HG21 THR A  85     -18.642 -21.138   0.712  1.00  0.00      A    H
ATOM   1165 HG22 THR A  85     -19.283 -20.705  -0.989  1.00  0.00      A    H
ATOM   1166 HG23 THR A  85     -17.820 -20.028  -0.384  1.00  0.00      A    H
ATOM   1167  C   THR A  85     -19.421 -17.603   2.495  1.00  0.00      A    C
ATOM   1168  O   THR A  85     -20.097 -17.617   3.559  1.00  0.00      A    O
ATOM   1169  N   GLU A  86     -19.221 -16.414   1.863  1.00  0.00      A    N
ATOM   1170  HN  GLU A  86     -18.654 -16.427   1.043  1.00  0.00      A    H
ATOM   1171  CA  GLU A  86     -19.764 -15.152   2.231  1.00  0.00      A    C
ATOM   1172  HA  GLU A  86     -19.484 -14.868   3.234  1.00  0.00      A    H
ATOM   1173  CB  GLU A  86     -19.123 -14.033   1.398  1.00  0.00      A    C
ATOM   1174  HB1 GLU A  86     -18.157 -13.818   1.902  1.00  0.00      A    H
ATOM   1175  HB2 GLU A  86     -18.949 -14.343   0.346  1.00  0.00      A    H
ATOM   1176  CG  GLU A  86     -19.868 -12.620   1.383  1.00  0.00      A    C
ATOM   1177  HG1 GLU A  86     -20.884 -12.838   0.991  1.00  0.00      A    H
ATOM   1178  HG2 GLU A  86     -20.013 -12.308   2.440  1.00  0.00      A    H
ATOM   1179  CD  GLU A  86     -19.147 -11.521   0.613  1.00  0.00      A    C
ATOM   1180  OE1 GLU A  86     -18.568 -10.595   1.196  1.00  0.00      A    O
ATOM   1181  OE2 GLU A  86     -19.161 -11.675  -0.658  1.00  0.00      A    O
ATOM   1182  C   GLU A  86     -21.231 -15.157   2.085  1.00  0.00      A    C
ATOM   1183  O   GLU A  86     -21.960 -14.553   2.869  1.00  0.00      A    O
ATOM   1184  N   SER A  87     -21.746 -15.973   1.152  1.00  0.00      A    N
ATOM   1185  HN  SER A  87     -21.101 -16.202   0.428  1.00  0.00      A    H
ATOM   1186  CA  SER A  87     -23.184 -16.195   0.973  1.00  0.00      A    C
ATOM   1187  HA  SER A  87     -23.567 -15.241   0.641  1.00  0.00      A    H
ATOM   1188  CB  SER A  87     -23.603 -17.180  -0.157  1.00  0.00      A    C
ATOM   1189  HB1 SER A  87     -22.929 -16.925  -1.003  1.00  0.00      A    H
ATOM   1190  HB2 SER A  87     -23.516 -18.256   0.107  1.00  0.00      A    H
ATOM   1191  OG  SER A  87     -24.932 -16.952  -0.630  1.00  0.00      A    O
ATOM   1192  HG1 SER A  87     -24.844 -17.029  -1.583  1.00  0.00      A    H
ATOM   1193  C   SER A  87     -23.826 -16.709   2.292  1.00  0.00      A    C
ATOM   1194  O   SER A  87     -24.976 -16.437   2.593  1.00  0.00      A    O
ATOM   1195  N   ASN A  88     -23.091 -17.659   3.015  1.00  0.00      A    N
ATOM   1196  HN  ASN A  88     -22.172 -17.843   2.675  1.00  0.00      A    H
ATOM   1197  CA  ASN A  88     -23.582 -18.313   4.288  1.00  0.00      A    C
ATOM   1198  HA  ASN A  88     -24.659 -18.378   4.340  1.00  0.00      A    H
ATOM   1199  CB  ASN A  88     -22.818 -19.667   4.497  1.00  0.00      A    C
ATOM   1200  HB1 ASN A  88     -21.723 -19.612   4.317  1.00  0.00      A    H
ATOM   1201  HB2 ASN A  88     -22.901 -20.080   5.525  1.00  0.00      A    H
ATOM   1202  CG  ASN A  88     -23.446 -20.681   3.572  1.00  0.00      A    C
ATOM   1203  OD1 ASN A  88     -24.695 -20.852   3.451  1.00  0.00      A    O
ATOM   1204  ND2 ASN A  88     -22.675 -21.573   2.879  1.00  0.00      A    N
ATOM   1205 HD21 ASN A  88     -23.238 -22.330   2.547  1.00  0.00      A    H
ATOM   1206 HD22 ASN A  88     -21.676 -21.556   2.875  1.00  0.00      A    H
ATOM   1207  C   ASN A  88     -23.183 -17.432   5.451  1.00  0.00      A    C
ATOM   1208  O   ASN A  88     -23.969 -17.187   6.343  1.00  0.00      A    O
ATOM   1209  N   TYR A  89     -21.935 -16.942   5.486  1.00  0.00      A    N
ATOM   1210  HN  TYR A  89     -21.265 -17.150   4.778  1.00  0.00      A    H
ATOM   1211  CA  TYR A  89     -21.273 -16.281   6.597  1.00  0.00      A    C
ATOM   1212  HA  TYR A  89     -21.963 -16.188   7.422  1.00  0.00      A    H
ATOM   1213  CB  TYR A  89     -20.118 -17.263   7.005  1.00  0.00      A    C
ATOM   1214  HB1 TYR A  89     -20.557 -18.283   7.051  1.00  0.00      A    H
ATOM   1215  HB2 TYR A  89     -19.391 -17.305   6.166  1.00  0.00      A    H
ATOM   1216  CG  TYR A  89     -19.544 -17.085   8.356  1.00  0.00      A    C
ATOM   1217  CD1 TYR A  89     -19.382 -15.838   9.035  1.00  0.00      A    C
ATOM   1218  HD1 TYR A  89     -19.618 -14.880   8.596  1.00  0.00      A    H
ATOM   1219  CE1 TYR A  89     -19.018 -15.810  10.400  1.00  0.00      A    C
ATOM   1220  HE1 TYR A  89     -18.896 -14.878  10.931  1.00  0.00      A    H
ATOM   1221  CZ  TYR A  89     -18.746 -16.998  11.090  1.00  0.00      A    C
ATOM   1222  OH  TYR A  89     -18.248 -16.868  12.369  1.00  0.00      A    O
ATOM   1223  HH  TYR A  89     -18.121 -15.957  12.643  1.00  0.00      A    H
ATOM   1224  CD2 TYR A  89     -19.166 -18.241   9.042  1.00  0.00      A    C
ATOM   1225  HD2 TYR A  89     -19.165 -19.174   8.500  1.00  0.00      A    H
ATOM   1226  CE2 TYR A  89     -18.718 -18.193  10.387  1.00  0.00      A    C
ATOM   1227  HE2 TYR A  89     -18.472 -19.085  10.943  1.00  0.00      A    H
ATOM   1228  C   TYR A  89     -20.661 -14.949   6.107  1.00  0.00      A    C
ATOM   1229  O   TYR A  89     -19.443 -14.824   5.850  1.00  0.00      A    O
ATOM   1230  N   PRO A  90     -21.355 -13.861   6.022  1.00  0.00      A    N
ATOM   1231  CD  PRO A  90     -22.845 -13.849   6.363  1.00  0.00      A    C
ATOM   1232  HD1 PRO A  90     -23.061 -14.218   7.389  1.00  0.00      A    H
ATOM   1233  HD2 PRO A  90     -23.295 -14.377   5.495  1.00  0.00      A    H
ATOM   1234  CA  PRO A  90     -20.871 -12.547   5.730  1.00  0.00      A    C
ATOM   1235  HA  PRO A  90     -20.244 -12.597   4.852  1.00  0.00      A    H
ATOM   1236  CB  PRO A  90     -22.173 -11.709   5.503  1.00  0.00      A    C
ATOM   1237  HB1 PRO A  90     -22.111 -10.706   5.979  1.00  0.00      A    H
ATOM   1238  HB2 PRO A  90     -22.401 -11.636   4.418  1.00  0.00      A    H
ATOM   1239  CG  PRO A  90     -23.238 -12.376   6.369  1.00  0.00      A    C
ATOM   1240  HG1 PRO A  90     -22.994 -11.899   7.342  1.00  0.00      A    H
ATOM   1241  HG2 PRO A  90     -24.298 -12.233   6.068  1.00  0.00      A    H
ATOM   1242  C   PRO A  90     -19.967 -11.972   6.812  1.00  0.00      A    C
ATOM   1243  O   PRO A  90     -19.907 -12.518   7.903  1.00  0.00      A    O
ATOM   1244  N   TYR A  91     -19.201 -10.869   6.418  1.00  0.00      A    N
ATOM   1245  HN  TYR A  91     -19.356 -10.581   5.477  1.00  0.00      A    H
ATOM   1246  CA  TYR A  91     -18.410 -10.059   7.229  1.00  0.00      A    C
ATOM   1247  HA  TYR A  91     -17.960 -10.678   7.991  1.00  0.00      A    H
ATOM   1248  CB  TYR A  91     -17.425  -9.154   6.424  1.00  0.00      A    C
ATOM   1249  HB1 TYR A  91     -16.924  -9.831   5.700  1.00  0.00      A    H
ATOM   1250  HB2 TYR A  91     -17.961  -8.353   5.872  1.00  0.00      A    H
ATOM   1251  CG  TYR A  91     -16.362  -8.745   7.374  1.00  0.00      A    C
ATOM   1252  CD1 TYR A  91     -15.400  -9.706   7.801  1.00  0.00      A    C
ATOM   1253  HD1 TYR A  91     -15.555 -10.716   7.453  1.00  0.00      A    H
ATOM   1254  CE1 TYR A  91     -14.395  -9.254   8.656  1.00  0.00      A    C
ATOM   1255  HE1 TYR A  91     -13.696  -9.976   9.052  1.00  0.00      A    H
ATOM   1256  CZ  TYR A  91     -14.248  -7.918   9.073  1.00  0.00      A    C
ATOM   1257  OH  TYR A  91     -13.503  -7.612  10.197  1.00  0.00      A    O
ATOM   1258  HH  TYR A  91     -13.295  -6.675  10.162  1.00  0.00      A    H
ATOM   1259  CD2 TYR A  91     -16.197  -7.414   7.721  1.00  0.00      A    C
ATOM   1260  HD2 TYR A  91     -16.840  -6.648   7.314  1.00  0.00      A    H
ATOM   1261  CE2 TYR A  91     -15.139  -6.977   8.519  1.00  0.00      A    C
ATOM   1262  HE2 TYR A  91     -15.086  -5.921   8.739  1.00  0.00      A    H
ATOM   1263  C   TYR A  91     -19.333  -9.045   7.953  1.00  0.00      A    C
ATOM   1264  O   TYR A  91     -20.332  -8.500   7.437  1.00  0.00      A    O
ATOM   1265  N   GLN A  92     -19.023  -8.801   9.269  1.00  0.00      A    N
ATOM   1266  HN  GLN A  92     -18.385  -9.378   9.772  1.00  0.00      A    H
ATOM   1267  CA  GLN A  92     -19.757  -7.967  10.149  1.00  0.00      A    C
ATOM   1268  HA  GLN A  92     -20.559  -7.475   9.620  1.00  0.00      A    H
ATOM   1269  CB  GLN A  92     -20.420  -8.890  11.174  1.00  0.00      A    C
ATOM   1270  HB1 GLN A  92     -19.569  -9.482  11.576  1.00  0.00      A    H
ATOM   1271  HB2 GLN A  92     -20.911  -8.356  12.016  1.00  0.00      A    H
ATOM   1272  CG  GLN A  92     -21.461  -9.894  10.661  1.00  0.00      A    C
ATOM   1273  HG1 GLN A  92     -21.038 -10.413   9.775  1.00  0.00      A    H
ATOM   1274  HG2 GLN A  92     -21.631 -10.629  11.477  1.00  0.00      A    H
ATOM   1275  CD  GLN A  92     -22.781  -9.205  10.147  1.00  0.00      A    C
ATOM   1276  OE1 GLN A  92     -23.489  -8.402  10.782  1.00  0.00      A    O
ATOM   1277  NE2 GLN A  92     -23.198  -9.657   8.971  1.00  0.00      A    N
ATOM   1278 HE21 GLN A  92     -24.052  -9.332   8.565  1.00  0.00      A    H
ATOM   1279 HE22 GLN A  92     -22.592 -10.353   8.586  1.00  0.00      A    H
ATOM   1280  C   GLN A  92     -18.775  -6.963  10.743  1.00  0.00      A    C
ATOM   1281  O   GLN A  92     -19.000  -5.770  10.764  1.00  0.00      A    O
ATOM   1282  N   GLY A  93     -17.667  -7.440  11.392  1.00  0.00      A    N
ATOM   1283  HN  GLY A  93     -17.414  -8.402  11.328  1.00  0.00      A    H
ATOM   1284  CA  GLY A  93     -16.685  -6.588  12.082  1.00  0.00      A    C
ATOM   1285  HA1 GLY A  93     -15.719  -7.069  12.026  1.00  0.00      A    H
ATOM   1286  HA2 GLY A  93     -16.638  -5.604  11.642  1.00  0.00      A    H
ATOM   1287  C   GLY A  93     -17.085  -6.391  13.483  1.00  0.00      A    C
ATOM   1288  O   GLY A  93     -16.693  -5.434  14.136  1.00  0.00      A    O
ATOM   1289  N   THR A  94     -17.823  -7.271  14.072  1.00  0.00      A    N
ATOM   1290  HN  THR A  94     -18.075  -8.114  13.603  1.00  0.00      A    H
ATOM   1291  CA  THR A  94     -18.137  -7.202  15.471  1.00  0.00      A    C
ATOM   1292  HA  THR A  94     -17.710  -6.375  16.019  1.00  0.00      A    H
ATOM   1293  CB  THR A  94     -19.710  -6.999  15.569  1.00  0.00      A    C
ATOM   1294  HB  THR A  94     -19.741  -6.163  14.838  1.00  0.00      A    H
ATOM   1295  OG1 THR A  94     -20.023  -6.733  16.903  1.00  0.00      A    O
ATOM   1296  HG1 THR A  94     -20.877  -7.170  16.950  1.00  0.00      A    H
ATOM   1297  CG2 THR A  94     -20.517  -8.292  15.153  1.00  0.00      A    C
ATOM   1298 HG21 THR A  94     -20.395  -9.063  15.944  1.00  0.00      A    H
ATOM   1299 HG22 THR A  94     -21.560  -7.928  15.032  1.00  0.00      A    H
ATOM   1300 HG23 THR A  94     -20.157  -8.662  14.170  1.00  0.00      A    H
ATOM   1301  C   THR A  94     -17.727  -8.477  16.198  1.00  0.00      A    C
ATOM   1302  O   THR A  94     -17.346  -9.424  15.474  1.00  0.00      A    O
ATOM   1303  N   GLN A  95     -17.673  -8.488  17.567  1.00  0.00      A    N
ATOM   1304  HN  GLN A  95     -18.004  -7.633  17.958  1.00  0.00      A    H
ATOM   1305  CA  GLN A  95     -17.437  -9.650  18.347  1.00  0.00      A    C
ATOM   1306  HA  GLN A  95     -16.435  -9.978  18.113  1.00  0.00      A    H
ATOM   1307  CB  GLN A  95     -17.374  -9.230  19.876  1.00  0.00      A    C
ATOM   1308  HB1 GLN A  95     -17.021 -10.134  20.417  1.00  0.00      A    H
ATOM   1309  HB2 GLN A  95     -16.610  -8.429  19.968  1.00  0.00      A    H
ATOM   1310  CG  GLN A  95     -18.700  -8.679  20.447  1.00  0.00      A    C
ATOM   1311  HG1 GLN A  95     -19.102  -8.030  19.640  1.00  0.00      A    H
ATOM   1312  HG2 GLN A  95     -19.467  -9.468  20.599  1.00  0.00      A    H
ATOM   1313  CD  GLN A  95     -18.530  -8.028  21.804  1.00  0.00      A    C
ATOM   1314  OE1 GLN A  95     -18.590  -8.729  22.841  1.00  0.00      A    O
ATOM   1315  NE2 GLN A  95     -18.315  -6.681  21.840  1.00  0.00      A    N
ATOM   1316 HE21 GLN A  95     -18.365  -6.268  22.750  1.00  0.00      A    H
ATOM   1317 HE22 GLN A  95     -18.282  -6.209  20.960  1.00  0.00      A    H
ATOM   1318  C   GLN A  95     -18.512 -10.703  18.233  1.00  0.00      A    C
ATOM   1319  O   GLN A  95     -19.671 -10.388  18.050  1.00  0.00      A    O
ATOM   1320  N   GLY A  96     -18.135 -12.007  18.125  1.00  0.00      A    N
ATOM   1321  HN  GLY A  96     -17.204 -12.352  18.223  1.00  0.00      A    H
ATOM   1322  CA  GLY A  96     -19.152 -12.916  17.713  1.00  0.00      A    C
ATOM   1323  HA1 GLY A  96     -19.870 -12.706  18.492  1.00  0.00      A    H
ATOM   1324  HA2 GLY A  96     -19.383 -12.862  16.659  1.00  0.00      A    H
ATOM   1325  C   GLY A  96     -18.654 -14.353  17.839  1.00  0.00      A    C
ATOM   1326  O   GLY A  96     -17.466 -14.685  17.800  1.00  0.00      A    O
ATOM   1327  N   THR A  97     -19.663 -15.162  17.962  1.00  0.00      A    N
ATOM   1328  HN  THR A  97     -20.607 -14.842  17.972  1.00  0.00      A    H
ATOM   1329  CA  THR A  97     -19.471 -16.616  18.105  1.00  0.00      A    C
ATOM   1330  HA  THR A  97     -18.552 -16.817  18.637  1.00  0.00      A    H
ATOM   1331  CB  THR A  97     -20.499 -17.421  19.009  1.00  0.00      A    C
ATOM   1332  HB  THR A  97     -20.162 -18.477  19.075  1.00  0.00      A    H
ATOM   1333  OG1 THR A  97     -21.843 -17.395  18.447  1.00  0.00      A    O
ATOM   1334  HG1 THR A  97     -22.419 -17.597  19.188  1.00  0.00      A    H
ATOM   1335  CG2 THR A  97     -20.562 -16.876  20.385  1.00  0.00      A    C
ATOM   1336 HG21 THR A  97     -20.781 -15.787  20.351  1.00  0.00      A    H
ATOM   1337 HG22 THR A  97     -21.261 -17.434  21.045  1.00  0.00      A    H
ATOM   1338 HG23 THR A  97     -19.544 -16.948  20.824  1.00  0.00      A    H
ATOM   1339  C   THR A  97     -19.448 -17.251  16.717  1.00  0.00      A    C
ATOM   1340  O   THR A  97     -19.858 -16.644  15.717  1.00  0.00      A    O
ATOM   1341  N   CYS A  98     -18.936 -18.502  16.572  1.00  0.00      A    N
ATOM   1342  HN  CYS A  98     -18.693 -19.011  17.394  1.00  0.00      A    H
ATOM   1343  CA  CYS A  98     -18.650 -19.028  15.291  1.00  0.00      A    C
ATOM   1344  HA  CYS A  98     -18.392 -18.235  14.605  1.00  0.00      A    H
ATOM   1345  CB  CYS A  98     -17.625 -20.197  15.368  1.00  0.00      A    C
ATOM   1346  HB1 CYS A  98     -16.723 -19.871  15.928  1.00  0.00      A    H
ATOM   1347  HB2 CYS A  98     -18.150 -21.083  15.785  1.00  0.00      A    H
ATOM   1348  SG  CYS A  98     -17.000 -20.795  13.763  1.00  0.00      A    S
ATOM   1349  C   CYS A  98     -19.834 -19.713  14.709  1.00  0.00      A    C
ATOM   1350  O   CYS A  98     -20.514 -20.510  15.291  1.00  0.00      A    O
ATOM   1351  N   ASN A  99     -20.262 -19.252  13.448  1.00  0.00      A    N
ATOM   1352  HN  ASN A  99     -19.746 -18.528  12.998  1.00  0.00      A    H
ATOM   1353  CA  ASN A  99     -21.558 -19.611  12.860  1.00  0.00      A    C
ATOM   1354  HA  ASN A  99     -22.321 -19.757  13.611  1.00  0.00      A    H
ATOM   1355  CB  ASN A  99     -22.003 -18.458  11.904  1.00  0.00      A    C
ATOM   1356  HB1 ASN A  99     -21.221 -18.333  11.124  1.00  0.00      A    H
ATOM   1357  HB2 ASN A  99     -23.022 -18.598  11.485  1.00  0.00      A    H
ATOM   1358  CG  ASN A  99     -22.192 -17.128  12.720  1.00  0.00      A    C
ATOM   1359  OD1 ASN A  99     -22.884 -17.095  13.770  1.00  0.00      A    O
ATOM   1360  ND2 ASN A  99     -21.671 -16.063  12.104  1.00  0.00      A    N
ATOM   1361 HD21 ASN A  99     -21.836 -15.167  12.517  1.00  0.00      A    H
ATOM   1362 HD22 ASN A  99     -21.042 -16.241  11.347  1.00  0.00      A    H
ATOM   1363  C   ASN A  99     -21.598 -20.952  12.169  1.00  0.00      A    C
ATOM   1364  O   ASN A  99     -22.701 -21.526  12.128  1.00  0.00      A    O
ATOM   1365  N   SER A 100     -20.415 -21.409  11.582  1.00  0.00      A    N
ATOM   1366  HN  SER A 100     -19.491 -21.047  11.677  1.00  0.00      A    H
ATOM   1367  CA  SER A 100     -20.370 -22.569  10.738  1.00  0.00      A    C
ATOM   1368  HA  SER A 100     -21.150 -22.552   9.991  1.00  0.00      A    H
ATOM   1369  CB  SER A 100     -19.065 -22.695   9.970  1.00  0.00      A    C
ATOM   1370  HB1 SER A 100     -18.955 -23.732   9.586  1.00  0.00      A    H
ATOM   1371  HB2 SER A 100     -18.986 -21.974   9.130  1.00  0.00      A    H
ATOM   1372  OG  SER A 100     -18.035 -22.257  10.828  1.00  0.00      A    O
ATOM   1373  HG1 SER A 100     -17.244 -22.260  10.283  1.00  0.00      A    H
ATOM   1374  C   SER A 100     -20.576 -23.799  11.563  1.00  0.00      A    C
ATOM   1375  O   SER A 100     -19.748 -24.280  12.316  1.00  0.00      A    O
ATOM   1376  N   ASN A 101     -21.827 -24.367  11.532  1.00  0.00      A    N
ATOM   1377  HN  ASN A 101     -22.477 -23.867  10.964  1.00  0.00      A    H
ATOM   1378  CA  ASN A 101     -22.209 -25.651  12.212  1.00  0.00      A    C
ATOM   1379  HA  ASN A 101     -21.285 -26.173  12.411  1.00  0.00      A    H
ATOM   1380  CB  ASN A 101     -23.222 -25.540  13.451  1.00  0.00      A    C
ATOM   1381  HB1 ASN A 101     -24.113 -24.945  13.156  1.00  0.00      A    H
ATOM   1382  HB2 ASN A 101     -23.511 -26.553  13.802  1.00  0.00      A    H
ATOM   1383  CG  ASN A 101     -22.526 -24.770  14.642  1.00  0.00      A    C
ATOM   1384  OD1 ASN A 101     -21.898 -25.417  15.501  1.00  0.00      A    O
ATOM   1385  ND2 ASN A 101     -22.447 -23.431  14.462  1.00  0.00      A    N
ATOM   1386 HD21 ASN A 101     -22.097 -22.935  15.257  1.00  0.00      A    H
ATOM   1387 HD22 ASN A 101     -23.020 -22.977  13.779  1.00  0.00      A    H
ATOM   1388  C   ASN A 101     -22.896 -26.473  11.205  1.00  0.00      A    C
ATOM   1389  O   ASN A 101     -22.547 -27.610  10.973  1.00  0.00      A    O
ATOM   1390  N   SER A 102     -23.889 -25.978  10.531  1.00  0.00      A    N
ATOM   1391  HN  SER A 102     -24.211 -25.069  10.782  1.00  0.00      A    H
ATOM   1392  CA  SER A 102     -24.597 -26.666   9.451  1.00  0.00      A    C
ATOM   1393  HA  SER A 102     -24.607 -27.704   9.749  1.00  0.00      A    H
ATOM   1394  CB  SER A 102     -26.031 -26.020   9.293  1.00  0.00      A    C
ATOM   1395  HB1 SER A 102     -26.350 -26.231   8.250  1.00  0.00      A    H
ATOM   1396  HB2 SER A 102     -26.609 -26.612  10.035  1.00  0.00      A    H
ATOM   1397  OG  SER A 102     -26.008 -24.637   9.707  1.00  0.00      A    O
ATOM   1398  HG1 SER A 102     -26.899 -24.291   9.621  1.00  0.00      A    H
ATOM   1399  C   SER A 102     -23.841 -26.542   8.112  1.00  0.00      A    C
ATOM   1400  O   SER A 102     -23.685 -27.546   7.427  1.00  0.00      A    O
ATOM   1401  N   PHE A 103     -23.288 -25.353   7.834  1.00  0.00      A    N
ATOM   1402  HN  PHE A 103     -23.379 -24.605   8.487  1.00  0.00      A    H
ATOM   1403  CA  PHE A 103     -22.660 -24.954   6.560  1.00  0.00      A    C
ATOM   1404  HA  PHE A 103     -23.341 -24.845   5.729  1.00  0.00      A    H
ATOM   1405  CB  PHE A 103     -21.834 -23.644   6.763  1.00  0.00      A    C
ATOM   1406  HB1 PHE A 103     -21.048 -23.843   7.524  1.00  0.00      A    H
ATOM   1407  HB2 PHE A 103     -21.231 -23.407   5.861  1.00  0.00      A    H
ATOM   1408  CG  PHE A 103     -22.607 -22.368   7.225  1.00  0.00      A    C
ATOM   1409  CD1 PHE A 103     -21.812 -21.402   7.800  1.00  0.00      A    C
ATOM   1410  HD1 PHE A 103     -20.760 -21.605   7.931  1.00  0.00      A    H
ATOM   1411  CE1 PHE A 103     -22.378 -20.226   8.337  1.00  0.00      A    C
ATOM   1412  HE1 PHE A 103     -21.643 -19.599   8.819  1.00  0.00      A    H
ATOM   1413  CZ  PHE A 103     -23.762 -20.055   8.262  1.00  0.00      A    C
ATOM   1414  HZ  PHE A 103     -24.229 -19.195   8.719  1.00  0.00      A    H
ATOM   1415  CD2 PHE A 103     -23.995 -22.132   7.127  1.00  0.00      A    C
ATOM   1416  HD2 PHE A 103     -24.745 -22.827   6.779  1.00  0.00      A    H
ATOM   1417  CE2 PHE A 103     -24.596 -21.047   7.746  1.00  0.00      A    C
ATOM   1418  HE2 PHE A 103     -25.675 -21.000   7.738  1.00  0.00      A    H
ATOM   1419  C   PHE A 103     -21.581 -25.842   5.952  1.00  0.00      A    C
ATOM   1420  O   PHE A 103     -20.772 -26.344   6.745  1.00  0.00      A    O
ATOM   1421  N   PRO A 104     -21.561 -26.122   4.616  1.00  0.00      A    N
ATOM   1422  CD  PRO A 104     -22.335 -25.364   3.588  1.00  0.00      A    C
ATOM   1423  HD1 PRO A 104     -22.176 -24.270   3.695  1.00  0.00      A    H
ATOM   1424  HD2 PRO A 104     -23.414 -25.629   3.583  1.00  0.00      A    H
ATOM   1425  CA  PRO A 104     -20.503 -26.971   4.082  1.00  0.00      A    C
ATOM   1426  HA  PRO A 104     -20.181 -27.700   4.811  1.00  0.00      A    H
ATOM   1427  CB  PRO A 104     -21.098 -27.307   2.693  1.00  0.00      A    C
ATOM   1428  HB1 PRO A 104     -20.360 -27.610   1.920  1.00  0.00      A    H
ATOM   1429  HB2 PRO A 104     -21.835 -28.117   2.879  1.00  0.00      A    H
ATOM   1430  CG  PRO A 104     -21.852 -25.990   2.239  1.00  0.00      A    C
ATOM   1431  HG1 PRO A 104     -21.161 -25.270   1.752  1.00  0.00      A    H
ATOM   1432  HG2 PRO A 104     -22.795 -26.158   1.676  1.00  0.00      A    H
ATOM   1433  C   PRO A 104     -19.248 -26.214   3.808  1.00  0.00      A    C
ATOM   1434  O   PRO A 104     -19.154 -24.964   4.039  1.00  0.00      A    O
ATOM   1435  N   ALA A 105     -18.214 -26.914   3.285  1.00  0.00      A    N
ATOM   1436  HN  ALA A 105     -18.220 -27.910   3.330  1.00  0.00      A    H
ATOM   1437  CA  ALA A 105     -16.926 -26.227   3.173  1.00  0.00      A    C
ATOM   1438  HA  ALA A 105     -16.899 -25.237   3.602  1.00  0.00      A    H
ATOM   1439  CB  ALA A 105     -15.807 -27.116   3.825  1.00  0.00      A    C
ATOM   1440  HB1 ALA A 105     -16.041 -27.183   4.909  1.00  0.00      A    H
ATOM   1441  HB2 ALA A 105     -15.819 -28.108   3.325  1.00  0.00      A    H
ATOM   1442  HB3 ALA A 105     -14.898 -26.527   3.575  1.00  0.00      A    H
ATOM   1443  C   ALA A 105     -16.661 -26.006   1.717  1.00  0.00      A    C
ATOM   1444  O   ALA A 105     -16.911 -26.855   0.882  1.00  0.00      A    O
ATOM   1445  N   ALA A 106     -16.237 -24.792   1.457  1.00  0.00      A    N
ATOM   1446  HN  ALA A 106     -16.034 -24.174   2.212  1.00  0.00      A    H
ATOM   1447  CA  ALA A 106     -15.963 -24.296   0.177  1.00  0.00      A    C
ATOM   1448  HA  ALA A 106     -16.552 -24.843  -0.544  1.00  0.00      A    H
ATOM   1449  CB  ALA A 106     -16.366 -22.815   0.155  1.00  0.00      A    C
ATOM   1450  HB1 ALA A 106     -17.457 -22.788   0.366  1.00  0.00      A    H
ATOM   1451  HB2 ALA A 106     -15.778 -22.231   0.894  1.00  0.00      A    H
ATOM   1452  HB3 ALA A 106     -16.302 -22.274  -0.813  1.00  0.00      A    H
ATOM   1453  C   ALA A 106     -14.446 -24.517  -0.189  1.00  0.00      A    C
ATOM   1454  O   ALA A 106     -14.207 -25.265  -1.140  1.00  0.00      A    O
ATOM   1455  N   ALA A 107     -13.459 -23.984   0.539  1.00  0.00      A    N
ATOM   1456  HN  ALA A 107     -13.667 -23.598   1.435  1.00  0.00      A    H
ATOM   1457  CA  ALA A 107     -12.113 -24.065   0.168  1.00  0.00      A    C
ATOM   1458  HA  ALA A 107     -11.976 -24.739  -0.664  1.00  0.00      A    H
ATOM   1459  CB  ALA A 107     -11.628 -22.619  -0.275  1.00  0.00      A    C
ATOM   1460  HB1 ALA A 107     -12.170 -22.207  -1.152  1.00  0.00      A    H
ATOM   1461  HB2 ALA A 107     -11.539 -21.875   0.545  1.00  0.00      A    H
ATOM   1462  HB3 ALA A 107     -10.566 -22.736  -0.581  1.00  0.00      A    H
ATOM   1463  C   ALA A 107     -11.211 -24.500   1.236  1.00  0.00      A    C
ATOM   1464  O   ALA A 107     -11.226 -23.975   2.310  1.00  0.00      A    O
ATOM   1465  N   THR A 108     -10.456 -25.595   1.000  1.00  0.00      A    N
ATOM   1466  HN  THR A 108     -10.488 -26.085   0.132  1.00  0.00      A    H
ATOM   1467  CA  THR A 108      -9.392 -26.090   1.885  1.00  0.00      A    C
ATOM   1468  HA  THR A 108      -9.385 -25.453   2.757  1.00  0.00      A    H
ATOM   1469  CB  THR A 108      -9.435 -27.624   2.169  1.00  0.00      A    C
ATOM   1470  HB  THR A 108      -9.378 -28.145   1.190  1.00  0.00      A    H
ATOM   1471  OG1 THR A 108     -10.655 -27.960   2.812  1.00  0.00      A    O
ATOM   1472  HG1 THR A 108     -11.262 -28.174   2.100  1.00  0.00      A    H
ATOM   1473  CG2 THR A 108      -8.293 -28.160   3.028  1.00  0.00      A    C
ATOM   1474 HG21 THR A 108      -7.255 -27.998   2.666  1.00  0.00      A    H
ATOM   1475 HG22 THR A 108      -8.452 -27.612   3.981  1.00  0.00      A    H
ATOM   1476 HG23 THR A 108      -8.429 -29.232   3.289  1.00  0.00      A    H
ATOM   1477  C   THR A 108      -8.017 -25.902   1.192  1.00  0.00      A    C
ATOM   1478  O   THR A 108      -7.838 -26.440   0.104  1.00  0.00      A    O
ATOM   1479  N   LEU A 109      -7.000 -25.305   1.851  1.00  0.00      A    N
ATOM   1480  HN  LEU A 109      -7.102 -25.094   2.821  1.00  0.00      A    H
ATOM   1481  CA  LEU A 109      -5.699 -25.253   1.199  1.00  0.00      A    C
ATOM   1482  HA  LEU A 109      -5.837 -25.213   0.128  1.00  0.00      A    H
ATOM   1483  CB  LEU A 109      -4.912 -23.992   1.697  1.00  0.00      A    C
ATOM   1484  HB1 LEU A 109      -5.032 -23.855   2.793  1.00  0.00      A    H
ATOM   1485  HB2 LEU A 109      -3.847 -23.996   1.381  1.00  0.00      A    H
ATOM   1486  CG  LEU A 109      -5.453 -22.608   1.135  1.00  0.00      A    C
ATOM   1487  HG  LEU A 109      -6.550 -22.614   1.308  1.00  0.00      A    H
ATOM   1488  CD1 LEU A 109      -4.858 -21.497   1.881  1.00  0.00      A    C
ATOM   1489 HD11 LEU A 109      -3.760 -21.581   1.732  1.00  0.00      A    H
ATOM   1490 HD12 LEU A 109      -5.251 -20.508   1.563  1.00  0.00      A    H
ATOM   1491 HD13 LEU A 109      -4.998 -21.632   2.975  1.00  0.00      A    H
ATOM   1492  CD2 LEU A 109      -5.167 -22.472  -0.385  1.00  0.00      A    C
ATOM   1493 HD21 LEU A 109      -5.704 -23.319  -0.862  1.00  0.00      A    H
ATOM   1494 HD22 LEU A 109      -5.507 -21.484  -0.763  1.00  0.00      A    H
ATOM   1495 HD23 LEU A 109      -4.095 -22.480  -0.680  1.00  0.00      A    H
ATOM   1496  C   LEU A 109      -4.836 -26.423   1.530  1.00  0.00      A    C
ATOM   1497  O   LEU A 109      -4.924 -27.047   2.562  1.00  0.00      A    O
ATOM   1498  N   SER A 110      -3.957 -26.887   0.602  1.00  0.00      A    N
ATOM   1499  HN  SER A 110      -3.828 -26.454  -0.287  1.00  0.00      A    H
ATOM   1500  CA  SER A 110      -3.000 -27.951   0.807  1.00  0.00      A    C
ATOM   1501  HA  SER A 110      -3.484 -28.797   1.271  1.00  0.00      A    H
ATOM   1502  CB  SER A 110      -2.306 -28.339  -0.550  1.00  0.00      A    C
ATOM   1503  HB1 SER A 110      -1.888 -27.445  -1.061  1.00  0.00      A    H
ATOM   1504  HB2 SER A 110      -1.488 -29.047  -0.301  1.00  0.00      A    H
ATOM   1505  OG  SER A 110      -3.259 -29.042  -1.282  1.00  0.00      A    O
ATOM   1506  HG1 SER A 110      -3.785 -28.421  -1.791  1.00  0.00      A    H
ATOM   1507  C   SER A 110      -1.848 -27.527   1.691  1.00  0.00      A    C
ATOM   1508  O   SER A 110      -1.481 -28.214   2.657  1.00  0.00      A    O
ATOM   1509  N   SER A 111      -1.328 -26.313   1.396  1.00  0.00      A    N
ATOM   1510  HN  SER A 111      -1.704 -25.712   0.695  1.00  0.00      A    H
ATOM   1511  CA  SER A 111      -0.201 -25.769   2.262  1.00  0.00      A    C
ATOM   1512  HA  SER A 111      -0.546 -25.869   3.280  1.00  0.00      A    H
ATOM   1513  CB  SER A 111       1.162 -26.528   2.156  1.00  0.00      A    C
ATOM   1514  HB1 SER A 111       0.974 -27.621   2.093  1.00  0.00      A    H
ATOM   1515  HB2 SER A 111       1.757 -26.178   1.286  1.00  0.00      A    H
ATOM   1516  OG  SER A 111       1.995 -26.255   3.293  1.00  0.00      A    O
ATOM   1517  HG1 SER A 111       2.883 -26.516   3.037  1.00  0.00      A    H
ATOM   1518  C   SER A 111      -0.044 -24.289   2.049  1.00  0.00      A    C
ATOM   1519  O   SER A 111      -0.828 -23.589   1.411  1.00  0.00      A    O
ATOM   1520  N   PHE A 112       1.076 -23.746   2.592  1.00  0.00      A    N
ATOM   1521  HN  PHE A 112       1.683 -24.327   3.127  1.00  0.00      A    H
ATOM   1522  CA  PHE A 112       1.512 -22.479   2.166  1.00  0.00      A    C
ATOM   1523  HA  PHE A 112       1.221 -22.402   1.129  1.00  0.00      A    H
ATOM   1524  CB  PHE A 112       0.820 -21.222   2.877  1.00  0.00      A    C
ATOM   1525  HB1 PHE A 112       1.140 -20.319   2.315  1.00  0.00      A    H
ATOM   1526  HB2 PHE A 112      -0.276 -21.283   2.701  1.00  0.00      A    H
ATOM   1527  CG  PHE A 112       1.117 -20.991   4.343  1.00  0.00      A    C
ATOM   1528  CD1 PHE A 112       1.504 -19.704   4.652  1.00  0.00      A    C
ATOM   1529  HD1 PHE A 112       1.436 -19.010   3.826  1.00  0.00      A    H
ATOM   1530  CE1 PHE A 112       1.873 -19.245   5.931  1.00  0.00      A    C
ATOM   1531  HE1 PHE A 112       2.149 -18.223   6.143  1.00  0.00      A    H
ATOM   1532  CZ  PHE A 112       2.012 -20.189   6.998  1.00  0.00      A    C
ATOM   1533  HZ  PHE A 112       2.352 -19.979   8.002  1.00  0.00      A    H
ATOM   1534  CD2 PHE A 112       1.265 -21.885   5.376  1.00  0.00      A    C
ATOM   1535  HD2 PHE A 112       1.047 -22.919   5.151  1.00  0.00      A    H
ATOM   1536  CE2 PHE A 112       1.660 -21.541   6.641  1.00  0.00      A    C
ATOM   1537  HE2 PHE A 112       1.757 -22.183   7.504  1.00  0.00      A    H
ATOM   1538  C   PHE A 112       3.029 -22.395   2.018  1.00  0.00      A    C
ATOM   1539  O   PHE A 112       3.697 -23.197   2.667  1.00  0.00      A    O
ATOM   1540  N   GLN A 113       3.533 -21.421   1.209  1.00  0.00      A    N
ATOM   1541  HN  GLN A 113       2.881 -20.813   0.763  1.00  0.00      A    H
ATOM   1542  CA  GLN A 113       4.940 -21.184   0.916  1.00  0.00      A    C
ATOM   1543  HA  GLN A 113       5.516 -21.866   1.524  1.00  0.00      A    H
ATOM   1544  CB  GLN A 113       5.235 -21.796  -0.484  1.00  0.00      A    C
ATOM   1545  HB1 GLN A 113       4.713 -22.776  -0.526  1.00  0.00      A    H
ATOM   1546  HB2 GLN A 113       4.745 -21.108  -1.206  1.00  0.00      A    H
ATOM   1547  CG  GLN A 113       6.715 -22.217  -0.861  1.00  0.00      A    C
ATOM   1548  HG1 GLN A 113       7.286 -21.295  -1.103  1.00  0.00      A    H
ATOM   1549  HG2 GLN A 113       7.203 -22.735  -0.008  1.00  0.00      A    H
ATOM   1550  CD  GLN A 113       6.845 -23.075  -2.089  1.00  0.00      A    C
ATOM   1551  OE1 GLN A 113       5.860 -23.705  -2.551  1.00  0.00      A    O
ATOM   1552  NE2 GLN A 113       8.069 -23.200  -2.604  1.00  0.00      A    N
ATOM   1553 HE21 GLN A 113       8.096 -23.701  -3.469  1.00  0.00      A    H
ATOM   1554 HE22 GLN A 113       8.892 -22.911  -2.115  1.00  0.00      A    H
ATOM   1555  C   GLN A 113       5.513 -19.745   1.035  1.00  0.00      A    C
ATOM   1556  O   GLN A 113       4.992 -18.739   0.551  1.00  0.00      A    O
ATOM   1557  N   ASP A 114       6.678 -19.655   1.748  1.00  0.00      A    N
ATOM   1558  HN  ASP A 114       7.045 -20.503   2.124  1.00  0.00      A    H
ATOM   1559  CA  ASP A 114       7.418 -18.450   1.986  1.00  0.00      A    C
ATOM   1560  HA  ASP A 114       6.804 -17.590   2.210  1.00  0.00      A    H
ATOM   1561  CB  ASP A 114       8.353 -18.678   3.290  1.00  0.00      A    C
ATOM   1562  HB1 ASP A 114       8.935 -17.789   3.615  1.00  0.00      A    H
ATOM   1563  HB2 ASP A 114       7.700 -18.928   4.153  1.00  0.00      A    H
ATOM   1564  CG  ASP A 114       9.227 -19.903   3.194  1.00  0.00      A    C
ATOM   1565  OD1 ASP A 114       8.741 -21.045   3.191  1.00  0.00      A    O
ATOM   1566  OD2 ASP A 114      10.473 -19.746   3.064  1.00  0.00      A    O
ATOM   1567  C   ASP A 114       8.203 -18.143   0.717  1.00  0.00      A    C
ATOM   1568  O   ASP A 114       8.837 -18.949   0.083  1.00  0.00      A    O
ATOM   1569  N   VAL A 115       8.220 -16.899   0.254  1.00  0.00      A    N
ATOM   1570  HN  VAL A 115       7.760 -16.110   0.653  1.00  0.00      A    H
ATOM   1571  CA  VAL A 115       8.861 -16.621  -1.008  1.00  0.00      A    C
ATOM   1572  HA  VAL A 115       8.884 -17.446  -1.704  1.00  0.00      A    H
ATOM   1573  CB  VAL A 115       8.188 -15.478  -1.788  1.00  0.00      A    C
ATOM   1574  HB  VAL A 115       7.856 -14.747  -1.019  1.00  0.00      A    H
ATOM   1575  CG1 VAL A 115       9.068 -14.696  -2.818  1.00  0.00      A    C
ATOM   1576 HG11 VAL A 115       9.358 -15.384  -3.641  1.00  0.00      A    H
ATOM   1577 HG12 VAL A 115       8.440 -13.974  -3.382  1.00  0.00      A    H
ATOM   1578 HG13 VAL A 115       9.916 -14.158  -2.343  1.00  0.00      A    H
ATOM   1579  CG2 VAL A 115       6.922 -16.020  -2.400  1.00  0.00      A    C
ATOM   1580 HG21 VAL A 115       6.257 -16.570  -1.700  1.00  0.00      A    H
ATOM   1581 HG22 VAL A 115       6.317 -15.148  -2.729  1.00  0.00      A    H
ATOM   1582 HG23 VAL A 115       7.225 -16.536  -3.336  1.00  0.00      A    H
ATOM   1583  C   VAL A 115      10.379 -16.305  -0.670  1.00  0.00      A    C
ATOM   1584  O   VAL A 115      10.683 -15.755   0.405  1.00  0.00      A    O
ATOM   1585  N   PRO A 116      11.467 -16.574  -1.468  1.00  0.00      A    N
ATOM   1586  CD  PRO A 116      11.362 -17.560  -2.511  1.00  0.00      A    C
ATOM   1587  HD1 PRO A 116      10.931 -17.144  -3.447  1.00  0.00      A    H
ATOM   1588  HD2 PRO A 116      10.846 -18.489  -2.187  1.00  0.00      A    H
ATOM   1589  CA  PRO A 116      12.848 -16.084  -1.327  1.00  0.00      A    C
ATOM   1590  HA  PRO A 116      13.218 -16.487  -0.396  1.00  0.00      A    H
ATOM   1591  CB  PRO A 116      13.666 -16.673  -2.480  1.00  0.00      A    C
ATOM   1592  HB1 PRO A 116      13.649 -15.889  -3.266  1.00  0.00      A    H
ATOM   1593  HB2 PRO A 116      14.721 -16.867  -2.188  1.00  0.00      A    H
ATOM   1594  CG  PRO A 116      12.833 -17.915  -2.679  1.00  0.00      A    C
ATOM   1595  HG1 PRO A 116      12.998 -18.478  -3.622  1.00  0.00      A    H
ATOM   1596  HG2 PRO A 116      13.063 -18.616  -1.848  1.00  0.00      A    H
ATOM   1597  C   PRO A 116      12.938 -14.482  -1.187  1.00  0.00      A    C
ATOM   1598  O   PRO A 116      12.283 -13.797  -1.978  1.00  0.00      A    O
ATOM   1599  N   THR A 117      13.831 -13.985  -0.217  1.00  0.00      A    N
ATOM   1600  HN  THR A 117      14.486 -14.553   0.275  1.00  0.00      A    H
ATOM   1601  CA  THR A 117      13.951 -12.596   0.177  1.00  0.00      A    C
ATOM   1602  HA  THR A 117      12.969 -12.152   0.107  1.00  0.00      A    H
ATOM   1603  CB  THR A 117      14.364 -12.380   1.677  1.00  0.00      A    C
ATOM   1604  HB  THR A 117      14.090 -11.383   2.083  1.00  0.00      A    H
ATOM   1605  OG1 THR A 117      15.797 -12.593   1.875  1.00  0.00      A    O
ATOM   1606  HG1 THR A 117      15.948 -12.372   2.797  1.00  0.00      A    H
ATOM   1607  CG2 THR A 117      13.663 -13.299   2.614  1.00  0.00      A    C
ATOM   1608 HG21 THR A 117      12.570 -13.251   2.423  1.00  0.00      A    H
ATOM   1609 HG22 THR A 117      13.956 -14.340   2.358  1.00  0.00      A    H
ATOM   1610 HG23 THR A 117      13.949 -12.980   3.639  1.00  0.00      A    H
ATOM   1611  C   THR A 117      14.774 -11.730  -0.746  1.00  0.00      A    C
ATOM   1612  O   THR A 117      15.378 -12.281  -1.618  1.00  0.00      A    O
ATOM   1613  N   ASN A 118      14.802 -10.442  -0.578  1.00  0.00      A    N
ATOM   1614  HN  ASN A 118      14.209 -10.098   0.146  1.00  0.00      A    H
ATOM   1615  CA  ASN A 118      15.585  -9.533  -1.273  1.00  0.00      A    C
ATOM   1616  HA  ASN A 118      15.214  -8.667  -0.746  1.00  0.00      A    H
ATOM   1617  CB  ASN A 118      17.125  -9.718  -1.003  1.00  0.00      A    C
ATOM   1618  HB1 ASN A 118      17.475 -10.635  -1.524  1.00  0.00      A    H
ATOM   1619  HB2 ASN A 118      17.658  -8.824  -1.392  1.00  0.00      A    H
ATOM   1620  CG  ASN A 118      17.452  -9.777   0.445  1.00  0.00      A    C
ATOM   1621  OD1 ASN A 118      17.041  -8.904   1.192  1.00  0.00      A    O
ATOM   1622  ND2 ASN A 118      18.363 -10.701   0.879  1.00  0.00      A    N
ATOM   1623 HD21 ASN A 118      18.527 -10.837   1.856  1.00  0.00      A    H
ATOM   1624 HD22 ASN A 118      18.761 -11.270   0.160  1.00  0.00      A    H
ATOM   1625  C   ASN A 118      15.330  -9.335  -2.707  1.00  0.00      A    C
ATOM   1626  O   ASN A 118      15.018  -8.188  -3.065  1.00  0.00      A    O
ATOM   1627  N   SER A 119      15.458 -10.379  -3.524  1.00  0.00      A    N
ATOM   1628  HN  SER A 119      15.677 -11.236  -3.066  1.00  0.00      A    H
ATOM   1629  CA  SER A 119      15.364 -10.435  -4.998  1.00  0.00      A    C
ATOM   1630  HA  SER A 119      15.844  -9.509  -5.280  1.00  0.00      A    H
ATOM   1631  CB  SER A 119      16.135 -11.556  -5.753  1.00  0.00      A    C
ATOM   1632  HB1 SER A 119      17.153 -11.505  -5.311  1.00  0.00      A    H
ATOM   1633  HB2 SER A 119      15.568 -12.511  -5.724  1.00  0.00      A    H
ATOM   1634  OG  SER A 119      16.454 -11.130  -7.061  1.00  0.00      A    O
ATOM   1635  HG1 SER A 119      16.556 -11.967  -7.520  1.00  0.00      A    H
ATOM   1636  C   SER A 119      13.973 -10.334  -5.416  1.00  0.00      A    C
ATOM   1637  O   SER A 119      13.172 -11.275  -5.242  1.00  0.00      A    O
ATOM   1638  N   GLU A 120      13.646  -9.170  -6.025  1.00  0.00      A    N
ATOM   1639  HN  GLU A 120      14.285  -8.405  -6.064  1.00  0.00      A    H
ATOM   1640  CA  GLU A 120      12.388  -8.928  -6.711  1.00  0.00      A    C
ATOM   1641  HA  GLU A 120      11.665  -9.362  -6.035  1.00  0.00      A    H
ATOM   1642  CB  GLU A 120      12.354  -7.413  -7.110  1.00  0.00      A    C
ATOM   1643  HB1 GLU A 120      13.263  -7.240  -7.725  1.00  0.00      A    H
ATOM   1644  HB2 GLU A 120      11.520  -7.296  -7.834  1.00  0.00      A    H
ATOM   1645  CG  GLU A 120      12.144  -6.476  -5.865  1.00  0.00      A    C
ATOM   1646  HG1 GLU A 120      11.091  -6.471  -5.509  1.00  0.00      A    H
ATOM   1647  HG2 GLU A 120      12.836  -6.811  -5.063  1.00  0.00      A    H
ATOM   1648  CD  GLU A 120      12.404  -5.012  -6.241  1.00  0.00      A    C
ATOM   1649  OE1 GLU A 120      13.530  -4.765  -6.807  1.00  0.00      A    O
ATOM   1650  OE2 GLU A 120      11.569  -4.076  -6.037  1.00  0.00      A    O
ATOM   1651  C   GLU A 120      12.120  -9.754  -7.931  1.00  0.00      A    C
ATOM   1652  O   GLU A 120      10.984  -9.971  -8.293  1.00  0.00      A    O
ATOM   1653  N   SER A 121      13.199 -10.318  -8.541  1.00  0.00      A    N
ATOM   1654  HN  SER A 121      14.102 -10.055  -8.210  1.00  0.00      A    H
ATOM   1655  CA  SER A 121      13.134 -11.396  -9.575  1.00  0.00      A    C
ATOM   1656  HA  SER A 121      12.367 -11.155 -10.296  1.00  0.00      A    H
ATOM   1657  CB  SER A 121      14.551 -11.646 -10.306  1.00  0.00      A    C
ATOM   1658  HB1 SER A 121      15.377 -11.855  -9.592  1.00  0.00      A    H
ATOM   1659  HB2 SER A 121      14.376 -12.515 -10.975  1.00  0.00      A    H
ATOM   1660  OG  SER A 121      14.982 -10.502 -11.027  1.00  0.00      A    O
ATOM   1661  HG1 SER A 121      15.174 -10.925 -11.867  1.00  0.00      A    H
ATOM   1662  C   SER A 121      12.660 -12.715  -9.039  1.00  0.00      A    C
ATOM   1663  O   SER A 121      11.951 -13.360  -9.792  1.00  0.00      A    O
ATOM   1664  N   SER A 122      12.996 -13.165  -7.874  1.00  0.00      A    N
ATOM   1665  HN  SER A 122      13.845 -12.843  -7.461  1.00  0.00      A    H
ATOM   1666  CA  SER A 122      12.330 -14.309  -7.187  1.00  0.00      A    C
ATOM   1667  HA  SER A 122      12.254 -15.241  -7.727  1.00  0.00      A    H
ATOM   1668  CB  SER A 122      13.035 -14.589  -5.788  1.00  0.00      A    C
ATOM   1669  HB1 SER A 122      12.881 -13.716  -5.118  1.00  0.00      A    H
ATOM   1670  HB2 SER A 122      12.523 -15.505  -5.424  1.00  0.00      A    H
ATOM   1671  OG  SER A 122      14.440 -14.817  -5.923  1.00  0.00      A    O
ATOM   1672  HG1 SER A 122      14.860 -14.765  -5.062  1.00  0.00      A    H
ATOM   1673  C   SER A 122      10.857 -13.976  -6.872  1.00  0.00      A    C
ATOM   1674  O   SER A 122      10.058 -14.852  -7.125  1.00  0.00      A    O
ATOM   1675  N   LEU A 123      10.481 -12.774  -6.404  1.00  0.00      A    N
ATOM   1676  HN  LEU A 123      11.235 -12.144  -6.238  1.00  0.00      A    H
ATOM   1677  CA  LEU A 123       9.116 -12.315  -6.293  1.00  0.00      A    C
ATOM   1678  HA  LEU A 123       8.746 -13.018  -5.562  1.00  0.00      A    H
ATOM   1679  CB  LEU A 123       9.075 -10.883  -5.514  1.00  0.00      A    C
ATOM   1680  HB1 LEU A 123       9.614 -11.036  -4.555  1.00  0.00      A    H
ATOM   1681  HB2 LEU A 123       9.607 -10.104  -6.101  1.00  0.00      A    H
ATOM   1682  CG  LEU A 123       7.672 -10.338  -5.287  1.00  0.00      A    C
ATOM   1683  HG  LEU A 123       7.024 -10.251  -6.185  1.00  0.00      A    H
ATOM   1684  CD1 LEU A 123       6.888 -11.222  -4.310  1.00  0.00      A    C
ATOM   1685 HD11 LEU A 123       7.372 -11.282  -3.311  1.00  0.00      A    H
ATOM   1686 HD12 LEU A 123       5.890 -10.754  -4.173  1.00  0.00      A    H
ATOM   1687 HD13 LEU A 123       6.739 -12.290  -4.579  1.00  0.00      A    H
ATOM   1688  CD2 LEU A 123       7.812  -8.985  -4.685  1.00  0.00      A    C
ATOM   1689 HD21 LEU A 123       8.164  -9.064  -3.634  1.00  0.00      A    H
ATOM   1690 HD22 LEU A 123       8.648  -8.450  -5.184  1.00  0.00      A    H
ATOM   1691 HD23 LEU A 123       6.876  -8.391  -4.760  1.00  0.00      A    H
ATOM   1692  C   LEU A 123       8.326 -12.202  -7.609  1.00  0.00      A    C
ATOM   1693  O   LEU A 123       7.191 -12.634  -7.609  1.00  0.00      A    O
ATOM   1694  N   GLN A 124       8.910 -11.681  -8.712  1.00  0.00      A    N
ATOM   1695  HN  GLN A 124       9.790 -11.225  -8.607  1.00  0.00      A    H
ATOM   1696  CA  GLN A 124       8.339 -11.562 -10.008  1.00  0.00      A    C
ATOM   1697  HA  GLN A 124       7.572 -10.822  -9.832  1.00  0.00      A    H
ATOM   1698  CB  GLN A 124       9.437 -10.993 -10.956  1.00  0.00      A    C
ATOM   1699  HB1 GLN A 124       9.800  -9.990 -10.645  1.00  0.00      A    H
ATOM   1700  HB2 GLN A 124      10.350 -11.622 -10.879  1.00  0.00      A    H
ATOM   1701  CG  GLN A 124       9.058 -10.991 -12.481  1.00  0.00      A    C
ATOM   1702  HG1 GLN A 124       8.321 -11.755 -12.808  1.00  0.00      A    H
ATOM   1703  HG2 GLN A 124       8.536 -10.015 -12.582  1.00  0.00      A    H
ATOM   1704  CD  GLN A 124      10.326 -11.072 -13.351  1.00  0.00      A    C
ATOM   1705  OE1 GLN A 124      11.101 -12.041 -13.207  1.00  0.00      A    O
ATOM   1706  NE2 GLN A 124      10.452 -10.121 -14.344  1.00  0.00      A    N
ATOM   1707 HE21 GLN A 124      11.222 -10.039 -14.976  1.00  0.00      A    H
ATOM   1708 HE22 GLN A 124       9.705  -9.456 -14.356  1.00  0.00      A    H
ATOM   1709  C   GLN A 124       7.779 -12.898 -10.507  1.00  0.00      A    C
ATOM   1710  O   GLN A 124       6.649 -13.006 -10.966  1.00  0.00      A    O
ATOM   1711  N   GLN A 125       8.595 -13.911 -10.352  1.00  0.00      A    N
ATOM   1712  HN  GLN A 125       9.485 -13.758  -9.931  1.00  0.00      A    H
ATOM   1713  CA  GLN A 125       8.342 -15.329 -10.620  1.00  0.00      A    C
ATOM   1714  HA  GLN A 125       8.112 -15.469 -11.666  1.00  0.00      A    H
ATOM   1715  CB  GLN A 125       9.632 -16.118 -10.400  1.00  0.00      A    C
ATOM   1716  HB1 GLN A 125      10.110 -15.898  -9.421  1.00  0.00      A    H
ATOM   1717  HB2 GLN A 125       9.259 -17.155 -10.536  1.00  0.00      A    H
ATOM   1718  CG  GLN A 125      10.777 -15.933 -11.350  1.00  0.00      A    C
ATOM   1719  HG1 GLN A 125      10.342 -16.275 -12.313  1.00  0.00      A    H
ATOM   1720  HG2 GLN A 125      10.958 -14.841 -11.440  1.00  0.00      A    H
ATOM   1721  CD  GLN A 125      12.073 -16.710 -11.077  1.00  0.00      A    C
ATOM   1722  OE1 GLN A 125      12.177 -17.908 -10.951  1.00  0.00      A    O
ATOM   1723  NE2 GLN A 125      13.158 -15.951 -10.950  1.00  0.00      A    N
ATOM   1724 HE21 GLN A 125      14.020 -16.456 -10.903  1.00  0.00      A    H
ATOM   1725 HE22 GLN A 125      13.103 -15.008 -11.278  1.00  0.00      A    H
ATOM   1726  C   GLN A 125       7.217 -15.876  -9.772  1.00  0.00      A    C
ATOM   1727  O   GLN A 125       6.448 -16.680 -10.266  1.00  0.00      A    O
ATOM   1728  N   ALA A 126       7.060 -15.423  -8.477  1.00  0.00      A    N
ATOM   1729  HN  ALA A 126       7.737 -14.750  -8.190  1.00  0.00      A    H
ATOM   1730  CA  ALA A 126       5.915 -15.779  -7.688  1.00  0.00      A    C
ATOM   1731  HA  ALA A 126       5.736 -16.832  -7.844  1.00  0.00      A    H
ATOM   1732  CB  ALA A 126       6.373 -15.466  -6.274  1.00  0.00      A    C
ATOM   1733  HB1 ALA A 126       6.512 -14.381  -6.080  1.00  0.00      A    H
ATOM   1734  HB2 ALA A 126       5.696 -15.757  -5.443  1.00  0.00      A    H
ATOM   1735  HB3 ALA A 126       7.266 -16.026  -5.924  1.00  0.00      A    H
ATOM   1736  C   ALA A 126       4.592 -15.101  -7.962  1.00  0.00      A    C
ATOM   1737  O   ALA A 126       3.479 -15.737  -7.887  1.00  0.00      A    O
ATOM   1738  N   VAL A 127       4.646 -13.842  -8.410  1.00  0.00      A    N
ATOM   1739  HN  VAL A 127       5.539 -13.407  -8.327  1.00  0.00      A    H
ATOM   1740  CA  VAL A 127       3.474 -13.027  -8.866  1.00  0.00      A    C
ATOM   1741  HA  VAL A 127       2.661 -13.184  -8.173  1.00  0.00      A    H
ATOM   1742  CB  VAL A 127       3.706 -11.512  -8.943  1.00  0.00      A    C
ATOM   1743  HB  VAL A 127       4.399 -11.168  -9.740  1.00  0.00      A    H
ATOM   1744  CG1 VAL A 127       2.402 -10.811  -9.205  1.00  0.00      A    C
ATOM   1745 HG11 VAL A 127       2.333  -9.749  -8.885  1.00  0.00      A    H
ATOM   1746 HG12 VAL A 127       2.311 -10.930 -10.306  1.00  0.00      A    H
ATOM   1747 HG13 VAL A 127       1.640 -11.405  -8.657  1.00  0.00      A    H
ATOM   1748  CG2 VAL A 127       4.310 -11.039  -7.567  1.00  0.00      A    C
ATOM   1749 HG21 VAL A 127       4.214  -9.933  -7.616  1.00  0.00      A    H
ATOM   1750 HG22 VAL A 127       3.662 -11.313  -6.708  1.00  0.00      A    H
ATOM   1751 HG23 VAL A 127       5.352 -11.351  -7.340  1.00  0.00      A    H
ATOM   1752  C   VAL A 127       3.006 -13.464 -10.215  1.00  0.00      A    C
ATOM   1753  O   VAL A 127       1.818 -13.561 -10.573  1.00  0.00      A    O
ATOM   1754  N   ALA A 128       3.995 -13.928 -11.109  1.00  0.00      A    N
ATOM   1755  HN  ALA A 128       4.956 -13.736 -10.929  1.00  0.00      A    H
ATOM   1756  CA  ALA A 128       3.751 -14.472 -12.408  1.00  0.00      A    C
ATOM   1757  HA  ALA A 128       3.214 -13.750 -13.006  1.00  0.00      A    H
ATOM   1758  CB  ALA A 128       5.105 -14.838 -13.056  1.00  0.00      A    C
ATOM   1759  HB1 ALA A 128       4.931 -15.043 -14.134  1.00  0.00      A    H
ATOM   1760  HB2 ALA A 128       5.674 -13.884 -13.087  1.00  0.00      A    H
ATOM   1761  HB3 ALA A 128       5.680 -15.722 -12.706  1.00  0.00      A    H
ATOM   1762  C   ALA A 128       3.021 -15.709 -12.354  1.00  0.00      A    C
ATOM   1763  O   ALA A 128       2.337 -16.165 -13.240  1.00  0.00      A    O
ATOM   1764  N   ASN A 129       3.073 -16.356 -11.156  1.00  0.00      A    N
ATOM   1765  HN  ASN A 129       3.630 -15.944 -10.439  1.00  0.00      A    H
ATOM   1766  CA  ASN A 129       2.562 -17.709 -10.791  1.00  0.00      A    C
ATOM   1767  HA  ASN A 129       2.388 -18.168 -11.752  1.00  0.00      A    H
ATOM   1768  CB  ASN A 129       3.521 -18.423  -9.886  1.00  0.00      A    C
ATOM   1769  HB1 ASN A 129       4.547 -18.186 -10.241  1.00  0.00      A    H
ATOM   1770  HB2 ASN A 129       3.365 -17.974  -8.882  1.00  0.00      A    H
ATOM   1771  CG  ASN A 129       3.342 -19.936  -9.826  1.00  0.00      A    C
ATOM   1772  OD1 ASN A 129       2.485 -20.548 -10.403  1.00  0.00      A    O
ATOM   1773  ND2 ASN A 129       4.319 -20.658  -9.195  1.00  0.00      A    N
ATOM   1774 HD21 ASN A 129       4.390 -21.647  -9.326  1.00  0.00      A    H
ATOM   1775 HD22 ASN A 129       5.036 -20.099  -8.780  1.00  0.00      A    H
ATOM   1776  C   ASN A 129       1.157 -17.637 -10.192  1.00  0.00      A    C
ATOM   1777  O   ASN A 129       0.289 -18.397 -10.579  1.00  0.00      A    O
ATOM   1778  N   GLN A 130       0.944 -16.751  -9.240  1.00  0.00      A    N
ATOM   1779  HN  GLN A 130       1.691 -16.174  -8.918  1.00  0.00      A    H
ATOM   1780  CA  GLN A 130      -0.377 -16.611  -8.586  1.00  0.00      A    C
ATOM   1781  HA  GLN A 130      -1.064 -16.429  -9.400  1.00  0.00      A    H
ATOM   1782  CB  GLN A 130      -0.629 -17.887  -7.655  1.00  0.00      A    C
ATOM   1783  HB1 GLN A 130      -1.646 -17.794  -7.217  1.00  0.00      A    H
ATOM   1784  HB2 GLN A 130      -0.704 -18.786  -8.305  1.00  0.00      A    H
ATOM   1785  CG  GLN A 130       0.506 -18.007  -6.630  1.00  0.00      A    C
ATOM   1786  HG1 GLN A 130       1.429 -18.295  -7.176  1.00  0.00      A    H
ATOM   1787  HG2 GLN A 130       0.762 -17.072  -6.086  1.00  0.00      A    H
ATOM   1788  CD  GLN A 130       0.162 -19.153  -5.701  1.00  0.00      A    C
ATOM   1789  OE1 GLN A 130       0.621 -20.237  -5.887  1.00  0.00      A    O
ATOM   1790  NE2 GLN A 130      -0.810 -18.887  -4.765  1.00  0.00      A    N
ATOM   1791 HE21 GLN A 130      -1.144 -19.537  -4.083  1.00  0.00      A    H
ATOM   1792 HE22 GLN A 130      -0.979 -17.934  -4.515  1.00  0.00      A    H
ATOM   1793  C   GLN A 130      -0.427 -15.413  -7.669  1.00  0.00      A    C
ATOM   1794  O   GLN A 130       0.620 -14.813  -7.458  1.00  0.00      A    O
ATOM   1795  N   PRO A 131      -1.548 -14.918  -7.147  1.00  0.00      A    N
ATOM   1796  CD  PRO A 131      -2.805 -15.195  -7.753  1.00  0.00      A    C
ATOM   1797  HD1 PRO A 131      -3.157 -16.076  -7.175  1.00  0.00      A    H
ATOM   1798  HD2 PRO A 131      -2.789 -15.198  -8.864  1.00  0.00      A    H
ATOM   1799  CA  PRO A 131      -1.524 -13.815  -6.215  1.00  0.00      A    C
ATOM   1800  HA  PRO A 131      -1.052 -12.990  -6.728  1.00  0.00      A    H
ATOM   1801  CB  PRO A 131      -2.987 -13.374  -6.075  1.00  0.00      A    C
ATOM   1802  HB1 PRO A 131      -3.435 -13.645  -5.095  1.00  0.00      A    H
ATOM   1803  HB2 PRO A 131      -2.975 -12.264  -6.068  1.00  0.00      A    H
ATOM   1804  CG  PRO A 131      -3.640 -13.990  -7.337  1.00  0.00      A    C
ATOM   1805  HG1 PRO A 131      -4.663 -14.385  -7.158  1.00  0.00      A    H
ATOM   1806  HG2 PRO A 131      -3.568 -13.186  -8.100  1.00  0.00      A    H
ATOM   1807  C   PRO A 131      -0.896 -14.163  -4.891  1.00  0.00      A    C
ATOM   1808  O   PRO A 131      -1.078 -15.267  -4.342  1.00  0.00      A    O
ATOM   1809  N   VAL A 132      -0.013 -13.233  -4.439  1.00  0.00      A    N
ATOM   1810  HN  VAL A 132       0.047 -12.349  -4.896  1.00  0.00      A    H
ATOM   1811  CA  VAL A 132       0.931 -13.345  -3.314  1.00  0.00      A    C
ATOM   1812  HA  VAL A 132       1.001 -14.325  -2.866  1.00  0.00      A    H
ATOM   1813  CB  VAL A 132       2.330 -12.915  -3.715  1.00  0.00      A    C
ATOM   1814  HB  VAL A 132       2.320 -11.806  -3.790  1.00  0.00      A    H
ATOM   1815  CG1 VAL A 132       3.387 -13.289  -2.606  1.00  0.00      A    C
ATOM   1816 HG11 VAL A 132       3.432 -14.394  -2.502  1.00  0.00      A    H
ATOM   1817 HG12 VAL A 132       4.272 -12.744  -3.000  1.00  0.00      A    H
ATOM   1818 HG13 VAL A 132       3.110 -12.878  -1.612  1.00  0.00      A    H
ATOM   1819  CG2 VAL A 132       2.628 -13.611  -5.062  1.00  0.00      A    C
ATOM   1820 HG21 VAL A 132       3.709 -13.702  -5.303  1.00  0.00      A    H
ATOM   1821 HG22 VAL A 132       2.157 -14.616  -5.116  1.00  0.00      A    H
ATOM   1822 HG23 VAL A 132       2.234 -13.005  -5.906  1.00  0.00      A    H
ATOM   1823  C   VAL A 132       0.364 -12.461  -2.199  1.00  0.00      A    C
ATOM   1824  O   VAL A 132      -0.190 -11.428  -2.557  1.00  0.00      A    O
ATOM   1825  N   SER A 133       0.515 -12.726  -0.908  1.00  0.00      A    N
ATOM   1826  HN  SER A 133       0.916 -13.565  -0.550  1.00  0.00      A    H
ATOM   1827  CA  SER A 133       0.261 -11.779   0.150  1.00  0.00      A    C
ATOM   1828  HA  SER A 133      -0.341 -10.934  -0.149  1.00  0.00      A    H
ATOM   1829  CB  SER A 133      -0.514 -12.524   1.286  1.00  0.00      A    C
ATOM   1830  HB1 SER A 133      -1.469 -12.839   0.814  1.00  0.00      A    H
ATOM   1831  HB2 SER A 133       0.003 -13.459   1.593  1.00  0.00      A    H
ATOM   1832  OG  SER A 133      -0.858 -11.617   2.359  1.00  0.00      A    O
ATOM   1833  HG1 SER A 133      -0.070 -11.605   2.906  1.00  0.00      A    H
ATOM   1834  C   SER A 133       1.614 -11.243   0.654  1.00  0.00      A    C
ATOM   1835  O   SER A 133       2.602 -11.995   0.675  1.00  0.00      A    O
ATOM   1836  N   VAL A 134       1.660  -9.944   0.974  1.00  0.00      A    N
ATOM   1837  HN  VAL A 134       0.891  -9.310   0.947  1.00  0.00      A    H
ATOM   1838  CA  VAL A 134       2.943  -9.445   1.432  1.00  0.00      A    C
ATOM   1839  HA  VAL A 134       3.628 -10.136   1.900  1.00  0.00      A    H
ATOM   1840  CB  VAL A 134       3.738  -8.628   0.379  1.00  0.00      A    C
ATOM   1841  HB  VAL A 134       3.039  -7.834   0.039  1.00  0.00      A    H
ATOM   1842  CG1 VAL A 134       5.017  -7.968   0.847  1.00  0.00      A    C
ATOM   1843 HG11 VAL A 134       4.813  -7.134   1.552  1.00  0.00      A    H
ATOM   1844 HG12 VAL A 134       5.663  -8.713   1.358  1.00  0.00      A    H
ATOM   1845 HG13 VAL A 134       5.529  -7.558  -0.049  1.00  0.00      A    H
ATOM   1846  CG2 VAL A 134       4.102  -9.563  -0.764  1.00  0.00      A    C
ATOM   1847 HG21 VAL A 134       4.796  -9.115  -1.507  1.00  0.00      A    H
ATOM   1848 HG22 VAL A 134       4.685 -10.421  -0.365  1.00  0.00      A    H
ATOM   1849 HG23 VAL A 134       3.167  -9.989  -1.185  1.00  0.00      A    H
ATOM   1850  C   VAL A 134       2.581  -8.584   2.643  1.00  0.00      A    C
ATOM   1851  O   VAL A 134       1.832  -7.631   2.534  1.00  0.00      A    O
ATOM   1852  N   ALA A 135       3.045  -8.878   3.869  1.00  0.00      A    N
ATOM   1853  HN  ALA A 135       3.484  -9.765   3.986  1.00  0.00      A    H
ATOM   1854  CA  ALA A 135       3.072  -7.883   4.988  1.00  0.00      A    C
ATOM   1855  HA  ALA A 135       2.090  -7.474   5.172  1.00  0.00      A    H
ATOM   1856  CB  ALA A 135       3.362  -8.599   6.346  1.00  0.00      A    C
ATOM   1857  HB1 ALA A 135       3.106  -8.021   7.260  1.00  0.00      A    H
ATOM   1858  HB2 ALA A 135       2.687  -9.471   6.478  1.00  0.00      A    H
ATOM   1859  HB3 ALA A 135       4.452  -8.814   6.360  1.00  0.00      A    H
ATOM   1860  C   ALA A 135       4.060  -6.744   4.681  1.00  0.00      A    C
ATOM   1861  O   ALA A 135       5.042  -6.963   4.070  1.00  0.00      A    O
ATOM   1862  N   ILE A 136       3.781  -5.524   5.030  1.00  0.00      A    N
ATOM   1863  HN  ILE A 136       2.955  -5.388   5.572  1.00  0.00      A    H
ATOM   1864  CA  ILE A 136       4.464  -4.403   4.442  1.00  0.00      A    C
ATOM   1865  HA  ILE A 136       5.523  -4.599   4.361  1.00  0.00      A    H
ATOM   1866  CB  ILE A 136       3.793  -4.114   3.079  1.00  0.00      A    C
ATOM   1867  HB  ILE A 136       3.346  -5.083   2.770  1.00  0.00      A    H
ATOM   1868  CG2 ILE A 136       2.630  -3.131   3.079  1.00  0.00      A    C
ATOM   1869 HG21 ILE A 136       1.941  -3.508   3.865  1.00  0.00      A    H
ATOM   1870 HG22 ILE A 136       3.035  -2.160   3.435  1.00  0.00      A    H
ATOM   1871 HG23 ILE A 136       2.114  -3.091   2.095  1.00  0.00      A    H
ATOM   1872  CG1 ILE A 136       4.924  -3.806   2.125  1.00  0.00      A    C
ATOM   1873 HG11 ILE A 136       5.438  -2.843   2.333  1.00  0.00      A    H
ATOM   1874 HG12 ILE A 136       5.696  -4.576   2.337  1.00  0.00      A    H
ATOM   1875  CD  ILE A 136       4.611  -3.744   0.584  1.00  0.00      A    C
ATOM   1876  HD1 ILE A 136       5.525  -3.943  -0.016  1.00  0.00      A    H
ATOM   1877  HD2 ILE A 136       3.964  -4.595   0.279  1.00  0.00      A    H
ATOM   1878  HD3 ILE A 136       4.267  -2.776   0.160  1.00  0.00      A    H
ATOM   1879  C   ILE A 136       4.260  -3.208   5.369  1.00  0.00      A    C
ATOM   1880  O   ILE A 136       3.429  -3.295   6.269  1.00  0.00      A    O
ATOM   1881  N   ASP A 137       4.940  -2.106   5.201  1.00  0.00      A    N
ATOM   1882  HN  ASP A 137       5.684  -1.936   4.559  1.00  0.00      A    H
ATOM   1883  CA  ASP A 137       4.888  -1.010   6.150  1.00  0.00      A    C
ATOM   1884  HA  ASP A 137       4.741  -1.380   7.153  1.00  0.00      A    H
ATOM   1885  CB  ASP A 137       6.238  -0.302   6.233  1.00  0.00      A    C
ATOM   1886  HB1 ASP A 137       6.938  -1.146   6.052  1.00  0.00      A    H
ATOM   1887  HB2 ASP A 137       6.415   0.493   5.478  1.00  0.00      A    H
ATOM   1888  CG  ASP A 137       6.461   0.413   7.548  1.00  0.00      A    C
ATOM   1889  OD1 ASP A 137       7.216  -0.078   8.437  1.00  0.00      A    O
ATOM   1890  OD2 ASP A 137       5.854   1.505   7.831  1.00  0.00      A    O
ATOM   1891  C   ASP A 137       3.775  -0.030   5.670  1.00  0.00      A    C
ATOM   1892  O   ASP A 137       3.808   0.304   4.473  1.00  0.00      A    O
ATOM   1893  N   ALA A 138       2.980   0.563   6.595  1.00  0.00      A    N
ATOM   1894  HN  ALA A 138       2.897   0.114   7.481  1.00  0.00      A    H
ATOM   1895  CA  ALA A 138       2.073   1.679   6.338  1.00  0.00      A    C
ATOM   1896  HA  ALA A 138       1.725   1.455   5.340  1.00  0.00      A    H
ATOM   1897  CB  ALA A 138       1.009   1.690   7.515  1.00  0.00      A    C
ATOM   1898  HB1 ALA A 138       0.045   2.237   7.438  1.00  0.00      A    H
ATOM   1899  HB2 ALA A 138       0.809   0.680   7.932  1.00  0.00      A    H
ATOM   1900  HB3 ALA A 138       1.629   2.065   8.358  1.00  0.00      A    H
ATOM   1901  C   ALA A 138       2.662   3.054   6.272  1.00  0.00      A    C
ATOM   1902  O   ALA A 138       1.988   4.005   5.855  1.00  0.00      A    O
ATOM   1903  N   SER A 139       3.809   3.295   6.919  1.00  0.00      A    N
ATOM   1904  HN  SER A 139       4.364   2.486   7.099  1.00  0.00      A    H
ATOM   1905  CA  SER A 139       4.283   4.589   7.381  1.00  0.00      A    C
ATOM   1906  HA  SER A 139       3.422   5.121   7.756  1.00  0.00      A    H
ATOM   1907  CB  SER A 139       5.290   4.608   8.567  1.00  0.00      A    C
ATOM   1908  HB1 SER A 139       5.431   5.674   8.847  1.00  0.00      A    H
ATOM   1909  HB2 SER A 139       4.886   4.030   9.426  1.00  0.00      A    H
ATOM   1910  OG  SER A 139       6.483   4.028   8.085  1.00  0.00      A    O
ATOM   1911  HG1 SER A 139       6.198   3.112   8.036  1.00  0.00      A    H
ATOM   1912  C   SER A 139       4.863   5.363   6.190  1.00  0.00      A    C
ATOM   1913  O   SER A 139       5.320   4.825   5.208  1.00  0.00      A    O
ATOM   1914  N   GLY A 140       4.647   6.671   6.161  1.00  0.00      A    N
ATOM   1915  HN  GLY A 140       4.088   7.202   6.793  1.00  0.00      A    H
ATOM   1916  CA  GLY A 140       5.176   7.476   5.071  1.00  0.00      A    C
ATOM   1917  HA1 GLY A 140       6.033   8.005   5.462  1.00  0.00      A    H
ATOM   1918  HA2 GLY A 140       5.239   6.839   4.201  1.00  0.00      A    H
ATOM   1919  C   GLY A 140       4.145   8.555   4.748  1.00  0.00      A    C
ATOM   1920  O   GLY A 140       2.927   8.335   4.786  1.00  0.00      A    O
ATOM   1921  N   SER A 141       4.544   9.721   4.308  1.00  0.00      A    N
ATOM   1922  HN  SER A 141       5.533   9.815   4.394  1.00  0.00      A    H
ATOM   1923  CA  SER A 141       3.724  10.885   4.015  1.00  0.00      A    C
ATOM   1924  HA  SER A 141       2.851  10.907   4.650  1.00  0.00      A    H
ATOM   1925  CB  SER A 141       4.443  12.190   4.289  1.00  0.00      A    C
ATOM   1926  HB1 SER A 141       3.895  13.102   3.966  1.00  0.00      A    H
ATOM   1927  HB2 SER A 141       4.458  12.380   5.384  1.00  0.00      A    H
ATOM   1928  OG  SER A 141       5.724  12.324   3.708  1.00  0.00      A    O
ATOM   1929  HG1 SER A 141       5.829  13.218   3.374  1.00  0.00      A    H
ATOM   1930  C   SER A 141       3.157  10.811   2.574  1.00  0.00      A    C
ATOM   1931  O   SER A 141       2.024  11.111   2.233  1.00  0.00      A    O
ATOM   1932  N   ASP A 142       4.093  10.529   1.646  1.00  0.00      A    N
ATOM   1933  HN  ASP A 142       5.065  10.480   1.860  1.00  0.00      A    H
ATOM   1934  CA  ASP A 142       3.837  10.400   0.215  1.00  0.00      A    C
ATOM   1935  HA  ASP A 142       3.523  11.360  -0.169  1.00  0.00      A    H
ATOM   1936  CB  ASP A 142       5.192  10.240  -0.511  1.00  0.00      A    C
ATOM   1937  HB1 ASP A 142       5.688   9.318  -0.139  1.00  0.00      A    H
ATOM   1938  HB2 ASP A 142       4.990  10.225  -1.603  1.00  0.00      A    H
ATOM   1939  CG  ASP A 142       6.175  11.384  -0.127  1.00  0.00      A    C
ATOM   1940  OD1 ASP A 142       5.697  12.538  -0.120  1.00  0.00      A    O
ATOM   1941  OD2 ASP A 142       7.274  11.034   0.312  1.00  0.00      A    O
ATOM   1942  C   ASP A 142       2.977   9.216  -0.210  1.00  0.00      A    C
ATOM   1943  O   ASP A 142       2.315   9.238  -1.231  1.00  0.00      A    O
ATOM   1944  N   PHE A 143       2.965   8.192   0.639  1.00  0.00      A    N
ATOM   1945  HN  PHE A 143       3.589   8.290   1.410  1.00  0.00      A    H
ATOM   1946  CA  PHE A 143       2.322   6.956   0.465  1.00  0.00      A    C
ATOM   1947  HA  PHE A 143       2.342   6.692  -0.582  1.00  0.00      A    H
ATOM   1948  CB  PHE A 143       3.134   5.977   1.254  1.00  0.00      A    C
ATOM   1949  HB1 PHE A 143       4.134   5.859   0.783  1.00  0.00      A    H
ATOM   1950  HB2 PHE A 143       3.278   6.314   2.302  1.00  0.00      A    H
ATOM   1951  CG  PHE A 143       2.540   4.616   1.284  1.00  0.00      A    C
ATOM   1952  CD1 PHE A 143       2.592   3.695   0.211  1.00  0.00      A    C
ATOM   1953  HD1 PHE A 143       3.025   3.957  -0.743  1.00  0.00      A    H
ATOM   1954  CE1 PHE A 143       1.924   2.468   0.247  1.00  0.00      A    C
ATOM   1955  HE1 PHE A 143       1.850   1.860  -0.642  1.00  0.00      A    H
ATOM   1956  CZ  PHE A 143       1.301   2.055   1.455  1.00  0.00      A    C
ATOM   1957  HZ  PHE A 143       0.825   1.085   1.476  1.00  0.00      A    H
ATOM   1958  CD2 PHE A 143       2.003   4.092   2.509  1.00  0.00      A    C
ATOM   1959  HD2 PHE A 143       1.870   4.612   3.446  1.00  0.00      A    H
ATOM   1960  CE2 PHE A 143       1.349   2.862   2.571  1.00  0.00      A    C
ATOM   1961  HE2 PHE A 143       1.014   2.594   3.563  1.00  0.00      A    H
ATOM   1962  C   PHE A 143       0.879   7.065   0.936  1.00  0.00      A    C
ATOM   1963  O   PHE A 143      -0.056   6.329   0.546  1.00  0.00      A    O
ATOM   1964  N   GLN A 144       0.620   8.042   1.865  1.00  0.00      A    N
ATOM   1965  HN  GLN A 144       1.395   8.631   2.081  1.00  0.00      A    H
ATOM   1966  CA  GLN A 144      -0.687   8.474   2.307  1.00  0.00      A    C
ATOM   1967  HA  GLN A 144      -1.421   7.691   2.426  1.00  0.00      A    H
ATOM   1968  CB  GLN A 144      -0.709   9.147   3.695  1.00  0.00      A    C
ATOM   1969  HB1 GLN A 144      -0.646   8.311   4.423  1.00  0.00      A    H
ATOM   1970  HB2 GLN A 144       0.094   9.905   3.823  1.00  0.00      A    H
ATOM   1971  CG  GLN A 144      -1.896  10.120   3.972  1.00  0.00      A    C
ATOM   1972  HG1 GLN A 144      -1.681  10.918   3.229  1.00  0.00      A    H
ATOM   1973  HG2 GLN A 144      -2.893   9.711   3.704  1.00  0.00      A    H
ATOM   1974  CD  GLN A 144      -1.858  10.772   5.397  1.00  0.00      A    C
ATOM   1975  OE1 GLN A 144      -1.098  11.737   5.540  1.00  0.00      A    O
ATOM   1976  NE2 GLN A 144      -2.671  10.300   6.347  1.00  0.00      A    N
ATOM   1977 HE21 GLN A 144      -2.872  10.791   7.194  1.00  0.00      A    H
ATOM   1978 HE22 GLN A 144      -3.083   9.392   6.274  1.00  0.00      A    H
ATOM   1979  C   GLN A 144      -1.185   9.396   1.138  1.00  0.00      A    C
ATOM   1980  O   GLN A 144      -2.313   9.249   0.651  1.00  0.00      A    O
ATOM   1981  N   ASN A 145      -0.486  10.474   0.741  1.00  0.00      A    N
ATOM   1982  HN  ASN A 145       0.374  10.615   1.224  1.00  0.00      A    H
ATOM   1983  CA  ASN A 145      -0.785  11.361  -0.337  1.00  0.00      A    C
ATOM   1984  HA  ASN A 145      -1.820  11.663  -0.283  1.00  0.00      A    H
ATOM   1985  CB  ASN A 145      -0.063  12.677  -0.133  1.00  0.00      A    C
ATOM   1986  HB1 ASN A 145       1.025  12.624   0.088  1.00  0.00      A    H
ATOM   1987  HB2 ASN A 145      -0.191  13.382  -0.982  1.00  0.00      A    H
ATOM   1988  CG  ASN A 145      -0.845  13.526   0.934  1.00  0.00      A    C
ATOM   1989  OD1 ASN A 145      -1.806  14.234   0.602  1.00  0.00      A    O
ATOM   1990  ND2 ASN A 145      -0.354  13.402   2.155  1.00  0.00      A    N
ATOM   1991 HD21 ASN A 145      -0.733  13.876   2.950  1.00  0.00      A    H
ATOM   1992 HD22 ASN A 145       0.517  12.931   2.295  1.00  0.00      A    H
ATOM   1993  C   ASN A 145      -0.570  10.863  -1.757  1.00  0.00      A    C
ATOM   1994  O   ASN A 145       0.154  11.477  -2.529  1.00  0.00      A    O
ATOM   1995  N   TYR A 146      -1.218   9.743  -2.123  1.00  0.00      A    N
ATOM   1996  HN  TYR A 146      -1.711   9.166  -1.477  1.00  0.00      A    H
ATOM   1997  CA  TYR A 146      -1.242   9.115  -3.425  1.00  0.00      A    C
ATOM   1998  HA  TYR A 146      -0.455   9.542  -4.029  1.00  0.00      A    H
ATOM   1999  CB  TYR A 146      -0.842   7.636  -3.208  1.00  0.00      A    C
ATOM   2000  HB1 TYR A 146       0.119   7.637  -2.651  1.00  0.00      A    H
ATOM   2001  HB2 TYR A 146      -1.611   7.164  -2.561  1.00  0.00      A    H
ATOM   2002  CG  TYR A 146      -0.741   6.728  -4.349  1.00  0.00      A    C
ATOM   2003  CD1 TYR A 146       0.142   7.067  -5.337  1.00  0.00      A    C
ATOM   2004  HD1 TYR A 146       0.914   7.822  -5.309  1.00  0.00      A    H
ATOM   2005  CE1 TYR A 146       0.202   6.404  -6.560  1.00  0.00      A    C
ATOM   2006  HE1 TYR A 146       0.881   6.685  -7.351  1.00  0.00      A    H
ATOM   2007  CZ  TYR A 146      -0.704   5.380  -6.730  1.00  0.00      A    C
ATOM   2008  OH  TYR A 146      -0.810   4.640  -7.885  1.00  0.00      A    O
ATOM   2009  HH  TYR A 146      -0.147   4.979  -8.491  1.00  0.00      A    H
ATOM   2010  CD2 TYR A 146      -1.659   5.725  -4.549  1.00  0.00      A    C
ATOM   2011  HD2 TYR A 146      -2.324   5.363  -3.779  1.00  0.00      A    H
ATOM   2012  CE2 TYR A 146      -1.606   4.993  -5.760  1.00  0.00      A    C
ATOM   2013  HE2 TYR A 146      -2.362   4.244  -5.943  1.00  0.00      A    H
ATOM   2014  C   TYR A 146      -2.579   9.201  -4.206  1.00  0.00      A    C
ATOM   2015  O   TYR A 146      -3.657   8.733  -3.753  1.00  0.00      A    O
ATOM   2016  N   ALA A 147      -2.596   9.850  -5.364  1.00  0.00      A    N
ATOM   2017  HN  ALA A 147      -1.790  10.395  -5.583  1.00  0.00      A    H
ATOM   2018  CA  ALA A 147      -3.823   9.920  -6.224  1.00  0.00      A    C
ATOM   2019  HA  ALA A 147      -4.594   9.639  -5.522  1.00  0.00      A    H
ATOM   2020  CB  ALA A 147      -4.111  11.289  -6.871  1.00  0.00      A    C
ATOM   2021  HB1 ALA A 147      -4.299  11.974  -6.017  1.00  0.00      A    H
ATOM   2022  HB2 ALA A 147      -3.267  11.702  -7.464  1.00  0.00      A    H
ATOM   2023  HB3 ALA A 147      -5.100  11.284  -7.378  1.00  0.00      A    H
ATOM   2024  C   ALA A 147      -3.638   8.863  -7.358  1.00  0.00      A    C
ATOM   2025  O   ALA A 147      -4.481   8.104  -7.720  1.00  0.00      A    O
ATOM   2026  N   GLY A 148      -2.435   8.854  -8.026  1.00  0.00      A    N
ATOM   2027  HN  GLY A 148      -1.657   9.285  -7.577  1.00  0.00      A    H
ATOM   2028  CA  GLY A 148      -2.158   8.017  -9.174  1.00  0.00      A    C
ATOM   2029  HA1 GLY A 148      -2.369   7.003  -8.867  1.00  0.00      A    H
ATOM   2030  HA2 GLY A 148      -2.672   8.395 -10.045  1.00  0.00      A    H
ATOM   2031  C   GLY A 148      -0.755   7.995  -9.596  1.00  0.00      A    C
ATOM   2032  O   GLY A 148       0.047   8.771  -9.078  1.00  0.00      A    O
ATOM   2033  N   GLY A 149      -0.400   7.054 -10.491  1.00  0.00      A    N
ATOM   2034  HN  GLY A 149      -1.009   6.296 -10.710  1.00  0.00      A    H
ATOM   2035  CA  GLY A 149       0.885   6.936 -11.186  1.00  0.00      A    C
ATOM   2036  HA1 GLY A 149       0.698   6.587 -12.191  1.00  0.00      A    H
ATOM   2037  HA2 GLY A 149       1.428   7.863 -11.074  1.00  0.00      A    H
ATOM   2038  C   GLY A 149       1.723   5.941 -10.431  1.00  0.00      A    C
ATOM   2039  O   GLY A 149       1.295   5.176  -9.502  1.00  0.00      A    O
ATOM   2040  N   VAL A 150       3.012   5.924 -10.746  1.00  0.00      A    N
ATOM   2041  HN  VAL A 150       3.326   6.555 -11.452  1.00  0.00      A    H
ATOM   2042  CA  VAL A 150       3.940   4.897 -10.244  1.00  0.00      A    C
ATOM   2043  HA  VAL A 150       3.409   4.028  -9.884  1.00  0.00      A    H
ATOM   2044  CB  VAL A 150       4.857   4.383 -11.387  1.00  0.00      A    C
ATOM   2045  HB  VAL A 150       5.544   5.212 -11.664  1.00  0.00      A    H
ATOM   2046  CG1 VAL A 150       5.596   3.137 -10.848  1.00  0.00      A    C
ATOM   2047 HG11 VAL A 150       6.164   3.407  -9.933  1.00  0.00      A    H
ATOM   2048 HG12 VAL A 150       4.902   2.322 -10.551  1.00  0.00      A    H
ATOM   2049 HG13 VAL A 150       6.287   2.679 -11.589  1.00  0.00      A    H
ATOM   2050  CG2 VAL A 150       4.079   4.016 -12.629  1.00  0.00      A    C
ATOM   2051 HG21 VAL A 150       4.720   3.502 -13.377  1.00  0.00      A    H
ATOM   2052 HG22 VAL A 150       3.107   3.481 -12.573  1.00  0.00      A    H
ATOM   2053 HG23 VAL A 150       3.801   4.953 -13.157  1.00  0.00      A    H
ATOM   2054  C   VAL A 150       4.683   5.377  -9.033  1.00  0.00      A    C
ATOM   2055  O   VAL A 150       5.667   6.138  -9.076  1.00  0.00      A    O
ATOM   2056  N   PHE A 151       4.352   5.068  -7.768  1.00  0.00      A    N
ATOM   2057  HN  PHE A 151       3.598   4.422  -7.681  1.00  0.00      A    H
ATOM   2058  CA  PHE A 151       4.916   5.474  -6.509  1.00  0.00      A    C
ATOM   2059  HA  PHE A 151       4.856   6.551  -6.474  1.00  0.00      A    H
ATOM   2060  CB  PHE A 151       3.962   4.920  -5.436  1.00  0.00      A    C
ATOM   2061  HB1 PHE A 151       2.931   5.329  -5.507  1.00  0.00      A    H
ATOM   2062  HB2 PHE A 151       3.994   3.816  -5.557  1.00  0.00      A    H
ATOM   2063  CG  PHE A 151       4.506   5.102  -3.971  1.00  0.00      A    C
ATOM   2064  CD1 PHE A 151       4.415   6.383  -3.414  1.00  0.00      A    C
ATOM   2065  HD1 PHE A 151       3.897   7.175  -3.934  1.00  0.00      A    H
ATOM   2066  CE1 PHE A 151       5.030   6.624  -2.188  1.00  0.00      A    C
ATOM   2067  HE1 PHE A 151       4.959   7.571  -1.674  1.00  0.00      A    H
ATOM   2068  CZ  PHE A 151       5.604   5.581  -1.500  1.00  0.00      A    C
ATOM   2069  HZ  PHE A 151       6.116   5.785  -0.571  1.00  0.00      A    H
ATOM   2070  CD2 PHE A 151       4.916   4.040  -3.265  1.00  0.00      A    C
ATOM   2071  HD2 PHE A 151       4.895   3.090  -3.777  1.00  0.00      A    H
ATOM   2072  CE2 PHE A 151       5.557   4.275  -2.045  1.00  0.00      A    C
ATOM   2073  HE2 PHE A 151       5.955   3.429  -1.503  1.00  0.00      A    H
ATOM   2074  C   PHE A 151       6.435   5.101  -6.386  1.00  0.00      A    C
ATOM   2075  O   PHE A 151       6.863   3.922  -6.221  1.00  0.00      A    O
ATOM   2076  N   THR A 152       7.250   6.159  -6.516  1.00  0.00      A    N
ATOM   2077  HN  THR A 152       6.714   6.964  -6.759  1.00  0.00      A    H
ATOM   2078  CA  THR A 152       8.748   6.033  -6.276  1.00  0.00      A    C
ATOM   2079  HA  THR A 152       9.170   5.110  -6.646  1.00  0.00      A    H
ATOM   2080  CB  THR A 152       9.482   7.180  -7.025  1.00  0.00      A    C
ATOM   2081  HB  THR A 152      10.591   7.131  -6.970  1.00  0.00      A    H
ATOM   2082  OG1 THR A 152       9.065   8.503  -6.554  1.00  0.00      A    O
ATOM   2083  HG1 THR A 152       9.707   9.083  -6.970  1.00  0.00      A    H
ATOM   2084  CG2 THR A 152       9.161   7.059  -8.523  1.00  0.00      A    C
ATOM   2085 HG21 THR A 152       9.652   6.136  -8.900  1.00  0.00      A    H
ATOM   2086 HG22 THR A 152       8.088   6.844  -8.717  1.00  0.00      A    H
ATOM   2087 HG23 THR A 152       9.540   7.919  -9.115  1.00  0.00      A    H
ATOM   2088  C   THR A 152       9.176   6.077  -4.759  1.00  0.00      A    C
ATOM   2089  O   THR A 152       9.976   5.243  -4.329  1.00  0.00      A    O
ATOM   2090  N   GLY A 153       8.619   6.947  -3.942  1.00  0.00      A    N
ATOM   2091  HN  GLY A 153       8.048   7.658  -4.344  1.00  0.00      A    H
ATOM   2092  CA  GLY A 153       8.886   7.102  -2.581  1.00  0.00      A    C
ATOM   2093  HA1 GLY A 153       8.405   6.295  -2.048  1.00  0.00      A    H
ATOM   2094  HA2 GLY A 153       9.916   7.329  -2.349  1.00  0.00      A    H
ATOM   2095  C   GLY A 153       8.184   8.286  -2.026  1.00  0.00      A    C
ATOM   2096  O   GLY A 153       7.528   9.013  -2.751  1.00  0.00      A    O
ATOM   2097  N   SER A 154       8.188   8.601  -0.691  1.00  0.00      A    N
ATOM   2098  HN  SER A 154       7.662   9.346  -0.290  1.00  0.00      A    H
ATOM   2099  CA  SER A 154       8.858   7.862   0.384  1.00  0.00      A    C
ATOM   2100  HA  SER A 154       9.499   7.103  -0.040  1.00  0.00      A    H
ATOM   2101  CB  SER A 154       9.836   8.697   1.312  1.00  0.00      A    C
ATOM   2102  HB1 SER A 154      10.319   8.021   2.050  1.00  0.00      A    H
ATOM   2103  HB2 SER A 154      10.622   9.234   0.740  1.00  0.00      A    H
ATOM   2104  OG  SER A 154       9.115   9.736   2.013  1.00  0.00      A    O
ATOM   2105  HG1 SER A 154       8.449  10.142   1.453  1.00  0.00      A    H
ATOM   2106  C   SER A 154       7.766   7.100   1.187  1.00  0.00      A    C
ATOM   2107  O   SER A 154       6.584   7.485   1.229  1.00  0.00      A    O
ATOM   2108  N   CYS A 155       8.186   5.983   1.956  1.00  0.00      A    N
ATOM   2109  HN  CYS A 155       9.160   5.772   1.932  1.00  0.00      A    H
ATOM   2110  CA  CYS A 155       7.519   5.348   3.025  1.00  0.00      A    C
ATOM   2111  HA  CYS A 155       6.953   6.071   3.593  1.00  0.00      A    H
ATOM   2112  CB  CYS A 155       6.527   4.262   2.495  1.00  0.00      A    C
ATOM   2113  HB1 CYS A 155       6.132   3.597   3.293  1.00  0.00      A    H
ATOM   2114  HB2 CYS A 155       5.715   4.859   2.027  1.00  0.00      A    H
ATOM   2115  SG  CYS A 155       7.320   3.134   1.196  1.00  0.00      A    S
ATOM   2116  C   CYS A 155       8.495   4.633   4.000  1.00  0.00      A    C
ATOM   2117  O   CYS A 155       9.727   4.699   3.928  1.00  0.00      A    O
ATOM   2118  N   GLY A 156       7.880   3.899   4.939  1.00  0.00      A    N
ATOM   2119  HN  GLY A 156       6.887   3.954   5.010  1.00  0.00      A    H
ATOM   2120  CA  GLY A 156       8.673   3.089   5.899  1.00  0.00      A    C
ATOM   2121  HA1 GLY A 156       9.546   3.681   6.129  1.00  0.00      A    H
ATOM   2122  HA2 GLY A 156       8.057   2.831   6.747  1.00  0.00      A    H
ATOM   2123  C   GLY A 156       9.209   1.765   5.423  1.00  0.00      A    C
ATOM   2124  O   GLY A 156       9.420   1.611   4.227  1.00  0.00      A    O
ATOM   2125  N   THR A 157       9.554   0.818   6.341  1.00  0.00      A    N
ATOM   2126  HN  THR A 157       9.277   0.999   7.281  1.00  0.00      A    H
ATOM   2127  CA  THR A 157      10.543  -0.175   6.010  1.00  0.00      A    C
ATOM   2128  HA  THR A 157      10.506  -0.427   4.961  1.00  0.00      A    H
ATOM   2129  CB  THR A 157      11.974   0.241   6.579  1.00  0.00      A    C
ATOM   2130  HB  THR A 157      12.767  -0.535   6.639  1.00  0.00      A    H
ATOM   2131  OG1 THR A 157      11.899   0.597   7.960  1.00  0.00      A    O
ATOM   2132  HG1 THR A 157      11.839  -0.285   8.334  1.00  0.00      A    H
ATOM   2133  CG2 THR A 157      12.498   1.410   5.826  1.00  0.00      A    C
ATOM   2134 HG21 THR A 157      12.504   1.223   4.731  1.00  0.00      A    H
ATOM   2135 HG22 THR A 157      11.843   2.285   6.026  1.00  0.00      A    H
ATOM   2136 HG23 THR A 157      13.490   1.694   6.235  1.00  0.00      A    H
ATOM   2137  C   THR A 157      10.268  -1.574   6.509  1.00  0.00      A    C
ATOM   2138  O   THR A 157      10.982  -2.479   6.136  1.00  0.00      A    O
ATOM   2139  N   ASN A 158       9.227  -1.845   7.331  1.00  0.00      A    N
ATOM   2140  HN  ASN A 158       8.552  -1.169   7.617  1.00  0.00      A    H
ATOM   2141  CA  ASN A 158       9.042  -3.068   8.046  1.00  0.00      A    C
ATOM   2142  HA  ASN A 158       9.827  -3.787   7.863  1.00  0.00      A    H
ATOM   2143  CB  ASN A 158       8.923  -2.859   9.631  1.00  0.00      A    C
ATOM   2144  HB1 ASN A 158       8.049  -2.188   9.771  1.00  0.00      A    H
ATOM   2145  HB2 ASN A 158       8.663  -3.761  10.226  1.00  0.00      A    H
ATOM   2146  CG  ASN A 158      10.187  -2.210  10.202  1.00  0.00      A    C
ATOM   2147  OD1 ASN A 158      11.324  -2.660  10.160  1.00  0.00      A    O
ATOM   2148  ND2 ASN A 158       9.941  -1.104  10.930  1.00  0.00      A    N
ATOM   2149 HD21 ASN A 158      10.744  -0.760  11.417  1.00  0.00      A    H
ATOM   2150 HD22 ASN A 158       9.037  -0.800  11.232  1.00  0.00      A    H
ATOM   2151  C   ASN A 158       7.817  -3.795   7.534  1.00  0.00      A    C
ATOM   2152  O   ASN A 158       7.585  -4.008   6.367  1.00  0.00      A    O
ATOM   2153  N   LEU A 159       6.953  -4.366   8.454  1.00  0.00      A    N
ATOM   2154  HN  LEU A 159       7.079  -4.152   9.420  1.00  0.00      A    H
ATOM   2155  CA  LEU A 159       5.915  -5.325   8.182  1.00  0.00      A    C
ATOM   2156  HA  LEU A 159       5.687  -5.257   7.129  1.00  0.00      A    H
ATOM   2157  CB  LEU A 159       6.405  -6.773   8.527  1.00  0.00      A    C
ATOM   2158  HB1 LEU A 159       6.818  -6.837   9.556  1.00  0.00      A    H
ATOM   2159  HB2 LEU A 159       5.544  -7.453   8.353  1.00  0.00      A    H
ATOM   2160  CG  LEU A 159       7.553  -7.460   7.645  1.00  0.00      A    C
ATOM   2161  HG  LEU A 159       8.397  -6.740   7.704  1.00  0.00      A    H
ATOM   2162  CD1 LEU A 159       8.066  -8.795   8.194  1.00  0.00      A    C
ATOM   2163 HD11 LEU A 159       7.195  -9.459   8.382  1.00  0.00      A    H
ATOM   2164 HD12 LEU A 159       8.764  -9.311   7.501  1.00  0.00      A    H
ATOM   2165 HD13 LEU A 159       8.564  -8.568   9.161  1.00  0.00      A    H
ATOM   2166  CD2 LEU A 159       7.076  -7.778   6.273  1.00  0.00      A    C
ATOM   2167 HD21 LEU A 159       7.906  -8.230   5.689  1.00  0.00      A    H
ATOM   2168 HD22 LEU A 159       6.300  -8.567   6.175  1.00  0.00      A    H
ATOM   2169 HD23 LEU A 159       6.708  -6.855   5.776  1.00  0.00      A    H
ATOM   2170  C   LEU A 159       4.850  -5.014   9.223  1.00  0.00      A    C
ATOM   2171  O   LEU A 159       4.952  -5.515  10.402  1.00  0.00      A    O
ATOM   2172  N   ASP A 160       3.761  -4.288   8.812  1.00  0.00      A    N
ATOM   2173  HN  ASP A 160       3.719  -3.988   7.863  1.00  0.00      A    H
ATOM   2174  CA  ASP A 160       2.538  -4.156   9.580  1.00  0.00      A    C
ATOM   2175  HA  ASP A 160       2.590  -4.820  10.429  1.00  0.00      A    H
ATOM   2176  CB  ASP A 160       2.253  -2.682  10.128  1.00  0.00      A    C
ATOM   2177  HB1 ASP A 160       1.235  -2.691  10.573  1.00  0.00      A    H
ATOM   2178  HB2 ASP A 160       2.948  -2.416  10.953  1.00  0.00      A    H
ATOM   2179  CG  ASP A 160       2.291  -1.606   9.120  1.00  0.00      A    C
ATOM   2180  OD1 ASP A 160       1.349  -1.561   8.275  1.00  0.00      A    O
ATOM   2181  OD2 ASP A 160       3.248  -0.790   9.151  1.00  0.00      A    O
ATOM   2182  C   ASP A 160       1.429  -4.803   8.778  1.00  0.00      A    C
ATOM   2183  O   ASP A 160       1.378  -5.983   8.897  1.00  0.00      A    O
ATOM   2184  N   HSP A 161       0.590  -4.040   8.069  1.00  0.00      A    N
ATOM   2185  HN  HSP A 161       0.831  -3.073   8.105  1.00  0.00      A    H
ATOM   2186  CA  HSP A 161      -0.598  -4.600   7.355  1.00  0.00      A    C
ATOM   2187  HA  HSP A 161      -1.037  -5.243   8.103  1.00  0.00      A    H
ATOM   2188  CB  HSP A 161      -1.501  -3.409   6.962  1.00  0.00      A    C
ATOM   2189  HB1 HSP A 161      -2.423  -3.841   6.515  1.00  0.00      A    H
ATOM   2190  HB2 HSP A 161      -1.764  -2.904   7.915  1.00  0.00      A    H
ATOM   2191  CD2 HSP A 161       0.393  -2.073   5.806  1.00  0.00      A    C
ATOM   2192  HD2 HSP A 161       1.270  -2.417   6.341  1.00  0.00      A    H
ATOM   2193  CG  HSP A 161      -0.833  -2.637   5.843  1.00  0.00      A    C
ATOM   2194  NE2 HSP A 161       0.510  -1.302   4.699  1.00  0.00      A    N
ATOM   2195  HE2 HSP A 161       1.326  -0.794   4.422  1.00  0.00      A    H
ATOM   2196  ND1 HSP A 161      -1.464  -2.204   4.705  1.00  0.00      A    N
ATOM   2197  HD1 HSP A 161      -2.411  -2.501   4.584  1.00  0.00      A    H
ATOM   2198  CE1 HSP A 161      -0.656  -1.419   4.046  1.00  0.00      A    C
ATOM   2199  HE1 HSP A 161      -0.911  -0.900   3.146  1.00  0.00      A    H
ATOM   2200  C   HSP A 161      -0.173  -5.505   6.216  1.00  0.00      A    C
ATOM   2201  O   HSP A 161       0.967  -5.494   5.865  1.00  0.00      A    O
ATOM   2202  N   ALA A 162      -1.116  -6.364   5.739  1.00  0.00      A    N
ATOM   2203  HN  ALA A 162      -2.013  -6.338   6.174  1.00  0.00      A    H
ATOM   2204  CA  ALA A 162      -0.827  -7.321   4.698  1.00  0.00      A    C
ATOM   2205  HA  ALA A 162       0.234  -7.392   4.511  1.00  0.00      A    H
ATOM   2206  CB  ALA A 162      -1.296  -8.768   4.935  1.00  0.00      A    C
ATOM   2207  HB1 ALA A 162      -2.395  -8.930   4.952  1.00  0.00      A    H
ATOM   2208  HB2 ALA A 162      -0.809  -9.358   4.130  1.00  0.00      A    H
ATOM   2209  HB3 ALA A 162      -0.884  -9.148   5.894  1.00  0.00      A    H
ATOM   2210  C   ALA A 162      -1.504  -6.861   3.418  1.00  0.00      A    C
ATOM   2211  O   ALA A 162      -2.566  -6.252   3.510  1.00  0.00      A    O
ATOM   2212  N   VAL A 163      -0.865  -7.071   2.290  1.00  0.00      A    N
ATOM   2213  HN  VAL A 163       0.079  -7.388   2.238  1.00  0.00      A    H
ATOM   2214  CA  VAL A 163      -1.399  -6.353   1.053  1.00  0.00      A    C
ATOM   2215  HA  VAL A 163      -2.446  -6.146   1.219  1.00  0.00      A    H
ATOM   2216  CB  VAL A 163      -0.666  -5.078   0.738  1.00  0.00      A    C
ATOM   2217  HB  VAL A 163      -0.948  -4.736  -0.280  1.00  0.00      A    H
ATOM   2218  CG1 VAL A 163      -0.940  -3.935   1.797  1.00  0.00      A    C
ATOM   2219 HG11 VAL A 163      -0.348  -3.051   1.478  1.00  0.00      A    H
ATOM   2220 HG12 VAL A 163      -2.020  -3.727   1.960  1.00  0.00      A    H
ATOM   2221 HG13 VAL A 163      -0.611  -4.274   2.803  1.00  0.00      A    H
ATOM   2222  CG2 VAL A 163       0.792  -5.401   0.650  1.00  0.00      A    C
ATOM   2223 HG21 VAL A 163       1.278  -4.462   0.309  1.00  0.00      A    H
ATOM   2224 HG22 VAL A 163       1.235  -5.631   1.642  1.00  0.00      A    H
ATOM   2225 HG23 VAL A 163       0.958  -6.168  -0.137  1.00  0.00      A    H
ATOM   2226  C   VAL A 163      -1.328  -7.366  -0.026  1.00  0.00      A    C
ATOM   2227  O   VAL A 163      -0.419  -8.186  -0.140  1.00  0.00      A    O
ATOM   2228  N   THR A 164      -2.340  -7.509  -0.903  1.00  0.00      A    N
ATOM   2229  HN  THR A 164      -3.072  -6.836  -0.826  1.00  0.00      A    H
ATOM   2230  CA  THR A 164      -2.361  -8.517  -1.976  1.00  0.00      A    C
ATOM   2231  HA  THR A 164      -1.981  -9.421  -1.524  1.00  0.00      A    H
ATOM   2232  CB  THR A 164      -3.754  -8.972  -2.344  1.00  0.00      A    C
ATOM   2233  HB  THR A 164      -4.186  -8.153  -2.957  1.00  0.00      A    H
ATOM   2234  OG1 THR A 164      -4.571  -9.193  -1.184  1.00  0.00      A    O
ATOM   2235  HG1 THR A 164      -3.961  -9.596  -0.561  1.00  0.00      A    H
ATOM   2236  CG2 THR A 164      -3.823 -10.257  -3.279  1.00  0.00      A    C
ATOM   2237 HG21 THR A 164      -3.532 -11.091  -2.605  1.00  0.00      A    H
ATOM   2238 HG22 THR A 164      -4.824 -10.533  -3.674  1.00  0.00      A    H
ATOM   2239 HG23 THR A 164      -3.007 -10.213  -4.032  1.00  0.00      A    H
ATOM   2240  C   THR A 164      -1.715  -7.986  -3.147  1.00  0.00      A    C
ATOM   2241  O   THR A 164      -2.150  -6.925  -3.645  1.00  0.00      A    O
ATOM   2242  N   VAL A 165      -0.693  -8.698  -3.672  1.00  0.00      A    N
ATOM   2243  HN  VAL A 165      -0.280  -9.481  -3.214  1.00  0.00      A    H
ATOM   2244  CA  VAL A 165       0.007  -8.332  -4.916  1.00  0.00      A    C
ATOM   2245  HA  VAL A 165       0.083  -7.258  -5.000  1.00  0.00      A    H
ATOM   2246  CB  VAL A 165       1.439  -8.852  -4.897  1.00  0.00      A    C
ATOM   2247  HB  VAL A 165       1.358  -9.959  -4.940  1.00  0.00      A    H
ATOM   2248  CG1 VAL A 165       2.170  -8.307  -6.080  1.00  0.00      A    C
ATOM   2249 HG11 VAL A 165       1.619  -8.585  -7.003  1.00  0.00      A    H
ATOM   2250 HG12 VAL A 165       2.303  -7.209  -5.979  1.00  0.00      A    H
ATOM   2251 HG13 VAL A 165       3.178  -8.773  -6.066  1.00  0.00      A    H
ATOM   2252  CG2 VAL A 165       2.264  -8.533  -3.602  1.00  0.00      A    C
ATOM   2253 HG21 VAL A 165       3.286  -8.959  -3.684  1.00  0.00      A    H
ATOM   2254 HG22 VAL A 165       2.433  -7.435  -3.607  1.00  0.00      A    H
ATOM   2255 HG23 VAL A 165       1.856  -8.853  -2.620  1.00  0.00      A    H
ATOM   2256  C   VAL A 165      -0.783  -8.930  -6.109  1.00  0.00      A    C
ATOM   2257  O   VAL A 165      -1.073 -10.107  -6.185  1.00  0.00      A    O
ATOM   2258  N   VAL A 166      -1.236  -8.107  -7.027  1.00  0.00      A    N
ATOM   2259  HN  VAL A 166      -0.931  -7.161  -6.949  1.00  0.00      A    H
ATOM   2260  CA  VAL A 166      -2.048  -8.441  -8.244  1.00  0.00      A    C
ATOM   2261  HA  VAL A 166      -2.353  -9.476  -8.202  1.00  0.00      A    H
ATOM   2262  CB  VAL A 166      -3.451  -7.873  -8.092  1.00  0.00      A    C
ATOM   2263  HB  VAL A 166      -4.140  -8.359  -8.815  1.00  0.00      A    H
ATOM   2264  CG1 VAL A 166      -4.077  -8.139  -6.682  1.00  0.00      A    C
ATOM   2265 HG11 VAL A 166      -4.138  -9.243  -6.574  1.00  0.00      A    H
ATOM   2266 HG12 VAL A 166      -3.460  -7.791  -5.826  1.00  0.00      A    H
ATOM   2267 HG13 VAL A 166      -5.101  -7.711  -6.637  1.00  0.00      A    H
ATOM   2268  CG2 VAL A 166      -3.573  -6.347  -8.365  1.00  0.00      A    C
ATOM   2269 HG21 VAL A 166      -2.845  -5.660  -7.884  1.00  0.00      A    H
ATOM   2270 HG22 VAL A 166      -3.343  -6.194  -9.441  1.00  0.00      A    H
ATOM   2271 HG23 VAL A 166      -4.631  -6.016  -8.297  1.00  0.00      A    H
ATOM   2272  C   VAL A 166      -1.470  -8.321  -9.625  1.00  0.00      A    C
ATOM   2273  O   VAL A 166      -2.107  -8.625 -10.633  1.00  0.00      A    O
ATOM   2274  N   GLY A 167      -0.173  -7.810  -9.749  1.00  0.00      A    N
ATOM   2275  HN  GLY A 167       0.386  -7.531  -8.972  1.00  0.00      A    H
ATOM   2276  CA  GLY A 167       0.573  -7.948 -10.991  1.00  0.00      A    C
ATOM   2277  HA1 GLY A 167       0.736  -9.015 -10.997  1.00  0.00      A    H
ATOM   2278  HA2 GLY A 167      -0.049  -7.565 -11.786  1.00  0.00      A    H
ATOM   2279  C   GLY A 167       1.789  -7.087 -11.054  1.00  0.00      A    C
ATOM   2280  O   GLY A 167       2.317  -6.689 -10.016  1.00  0.00      A    O
ATOM   2281  N   TYR A 168       2.335  -6.927 -12.238  1.00  0.00      A    N
ATOM   2282  HN  TYR A 168       1.816  -7.268 -13.018  1.00  0.00      A    H
ATOM   2283  CA  TYR A 168       3.546  -6.200 -12.440  1.00  0.00      A    C
ATOM   2284  HA  TYR A 168       3.479  -5.300 -11.847  1.00  0.00      A    H
ATOM   2285  CB  TYR A 168       4.852  -6.999 -12.011  1.00  0.00      A    C
ATOM   2286  HB1 TYR A 168       5.746  -6.342 -11.948  1.00  0.00      A    H
ATOM   2287  HB2 TYR A 168       4.794  -7.306 -10.944  1.00  0.00      A    H
ATOM   2288  CG  TYR A 168       5.232  -8.247 -12.753  1.00  0.00      A    C
ATOM   2289  CD1 TYR A 168       5.911  -8.154 -13.947  1.00  0.00      A    C
ATOM   2290  HD1 TYR A 168       6.183  -7.190 -14.352  1.00  0.00      A    H
ATOM   2291  CE1 TYR A 168       6.169  -9.311 -14.673  1.00  0.00      A    C
ATOM   2292  HE1 TYR A 168       6.690  -9.310 -15.619  1.00  0.00      A    H
ATOM   2293  CZ  TYR A 168       5.755 -10.556 -14.141  1.00  0.00      A    C
ATOM   2294  OH  TYR A 168       6.103 -11.764 -14.761  1.00  0.00      A    O
ATOM   2295  HH  TYR A 168       6.184 -11.508 -15.682  1.00  0.00      A    H
ATOM   2296  CD2 TYR A 168       4.964  -9.481 -12.166  1.00  0.00      A    C
ATOM   2297  HD2 TYR A 168       4.442  -9.525 -11.221  1.00  0.00      A    H
ATOM   2298  CE2 TYR A 168       5.293 -10.657 -12.865  1.00  0.00      A    C
ATOM   2299  HE2 TYR A 168       5.018 -11.610 -12.439  1.00  0.00      A    H
ATOM   2300  C   TYR A 168       3.584  -5.803 -13.924  1.00  0.00      A    C
ATOM   2301  O   TYR A 168       2.949  -6.371 -14.795  1.00  0.00      A    O
ATOM   2302  N   GLY A 169       4.305  -4.688 -14.247  1.00  0.00      A    N
ATOM   2303  HN  GLY A 169       4.723  -4.231 -13.466  1.00  0.00      A    H
ATOM   2304  CA  GLY A 169       4.454  -4.299 -15.661  1.00  0.00      A    C
ATOM   2305  HA1 GLY A 169       4.731  -5.263 -16.061  1.00  0.00      A    H
ATOM   2306  HA2 GLY A 169       3.472  -4.013 -16.006  1.00  0.00      A    H
ATOM   2307  C   GLY A 169       5.508  -3.247 -15.937  1.00  0.00      A    C
ATOM   2308  O   GLY A 169       6.156  -2.854 -14.961  1.00  0.00      A    O
ATOM   2309  N   THR A 170       5.536  -2.804 -17.244  1.00  0.00      A    N
ATOM   2310  HN  THR A 170       4.788  -3.205 -17.768  1.00  0.00      A    H
ATOM   2311  CA  THR A 170       6.475  -1.886 -17.933  1.00  0.00      A    C
ATOM   2312  HA  THR A 170       7.434  -1.822 -17.441  1.00  0.00      A    H
ATOM   2313  CB  THR A 170       6.961  -2.144 -19.340  1.00  0.00      A    C
ATOM   2314  HB  THR A 170       6.216  -1.858 -20.113  1.00  0.00      A    H
ATOM   2315  OG1 THR A 170       7.222  -3.519 -19.439  1.00  0.00      A    O
ATOM   2316  HG1 THR A 170       7.842  -3.774 -18.753  1.00  0.00      A    H
ATOM   2317  CG2 THR A 170       8.260  -1.433 -19.677  1.00  0.00      A    C
ATOM   2318 HG21 THR A 170       8.757  -1.937 -20.533  1.00  0.00      A    H
ATOM   2319 HG22 THR A 170       8.166  -0.368 -19.980  1.00  0.00      A    H
ATOM   2320 HG23 THR A 170       8.988  -1.486 -18.839  1.00  0.00      A    H
ATOM   2321  C   THR A 170       5.810  -0.547 -17.887  1.00  0.00      A    C
ATOM   2322  O   THR A 170       4.612  -0.396 -18.011  1.00  0.00      A    O
ATOM   2323  N   ALA A 171       6.646   0.547 -17.705  1.00  0.00      A    N
ATOM   2324  HN  ALA A 171       7.628   0.483 -17.545  1.00  0.00      A    H
ATOM   2325  CA  ALA A 171       6.264   1.956 -17.740  1.00  0.00      A    C
ATOM   2326  HA  ALA A 171       5.219   2.166 -17.913  1.00  0.00      A    H
ATOM   2327  CB  ALA A 171       6.601   2.614 -16.454  1.00  0.00      A    C
ATOM   2328  HB1 ALA A 171       6.308   3.677 -16.320  1.00  0.00      A    H
ATOM   2329  HB2 ALA A 171       6.204   2.025 -15.599  1.00  0.00      A    H
ATOM   2330  HB3 ALA A 171       7.698   2.571 -16.289  1.00  0.00      A    H
ATOM   2331  C   ALA A 171       6.927   2.647 -18.956  1.00  0.00      A    C
ATOM   2332  O   ALA A 171       7.610   2.036 -19.834  1.00  0.00      A    O
ATOM   2333  N   ASP A 172       6.750   3.958 -19.131  1.00  0.00      A    N
ATOM   2334  HN  ASP A 172       6.171   4.446 -18.483  1.00  0.00      A    H
ATOM   2335  CA  ASP A 172       7.285   4.734 -20.333  1.00  0.00      A    C
ATOM   2336  HA  ASP A 172       7.110   4.070 -21.166  1.00  0.00      A    H
ATOM   2337  CB  ASP A 172       6.672   6.189 -20.562  1.00  0.00      A    C
ATOM   2338  HB1 ASP A 172       7.168   6.951 -19.923  1.00  0.00      A    H
ATOM   2339  HB2 ASP A 172       7.020   6.549 -21.554  1.00  0.00      A    H
ATOM   2340  CG  ASP A 172       5.197   6.368 -20.593  1.00  0.00      A    C
ATOM   2341  OD1 ASP A 172       4.480   5.679 -21.343  1.00  0.00      A    O
ATOM   2342  OD2 ASP A 172       4.665   7.218 -19.834  1.00  0.00      A    O
ATOM   2343  C   ASP A 172       8.818   4.893 -20.202  1.00  0.00      A    C
ATOM   2344  O   ASP A 172       9.479   4.273 -21.046  1.00  0.00      A    O
ATOM   2345  N   ASP A 173       9.411   5.593 -19.180  1.00  0.00      A    N
ATOM   2346  HN  ASP A 173       8.872   5.989 -18.440  1.00  0.00      A    H
ATOM   2347  CA  ASP A 173      10.735   5.593 -18.819  1.00  0.00      A    C
ATOM   2348  HA  ASP A 173      11.290   5.003 -19.533  1.00  0.00      A    H
ATOM   2349  CB  ASP A 173      11.390   7.038 -19.059  1.00  0.00      A    C
ATOM   2350  HB1 ASP A 173      12.449   7.101 -18.731  1.00  0.00      A    H
ATOM   2351  HB2 ASP A 173      11.359   7.332 -20.130  1.00  0.00      A    H
ATOM   2352  CG  ASP A 173      10.650   8.091 -18.301  1.00  0.00      A    C
ATOM   2353  OD1 ASP A 173      10.132   9.056 -18.858  1.00  0.00      A    O
ATOM   2354  OD2 ASP A 173      10.606   7.901 -17.035  1.00  0.00      A    O
ATOM   2355  C   ASP A 173      10.968   4.934 -17.401  1.00  0.00      A    C
ATOM   2356  O   ASP A 173       9.952   4.712 -16.699  1.00  0.00      A    O
ATOM   2357  N   GLY A 174      12.229   4.638 -16.974  1.00  0.00      A    N
ATOM   2358  HN  GLY A 174      13.032   4.806 -17.541  1.00  0.00      A    H
ATOM   2359  CA  GLY A 174      12.544   4.190 -15.628  1.00  0.00      A    C
ATOM   2360  HA1 GLY A 174      13.590   4.381 -15.439  1.00  0.00      A    H
ATOM   2361  HA2 GLY A 174      11.809   4.605 -14.956  1.00  0.00      A    H
ATOM   2362  C   GLY A 174      12.389   2.683 -15.463  1.00  0.00      A    C
ATOM   2363  O   GLY A 174      12.300   1.868 -16.424  1.00  0.00      A    O
ATOM   2364  N   THR A 175      12.250   2.208 -14.200  1.00  0.00      A    N
ATOM   2365  HN  THR A 175      12.203   2.788 -13.390  1.00  0.00      A    H
ATOM   2366  CA  THR A 175      12.174   0.809 -13.873  1.00  0.00      A    C
ATOM   2367  HA  THR A 175      12.757   0.265 -14.601  1.00  0.00      A    H
ATOM   2368  CB  THR A 175      12.728   0.516 -12.496  1.00  0.00      A    C
ATOM   2369  HB  THR A 175      12.656  -0.521 -12.102  1.00  0.00      A    H
ATOM   2370  OG1 THR A 175      12.212   1.350 -11.458  1.00  0.00      A    O
ATOM   2371  HG1 THR A 175      12.243   0.808 -10.666  1.00  0.00      A    H
ATOM   2372  CG2 THR A 175      14.226   0.788 -12.648  1.00  0.00      A    C
ATOM   2373 HG21 THR A 175      14.591   0.229 -13.537  1.00  0.00      A    H
ATOM   2374 HG22 THR A 175      14.305   1.884 -12.818  1.00  0.00      A    H
ATOM   2375 HG23 THR A 175      14.756   0.510 -11.712  1.00  0.00      A    H
ATOM   2376  C   THR A 175      10.682   0.404 -13.916  1.00  0.00      A    C
ATOM   2377  O   THR A 175       9.751   1.005 -14.463  1.00  0.00      A    O
ATOM   2378  N   ASP A 176      10.384  -0.782 -13.327  1.00  0.00      A    N
ATOM   2379  HN  ASP A 176      11.121  -1.335 -12.949  1.00  0.00      A    H
ATOM   2380  CA  ASP A 176       9.037  -1.425 -13.474  1.00  0.00      A    C
ATOM   2381  HA  ASP A 176       8.538  -0.978 -14.321  1.00  0.00      A    H
ATOM   2382  CB  ASP A 176       9.146  -2.883 -13.647  1.00  0.00      A    C
ATOM   2383  HB1 ASP A 176       9.705  -3.215 -12.747  1.00  0.00      A    H
ATOM   2384  HB2 ASP A 176       8.202  -3.441 -13.827  1.00  0.00      A    H
ATOM   2385  CG  ASP A 176       9.984  -3.120 -14.893  1.00  0.00      A    C
ATOM   2386  OD1 ASP A 176      10.835  -4.010 -14.826  1.00  0.00      A    O
ATOM   2387  OD2 ASP A 176       9.814  -2.501 -15.987  1.00  0.00      A    O
ATOM   2388  C   ASP A 176       8.118  -1.172 -12.315  1.00  0.00      A    C
ATOM   2389  O   ASP A 176       8.436  -0.633 -11.261  1.00  0.00      A    O
ATOM   2390  N   TYR A 177       6.825  -1.507 -12.367  1.00  0.00      A    N
ATOM   2391  HN  TYR A 177       6.488  -1.844 -13.243  1.00  0.00      A    H
ATOM   2392  CA  TYR A 177       5.851  -1.390 -11.298  1.00  0.00      A    C
ATOM   2393  HA  TYR A 177       6.372  -0.959 -10.455  1.00  0.00      A    H
ATOM   2394  CB  TYR A 177       4.673  -0.437 -11.494  1.00  0.00      A    C
ATOM   2395  HB1 TYR A 177       3.963  -0.338 -10.646  1.00  0.00      A    H
ATOM   2396  HB2 TYR A 177       5.033   0.612 -11.569  1.00  0.00      A    H
ATOM   2397  CG  TYR A 177       3.899  -0.760 -12.763  1.00  0.00      A    C
ATOM   2398  CD1 TYR A 177       2.925  -1.736 -12.778  1.00  0.00      A    C
ATOM   2399  HD1 TYR A 177       2.631  -2.272 -11.888  1.00  0.00      A    H
ATOM   2400  CE1 TYR A 177       2.136  -1.965 -13.913  1.00  0.00      A    C
ATOM   2401  HE1 TYR A 177       1.390  -2.746 -13.881  1.00  0.00      A    H
ATOM   2402  CZ  TYR A 177       2.332  -1.204 -15.050  1.00  0.00      A    C
ATOM   2403  OH  TYR A 177       1.473  -1.559 -16.108  1.00  0.00      A    O
ATOM   2404  HH  TYR A 177       0.609  -1.818 -15.781  1.00  0.00      A    H
ATOM   2405  CD2 TYR A 177       4.070  -0.041 -13.979  1.00  0.00      A    C
ATOM   2406  HD2 TYR A 177       4.849   0.704 -14.043  1.00  0.00      A    H
ATOM   2407  CE2 TYR A 177       3.259  -0.240 -15.082  1.00  0.00      A    C
ATOM   2408  HE2 TYR A 177       3.351   0.476 -15.885  1.00  0.00      A    H
ATOM   2409  C   TYR A 177       5.290  -2.781 -10.817  1.00  0.00      A    C
ATOM   2410  O   TYR A 177       4.992  -3.680 -11.583  1.00  0.00      A    O
ATOM   2411  N   TRP A 178       4.994  -2.852  -9.486  1.00  0.00      A    N
ATOM   2412  HN  TRP A 178       5.271  -2.072  -8.929  1.00  0.00      A    H
ATOM   2413  CA  TRP A 178       4.213  -3.838  -8.809  1.00  0.00      A    C
ATOM   2414  HA  TRP A 178       4.329  -4.751  -9.374  1.00  0.00      A    H
ATOM   2415  CB  TRP A 178       4.671  -4.114  -7.378  1.00  0.00      A    C
ATOM   2416  HB1 TRP A 178       4.650  -3.130  -6.862  1.00  0.00      A    H
ATOM   2417  HB2 TRP A 178       3.998  -4.831  -6.861  1.00  0.00      A    H
ATOM   2418  CG  TRP A 178       6.044  -4.594  -7.358  1.00  0.00      A    C
ATOM   2419  CD1 TRP A 178       7.141  -4.062  -6.702  1.00  0.00      A    C
ATOM   2420  HD1 TRP A 178       7.135  -3.115  -6.183  1.00  0.00      A    H
ATOM   2421  NE1 TRP A 178       8.261  -4.832  -6.798  1.00  0.00      A    N
ATOM   2422  HE1 TRP A 178       9.171  -4.560  -6.575  1.00  0.00      A    H
ATOM   2423  CE2 TRP A 178       7.888  -6.051  -7.327  1.00  0.00      A    C
ATOM   2424  CD2 TRP A 178       6.515  -5.943  -7.778  1.00  0.00      A    C
ATOM   2425  CE3 TRP A 178       5.900  -7.009  -8.432  1.00  0.00      A    C
ATOM   2426  HE3 TRP A 178       4.856  -6.883  -8.680  1.00  0.00      A    H
ATOM   2427  CZ3 TRP A 178       6.632  -8.192  -8.696  1.00  0.00      A    C
ATOM   2428  HZ3 TRP A 178       6.232  -9.079  -9.164  1.00  0.00      A    H
ATOM   2429  CZ2 TRP A 178       8.551  -7.199  -7.518  1.00  0.00      A    C
ATOM   2430  HZ2 TRP A 178       9.517  -7.317  -7.050  1.00  0.00      A    H
ATOM   2431  CH2 TRP A 178       7.957  -8.275  -8.225  1.00  0.00      A    C
ATOM   2432  HH2 TRP A 178       8.427  -9.247  -8.230  1.00  0.00      A    H
ATOM   2433  C   TRP A 178       2.776  -3.342  -8.730  1.00  0.00      A    C
ATOM   2434  O   TRP A 178       2.619  -2.216  -8.288  1.00  0.00      A    O
ATOM   2435  N   ILE A 179       1.686  -4.102  -9.052  1.00  0.00      A    N
ATOM   2436  HN  ILE A 179       1.892  -4.999  -9.436  1.00  0.00      A    H
ATOM   2437  CA  ILE A 179       0.348  -3.699  -8.909  1.00  0.00      A    C
ATOM   2438  HA  ILE A 179       0.189  -2.646  -8.725  1.00  0.00      A    H
ATOM   2439  CB  ILE A 179      -0.522  -4.261 -10.027  1.00  0.00      A    C
ATOM   2440  HB  ILE A 179      -0.624  -5.357  -9.877  1.00  0.00      A    H
ATOM   2441  CG2 ILE A 179      -1.925  -3.605  -9.934  1.00  0.00      A    C
ATOM   2442 HG21 ILE A 179      -2.659  -4.210 -10.509  1.00  0.00      A    H
ATOM   2443 HG22 ILE A 179      -2.345  -3.516  -8.909  1.00  0.00      A    H
ATOM   2444 HG23 ILE A 179      -1.832  -2.551 -10.273  1.00  0.00      A    H
ATOM   2445  CG1 ILE A 179       0.122  -3.982 -11.416  1.00  0.00      A    C
ATOM   2446 HG11 ILE A 179       0.266  -2.885 -11.515  1.00  0.00      A    H
ATOM   2447 HG12 ILE A 179       1.123  -4.454 -11.511  1.00  0.00      A    H
ATOM   2448  CD  ILE A 179      -0.667  -4.601 -12.525  1.00  0.00      A    C
ATOM   2449  HD1 ILE A 179      -0.109  -4.641 -13.485  1.00  0.00      A    H
ATOM   2450  HD2 ILE A 179      -1.042  -5.640 -12.405  1.00  0.00      A    H
ATOM   2451  HD3 ILE A 179      -1.569  -3.988 -12.738  1.00  0.00      A    H
ATOM   2452  C   ILE A 179      -0.170  -4.354  -7.638  1.00  0.00      A    C
ATOM   2453  O   ILE A 179      -0.341  -5.570  -7.537  1.00  0.00      A    O
ATOM   2454  N   VAL A 180      -0.415  -3.596  -6.561  1.00  0.00      A    N
ATOM   2455  HN  VAL A 180      -0.310  -2.604  -6.580  1.00  0.00      A    H
ATOM   2456  CA  VAL A 180      -0.761  -4.095  -5.233  1.00  0.00      A    C
ATOM   2457  HA  VAL A 180      -0.801  -5.175  -5.214  1.00  0.00      A    H
ATOM   2458  CB  VAL A 180       0.371  -3.825  -4.238  1.00  0.00      A    C
ATOM   2459  HB  VAL A 180       0.256  -2.832  -3.753  1.00  0.00      A    H
ATOM   2460  CG1 VAL A 180       0.385  -4.937  -3.129  1.00  0.00      A    C
ATOM   2461 HG11 VAL A 180       0.541  -5.887  -3.683  1.00  0.00      A    H
ATOM   2462 HG12 VAL A 180       1.322  -4.874  -2.536  1.00  0.00      A    H
ATOM   2463 HG13 VAL A 180      -0.347  -4.988  -2.295  1.00  0.00      A    H
ATOM   2464  CG2 VAL A 180       1.709  -3.869  -4.931  1.00  0.00      A    C
ATOM   2465 HG21 VAL A 180       1.922  -4.793  -5.509  1.00  0.00      A    H
ATOM   2466 HG22 VAL A 180       1.963  -3.006  -5.583  1.00  0.00      A    H
ATOM   2467 HG23 VAL A 180       2.447  -3.797  -4.103  1.00  0.00      A    H
ATOM   2468  C   VAL A 180      -2.039  -3.508  -4.801  1.00  0.00      A    C
ATOM   2469  O   VAL A 180      -2.252  -2.325  -5.034  1.00  0.00      A    O
ATOM   2470  N   LYS A 181      -2.824  -4.204  -4.019  1.00  0.00      A    N
ATOM   2471  HN  LYS A 181      -2.698  -5.177  -3.841  1.00  0.00      A    H
ATOM   2472  CA  LYS A 181      -4.025  -3.664  -3.329  1.00  0.00      A    C
ATOM   2473  HA  LYS A 181      -4.211  -2.623  -3.547  1.00  0.00      A    H
ATOM   2474  CB  LYS A 181      -5.408  -4.352  -3.787  1.00  0.00      A    C
ATOM   2475  HB1 LYS A 181      -6.261  -3.646  -3.696  1.00  0.00      A    H
ATOM   2476  HB2 LYS A 181      -5.266  -4.386  -4.888  1.00  0.00      A    H
ATOM   2477  CG  LYS A 181      -5.742  -5.738  -3.235  1.00  0.00      A    C
ATOM   2478  HG1 LYS A 181      -4.756  -6.227  -3.087  1.00  0.00      A    H
ATOM   2479  HG2 LYS A 181      -6.203  -5.724  -2.224  1.00  0.00      A    H
ATOM   2480  CD  LYS A 181      -6.689  -6.389  -4.218  1.00  0.00      A    C
ATOM   2481  HD1 LYS A 181      -7.536  -5.676  -4.300  1.00  0.00      A    H
ATOM   2482  HD2 LYS A 181      -6.135  -6.527  -5.171  1.00  0.00      A    H
ATOM   2483  CE  LYS A 181      -7.210  -7.699  -3.625  1.00  0.00      A    C
ATOM   2484  HE1 LYS A 181      -6.478  -8.505  -3.846  1.00  0.00      A    H
ATOM   2485  HE2 LYS A 181      -7.361  -7.627  -2.527  1.00  0.00      A    H
ATOM   2486  NZ  LYS A 181      -8.453  -8.052  -4.293  1.00  0.00      A    N
ATOM   2487  HZ1 LYS A 181      -8.651  -9.072  -4.252  1.00  0.00      A    H
ATOM   2488  HZ2 LYS A 181      -9.332  -7.575  -4.007  1.00  0.00      A    H
ATOM   2489  HZ3 LYS A 181      -8.296  -7.895  -5.309  1.00  0.00      A    H
ATOM   2490  C   LYS A 181      -4.035  -3.868  -1.817  1.00  0.00      A    C
ATOM   2491  O   LYS A 181      -3.321  -4.756  -1.295  1.00  0.00      A    O
ATOM   2492  N   ASN A 182      -4.951  -3.154  -1.136  1.00  0.00      A    N
ATOM   2493  HN  ASN A 182      -5.709  -2.728  -1.624  1.00  0.00      A    H
ATOM   2494  CA  ASN A 182      -5.059  -3.045   0.342  1.00  0.00      A    C
ATOM   2495  HA  ASN A 182      -4.303  -3.601   0.875  1.00  0.00      A    H
ATOM   2496  CB  ASN A 182      -4.708  -1.531   0.826  1.00  0.00      A    C
ATOM   2497  HB1 ASN A 182      -4.936  -1.403   1.906  1.00  0.00      A    H
ATOM   2498  HB2 ASN A 182      -3.616  -1.384   0.687  1.00  0.00      A    H
ATOM   2499  CG  ASN A 182      -5.454  -0.477  -0.024  1.00  0.00      A    C
ATOM   2500  OD1 ASN A 182      -6.661  -0.397   0.075  1.00  0.00      A    O
ATOM   2501  ND2 ASN A 182      -4.757   0.242  -0.912  1.00  0.00      A    N
ATOM   2502 HD21 ASN A 182      -5.304   0.789  -1.546  1.00  0.00      A    H
ATOM   2503 HD22 ASN A 182      -3.762   0.172  -0.972  1.00  0.00      A    H
ATOM   2504  C   ASN A 182      -6.378  -3.507   0.756  1.00  0.00      A    C
ATOM   2505  O   ASN A 182      -7.176  -3.985  -0.027  1.00  0.00      A    O
ATOM   2506  N   SER A 183      -6.726  -3.231   2.041  1.00  0.00      A    N
ATOM   2507  HN  SER A 183      -6.044  -3.014   2.735  1.00  0.00      A    H
ATOM   2508  CA  SER A 183      -7.981  -3.564   2.582  1.00  0.00      A    C
ATOM   2509  HA  SER A 183      -8.529  -4.119   1.835  1.00  0.00      A    H
ATOM   2510  CB  SER A 183      -7.780  -4.407   3.864  1.00  0.00      A    C
ATOM   2511  HB1 SER A 183      -8.763  -4.500   4.374  1.00  0.00      A    H
ATOM   2512  HB2 SER A 183      -7.539  -5.418   3.471  1.00  0.00      A    H
ATOM   2513  OG  SER A 183      -6.763  -3.840   4.681  1.00  0.00      A    O
ATOM   2514  HG1 SER A 183      -7.124  -3.672   5.554  1.00  0.00      A    H
ATOM   2515  C   SER A 183      -8.851  -2.355   2.911  1.00  0.00      A    C
ATOM   2516  O   SER A 183      -9.651  -2.452   3.808  1.00  0.00      A    O
ATOM   2517  N   TRP A 184      -8.790  -1.195   2.185  1.00  0.00      A    N
ATOM   2518  HN  TRP A 184      -8.248  -1.051   1.361  1.00  0.00      A    H
ATOM   2519  CA  TRP A 184      -9.768  -0.053   2.427  1.00  0.00      A    C
ATOM   2520  HA  TRP A 184     -10.245  -0.301   3.364  1.00  0.00      A    H
ATOM   2521  CB  TRP A 184      -9.004   1.249   2.490  1.00  0.00      A    C
ATOM   2522  HB1 TRP A 184      -8.503   1.456   1.520  1.00  0.00      A    H
ATOM   2523  HB2 TRP A 184      -9.651   2.090   2.820  1.00  0.00      A    H
ATOM   2524  CG  TRP A 184      -7.960   1.292   3.676  1.00  0.00      A    C
ATOM   2525  CD1 TRP A 184      -6.620   1.369   3.573  1.00  0.00      A    C
ATOM   2526  HD1 TRP A 184      -5.951   1.260   2.732  1.00  0.00      A    H
ATOM   2527  NE1 TRP A 184      -6.087   1.453   4.819  1.00  0.00      A    N
ATOM   2528  HE1 TRP A 184      -5.174   1.343   5.147  1.00  0.00      A    H
ATOM   2529  CE2 TRP A 184      -7.088   1.380   5.808  1.00  0.00      A    C
ATOM   2530  CD2 TRP A 184      -8.268   1.166   5.094  1.00  0.00      A    C
ATOM   2531  CE3 TRP A 184      -9.471   1.017   5.811  1.00  0.00      A    C
ATOM   2532  HE3 TRP A 184     -10.417   0.731   5.374  1.00  0.00      A    H
ATOM   2533  CZ3 TRP A 184      -9.408   1.083   7.229  1.00  0.00      A    C
ATOM   2534  HZ3 TRP A 184     -10.312   0.943   7.803  1.00  0.00      A    H
ATOM   2535  CZ2 TRP A 184      -6.974   1.559   7.218  1.00  0.00      A    C
ATOM   2536  HZ2 TRP A 184      -6.016   1.793   7.658  1.00  0.00      A    H
ATOM   2537  CH2 TRP A 184      -8.148   1.275   7.886  1.00  0.00      A    C
ATOM   2538  HH2 TRP A 184      -8.103   1.227   8.964  1.00  0.00      A    H
ATOM   2539  C   TRP A 184     -10.789  -0.010   1.240  1.00  0.00      A    C
ATOM   2540  O   TRP A 184     -11.481  -1.019   1.019  1.00  0.00      A    O
ATOM   2541  N   GLY A 185     -10.929   1.165   0.551  1.00  0.00      A    N
ATOM   2542  HN  GLY A 185     -10.481   2.039   0.721  1.00  0.00      A    H
ATOM   2543  CA  GLY A 185     -11.765   1.150  -0.649  1.00  0.00      A    C
ATOM   2544  HA1 GLY A 185     -11.633   0.220  -1.183  1.00  0.00      A    H
ATOM   2545  HA2 GLY A 185     -12.755   1.438  -0.328  1.00  0.00      A    H
ATOM   2546  C   GLY A 185     -11.260   2.094  -1.651  1.00  0.00      A    C
ATOM   2547  O   GLY A 185     -10.096   2.518  -1.549  1.00  0.00      A    O
ATOM   2548  N   THR A 186     -12.033   2.518  -2.649  1.00  0.00      A    N
ATOM   2549  HN  THR A 186     -13.016   2.373  -2.731  1.00  0.00      A    H
ATOM   2550  CA  THR A 186     -11.660   3.090  -3.952  1.00  0.00      A    C
ATOM   2551  HA  THR A 186     -10.798   2.579  -4.356  1.00  0.00      A    H
ATOM   2552  CB  THR A 186     -12.769   2.831  -4.986  1.00  0.00      A    C
ATOM   2553  HB  THR A 186     -12.476   3.292  -5.953  1.00  0.00      A    H
ATOM   2554  OG1 THR A 186     -14.016   3.340  -4.519  1.00  0.00      A    O
ATOM   2555  HG1 THR A 186     -14.574   3.146  -5.275  1.00  0.00      A    H
ATOM   2556  CG2 THR A 186     -12.965   1.313  -5.092  1.00  0.00      A    C
ATOM   2557 HG21 THR A 186     -11.981   0.857  -5.333  1.00  0.00      A    H
ATOM   2558 HG22 THR A 186     -13.307   0.837  -4.148  1.00  0.00      A    H
ATOM   2559 HG23 THR A 186     -13.613   1.168  -5.982  1.00  0.00      A    H
ATOM   2560  C   THR A 186     -11.274   4.595  -3.871  1.00  0.00      A    C
ATOM   2561  O   THR A 186     -10.757   5.180  -4.791  1.00  0.00      A    O
ATOM   2562  N   SER A 187     -11.662   5.295  -2.764  1.00  0.00      A    N
ATOM   2563  HN  SER A 187     -12.230   4.913  -2.039  1.00  0.00      A    H
ATOM   2564  CA  SER A 187     -11.328   6.713  -2.481  1.00  0.00      A    C
ATOM   2565  HA  SER A 187     -11.784   7.329  -3.242  1.00  0.00      A    H
ATOM   2566  CB  SER A 187     -11.824   7.215  -1.117  1.00  0.00      A    C
ATOM   2567  HB1 SER A 187     -11.821   8.321  -1.015  1.00  0.00      A    H
ATOM   2568  HB2 SER A 187     -12.900   6.975  -0.977  1.00  0.00      A    H
ATOM   2569  OG  SER A 187     -11.015   6.712  -0.101  1.00  0.00      A    O
ATOM   2570  HG1 SER A 187     -11.459   6.728   0.750  1.00  0.00      A    H
ATOM   2571  C   SER A 187      -9.828   7.084  -2.578  1.00  0.00      A    C
ATOM   2572  O   SER A 187      -9.513   8.176  -2.955  1.00  0.00      A    O
ATOM   2573  N   TRP A 188      -8.852   6.179  -2.360  1.00  0.00      A    N
ATOM   2574  HN  TRP A 188      -9.142   5.269  -2.073  1.00  0.00      A    H
ATOM   2575  CA  TRP A 188      -7.411   6.430  -2.592  1.00  0.00      A    C
ATOM   2576  HA  TRP A 188      -7.266   7.500  -2.592  1.00  0.00      A    H
ATOM   2577  CB  TRP A 188      -6.589   5.831  -1.406  1.00  0.00      A    C
ATOM   2578  HB1 TRP A 188      -6.994   6.333  -0.502  1.00  0.00      A    H
ATOM   2579  HB2 TRP A 188      -6.848   4.758  -1.278  1.00  0.00      A    H
ATOM   2580  CG  TRP A 188      -5.095   6.107  -1.326  1.00  0.00      A    C
ATOM   2581  CD1 TRP A 188      -4.329   7.040  -0.656  1.00  0.00      A    C
ATOM   2582  HD1 TRP A 188      -4.617   8.021  -0.309  1.00  0.00      A    H
ATOM   2583  NE1 TRP A 188      -3.034   6.615  -0.595  1.00  0.00      A    N
ATOM   2584  HE1 TRP A 188      -2.378   7.054  -0.021  1.00  0.00      A    H
ATOM   2585  CE2 TRP A 188      -2.936   5.371  -1.146  1.00  0.00      A    C
ATOM   2586  CD2 TRP A 188      -4.215   5.021  -1.575  1.00  0.00      A    C
ATOM   2587  CE3 TRP A 188      -4.412   3.748  -2.109  1.00  0.00      A    C
ATOM   2588  HE3 TRP A 188      -5.374   3.374  -2.428  1.00  0.00      A    H
ATOM   2589  CZ3 TRP A 188      -3.324   2.906  -2.289  1.00  0.00      A    C
ATOM   2590  HZ3 TRP A 188      -3.427   1.904  -2.678  1.00  0.00      A    H
ATOM   2591  CZ2 TRP A 188      -1.850   4.543  -1.372  1.00  0.00      A    C
ATOM   2592  HZ2 TRP A 188      -0.840   4.734  -1.039  1.00  0.00      A    H
ATOM   2593  CH2 TRP A 188      -2.061   3.284  -1.899  1.00  0.00      A    C
ATOM   2594  HH2 TRP A 188      -1.191   2.645  -1.931  1.00  0.00      A    H
ATOM   2595  C   TRP A 188      -6.898   5.862  -3.866  1.00  0.00      A    C
ATOM   2596  O   TRP A 188      -7.348   4.823  -4.269  1.00  0.00      A    O
ATOM   2597  N   GLY A 189      -5.822   6.394  -4.436  1.00  0.00      A    N
ATOM   2598  HN  GLY A 189      -5.359   7.150  -3.979  1.00  0.00      A    H
ATOM   2599  CA  GLY A 189      -5.023   5.747  -5.487  1.00  0.00      A    C
ATOM   2600  HA1 GLY A 189      -4.310   6.495  -5.802  1.00  0.00      A    H
ATOM   2601  HA2 GLY A 189      -4.537   4.833  -5.181  1.00  0.00      A    H
ATOM   2602  C   GLY A 189      -5.842   5.536  -6.764  1.00  0.00      A    C
ATOM   2603  O   GLY A 189      -6.817   6.232  -7.019  1.00  0.00      A    O
ATOM   2604  N   GLU A 190      -5.397   4.575  -7.612  1.00  0.00      A    N
ATOM   2605  HN  GLU A 190      -4.691   3.925  -7.344  1.00  0.00      A    H
ATOM   2606  CA  GLU A 190      -6.004   4.396  -8.941  1.00  0.00      A    C
ATOM   2607  HA  GLU A 190      -6.494   5.318  -9.216  1.00  0.00      A    H
ATOM   2608  CB  GLU A 190      -4.969   3.861  -9.920  1.00  0.00      A    C
ATOM   2609  HB1 GLU A 190      -4.700   2.821  -9.637  1.00  0.00      A    H
ATOM   2610  HB2 GLU A 190      -5.376   3.937 -10.951  1.00  0.00      A    H
ATOM   2611  CG  GLU A 190      -3.643   4.625  -9.877  1.00  0.00      A    C
ATOM   2612  HG1 GLU A 190      -3.987   5.680  -9.936  1.00  0.00      A    H
ATOM   2613  HG2 GLU A 190      -3.195   4.515  -8.867  1.00  0.00      A    H
ATOM   2614  CD  GLU A 190      -2.724   4.285 -11.028  1.00  0.00      A    C
ATOM   2615  OE1 GLU A 190      -2.381   5.246 -11.773  1.00  0.00      A    O
ATOM   2616  OE2 GLU A 190      -2.260   3.130 -11.158  1.00  0.00      A    O
ATOM   2617  C   GLU A 190      -7.189   3.355  -8.790  1.00  0.00      A    C
ATOM   2618  O   GLU A 190      -7.097   2.229  -9.226  1.00  0.00      A    O
ATOM   2619  N   GLN A 191      -8.285   3.883  -8.142  1.00  0.00      A    N
ATOM   2620  HN  GLN A 191      -8.140   4.836  -7.889  1.00  0.00      A    H
ATOM   2621  CA  GLN A 191      -9.463   3.098  -7.732  1.00  0.00      A    C
ATOM   2622  HA  GLN A 191     -10.117   3.795  -7.229  1.00  0.00      A    H
ATOM   2623  CB  GLN A 191     -10.171   2.409  -8.905  1.00  0.00      A    C
ATOM   2624  HB1 GLN A 191      -9.463   1.824  -9.531  1.00  0.00      A    H
ATOM   2625  HB2 GLN A 191     -10.850   1.650  -8.461  1.00  0.00      A    H
ATOM   2626  CG  GLN A 191     -10.941   3.405  -9.775  1.00  0.00      A    C
ATOM   2627  HG1 GLN A 191     -10.217   4.151 -10.167  1.00  0.00      A    H
ATOM   2628  HG2 GLN A 191     -11.375   2.702 -10.518  1.00  0.00      A    H
ATOM   2629  CD  GLN A 191     -12.113   3.958  -8.994  1.00  0.00      A    C
ATOM   2630  OE1 GLN A 191     -13.062   3.137  -8.880  1.00  0.00      A    O
ATOM   2631  NE2 GLN A 191     -12.054   5.226  -8.612  1.00  0.00      A    N
ATOM   2632 HE21 GLN A 191     -12.864   5.561  -8.130  1.00  0.00      A    H
ATOM   2633 HE22 GLN A 191     -11.163   5.679  -8.649  1.00  0.00      A    H
ATOM   2634  C   GLN A 191      -9.203   2.089  -6.572  1.00  0.00      A    C
ATOM   2635  O   GLN A 191      -9.678   0.971  -6.492  1.00  0.00      A    O
ATOM   2636  N   GLY A 192      -8.365   2.486  -5.648  1.00  0.00      A    N
ATOM   2637  HN  GLY A 192      -8.132   3.455  -5.652  1.00  0.00      A    H
ATOM   2638  CA  GLY A 192      -8.037   1.771  -4.448  1.00  0.00      A    C
ATOM   2639  HA1 GLY A 192      -7.918   2.385  -3.567  1.00  0.00      A    H
ATOM   2640  HA2 GLY A 192      -8.849   1.088  -4.246  1.00  0.00      A    H
ATOM   2641  C   GLY A 192      -6.669   1.101  -4.670  1.00  0.00      A    C
ATOM   2642  O   GLY A 192      -6.007   0.774  -3.669  1.00  0.00      A    O
ATOM   2643  N   TYR A 193      -6.190   0.802  -5.918  1.00  0.00      A    N
ATOM   2644  HN  TYR A 193      -6.722   0.879  -6.758  1.00  0.00      A    H
ATOM   2645  CA  TYR A 193      -4.980   0.182  -6.207  1.00  0.00      A    C
ATOM   2646  HA  TYR A 193      -4.755  -0.676  -5.591  1.00  0.00      A    H
ATOM   2647  CB  TYR A 193      -5.121  -0.383  -7.631  1.00  0.00      A    C
ATOM   2648  HB1 TYR A 193      -5.430   0.394  -8.362  1.00  0.00      A    H
ATOM   2649  HB2 TYR A 193      -4.155  -0.844  -7.930  1.00  0.00      A    H
ATOM   2650  CG  TYR A 193      -6.112  -1.534  -7.707  1.00  0.00      A    C
ATOM   2651  CD1 TYR A 193      -7.411  -1.291  -8.245  1.00  0.00      A    C
ATOM   2652  HD1 TYR A 193      -7.554  -0.287  -8.616  1.00  0.00      A    H
ATOM   2653  CE1 TYR A 193      -8.279  -2.354  -8.298  1.00  0.00      A    C
ATOM   2654  HE1 TYR A 193      -9.226  -2.215  -8.799  1.00  0.00      A    H
ATOM   2655  CZ  TYR A 193      -7.982  -3.636  -7.710  1.00  0.00      A    C
ATOM   2656  OH  TYR A 193      -8.948  -4.685  -7.611  1.00  0.00      A    O
ATOM   2657  HH  TYR A 193      -9.560  -4.610  -8.348  1.00  0.00      A    H
ATOM   2658  CD2 TYR A 193      -5.848  -2.791  -7.148  1.00  0.00      A    C
ATOM   2659  HD2 TYR A 193      -4.907  -3.024  -6.673  1.00  0.00      A    H
ATOM   2660  CE2 TYR A 193      -6.759  -3.823  -7.213  1.00  0.00      A    C
ATOM   2661  HE2 TYR A 193      -6.494  -4.771  -6.769  1.00  0.00      A    H
ATOM   2662  C   TYR A 193      -3.788   1.197  -6.322  1.00  0.00      A    C
ATOM   2663  O   TYR A 193      -4.072   2.401  -6.550  1.00  0.00      A    O
ATOM   2664  N   ILE A 194      -2.584   0.644  -6.077  1.00  0.00      A    N
ATOM   2665  HN  ILE A 194      -2.502  -0.301  -5.768  1.00  0.00      A    H
ATOM   2666  CA  ILE A 194      -1.376   1.404  -6.242  1.00  0.00      A    C
ATOM   2667  HA  ILE A 194      -1.609   2.387  -6.624  1.00  0.00      A    H
ATOM   2668  CB  ILE A 194      -0.650   1.636  -4.871  1.00  0.00      A    C
ATOM   2669  HB  ILE A 194      -1.440   2.224  -4.357  1.00  0.00      A    H
ATOM   2670  CG2 ILE A 194      -0.321   0.276  -4.133  1.00  0.00      A    C
ATOM   2671 HG21 ILE A 194       0.050   0.366  -3.090  1.00  0.00      A    H
ATOM   2672 HG22 ILE A 194      -1.242  -0.345  -4.107  1.00  0.00      A    H
ATOM   2673 HG23 ILE A 194       0.509  -0.257  -4.644  1.00  0.00      A    H
ATOM   2674  CG1 ILE A 194       0.710   2.428  -4.941  1.00  0.00      A    C
ATOM   2675 HG11 ILE A 194       1.528   1.713  -5.178  1.00  0.00      A    H
ATOM   2676 HG12 ILE A 194       0.693   3.172  -5.766  1.00  0.00      A    H
ATOM   2677  CD  ILE A 194       1.153   3.194  -3.705  1.00  0.00      A    C
ATOM   2678  HD1 ILE A 194       2.094   3.721  -3.972  1.00  0.00      A    H
ATOM   2679  HD2 ILE A 194       0.396   3.967  -3.452  1.00  0.00      A    H
ATOM   2680  HD3 ILE A 194       1.263   2.395  -2.941  1.00  0.00      A    H
ATOM   2681  C   ILE A 194      -0.431   0.678  -7.183  1.00  0.00      A    C
ATOM   2682  O   ILE A 194      -0.477  -0.547  -7.277  1.00  0.00      A    O
ATOM   2683  N   ARG A 195       0.297   1.533  -7.962  1.00  0.00      A    N
ATOM   2684  HN  ARG A 195       0.097   2.509  -7.921  1.00  0.00      A    H
ATOM   2685  CA  ARG A 195       1.380   1.047  -8.723  1.00  0.00      A    C
ATOM   2686  HA  ARG A 195       1.220  -0.009  -8.884  1.00  0.00      A    H
ATOM   2687  CB  ARG A 195       1.477   1.678 -10.115  1.00  0.00      A    C
ATOM   2688  HB1 ARG A 195       1.135   2.721  -9.943  1.00  0.00      A    H
ATOM   2689  HB2 ARG A 195       2.529   1.733 -10.467  1.00  0.00      A    H
ATOM   2690  CG  ARG A 195       0.487   0.965 -11.163  1.00  0.00      A    C
ATOM   2691  HG1 ARG A 195       0.783  -0.105 -11.208  1.00  0.00      A    H
ATOM   2692  HG2 ARG A 195      -0.584   1.085 -10.894  1.00  0.00      A    H
ATOM   2693  CD  ARG A 195       0.756   1.572 -12.609  1.00  0.00      A    C
ATOM   2694  HD1 ARG A 195       1.801   1.699 -12.963  1.00  0.00      A    H
ATOM   2695  HD2 ARG A 195       0.323   0.813 -13.294  1.00  0.00      A    H
ATOM   2696  NE  ARG A 195      -0.113   2.730 -12.807  1.00  0.00      A    N
ATOM   2697  HE  ARG A 195      -0.772   2.992 -12.102  1.00  0.00      A    H
ATOM   2698  CZ  ARG A 195      -0.124   3.497 -13.914  1.00  0.00      A    C
ATOM   2699  NH1 ARG A 195       0.486   3.287 -15.020  1.00  0.00      A    N
ATOM   2700 HH11 ARG A 195       0.985   2.421 -15.034  1.00  0.00      A    H
ATOM   2701 HH12 ARG A 195       0.358   3.907 -15.794  1.00  0.00      A    H
ATOM   2702  NH2 ARG A 195      -0.887   4.605 -13.890  1.00  0.00      A    N
ATOM   2703 HH21 ARG A 195      -1.509   4.778 -13.126  1.00  0.00      A    H
ATOM   2704 HH22 ARG A 195      -1.054   5.129 -14.725  1.00  0.00      A    H
ATOM   2705  C   ARG A 195       2.723   1.366  -8.030  1.00  0.00      A    C
ATOM   2706  O   ARG A 195       3.251   2.514  -8.055  1.00  0.00      A    O
ATOM   2707  N   MET A 196       3.339   0.468  -7.325  1.00  0.00      A    N
ATOM   2708  HN  MET A 196       3.063  -0.490  -7.319  1.00  0.00      A    H
ATOM   2709  CA  MET A 196       4.467   0.648  -6.483  1.00  0.00      A    C
ATOM   2710  HA  MET A 196       4.596   1.655  -6.113  1.00  0.00      A    H
ATOM   2711  CB  MET A 196       4.610  -0.331  -5.252  1.00  0.00      A    C
ATOM   2712  HB1 MET A 196       4.766  -1.363  -5.632  1.00  0.00      A    H
ATOM   2713  HB2 MET A 196       5.484  -0.033  -4.633  1.00  0.00      A    H
ATOM   2714  CG  MET A 196       3.441  -0.345  -4.285  1.00  0.00      A    C
ATOM   2715  HG1 MET A 196       3.236   0.706  -3.990  1.00  0.00      A    H
ATOM   2716  HG2 MET A 196       2.553  -0.653  -4.878  1.00  0.00      A    H
ATOM   2717  SD  MET A 196       3.673  -1.566  -2.887  1.00  0.00      A    S
ATOM   2718  CE  MET A 196       4.998  -0.927  -1.842  1.00  0.00      A    C
ATOM   2719  HE1 MET A 196       4.532  -0.169  -1.176  1.00  0.00      A    H
ATOM   2720  HE2 MET A 196       5.486  -1.756  -1.288  1.00  0.00      A    H
ATOM   2721  HE3 MET A 196       5.797  -0.432  -2.435  1.00  0.00      A    H
ATOM   2722  C   MET A 196       5.667   0.475  -7.474  1.00  0.00      A    C
ATOM   2723  O   MET A 196       5.674  -0.364  -8.350  1.00  0.00      A    O
ATOM   2724  N   GLN A 197       6.801   1.227  -7.288  1.00  0.00      A    N
ATOM   2725  HN  GLN A 197       6.909   1.934  -6.593  1.00  0.00      A    H
ATOM   2726  CA  GLN A 197       8.003   1.135  -8.127  1.00  0.00      A    C
ATOM   2727  HA  GLN A 197       7.679   1.075  -9.155  1.00  0.00      A    H
ATOM   2728  CB  GLN A 197       8.901   2.391  -8.020  1.00  0.00      A    C
ATOM   2729  HB1 GLN A 197       8.276   3.294  -8.190  1.00  0.00      A    H
ATOM   2730  HB2 GLN A 197       9.227   2.478  -6.962  1.00  0.00      A    H
ATOM   2731  CG  GLN A 197      10.196   2.495  -8.934  1.00  0.00      A    C
ATOM   2732  HG1 GLN A 197      10.828   3.209  -8.364  1.00  0.00      A    H
ATOM   2733  HG2 GLN A 197      10.621   1.470  -8.996  1.00  0.00      A    H
ATOM   2734  CD  GLN A 197       9.817   2.979 -10.337  1.00  0.00      A    C
ATOM   2735  OE1 GLN A 197      10.061   4.137 -10.781  1.00  0.00      A    O
ATOM   2736  NE2 GLN A 197       9.185   2.116 -11.150  1.00  0.00      A    N
ATOM   2737 HE21 GLN A 197       8.761   2.442 -11.995  1.00  0.00      A    H
ATOM   2738 HE22 GLN A 197       9.127   1.145 -10.915  1.00  0.00      A    H
ATOM   2739  C   GLN A 197       8.773  -0.149  -7.741  1.00  0.00      A    C
ATOM   2740  O   GLN A 197       9.136  -0.433  -6.607  1.00  0.00      A    O
ATOM   2741  N   ARG A 198       9.189  -0.974  -8.776  1.00  0.00      A    N
ATOM   2742  HN  ARG A 198       9.002  -0.781  -9.736  1.00  0.00      A    H
ATOM   2743  CA  ARG A 198      10.090  -2.079  -8.578  1.00  0.00      A    C
ATOM   2744  HA  ARG A 198      10.179  -2.384  -7.546  1.00  0.00      A    H
ATOM   2745  CB  ARG A 198       9.753  -3.316  -9.467  1.00  0.00      A    C
ATOM   2746  HB1 ARG A 198       8.878  -3.889  -9.092  1.00  0.00      A    H
ATOM   2747  HB2 ARG A 198       9.437  -2.941 -10.463  1.00  0.00      A    H
ATOM   2748  CG  ARG A 198      10.855  -4.314  -9.643  1.00  0.00      A    C
ATOM   2749  HG1 ARG A 198      11.691  -3.852 -10.210  1.00  0.00      A    H
ATOM   2750  HG2 ARG A 198      11.291  -4.491  -8.636  1.00  0.00      A    H
ATOM   2751  CD  ARG A 198      10.627  -5.638 -10.423  1.00  0.00      A    C
ATOM   2752  HD1 ARG A 198       9.914  -6.254  -9.835  1.00  0.00      A    H
ATOM   2753  HD2 ARG A 198      10.156  -5.443 -11.410  1.00  0.00      A    H
ATOM   2754  NE  ARG A 198      12.009  -6.224 -10.453  1.00  0.00      A    N
ATOM   2755  HE  ARG A 198      12.765  -5.855  -9.913  1.00  0.00      A    H
ATOM   2756  CZ  ARG A 198      12.246  -7.415 -11.053  1.00  0.00      A    C
ATOM   2757  NH1 ARG A 198      11.475  -7.947 -11.957  1.00  0.00      A    N
ATOM   2758 HH11 ARG A 198      10.925  -7.262 -12.436  1.00  0.00      A    H
ATOM   2759 HH12 ARG A 198      11.884  -8.639 -12.552  1.00  0.00      A    H
ATOM   2760  NH2 ARG A 198      13.341  -8.084 -10.666  1.00  0.00      A    N
ATOM   2761 HH21 ARG A 198      13.952  -7.562 -10.070  1.00  0.00      A    H
ATOM   2762 HH22 ARG A 198      13.706  -8.975 -10.936  1.00  0.00      A    H
ATOM   2763  C   ARG A 198      11.478  -1.570  -8.854  1.00  0.00      A    C
ATOM   2764  O   ARG A 198      11.701  -0.770  -9.758  1.00  0.00      A    O
ATOM   2765  N   GLY A 199      12.467  -2.072  -8.138  1.00  0.00      A    N
ATOM   2766  HN  GLY A 199      12.222  -2.816  -7.520  1.00  0.00      A    H
ATOM   2767  CA  GLY A 199      13.864  -1.595  -8.203  1.00  0.00      A    C
ATOM   2768  HA1 GLY A 199      14.495  -2.307  -7.690  1.00  0.00      A    H
ATOM   2769  HA2 GLY A 199      14.246  -1.619  -9.213  1.00  0.00      A    H
ATOM   2770  C   GLY A 199      14.178  -0.230  -7.733  1.00  0.00      A    C
ATOM   2771  O   GLY A 199      14.333   0.730  -8.408  1.00  0.00      A    O
ATOM   2772  N   ILE A 200      14.270  -0.221  -6.383  1.00  0.00      A    N
ATOM   2773  HN  ILE A 200      14.034  -1.074  -5.924  1.00  0.00      A    H
ATOM   2774  CA  ILE A 200      14.875   0.959  -5.674  1.00  0.00      A    C
ATOM   2775  HA  ILE A 200      14.977   1.797  -6.347  1.00  0.00      A    H
ATOM   2776  CB  ILE A 200      14.036   1.390  -4.489  1.00  0.00      A    C
ATOM   2777  HB  ILE A 200      14.450   2.380  -4.201  1.00  0.00      A    H
ATOM   2778  CG2 ILE A 200      12.618   1.696  -5.076  1.00  0.00      A    C
ATOM   2779 HG21 ILE A 200      12.041   0.753  -5.189  1.00  0.00      A    H
ATOM   2780 HG22 ILE A 200      11.936   2.331  -4.471  1.00  0.00      A    H
ATOM   2781 HG23 ILE A 200      12.760   2.035  -6.124  1.00  0.00      A    H
ATOM   2782  CG1 ILE A 200      13.837   0.384  -3.421  1.00  0.00      A    C
ATOM   2783 HG11 ILE A 200      13.138  -0.440  -3.679  1.00  0.00      A    H
ATOM   2784 HG12 ILE A 200      14.783  -0.140  -3.166  1.00  0.00      A    H
ATOM   2785  CD  ILE A 200      13.335   1.000  -2.142  1.00  0.00      A    C
ATOM   2786  HD1 ILE A 200      13.199   0.208  -1.374  1.00  0.00      A    H
ATOM   2787  HD2 ILE A 200      13.995   1.829  -1.809  1.00  0.00      A    H
ATOM   2788  HD3 ILE A 200      12.335   1.481  -2.205  1.00  0.00      A    H
ATOM   2789  C   ILE A 200      16.242   0.599  -5.171  1.00  0.00      A    C
ATOM   2790  O   ILE A 200      16.853  -0.430  -5.508  1.00  0.00      A    O
ATOM   2791  N   SER A 201      16.801   1.440  -4.289  1.00  0.00      A    N
ATOM   2792  HN  SER A 201      16.311   2.271  -4.037  1.00  0.00      A    H
ATOM   2793  CA  SER A 201      18.056   1.141  -3.680  1.00  0.00      A    C
ATOM   2794  HA  SER A 201      18.658   0.496  -4.302  1.00  0.00      A    H
ATOM   2795  CB  SER A 201      18.903   2.413  -3.408  1.00  0.00      A    C
ATOM   2796  HB1 SER A 201      18.384   3.061  -2.669  1.00  0.00      A    H
ATOM   2797  HB2 SER A 201      19.830   2.032  -2.928  1.00  0.00      A    H
ATOM   2798  OG  SER A 201      19.369   3.104  -4.585  1.00  0.00      A    O
ATOM   2799  HG1 SER A 201      19.673   3.901  -4.143  1.00  0.00      A    H
ATOM   2800  C   SER A 201      17.916   0.444  -2.348  1.00  0.00      A    C
ATOM   2801  O   SER A 201      18.645  -0.475  -2.021  1.00  0.00      A    O
ATOM   2802  N   ASP A 202      16.976   0.841  -1.493  1.00  0.00      A    N
ATOM   2803  HN  ASP A 202      16.475   1.676  -1.707  1.00  0.00      A    H
ATOM   2804  CA  ASP A 202      16.927   0.264  -0.119  1.00  0.00      A    C
ATOM   2805  HA  ASP A 202      17.885   0.417   0.355  1.00  0.00      A    H
ATOM   2806  CB  ASP A 202      15.742   0.929   0.738  1.00  0.00      A    C
ATOM   2807  HB1 ASP A 202      14.714   0.658   0.418  1.00  0.00      A    H
ATOM   2808  HB2 ASP A 202      15.868   0.601   1.792  1.00  0.00      A    H
ATOM   2809  CG  ASP A 202      15.892   2.408   0.810  1.00  0.00      A    C
ATOM   2810  OD1 ASP A 202      15.011   3.118   0.339  1.00  0.00      A    O
ATOM   2811  OD2 ASP A 202      17.001   2.840   1.193  1.00  0.00      A    O
ATOM   2812  C   ASP A 202      16.669  -1.270  -0.078  1.00  0.00      A    C
ATOM   2813  O   ASP A 202      15.832  -1.785  -0.814  1.00  0.00      A    O
ATOM   2814  N   PRO A 203      17.370  -2.104   0.684  1.00  0.00      A    N
ATOM   2815  CD  PRO A 203      18.230  -1.658   1.746  1.00  0.00      A    C
ATOM   2816  HD1 PRO A 203      17.675  -0.944   2.391  1.00  0.00      A    H
ATOM   2817  HD2 PRO A 203      19.102  -1.124   1.310  1.00  0.00      A    H
ATOM   2818  CA  PRO A 203      17.579  -3.532   0.282  1.00  0.00      A    C
ATOM   2819  HA  PRO A 203      17.855  -3.565  -0.762  1.00  0.00      A    H
ATOM   2820  CB  PRO A 203      18.754  -3.944   1.202  1.00  0.00      A    C
ATOM   2821  HB1 PRO A 203      18.831  -5.013   1.492  1.00  0.00      A    H
ATOM   2822  HB2 PRO A 203      19.638  -3.746   0.559  1.00  0.00      A    H
ATOM   2823  CG  PRO A 203      18.769  -2.975   2.360  1.00  0.00      A    C
ATOM   2824  HG1 PRO A 203      18.110  -3.437   3.126  1.00  0.00      A    H
ATOM   2825  HG2 PRO A 203      19.794  -2.769   2.737  1.00  0.00      A    H
ATOM   2826  C   PRO A 203      16.424  -4.449   0.284  1.00  0.00      A    C
ATOM   2827  O   PRO A 203      16.311  -5.297  -0.546  1.00  0.00      A    O
ATOM   2828  N   GLN A 204      15.484  -4.186   1.231  1.00  0.00      A    N
ATOM   2829  HN  GLN A 204      15.660  -3.570   1.995  1.00  0.00      A    H
ATOM   2830  CA  GLN A 204      14.294  -4.986   1.303  1.00  0.00      A    C
ATOM   2831  HA  GLN A 204      14.545  -6.026   1.157  1.00  0.00      A    H
ATOM   2832  CB  GLN A 204      13.679  -4.712   2.698  1.00  0.00      A    C
ATOM   2833  HB1 GLN A 204      13.613  -3.605   2.766  1.00  0.00      A    H
ATOM   2834  HB2 GLN A 204      12.614  -5.028   2.742  1.00  0.00      A    H
ATOM   2835  CG  GLN A 204      14.421  -5.247   3.961  1.00  0.00      A    C
ATOM   2836  HG1 GLN A 204      13.793  -5.416   4.861  1.00  0.00      A    H
ATOM   2837  HG2 GLN A 204      14.922  -6.220   3.767  1.00  0.00      A    H
ATOM   2838  CD  GLN A 204      15.489  -4.254   4.403  1.00  0.00      A    C
ATOM   2839  OE1 GLN A 204      15.485  -3.054   4.190  1.00  0.00      A    O
ATOM   2840  NE2 GLN A 204      16.546  -4.799   5.022  1.00  0.00      A    N
ATOM   2841 HE21 GLN A 204      17.352  -4.259   5.266  1.00  0.00      A    H
ATOM   2842 HE22 GLN A 204      16.557  -5.790   5.159  1.00  0.00      A    H
ATOM   2843  C   GLN A 204      13.333  -4.662   0.198  1.00  0.00      A    C
ATOM   2844  O   GLN A 204      12.406  -5.427  -0.049  1.00  0.00      A    O
ATOM   2845  N   GLY A 205      13.507  -3.497  -0.426  1.00  0.00      A    N
ATOM   2846  HN  GLY A 205      14.319  -2.931  -0.305  1.00  0.00      A    H
ATOM   2847  CA  GLY A 205      12.534  -2.998  -1.328  1.00  0.00      A    C
ATOM   2848  HA1 GLY A 205      13.117  -2.463  -2.064  1.00  0.00      A    H
ATOM   2849  HA2 GLY A 205      12.031  -3.850  -1.761  1.00  0.00      A    H
ATOM   2850  C   GLY A 205      11.538  -2.006  -0.715  1.00  0.00      A    C
ATOM   2851  O   GLY A 205      11.424  -1.890   0.498  1.00  0.00      A    O
ATOM   2852  N   LEU A 206      10.805  -1.347  -1.605  1.00  0.00      A    N
ATOM   2853  HN  LEU A 206      11.068  -1.600  -2.533  1.00  0.00      A    H
ATOM   2854  CA  LEU A 206       9.866  -0.248  -1.420  1.00  0.00      A    C
ATOM   2855  HA  LEU A 206      10.476   0.555  -1.034  1.00  0.00      A    H
ATOM   2856  CB  LEU A 206       9.263   0.310  -2.707  1.00  0.00      A    C
ATOM   2857  HB1 LEU A 206       9.998   0.458  -3.527  1.00  0.00      A    H
ATOM   2858  HB2 LEU A 206       8.559  -0.474  -3.059  1.00  0.00      A    H
ATOM   2859  CG  LEU A 206       8.506   1.605  -2.536  1.00  0.00      A    C
ATOM   2860  HG  LEU A 206       7.509   1.388  -2.096  1.00  0.00      A    H
ATOM   2861  CD1 LEU A 206       9.332   2.718  -1.761  1.00  0.00      A    C
ATOM   2862 HD11 LEU A 206       8.650   3.592  -1.839  1.00  0.00      A    H
ATOM   2863 HD12 LEU A 206       9.466   2.441  -0.693  1.00  0.00      A    H
ATOM   2864 HD13 LEU A 206      10.309   3.018  -2.197  1.00  0.00      A    H
ATOM   2865  CD2 LEU A 206       8.287   2.237  -3.938  1.00  0.00      A    C
ATOM   2866 HD21 LEU A 206       9.231   2.411  -4.497  1.00  0.00      A    H
ATOM   2867 HD22 LEU A 206       7.654   1.589  -4.582  1.00  0.00      A    H
ATOM   2868 HD23 LEU A 206       7.686   3.169  -3.879  1.00  0.00      A    H
ATOM   2869  C   LEU A 206       8.786  -0.611  -0.321  1.00  0.00      A    C
ATOM   2870  O   LEU A 206       7.946  -1.471  -0.501  1.00  0.00      A    O
ATOM   2871  N   CYS A 207       8.839   0.087   0.837  1.00  0.00      A    N
ATOM   2872  HN  CYS A 207       9.633   0.653   1.045  1.00  0.00      A    H
ATOM   2873  CA  CYS A 207       7.972  -0.023   2.010  1.00  0.00      A    C
ATOM   2874  HA  CYS A 207       8.174   0.727   2.761  1.00  0.00      A    H
ATOM   2875  CB  CYS A 207       6.431   0.202   1.812  1.00  0.00      A    C
ATOM   2876  HB1 CYS A 207       6.058  -0.732   1.341  1.00  0.00      A    H
ATOM   2877  HB2 CYS A 207       5.989   0.278   2.829  1.00  0.00      A    H
ATOM   2878  SG  CYS A 207       6.047   1.609   0.819  1.00  0.00      A    S
ATOM   2879  C   CYS A 207       8.095  -1.478   2.702  1.00  0.00      A    C
ATOM   2880  O   CYS A 207       7.243  -1.961   3.344  1.00  0.00      A    O
ATOM   2881  N   GLY A 208       9.210  -2.179   2.359  1.00  0.00      A    N
ATOM   2882  HN  GLY A 208       9.757  -1.778   1.628  1.00  0.00      A    H
ATOM   2883  CA  GLY A 208       9.442  -3.620   2.727  1.00  0.00      A    C
ATOM   2884  HA1 GLY A 208      10.506  -3.801   2.763  1.00  0.00      A    H
ATOM   2885  HA2 GLY A 208       8.971  -3.715   3.694  1.00  0.00      A    H
ATOM   2886  C   GLY A 208       8.831  -4.717   1.832  1.00  0.00      A    C
ATOM   2887  O   GLY A 208       8.613  -5.835   2.279  1.00  0.00      A    O
ATOM   2888  N   ILE A 209       8.714  -4.512   0.499  1.00  0.00      A    N
ATOM   2889  HN  ILE A 209       8.874  -3.601   0.126  1.00  0.00      A    H
ATOM   2890  CA  ILE A 209       8.092  -5.468  -0.375  1.00  0.00      A    C
ATOM   2891  HA  ILE A 209       7.128  -5.692   0.057  1.00  0.00      A    H
ATOM   2892  CB  ILE A 209       7.691  -4.890  -1.738  1.00  0.00      A    C
ATOM   2893  HB  ILE A 209       7.130  -3.990  -1.407  1.00  0.00      A    H
ATOM   2894  CG2 ILE A 209       8.890  -4.306  -2.598  1.00  0.00      A    C
ATOM   2895 HG21 ILE A 209       9.221  -3.446  -1.979  1.00  0.00      A    H
ATOM   2896 HG22 ILE A 209       9.632  -5.118  -2.759  1.00  0.00      A    H
ATOM   2897 HG23 ILE A 209       8.605  -3.738  -3.509  1.00  0.00      A    H
ATOM   2898  CG1 ILE A 209       6.768  -5.891  -2.528  1.00  0.00      A    C
ATOM   2899 HG11 ILE A 209       7.376  -6.594  -3.138  1.00  0.00      A    H
ATOM   2900 HG12 ILE A 209       6.167  -6.497  -1.817  1.00  0.00      A    H
ATOM   2901  CD  ILE A 209       5.781  -5.114  -3.442  1.00  0.00      A    C
ATOM   2902  HD1 ILE A 209       5.513  -4.165  -2.931  1.00  0.00      A    H
ATOM   2903  HD2 ILE A 209       6.332  -4.947  -4.392  1.00  0.00      A    H
ATOM   2904  HD3 ILE A 209       4.985  -5.876  -3.582  1.00  0.00      A    H
ATOM   2905  C   ILE A 209       8.859  -6.801  -0.527  1.00  0.00      A    C
ATOM   2906  O   ILE A 209       8.261  -7.881  -0.560  1.00  0.00      A    O
ATOM   2907  N   ALA A 210      10.233  -6.892  -0.627  1.00  0.00      A    N
ATOM   2908  HN  ALA A 210      10.733  -6.031  -0.564  1.00  0.00      A    H
ATOM   2909  CA  ALA A 210      10.930  -8.177  -0.618  1.00  0.00      A    C
ATOM   2910  HA  ALA A 210      10.241  -8.983  -0.821  1.00  0.00      A    H
ATOM   2911  CB  ALA A 210      11.948  -8.227  -1.771  1.00  0.00      A    C
ATOM   2912  HB1 ALA A 210      12.531  -9.172  -1.802  1.00  0.00      A    H
ATOM   2913  HB2 ALA A 210      11.448  -8.012  -2.739  1.00  0.00      A    H
ATOM   2914  HB3 ALA A 210      12.717  -7.458  -1.545  1.00  0.00      A    H
ATOM   2915  C   ALA A 210      11.590  -8.534   0.699  1.00  0.00      A    C
ATOM   2916  O   ALA A 210      12.628  -9.203   0.834  1.00  0.00      A    O
ATOM   2917  N   MET A 211      10.826  -8.243   1.795  1.00  0.00      A    N
ATOM   2918  HN  MET A 211      10.037  -7.635   1.753  1.00  0.00      A    H
ATOM   2919  CA  MET A 211      11.221  -8.572   3.143  1.00  0.00      A    C
ATOM   2920  HA  MET A 211      12.285  -8.758   3.127  1.00  0.00      A    H
ATOM   2921  CB  MET A 211      11.077  -7.449   4.176  1.00  0.00      A    C
ATOM   2922  HB1 MET A 211      11.398  -6.467   3.769  1.00  0.00      A    H
ATOM   2923  HB2 MET A 211       9.985  -7.365   4.365  1.00  0.00      A    H
ATOM   2924  CG  MET A 211      11.827  -7.640   5.445  1.00  0.00      A    C
ATOM   2925  HG1 MET A 211      11.554  -8.590   5.953  1.00  0.00      A    H
ATOM   2926  HG2 MET A 211      12.885  -7.727   5.115  1.00  0.00      A    H
ATOM   2927  SD  MET A 211      11.665  -6.213   6.488  1.00  0.00      A    S
ATOM   2928  CE  MET A 211      11.351  -7.035   7.967  1.00  0.00      A    C
ATOM   2929  HE1 MET A 211      10.389  -7.570   7.814  1.00  0.00      A    H
ATOM   2930  HE2 MET A 211      12.189  -7.711   8.240  1.00  0.00      A    H
ATOM   2931  HE3 MET A 211      11.032  -6.272   8.709  1.00  0.00      A    H
ATOM   2932  C   MET A 211      10.711  -9.949   3.627  1.00  0.00      A    C
ATOM   2933  O   MET A 211      11.508 -10.819   4.056  1.00  0.00      A    O
ATOM   2934  N   ASP A 212       9.435 -10.245   3.620  1.00  0.00      A    N
ATOM   2935  HN  ASP A 212       8.766  -9.562   3.337  1.00  0.00      A    H
ATOM   2936  CA  ASP A 212       8.934 -11.528   4.058  1.00  0.00      A    C
ATOM   2937  HA  ASP A 212       9.676 -12.304   3.942  1.00  0.00      A    H
ATOM   2938  CB  ASP A 212       8.452 -11.274   5.521  1.00  0.00      A    C
ATOM   2939  HB1 ASP A 212       9.235 -10.561   5.858  1.00  0.00      A    H
ATOM   2940  HB2 ASP A 212       7.462 -10.770   5.563  1.00  0.00      A    H
ATOM   2941  CG  ASP A 212       8.536 -12.395   6.520  1.00  0.00      A    C
ATOM   2942  OD1 ASP A 212       9.649 -12.890   6.704  1.00  0.00      A    O
ATOM   2943  OD2 ASP A 212       7.494 -12.782   7.065  1.00  0.00      A    O
ATOM   2944  C   ASP A 212       7.749 -12.123   3.171  1.00  0.00      A    C
ATOM   2945  O   ASP A 212       6.816 -12.600   3.760  1.00  0.00      A    O
ATOM   2946  N   PRO A 213       7.699 -12.176   1.867  1.00  0.00      A    N
ATOM   2947  CD  PRO A 213       8.730 -11.693   0.949  1.00  0.00      A    C
ATOM   2948  HD1 PRO A 213       9.790 -11.812   1.257  1.00  0.00      A    H
ATOM   2949  HD2 PRO A 213       8.533 -10.602   0.883  1.00  0.00      A    H
ATOM   2950  CA  PRO A 213       6.503 -12.513   1.131  1.00  0.00      A    C
ATOM   2951  HA  PRO A 213       5.710 -11.825   1.386  1.00  0.00      A    H
ATOM   2952  CB  PRO A 213       6.858 -12.262  -0.316  1.00  0.00      A    C
ATOM   2953  HB1 PRO A 213       6.353 -12.877  -1.092  1.00  0.00      A    H
ATOM   2954  HB2 PRO A 213       6.668 -11.186  -0.517  1.00  0.00      A    H
ATOM   2955  CG  PRO A 213       8.416 -12.309  -0.395  1.00  0.00      A    C
ATOM   2956  HG1 PRO A 213       8.816 -13.345  -0.422  1.00  0.00      A    H
ATOM   2957  HG2 PRO A 213       8.645 -11.612  -1.229  1.00  0.00      A    H
ATOM   2958  C   PRO A 213       5.974 -13.897   1.272  1.00  0.00      A    C
ATOM   2959  O   PRO A 213       6.823 -14.728   1.587  1.00  0.00      A    O
ATOM   2960  N   SER A 214       4.694 -14.163   0.962  1.00  0.00      A    N
ATOM   2961  HN  SER A 214       4.107 -13.405   0.689  1.00  0.00      A    H
ATOM   2962  CA  SER A 214       4.176 -15.510   1.067  1.00  0.00      A    C
ATOM   2963  HA  SER A 214       4.992 -16.133   0.733  1.00  0.00      A    H
ATOM   2964  CB  SER A 214       3.753 -15.900   2.529  1.00  0.00      A    C
ATOM   2965  HB1 SER A 214       3.377 -16.944   2.476  1.00  0.00      A    H
ATOM   2966  HB2 SER A 214       4.707 -15.928   3.098  1.00  0.00      A    H
ATOM   2967  OG  SER A 214       2.839 -14.970   3.115  1.00  0.00      A    O
ATOM   2968  HG1 SER A 214       2.622 -15.317   3.983  1.00  0.00      A    H
ATOM   2969  C   SER A 214       2.939 -15.840   0.203  1.00  0.00      A    C
ATOM   2970  O   SER A 214       2.142 -14.956  -0.079  1.00  0.00      A    O
ATOM   2971  N   TYR A 215       2.796 -17.140  -0.168  1.00  0.00      A    N
ATOM   2972  HN  TYR A 215       3.490 -17.840  -0.018  1.00  0.00      A    H
ATOM   2973  CA  TYR A 215       1.652 -17.570  -0.905  1.00  0.00      A    C
ATOM   2974  HA  TYR A 215       0.953 -16.762  -0.751  1.00  0.00      A    H
ATOM   2975  CB  TYR A 215       1.849 -17.478  -2.510  1.00  0.00      A    C
ATOM   2976  HB1 TYR A 215       0.941 -17.489  -3.149  1.00  0.00      A    H
ATOM   2977  HB2 TYR A 215       2.268 -16.458  -2.647  1.00  0.00      A    H
ATOM   2978  CG  TYR A 215       2.779 -18.510  -3.043  1.00  0.00      A    C
ATOM   2979  CD1 TYR A 215       2.287 -19.783  -3.496  1.00  0.00      A    C
ATOM   2980  HD1 TYR A 215       1.272 -20.035  -3.228  1.00  0.00      A    H
ATOM   2981  CE1 TYR A 215       3.042 -20.743  -4.122  1.00  0.00      A    C
ATOM   2982  HE1 TYR A 215       2.564 -21.680  -4.366  1.00  0.00      A    H
ATOM   2983  CZ  TYR A 215       4.340 -20.411  -4.395  1.00  0.00      A    C
ATOM   2984  OH  TYR A 215       5.121 -21.203  -5.200  1.00  0.00      A    O
ATOM   2985  HH  TYR A 215       5.927 -20.712  -5.374  1.00  0.00      A    H
ATOM   2986  CD2 TYR A 215       4.140 -18.195  -3.293  1.00  0.00      A    C
ATOM   2987  HD2 TYR A 215       4.514 -17.243  -2.945  1.00  0.00      A    H
ATOM   2988  CE2 TYR A 215       4.946 -19.183  -3.980  1.00  0.00      A    C
ATOM   2989  HE2 TYR A 215       5.854 -18.829  -4.447  1.00  0.00      A    H
ATOM   2990  C   TYR A 215       0.862 -18.860  -0.458  1.00  0.00      A    C
ATOM   2991  O   TYR A 215       1.539 -19.790   0.037  1.00  0.00      A    O
ATOM   2992  N   PRO A 216      -0.446 -18.975  -0.698  1.00  0.00      A    N
ATOM   2993  CD  PRO A 216      -1.279 -17.917  -1.348  1.00  0.00      A    C
ATOM   2994  HD1 PRO A 216      -1.003 -17.744  -2.411  1.00  0.00      A    H
ATOM   2995  HD2 PRO A 216      -1.161 -17.001  -0.731  1.00  0.00      A    H
ATOM   2996  CA  PRO A 216      -1.285 -20.196  -0.384  1.00  0.00      A    C
ATOM   2997  HA  PRO A 216      -1.004 -20.580   0.586  1.00  0.00      A    H
ATOM   2998  CB  PRO A 216      -2.709 -19.743  -0.467  1.00  0.00      A    C
ATOM   2999  HB1 PRO A 216      -3.304 -20.513  -1.004  1.00  0.00      A    H
ATOM   3000  HB2 PRO A 216      -3.109 -19.619   0.562  1.00  0.00      A    H
ATOM   3001  CG  PRO A 216      -2.718 -18.485  -1.321  1.00  0.00      A    C
ATOM   3002  HG1 PRO A 216      -3.022 -18.824  -2.335  1.00  0.00      A    H
ATOM   3003  HG2 PRO A 216      -3.470 -17.775  -0.915  1.00  0.00      A    H
ATOM   3004  C   PRO A 216      -1.031 -21.224  -1.505  1.00  0.00      A    C
ATOM   3005  O   PRO A 216      -0.891 -20.801  -2.663  1.00  0.00      A    O
ATOM   3006  N   ILE A 217      -0.925 -22.550  -1.169  1.00  0.00      A    N
ATOM   3007  HN  ILE A 217      -1.338 -22.869  -0.320  1.00  0.00      A    H
ATOM   3008  CA  ILE A 217      -0.662 -23.569  -2.276  1.00  0.00      A    C
ATOM   3009  HA  ILE A 217      -0.383 -23.127  -3.221  1.00  0.00      A    H
ATOM   3010  CB  ILE A 217       0.411 -24.574  -1.873  1.00  0.00      A    C
ATOM   3011  HB  ILE A 217       0.155 -24.885  -0.838  1.00  0.00      A    H
ATOM   3012  CG2 ILE A 217       0.404 -25.821  -2.855  1.00  0.00      A    C
ATOM   3013 HG21 ILE A 217       0.931 -26.616  -2.285  1.00  0.00      A    H
ATOM   3014 HG22 ILE A 217      -0.610 -26.251  -3.005  1.00  0.00      A    H
ATOM   3015 HG23 ILE A 217       0.859 -25.787  -3.868  1.00  0.00      A    H
ATOM   3016  CG1 ILE A 217       1.803 -23.870  -1.797  1.00  0.00      A    C
ATOM   3017 HG11 ILE A 217       1.902 -23.304  -2.747  1.00  0.00      A    H
ATOM   3018 HG12 ILE A 217       1.750 -23.160  -0.945  1.00  0.00      A    H
ATOM   3019  CD  ILE A 217       2.944 -24.848  -1.580  1.00  0.00      A    C
ATOM   3020  HD1 ILE A 217       2.840 -25.444  -0.648  1.00  0.00      A    H
ATOM   3021  HD2 ILE A 217       2.986 -25.551  -2.440  1.00  0.00      A    H
ATOM   3022  HD3 ILE A 217       3.907 -24.323  -1.404  1.00  0.00      A    H
ATOM   3023  C   ILE A 217      -1.997 -24.321  -2.329  1.00  0.00      A    C
ATOM   3024  O   ILE A 217      -2.473 -24.802  -1.340  1.00  0.00      A    O
ATOM   3025  N   ALA A 218      -2.620 -24.570  -3.534  1.00  0.00      A    N
ATOM   3026  HN  ALA A 218      -2.245 -24.220  -4.389  1.00  0.00      A    H
ATOM   3027  CA  ALA A 218      -3.933 -25.097  -3.670  1.00  0.00      A    C
ATOM   3028  HA  ALA A 218      -4.470 -24.872  -2.760  1.00  0.00      A    H
ATOM   3029  CB  ALA A 218      -4.670 -24.402  -4.835  1.00  0.00      A    C
ATOM   3030  HB1 ALA A 218      -4.699 -23.322  -4.572  1.00  0.00      A    H
ATOM   3031  HB2 ALA A 218      -4.155 -24.541  -5.809  1.00  0.00      A    H
ATOM   3032  HB3 ALA A 218      -5.694 -24.788  -5.022  1.00  0.00      A    H
ATOM   3033  C   ALA A 218      -3.925 -26.626  -3.921  1.00  0.00      A    C
ATOM   3034  OT1 ALA A 218      -3.509 -27.077  -5.033  1.00  0.00      A    O
ATOM   3035  OT2 ALA A 218      -4.343 -27.385  -3.009  1.00  0.00      A    O
END
