# Supplementary material for: Sequence comparison, molecular modeling, and network analysis predict structural diversity in cysteine proteases from the Cape sundew, Drosera capensis
Source: Comput Struct Biotechnol J. 2016 Jun 14;14:271–82. doi: 10.1016/j.csbj.2016.05.003 (PMC4949590; doi:10.1016/j.csbj.2016.05.003)
Supplement: Supplementary file 4 [file mmc4.zip › Rosetta_mature/DCAP_7132_mature_m1.pdb]

CRYST1   54.658   66.779   67.060  90.00  90.00  90.00 P 1           1
ATOM      1  N   VAL A   1      24.823  -2.765 -13.989  1.00  0.00      A    N
ATOM      2  HT1 VAL A   1      24.597  -3.395 -14.784  1.00  0.00      A    H
ATOM      3  HT2 VAL A   1      25.733  -3.069 -13.588  1.00  0.00      A    H
ATOM      4  HT3 VAL A   1      24.896  -1.752 -14.215  1.00  0.00      A    H
ATOM      5  CA  VAL A   1      23.757  -2.928 -12.821  1.00  0.00      A    C
ATOM      6  HA  VAL A   1      23.744  -3.964 -12.517  1.00  0.00      A    H
ATOM      7  CB  VAL A   1      24.084  -1.940 -11.629  1.00  0.00      A    C
ATOM      8  HB  VAL A   1      24.095  -0.894 -12.001  1.00  0.00      A    H
ATOM      9  CG1 VAL A   1      22.975  -1.938 -10.469  1.00  0.00      A    C
ATOM     10 HG11 VAL A   1      21.898  -1.840 -10.724  1.00  0.00      A    H
ATOM     11 HG12 VAL A   1      23.156  -2.812  -9.808  1.00  0.00      A    H
ATOM     12 HG13 VAL A   1      23.043  -1.073  -9.775  1.00  0.00      A    H
ATOM     13  CG2 VAL A   1      25.431  -2.351 -11.007  1.00  0.00      A    C
ATOM     14 HG21 VAL A   1      26.226  -2.014 -11.706  1.00  0.00      A    H
ATOM     15 HG22 VAL A   1      25.529  -1.680 -10.126  1.00  0.00      A    H
ATOM     16 HG23 VAL A   1      25.529  -3.419 -10.719  1.00  0.00      A    H
ATOM     17  C   VAL A   1      22.339  -2.634 -13.316  1.00  0.00      A    C
ATOM     18  O   VAL A   1      22.244  -1.688 -14.098  1.00  0.00      A    O
ATOM     19  N   PRO A   2      21.211  -3.343 -13.046  1.00  0.00      A    N
ATOM     20  CD  PRO A   2      21.131  -4.634 -12.356  1.00  0.00      A    C
ATOM     21  HD1 PRO A   2      21.223  -4.568 -11.251  1.00  0.00      A    H
ATOM     22  HD2 PRO A   2      21.891  -5.306 -12.809  1.00  0.00      A    H
ATOM     23  CA  PRO A   2      19.971  -3.056 -13.787  1.00  0.00      A    C
ATOM     24  HA  PRO A   2      20.203  -3.333 -14.804  1.00  0.00      A    H
ATOM     25  CB  PRO A   2      18.947  -3.987 -13.070  1.00  0.00      A    C
ATOM     26  HB1 PRO A   2      18.632  -3.596 -12.079  1.00  0.00      A    H
ATOM     27  HB2 PRO A   2      18.071  -4.141 -13.737  1.00  0.00      A    H
ATOM     28  CG  PRO A   2      19.750  -5.310 -12.779  1.00  0.00      A    C
ATOM     29  HG1 PRO A   2      19.376  -6.019 -12.010  1.00  0.00      A    H
ATOM     30  HG2 PRO A   2      19.983  -5.848 -13.723  1.00  0.00      A    H
ATOM     31  C   PRO A   2      19.406  -1.652 -13.833  1.00  0.00      A    C
ATOM     32  O   PRO A   2      19.601  -0.809 -12.914  1.00  0.00      A    O
ATOM     33  N   ALA A   3      18.648  -1.335 -14.947  1.00  0.00      A    N
ATOM     34  HN  ALA A   3      18.329  -1.994 -15.624  1.00  0.00      A    H
ATOM     35  CA  ALA A   3      18.188  -0.008 -15.233  1.00  0.00      A    C
ATOM     36  HA  ALA A   3      18.992   0.670 -14.984  1.00  0.00      A    H
ATOM     37  CB  ALA A   3      17.942   0.232 -16.686  1.00  0.00      A    C
ATOM     38  HB1 ALA A   3      18.855   0.271 -17.318  1.00  0.00      A    H
ATOM     39  HB2 ALA A   3      17.338  -0.601 -17.105  1.00  0.00      A    H
ATOM     40  HB3 ALA A   3      17.427   1.208 -16.813  1.00  0.00      A    H
ATOM     41  C   ALA A   3      17.044   0.308 -14.336  1.00  0.00      A    C
ATOM     42  O   ALA A   3      17.080   1.211 -13.536  1.00  0.00      A    O
ATOM     43  N   SER A   4      15.980  -0.493 -14.350  1.00  0.00      A    N
ATOM     44  HN  SER A   4      15.806  -1.156 -15.075  1.00  0.00      A    H
ATOM     45  CA  SER A   4      14.885  -0.443 -13.371  1.00  0.00      A    C
ATOM     46  HA  SER A   4      15.243   0.100 -12.509  1.00  0.00      A    H
ATOM     47  CB  SER A   4      13.640   0.151 -13.960  1.00  0.00      A    C
ATOM     48  HB1 SER A   4      13.339  -0.296 -14.931  1.00  0.00      A    H
ATOM     49  HB2 SER A   4      12.790  -0.116 -13.297  1.00  0.00      A    H
ATOM     50  OG  SER A   4      13.847   1.525 -14.226  1.00  0.00      A    O
ATOM     51  HG1 SER A   4      13.845   1.591 -15.184  1.00  0.00      A    H
ATOM     52  C   SER A   4      14.574  -1.863 -12.856  1.00  0.00      A    C
ATOM     53  O   SER A   4      14.779  -2.859 -13.597  1.00  0.00      A    O
ATOM     54  N   ILE A   5      14.134  -2.019 -11.566  1.00  0.00      A    N
ATOM     55  HN  ILE A   5      13.998  -1.185 -11.037  1.00  0.00      A    H
ATOM     56  CA  ILE A   5      13.726  -3.332 -10.880  1.00  0.00      A    C
ATOM     57  HA  ILE A   5      13.553  -4.080 -11.640  1.00  0.00      A    H
ATOM     58  CB  ILE A   5      14.588  -3.761  -9.733  1.00  0.00      A    C
ATOM     59  HB  ILE A   5      14.832  -2.860  -9.130  1.00  0.00      A    H
ATOM     60  CG2 ILE A   5      13.983  -4.842  -8.773  1.00  0.00      A    C
ATOM     61 HG21 ILE A   5      14.707  -5.441  -8.180  1.00  0.00      A    H
ATOM     62 HG22 ILE A   5      13.281  -4.375  -8.050  1.00  0.00      A    H
ATOM     63 HG23 ILE A   5      13.431  -5.633  -9.325  1.00  0.00      A    H
ATOM     64  CG1 ILE A   5      15.986  -4.312 -10.207  1.00  0.00      A    C
ATOM     65 HG11 ILE A   5      16.311  -3.563 -10.960  1.00  0.00      A    H
ATOM     66 HG12 ILE A   5      16.788  -4.214  -9.444  1.00  0.00      A    H
ATOM     67  CD  ILE A   5      16.013  -5.679 -10.886  1.00  0.00      A    C
ATOM     68  HD1 ILE A   5      15.127  -5.836 -11.537  1.00  0.00      A    H
ATOM     69  HD2 ILE A   5      16.906  -5.598 -11.542  1.00  0.00      A    H
ATOM     70  HD3 ILE A   5      16.061  -6.566 -10.219  1.00  0.00      A    H
ATOM     71  C   ILE A   5      12.343  -3.088 -10.308  1.00  0.00      A    C
ATOM     72  O   ILE A   5      12.162  -2.039  -9.632  1.00  0.00      A    O
ATOM     73  N   ASP A   6      11.377  -3.981 -10.487  1.00  0.00      A    N
ATOM     74  HN  ASP A   6      11.456  -4.757 -11.108  1.00  0.00      A    H
ATOM     75  CA  ASP A   6      10.120  -3.887  -9.763  1.00  0.00      A    C
ATOM     76  HA  ASP A   6      10.198  -3.199  -8.934  1.00  0.00      A    H
ATOM     77  CB  ASP A   6       9.078  -3.405 -10.765  1.00  0.00      A    C
ATOM     78  HB1 ASP A   6       9.440  -2.416 -11.119  1.00  0.00      A    H
ATOM     79  HB2 ASP A   6       9.013  -4.018 -11.690  1.00  0.00      A    H
ATOM     80  CG  ASP A   6       7.801  -3.299 -10.137  1.00  0.00      A    C
ATOM     81  OD1 ASP A   6       7.619  -3.744  -9.007  1.00  0.00      A    O
ATOM     82  OD2 ASP A   6       6.967  -2.624 -10.844  1.00  0.00      A    O
ATOM     83  C   ASP A   6       9.939  -5.356  -9.442  1.00  0.00      A    C
ATOM     84  O   ASP A   6       9.910  -6.120 -10.392  1.00  0.00      A    O
ATOM     85  N   TRP A   7       9.795  -5.698  -8.150  1.00  0.00      A    N
ATOM     86  HN  TRP A   7       9.793  -4.962  -7.477  1.00  0.00      A    H
ATOM     87  CA  TRP A   7       9.552  -7.084  -7.789  1.00  0.00      A    C
ATOM     88  HA  TRP A   7      10.022  -7.734  -8.512  1.00  0.00      A    H
ATOM     89  CB  TRP A   7      10.096  -7.362  -6.369  1.00  0.00      A    C
ATOM     90  HB1 TRP A   7       9.723  -6.609  -5.643  1.00  0.00      A    H
ATOM     91  HB2 TRP A   7       9.695  -8.352  -6.063  1.00  0.00      A    H
ATOM     92  CG  TRP A   7      11.626  -7.298  -6.194  1.00  0.00      A    C
ATOM     93  CD1 TRP A   7      12.349  -6.297  -5.619  1.00  0.00      A    C
ATOM     94  HD1 TRP A   7      11.954  -5.575  -4.919  1.00  0.00      A    H
ATOM     95  NE1 TRP A   7      13.663  -6.600  -5.670  1.00  0.00      A    N
ATOM     96  HE1 TRP A   7      14.345  -6.102  -5.181  1.00  0.00      A    H
ATOM     97  CE2 TRP A   7      13.843  -7.731  -6.416  1.00  0.00      A    C
ATOM     98  CD2 TRP A   7      12.539  -8.266  -6.725  1.00  0.00      A    C
ATOM     99  CE3 TRP A   7      12.376  -9.400  -7.543  1.00  0.00      A    C
ATOM    100  HE3 TRP A   7      11.468  -9.841  -7.926  1.00  0.00      A    H
ATOM    101  CZ3 TRP A   7      13.509 -10.071  -7.873  1.00  0.00      A    C
ATOM    102  HZ3 TRP A   7      13.395 -10.957  -8.480  1.00  0.00      A    H
ATOM    103  CZ2 TRP A   7      14.969  -8.297  -6.937  1.00  0.00      A    C
ATOM    104  HZ2 TRP A   7      15.954  -7.863  -6.849  1.00  0.00      A    H
ATOM    105  CH2 TRP A   7      14.835  -9.518  -7.730  1.00  0.00      A    C
ATOM    106  HH2 TRP A   7      15.679 -10.052  -8.141  1.00  0.00      A    H
ATOM    107  C   TRP A   7       8.031  -7.498  -7.949  1.00  0.00      A    C
ATOM    108  O   TRP A   7       7.709  -8.677  -7.878  1.00  0.00      A    O
ATOM    109  N   ARG A   8       7.155  -6.538  -8.287  1.00  0.00      A    N
ATOM    110  HN  ARG A   8       7.384  -5.568  -8.327  1.00  0.00      A    H
ATOM    111  CA  ARG A   8       5.741  -6.805  -8.527  1.00  0.00      A    C
ATOM    112  HA  ARG A   8       5.497  -7.560  -7.794  1.00  0.00      A    H
ATOM    113  CB  ARG A   8       4.930  -5.459  -8.278  1.00  0.00      A    C
ATOM    114  HB1 ARG A   8       5.300  -4.739  -9.039  1.00  0.00      A    H
ATOM    115  HB2 ARG A   8       3.865  -5.678  -8.503  1.00  0.00      A    H
ATOM    116  CG  ARG A   8       5.119  -4.863  -6.872  1.00  0.00      A    C
ATOM    117  HG1 ARG A   8       4.528  -5.413  -6.108  1.00  0.00      A    H
ATOM    118  HG2 ARG A   8       6.206  -4.816  -6.648  1.00  0.00      A    H
ATOM    119  CD  ARG A   8       4.571  -3.389  -6.899  1.00  0.00      A    C
ATOM    120  HD1 ARG A   8       3.462  -3.364  -6.959  1.00  0.00      A    H
ATOM    121  HD2 ARG A   8       4.826  -2.891  -5.940  1.00  0.00      A    H
ATOM    122  NE  ARG A   8       5.241  -2.600  -8.024  1.00  0.00      A    N
ATOM    123  HE  ARG A   8       6.079  -3.029  -8.361  1.00  0.00      A    H
ATOM    124  CZ  ARG A   8       4.845  -1.374  -8.435  1.00  0.00      A    C
ATOM    125  NH1 ARG A   8       3.820  -0.754  -7.872  1.00  0.00      A    N
ATOM    126 HH11 ARG A   8       3.170  -1.315  -7.360  1.00  0.00      A    H
ATOM    127 HH12 ARG A   8       3.610   0.220  -7.952  1.00  0.00      A    H
ATOM    128  NH2 ARG A   8       5.553  -0.783  -9.372  1.00  0.00      A    N
ATOM    129 HH21 ARG A   8       6.214  -1.324  -9.893  1.00  0.00      A    H
ATOM    130 HH22 ARG A   8       5.216   0.088  -9.731  1.00  0.00      A    H
ATOM    131  C   ARG A   8       5.502  -7.385  -9.831  1.00  0.00      A    C
ATOM    132  O   ARG A   8       4.659  -8.219  -9.978  1.00  0.00      A    O
ATOM    133  N   SER A   9       6.131  -6.781 -10.889  1.00  0.00      A    N
ATOM    134  HN  SER A   9       6.714  -6.009 -10.651  1.00  0.00      A    H
ATOM    135  CA  SER A   9       6.042  -7.199 -12.209  1.00  0.00      A    C
ATOM    136  HA  SER A   9       5.002  -7.271 -12.491  1.00  0.00      A    H
ATOM    137  CB  SER A   9       6.581  -6.159 -13.183  1.00  0.00      A    C
ATOM    138  HB1 SER A   9       6.568  -6.414 -14.264  1.00  0.00      A    H
ATOM    139  HB2 SER A   9       5.992  -5.217 -13.160  1.00  0.00      A    H
ATOM    140  OG  SER A   9       7.962  -5.827 -12.788  1.00  0.00      A    O
ATOM    141  HG1 SER A   9       8.071  -4.947 -13.156  1.00  0.00      A    H
ATOM    142  C   SER A   9       6.749  -8.539 -12.426  1.00  0.00      A    C
ATOM    143  O   SER A   9       6.424  -9.373 -13.217  1.00  0.00      A    O
ATOM    144  N   GLN A  10       7.676  -8.890 -11.561  1.00  0.00      A    N
ATOM    145  HN  GLN A  10       7.877  -8.190 -10.880  1.00  0.00      A    H
ATOM    146  CA  GLN A  10       8.264 -10.173 -11.506  1.00  0.00      A    C
ATOM    147  HA  GLN A  10       8.294 -10.477 -12.542  1.00  0.00      A    H
ATOM    148  CB  GLN A  10       9.687 -10.029 -10.928  1.00  0.00      A    C
ATOM    149  HB1 GLN A  10       9.643  -9.738  -9.856  1.00  0.00      A    H
ATOM    150  HB2 GLN A  10      10.124 -11.049 -10.996  1.00  0.00      A    H
ATOM    151  CG  GLN A  10      10.658  -9.233 -11.787  1.00  0.00      A    C
ATOM    152  HG1 GLN A  10      10.833  -9.613 -12.817  1.00  0.00      A    H
ATOM    153  HG2 GLN A  10      10.202  -8.250 -12.033  1.00  0.00      A    H
ATOM    154  CD  GLN A  10      12.039  -8.990 -11.063  1.00  0.00      A    C
ATOM    155  OE1 GLN A  10      12.960  -9.841 -11.094  1.00  0.00      A    O
ATOM    156  NE2 GLN A  10      12.116  -7.823 -10.372  1.00  0.00      A    N
ATOM    157 HE21 GLN A  10      13.027  -7.545 -10.066  1.00  0.00      A    H
ATOM    158 HE22 GLN A  10      11.286  -7.271 -10.450  1.00  0.00      A    H
ATOM    159  C   GLN A  10       7.468 -11.279 -10.726  1.00  0.00      A    C
ATOM    160  O   GLN A  10       7.887 -12.430 -10.640  1.00  0.00      A    O
ATOM    161  N   GLY A  11       6.382 -10.786  -9.972  1.00  0.00      A    N
ATOM    162  HN  GLY A  11       5.943  -9.922 -10.208  1.00  0.00      A    H
ATOM    163  CA  GLY A  11       5.555 -11.666  -9.130  1.00  0.00      A    C
ATOM    164  HA1 GLY A  11       4.676 -11.117  -8.825  1.00  0.00      A    H
ATOM    165  HA2 GLY A  11       5.244 -12.519  -9.715  1.00  0.00      A    H
ATOM    166  C   GLY A  11       6.184 -12.111  -7.763  1.00  0.00      A    C
ATOM    167  O   GLY A  11       5.891 -13.155  -7.185  1.00  0.00      A    O
ATOM    168  N   ALA A  12       7.130 -11.281  -7.199  1.00  0.00      A    N
ATOM    169  HN  ALA A  12       7.379 -10.382  -7.551  1.00  0.00      A    H
ATOM    170  CA  ALA A  12       7.973 -11.731  -6.111  1.00  0.00      A    C
ATOM    171  HA  ALA A  12       7.699 -12.722  -5.780  1.00  0.00      A    H
ATOM    172  CB  ALA A  12       9.402 -11.696  -6.570  1.00  0.00      A    C
ATOM    173  HB1 ALA A  12      10.076 -12.139  -5.806  1.00  0.00      A    H
ATOM    174  HB2 ALA A  12       9.493 -12.283  -7.509  1.00  0.00      A    H
ATOM    175  HB3 ALA A  12       9.783 -10.658  -6.683  1.00  0.00      A    H
ATOM    176  C   ALA A  12       7.718 -11.050  -4.738  1.00  0.00      A    C
ATOM    177  O   ALA A  12       8.130 -11.590  -3.699  1.00  0.00      A    O
ATOM    178  N   VAL A  13       6.999  -9.943  -4.713  1.00  0.00      A    N
ATOM    179  HN  VAL A  13       6.594  -9.604  -5.559  1.00  0.00      A    H
ATOM    180  CA  VAL A  13       6.916  -9.135  -3.462  1.00  0.00      A    C
ATOM    181  HA  VAL A  13       7.433  -9.674  -2.681  1.00  0.00      A    H
ATOM    182  CB  VAL A  13       7.587  -7.735  -3.603  1.00  0.00      A    C
ATOM    183  HB  VAL A  13       8.479  -7.874  -4.251  1.00  0.00      A    H
ATOM    184  CG1 VAL A  13       6.662  -6.694  -4.309  1.00  0.00      A    C
ATOM    185 HG11 VAL A  13       6.022  -7.165  -5.086  1.00  0.00      A    H
ATOM    186 HG12 VAL A  13       5.982  -6.294  -3.526  1.00  0.00      A    H
ATOM    187 HG13 VAL A  13       7.252  -5.897  -4.809  1.00  0.00      A    H
ATOM    188  CG2 VAL A  13       7.997  -7.336  -2.166  1.00  0.00      A    C
ATOM    189 HG21 VAL A  13       7.198  -6.943  -1.502  1.00  0.00      A    H
ATOM    190 HG22 VAL A  13       8.479  -8.241  -1.737  1.00  0.00      A    H
ATOM    191 HG23 VAL A  13       8.855  -6.631  -2.130  1.00  0.00      A    H
ATOM    192  C   VAL A  13       5.485  -9.125  -3.090  1.00  0.00      A    C
ATOM    193  O   VAL A  13       4.738  -9.553  -3.953  1.00  0.00      A    O
ATOM    194  N   THR A  14       5.109  -8.814  -1.830  1.00  0.00      A    N
ATOM    195  HN  THR A  14       5.701  -8.453  -1.114  1.00  0.00      A    H
ATOM    196  CA  THR A  14       3.773  -9.084  -1.282  1.00  0.00      A    C
ATOM    197  HA  THR A  14       3.229  -9.825  -1.848  1.00  0.00      A    H
ATOM    198  CB  THR A  14       3.792  -9.750   0.073  1.00  0.00      A    C
ATOM    199  HB  THR A  14       2.801  -9.901   0.550  1.00  0.00      A    H
ATOM    200  OG1 THR A  14       4.578  -9.112   1.098  1.00  0.00      A    O
ATOM    201  HG1 THR A  14       4.993  -9.856   1.542  1.00  0.00      A    H
ATOM    202  CG2 THR A  14       4.438 -11.088  -0.167  1.00  0.00      A    C
ATOM    203 HG21 THR A  14       4.149 -11.907   0.526  1.00  0.00      A    H
ATOM    204 HG22 THR A  14       4.287 -11.405  -1.221  1.00  0.00      A    H
ATOM    205 HG23 THR A  14       5.541 -10.957  -0.195  1.00  0.00      A    H
ATOM    206  C   THR A  14       2.956  -7.783  -1.208  1.00  0.00      A    C
ATOM    207  O   THR A  14       3.489  -6.680  -1.078  1.00  0.00      A    O
ATOM    208  N   PRO A  15       1.564  -7.853  -1.217  1.00  0.00      A    N
ATOM    209  CD  PRO A  15       0.807  -8.986  -1.800  1.00  0.00      A    C
ATOM    210  HD1 PRO A  15       0.456  -9.641  -0.974  1.00  0.00      A    H
ATOM    211  HD2 PRO A  15       1.368  -9.604  -2.533  1.00  0.00      A    H
ATOM    212  CA  PRO A  15       0.651  -6.751  -1.042  1.00  0.00      A    C
ATOM    213  HA  PRO A  15       0.981  -5.909  -1.632  1.00  0.00      A    H
ATOM    214  CB  PRO A  15      -0.775  -7.332  -1.284  1.00  0.00      A    C
ATOM    215  HB1 PRO A  15      -1.221  -7.788  -0.375  1.00  0.00      A    H
ATOM    216  HB2 PRO A  15      -1.519  -6.626  -1.710  1.00  0.00      A    H
ATOM    217  CG  PRO A  15      -0.518  -8.454  -2.281  1.00  0.00      A    C
ATOM    218  HG1 PRO A  15      -1.377  -9.157  -2.313  1.00  0.00      A    H
ATOM    219  HG2 PRO A  15      -0.268  -8.006  -3.267  1.00  0.00      A    H
ATOM    220  C   PRO A  15       0.661  -6.139   0.399  1.00  0.00      A    C
ATOM    221  O   PRO A  15       1.490  -6.466   1.302  1.00  0.00      A    O
ATOM    222  N   ILE A  16      -0.242  -5.151   0.639  1.00  0.00      A    N
ATOM    223  HN  ILE A  16      -0.989  -4.938   0.015  1.00  0.00      A    H
ATOM    224  CA  ILE A  16      -0.324  -4.434   1.886  1.00  0.00      A    C
ATOM    225  HA  ILE A  16       0.690  -4.097   2.039  1.00  0.00      A    H
ATOM    226  CB  ILE A  16      -1.274  -3.262   1.852  1.00  0.00      A    C
ATOM    227  HB  ILE A  16      -2.320  -3.627   1.928  1.00  0.00      A    H
ATOM    228  CG2 ILE A  16      -1.081  -2.322   3.022  1.00  0.00      A    C
ATOM    229 HG21 ILE A  16      -1.933  -1.609   3.065  1.00  0.00      A    H
ATOM    230 HG22 ILE A  16      -1.364  -2.749   4.008  1.00  0.00      A    H
ATOM    231 HG23 ILE A  16      -0.113  -1.778   3.050  1.00  0.00      A    H
ATOM    232  CG1 ILE A  16      -1.292  -2.513   0.545  1.00  0.00      A    C
ATOM    233 HG11 ILE A  16      -1.839  -3.228  -0.106  1.00  0.00      A    H
ATOM    234 HG12 ILE A  16      -2.019  -1.678   0.637  1.00  0.00      A    H
ATOM    235  CD  ILE A  16       0.007  -2.051  -0.083  1.00  0.00      A    C
ATOM    236  HD1 ILE A  16       0.626  -2.955  -0.270  1.00  0.00      A    H
ATOM    237  HD2 ILE A  16      -0.223  -1.488  -1.013  1.00  0.00      A    H
ATOM    238  HD3 ILE A  16       0.619  -1.380   0.557  1.00  0.00      A    H
ATOM    239  C   ILE A  16      -0.729  -5.371   3.066  1.00  0.00      A    C
ATOM    240  O   ILE A  16      -1.669  -6.216   3.115  1.00  0.00      A    O
ATOM    241  N   LYS A  17       0.049  -5.228   4.176  1.00  0.00      A    N
ATOM    242  HN  LYS A  17       0.794  -4.565   4.170  1.00  0.00      A    H
ATOM    243  CA  LYS A  17      -0.188  -5.924   5.380  1.00  0.00      A    C
ATOM    244  HA  LYS A  17      -0.963  -6.667   5.256  1.00  0.00      A    H
ATOM    245  CB  LYS A  17       1.110  -6.620   5.790  1.00  0.00      A    C
ATOM    246  HB1 LYS A  17       1.970  -5.927   5.910  1.00  0.00      A    H
ATOM    247  HB2 LYS A  17       0.827  -7.215   6.684  1.00  0.00      A    H
ATOM    248  CG  LYS A  17       1.729  -7.693   4.920  1.00  0.00      A    C
ATOM    249  HG1 LYS A  17       1.039  -8.563   4.927  1.00  0.00      A    H
ATOM    250  HG2 LYS A  17       1.682  -7.251   3.902  1.00  0.00      A    H
ATOM    251  CD  LYS A  17       3.176  -8.044   5.366  1.00  0.00      A    C
ATOM    252  HD1 LYS A  17       3.848  -7.165   5.465  1.00  0.00      A    H
ATOM    253  HD2 LYS A  17       3.113  -8.429   6.406  1.00  0.00      A    H
ATOM    254  CE  LYS A  17       3.814  -9.108   4.397  1.00  0.00      A    C
ATOM    255  HE1 LYS A  17       3.758  -8.855   3.316  1.00  0.00      A    H
ATOM    256  HE2 LYS A  17       4.858  -9.249   4.749  1.00  0.00      A    H
ATOM    257  NZ  LYS A  17       3.118 -10.423   4.666  1.00  0.00      A    N
ATOM    258  HZ1 LYS A  17       2.404 -10.629   3.939  1.00  0.00      A    H
ATOM    259  HZ2 LYS A  17       3.805 -11.179   4.466  1.00  0.00      A    H
ATOM    260  HZ3 LYS A  17       2.815 -10.598   5.645  1.00  0.00      A    H
ATOM    261  C   LYS A  17      -0.702  -4.949   6.388  1.00  0.00      A    C
ATOM    262  O   LYS A  17       0.041  -4.050   6.773  1.00  0.00      A    O
ATOM    263  N   ASN A  18      -2.005  -5.016   6.716  1.00  0.00      A    N
ATOM    264  HN  ASN A  18      -2.591  -5.674   6.250  1.00  0.00      A    H
ATOM    265  CA  ASN A  18      -2.660  -4.103   7.592  1.00  0.00      A    C
ATOM    266  HA  ASN A  18      -2.396  -3.101   7.288  1.00  0.00      A    H
ATOM    267  CB  ASN A  18      -4.149  -4.264   7.269  1.00  0.00      A    C
ATOM    268  HB1 ASN A  18      -4.266  -4.110   6.175  1.00  0.00      A    H
ATOM    269  HB2 ASN A  18      -4.467  -5.266   7.629  1.00  0.00      A    H
ATOM    270  CG  ASN A  18      -4.989  -3.307   8.061  1.00  0.00      A    C
ATOM    271  OD1 ASN A  18      -5.739  -3.803   8.856  1.00  0.00      A    O
ATOM    272  ND2 ASN A  18      -4.857  -1.952   7.923  1.00  0.00      A    N
ATOM    273 HD21 ASN A  18      -5.253  -1.423   8.673  1.00  0.00      A    H
ATOM    274 HD22 ASN A  18      -4.418  -1.568   7.110  1.00  0.00      A    H
ATOM    275  C   ASN A  18      -2.233  -4.315   9.068  1.00  0.00      A    C
ATOM    276  O   ASN A  18      -2.268  -5.370   9.634  1.00  0.00      A    O
ATOM    277  N   GLN A  19      -1.888  -3.199   9.721  1.00  0.00      A    N
ATOM    278  HN  GLN A  19      -1.841  -2.387   9.143  1.00  0.00      A    H
ATOM    279  CA  GLN A  19      -1.644  -3.014  11.136  1.00  0.00      A    C
ATOM    280  HA  GLN A  19      -1.175  -3.940  11.433  1.00  0.00      A    H
ATOM    281  CB  GLN A  19      -0.615  -1.882  11.478  1.00  0.00      A    C
ATOM    282  HB1 GLN A  19      -0.337  -1.846  12.553  1.00  0.00      A    H
ATOM    283  HB2 GLN A  19       0.375  -2.212  11.098  1.00  0.00      A    H
ATOM    284  CG  GLN A  19      -1.090  -0.525  10.965  1.00  0.00      A    C
ATOM    285  HG1 GLN A  19      -1.443  -0.516   9.912  1.00  0.00      A    H
ATOM    286  HG2 GLN A  19      -1.957  -0.070  11.492  1.00  0.00      A    H
ATOM    287  CD  GLN A  19       0.108   0.383  10.970  1.00  0.00      A    C
ATOM    288  OE1 GLN A  19       0.777   0.603   9.946  1.00  0.00      A    O
ATOM    289  NE2 GLN A  19       0.530   0.758  12.170  1.00  0.00      A    N
ATOM    290 HE21 GLN A  19       1.266   1.435  12.171  1.00  0.00      A    H
ATOM    291 HE22 GLN A  19      -0.220   0.781  12.832  1.00  0.00      A    H
ATOM    292  C   GLN A  19      -2.895  -3.046  11.978  1.00  0.00      A    C
ATOM    293  O   GLN A  19      -3.941  -3.436  11.496  1.00  0.00      A    O
ATOM    294  N   GLY A  20      -2.791  -2.687  13.253  1.00  0.00      A    N
ATOM    295  HN  GLY A  20      -1.968  -2.405  13.741  1.00  0.00      A    H
ATOM    296  CA  GLY A  20      -3.964  -2.563  14.154  1.00  0.00      A    C
ATOM    297  HA1 GLY A  20      -4.667  -1.798  13.861  1.00  0.00      A    H
ATOM    298  HA2 GLY A  20      -4.331  -3.564  14.328  1.00  0.00      A    H
ATOM    299  C   GLY A  20      -3.535  -2.103  15.474  1.00  0.00      A    C
ATOM    300  O   GLY A  20      -2.716  -1.196  15.649  1.00  0.00      A    O
ATOM    301  N   GLN A  21      -3.986  -2.809  16.522  1.00  0.00      A    N
ATOM    302  HN  GLN A  21      -4.524  -3.645  16.440  1.00  0.00      A    H
ATOM    303  CA  GLN A  21      -3.874  -2.455  17.953  1.00  0.00      A    C
ATOM    304  HA  GLN A  21      -4.085  -1.402  18.065  1.00  0.00      A    H
ATOM    305  CB  GLN A  21      -4.930  -3.277  18.690  1.00  0.00      A    C
ATOM    306  HB1 GLN A  21      -5.837  -3.046  18.092  1.00  0.00      A    H
ATOM    307  HB2 GLN A  21      -4.620  -4.339  18.596  1.00  0.00      A    H
ATOM    308  CG  GLN A  21      -4.987  -2.931  20.212  1.00  0.00      A    C
ATOM    309  HG1 GLN A  21      -4.187  -3.322  20.876  1.00  0.00      A    H
ATOM    310  HG2 GLN A  21      -5.055  -1.859  20.495  1.00  0.00      A    H
ATOM    311  CD  GLN A  21      -6.273  -3.527  20.841  1.00  0.00      A    C
ATOM    312  OE1 GLN A  21      -6.187  -4.147  21.914  1.00  0.00      A    O
ATOM    313  NE2 GLN A  21      -7.467  -3.137  20.278  1.00  0.00      A    N
ATOM    314 HE21 GLN A  21      -8.214  -3.301  20.922  1.00  0.00      A    H
ATOM    315 HE22 GLN A  21      -7.584  -2.361  19.659  1.00  0.00      A    H
ATOM    316  C   GLN A  21      -2.429  -2.634  18.398  1.00  0.00      A    C
ATOM    317  O   GLN A  21      -1.875  -1.788  19.085  1.00  0.00      A    O
ATOM    318  N   CYS A  22      -1.698  -3.650  17.952  1.00  0.00      A    N
ATOM    319  HN  CYS A  22      -2.223  -4.388  17.536  1.00  0.00      A    H
ATOM    320  CA  CYS A  22      -0.255  -3.718  17.901  1.00  0.00      A    C
ATOM    321  HA  CYS A  22       0.270  -3.055  18.572  1.00  0.00      A    H
ATOM    322  CB  CYS A  22       0.193  -5.099  18.263  1.00  0.00      A    C
ATOM    323  HB1 CYS A  22      -0.551  -5.848  17.918  1.00  0.00      A    H
ATOM    324  HB2 CYS A  22       1.118  -5.241  17.664  1.00  0.00      A    H
ATOM    325  SG  CYS A  22       0.729  -5.356  20.010  1.00  0.00      A    S
ATOM    326  C   CYS A  22       0.220  -3.281  16.508  1.00  0.00      A    C
ATOM    327  O   CYS A  22       0.083  -4.027  15.543  1.00  0.00      A    O
ATOM    328  N   GLY A  23       0.709  -2.084  16.410  1.00  0.00      A    N
ATOM    329  HN  GLY A  23       0.830  -1.421  17.145  1.00  0.00      A    H
ATOM    330  CA  GLY A  23       0.980  -1.489  15.179  1.00  0.00      A    C
ATOM    331  HA1 GLY A  23       0.383  -1.936  14.398  1.00  0.00      A    H
ATOM    332  HA2 GLY A  23       0.852  -0.419  15.241  1.00  0.00      A    H
ATOM    333  C   GLY A  23       2.411  -1.684  14.746  1.00  0.00      A    C
ATOM    334  O   GLY A  23       3.230  -0.809  14.599  1.00  0.00      A    O
ATOM    335  N   CYS A  24       2.808  -2.990  14.509  1.00  0.00      A    N
ATOM    336  HN  CYS A  24       2.111  -3.701  14.478  1.00  0.00      A    H
ATOM    337  CA  CYS A  24       4.163  -3.457  14.463  1.00  0.00      A    C
ATOM    338  HA  CYS A  24       4.712  -2.723  15.035  1.00  0.00      A    H
ATOM    339  CB  CYS A  24       4.281  -4.879  14.959  1.00  0.00      A    C
ATOM    340  HB1 CYS A  24       3.525  -5.537  14.480  1.00  0.00      A    H
ATOM    341  HB2 CYS A  24       5.251  -5.286  14.601  1.00  0.00      A    H
ATOM    342  SG  CYS A  24       4.256  -4.933  16.804  1.00  0.00      A    S
ATOM    343  HG1 CYS A  24       3.258  -5.804  16.807  1.00  0.00      A    H
ATOM    344  C   CYS A  24       4.664  -3.509  12.992  1.00  0.00      A    C
ATOM    345  O   CYS A  24       4.863  -4.479  12.304  1.00  0.00      A    O
ATOM    346  N   CYS A  25       4.870  -2.302  12.478  1.00  0.00      A    N
ATOM    347  HN  CYS A  25       4.605  -1.503  13.013  1.00  0.00      A    H
ATOM    348  CA  CYS A  25       5.341  -2.006  11.159  1.00  0.00      A    C
ATOM    349  HA  CYS A  25       4.555  -2.398  10.531  1.00  0.00      A    H
ATOM    350  CB  CYS A  25       5.279  -0.430  11.117  1.00  0.00      A    C
ATOM    351  HB1 CYS A  25       5.365  -0.196  10.034  1.00  0.00      A    H
ATOM    352  HB2 CYS A  25       4.223  -0.206  11.382  1.00  0.00      A    H
ATOM    353  SG  CYS A  25       6.587   0.435  12.171  1.00  0.00      A    S
ATOM    354  C   CYS A  25       6.601  -2.720  10.691  1.00  0.00      A    C
ATOM    355  O   CYS A  25       6.768  -3.203   9.582  1.00  0.00      A    O
ATOM    356  N   TRP A  26       7.567  -2.850  11.641  1.00  0.00      A    N
ATOM    357  HN  TRP A  26       7.272  -2.365  12.460  1.00  0.00      A    H
ATOM    358  CA  TRP A  26       8.818  -3.601  11.663  1.00  0.00      A    C
ATOM    359  HA  TRP A  26       9.478  -3.178  10.921  1.00  0.00      A    H
ATOM    360  CB  TRP A  26       9.560  -3.457  13.059  1.00  0.00      A    C
ATOM    361  HB1 TRP A  26      10.526  -4.005  13.107  1.00  0.00      A    H
ATOM    362  HB2 TRP A  26       9.817  -2.376  13.054  1.00  0.00      A    H
ATOM    363  CG  TRP A  26       8.847  -3.807  14.356  1.00  0.00      A    C
ATOM    364  CD1 TRP A  26       8.921  -4.982  15.024  1.00  0.00      A    C
ATOM    365  HD1 TRP A  26       9.527  -5.785  14.631  1.00  0.00      A    H
ATOM    366  NE1 TRP A  26       8.243  -4.868  16.192  1.00  0.00      A    N
ATOM    367  HE1 TRP A  26       8.106  -5.642  16.771  1.00  0.00      A    H
ATOM    368  CE2 TRP A  26       7.673  -3.639  16.256  1.00  0.00      A    C
ATOM    369  CD2 TRP A  26       8.082  -2.928  15.095  1.00  0.00      A    C
ATOM    370  CE3 TRP A  26       7.675  -1.571  14.970  1.00  0.00      A    C
ATOM    371  HE3 TRP A  26       8.051  -1.051  14.101  1.00  0.00      A    H
ATOM    372  CZ3 TRP A  26       6.782  -1.038  15.910  1.00  0.00      A    C
ATOM    373  HZ3 TRP A  26       6.392  -0.032  15.851  1.00  0.00      A    H
ATOM    374  CZ2 TRP A  26       6.885  -3.047  17.193  1.00  0.00      A    C
ATOM    375  HZ2 TRP A  26       6.648  -3.679  18.036  1.00  0.00      A    H
ATOM    376  CH2 TRP A  26       6.427  -1.725  17.079  1.00  0.00      A    C
ATOM    377  HH2 TRP A  26       5.723  -1.352  17.808  1.00  0.00      A    H
ATOM    378  C   TRP A  26       8.545  -5.069  11.369  1.00  0.00      A    C
ATOM    379  O   TRP A  26       9.232  -5.628  10.564  1.00  0.00      A    O
ATOM    380  N   ALA A  27       7.569  -5.800  12.016  1.00  0.00      A    N
ATOM    381  HN  ALA A  27       7.138  -5.483  12.857  1.00  0.00      A    H
ATOM    382  CA  ALA A  27       7.155  -7.150  11.659  1.00  0.00      A    C
ATOM    383  HA  ALA A  27       8.021  -7.791  11.740  1.00  0.00      A    H
ATOM    384  CB  ALA A  27       6.011  -7.660  12.657  1.00  0.00      A    C
ATOM    385  HB1 ALA A  27       6.466  -7.624  13.670  1.00  0.00      A    H
ATOM    386  HB2 ALA A  27       5.076  -7.061  12.622  1.00  0.00      A    H
ATOM    387  HB3 ALA A  27       5.699  -8.700  12.423  1.00  0.00      A    H
ATOM    388  C   ALA A  27       6.656  -7.285  10.208  1.00  0.00      A    C
ATOM    389  O   ALA A  27       7.084  -8.166   9.454  1.00  0.00      A    O
ATOM    390  N   PHE A  28       5.701  -6.456   9.770  1.00  0.00      A    N
ATOM    391  HN  PHE A  28       5.393  -5.770  10.425  1.00  0.00      A    H
ATOM    392  CA  PHE A  28       5.196  -6.431   8.418  1.00  0.00      A    C
ATOM    393  HA  PHE A  28       4.745  -7.401   8.267  1.00  0.00      A    H
ATOM    394  CB  PHE A  28       4.177  -5.334   8.313  1.00  0.00      A    C
ATOM    395  HB1 PHE A  28       4.543  -4.340   8.646  1.00  0.00      A    H
ATOM    396  HB2 PHE A  28       3.936  -5.258   7.231  1.00  0.00      A    H
ATOM    397  CG  PHE A  28       2.931  -5.634   9.116  1.00  0.00      A    C
ATOM    398  CD1 PHE A  28       2.569  -4.696  10.069  1.00  0.00      A    C
ATOM    399  HD1 PHE A  28       3.104  -3.762  10.154  1.00  0.00      A    H
ATOM    400  CE1 PHE A  28       1.521  -4.971  11.026  1.00  0.00      A    C
ATOM    401  HE1 PHE A  28       1.376  -4.169  11.734  1.00  0.00      A    H
ATOM    402  CZ  PHE A  28       0.710  -6.040  10.843  1.00  0.00      A    C
ATOM    403  HZ  PHE A  28      -0.126  -6.251  11.493  1.00  0.00      A    H
ATOM    404  CD2 PHE A  28       2.202  -6.800   9.028  1.00  0.00      A    C
ATOM    405  HD2 PHE A  28       2.446  -7.502   8.245  1.00  0.00      A    H
ATOM    406  CE2 PHE A  28       1.000  -6.933   9.802  1.00  0.00      A    C
ATOM    407  HE2 PHE A  28       0.475  -7.876   9.780  1.00  0.00      A    H
ATOM    408  C   PHE A  28       6.230  -6.160   7.363  1.00  0.00      A    C
ATOM    409  O   PHE A  28       6.236  -6.900   6.401  1.00  0.00      A    O
ATOM    410  N   ALA A  29       7.090  -5.151   7.500  1.00  0.00      A    N
ATOM    411  HN  ALA A  29       7.013  -4.465   8.219  1.00  0.00      A    H
ATOM    412  CA  ALA A  29       8.138  -4.946   6.590  1.00  0.00      A    C
ATOM    413  HA  ALA A  29       7.702  -4.895   5.603  1.00  0.00      A    H
ATOM    414  CB  ALA A  29       8.746  -3.597   6.881  1.00  0.00      A    C
ATOM    415  HB1 ALA A  29       8.101  -2.714   6.684  1.00  0.00      A    H
ATOM    416  HB2 ALA A  29       9.123  -3.476   7.919  1.00  0.00      A    H
ATOM    417  HB3 ALA A  29       9.673  -3.449   6.287  1.00  0.00      A    H
ATOM    418  C   ALA A  29       9.292  -6.020   6.658  1.00  0.00      A    C
ATOM    419  O   ALA A  29       9.846  -6.380   5.645  1.00  0.00      A    O
ATOM    420  N   ALA A  30       9.535  -6.734   7.867  1.00  0.00      A    N
ATOM    421  HN  ALA A  30       9.075  -6.330   8.654  1.00  0.00      A    H
ATOM    422  CA  ALA A  30      10.644  -7.711   8.082  1.00  0.00      A    C
ATOM    423  HA  ALA A  30      11.545  -7.369   7.595  1.00  0.00      A    H
ATOM    424  CB  ALA A  30      10.844  -8.009   9.620  1.00  0.00      A    C
ATOM    425  HB1 ALA A  30      11.662  -8.739   9.800  1.00  0.00      A    H
ATOM    426  HB2 ALA A  30      11.076  -7.004  10.034  1.00  0.00      A    H
ATOM    427  HB3 ALA A  30       9.912  -8.275  10.163  1.00  0.00      A    H
ATOM    428  C   ALA A  30      10.275  -8.986   7.433  1.00  0.00      A    C
ATOM    429  O   ALA A  30      11.037  -9.704   6.780  1.00  0.00      A    O
ATOM    430  N   ILE A  31       8.975  -9.231   7.450  1.00  0.00      A    N
ATOM    431  HN  ILE A  31       8.458  -8.642   8.066  1.00  0.00      A    H
ATOM    432  CA  ILE A  31       8.336 -10.362   6.822  1.00  0.00      A    C
ATOM    433  HA  ILE A  31       9.013 -11.198   6.911  1.00  0.00      A    H
ATOM    434  CB  ILE A  31       7.007 -10.772   7.646  1.00  0.00      A    C
ATOM    435  HB  ILE A  31       6.307  -9.926   7.818  1.00  0.00      A    H
ATOM    436  CG2 ILE A  31       6.176 -11.946   7.041  1.00  0.00      A    C
ATOM    437 HG21 ILE A  31       5.490 -12.377   7.802  1.00  0.00      A    H
ATOM    438 HG22 ILE A  31       5.505 -11.614   6.220  1.00  0.00      A    H
ATOM    439 HG23 ILE A  31       6.887 -12.735   6.717  1.00  0.00      A    H
ATOM    440  CG1 ILE A  31       7.493 -11.264   9.036  1.00  0.00      A    C
ATOM    441 HG11 ILE A  31       7.819 -10.414   9.672  1.00  0.00      A    H
ATOM    442 HG12 ILE A  31       6.671 -11.754   9.600  1.00  0.00      A    H
ATOM    443  CD  ILE A  31       8.658 -12.315   9.055  1.00  0.00      A    C
ATOM    444  HD1 ILE A  31       9.651 -11.921   8.749  1.00  0.00      A    H
ATOM    445  HD2 ILE A  31       8.688 -12.722  10.089  1.00  0.00      A    H
ATOM    446  HD3 ILE A  31       8.461 -13.143   8.342  1.00  0.00      A    H
ATOM    447  C   ILE A  31       8.077 -10.215   5.333  1.00  0.00      A    C
ATOM    448  O   ILE A  31       8.457 -11.039   4.549  1.00  0.00      A    O
ATOM    449  N   ALA A  32       7.654  -9.008   4.902  1.00  0.00      A    N
ATOM    450  HN  ALA A  32       7.373  -8.206   5.423  1.00  0.00      A    H
ATOM    451  CA  ALA A  32       7.691  -8.597   3.515  1.00  0.00      A    C
ATOM    452  HA  ALA A  32       6.906  -9.193   3.074  1.00  0.00      A    H
ATOM    453  CB  ALA A  32       7.497  -7.045   3.268  1.00  0.00      A    C
ATOM    454  HB1 ALA A  32       8.312  -6.469   3.756  1.00  0.00      A    H
ATOM    455  HB2 ALA A  32       7.319  -6.856   2.187  1.00  0.00      A    H
ATOM    456  HB3 ALA A  32       6.534  -6.785   3.757  1.00  0.00      A    H
ATOM    457  C   ALA A  32       8.978  -9.021   2.788  1.00  0.00      A    C
ATOM    458  O   ALA A  32       9.016  -9.668   1.743  1.00  0.00      A    O
ATOM    459  N   ALA A  33      10.167  -8.633   3.283  1.00  0.00      A    N
ATOM    460  HN  ALA A  33      10.154  -7.993   4.047  1.00  0.00      A    H
ATOM    461  CA  ALA A  33      11.451  -9.061   2.744  1.00  0.00      A    C
ATOM    462  HA  ALA A  33      11.505  -8.689   1.732  1.00  0.00      A    H
ATOM    463  CB  ALA A  33      12.548  -8.490   3.679  1.00  0.00      A    C
ATOM    464  HB1 ALA A  33      12.487  -7.385   3.584  1.00  0.00      A    H
ATOM    465  HB2 ALA A  33      12.289  -8.836   4.702  1.00  0.00      A    H
ATOM    466  HB3 ALA A  33      13.559  -8.830   3.368  1.00  0.00      A    H
ATOM    467  C   ALA A  33      11.704 -10.536   2.785  1.00  0.00      A    C
ATOM    468  O   ALA A  33      12.271 -11.111   1.851  1.00  0.00      A    O
ATOM    469  N   THR A  34      11.335 -11.153   3.892  1.00  0.00      A    N
ATOM    470  HN  THR A  34      11.039 -10.641   4.695  1.00  0.00      A    H
ATOM    471  CA  THR A  34      11.606 -12.534   4.168  1.00  0.00      A    C
ATOM    472  HA  THR A  34      12.670 -12.697   4.082  1.00  0.00      A    H
ATOM    473  CB  THR A  34      11.366 -12.948   5.630  1.00  0.00      A    C
ATOM    474  HB  THR A  34      10.330 -12.746   5.976  1.00  0.00      A    H
ATOM    475  OG1 THR A  34      12.217 -12.065   6.333  1.00  0.00      A    O
ATOM    476  HG1 THR A  34      11.757 -11.309   6.704  1.00  0.00      A    H
ATOM    477  CG2 THR A  34      11.832 -14.426   5.919  1.00  0.00      A    C
ATOM    478 HG21 THR A  34      12.917 -14.531   5.702  1.00  0.00      A    H
ATOM    479 HG22 THR A  34      11.506 -14.580   6.969  1.00  0.00      A    H
ATOM    480 HG23 THR A  34      11.332 -15.199   5.297  1.00  0.00      A    H
ATOM    481  C   THR A  34      10.825 -13.507   3.233  1.00  0.00      A    C
ATOM    482  O   THR A  34      11.305 -14.496   2.671  1.00  0.00      A    O
ATOM    483  N   GLU A  35       9.550 -13.141   2.931  1.00  0.00      A    N
ATOM    484  HN  GLU A  35       9.184 -12.325   3.370  1.00  0.00      A    H
ATOM    485  CA  GLU A  35       8.676 -13.642   1.901  1.00  0.00      A    C
ATOM    486  HA  GLU A  35       8.525 -14.667   2.207  1.00  0.00      A    H
ATOM    487  CB  GLU A  35       7.283 -12.908   1.835  1.00  0.00      A    C
ATOM    488  HB1 GLU A  35       7.451 -11.810   1.851  1.00  0.00      A    H
ATOM    489  HB2 GLU A  35       6.704 -13.066   0.900  1.00  0.00      A    H
ATOM    490  CG  GLU A  35       6.441 -13.184   3.099  1.00  0.00      A    C
ATOM    491  HG1 GLU A  35       5.983 -14.195   3.062  1.00  0.00      A    H
ATOM    492  HG2 GLU A  35       7.113 -13.052   3.974  1.00  0.00      A    H
ATOM    493  CD  GLU A  35       5.313 -12.192   3.244  1.00  0.00      A    C
ATOM    494  OE1 GLU A  35       5.385 -11.056   2.724  1.00  0.00      A    O
ATOM    495  OE2 GLU A  35       4.281 -12.561   3.864  1.00  0.00      A    O
ATOM    496  C   GLU A  35       9.375 -13.509   0.540  1.00  0.00      A    C
ATOM    497  O   GLU A  35       9.620 -14.523  -0.164  1.00  0.00      A    O
ATOM    498  N   GLY A  36       9.606 -12.209   0.177  1.00  0.00      A    N
ATOM    499  HN  GLY A  36       9.436 -11.517   0.875  1.00  0.00      A    H
ATOM    500  CA  GLY A  36      10.451 -11.746  -1.044  1.00  0.00      A    C
ATOM    501  HA1 GLY A  36       9.847 -11.913  -1.924  1.00  0.00      A    H
ATOM    502  HA2 GLY A  36      10.746 -10.708  -1.057  1.00  0.00      A    H
ATOM    503  C   GLY A  36      11.667 -12.611  -1.289  1.00  0.00      A    C
ATOM    504  O   GLY A  36      11.781 -13.260  -2.386  1.00  0.00      A    O
ATOM    505  N   ILE A  37      12.557 -12.775  -0.350  1.00  0.00      A    N
ATOM    506  HN  ILE A  37      12.361 -12.379   0.544  1.00  0.00      A    H
ATOM    507  CA  ILE A  37      13.768 -13.518  -0.627  1.00  0.00      A    C
ATOM    508  HA  ILE A  37      14.206 -13.114  -1.528  1.00  0.00      A    H
ATOM    509  CB  ILE A  37      14.798 -13.178   0.452  1.00  0.00      A    C
ATOM    510  HB  ILE A  37      14.641 -12.119   0.747  1.00  0.00      A    H
ATOM    511  CG2 ILE A  37      14.412 -13.841   1.755  1.00  0.00      A    C
ATOM    512 HG21 ILE A  37      14.974 -13.560   2.672  1.00  0.00      A    H
ATOM    513 HG22 ILE A  37      13.345 -13.645   1.993  1.00  0.00      A    H
ATOM    514 HG23 ILE A  37      14.548 -14.942   1.705  1.00  0.00      A    H
ATOM    515  CG1 ILE A  37      16.274 -13.528   0.151  1.00  0.00      A    C
ATOM    516 HG11 ILE A  37      16.858 -13.194   1.035  1.00  0.00      A    H
ATOM    517 HG12 ILE A  37      16.356 -14.636   0.119  1.00  0.00      A    H
ATOM    518  CD  ILE A  37      16.943 -12.798  -1.017  1.00  0.00      A    C
ATOM    519  HD1 ILE A  37      18.029 -13.027  -0.974  1.00  0.00      A    H
ATOM    520  HD2 ILE A  37      16.590 -13.020  -2.047  1.00  0.00      A    H
ATOM    521  HD3 ILE A  37      16.891 -11.695  -0.895  1.00  0.00      A    H
ATOM    522  C   ILE A  37      13.583 -15.056  -0.752  1.00  0.00      A    C
ATOM    523  O   ILE A  37      14.449 -15.789  -1.245  1.00  0.00      A    O
ATOM    524  N   THR A  38      12.390 -15.568  -0.409  1.00  0.00      A    N
ATOM    525  HN  THR A  38      11.664 -14.928  -0.171  1.00  0.00      A    H
ATOM    526  CA  THR A  38      12.095 -17.005  -0.427  1.00  0.00      A    C
ATOM    527  HA  THR A  38      13.000 -17.522  -0.143  1.00  0.00      A    H
ATOM    528  CB  THR A  38      11.019 -17.489   0.518  1.00  0.00      A    C
ATOM    529  HB  THR A  38      10.032 -17.015   0.330  1.00  0.00      A    H
ATOM    530  OG1 THR A  38      11.365 -17.103   1.817  1.00  0.00      A    O
ATOM    531  HG1 THR A  38      11.286 -16.147   1.842  1.00  0.00      A    H
ATOM    532  CG2 THR A  38      10.899 -18.993   0.506  1.00  0.00      A    C
ATOM    533 HG21 THR A  38      10.435 -19.298  -0.456  1.00  0.00      A    H
ATOM    534 HG22 THR A  38      11.911 -19.438   0.392  1.00  0.00      A    H
ATOM    535 HG23 THR A  38      10.319 -19.413   1.356  1.00  0.00      A    H
ATOM    536  C   THR A  38      11.833 -17.382  -1.902  1.00  0.00      A    C
ATOM    537  O   THR A  38      12.303 -18.417  -2.360  1.00  0.00      A    O
ATOM    538  N   GLU A  39      11.149 -16.478  -2.644  1.00  0.00      A    N
ATOM    539  HN  GLU A  39      10.722 -15.655  -2.278  1.00  0.00      A    H
ATOM    540  CA  GLU A  39      10.872 -16.592  -4.090  1.00  0.00      A    C
ATOM    541  HA  GLU A  39      10.356 -17.519  -4.291  1.00  0.00      A    H
ATOM    542  CB  GLU A  39       9.920 -15.398  -4.483  1.00  0.00      A    C
ATOM    543  HB1 GLU A  39       8.959 -15.519  -3.938  1.00  0.00      A    H
ATOM    544  HB2 GLU A  39      10.390 -14.435  -4.191  1.00  0.00      A    H
ATOM    545  CG  GLU A  39       9.633 -15.146  -5.947  1.00  0.00      A    C
ATOM    546  HG1 GLU A  39       8.984 -14.254  -6.081  1.00  0.00      A    H
ATOM    547  HG2 GLU A  39      10.574 -14.876  -6.471  1.00  0.00      A    H
ATOM    548  CD  GLU A  39       8.958 -16.311  -6.604  1.00  0.00      A    C
ATOM    549  OE1 GLU A  39       9.342 -16.631  -7.742  1.00  0.00      A    O
ATOM    550  OE2 GLU A  39       8.116 -16.961  -5.989  1.00  0.00      A    O
ATOM    551  C   GLU A  39      12.119 -16.572  -5.007  1.00  0.00      A    C
ATOM    552  O   GLU A  39      12.182 -17.180  -6.084  1.00  0.00      A    O
ATOM    553  N   ILE A  40      13.086 -15.810  -4.597  1.00  0.00      A    N
ATOM    554  HN  ILE A  40      12.872 -15.261  -3.794  1.00  0.00      A    H
ATOM    555  CA  ILE A  40      14.369 -15.506  -5.268  1.00  0.00      A    C
ATOM    556  HA  ILE A  40      14.184 -15.426  -6.329  1.00  0.00      A    H
ATOM    557  CB  ILE A  40      14.831 -14.102  -4.850  1.00  0.00      A    C
ATOM    558  HB  ILE A  40      15.167 -14.083  -3.791  1.00  0.00      A    H
ATOM    559  CG2 ILE A  40      16.090 -13.779  -5.657  1.00  0.00      A    C
ATOM    560 HG21 ILE A  40      16.029 -14.238  -6.667  1.00  0.00      A    H
ATOM    561 HG22 ILE A  40      16.218 -12.676  -5.614  1.00  0.00      A    H
ATOM    562 HG23 ILE A  40      16.962 -14.224  -5.133  1.00  0.00      A    H
ATOM    563  CG1 ILE A  40      13.790 -12.938  -5.047  1.00  0.00      A    C
ATOM    564 HG11 ILE A  40      13.535 -12.836  -6.124  1.00  0.00      A    H
ATOM    565 HG12 ILE A  40      12.795 -13.069  -4.571  1.00  0.00      A    H
ATOM    566  CD  ILE A  40      14.341 -11.596  -4.537  1.00  0.00      A    C
ATOM    567  HD1 ILE A  40      15.126 -11.880  -3.804  1.00  0.00      A    H
ATOM    568  HD2 ILE A  40      14.750 -11.099  -5.443  1.00  0.00      A    H
ATOM    569  HD3 ILE A  40      13.532 -10.921  -4.184  1.00  0.00      A    H
ATOM    570  C   ILE A  40      15.419 -16.544  -5.095  1.00  0.00      A    C
ATOM    571  O   ILE A  40      15.881 -17.119  -6.097  1.00  0.00      A    O
ATOM    572  N   LYS A  41      15.736 -16.913  -3.840  1.00  0.00      A    N
ATOM    573  HN  LYS A  41      15.376 -16.508  -3.003  1.00  0.00      A    H
ATOM    574  CA  LYS A  41      16.780 -17.878  -3.589  1.00  0.00      A    C
ATOM    575  HA  LYS A  41      17.490 -17.942  -4.400  1.00  0.00      A    H
ATOM    576  CB  LYS A  41      17.609 -17.466  -2.355  1.00  0.00      A    C
ATOM    577  HB1 LYS A  41      17.849 -16.382  -2.309  1.00  0.00      A    H
ATOM    578  HB2 LYS A  41      16.927 -17.588  -1.487  1.00  0.00      A    H
ATOM    579  CG  LYS A  41      18.899 -18.310  -2.048  1.00  0.00      A    C
ATOM    580  HG1 LYS A  41      19.280 -17.755  -1.165  1.00  0.00      A    H
ATOM    581  HG2 LYS A  41      18.492 -19.327  -1.861  1.00  0.00      A    H
ATOM    582  CD  LYS A  41      19.963 -18.248  -3.117  1.00  0.00      A    C
ATOM    583  HD1 LYS A  41      19.389 -18.449  -4.047  1.00  0.00      A    H
ATOM    584  HD2 LYS A  41      20.245 -17.177  -3.198  1.00  0.00      A    H
ATOM    585  CE  LYS A  41      21.201 -19.192  -2.937  1.00  0.00      A    C
ATOM    586  HE1 LYS A  41      20.969 -20.278  -2.904  1.00  0.00      A    H
ATOM    587  HE2 LYS A  41      21.909 -19.038  -3.779  1.00  0.00      A    H
ATOM    588  NZ  LYS A  41      21.838 -18.851  -1.627  1.00  0.00      A    N
ATOM    589  HZ1 LYS A  41      21.237 -19.150  -0.833  1.00  0.00      A    H
ATOM    590  HZ2 LYS A  41      22.732 -19.372  -1.527  1.00  0.00      A    H
ATOM    591  HZ3 LYS A  41      22.110 -17.847  -1.636  1.00  0.00      A    H
ATOM    592  C   LYS A  41      16.226 -19.215  -3.371  1.00  0.00      A    C
ATOM    593  O   LYS A  41      16.516 -20.153  -4.090  1.00  0.00      A    O
ATOM    594  N   THR A  42      15.432 -19.379  -2.305  1.00  0.00      A    N
ATOM    595  HN  THR A  42      15.342 -18.634  -1.649  1.00  0.00      A    H
ATOM    596  CA  THR A  42      15.191 -20.759  -1.858  1.00  0.00      A    C
ATOM    597  HA  THR A  42      16.067 -21.389  -1.858  1.00  0.00      A    H
ATOM    598  CB  THR A  42      14.597 -20.758  -0.468  1.00  0.00      A    C
ATOM    599  HB  THR A  42      13.605 -20.260  -0.424  1.00  0.00      A    H
ATOM    600  OG1 THR A  42      15.459 -20.086   0.370  1.00  0.00      A    O
ATOM    601  HG1 THR A  42      14.909 -19.573   0.967  1.00  0.00      A    H
ATOM    602  CG2 THR A  42      14.558 -22.161   0.040  1.00  0.00      A    C
ATOM    603 HG21 THR A  42      14.349 -22.070   1.128  1.00  0.00      A    H
ATOM    604 HG22 THR A  42      13.978 -22.917  -0.532  1.00  0.00      A    H
ATOM    605 HG23 THR A  42      15.608 -22.496  -0.099  1.00  0.00      A    H
ATOM    606  C   THR A  42      14.188 -21.496  -2.767  1.00  0.00      A    C
ATOM    607  O   THR A  42      14.503 -22.612  -3.244  1.00  0.00      A    O
ATOM    608  N   GLY A  43      13.017 -20.985  -2.970  1.00  0.00      A    N
ATOM    609  HN  GLY A  43      12.794 -20.064  -2.659  1.00  0.00      A    H
ATOM    610  CA  GLY A  43      11.998 -21.780  -3.600  1.00  0.00      A    C
ATOM    611  HA1 GLY A  43      12.448 -22.375  -4.381  1.00  0.00      A    H
ATOM    612  HA2 GLY A  43      11.581 -22.396  -2.817  1.00  0.00      A    H
ATOM    613  C   GLY A  43      10.999 -20.944  -4.298  1.00  0.00      A    C
ATOM    614  O   GLY A  43      11.305 -20.430  -5.340  1.00  0.00      A    O
ATOM    615  N   THR A  44       9.801 -20.726  -3.725  1.00  0.00      A    N
ATOM    616  HN  THR A  44       9.609 -21.270  -2.912  1.00  0.00      A    H
ATOM    617  CA  THR A  44       8.751 -19.962  -4.331  1.00  0.00      A    C
ATOM    618  HA  THR A  44       9.081 -19.265  -5.087  1.00  0.00      A    H
ATOM    619  CB  THR A  44       7.763 -20.874  -5.124  1.00  0.00      A    C
ATOM    620  HB  THR A  44       6.915 -20.194  -5.355  1.00  0.00      A    H
ATOM    621  OG1 THR A  44       7.495 -22.115  -4.429  1.00  0.00      A    O
ATOM    622  HG1 THR A  44       6.959 -21.875  -3.670  1.00  0.00      A    H
ATOM    623  CG2 THR A  44       8.417 -21.307  -6.416  1.00  0.00      A    C
ATOM    624 HG21 THR A  44       7.758 -21.804  -7.160  1.00  0.00      A    H
ATOM    625 HG22 THR A  44       8.903 -20.461  -6.947  1.00  0.00      A    H
ATOM    626 HG23 THR A  44       9.221 -22.045  -6.204  1.00  0.00      A    H
ATOM    627  C   THR A  44       8.059 -19.144  -3.276  1.00  0.00      A    C
ATOM    628  O   THR A  44       8.232 -19.369  -2.087  1.00  0.00      A    O
ATOM    629  N   LEU A  45       7.267 -18.142  -3.699  1.00  0.00      A    N
ATOM    630  HN  LEU A  45       7.341 -17.812  -4.637  1.00  0.00      A    H
ATOM    631  CA  LEU A  45       6.673 -17.295  -2.703  1.00  0.00      A    C
ATOM    632  HA  LEU A  45       7.397 -17.050  -1.941  1.00  0.00      A    H
ATOM    633  CB  LEU A  45       6.068 -16.044  -3.429  1.00  0.00      A    C
ATOM    634  HB1 LEU A  45       6.774 -15.637  -4.185  1.00  0.00      A    H
ATOM    635  HB2 LEU A  45       5.180 -16.445  -3.962  1.00  0.00      A    H
ATOM    636  CG  LEU A  45       5.632 -14.946  -2.458  1.00  0.00      A    C
ATOM    637  HG  LEU A  45       5.249 -15.356  -1.499  1.00  0.00      A    H
ATOM    638  CD1 LEU A  45       6.812 -14.055  -2.139  1.00  0.00      A    C
ATOM    639 HD11 LEU A  45       6.297 -13.127  -1.812  1.00  0.00      A    H
ATOM    640 HD12 LEU A  45       7.350 -14.485  -1.267  1.00  0.00      A    H
ATOM    641 HD13 LEU A  45       7.503 -13.945  -3.002  1.00  0.00      A    H
ATOM    642  CD2 LEU A  45       4.531 -14.212  -3.143  1.00  0.00      A    C
ATOM    643 HD21 LEU A  45       4.040 -13.539  -2.409  1.00  0.00      A    H
ATOM    644 HD22 LEU A  45       4.976 -13.645  -3.989  1.00  0.00      A    H
ATOM    645 HD23 LEU A  45       3.802 -14.956  -3.529  1.00  0.00      A    H
ATOM    646  C   LEU A  45       5.572 -17.997  -2.010  1.00  0.00      A    C
ATOM    647  O   LEU A  45       4.991 -18.908  -2.640  1.00  0.00      A    O
ATOM    648  N   THR A  46       5.283 -17.553  -0.762  1.00  0.00      A    N
ATOM    649  HN  THR A  46       5.670 -16.735  -0.342  1.00  0.00      A    H
ATOM    650  CA  THR A  46       4.235 -18.151   0.001  1.00  0.00      A    C
ATOM    651  HA  THR A  46       3.422 -18.387  -0.670  1.00  0.00      A    H
ATOM    652  CB  THR A  46       4.751 -19.383   0.696  1.00  0.00      A    C
ATOM    653  HB  THR A  46       5.316 -19.938  -0.083  1.00  0.00      A    H
ATOM    654  OG1 THR A  46       3.730 -20.173   1.278  1.00  0.00      A    O
ATOM    655  HG1 THR A  46       4.093 -20.997   1.611  1.00  0.00      A    H
ATOM    656  CG2 THR A  46       5.771 -19.030   1.877  1.00  0.00      A    C
ATOM    657 HG21 THR A  46       6.496 -18.255   1.546  1.00  0.00      A    H
ATOM    658 HG22 THR A  46       5.362 -18.865   2.896  1.00  0.00      A    H
ATOM    659 HG23 THR A  46       6.354 -19.965   2.020  1.00  0.00      A    H
ATOM    660  C   THR A  46       3.766 -17.070   0.991  1.00  0.00      A    C
ATOM    661  O   THR A  46       4.373 -15.980   1.041  1.00  0.00      A    O
ATOM    662  N   SER A  47       2.734 -17.328   1.852  1.00  0.00      A    N
ATOM    663  HN  SER A  47       2.189 -18.155   1.740  1.00  0.00      A    H
ATOM    664  CA  SER A  47       2.178 -16.249   2.731  1.00  0.00      A    C
ATOM    665  HA  SER A  47       2.644 -15.308   2.480  1.00  0.00      A    H
ATOM    666  CB  SER A  47       0.665 -16.020   2.580  1.00  0.00      A    C
ATOM    667  HB1 SER A  47       0.293 -15.980   1.534  1.00  0.00      A    H
ATOM    668  HB2 SER A  47       0.162 -16.848   3.123  1.00  0.00      A    H
ATOM    669  OG  SER A  47       0.256 -14.778   3.174  1.00  0.00      A    O
ATOM    670  HG1 SER A  47      -0.694 -14.792   3.036  1.00  0.00      A    H
ATOM    671  C   SER A  47       2.571 -16.550   4.242  1.00  0.00      A    C
ATOM    672  O   SER A  47       2.063 -17.480   4.819  1.00  0.00      A    O
ATOM    673  N   LEU A  48       3.466 -15.751   4.809  1.00  0.00      A    N
ATOM    674  HN  LEU A  48       3.713 -14.895   4.361  1.00  0.00      A    H
ATOM    675  CA  LEU A  48       4.031 -16.008   6.139  1.00  0.00      A    C
ATOM    676  HA  LEU A  48       3.926 -17.061   6.355  1.00  0.00      A    H
ATOM    677  CB  LEU A  48       5.480 -15.433   6.130  1.00  0.00      A    C
ATOM    678  HB1 LEU A  48       5.458 -14.372   5.800  1.00  0.00      A    H
ATOM    679  HB2 LEU A  48       5.815 -15.469   7.189  1.00  0.00      A    H
ATOM    680  CG  LEU A  48       6.481 -16.338   5.306  1.00  0.00      A    C
ATOM    681  HG  LEU A  48       6.330 -16.167   4.219  1.00  0.00      A    H
ATOM    682  CD1 LEU A  48       7.867 -15.808   5.611  1.00  0.00      A    C
ATOM    683 HD11 LEU A  48       8.718 -16.213   5.023  1.00  0.00      A    H
ATOM    684 HD12 LEU A  48       7.869 -14.711   5.441  1.00  0.00      A    H
ATOM    685 HD13 LEU A  48       8.088 -15.804   6.700  1.00  0.00      A    H
ATOM    686  CD2 LEU A  48       6.455 -17.785   5.769  1.00  0.00      A    C
ATOM    687 HD21 LEU A  48       7.431 -18.280   5.580  1.00  0.00      A    H
ATOM    688 HD22 LEU A  48       6.199 -17.837   6.849  1.00  0.00      A    H
ATOM    689 HD23 LEU A  48       5.625 -18.285   5.226  1.00  0.00      A    H
ATOM    690  C   LEU A  48       3.200 -15.396   7.262  1.00  0.00      A    C
ATOM    691  O   LEU A  48       2.149 -14.857   7.119  1.00  0.00      A    O
ATOM    692  N   SER A  49       3.640 -15.529   8.546  1.00  0.00      A    N
ATOM    693  HN  SER A  49       4.539 -15.941   8.668  1.00  0.00      A    H
ATOM    694  CA  SER A  49       2.988 -15.024   9.741  1.00  0.00      A    C
ATOM    695  HA  SER A  49       1.979 -14.725   9.502  1.00  0.00      A    H
ATOM    696  CB  SER A  49       3.025 -16.016  10.919  1.00  0.00      A    C
ATOM    697  HB1 SER A  49       2.576 -16.981  10.600  1.00  0.00      A    H
ATOM    698  HB2 SER A  49       4.061 -16.229  11.262  1.00  0.00      A    H
ATOM    699  OG  SER A  49       2.244 -15.507  12.057  1.00  0.00      A    O
ATOM    700  HG1 SER A  49       1.306 -15.655  11.919  1.00  0.00      A    H
ATOM    701  C   SER A  49       3.803 -13.827  10.266  1.00  0.00      A    C
ATOM    702  O   SER A  49       5.010 -13.975  10.504  1.00  0.00      A    O
ATOM    703  N   GLU A  50       3.149 -12.689  10.507  1.00  0.00      A    N
ATOM    704  HN  GLU A  50       2.241 -12.526  10.128  1.00  0.00      A    H
ATOM    705  CA  GLU A  50       3.765 -11.649  11.286  1.00  0.00      A    C
ATOM    706  HA  GLU A  50       4.837 -11.776  11.318  1.00  0.00      A    H
ATOM    707  CB  GLU A  50       3.473 -10.256  10.671  1.00  0.00      A    C
ATOM    708  HB1 GLU A  50       2.453  -9.943  10.985  1.00  0.00      A    H
ATOM    709  HB2 GLU A  50       4.043  -9.423  11.136  1.00  0.00      A    H
ATOM    710  CG  GLU A  50       3.594 -10.263   9.111  1.00  0.00      A    C
ATOM    711  HG1 GLU A  50       3.721  -9.201   8.811  1.00  0.00      A    H
ATOM    712  HG2 GLU A  50       4.477 -10.888   8.858  1.00  0.00      A    H
ATOM    713  CD  GLU A  50       2.335 -10.725   8.381  1.00  0.00      A    C
ATOM    714  OE1 GLU A  50       1.293 -10.912   8.970  1.00  0.00      A    O
ATOM    715  OE2 GLU A  50       2.418 -10.867   7.166  1.00  0.00      A    O
ATOM    716  C   GLU A  50       3.325 -11.670  12.795  1.00  0.00      A    C
ATOM    717  O   GLU A  50       4.082 -11.286  13.702  1.00  0.00      A    O
ATOM    718  N   GLN A  51       2.084 -12.168  13.084  1.00  0.00      A    N
ATOM    719  HN  GLN A  51       1.541 -12.405  12.282  1.00  0.00      A    H
ATOM    720  CA  GLN A  51       1.582 -12.277  14.406  1.00  0.00      A    C
ATOM    721  HA  GLN A  51       1.535 -11.291  14.844  1.00  0.00      A    H
ATOM    722  CB  GLN A  51       0.098 -12.656  14.225  1.00  0.00      A    C
ATOM    723  HB1 GLN A  51      -0.267 -11.860  13.542  1.00  0.00      A    H
ATOM    724  HB2 GLN A  51      -0.087 -13.658  13.782  1.00  0.00      A    H
ATOM    725  CG  GLN A  51      -0.779 -12.542  15.582  1.00  0.00      A    C
ATOM    726  HG1 GLN A  51      -1.755 -13.042  15.405  1.00  0.00      A    H
ATOM    727  HG2 GLN A  51      -0.340 -13.033  16.477  1.00  0.00      A    H
ATOM    728  CD  GLN A  51      -1.132 -11.085  15.998  1.00  0.00      A    C
ATOM    729  OE1 GLN A  51      -2.239 -10.498  15.806  1.00  0.00      A    O
ATOM    730  NE2 GLN A  51      -0.303 -10.628  16.909  1.00  0.00      A    N
ATOM    731 HE21 GLN A  51      -0.601  -9.834  17.439  1.00  0.00      A    H
ATOM    732 HE22 GLN A  51       0.372 -11.213  17.360  1.00  0.00      A    H
ATOM    733  C   GLN A  51       2.371 -13.197  15.322  1.00  0.00      A    C
ATOM    734  O   GLN A  51       2.537 -12.943  16.499  1.00  0.00      A    O
ATOM    735  N   GLN A  52       2.956 -14.300  14.834  1.00  0.00      A    N
ATOM    736  HN  GLN A  52       2.691 -14.586  13.917  1.00  0.00      A    H
ATOM    737  CA  GLN A  52       3.881 -15.337  15.493  1.00  0.00      A    C
ATOM    738  HA  GLN A  52       3.373 -15.932  16.238  1.00  0.00      A    H
ATOM    739  CB  GLN A  52       4.401 -16.325  14.397  1.00  0.00      A    C
ATOM    740  HB1 GLN A  52       3.564 -16.830  13.868  1.00  0.00      A    H
ATOM    741  HB2 GLN A  52       4.868 -15.711  13.597  1.00  0.00      A    H
ATOM    742  CG  GLN A  52       5.337 -17.385  14.962  1.00  0.00      A    C
ATOM    743  HG1 GLN A  52       6.085 -16.981  15.677  1.00  0.00      A    H
ATOM    744  HG2 GLN A  52       4.703 -18.065  15.570  1.00  0.00      A    H
ATOM    745  CD  GLN A  52       6.099 -18.280  13.940  1.00  0.00      A    C
ATOM    746  OE1 GLN A  52       5.668 -18.249  12.724  1.00  0.00      A    O
ATOM    747  NE2 GLN A  52       7.202 -18.920  14.386  1.00  0.00      A    N
ATOM    748 HE21 GLN A  52       7.781 -19.329  13.680  1.00  0.00      A    H
ATOM    749 HE22 GLN A  52       7.446 -18.852  15.353  1.00  0.00      A    H
ATOM    750  C   GLN A  52       5.053 -14.514  16.081  1.00  0.00      A    C
ATOM    751  O   GLN A  52       5.569 -14.744  17.174  1.00  0.00      A    O
ATOM    752  N   VAL A  53       5.538 -13.531  15.380  1.00  0.00      A    N
ATOM    753  HN  VAL A  53       5.105 -13.246  14.528  1.00  0.00      A    H
ATOM    754  CA  VAL A  53       6.687 -12.758  15.937  1.00  0.00      A    C
ATOM    755  HA  VAL A  53       7.392 -13.505  16.270  1.00  0.00      A    H
ATOM    756  CB  VAL A  53       7.343 -11.909  14.829  1.00  0.00      A    C
ATOM    757  HB  VAL A  53       6.571 -11.167  14.533  1.00  0.00      A    H
ATOM    758  CG1 VAL A  53       8.599 -11.196  15.368  1.00  0.00      A    C
ATOM    759 HG11 VAL A  53       9.320 -11.940  15.769  1.00  0.00      A    H
ATOM    760 HG12 VAL A  53       9.092 -10.754  14.475  1.00  0.00      A    H
ATOM    761 HG13 VAL A  53       8.509 -10.324  16.051  1.00  0.00      A    H
ATOM    762  CG2 VAL A  53       7.505 -12.831  13.498  1.00  0.00      A    C
ATOM    763 HG21 VAL A  53       6.609 -13.450  13.279  1.00  0.00      A    H
ATOM    764 HG22 VAL A  53       7.827 -12.237  12.616  1.00  0.00      A    H
ATOM    765 HG23 VAL A  53       8.272 -13.561  13.834  1.00  0.00      A    H
ATOM    766  C   VAL A  53       6.345 -11.886  17.034  1.00  0.00      A    C
ATOM    767  O   VAL A  53       7.157 -11.592  17.927  1.00  0.00      A    O
ATOM    768  N   VAL A  54       5.072 -11.338  17.060  1.00  0.00      A    N
ATOM    769  HN  VAL A  54       4.381 -11.514  16.363  1.00  0.00      A    H
ATOM    770  CA  VAL A  54       4.653 -10.422  18.145  1.00  0.00      A    C
ATOM    771  HA  VAL A  54       5.427  -9.714  18.401  1.00  0.00      A    H
ATOM    772  CB  VAL A  54       3.397  -9.595  17.602  1.00  0.00      A    C
ATOM    773  HB  VAL A  54       2.670 -10.345  17.223  1.00  0.00      A    H
ATOM    774  CG1 VAL A  54       2.729  -8.615  18.582  1.00  0.00      A    C
ATOM    775 HG11 VAL A  54       2.119  -9.233  19.276  1.00  0.00      A    H
ATOM    776 HG12 VAL A  54       3.445  -8.002  19.170  1.00  0.00      A    H
ATOM    777 HG13 VAL A  54       1.984  -8.026  18.006  1.00  0.00      A    H
ATOM    778  CG2 VAL A  54       3.853  -8.778  16.323  1.00  0.00      A    C
ATOM    779 HG21 VAL A  54       3.060  -8.142  15.874  1.00  0.00      A    H
ATOM    780 HG22 VAL A  54       4.694  -8.079  16.519  1.00  0.00      A    H
ATOM    781 HG23 VAL A  54       4.273  -9.495  15.585  1.00  0.00      A    H
ATOM    782  C   VAL A  54       4.212 -11.215  19.382  1.00  0.00      A    C
ATOM    783  O   VAL A  54       4.677 -10.981  20.500  1.00  0.00      A    O
ATOM    784  N   ASP A  55       3.431 -12.264  19.220  1.00  0.00      A    N
ATOM    785  HN  ASP A  55       3.021 -12.487  18.339  1.00  0.00      A    H
ATOM    786  CA  ASP A  55       2.940 -13.162  20.228  1.00  0.00      A    C
ATOM    787  HA  ASP A  55       2.525 -12.522  20.992  1.00  0.00      A    H
ATOM    788  CB  ASP A  55       1.880 -14.196  19.782  1.00  0.00      A    C
ATOM    789  HB1 ASP A  55       2.435 -14.872  19.097  1.00  0.00      A    H
ATOM    790  HB2 ASP A  55       1.532 -14.857  20.605  1.00  0.00      A    H
ATOM    791  CG  ASP A  55       0.620 -13.669  19.213  1.00  0.00      A    C
ATOM    792  OD1 ASP A  55       0.336 -12.447  19.085  1.00  0.00      A    O
ATOM    793  OD2 ASP A  55      -0.261 -14.513  18.959  1.00  0.00      A    O
ATOM    794  C   ASP A  55       4.040 -14.041  20.867  1.00  0.00      A    C
ATOM    795  O   ASP A  55       3.991 -14.327  22.079  1.00  0.00      A    O
ATOM    796  N   CYS A  56       5.029 -14.525  20.069  1.00  0.00      A    N
ATOM    797  HN  CYS A  56       5.119 -14.280  19.107  1.00  0.00      A    H
ATOM    798  CA  CYS A  56       5.967 -15.489  20.653  1.00  0.00      A    C
ATOM    799  HA  CYS A  56       5.447 -16.128  21.352  1.00  0.00      A    H
ATOM    800  CB  CYS A  56       6.602 -16.639  19.732  1.00  0.00      A    C
ATOM    801  HB1 CYS A  56       7.240 -16.182  18.946  1.00  0.00      A    H
ATOM    802  HB2 CYS A  56       7.219 -17.367  20.299  1.00  0.00      A    H
ATOM    803  SG  CYS A  56       5.326 -17.554  18.823  1.00  0.00      A    S
ATOM    804  C   CYS A  56       6.982 -14.904  21.672  1.00  0.00      A    C
ATOM    805  O   CYS A  56       6.730 -14.447  22.764  1.00  0.00      A    O
ATOM    806  N   ASP A  57       8.253 -14.919  21.208  1.00  0.00      A    N
ATOM    807  HN  ASP A  57       8.485 -15.287  20.311  1.00  0.00      A    H
ATOM    808  CA  ASP A  57       9.415 -14.692  22.013  1.00  0.00      A    C
ATOM    809  HA  ASP A  57       9.224 -14.682  23.076  1.00  0.00      A    H
ATOM    810  CB  ASP A  57      10.409 -15.936  21.750  1.00  0.00      A    C
ATOM    811  HB1 ASP A  57      10.561 -15.957  20.650  1.00  0.00      A    H
ATOM    812  HB2 ASP A  57      11.388 -15.729  22.232  1.00  0.00      A    H
ATOM    813  CG  ASP A  57       9.854 -17.218  22.249  1.00  0.00      A    C
ATOM    814  OD1 ASP A  57       9.358 -18.016  21.385  1.00  0.00      A    O
ATOM    815  OD2 ASP A  57       9.782 -17.369  23.548  1.00  0.00      A    O
ATOM    816  C   ASP A  57      10.039 -13.293  21.687  1.00  0.00      A    C
ATOM    817  O   ASP A  57      11.064 -13.308  21.017  1.00  0.00      A    O
ATOM    818  N   THR A  58       9.487 -12.143  22.164  1.00  0.00      A    N
ATOM    819  HN  THR A  58       8.541 -12.185  22.478  1.00  0.00      A    H
ATOM    820  CA  THR A  58       9.905 -10.757  22.017  1.00  0.00      A    C
ATOM    821  HA  THR A  58      10.262 -10.620  21.007  1.00  0.00      A    H
ATOM    822  CB  THR A  58       8.722  -9.837  22.221  1.00  0.00      A    C
ATOM    823  HB  THR A  58       9.029  -8.769  22.213  1.00  0.00      A    H
ATOM    824  OG1 THR A  58       8.013 -10.195  23.385  1.00  0.00      A    O
ATOM    825  HG1 THR A  58       7.460  -9.436  23.586  1.00  0.00      A    H
ATOM    826  CG2 THR A  58       7.865 -10.136  20.984  1.00  0.00      A    C
ATOM    827 HG21 THR A  58       7.559 -11.204  20.989  1.00  0.00      A    H
ATOM    828 HG22 THR A  58       6.931  -9.534  20.975  1.00  0.00      A    H
ATOM    829 HG23 THR A  58       8.419  -9.924  20.045  1.00  0.00      A    H
ATOM    830  C   THR A  58      11.111 -10.487  22.924  1.00  0.00      A    C
ATOM    831  O   THR A  58      12.174 -10.266  22.389  1.00  0.00      A    O
ATOM    832  N   ASN A  59      10.949 -10.402  24.256  1.00  0.00      A    N
ATOM    833  HN  ASN A  59      10.088 -10.549  24.737  1.00  0.00      A    H
ATOM    834  CA  ASN A  59      12.035  -9.916  25.166  1.00  0.00      A    C
ATOM    835  HA  ASN A  59      12.449  -9.001  24.770  1.00  0.00      A    H
ATOM    836  CB  ASN A  59      11.571  -9.666  26.594  1.00  0.00      A    C
ATOM    837  HB1 ASN A  59      11.118 -10.568  27.057  1.00  0.00      A    H
ATOM    838  HB2 ASN A  59      12.407  -9.355  27.257  1.00  0.00      A    H
ATOM    839  CG  ASN A  59      10.398  -8.632  26.721  1.00  0.00      A    C
ATOM    840  OD1 ASN A  59       9.236  -9.024  26.597  1.00  0.00      A    O
ATOM    841  ND2 ASN A  59      10.735  -7.326  27.041  1.00  0.00      A    N
ATOM    842 HD21 ASN A  59      10.017  -6.638  27.147  1.00  0.00      A    H
ATOM    843 HD22 ASN A  59      11.723  -7.174  27.055  1.00  0.00      A    H
ATOM    844  C   ASN A  59      13.224 -10.859  25.229  1.00  0.00      A    C
ATOM    845  O   ASN A  59      13.186 -12.103  25.248  1.00  0.00      A    O
ATOM    846  N   GLY A  60      14.421 -10.213  25.182  1.00  0.00      A    N
ATOM    847  HN  GLY A  60      14.546  -9.238  25.349  1.00  0.00      A    H
ATOM    848  CA  GLY A  60      15.718 -10.841  24.755  1.00  0.00      A    C
ATOM    849  HA1 GLY A  60      16.387 -10.574  25.561  1.00  0.00      A    H
ATOM    850  HA2 GLY A  60      15.553 -11.879  24.509  1.00  0.00      A    H
ATOM    851  C   GLY A  60      16.151 -10.299  23.442  1.00  0.00      A    C
ATOM    852  O   GLY A  60      17.170  -9.590  23.305  1.00  0.00      A    O
ATOM    853  N   ASN A  61      15.284 -10.553  22.380  1.00  0.00      A    N
ATOM    854  HN  ASN A  61      14.399 -10.947  22.615  1.00  0.00      A    H
ATOM    855  CA  ASN A  61      15.326  -9.947  21.056  1.00  0.00      A    C
ATOM    856  HA  ASN A  61      16.316  -9.918  20.627  1.00  0.00      A    H
ATOM    857  CB  ASN A  61      14.395 -10.858  20.109  1.00  0.00      A    C
ATOM    858  HB1 ASN A  61      13.332 -10.595  20.293  1.00  0.00      A    H
ATOM    859  HB2 ASN A  61      14.562 -10.596  19.042  1.00  0.00      A    H
ATOM    860  CG  ASN A  61      14.748 -12.306  20.329  1.00  0.00      A    C
ATOM    861  OD1 ASN A  61      15.895 -12.671  20.179  1.00  0.00      A    O
ATOM    862  ND2 ASN A  61      13.769 -13.213  20.516  1.00  0.00      A    N
ATOM    863 HD21 ASN A  61      13.976 -14.167  20.298  1.00  0.00      A    H
ATOM    864 HD22 ASN A  61      12.846 -12.985  20.825  1.00  0.00      A    H
ATOM    865  C   ASN A  61      14.890  -8.520  21.086  1.00  0.00      A    C
ATOM    866  O   ASN A  61      15.694  -7.592  20.808  1.00  0.00      A    O
ATOM    867  N   ASP A  62      13.649  -8.257  21.521  1.00  0.00      A    N
ATOM    868  HN  ASP A  62      13.095  -9.022  21.842  1.00  0.00      A    H
ATOM    869  CA  ASP A  62      13.021  -6.961  21.313  1.00  0.00      A    C
ATOM    870  HA  ASP A  62      13.822  -6.264  21.114  1.00  0.00      A    H
ATOM    871  CB  ASP A  62      12.150  -7.030  20.028  1.00  0.00      A    C
ATOM    872  HB1 ASP A  62      12.751  -7.483  19.211  1.00  0.00      A    H
ATOM    873  HB2 ASP A  62      11.225  -7.604  20.251  1.00  0.00      A    H
ATOM    874  CG  ASP A  62      11.888  -5.667  19.432  1.00  0.00      A    C
ATOM    875  OD1 ASP A  62      10.770  -5.173  19.527  1.00  0.00      A    O
ATOM    876  OD2 ASP A  62      12.886  -5.012  18.926  1.00  0.00      A    O
ATOM    877  C   ASP A  62      12.255  -6.485  22.524  1.00  0.00      A    C
ATOM    878  O   ASP A  62      12.455  -6.930  23.650  1.00  0.00      A    O
ATOM    879  N   GLN A  63      11.380  -5.505  22.352  1.00  0.00      A    N
ATOM    880  HN  GLN A  63      11.258  -5.039  21.479  1.00  0.00      A    H
ATOM    881  CA  GLN A  63      10.589  -4.992  23.501  1.00  0.00      A    C
ATOM    882  HA  GLN A  63      10.928  -5.372  24.453  1.00  0.00      A    H
ATOM    883  CB  GLN A  63      10.484  -3.476  23.483  1.00  0.00      A    C
ATOM    884  HB1 GLN A  63       9.886  -3.074  22.638  1.00  0.00      A    H
ATOM    885  HB2 GLN A  63       9.894  -3.191  24.380  1.00  0.00      A    H
ATOM    886  CG  GLN A  63      11.853  -2.836  23.627  1.00  0.00      A    C
ATOM    887  HG1 GLN A  63      12.206  -3.025  24.663  1.00  0.00      A    H
ATOM    888  HG2 GLN A  63      12.622  -3.157  22.891  1.00  0.00      A    H
ATOM    889  CD  GLN A  63      11.801  -1.327  23.458  1.00  0.00      A    C
ATOM    890  OE1 GLN A  63      11.308  -0.604  24.308  1.00  0.00      A    O
ATOM    891  NE2 GLN A  63      12.138  -0.853  22.242  1.00  0.00      A    N
ATOM    892 HE21 GLN A  63      11.921   0.100  22.030  1.00  0.00      A    H
ATOM    893 HE22 GLN A  63      12.331  -1.552  21.554  1.00  0.00      A    H
ATOM    894  C   GLN A  63       9.147  -5.561  23.440  1.00  0.00      A    C
ATOM    895  O   GLN A  63       8.655  -6.216  24.340  1.00  0.00      A    O
ATOM    896  N   GLY A  64       8.573  -5.547  22.213  1.00  0.00      A    N
ATOM    897  HN  GLY A  64       8.981  -5.055  21.448  1.00  0.00      A    H
ATOM    898  CA  GLY A  64       7.217  -6.020  22.014  1.00  0.00      A    C
ATOM    899  HA1 GLY A  64       7.325  -6.985  21.543  1.00  0.00      A    H
ATOM    900  HA2 GLY A  64       6.562  -5.969  22.871  1.00  0.00      A    H
ATOM    901  C   GLY A  64       6.410  -5.223  21.037  1.00  0.00      A    C
ATOM    902  O   GLY A  64       6.602  -5.328  19.861  1.00  0.00      A    O
ATOM    903  N   CYS A  65       5.468  -4.385  21.448  1.00  0.00      A    N
ATOM    904  HN  CYS A  65       5.040  -4.495  22.342  1.00  0.00      A    H
ATOM    905  CA  CYS A  65       4.775  -3.524  20.493  1.00  0.00      A    C
ATOM    906  HA  CYS A  65       5.026  -3.822  19.486  1.00  0.00      A    H
ATOM    907  CB  CYS A  65       3.258  -3.662  20.601  1.00  0.00      A    C
ATOM    908  HB1 CYS A  65       2.852  -3.429  21.608  1.00  0.00      A    H
ATOM    909  HB2 CYS A  65       2.612  -2.985  20.002  1.00  0.00      A    H
ATOM    910  SG  CYS A  65       2.709  -5.379  20.050  1.00  0.00      A    S
ATOM    911  C   CYS A  65       5.244  -2.053  20.729  1.00  0.00      A    C
ATOM    912  O   CYS A  65       4.434  -1.163  20.508  1.00  0.00      A    O
ATOM    913  N   ASN A  66       6.513  -1.743  20.991  1.00  0.00      A    N
ATOM    914  HN  ASN A  66       7.226  -2.424  20.845  1.00  0.00      A    H
ATOM    915  CA  ASN A  66       6.898  -0.505  21.613  1.00  0.00      A    C
ATOM    916  HA  ASN A  66       6.024   0.063  21.895  1.00  0.00      A    H
ATOM    917  CB  ASN A  66       7.859  -0.819  22.852  1.00  0.00      A    C
ATOM    918  HB1 ASN A  66       8.760  -1.371  22.510  1.00  0.00      A    H
ATOM    919  HB2 ASN A  66       8.275   0.109  23.297  1.00  0.00      A    H
ATOM    920  CG  ASN A  66       7.033  -1.455  23.992  1.00  0.00      A    C
ATOM    921  OD1 ASN A  66       6.526  -2.549  23.941  1.00  0.00      A    O
ATOM    922  ND2 ASN A  66       6.876  -0.741  25.077  1.00  0.00      A    N
ATOM    923 HD21 ASN A  66       6.271  -1.116  25.780  1.00  0.00      A    H
ATOM    924 HD22 ASN A  66       7.493   0.040  25.170  1.00  0.00      A    H
ATOM    925  C   ASN A  66       7.493   0.437  20.667  1.00  0.00      A    C
ATOM    926  O   ASN A  66       6.995   1.507  20.294  1.00  0.00      A    O
ATOM    927  N   GLY A  67       8.637  -0.078  20.168  1.00  0.00      A    N
ATOM    928  HN  GLY A  67       9.082  -0.923  20.454  1.00  0.00      A    H
ATOM    929  CA  GLY A  67       9.302   0.585  19.067  1.00  0.00      A    C
ATOM    930  HA1 GLY A  67       8.675   0.750  18.203  1.00  0.00      A    H
ATOM    931  HA2 GLY A  67       9.620   1.513  19.519  1.00  0.00      A    H
ATOM    932  C   GLY A  67      10.563  -0.068  18.679  1.00  0.00      A    C
ATOM    933  O   GLY A  67      11.048  -0.964  19.386  1.00  0.00      A    O
ATOM    934  N   GLY A  68      11.213   0.245  17.569  1.00  0.00      A    N
ATOM    935  HN  GLY A  68      10.761   0.794  16.870  1.00  0.00      A    H
ATOM    936  CA  GLY A  68      12.431  -0.427  17.106  1.00  0.00      A    C
ATOM    937  HA1 GLY A  68      13.347   0.138  17.194  1.00  0.00      A    H
ATOM    938  HA2 GLY A  68      12.735  -1.311  17.646  1.00  0.00      A    H
ATOM    939  C   GLY A  68      12.293  -0.565  15.649  1.00  0.00      A    C
ATOM    940  O   GLY A  68      11.289  -0.097  15.124  1.00  0.00      A    O
ATOM    941  N   TYR A  69      13.173  -1.340  14.973  1.00  0.00      A    N
ATOM    942  HN  TYR A  69      13.886  -1.831  15.467  1.00  0.00      A    H
ATOM    943  CA  TYR A  69      13.010  -1.630  13.549  1.00  0.00      A    C
ATOM    944  HA  TYR A  69      12.050  -1.367  13.130  1.00  0.00      A    H
ATOM    945  CB  TYR A  69      14.223  -0.966  12.761  1.00  0.00      A    C
ATOM    946  HB1 TYR A  69      15.195  -1.351  13.135  1.00  0.00      A    H
ATOM    947  HB2 TYR A  69      14.103  -1.211  11.684  1.00  0.00      A    H
ATOM    948  CG  TYR A  69      14.127   0.553  12.957  1.00  0.00      A    C
ATOM    949  CD1 TYR A  69      14.947   1.213  13.916  1.00  0.00      A    C
ATOM    950  HD1 TYR A  69      15.622   0.604  14.498  1.00  0.00      A    H
ATOM    951  CE1 TYR A  69      14.848   2.589  14.103  1.00  0.00      A    C
ATOM    952  HE1 TYR A  69      15.537   3.072  14.779  1.00  0.00      A    H
ATOM    953  CZ  TYR A  69      13.795   3.233  13.488  1.00  0.00      A    C
ATOM    954  OH  TYR A  69      13.580   4.608  13.657  1.00  0.00      A    O
ATOM    955  HH  TYR A  69      14.346   4.991  14.090  1.00  0.00      A    H
ATOM    956  CD2 TYR A  69      13.025   1.264  12.345  1.00  0.00      A    C
ATOM    957  HD2 TYR A  69      12.338   0.815  11.644  1.00  0.00      A    H
ATOM    958  CE2 TYR A  69      12.878   2.585  12.680  1.00  0.00      A    C
ATOM    959  HE2 TYR A  69      12.116   3.149  12.163  1.00  0.00      A    H
ATOM    960  C   TYR A  69      13.078  -3.174  13.279  1.00  0.00      A    C
ATOM    961  O   TYR A  69      12.741  -3.852  14.216  1.00  0.00      A    O
ATOM    962  N   ALA A  70      13.535  -3.624  12.108  1.00  0.00      A    N
ATOM    963  HN  ALA A  70      13.987  -2.941  11.538  1.00  0.00      A    H
ATOM    964  CA  ALA A  70      13.467  -4.987  11.550  1.00  0.00      A    C
ATOM    965  HA  ALA A  70      12.431  -5.272  11.661  1.00  0.00      A    H
ATOM    966  CB  ALA A  70      13.925  -4.939  10.072  1.00  0.00      A    C
ATOM    967  HB1 ALA A  70      14.940  -4.510   9.928  1.00  0.00      A    H
ATOM    968  HB2 ALA A  70      13.942  -6.000   9.742  1.00  0.00      A    H
ATOM    969  HB3 ALA A  70      13.157  -4.558   9.365  1.00  0.00      A    H
ATOM    970  C   ALA A  70      14.281  -5.988  12.281  1.00  0.00      A    C
ATOM    971  O   ALA A  70      14.039  -7.206  12.265  1.00  0.00      A    O
ATOM    972  N   ASP A  71      15.348  -5.525  12.933  1.00  0.00      A    N
ATOM    973  HN  ASP A  71      15.597  -4.562  12.853  1.00  0.00      A    H
ATOM    974  CA  ASP A  71      16.245  -6.261  13.856  1.00  0.00      A    C
ATOM    975  HA  ASP A  71      16.867  -6.926  13.275  1.00  0.00      A    H
ATOM    976  CB  ASP A  71      17.051  -5.347  14.848  1.00  0.00      A    C
ATOM    977  HB1 ASP A  71      16.513  -4.842  15.679  1.00  0.00      A    H
ATOM    978  HB2 ASP A  71      17.935  -5.892  15.246  1.00  0.00      A    H
ATOM    979  CG  ASP A  71      17.685  -4.217  14.068  1.00  0.00      A    C
ATOM    980  OD1 ASP A  71      18.943  -4.006  14.127  1.00  0.00      A    O
ATOM    981  OD2 ASP A  71      16.860  -3.382  13.543  1.00  0.00      A    O
ATOM    982  C   ASP A  71      15.466  -7.315  14.702  1.00  0.00      A    C
ATOM    983  O   ASP A  71      15.721  -8.524  14.642  1.00  0.00      A    O
ATOM    984  N   GLY A  72      14.512  -6.822  15.515  1.00  0.00      A    N
ATOM    985  HN  GLY A  72      14.248  -5.863  15.588  1.00  0.00      A    H
ATOM    986  CA  GLY A  72      13.965  -7.727  16.461  1.00  0.00      A    C
ATOM    987  HA1 GLY A  72      14.773  -8.128  17.055  1.00  0.00      A    H
ATOM    988  HA2 GLY A  72      13.281  -7.123  17.038  1.00  0.00      A    H
ATOM    989  C   GLY A  72      13.198  -8.863  15.803  1.00  0.00      A    C
ATOM    990  O   GLY A  72      13.325  -9.983  16.317  1.00  0.00      A    O
ATOM    991  N   ALA A  73      12.538  -8.592  14.670  1.00  0.00      A    N
ATOM    992  HN  ALA A  73      12.466  -7.648  14.359  1.00  0.00      A    H
ATOM    993  CA  ALA A  73      11.775  -9.657  13.969  1.00  0.00      A    C
ATOM    994  HA  ALA A  73      11.165 -10.073  14.757  1.00  0.00      A    H
ATOM    995  CB  ALA A  73      10.898  -8.988  12.853  1.00  0.00      A    C
ATOM    996  HB1 ALA A  73      10.122  -9.691  12.482  1.00  0.00      A    H
ATOM    997  HB2 ALA A  73      10.420  -8.073  13.262  1.00  0.00      A    H
ATOM    998  HB3 ALA A  73      11.676  -8.733  12.102  1.00  0.00      A    H
ATOM    999  C   ALA A  73      12.743 -10.667  13.318  1.00  0.00      A    C
ATOM   1000  O   ALA A  73      12.711 -11.816  13.748  1.00  0.00      A    O
ATOM   1001  N   PHE A  74      13.616 -10.201  12.476  1.00  0.00      A    N
ATOM   1002  HN  PHE A  74      13.700  -9.271  12.126  1.00  0.00      A    H
ATOM   1003  CA  PHE A  74      14.778 -11.025  12.026  1.00  0.00      A    C
ATOM   1004  HA  PHE A  74      14.339 -11.709  11.315  1.00  0.00      A    H
ATOM   1005  CB  PHE A  74      15.773 -10.099  11.281  1.00  0.00      A    C
ATOM   1006  HB1 PHE A  74      16.096  -9.322  12.007  1.00  0.00      A    H
ATOM   1007  HB2 PHE A  74      16.671 -10.727  11.100  1.00  0.00      A    H
ATOM   1008  CG  PHE A  74      15.407  -9.358  10.022  1.00  0.00      A    C
ATOM   1009  CD1 PHE A  74      15.985  -8.091   9.738  1.00  0.00      A    C
ATOM   1010  HD1 PHE A  74      16.699  -7.595  10.380  1.00  0.00      A    H
ATOM   1011  CE1 PHE A  74      15.729  -7.436   8.515  1.00  0.00      A    C
ATOM   1012  HE1 PHE A  74      16.115  -6.491   8.163  1.00  0.00      A    H
ATOM   1013  CZ  PHE A  74      14.875  -8.107   7.634  1.00  0.00      A    C
ATOM   1014  HZ  PHE A  74      14.588  -7.733   6.663  1.00  0.00      A    H
ATOM   1015  CD2 PHE A  74      14.571  -9.984   9.110  1.00  0.00      A    C
ATOM   1016  HD2 PHE A  74      14.275 -11.015   9.236  1.00  0.00      A    H
ATOM   1017  CE2 PHE A  74      14.310  -9.343   7.877  1.00  0.00      A    C
ATOM   1018  HE2 PHE A  74      13.850  -9.857   7.046  1.00  0.00      A    H
ATOM   1019  C   PHE A  74      15.528 -11.808  13.097  1.00  0.00      A    C
ATOM   1020  O   PHE A  74      15.775 -12.997  12.981  1.00  0.00      A    O
ATOM   1021  N   GLN A  75      15.873 -11.207  14.234  1.00  0.00      A    N
ATOM   1022  HN  GLN A  75      15.771 -10.220  14.326  1.00  0.00      A    H
ATOM   1023  CA  GLN A  75      16.486 -11.875  15.369  1.00  0.00      A    C
ATOM   1024  HA  GLN A  75      17.287 -12.467  14.951  1.00  0.00      A    H
ATOM   1025  CB  GLN A  75      16.924 -10.761  16.402  1.00  0.00      A    C
ATOM   1026  HB1 GLN A  75      17.580 -10.105  15.791  1.00  0.00      A    H
ATOM   1027  HB2 GLN A  75      16.106 -10.114  16.785  1.00  0.00      A    H
ATOM   1028  CG  GLN A  75      17.672 -11.293  17.632  1.00  0.00      A    C
ATOM   1029  HG1 GLN A  75      17.014 -12.017  18.159  1.00  0.00      A    H
ATOM   1030  HG2 GLN A  75      18.584 -11.723  17.164  1.00  0.00      A    H
ATOM   1031  CD  GLN A  75      18.182 -10.287  18.704  1.00  0.00      A    C
ATOM   1032  OE1 GLN A  75      17.672  -9.157  18.779  1.00  0.00      A    O
ATOM   1033  NE2 GLN A  75      19.286 -10.598  19.369  1.00  0.00      A    N
ATOM   1034 HE21 GLN A  75      19.697  -9.819  19.842  1.00  0.00      A    H
ATOM   1035 HE22 GLN A  75      19.673 -11.518  19.301  1.00  0.00      A    H
ATOM   1036  C   GLN A  75      15.685 -12.992  16.065  1.00  0.00      A    C
ATOM   1037  O   GLN A  75      16.237 -13.987  16.513  1.00  0.00      A    O
ATOM   1038  N   TYR A  76      14.358 -12.833  16.164  1.00  0.00      A    N
ATOM   1039  HN  TYR A  76      14.060 -11.926  15.877  1.00  0.00      A    H
ATOM   1040  CA  TYR A  76      13.372 -13.874  16.575  1.00  0.00      A    C
ATOM   1041  HA  TYR A  76      13.630 -14.264  17.548  1.00  0.00      A    H
ATOM   1042  CB  TYR A  76      11.864 -13.373  16.582  1.00  0.00      A    C
ATOM   1043  HB1 TYR A  76      11.641 -12.608  17.356  1.00  0.00      A    H
ATOM   1044  HB2 TYR A  76      11.595 -12.920  15.604  1.00  0.00      A    H
ATOM   1045  CG  TYR A  76      10.896 -14.452  16.760  1.00  0.00      A    C
ATOM   1046  CD1 TYR A  76      10.673 -15.148  17.947  1.00  0.00      A    C
ATOM   1047  HD1 TYR A  76      11.338 -15.070  18.795  1.00  0.00      A    H
ATOM   1048  CE1 TYR A  76       9.661 -16.189  17.960  1.00  0.00      A    C
ATOM   1049  HE1 TYR A  76       9.678 -16.802  18.848  1.00  0.00      A    H
ATOM   1050  CZ  TYR A  76       8.946 -16.496  16.772  1.00  0.00      A    C
ATOM   1051  OH  TYR A  76       8.088 -17.591  16.744  1.00  0.00      A    O
ATOM   1052  HH  TYR A  76       8.237 -18.023  17.589  1.00  0.00      A    H
ATOM   1053  CD2 TYR A  76      10.130 -14.767  15.630  1.00  0.00      A    C
ATOM   1054  HD2 TYR A  76      10.457 -14.285  14.720  1.00  0.00      A    H
ATOM   1055  CE2 TYR A  76       9.140 -15.736  15.618  1.00  0.00      A    C
ATOM   1056  HE2 TYR A  76       8.454 -15.909  14.802  1.00  0.00      A    H
ATOM   1057  C   TYR A  76      13.459 -15.035  15.553  1.00  0.00      A    C
ATOM   1058  O   TYR A  76      13.446 -16.234  15.874  1.00  0.00      A    O
ATOM   1059  N   ILE A  77      13.457 -14.696  14.266  1.00  0.00      A    N
ATOM   1060  HN  ILE A  77      13.569 -13.737  14.017  1.00  0.00      A    H
ATOM   1061  CA  ILE A  77      13.391 -15.642  13.164  1.00  0.00      A    C
ATOM   1062  HA  ILE A  77      12.450 -16.168  13.226  1.00  0.00      A    H
ATOM   1063  CB  ILE A  77      13.248 -15.035  11.766  1.00  0.00      A    C
ATOM   1064  HB  ILE A  77      14.089 -14.314  11.684  1.00  0.00      A    H
ATOM   1065  CG2 ILE A  77      13.393 -16.129  10.672  1.00  0.00      A    C
ATOM   1066 HG21 ILE A  77      12.641 -16.937  10.798  1.00  0.00      A    H
ATOM   1067 HG22 ILE A  77      13.238 -15.672   9.671  1.00  0.00      A    H
ATOM   1068 HG23 ILE A  77      14.440 -16.488  10.763  1.00  0.00      A    H
ATOM   1069  CG1 ILE A  77      11.935 -14.295  11.672  1.00  0.00      A    C
ATOM   1070 HG11 ILE A  77      11.116 -15.008  11.906  1.00  0.00      A    H
ATOM   1071 HG12 ILE A  77      11.839 -13.560  12.499  1.00  0.00      A    H
ATOM   1072  CD  ILE A  77      11.800 -13.504  10.352  1.00  0.00      A    C
ATOM   1073  HD1 ILE A  77      11.588 -12.455  10.648  1.00  0.00      A    H
ATOM   1074  HD2 ILE A  77      12.686 -13.527   9.682  1.00  0.00      A    H
ATOM   1075  HD3 ILE A  77      10.917 -13.980   9.874  1.00  0.00      A    H
ATOM   1076  C   ILE A  77      14.397 -16.802  13.318  1.00  0.00      A    C
ATOM   1077  O   ILE A  77      14.082 -17.962  13.340  1.00  0.00      A    O
ATOM   1078  N   ILE A  78      15.699 -16.491  13.505  1.00  0.00      A    N
ATOM   1079  HN  ILE A  78      16.053 -15.561  13.559  1.00  0.00      A    H
ATOM   1080  CA  ILE A  78      16.763 -17.413  13.523  1.00  0.00      A    C
ATOM   1081  HA  ILE A  78      16.552 -18.163  12.774  1.00  0.00      A    H
ATOM   1082  CB  ILE A  78      18.133 -16.876  13.293  1.00  0.00      A    C
ATOM   1083  HB  ILE A  78      18.326 -16.072  14.035  1.00  0.00      A    H
ATOM   1084  CG2 ILE A  78      19.304 -17.816  13.410  1.00  0.00      A    C
ATOM   1085 HG21 ILE A  78      19.204 -18.689  12.730  1.00  0.00      A    H
ATOM   1086 HG22 ILE A  78      20.228 -17.302  13.070  1.00  0.00      A    H
ATOM   1087 HG23 ILE A  78      19.454 -18.109  14.471  1.00  0.00      A    H
ATOM   1088  CG1 ILE A  78      18.249 -16.325  11.834  1.00  0.00      A    C
ATOM   1089 HG11 ILE A  78      19.283 -16.436  11.443  1.00  0.00      A    H
ATOM   1090 HG12 ILE A  78      17.625 -17.058  11.279  1.00  0.00      A    H
ATOM   1091  CD  ILE A  78      17.940 -14.853  11.678  1.00  0.00      A    C
ATOM   1092  HD1 ILE A  78      18.567 -14.199  12.322  1.00  0.00      A    H
ATOM   1093  HD2 ILE A  78      18.105 -14.580  10.614  1.00  0.00      A    H
ATOM   1094  HD3 ILE A  78      16.850 -14.785  11.886  1.00  0.00      A    H
ATOM   1095  C   ILE A  78      16.765 -18.182  14.795  1.00  0.00      A    C
ATOM   1096  O   ILE A  78      17.026 -19.410  14.892  1.00  0.00      A    O
ATOM   1097  N   ASN A  79      16.636 -17.475  15.950  1.00  0.00      A    N
ATOM   1098  HN  ASN A  79      16.294 -16.543  16.033  1.00  0.00      A    H
ATOM   1099  CA  ASN A  79      16.746 -18.134  17.223  1.00  0.00      A    C
ATOM   1100  HA  ASN A  79      17.659 -18.712  17.236  1.00  0.00      A    H
ATOM   1101  CB  ASN A  79      16.808 -17.175  18.400  1.00  0.00      A    C
ATOM   1102  HB1 ASN A  79      16.004 -16.421  18.262  1.00  0.00      A    H
ATOM   1103  HB2 ASN A  79      16.648 -17.699  19.366  1.00  0.00      A    H
ATOM   1104  CG  ASN A  79      18.130 -16.385  18.528  1.00  0.00      A    C
ATOM   1105  OD1 ASN A  79      19.024 -16.869  19.250  1.00  0.00      A    O
ATOM   1106  ND2 ASN A  79      18.312 -15.276  17.892  1.00  0.00      A    N
ATOM   1107 HD21 ASN A  79      19.225 -14.888  17.764  1.00  0.00      A    H
ATOM   1108 HD22 ASN A  79      17.531 -14.766  17.531  1.00  0.00      A    H
ATOM   1109  C   ASN A  79      15.531 -19.126  17.493  1.00  0.00      A    C
ATOM   1110  O   ASN A  79      15.710 -20.269  17.979  1.00  0.00      A    O
ATOM   1111  N   ALA A  80      14.273 -18.794  16.925  1.00  0.00      A    N
ATOM   1112  HN  ALA A  80      14.188 -17.870  16.560  1.00  0.00      A    H
ATOM   1113  CA  ALA A  80      13.040 -19.515  17.046  1.00  0.00      A    C
ATOM   1114  HA  ALA A  80      13.006 -19.875  18.064  1.00  0.00      A    H
ATOM   1115  CB  ALA A  80      11.810 -18.661  16.845  1.00  0.00      A    C
ATOM   1116  HB1 ALA A  80      11.723 -17.848  17.597  1.00  0.00      A    H
ATOM   1117  HB2 ALA A  80      11.793 -18.132  15.868  1.00  0.00      A    H
ATOM   1118  HB3 ALA A  80      10.807 -19.140  16.819  1.00  0.00      A    H
ATOM   1119  C   ALA A  80      12.951 -20.635  16.109  1.00  0.00      A    C
ATOM   1120  O   ALA A  80      12.274 -21.624  16.358  1.00  0.00      A    O
ATOM   1121  N   GLY A  81      13.559 -20.542  14.894  1.00  0.00      A    N
ATOM   1122  HN  GLY A  81      14.051 -19.691  14.726  1.00  0.00      A    H
ATOM   1123  CA  GLY A  81      13.690 -21.650  13.956  1.00  0.00      A    C
ATOM   1124  HA1 GLY A  81      14.760 -21.682  13.813  1.00  0.00      A    H
ATOM   1125  HA2 GLY A  81      13.261 -22.531  14.409  1.00  0.00      A    H
ATOM   1126  C   GLY A  81      13.079 -21.426  12.569  1.00  0.00      A    C
ATOM   1127  O   GLY A  81      13.592 -22.014  11.620  1.00  0.00      A    O
ATOM   1128  N   GLY A  82      11.976 -20.611  12.449  1.00  0.00      A    N
ATOM   1129  HN  GLY A  82      11.518 -20.203  13.235  1.00  0.00      A    H
ATOM   1130  CA  GLY A  82      11.311 -20.321  11.160  1.00  0.00      A    C
ATOM   1131  HA1 GLY A  82      11.816 -19.499  10.674  1.00  0.00      A    H
ATOM   1132  HA2 GLY A  82      11.346 -21.225  10.570  1.00  0.00      A    H
ATOM   1133  C   GLY A  82       9.841 -19.852  11.250  1.00  0.00      A    C
ATOM   1134  O   GLY A  82       9.253 -19.780  12.315  1.00  0.00      A    O
ATOM   1135  N   VAL A  83       9.342 -19.355  10.081  1.00  0.00      A    N
ATOM   1136  HN  VAL A  83       9.844 -19.339   9.219  1.00  0.00      A    H
ATOM   1137  CA  VAL A  83       8.173 -18.607  10.155  1.00  0.00      A    C
ATOM   1138  HA  VAL A  83       7.936 -18.258  11.149  1.00  0.00      A    H
ATOM   1139  CB  VAL A  83       8.210 -17.367   9.343  1.00  0.00      A    C
ATOM   1140  HB  VAL A  83       8.318 -17.565   8.255  1.00  0.00      A    H
ATOM   1141  CG1 VAL A  83       6.960 -16.467   9.577  1.00  0.00      A    C
ATOM   1142 HG11 VAL A  83       6.032 -16.838   9.093  1.00  0.00      A    H
ATOM   1143 HG12 VAL A  83       6.850 -16.209  10.652  1.00  0.00      A    H
ATOM   1144 HG13 VAL A  83       7.095 -15.458   9.132  1.00  0.00      A    H
ATOM   1145  CG2 VAL A  83       9.484 -16.592   9.665  1.00  0.00      A    C
ATOM   1146 HG21 VAL A  83       9.519 -16.358  10.751  1.00  0.00      A    H
ATOM   1147 HG22 VAL A  83      10.457 -17.051   9.391  1.00  0.00      A    H
ATOM   1148 HG23 VAL A  83       9.487 -15.663   9.057  1.00  0.00      A    H
ATOM   1149  C   VAL A  83       7.071 -19.495   9.720  1.00  0.00      A    C
ATOM   1150  O   VAL A  83       7.105 -20.073   8.647  1.00  0.00      A    O
ATOM   1151  N   THR A  84       5.941 -19.630  10.459  1.00  0.00      A    N
ATOM   1152  HN  THR A  84       5.784 -19.182  11.335  1.00  0.00      A    H
ATOM   1153  CA  THR A  84       4.759 -20.302   9.993  1.00  0.00      A    C
ATOM   1154  HA  THR A  84       4.971 -21.244   9.510  1.00  0.00      A    H
ATOM   1155  CB  THR A  84       3.808 -20.646  11.159  1.00  0.00      A    C
ATOM   1156  HB  THR A  84       2.834 -21.110  10.894  1.00  0.00      A    H
ATOM   1157  OG1 THR A  84       3.576 -19.569  12.010  1.00  0.00      A    O
ATOM   1158  HG1 THR A  84       4.404 -19.092  12.101  1.00  0.00      A    H
ATOM   1159  CG2 THR A  84       4.685 -21.731  11.982  1.00  0.00      A    C
ATOM   1160 HG21 THR A  84       5.538 -21.290  12.539  1.00  0.00      A    H
ATOM   1161 HG22 THR A  84       4.165 -22.382  12.717  1.00  0.00      A    H
ATOM   1162 HG23 THR A  84       5.088 -22.494  11.282  1.00  0.00      A    H
ATOM   1163  C   THR A  84       4.016 -19.481   9.001  1.00  0.00      A    C
ATOM   1164  O   THR A  84       4.175 -18.290   8.897  1.00  0.00      A    O
ATOM   1165  N   THR A  85       3.004 -20.170   8.419  1.00  0.00      A    N
ATOM   1166  HN  THR A  85       2.880 -21.117   8.707  1.00  0.00      A    H
ATOM   1167  CA  THR A  85       2.233 -19.564   7.331  1.00  0.00      A    C
ATOM   1168  HA  THR A  85       2.767 -18.717   6.926  1.00  0.00      A    H
ATOM   1169  CB  THR A  85       1.967 -20.543   6.262  1.00  0.00      A    C
ATOM   1170  HB  THR A  85       1.352 -20.105   5.447  1.00  0.00      A    H
ATOM   1171  OG1 THR A  85       1.423 -21.791   6.715  1.00  0.00      A    O
ATOM   1172  HG1 THR A  85       1.067 -22.147   5.898  1.00  0.00      A    H
ATOM   1173  CG2 THR A  85       3.245 -20.890   5.599  1.00  0.00      A    C
ATOM   1174 HG21 THR A  85       3.732 -20.048   5.062  1.00  0.00      A    H
ATOM   1175 HG22 THR A  85       3.948 -21.327   6.339  1.00  0.00      A    H
ATOM   1176 HG23 THR A  85       3.164 -21.761   4.914  1.00  0.00      A    H
ATOM   1177  C   THR A  85       0.984 -18.995   7.845  1.00  0.00      A    C
ATOM   1178  O   THR A  85       0.473 -19.352   8.909  1.00  0.00      A    O
ATOM   1179  N   GLU A  86       0.378 -17.987   7.113  1.00  0.00      A    N
ATOM   1180  HN  GLU A  86       0.664 -17.851   6.168  1.00  0.00      A    H
ATOM   1181  CA  GLU A  86      -0.885 -17.255   7.432  1.00  0.00      A    C
ATOM   1182  HA  GLU A  86      -0.664 -16.642   8.293  1.00  0.00      A    H
ATOM   1183  CB  GLU A  86      -1.250 -16.388   6.235  1.00  0.00      A    C
ATOM   1184  HB1 GLU A  86      -0.511 -15.576   6.064  1.00  0.00      A    H
ATOM   1185  HB2 GLU A  86      -1.249 -16.990   5.301  1.00  0.00      A    H
ATOM   1186  CG  GLU A  86      -2.547 -15.564   6.415  1.00  0.00      A    C
ATOM   1187  HG1 GLU A  86      -3.489 -16.154   6.428  1.00  0.00      A    H
ATOM   1188  HG2 GLU A  86      -2.486 -15.009   7.376  1.00  0.00      A    H
ATOM   1189  CD  GLU A  86      -2.663 -14.589   5.351  1.00  0.00      A    C
ATOM   1190  OE1 GLU A  86      -2.807 -14.986   4.166  1.00  0.00      A    O
ATOM   1191  OE2 GLU A  86      -2.705 -13.326   5.614  1.00  0.00      A    O
ATOM   1192  C   GLU A  86      -2.067 -18.254   7.658  1.00  0.00      A    C
ATOM   1193  O   GLU A  86      -2.829 -18.099   8.596  1.00  0.00      A    O
ATOM   1194  N   ALA A  87      -2.228 -19.266   6.787  1.00  0.00      A    N
ATOM   1195  HN  ALA A  87      -1.664 -19.348   5.969  1.00  0.00      A    H
ATOM   1196  CA  ALA A  87      -3.253 -20.291   6.855  1.00  0.00      A    C
ATOM   1197  HA  ALA A  87      -4.186 -19.781   7.050  1.00  0.00      A    H
ATOM   1198  CB  ALA A  87      -3.282 -21.066   5.550  1.00  0.00      A    C
ATOM   1199  HB1 ALA A  87      -3.305 -20.342   4.708  1.00  0.00      A    H
ATOM   1200  HB2 ALA A  87      -2.274 -21.509   5.401  1.00  0.00      A    H
ATOM   1201  HB3 ALA A  87      -4.147 -21.756   5.453  1.00  0.00      A    H
ATOM   1202  C   ALA A  87      -3.123 -21.262   8.042  1.00  0.00      A    C
ATOM   1203  O   ALA A  87      -4.091 -22.019   8.313  1.00  0.00      A    O
ATOM   1204  N   ASN A  88      -1.971 -21.151   8.746  1.00  0.00      A    N
ATOM   1205  HN  ASN A  88      -1.237 -20.538   8.465  1.00  0.00      A    H
ATOM   1206  CA  ASN A  88      -1.811 -21.513  10.144  1.00  0.00      A    C
ATOM   1207  HA  ASN A  88      -2.455 -22.354  10.354  1.00  0.00      A    H
ATOM   1208  CB  ASN A  88      -0.443 -22.223  10.322  1.00  0.00      A    C
ATOM   1209  HB1 ASN A  88       0.376 -21.601   9.902  1.00  0.00      A    H
ATOM   1210  HB2 ASN A  88      -0.275 -22.490  11.387  1.00  0.00      A    H
ATOM   1211  CG  ASN A  88      -0.535 -23.547   9.617  1.00  0.00      A    C
ATOM   1212  OD1 ASN A  88      -0.972 -24.556  10.141  1.00  0.00      A    O
ATOM   1213  ND2 ASN A  88      -0.177 -23.645   8.321  1.00  0.00      A    N
ATOM   1214 HD21 ASN A  88      -0.018 -24.525   7.874  1.00  0.00      A    H
ATOM   1215 HD22 ASN A  88       0.247 -22.822   7.941  1.00  0.00      A    H
ATOM   1216  C   ASN A  88      -1.968 -20.342  11.150  1.00  0.00      A    C
ATOM   1217  O   ASN A  88      -2.869 -20.443  12.013  1.00  0.00      A    O
ATOM   1218  N   TYR A  89      -1.240 -19.188  11.012  1.00  0.00      A    N
ATOM   1219  HN  TYR A  89      -0.730 -19.056  10.166  1.00  0.00      A    H
ATOM   1220  CA  TYR A  89      -1.138 -18.234  12.097  1.00  0.00      A    C
ATOM   1221  HA  TYR A  89      -1.814 -18.543  12.880  1.00  0.00      A    H
ATOM   1222  CB  TYR A  89       0.306 -18.299  12.758  1.00  0.00      A    C
ATOM   1223  HB1 TYR A  89       0.566 -19.379  12.753  1.00  0.00      A    H
ATOM   1224  HB2 TYR A  89       1.117 -17.882  12.123  1.00  0.00      A    H
ATOM   1225  CG  TYR A  89       0.392 -17.777  14.133  1.00  0.00      A    C
ATOM   1226  CD1 TYR A  89       1.165 -18.579  15.024  1.00  0.00      A    C
ATOM   1227  HD1 TYR A  89       1.719 -19.432  14.661  1.00  0.00      A    H
ATOM   1228  CE1 TYR A  89       1.133 -18.311  16.427  1.00  0.00      A    C
ATOM   1229  HE1 TYR A  89       1.566 -18.976  17.159  1.00  0.00      A    H
ATOM   1230  CZ  TYR A  89       0.599 -17.138  16.912  1.00  0.00      A    C
ATOM   1231  OH  TYR A  89       0.723 -16.768  18.182  1.00  0.00      A    O
ATOM   1232  HH  TYR A  89       0.459 -15.851  18.293  1.00  0.00      A    H
ATOM   1233  CD2 TYR A  89      -0.208 -16.580  14.699  1.00  0.00      A    C
ATOM   1234  HD2 TYR A  89      -0.917 -15.933  14.204  1.00  0.00      A    H
ATOM   1235  CE2 TYR A  89      -0.028 -16.259  16.013  1.00  0.00      A    C
ATOM   1236  HE2 TYR A  89      -0.506 -15.349  16.345  1.00  0.00      A    H
ATOM   1237  C   TYR A  89      -1.410 -16.758  11.627  1.00  0.00      A    C
ATOM   1238  O   TYR A  89      -0.530 -15.993  11.254  1.00  0.00      A    O
ATOM   1239  N   PRO A  90      -2.614 -16.292  11.752  1.00  0.00      A    N
ATOM   1240  CD  PRO A  90      -3.774 -17.086  12.175  1.00  0.00      A    C
ATOM   1241  HD1 PRO A  90      -3.829 -17.170  13.282  1.00  0.00      A    H
ATOM   1242  HD2 PRO A  90      -3.837 -18.011  11.564  1.00  0.00      A    H
ATOM   1243  CA  PRO A  90      -2.989 -15.089  11.112  1.00  0.00      A    C
ATOM   1244  HA  PRO A  90      -2.434 -14.985  10.192  1.00  0.00      A    H
ATOM   1245  CB  PRO A  90      -4.490 -15.305  10.730  1.00  0.00      A    C
ATOM   1246  HB1 PRO A  90      -5.185 -14.439  10.757  1.00  0.00      A    H
ATOM   1247  HB2 PRO A  90      -4.568 -15.731   9.707  1.00  0.00      A    H
ATOM   1248  CG  PRO A  90      -5.028 -16.193  11.816  1.00  0.00      A    C
ATOM   1249  HG1 PRO A  90      -5.424 -15.582  12.655  1.00  0.00      A    H
ATOM   1250  HG2 PRO A  90      -5.809 -16.925  11.517  1.00  0.00      A    H
ATOM   1251  C   PRO A  90      -2.728 -13.871  12.010  1.00  0.00      A    C
ATOM   1252  O   PRO A  90      -2.517 -13.931  13.224  1.00  0.00      A    O
ATOM   1253  N   PHE A  91      -2.758 -12.650  11.438  1.00  0.00      A    N
ATOM   1254  HN  PHE A  91      -2.886 -12.596  10.451  1.00  0.00      A    H
ATOM   1255  CA  PHE A  91      -2.806 -11.345  12.100  1.00  0.00      A    C
ATOM   1256  HA  PHE A  91      -2.261 -11.515  13.017  1.00  0.00      A    H
ATOM   1257  CB  PHE A  91      -2.177 -10.118  11.329  1.00  0.00      A    C
ATOM   1258  HB1 PHE A  91      -1.373 -10.386  10.611  1.00  0.00      A    H
ATOM   1259  HB2 PHE A  91      -2.921  -9.650  10.649  1.00  0.00      A    H
ATOM   1260  CG  PHE A  91      -1.573  -9.126  12.236  1.00  0.00      A    C
ATOM   1261  CD1 PHE A  91      -0.279  -9.304  12.788  1.00  0.00      A    C
ATOM   1262  HD1 PHE A  91       0.505  -9.957  12.434  1.00  0.00      A    H
ATOM   1263  CE1 PHE A  91       0.309  -8.428  13.686  1.00  0.00      A    C
ATOM   1264  HE1 PHE A  91       1.339  -8.476  14.008  1.00  0.00      A    H
ATOM   1265  CZ  PHE A  91      -0.456  -7.308  14.164  1.00  0.00      A    C
ATOM   1266  HZ  PHE A  91      -0.029  -6.688  14.938  1.00  0.00      A    H
ATOM   1267  CD2 PHE A  91      -2.318  -8.094  12.783  1.00  0.00      A    C
ATOM   1268  HD2 PHE A  91      -3.357  -8.033  12.493  1.00  0.00      A    H
ATOM   1269  CE2 PHE A  91      -1.791  -7.247  13.739  1.00  0.00      A    C
ATOM   1270  HE2 PHE A  91      -2.303  -6.392  14.155  1.00  0.00      A    H
ATOM   1271  C   PHE A  91      -4.201 -10.994  12.534  1.00  0.00      A    C
ATOM   1272  O   PHE A  91      -5.075 -10.704  11.747  1.00  0.00      A    O
ATOM   1273  N   VAL A  92      -4.462 -10.973  13.868  1.00  0.00      A    N
ATOM   1274  HN  VAL A  92      -3.696 -11.139  14.485  1.00  0.00      A    H
ATOM   1275  CA  VAL A  92      -5.798 -10.801  14.455  1.00  0.00      A    C
ATOM   1276  HA  VAL A  92      -6.580 -10.812  13.711  1.00  0.00      A    H
ATOM   1277  CB  VAL A  92      -6.237 -11.956  15.443  1.00  0.00      A    C
ATOM   1278  HB  VAL A  92      -7.297 -11.866  15.761  1.00  0.00      A    H
ATOM   1279  CG1 VAL A  92      -6.255 -13.297  14.590  1.00  0.00      A    C
ATOM   1280 HG11 VAL A  92      -5.166 -13.504  14.522  1.00  0.00      A    H
ATOM   1281 HG12 VAL A  92      -6.775 -14.109  15.142  1.00  0.00      A    H
ATOM   1282 HG13 VAL A  92      -6.671 -13.322  13.560  1.00  0.00      A    H
ATOM   1283  CG2 VAL A  92      -5.302 -12.123  16.685  1.00  0.00      A    C
ATOM   1284 HG21 VAL A  92      -5.853 -12.858  17.309  1.00  0.00      A    H
ATOM   1285 HG22 VAL A  92      -4.314 -12.586  16.479  1.00  0.00      A    H
ATOM   1286 HG23 VAL A  92      -5.299 -11.195  17.297  1.00  0.00      A    H
ATOM   1287  C   VAL A  92      -6.041  -9.500  15.112  1.00  0.00      A    C
ATOM   1288  O   VAL A  92      -7.157  -9.084  15.305  1.00  0.00      A    O
ATOM   1289  N   GLY A  93      -4.842  -8.909  15.488  1.00  0.00      A    N
ATOM   1290  HN  GLY A  93      -3.934  -9.304  15.368  1.00  0.00      A    H
ATOM   1291  CA  GLY A  93      -4.794  -7.549  16.036  1.00  0.00      A    C
ATOM   1292  HA1 GLY A  93      -4.465  -6.892  15.245  1.00  0.00      A    H
ATOM   1293  HA2 GLY A  93      -5.799  -7.412  16.407  1.00  0.00      A    H
ATOM   1294  C   GLY A  93      -3.927  -7.315  17.260  1.00  0.00      A    C
ATOM   1295  O   GLY A  93      -3.009  -6.419  17.304  1.00  0.00      A    O
ATOM   1296  N   SER A  94      -4.279  -7.998  18.380  1.00  0.00      A    N
ATOM   1297  HN  SER A  94      -4.925  -8.755  18.323  1.00  0.00      A    H
ATOM   1298  CA  SER A  94      -3.498  -7.800  19.614  1.00  0.00      A    C
ATOM   1299  HA  SER A  94      -3.007  -6.840  19.670  1.00  0.00      A    H
ATOM   1300  CB  SER A  94      -4.419  -7.893  20.862  1.00  0.00      A    C
ATOM   1301  HB1 SER A  94      -3.932  -7.973  21.858  1.00  0.00      A    H
ATOM   1302  HB2 SER A  94      -4.974  -6.931  20.836  1.00  0.00      A    H
ATOM   1303  OG  SER A  94      -5.233  -9.091  20.775  1.00  0.00      A    O
ATOM   1304  HG1 SER A  94      -6.030  -8.839  21.248  1.00  0.00      A    H
ATOM   1305  C   SER A  94      -2.292  -8.786  19.782  1.00  0.00      A    C
ATOM   1306  O   SER A  94      -2.135  -9.720  18.970  1.00  0.00      A    O
ATOM   1307  N   GLN A  95      -1.505  -8.659  20.836  1.00  0.00      A    N
ATOM   1308  HN  GLN A  95      -1.717  -8.032  21.582  1.00  0.00      A    H
ATOM   1309  CA  GLN A  95      -0.326  -9.436  21.204  1.00  0.00      A    C
ATOM   1310  HA  GLN A  95       0.098  -9.828  20.292  1.00  0.00      A    H
ATOM   1311  CB  GLN A  95       0.771  -8.641  21.964  1.00  0.00      A    C
ATOM   1312  HB1 GLN A  95       1.173  -7.767  21.409  1.00  0.00      A    H
ATOM   1313  HB2 GLN A  95       0.570  -8.363  23.021  1.00  0.00      A    H
ATOM   1314  CG  GLN A  95       2.086  -9.486  22.230  1.00  0.00      A    C
ATOM   1315  HG1 GLN A  95       1.750 -10.316  22.887  1.00  0.00      A    H
ATOM   1316  HG2 GLN A  95       2.519  -9.749  21.241  1.00  0.00      A    H
ATOM   1317  CD  GLN A  95       3.201  -8.667  22.935  1.00  0.00      A    C
ATOM   1318  OE1 GLN A  95       2.998  -8.207  24.108  1.00  0.00      A    O
ATOM   1319  NE2 GLN A  95       4.397  -8.670  22.344  1.00  0.00      A    N
ATOM   1320 HE21 GLN A  95       5.209  -8.487  22.897  1.00  0.00      A    H
ATOM   1321 HE22 GLN A  95       4.567  -9.249  21.546  1.00  0.00      A    H
ATOM   1322  C   GLN A  95      -0.837 -10.503  22.122  1.00  0.00      A    C
ATOM   1323  O   GLN A  95      -1.221 -10.155  23.207  1.00  0.00      A    O
ATOM   1324  N   GLY A  96      -0.720 -11.742  21.720  1.00  0.00      A    N
ATOM   1325  HN  GLY A  96      -0.299 -11.925  20.835  1.00  0.00      A    H
ATOM   1326  CA  GLY A  96      -1.044 -12.859  22.545  1.00  0.00      A    C
ATOM   1327  HA1 GLY A  96      -1.553 -12.516  23.434  1.00  0.00      A    H
ATOM   1328  HA2 GLY A  96      -1.722 -13.516  22.022  1.00  0.00      A    H
ATOM   1329  C   GLY A  96       0.124 -13.698  22.885  1.00  0.00      A    C
ATOM   1330  O   GLY A  96       1.205 -13.197  23.221  1.00  0.00      A    O
ATOM   1331  N   THR A  97      -0.072 -14.999  23.031  1.00  0.00      A    N
ATOM   1332  HN  THR A  97      -0.908 -15.418  22.684  1.00  0.00      A    H
ATOM   1333  CA  THR A  97       0.907 -15.954  23.509  1.00  0.00      A    C
ATOM   1334  HA  THR A  97       1.892 -15.514  23.577  1.00  0.00      A    H
ATOM   1335  CB  THR A  97       0.586 -16.576  24.823  1.00  0.00      A    C
ATOM   1336  HB  THR A  97       1.196 -17.410  25.232  1.00  0.00      A    H
ATOM   1337  OG1 THR A  97      -0.728 -17.126  24.943  1.00  0.00      A    O
ATOM   1338  HG1 THR A  97      -0.764 -17.471  25.838  1.00  0.00      A    H
ATOM   1339  CG2 THR A  97       0.679 -15.431  25.869  1.00  0.00      A    C
ATOM   1340 HG21 THR A  97       0.021 -14.567  25.635  1.00  0.00      A    H
ATOM   1341 HG22 THR A  97       0.299 -15.776  26.854  1.00  0.00      A    H
ATOM   1342 HG23 THR A  97       1.745 -15.136  25.974  1.00  0.00      A    H
ATOM   1343  C   THR A  97       0.940 -17.125  22.558  1.00  0.00      A    C
ATOM   1344  O   THR A  97      -0.008 -17.514  21.897  1.00  0.00      A    O
ATOM   1345  N   CYS A  98       2.097 -17.738  22.350  1.00  0.00      A    N
ATOM   1346  HN  CYS A  98       2.892 -17.316  22.778  1.00  0.00      A    H
ATOM   1347  CA  CYS A  98       2.358 -18.966  21.701  1.00  0.00      A    C
ATOM   1348  HA  CYS A  98       1.643 -19.289  20.958  1.00  0.00      A    H
ATOM   1349  CB  CYS A  98       3.722 -18.786  20.958  1.00  0.00      A    C
ATOM   1350  HB1 CYS A  98       4.521 -18.661  21.720  1.00  0.00      A    H
ATOM   1351  HB2 CYS A  98       3.916 -19.712  20.374  1.00  0.00      A    H
ATOM   1352  SG  CYS A  98       3.592 -17.343  19.772  1.00  0.00      A    S
ATOM   1353  C   CYS A  98       2.520 -20.171  22.561  1.00  0.00      A    C
ATOM   1354  O   CYS A  98       3.140 -20.043  23.623  1.00  0.00      A    O
ATOM   1355  N   ASN A  99       2.213 -21.406  22.179  1.00  0.00      A    N
ATOM   1356  HN  ASN A  99       2.446 -22.135  22.817  1.00  0.00      A    H
ATOM   1357  CA  ASN A  99       1.261 -21.864  21.254  1.00  0.00      A    C
ATOM   1358  HA  ASN A  99       1.251 -22.931  21.425  1.00  0.00      A    H
ATOM   1359  CB  ASN A  99      -0.208 -21.267  21.376  1.00  0.00      A    C
ATOM   1360  HB1 ASN A  99      -0.252 -20.203  21.057  1.00  0.00      A    H
ATOM   1361  HB2 ASN A  99      -0.903 -21.889  20.773  1.00  0.00      A    H
ATOM   1362  CG  ASN A  99      -0.659 -21.253  22.825  1.00  0.00      A    C
ATOM   1363  OD1 ASN A  99      -0.940 -22.369  23.332  1.00  0.00      A    O
ATOM   1364  ND2 ASN A  99      -0.768 -20.064  23.375  1.00  0.00      A    N
ATOM   1365 HD21 ASN A  99      -1.137 -19.999  24.302  1.00  0.00      A    H
ATOM   1366 HD22 ASN A  99      -0.367 -19.271  22.916  1.00  0.00      A    H
ATOM   1367  C   ASN A  99       1.690 -21.719  19.850  1.00  0.00      A    C
ATOM   1368  O   ASN A  99       1.197 -20.894  19.082  1.00  0.00      A    O
ATOM   1369  N   THR A 100       2.608 -22.561  19.426  1.00  0.00      A    N
ATOM   1370  HN  THR A 100       3.013 -23.263  20.007  1.00  0.00      A    H
ATOM   1371  CA  THR A 100       2.928 -22.761  17.994  1.00  0.00      A    C
ATOM   1372  HA  THR A 100       2.280 -22.222  17.318  1.00  0.00      A    H
ATOM   1373  CB  THR A 100       4.275 -22.324  17.488  1.00  0.00      A    C
ATOM   1374  HB  THR A 100       4.444 -22.623  16.432  1.00  0.00      A    H
ATOM   1375  OG1 THR A 100       5.348 -23.007  18.134  1.00  0.00      A    O
ATOM   1376  HG1 THR A 100       6.191 -22.921  17.684  1.00  0.00      A    H
ATOM   1377  CG2 THR A 100       4.423 -20.806  17.684  1.00  0.00      A    C
ATOM   1378 HG21 THR A 100       4.158 -20.505  18.720  1.00  0.00      A    H
ATOM   1379 HG22 THR A 100       5.419 -20.351  17.495  1.00  0.00      A    H
ATOM   1380 HG23 THR A 100       3.659 -20.278  17.074  1.00  0.00      A    H
ATOM   1381  C   THR A 100       2.721 -24.181  17.559  1.00  0.00      A    C
ATOM   1382  O   THR A 100       3.130 -24.601  16.458  1.00  0.00      A    O
ATOM   1383  N   ASN A 101       2.169 -24.999  18.436  1.00  0.00      A    N
ATOM   1384  HN  ASN A 101       1.915 -24.569  19.299  1.00  0.00      A    H
ATOM   1385  CA  ASN A 101       2.235 -26.425  18.515  1.00  0.00      A    C
ATOM   1386  HA  ASN A 101       3.180 -26.726  18.086  1.00  0.00      A    H
ATOM   1387  CB  ASN A 101       1.997 -26.907  19.919  1.00  0.00      A    C
ATOM   1388  HB1 ASN A 101       0.980 -26.563  20.203  1.00  0.00      A    H
ATOM   1389  HB2 ASN A 101       2.193 -27.991  19.770  1.00  0.00      A    H
ATOM   1390  CG  ASN A 101       2.963 -26.260  20.861  1.00  0.00      A    C
ATOM   1391  OD1 ASN A 101       2.958 -25.037  21.015  1.00  0.00      A    O
ATOM   1392  ND2 ASN A 101       3.797 -27.027  21.519  1.00  0.00      A    N
ATOM   1393 HD21 ASN A 101       4.198 -26.627  22.343  1.00  0.00      A    H
ATOM   1394 HD22 ASN A 101       3.913 -27.967  21.198  1.00  0.00      A    H
ATOM   1395  C   ASN A 101       1.282 -27.096  17.500  1.00  0.00      A    C
ATOM   1396  O   ASN A 101       1.532 -28.124  16.945  1.00  0.00      A    O
ATOM   1397  N   ALA A 102       0.137 -26.480  17.297  1.00  0.00      A    N
ATOM   1398  HN  ALA A 102      -0.023 -25.575  17.682  1.00  0.00      A    H
ATOM   1399  CA  ALA A 102      -0.808 -26.968  16.286  1.00  0.00      A    C
ATOM   1400  HA  ALA A 102      -0.997 -28.030  16.255  1.00  0.00      A    H
ATOM   1401  CB  ALA A 102      -2.222 -26.399  16.578  1.00  0.00      A    C
ATOM   1402  HB1 ALA A 102      -2.765 -26.915  17.398  1.00  0.00      A    H
ATOM   1403  HB2 ALA A 102      -2.118 -25.345  16.912  1.00  0.00      A    H
ATOM   1404  HB3 ALA A 102      -2.881 -26.312  15.688  1.00  0.00      A    H
ATOM   1405  C   ALA A 102      -0.438 -26.640  14.841  1.00  0.00      A    C
ATOM   1406  O   ALA A 102      -0.718 -27.382  13.952  1.00  0.00      A    O
ATOM   1407  N   ALA A 103       0.140 -25.498  14.646  1.00  0.00      A    N
ATOM   1408  HN  ALA A 103       0.343 -24.767  15.294  1.00  0.00      A    H
ATOM   1409  CA  ALA A 103       0.619 -25.097  13.428  1.00  0.00      A    C
ATOM   1410  HA  ALA A 103      -0.116 -25.097  12.636  1.00  0.00      A    H
ATOM   1411  CB  ALA A 103       0.949 -23.570  13.403  1.00  0.00      A    C
ATOM   1412  HB1 ALA A 103       1.445 -23.215  12.475  1.00  0.00      A    H
ATOM   1413  HB2 ALA A 103       0.006 -22.983  13.427  1.00  0.00      A    H
ATOM   1414  HB3 ALA A 103       1.537 -23.301  14.307  1.00  0.00      A    H
ATOM   1415  C   ALA A 103       1.901 -25.882  13.054  1.00  0.00      A    C
ATOM   1416  O   ALA A 103       1.978 -26.486  11.999  1.00  0.00      A    O
ATOM   1417  N   SER A 104       2.854 -25.894  14.018  1.00  0.00      A    N
ATOM   1418  HN  SER A 104       2.733 -25.330  14.831  1.00  0.00      A    H
ATOM   1419  CA  SER A 104       4.184 -26.494  13.931  1.00  0.00      A    C
ATOM   1420  HA  SER A 104       4.663 -26.034  14.783  1.00  0.00      A    H
ATOM   1421  CB  SER A 104       4.147 -28.023  14.267  1.00  0.00      A    C
ATOM   1422  HB1 SER A 104       3.605 -28.129  15.231  1.00  0.00      A    H
ATOM   1423  HB2 SER A 104       3.661 -28.633  13.475  1.00  0.00      A    H
ATOM   1424  OG  SER A 104       5.454 -28.544  14.547  1.00  0.00      A    O
ATOM   1425  HG1 SER A 104       5.394 -29.438  14.203  1.00  0.00      A    H
ATOM   1426  C   SER A 104       4.947 -26.038  12.721  1.00  0.00      A    C
ATOM   1427  O   SER A 104       5.771 -25.155  12.824  1.00  0.00      A    O
ATOM   1428  N   GLN A 105       4.820 -26.687  11.528  1.00  0.00      A    N
ATOM   1429  HN  GLN A 105       4.095 -27.361  11.401  1.00  0.00      A    H
ATOM   1430  CA  GLN A 105       5.756 -26.547  10.421  1.00  0.00      A    C
ATOM   1431  HA  GLN A 105       6.706 -26.809  10.864  1.00  0.00      A    H
ATOM   1432  CB  GLN A 105       5.428 -27.687   9.345  1.00  0.00      A    C
ATOM   1433  HB1 GLN A 105       5.380 -28.657   9.885  1.00  0.00      A    H
ATOM   1434  HB2 GLN A 105       4.469 -27.420   8.853  1.00  0.00      A    H
ATOM   1435  CG  GLN A 105       6.444 -27.743   8.158  1.00  0.00      A    C
ATOM   1436  HG1 GLN A 105       6.028 -28.394   7.360  1.00  0.00      A    H
ATOM   1437  HG2 GLN A 105       6.492 -26.733   7.697  1.00  0.00      A    H
ATOM   1438  CD  GLN A 105       7.824 -28.185   8.681  1.00  0.00      A    C
ATOM   1439  OE1 GLN A 105       7.988 -29.239   9.273  1.00  0.00      A    O
ATOM   1440  NE2 GLN A 105       8.875 -27.342   8.323  1.00  0.00      A    N
ATOM   1441 HE21 GLN A 105       9.861 -27.455   8.449  1.00  0.00      A    H
ATOM   1442 HE22 GLN A 105       8.727 -26.523   7.770  1.00  0.00      A    H
ATOM   1443  C   GLN A 105       5.877 -25.293   9.731  1.00  0.00      A    C
ATOM   1444  O   GLN A 105       5.006 -24.801   9.072  1.00  0.00      A    O
ATOM   1445  N   VAL A 106       7.105 -24.735   9.921  1.00  0.00      A    N
ATOM   1446  HN  VAL A 106       7.713 -25.213  10.550  1.00  0.00      A    H
ATOM   1447  CA  VAL A 106       7.597 -23.474   9.375  1.00  0.00      A    C
ATOM   1448  HA  VAL A 106       6.916 -22.691   9.676  1.00  0.00      A    H
ATOM   1449  CB  VAL A 106       8.846 -22.990  10.076  1.00  0.00      A    C
ATOM   1450  HB  VAL A 106       9.088 -21.924   9.876  1.00  0.00      A    H
ATOM   1451  CG1 VAL A 106       8.595 -23.008  11.666  1.00  0.00      A    C
ATOM   1452 HG11 VAL A 106       8.545 -24.068  11.993  1.00  0.00      A    H
ATOM   1453 HG12 VAL A 106       9.311 -22.406  12.266  1.00  0.00      A    H
ATOM   1454 HG13 VAL A 106       7.623 -22.490  11.816  1.00  0.00      A    H
ATOM   1455  CG2 VAL A 106      10.126 -23.734   9.667  1.00  0.00      A    C
ATOM   1456 HG21 VAL A 106      10.446 -23.389   8.661  1.00  0.00      A    H
ATOM   1457 HG22 VAL A 106      10.936 -23.428  10.364  1.00  0.00      A    H
ATOM   1458 HG23 VAL A 106      10.036 -24.841   9.642  1.00  0.00      A    H
ATOM   1459  C   VAL A 106       7.785 -23.599   7.833  1.00  0.00      A    C
ATOM   1460  O   VAL A 106       7.929 -24.665   7.293  1.00  0.00      A    O
ATOM   1461  N   ALA A 107       7.775 -22.403   7.168  1.00  0.00      A    N
ATOM   1462  HN  ALA A 107       7.726 -21.575   7.721  1.00  0.00      A    H
ATOM   1463  CA  ALA A 107       7.912 -22.273   5.736  1.00  0.00      A    C
ATOM   1464  HA  ALA A 107       7.756 -23.245   5.292  1.00  0.00      A    H
ATOM   1465  CB  ALA A 107       6.818 -21.317   5.248  1.00  0.00      A    C
ATOM   1466  HB1 ALA A 107       6.809 -20.415   5.897  1.00  0.00      A    H
ATOM   1467  HB2 ALA A 107       6.855 -20.915   4.213  1.00  0.00      A    H
ATOM   1468  HB3 ALA A 107       5.836 -21.799   5.445  1.00  0.00      A    H
ATOM   1469  C   ALA A 107       9.302 -21.828   5.343  1.00  0.00      A    C
ATOM   1470  O   ALA A 107       9.996 -22.618   4.648  1.00  0.00      A    O
ATOM   1471  N   ALA A 108       9.640 -20.585   5.804  1.00  0.00      A    N
ATOM   1472  HN  ALA A 108       8.978 -19.991   6.254  1.00  0.00      A    H
ATOM   1473  CA  ALA A 108      10.904 -20.008   5.545  1.00  0.00      A    C
ATOM   1474  HA  ALA A 108      11.368 -20.645   4.806  1.00  0.00      A    H
ATOM   1475  CB  ALA A 108      10.741 -18.575   4.987  1.00  0.00      A    C
ATOM   1476  HB1 ALA A 108      10.353 -18.515   3.948  1.00  0.00      A    H
ATOM   1477  HB2 ALA A 108       9.970 -18.005   5.548  1.00  0.00      A    H
ATOM   1478  HB3 ALA A 108      11.665 -17.979   5.151  1.00  0.00      A    H
ATOM   1479  C   ALA A 108      11.735 -20.121   6.808  1.00  0.00      A    C
ATOM   1480  O   ALA A 108      11.171 -20.008   7.919  1.00  0.00      A    O
ATOM   1481  N   THR A 109      13.068 -20.418   6.711  1.00  0.00      A    N
ATOM   1482  HN  THR A 109      13.484 -20.572   5.818  1.00  0.00      A    H
ATOM   1483  CA  THR A 109      14.118 -20.473   7.750  1.00  0.00      A    C
ATOM   1484  HA  THR A 109      13.612 -20.053   8.607  1.00  0.00      A    H
ATOM   1485  CB  THR A 109      14.734 -21.880   8.227  1.00  0.00      A    C
ATOM   1486  HB  THR A 109      15.149 -22.421   7.350  1.00  0.00      A    H
ATOM   1487  OG1 THR A 109      13.762 -22.684   8.931  1.00  0.00      A    O
ATOM   1488  HG1 THR A 109      13.639 -22.239   9.773  1.00  0.00      A    H
ATOM   1489  CG2 THR A 109      15.956 -21.851   9.188  1.00  0.00      A    C
ATOM   1490 HG21 THR A 109      16.799 -21.236   8.807  1.00  0.00      A    H
ATOM   1491 HG22 THR A 109      15.589 -21.448  10.157  1.00  0.00      A    H
ATOM   1492 HG23 THR A 109      16.153 -22.931   9.357  1.00  0.00      A    H
ATOM   1493  C   THR A 109      15.303 -19.631   7.259  1.00  0.00      A    C
ATOM   1494  O   THR A 109      15.660 -19.658   6.117  1.00  0.00      A    O
ATOM   1495  N   LEU A 110      15.773 -18.709   7.993  1.00  0.00      A    N
ATOM   1496  HN  LEU A 110      15.409 -18.496   8.896  1.00  0.00      A    H
ATOM   1497  CA  LEU A 110      16.905 -17.863   7.659  1.00  0.00      A    C
ATOM   1498  HA  LEU A 110      17.041 -17.878   6.587  1.00  0.00      A    H
ATOM   1499  CB  LEU A 110      16.715 -16.386   8.325  1.00  0.00      A    C
ATOM   1500  HB1 LEU A 110      16.434 -16.465   9.396  1.00  0.00      A    H
ATOM   1501  HB2 LEU A 110      17.698 -15.876   8.229  1.00  0.00      A    H
ATOM   1502  CG  LEU A 110      15.668 -15.641   7.546  1.00  0.00      A    C
ATOM   1503  HG  LEU A 110      14.682 -16.112   7.747  1.00  0.00      A    H
ATOM   1504  CD1 LEU A 110      15.583 -14.256   8.110  1.00  0.00      A    C
ATOM   1505 HD11 LEU A 110      14.734 -13.717   7.637  1.00  0.00      A    H
ATOM   1506 HD12 LEU A 110      15.428 -14.199   9.209  1.00  0.00      A    H
ATOM   1507 HD13 LEU A 110      16.522 -13.672   8.011  1.00  0.00      A    H
ATOM   1508  CD2 LEU A 110      15.872 -15.569   6.031  1.00  0.00      A    C
ATOM   1509 HD21 LEU A 110      15.124 -14.850   5.634  1.00  0.00      A    H
ATOM   1510 HD22 LEU A 110      16.879 -15.130   5.862  1.00  0.00      A    H
ATOM   1511 HD23 LEU A 110      15.665 -16.555   5.565  1.00  0.00      A    H
ATOM   1512  C   LEU A 110      18.260 -18.379   8.152  1.00  0.00      A    C
ATOM   1513  O   LEU A 110      18.585 -19.282   8.879  1.00  0.00      A    O
ATOM   1514  N   THR A 111      19.320 -17.666   7.610  1.00  0.00      A    N
ATOM   1515  HN  THR A 111      19.128 -16.878   7.030  1.00  0.00      A    H
ATOM   1516  CA  THR A 111      20.722 -17.823   7.887  1.00  0.00      A    C
ATOM   1517  HA  THR A 111      20.875 -18.670   8.539  1.00  0.00      A    H
ATOM   1518  CB  THR A 111      21.512 -18.205   6.536  1.00  0.00      A    C
ATOM   1519  HB  THR A 111      21.214 -17.510   5.723  1.00  0.00      A    H
ATOM   1520  OG1 THR A 111      21.070 -19.433   5.985  1.00  0.00      A    O
ATOM   1521  HG1 THR A 111      20.489 -19.187   5.261  1.00  0.00      A    H
ATOM   1522  CG2 THR A 111      23.060 -18.233   6.637  1.00  0.00      A    C
ATOM   1523 HG21 THR A 111      23.407 -17.177   6.634  1.00  0.00      A    H
ATOM   1524 HG22 THR A 111      23.350 -18.822   7.533  1.00  0.00      A    H
ATOM   1525 HG23 THR A 111      23.529 -18.736   5.765  1.00  0.00      A    H
ATOM   1526  C   THR A 111      21.188 -16.593   8.613  1.00  0.00      A    C
ATOM   1527  O   THR A 111      21.598 -16.755   9.750  1.00  0.00      A    O
ATOM   1528  N   SER A 112      21.061 -15.350   8.150  1.00  0.00      A    N
ATOM   1529  HN  SER A 112      20.749 -15.282   7.206  1.00  0.00      A    H
ATOM   1530  CA  SER A 112      21.537 -14.177   8.904  1.00  0.00      A    C
ATOM   1531  HA  SER A 112      21.175 -14.382   9.901  1.00  0.00      A    H
ATOM   1532  CB  SER A 112      23.058 -13.865   8.771  1.00  0.00      A    C
ATOM   1533  HB1 SER A 112      23.579 -14.830   8.950  1.00  0.00      A    H
ATOM   1534  HB2 SER A 112      23.376 -13.493   7.774  1.00  0.00      A    H
ATOM   1535  OG  SER A 112      23.451 -12.908   9.767  1.00  0.00      A    O
ATOM   1536  HG1 SER A 112      24.362 -12.641   9.625  1.00  0.00      A    H
ATOM   1537  C   SER A 112      20.806 -13.024   8.377  1.00  0.00      A    C
ATOM   1538  O   SER A 112      19.841 -13.190   7.671  1.00  0.00      A    O
ATOM   1539  N   PHE A 113      21.147 -11.765   8.713  1.00  0.00      A    N
ATOM   1540  HN  PHE A 113      21.871 -11.652   9.389  1.00  0.00      A    H
ATOM   1541  CA  PHE A 113      20.574 -10.514   8.228  1.00  0.00      A    C
ATOM   1542  HA  PHE A 113      20.313 -10.727   7.202  1.00  0.00      A    H
ATOM   1543  CB  PHE A 113      19.212 -10.074   8.975  1.00  0.00      A    C
ATOM   1544  HB1 PHE A 113      18.802  -9.189   8.441  1.00  0.00      A    H
ATOM   1545  HB2 PHE A 113      18.401 -10.830   8.918  1.00  0.00      A    H
ATOM   1546  CG  PHE A 113      19.399  -9.658  10.408  1.00  0.00      A    C
ATOM   1547  CD1 PHE A 113      19.328  -8.291  10.751  1.00  0.00      A    C
ATOM   1548  HD1 PHE A 113      19.204  -7.530   9.994  1.00  0.00      A    H
ATOM   1549  CE1 PHE A 113      19.389  -7.893  12.074  1.00  0.00      A    C
ATOM   1550  HE1 PHE A 113      19.357  -6.842  12.322  1.00  0.00      A    H
ATOM   1551  CZ  PHE A 113      19.422  -8.867  13.108  1.00  0.00      A    C
ATOM   1552  HZ  PHE A 113      19.444  -8.537  14.136  1.00  0.00      A    H
ATOM   1553  CD2 PHE A 113      19.409 -10.645  11.435  1.00  0.00      A    C
ATOM   1554  HD2 PHE A 113      19.419 -11.723  11.375  1.00  0.00      A    H
ATOM   1555  CE2 PHE A 113      19.364 -10.255  12.779  1.00  0.00      A    C
ATOM   1556  HE2 PHE A 113      19.430 -11.023  13.535  1.00  0.00      A    H
ATOM   1557  C   PHE A 113      21.593  -9.529   8.345  1.00  0.00      A    C
ATOM   1558  O   PHE A 113      22.410  -9.662   9.245  1.00  0.00      A    O
ATOM   1559  N   GLN A 114      21.635  -8.650   7.334  1.00  0.00      A    N
ATOM   1560  HN  GLN A 114      20.874  -8.546   6.698  1.00  0.00      A    H
ATOM   1561  CA  GLN A 114      22.602  -7.570   7.213  1.00  0.00      A    C
ATOM   1562  HA  GLN A 114      23.154  -7.442   8.132  1.00  0.00      A    H
ATOM   1563  CB  GLN A 114      23.563  -7.850   6.057  1.00  0.00      A    C
ATOM   1564  HB1 GLN A 114      22.923  -7.956   5.155  1.00  0.00      A    H
ATOM   1565  HB2 GLN A 114      24.170  -6.928   5.926  1.00  0.00      A    H
ATOM   1566  CG  GLN A 114      24.524  -9.015   6.132  1.00  0.00      A    C
ATOM   1567  HG1 GLN A 114      23.944  -9.874   6.532  1.00  0.00      A    H
ATOM   1568  HG2 GLN A 114      24.936  -9.165   5.111  1.00  0.00      A    H
ATOM   1569  CD  GLN A 114      25.720  -8.812   7.051  1.00  0.00      A    C
ATOM   1570  OE1 GLN A 114      25.544  -8.530   8.258  1.00  0.00      A    O
ATOM   1571  NE2 GLN A 114      26.980  -8.911   6.566  1.00  0.00      A    N
ATOM   1572 HE21 GLN A 114      27.717  -8.447   7.058  1.00  0.00      A    H
ATOM   1573 HE22 GLN A 114      27.194  -9.118   5.611  1.00  0.00      A    H
ATOM   1574  C   GLN A 114      21.882  -6.195   6.982  1.00  0.00      A    C
ATOM   1575  O   GLN A 114      20.706  -6.081   6.564  1.00  0.00      A    O
ATOM   1576  N   ASP A 115      22.705  -5.154   7.089  1.00  0.00      A    N
ATOM   1577  HN  ASP A 115      23.627  -5.300   7.438  1.00  0.00      A    H
ATOM   1578  CA  ASP A 115      22.328  -3.798   6.908  1.00  0.00      A    C
ATOM   1579  HA  ASP A 115      21.281  -3.636   6.701  1.00  0.00      A    H
ATOM   1580  CB  ASP A 115      22.779  -2.894   8.135  1.00  0.00      A    C
ATOM   1581  HB1 ASP A 115      22.480  -1.851   7.900  1.00  0.00      A    H
ATOM   1582  HB2 ASP A 115      22.254  -3.098   9.093  1.00  0.00      A    H
ATOM   1583  CG  ASP A 115      24.302  -2.914   8.450  1.00  0.00      A    C
ATOM   1584  OD1 ASP A 115      24.880  -1.808   8.505  1.00  0.00      A    O
ATOM   1585  OD2 ASP A 115      24.859  -3.977   8.733  1.00  0.00      A    O
ATOM   1586  C   ASP A 115      23.029  -3.177   5.716  1.00  0.00      A    C
ATOM   1587  O   ASP A 115      24.152  -3.612   5.375  1.00  0.00      A    O
ATOM   1588  N   VAL A 116      22.376  -2.245   5.043  1.00  0.00      A    N
ATOM   1589  HN  VAL A 116      21.425  -2.129   5.318  1.00  0.00      A    H
ATOM   1590  CA  VAL A 116      22.805  -1.526   3.894  1.00  0.00      A    C
ATOM   1591  HA  VAL A 116      23.484  -2.098   3.279  1.00  0.00      A    H
ATOM   1592  CB  VAL A 116      21.577  -1.168   3.041  1.00  0.00      A    C
ATOM   1593  HB  VAL A 116      20.885  -0.535   3.636  1.00  0.00      A    H
ATOM   1594  CG1 VAL A 116      21.984  -0.384   1.779  1.00  0.00      A    C
ATOM   1595 HG11 VAL A 116      22.633  -0.990   1.110  1.00  0.00      A    H
ATOM   1596 HG12 VAL A 116      20.981  -0.186   1.346  1.00  0.00      A    H
ATOM   1597 HG13 VAL A 116      22.450   0.591   2.036  1.00  0.00      A    H
ATOM   1598  CG2 VAL A 116      20.809  -2.438   2.615  1.00  0.00      A    C
ATOM   1599 HG21 VAL A 116      20.224  -2.859   3.461  1.00  0.00      A    H
ATOM   1600 HG22 VAL A 116      20.035  -2.183   1.860  1.00  0.00      A    H
ATOM   1601 HG23 VAL A 116      21.523  -3.161   2.165  1.00  0.00      A    H
ATOM   1602  C   VAL A 116      23.584  -0.238   4.312  1.00  0.00      A    C
ATOM   1603  O   VAL A 116      23.221   0.394   5.308  1.00  0.00      A    O
ATOM   1604  N   THR A 117      24.644   0.220   3.578  1.00  0.00      A    N
ATOM   1605  HN  THR A 117      24.875  -0.327   2.777  1.00  0.00      A    H
ATOM   1606  CA  THR A 117      25.480   1.389   3.886  1.00  0.00      A    C
ATOM   1607  HA  THR A 117      25.930   1.319   4.865  1.00  0.00      A    H
ATOM   1608  CB  THR A 117      26.576   1.601   2.883  1.00  0.00      A    C
ATOM   1609  HB  THR A 117      26.298   1.915   1.854  1.00  0.00      A    H
ATOM   1610  OG1 THR A 117      27.341   0.433   2.767  1.00  0.00      A    O
ATOM   1611  HG1 THR A 117      27.290   0.246   1.827  1.00  0.00      A    H
ATOM   1612  CG2 THR A 117      27.584   2.678   3.378  1.00  0.00      A    C
ATOM   1613 HG21 THR A 117      28.125   2.564   4.342  1.00  0.00      A    H
ATOM   1614 HG22 THR A 117      28.335   2.948   2.606  1.00  0.00      A    H
ATOM   1615 HG23 THR A 117      26.988   3.576   3.646  1.00  0.00      A    H
ATOM   1616  C   THR A 117      24.532   2.651   3.795  1.00  0.00      A    C
ATOM   1617  O   THR A 117      24.008   2.953   2.729  1.00  0.00      A    O
ATOM   1618  N   ALA A 118      24.289   3.319   4.944  1.00  0.00      A    N
ATOM   1619  HN  ALA A 118      24.465   3.037   5.883  1.00  0.00      A    H
ATOM   1620  CA  ALA A 118      23.512   4.507   5.002  1.00  0.00      A    C
ATOM   1621  HA  ALA A 118      22.654   4.132   4.464  1.00  0.00      A    H
ATOM   1622  CB  ALA A 118      23.157   4.815   6.510  1.00  0.00      A    C
ATOM   1623  HB1 ALA A 118      22.624   3.967   6.990  1.00  0.00      A    H
ATOM   1624  HB2 ALA A 118      24.102   5.130   7.003  1.00  0.00      A    H
ATOM   1625  HB3 ALA A 118      22.503   5.703   6.640  1.00  0.00      A    H
ATOM   1626  C   ALA A 118      24.106   5.715   4.390  1.00  0.00      A    C
ATOM   1627  O   ALA A 118      25.254   5.824   4.087  1.00  0.00      A    O
ATOM   1628  N   ASN A 119      23.209   6.592   3.968  1.00  0.00      A    N
ATOM   1629  HN  ASN A 119      22.256   6.333   4.106  1.00  0.00      A    H
ATOM   1630  CA  ASN A 119      23.547   7.791   3.276  1.00  0.00      A    C
ATOM   1631  HA  ASN A 119      22.621   8.334   3.157  1.00  0.00      A    H
ATOM   1632  CB  ASN A 119      24.400   8.883   3.974  1.00  0.00      A    C
ATOM   1633  HB1 ASN A 119      25.488   8.675   4.063  1.00  0.00      A    H
ATOM   1634  HB2 ASN A 119      24.309   9.857   3.448  1.00  0.00      A    H
ATOM   1635  CG  ASN A 119      23.866   9.056   5.402  1.00  0.00      A    C
ATOM   1636  OD1 ASN A 119      24.405   8.481   6.348  1.00  0.00      A    O
ATOM   1637  ND2 ASN A 119      22.766   9.758   5.586  1.00  0.00      A    N
ATOM   1638 HD21 ASN A 119      22.403   9.737   6.518  1.00  0.00      A    H
ATOM   1639 HD22 ASN A 119      22.300  10.168   4.801  1.00  0.00      A    H
ATOM   1640  C   ASN A 119      24.107   7.571   1.783  1.00  0.00      A    C
ATOM   1641  O   ASN A 119      24.221   8.436   0.911  1.00  0.00      A    O
ATOM   1642  N   SER A 120      24.404   6.298   1.455  1.00  0.00      A    N
ATOM   1643  HN  SER A 120      24.345   5.584   2.147  1.00  0.00      A    H
ATOM   1644  CA  SER A 120      24.820   5.824   0.137  1.00  0.00      A    C
ATOM   1645  HA  SER A 120      25.231   6.633  -0.448  1.00  0.00      A    H
ATOM   1646  CB  SER A 120      25.811   4.652   0.257  1.00  0.00      A    C
ATOM   1647  HB1 SER A 120      26.425   4.936   1.138  1.00  0.00      A    H
ATOM   1648  HB2 SER A 120      25.385   3.716   0.677  1.00  0.00      A    H
ATOM   1649  OG  SER A 120      26.641   4.405  -0.861  1.00  0.00      A    O
ATOM   1650  HG1 SER A 120      27.391   3.912  -0.521  1.00  0.00      A    H
ATOM   1651  C   SER A 120      23.639   5.363  -0.774  1.00  0.00      A    C
ATOM   1652  O   SER A 120      23.069   4.309  -0.543  1.00  0.00      A    O
ATOM   1653  N   GLU A 121      23.383   6.140  -1.855  1.00  0.00      A    N
ATOM   1654  HN  GLU A 121      23.749   7.065  -1.911  1.00  0.00      A    H
ATOM   1655  CA  GLU A 121      22.308   5.778  -2.805  1.00  0.00      A    C
ATOM   1656  HA  GLU A 121      21.462   5.535  -2.179  1.00  0.00      A    H
ATOM   1657  CB  GLU A 121      21.972   6.917  -3.757  1.00  0.00      A    C
ATOM   1658  HB1 GLU A 121      21.868   7.864  -3.184  1.00  0.00      A    H
ATOM   1659  HB2 GLU A 121      22.873   6.986  -4.403  1.00  0.00      A    H
ATOM   1660  CG  GLU A 121      20.709   6.599  -4.586  1.00  0.00      A    C
ATOM   1661  HG1 GLU A 121      20.822   5.633  -5.123  1.00  0.00      A    H
ATOM   1662  HG2 GLU A 121      19.773   6.445  -4.008  1.00  0.00      A    H
ATOM   1663  CD  GLU A 121      20.518   7.729  -5.478  1.00  0.00      A    C
ATOM   1664  OE1 GLU A 121      19.855   8.708  -4.975  1.00  0.00      A    O
ATOM   1665  OE2 GLU A 121      20.966   7.688  -6.669  1.00  0.00      A    O
ATOM   1666  C   GLU A 121      22.644   4.494  -3.599  1.00  0.00      A    C
ATOM   1667  O   GLU A 121      21.784   3.613  -3.583  1.00  0.00      A    O
ATOM   1668  N   ALA A 122      23.818   4.391  -4.337  1.00  0.00      A    N
ATOM   1669  HN  ALA A 122      24.399   5.193  -4.458  1.00  0.00      A    H
ATOM   1670  CA  ALA A 122      24.222   3.184  -4.964  1.00  0.00      A    C
ATOM   1671  HA  ALA A 122      23.672   2.983  -5.872  1.00  0.00      A    H
ATOM   1672  CB  ALA A 122      25.737   3.348  -5.306  1.00  0.00      A    C
ATOM   1673  HB1 ALA A 122      26.186   3.502  -4.302  1.00  0.00      A    H
ATOM   1674  HB2 ALA A 122      26.103   2.385  -5.723  1.00  0.00      A    H
ATOM   1675  HB3 ALA A 122      25.852   4.200  -6.010  1.00  0.00      A    H
ATOM   1676  C   ALA A 122      23.963   1.955  -4.200  1.00  0.00      A    C
ATOM   1677  O   ALA A 122      23.483   0.890  -4.605  1.00  0.00      A    O
ATOM   1678  N   ALA A 123      24.421   2.039  -2.926  1.00  0.00      A    N
ATOM   1679  HN  ALA A 123      24.823   2.917  -2.679  1.00  0.00      A    H
ATOM   1680  CA  ALA A 123      24.351   0.941  -1.982  1.00  0.00      A    C
ATOM   1681  HA  ALA A 123      24.907   0.146  -2.456  1.00  0.00      A    H
ATOM   1682  CB  ALA A 123      25.199   1.296  -0.786  1.00  0.00      A    C
ATOM   1683  HB1 ALA A 123      25.387   0.376  -0.191  1.00  0.00      A    H
ATOM   1684  HB2 ALA A 123      26.143   1.713  -1.196  1.00  0.00      A    H
ATOM   1685  HB3 ALA A 123      24.584   2.000  -0.185  1.00  0.00      A    H
ATOM   1686  C   ALA A 123      22.890   0.469  -1.681  1.00  0.00      A    C
ATOM   1687  O   ALA A 123      22.608  -0.720  -1.681  1.00  0.00      A    O
ATOM   1688  N   LEU A 124      21.899   1.416  -1.555  1.00  0.00      A    N
ATOM   1689  HN  LEU A 124      22.084   2.396  -1.545  1.00  0.00      A    H
ATOM   1690  CA  LEU A 124      20.475   1.097  -1.443  1.00  0.00      A    C
ATOM   1691  HA  LEU A 124      20.321   0.332  -0.696  1.00  0.00      A    H
ATOM   1692  CB  LEU A 124      19.805   2.328  -0.833  1.00  0.00      A    C
ATOM   1693  HB1 LEU A 124      20.309   2.395   0.155  1.00  0.00      A    H
ATOM   1694  HB2 LEU A 124      20.076   3.245  -1.399  1.00  0.00      A    H
ATOM   1695  CG  LEU A 124      18.269   2.230  -0.596  1.00  0.00      A    C
ATOM   1696  HG  LEU A 124      17.804   2.176  -1.603  1.00  0.00      A    H
ATOM   1697  CD1 LEU A 124      17.940   0.976   0.264  1.00  0.00      A    C
ATOM   1698 HD11 LEU A 124      16.870   1.050   0.553  1.00  0.00      A    H
ATOM   1699 HD12 LEU A 124      18.048   0.097  -0.406  1.00  0.00      A    H
ATOM   1700 HD13 LEU A 124      18.624   0.912   1.137  1.00  0.00      A    H
ATOM   1701  CD2 LEU A 124      17.819   3.545   0.128  1.00  0.00      A    C
ATOM   1702 HD21 LEU A 124      18.078   3.626   1.206  1.00  0.00      A    H
ATOM   1703 HD22 LEU A 124      18.275   4.398  -0.418  1.00  0.00      A    H
ATOM   1704 HD23 LEU A 124      16.719   3.586  -0.022  1.00  0.00      A    H
ATOM   1705  C   LEU A 124      19.875   0.592  -2.733  1.00  0.00      A    C
ATOM   1706  O   LEU A 124      19.193  -0.474  -2.676  1.00  0.00      A    O
ATOM   1707  N   LEU A 125      20.253   1.225  -3.850  1.00  0.00      A    N
ATOM   1708  HN  LEU A 125      20.851   2.010  -3.713  1.00  0.00      A    H
ATOM   1709  CA  LEU A 125      19.938   0.866  -5.202  1.00  0.00      A    C
ATOM   1710  HA  LEU A 125      18.888   1.037  -5.392  1.00  0.00      A    H
ATOM   1711  CB  LEU A 125      20.638   1.777  -6.231  1.00  0.00      A    C
ATOM   1712  HB1 LEU A 125      20.479   2.859  -6.032  1.00  0.00      A    H
ATOM   1713  HB2 LEU A 125      21.724   1.603  -6.069  1.00  0.00      A    H
ATOM   1714  CG  LEU A 125      20.234   1.538  -7.673  1.00  0.00      A    C
ATOM   1715  HG  LEU A 125      20.240   0.444  -7.864  1.00  0.00      A    H
ATOM   1716  CD1 LEU A 125      18.780   2.088  -7.988  1.00  0.00      A    C
ATOM   1717 HD11 LEU A 125      18.092   1.537  -7.312  1.00  0.00      A    H
ATOM   1718 HD12 LEU A 125      18.707   3.171  -7.750  1.00  0.00      A    H
ATOM   1719 HD13 LEU A 125      18.582   1.878  -9.060  1.00  0.00      A    H
ATOM   1720  CD2 LEU A 125      21.329   2.094  -8.547  1.00  0.00      A    C
ATOM   1721 HD21 LEU A 125      21.023   3.123  -8.834  1.00  0.00      A    H
ATOM   1722 HD22 LEU A 125      22.328   2.114  -8.062  1.00  0.00      A    H
ATOM   1723 HD23 LEU A 125      21.362   1.554  -9.517  1.00  0.00      A    H
ATOM   1724  C   LEU A 125      20.292  -0.598  -5.476  1.00  0.00      A    C
ATOM   1725  O   LEU A 125      19.434  -1.454  -5.822  1.00  0.00      A    O
ATOM   1726  N   GLN A 126      21.554  -1.014  -5.257  1.00  0.00      A    N
ATOM   1727  HN  GLN A 126      22.260  -0.326  -5.110  1.00  0.00      A    H
ATOM   1728  CA  GLN A 126      22.054  -2.374  -5.572  1.00  0.00      A    C
ATOM   1729  HA  GLN A 126      21.935  -2.571  -6.627  1.00  0.00      A    H
ATOM   1730  CB  GLN A 126      23.588  -2.433  -5.456  1.00  0.00      A    C
ATOM   1731  HB1 GLN A 126      23.897  -2.155  -4.425  1.00  0.00      A    H
ATOM   1732  HB2 GLN A 126      23.854  -3.508  -5.540  1.00  0.00      A    H
ATOM   1733  CG  GLN A 126      24.316  -1.583  -6.553  1.00  0.00      A    C
ATOM   1734  HG1 GLN A 126      24.185  -2.135  -7.508  1.00  0.00      A    H
ATOM   1735  HG2 GLN A 126      23.908  -0.550  -6.563  1.00  0.00      A    H
ATOM   1736  CD  GLN A 126      25.885  -1.541  -6.373  1.00  0.00      A    C
ATOM   1737  OE1 GLN A 126      26.519  -2.409  -5.713  1.00  0.00      A    O
ATOM   1738  NE2 GLN A 126      26.565  -0.475  -6.893  1.00  0.00      A    N
ATOM   1739 HE21 GLN A 126      27.532  -0.368  -6.661  1.00  0.00      A    H
ATOM   1740 HE22 GLN A 126      26.063   0.120  -7.520  1.00  0.00      A    H
ATOM   1741  C   GLN A 126      21.376  -3.432  -4.755  1.00  0.00      A    C
ATOM   1742  O   GLN A 126      20.945  -4.486  -5.209  1.00  0.00      A    O
ATOM   1743  N   ALA A 127      21.155  -3.025  -3.515  1.00  0.00      A    N
ATOM   1744  HN  ALA A 127      21.527  -2.194  -3.108  1.00  0.00      A    H
ATOM   1745  CA  ALA A 127      20.455  -3.788  -2.468  1.00  0.00      A    C
ATOM   1746  HA  ALA A 127      20.981  -4.728  -2.385  1.00  0.00      A    H
ATOM   1747  CB  ALA A 127      20.490  -3.192  -1.106  1.00  0.00      A    C
ATOM   1748  HB1 ALA A 127      20.002  -3.903  -0.406  1.00  0.00      A    H
ATOM   1749  HB2 ALA A 127      21.524  -3.124  -0.704  1.00  0.00      A    H
ATOM   1750  HB3 ALA A 127      20.016  -2.188  -1.125  1.00  0.00      A    H
ATOM   1751  C   ALA A 127      19.006  -4.096  -2.884  1.00  0.00      A    C
ATOM   1752  O   ALA A 127      18.566  -5.253  -2.619  1.00  0.00      A    O
ATOM   1753  N   VAL A 128      18.245  -3.199  -3.532  1.00  0.00      A    N
ATOM   1754  HN  VAL A 128      18.575  -2.309  -3.836  1.00  0.00      A    H
ATOM   1755  CA  VAL A 128      16.936  -3.466  -4.100  1.00  0.00      A    C
ATOM   1756  HA  VAL A 128      16.390  -3.994  -3.331  1.00  0.00      A    H
ATOM   1757  CB  VAL A 128      16.274  -2.106  -4.456  1.00  0.00      A    C
ATOM   1758  HB  VAL A 128      16.864  -1.435  -5.117  1.00  0.00      A    H
ATOM   1759  CG1 VAL A 128      14.936  -2.285  -5.079  1.00  0.00      A    C
ATOM   1760 HG11 VAL A 128      14.514  -1.289  -5.334  1.00  0.00      A    H
ATOM   1761 HG12 VAL A 128      14.969  -2.844  -6.038  1.00  0.00      A    H
ATOM   1762 HG13 VAL A 128      14.310  -2.819  -4.333  1.00  0.00      A    H
ATOM   1763  CG2 VAL A 128      16.068  -1.386  -3.187  1.00  0.00      A    C
ATOM   1764 HG21 VAL A 128      15.737  -0.373  -3.498  1.00  0.00      A    H
ATOM   1765 HG22 VAL A 128      15.227  -1.776  -2.574  1.00  0.00      A    H
ATOM   1766 HG23 VAL A 128      16.996  -1.373  -2.575  1.00  0.00      A    H
ATOM   1767  C   VAL A 128      16.929  -4.225  -5.402  1.00  0.00      A    C
ATOM   1768  O   VAL A 128      15.994  -4.971  -5.656  1.00  0.00      A    O
ATOM   1769  N   ALA A 129      18.009  -4.215  -6.266  1.00  0.00      A    N
ATOM   1770  HN  ALA A 129      18.733  -3.546  -6.119  1.00  0.00      A    H
ATOM   1771  CA  ALA A 129      18.222  -5.258  -7.278  1.00  0.00      A    C
ATOM   1772  HA  ALA A 129      17.391  -5.554  -7.900  1.00  0.00      A    H
ATOM   1773  CB  ALA A 129      19.378  -4.785  -8.194  1.00  0.00      A    C
ATOM   1774  HB1 ALA A 129      19.897  -5.634  -8.688  1.00  0.00      A    H
ATOM   1775  HB2 ALA A 129      19.005  -4.010  -8.897  1.00  0.00      A    H
ATOM   1776  HB3 ALA A 129      20.198  -4.372  -7.568  1.00  0.00      A    H
ATOM   1777  C   ALA A 129      18.499  -6.650  -6.717  1.00  0.00      A    C
ATOM   1778  O   ALA A 129      18.281  -7.614  -7.435  1.00  0.00      A    O
ATOM   1779  N   GLN A 130      19.037  -6.821  -5.532  1.00  0.00      A    N
ATOM   1780  HN  GLN A 130      19.347  -6.031  -5.008  1.00  0.00      A    H
ATOM   1781  CA  GLN A 130      19.207  -8.112  -4.828  1.00  0.00      A    C
ATOM   1782  HA  GLN A 130      19.422  -8.803  -5.630  1.00  0.00      A    H
ATOM   1783  CB  GLN A 130      20.444  -8.103  -3.805  1.00  0.00      A    C
ATOM   1784  HB1 GLN A 130      20.241  -7.210  -3.176  1.00  0.00      A    H
ATOM   1785  HB2 GLN A 130      20.463  -8.929  -3.061  1.00  0.00      A    H
ATOM   1786  CG  GLN A 130      21.793  -8.066  -4.434  1.00  0.00      A    C
ATOM   1787  HG1 GLN A 130      22.007  -7.036  -4.792  1.00  0.00      A    H
ATOM   1788  HG2 GLN A 130      22.719  -8.230  -3.843  1.00  0.00      A    H
ATOM   1789  CD  GLN A 130      21.930  -8.918  -5.698  1.00  0.00      A    C
ATOM   1790  OE1 GLN A 130      21.907  -8.355  -6.774  1.00  0.00      A    O
ATOM   1791  NE2 GLN A 130      21.974 -10.270  -5.568  1.00  0.00      A    N
ATOM   1792 HE21 GLN A 130      22.036 -10.850  -6.381  1.00  0.00      A    H
ATOM   1793 HE22 GLN A 130      22.054 -10.717  -4.677  1.00  0.00      A    H
ATOM   1794  C   GLN A 130      17.980  -8.577  -4.228  1.00  0.00      A    C
ATOM   1795  O   GLN A 130      17.562  -9.708  -4.475  1.00  0.00      A    O
ATOM   1796  N   GLN A 131      17.265  -7.805  -3.444  1.00  0.00      A    N
ATOM   1797  HN  GLN A 131      17.493  -6.845  -3.306  1.00  0.00      A    H
ATOM   1798  CA  GLN A 131      15.988  -8.201  -2.835  1.00  0.00      A    C
ATOM   1799  HA  GLN A 131      15.518  -8.815  -3.590  1.00  0.00      A    H
ATOM   1800  CB  GLN A 131      16.246  -9.130  -1.663  1.00  0.00      A    C
ATOM   1801  HB1 GLN A 131      15.297  -9.594  -1.317  1.00  0.00      A    H
ATOM   1802  HB2 GLN A 131      16.868  -9.928  -2.122  1.00  0.00      A    H
ATOM   1803  CG  GLN A 131      16.934  -8.674  -0.313  1.00  0.00      A    C
ATOM   1804  HG1 GLN A 131      16.635  -7.638  -0.044  1.00  0.00      A    H
ATOM   1805  HG2 GLN A 131      16.601  -9.341   0.510  1.00  0.00      A    H
ATOM   1806  CD  GLN A 131      18.399  -8.871  -0.469  1.00  0.00      A    C
ATOM   1807  OE1 GLN A 131      18.914  -9.986  -0.333  1.00  0.00      A    O
ATOM   1808  NE2 GLN A 131      19.104  -7.741  -0.631  1.00  0.00      A    N
ATOM   1809 HE21 GLN A 131      20.102  -7.762  -0.574  1.00  0.00      A    H
ATOM   1810 HE22 GLN A 131      18.577  -6.958  -0.960  1.00  0.00      A    H
ATOM   1811  C   GLN A 131      15.028  -7.098  -2.510  1.00  0.00      A    C
ATOM   1812  O   GLN A 131      15.481  -5.948  -2.451  1.00  0.00      A    O
ATOM   1813  N   PRO A 132      13.771  -7.330  -2.223  1.00  0.00      A    N
ATOM   1814  CD  PRO A 132      12.969  -8.396  -2.829  1.00  0.00      A    C
ATOM   1815  HD1 PRO A 132      13.243  -9.387  -2.408  1.00  0.00      A    H
ATOM   1816  HD2 PRO A 132      13.162  -8.254  -3.914  1.00  0.00      A    H
ATOM   1817  CA  PRO A 132      12.967  -6.368  -1.446  1.00  0.00      A    C
ATOM   1818  HA  PRO A 132      12.931  -5.464  -2.037  1.00  0.00      A    H
ATOM   1819  CB  PRO A 132      11.631  -7.104  -1.293  1.00  0.00      A    C
ATOM   1820  HB1 PRO A 132      11.569  -7.669  -0.339  1.00  0.00      A    H
ATOM   1821  HB2 PRO A 132      10.897  -6.271  -1.345  1.00  0.00      A    H
ATOM   1822  CG  PRO A 132      11.486  -7.969  -2.555  1.00  0.00      A    C
ATOM   1823  HG1 PRO A 132      10.826  -8.854  -2.434  1.00  0.00      A    H
ATOM   1824  HG2 PRO A 132      11.144  -7.421  -3.459  1.00  0.00      A    H
ATOM   1825  C   PRO A 132      13.451  -6.007  -0.101  1.00  0.00      A    C
ATOM   1826  O   PRO A 132      13.620  -6.881   0.787  1.00  0.00      A    O
ATOM   1827  N   VAL A 133      13.661  -4.736   0.191  1.00  0.00      A    N
ATOM   1828  HN  VAL A 133      13.331  -3.966  -0.348  1.00  0.00      A    H
ATOM   1829  CA  VAL A 133      14.406  -4.321   1.386  1.00  0.00      A    C
ATOM   1830  HA  VAL A 133      15.025  -5.151   1.693  1.00  0.00      A    H
ATOM   1831  CB  VAL A 133      15.454  -3.181   1.015  1.00  0.00      A    C
ATOM   1832  HB  VAL A 133      14.884  -2.232   0.920  1.00  0.00      A    H
ATOM   1833  CG1 VAL A 133      16.594  -2.990   2.071  1.00  0.00      A    C
ATOM   1834 HG11 VAL A 133      17.206  -2.093   1.834  1.00  0.00      A    H
ATOM   1835 HG12 VAL A 133      16.146  -3.060   3.086  1.00  0.00      A    H
ATOM   1836 HG13 VAL A 133      17.296  -3.848   2.001  1.00  0.00      A    H
ATOM   1837  CG2 VAL A 133      16.077  -3.469  -0.354  1.00  0.00      A    C
ATOM   1838 HG21 VAL A 133      16.609  -4.442  -0.417  1.00  0.00      A    H
ATOM   1839 HG22 VAL A 133      15.324  -3.634  -1.155  1.00  0.00      A    H
ATOM   1840 HG23 VAL A 133      16.733  -2.653  -0.725  1.00  0.00      A    H
ATOM   1841  C   VAL A 133      13.450  -3.919   2.501  1.00  0.00      A    C
ATOM   1842  O   VAL A 133      12.425  -3.308   2.308  1.00  0.00      A    O
ATOM   1843  N   ALA A 134      13.728  -4.214   3.768  1.00  0.00      A    N
ATOM   1844  HN  ALA A 134      14.611  -4.608   4.012  1.00  0.00      A    H
ATOM   1845  CA  ALA A 134      12.892  -3.610   4.873  1.00  0.00      A    C
ATOM   1846  HA  ALA A 134      11.897  -3.377   4.526  1.00  0.00      A    H
ATOM   1847  CB  ALA A 134      12.808  -4.582   6.013  1.00  0.00      A    C
ATOM   1848  HB1 ALA A 134      13.849  -4.892   6.245  1.00  0.00      A    H
ATOM   1849  HB2 ALA A 134      12.407  -4.139   6.950  1.00  0.00      A    H
ATOM   1850  HB3 ALA A 134      12.125  -5.418   5.749  1.00  0.00      A    H
ATOM   1851  C   ALA A 134      13.565  -2.324   5.359  1.00  0.00      A    C
ATOM   1852  O   ALA A 134      14.750  -2.333   5.713  1.00  0.00      A    O
ATOM   1853  N   VAL A 135      12.908  -1.161   5.093  1.00  0.00      A    N
ATOM   1854  HN  VAL A 135      11.936  -1.247   4.884  1.00  0.00      A    H
ATOM   1855  CA  VAL A 135      13.511   0.193   5.207  1.00  0.00      A    C
ATOM   1856  HA  VAL A 135      14.436   0.004   5.730  1.00  0.00      A    H
ATOM   1857  CB  VAL A 135      13.796   0.876   3.828  1.00  0.00      A    C
ATOM   1858  HB  VAL A 135      14.461   1.723   4.102  1.00  0.00      A    H
ATOM   1859  CG1 VAL A 135      14.387  -0.063   2.888  1.00  0.00      A    C
ATOM   1860 HG11 VAL A 135      14.699   0.384   1.920  1.00  0.00      A    H
ATOM   1861 HG12 VAL A 135      15.324  -0.381   3.391  1.00  0.00      A    H
ATOM   1862 HG13 VAL A 135      13.800  -1.005   2.834  1.00  0.00      A    H
ATOM   1863  CG2 VAL A 135      12.511   1.460   3.201  1.00  0.00      A    C
ATOM   1864 HG21 VAL A 135      12.167   2.410   3.662  1.00  0.00      A    H
ATOM   1865 HG22 VAL A 135      12.511   1.571   2.096  1.00  0.00      A    H
ATOM   1866 HG23 VAL A 135      11.779   0.627   3.260  1.00  0.00      A    H
ATOM   1867  C   VAL A 135      12.687   1.102   6.081  1.00  0.00      A    C
ATOM   1868  O   VAL A 135      11.594   0.695   6.487  1.00  0.00      A    O
ATOM   1869  N   ALA A 136      13.195   2.254   6.497  1.00  0.00      A    N
ATOM   1870  HN  ALA A 136      14.141   2.519   6.331  1.00  0.00      A    H
ATOM   1871  CA  ALA A 136      12.359   3.069   7.378  1.00  0.00      A    C
ATOM   1872  HA  ALA A 136      11.342   2.707   7.367  1.00  0.00      A    H
ATOM   1873  CB  ALA A 136      12.850   3.107   8.841  1.00  0.00      A    C
ATOM   1874  HB1 ALA A 136      13.915   3.397   8.963  1.00  0.00      A    H
ATOM   1875  HB2 ALA A 136      12.135   3.699   9.451  1.00  0.00      A    H
ATOM   1876  HB3 ALA A 136      12.806   2.088   9.281  1.00  0.00      A    H
ATOM   1877  C   ALA A 136      12.286   4.557   7.033  1.00  0.00      A    C
ATOM   1878  O   ALA A 136      13.183   5.109   6.438  1.00  0.00      A    O
ATOM   1879  N   ILE A 137      11.168   5.170   7.368  1.00  0.00      A    N
ATOM   1880  HN  ILE A 137      10.591   4.736   8.056  1.00  0.00      A    H
ATOM   1881  CA  ILE A 137      10.898   6.596   7.141  1.00  0.00      A    C
ATOM   1882  HA  ILE A 137      11.815   7.159   7.043  1.00  0.00      A    H
ATOM   1883  CB  ILE A 137       9.957   6.833   5.846  1.00  0.00      A    C
ATOM   1884  HB  ILE A 137       9.613   7.889   5.818  1.00  0.00      A    H
ATOM   1885  CG2 ILE A 137      10.905   6.645   4.600  1.00  0.00      A    C
ATOM   1886 HG21 ILE A 137      10.357   6.561   3.637  1.00  0.00      A    H
ATOM   1887 HG22 ILE A 137      11.715   7.400   4.517  1.00  0.00      A    H
ATOM   1888 HG23 ILE A 137      11.367   5.649   4.772  1.00  0.00      A    H
ATOM   1889  CG1 ILE A 137       8.773   5.884   5.768  1.00  0.00      A    C
ATOM   1890 HG11 ILE A 137       9.055   4.850   5.476  1.00  0.00      A    H
ATOM   1891 HG12 ILE A 137       8.280   5.783   6.758  1.00  0.00      A    H
ATOM   1892  CD  ILE A 137       7.787   6.234   4.713  1.00  0.00      A    C
ATOM   1893  HD1 ILE A 137       6.799   5.961   5.140  1.00  0.00      A    H
ATOM   1894  HD2 ILE A 137       7.724   7.306   4.426  1.00  0.00      A    H
ATOM   1895  HD3 ILE A 137       8.055   5.677   3.790  1.00  0.00      A    H
ATOM   1896  C   ILE A 137      10.193   7.193   8.284  1.00  0.00      A    C
ATOM   1897  O   ILE A 137       9.812   6.570   9.255  1.00  0.00      A    O
ATOM   1898  N   ASP A 138       9.874   8.502   8.133  1.00  0.00      A    N
ATOM   1899  HN  ASP A 138      10.286   9.006   7.378  1.00  0.00      A    H
ATOM   1900  CA  ASP A 138       8.828   9.099   8.910  1.00  0.00      A    C
ATOM   1901  HA  ASP A 138       8.204   8.382   9.422  1.00  0.00      A    H
ATOM   1902  CB  ASP A 138       9.442  10.176   9.895  1.00  0.00      A    C
ATOM   1903  HB1 ASP A 138      10.157   9.674  10.581  1.00  0.00      A    H
ATOM   1904  HB2 ASP A 138       9.960  10.957   9.299  1.00  0.00      A    H
ATOM   1905  CG  ASP A 138       8.504  10.933  10.813  1.00  0.00      A    C
ATOM   1906  OD1 ASP A 138       7.326  11.113  10.499  1.00  0.00      A    O
ATOM   1907  OD2 ASP A 138       9.144  11.292  11.868  1.00  0.00      A    O
ATOM   1908  C   ASP A 138       7.823   9.586   7.898  1.00  0.00      A    C
ATOM   1909  O   ASP A 138       8.201  10.327   6.938  1.00  0.00      A    O
ATOM   1910  N   ALA A 139       6.514   9.303   8.105  1.00  0.00      A    N
ATOM   1911  HN  ALA A 139       6.340   8.684   8.867  1.00  0.00      A    H
ATOM   1912  CA  ALA A 139       5.473   9.667   7.174  1.00  0.00      A    C
ATOM   1913  HA  ALA A 139       5.840   9.862   6.177  1.00  0.00      A    H
ATOM   1914  CB  ALA A 139       4.468   8.529   7.083  1.00  0.00      A    C
ATOM   1915  HB1 ALA A 139       3.643   8.599   6.342  1.00  0.00      A    H
ATOM   1916  HB2 ALA A 139       4.989   7.604   6.756  1.00  0.00      A    H
ATOM   1917  HB3 ALA A 139       4.116   8.388   8.127  1.00  0.00      A    H
ATOM   1918  C   ALA A 139       4.697  10.913   7.621  1.00  0.00      A    C
ATOM   1919  O   ALA A 139       3.684  11.258   7.043  1.00  0.00      A    O
ATOM   1920  N   SER A 140       5.150  11.676   8.658  1.00  0.00      A    N
ATOM   1921  HN  SER A 140       6.046  11.518   9.065  1.00  0.00      A    H
ATOM   1922  CA  SER A 140       4.403  12.802   9.206  1.00  0.00      A    C
ATOM   1923  HA  SER A 140       3.365  12.517   9.295  1.00  0.00      A    H
ATOM   1924  CB  SER A 140       4.873  13.205  10.597  1.00  0.00      A    C
ATOM   1925  HB1 SER A 140       4.312  14.068  11.015  1.00  0.00      A    H
ATOM   1926  HB2 SER A 140       4.553  12.351  11.232  1.00  0.00      A    H
ATOM   1927  OG  SER A 140       6.250  13.416  10.859  1.00  0.00      A    O
ATOM   1928  HG1 SER A 140       6.660  12.555  10.970  1.00  0.00      A    H
ATOM   1929  C   SER A 140       4.367  14.046   8.335  1.00  0.00      A    C
ATOM   1930  O   SER A 140       5.049  15.005   8.530  1.00  0.00      A    O
ATOM   1931  N   GLY A 141       3.380  14.084   7.503  1.00  0.00      A    N
ATOM   1932  HN  GLY A 141       2.805  13.298   7.289  1.00  0.00      A    H
ATOM   1933  CA  GLY A 141       2.938  15.319   6.858  1.00  0.00      A    C
ATOM   1934  HA1 GLY A 141       2.777  16.051   7.634  1.00  0.00      A    H
ATOM   1935  HA2 GLY A 141       3.788  15.534   6.228  1.00  0.00      A    H
ATOM   1936  C   GLY A 141       1.749  15.204   5.864  1.00  0.00      A    C
ATOM   1937  O   GLY A 141       1.375  14.141   5.332  1.00  0.00      A    O
ATOM   1938  N   SER A 142       1.115  16.348   5.575  1.00  0.00      A    N
ATOM   1939  HN  SER A 142       1.428  17.203   5.982  1.00  0.00      A    H
ATOM   1940  CA  SER A 142      -0.079  16.562   4.728  1.00  0.00      A    C
ATOM   1941  HA  SER A 142      -0.907  16.183   5.309  1.00  0.00      A    H
ATOM   1942  CB  SER A 142      -0.307  18.058   4.356  1.00  0.00      A    C
ATOM   1943  HB1 SER A 142       0.478  18.522   3.720  1.00  0.00      A    H
ATOM   1944  HB2 SER A 142      -1.274  18.114   3.812  1.00  0.00      A    H
ATOM   1945  OG  SER A 142      -0.453  18.927   5.481  1.00  0.00      A    O
ATOM   1946  HG1 SER A 142      -0.754  19.738   5.063  1.00  0.00      A    H
ATOM   1947  C   SER A 142       0.002  15.747   3.366  1.00  0.00      A    C
ATOM   1948  O   SER A 142      -0.885  14.874   3.114  1.00  0.00      A    O
ATOM   1949  N   ASP A 143       1.096  15.958   2.593  1.00  0.00      A    N
ATOM   1950  HN  ASP A 143       1.839  16.616   2.686  1.00  0.00      A    H
ATOM   1951  CA  ASP A 143       1.126  15.387   1.231  1.00  0.00      A    C
ATOM   1952  HA  ASP A 143       0.223  15.736   0.754  1.00  0.00      A    H
ATOM   1953  CB  ASP A 143       2.303  16.002   0.399  1.00  0.00      A    C
ATOM   1954  HB1 ASP A 143       3.221  15.532   0.812  1.00  0.00      A    H
ATOM   1955  HB2 ASP A 143       2.250  15.659  -0.657  1.00  0.00      A    H
ATOM   1956  CG  ASP A 143       2.296  17.511   0.431  1.00  0.00      A    C
ATOM   1957  OD1 ASP A 143       2.752  18.191   1.414  1.00  0.00      A    O
ATOM   1958  OD2 ASP A 143       1.880  18.104  -0.569  1.00  0.00      A    O
ATOM   1959  C   ASP A 143       1.248  13.871   1.258  1.00  0.00      A    C
ATOM   1960  O   ASP A 143       0.877  13.114   0.318  1.00  0.00      A    O
ATOM   1961  N   PHE A 144       1.860  13.283   2.277  1.00  0.00      A    N
ATOM   1962  HN  PHE A 144       2.074  13.869   3.055  1.00  0.00      A    H
ATOM   1963  CA  PHE A 144       2.153  11.913   2.649  1.00  0.00      A    C
ATOM   1964  HA  PHE A 144       2.301  11.344   1.744  1.00  0.00      A    H
ATOM   1965  CB  PHE A 144       3.336  11.749   3.603  1.00  0.00      A    C
ATOM   1966  HB1 PHE A 144       4.009  12.616   3.432  1.00  0.00      A    H
ATOM   1967  HB2 PHE A 144       3.006  11.840   4.660  1.00  0.00      A    H
ATOM   1968  CG  PHE A 144       4.073  10.470   3.469  1.00  0.00      A    C
ATOM   1969  CD1 PHE A 144       5.413  10.420   3.098  1.00  0.00      A    C
ATOM   1970  HD1 PHE A 144       5.903  11.382   3.053  1.00  0.00      A    H
ATOM   1971  CE1 PHE A 144       6.059   9.247   2.836  1.00  0.00      A    C
ATOM   1972  HE1 PHE A 144       7.120   9.205   2.637  1.00  0.00      A    H
ATOM   1973  CZ  PHE A 144       5.415   8.076   3.068  1.00  0.00      A    C
ATOM   1974  HZ  PHE A 144       5.925   7.141   2.890  1.00  0.00      A    H
ATOM   1975  CD2 PHE A 144       3.434   9.258   3.701  1.00  0.00      A    C
ATOM   1976  HD2 PHE A 144       2.450   9.238   4.145  1.00  0.00      A    H
ATOM   1977  CE2 PHE A 144       4.107   8.054   3.564  1.00  0.00      A    C
ATOM   1978  HE2 PHE A 144       3.563   7.151   3.800  1.00  0.00      A    H
ATOM   1979  C   PHE A 144       0.916  11.254   3.175  1.00  0.00      A    C
ATOM   1980  O   PHE A 144       0.704  10.102   2.773  1.00  0.00      A    O
ATOM   1981  N   GLN A 145       0.201  11.973   3.989  1.00  0.00      A    N
ATOM   1982  HN  GLN A 145       0.595  12.856   4.231  1.00  0.00      A    H
ATOM   1983  CA  GLN A 145      -1.099  11.591   4.568  1.00  0.00      A    C
ATOM   1984  HA  GLN A 145      -1.024  10.611   5.016  1.00  0.00      A    H
ATOM   1985  CB  GLN A 145      -1.543  12.660   5.594  1.00  0.00      A    C
ATOM   1986  HB1 GLN A 145      -0.727  12.586   6.344  1.00  0.00      A    H
ATOM   1987  HB2 GLN A 145      -1.601  13.665   5.124  1.00  0.00      A    H
ATOM   1988  CG  GLN A 145      -2.938  12.522   6.255  1.00  0.00      A    C
ATOM   1989  HG1 GLN A 145      -3.063  11.421   6.330  1.00  0.00      A    H
ATOM   1990  HG2 GLN A 145      -2.740  12.965   7.254  1.00  0.00      A    H
ATOM   1991  CD  GLN A 145      -4.116  13.270   5.548  1.00  0.00      A    C
ATOM   1992  OE1 GLN A 145      -3.854  14.124   4.753  1.00  0.00      A    O
ATOM   1993  NE2 GLN A 145      -5.356  12.920   5.836  1.00  0.00      A    N
ATOM   1994 HE21 GLN A 145      -6.081  13.482   5.438  1.00  0.00      A    H
ATOM   1995 HE22 GLN A 145      -5.579  12.056   6.287  1.00  0.00      A    H
ATOM   1996  C   GLN A 145      -2.183  11.465   3.486  1.00  0.00      A    C
ATOM   1997  O   GLN A 145      -2.953  10.491   3.517  1.00  0.00      A    O
ATOM   1998  N   GLN A 146      -2.306  12.417   2.470  1.00  0.00      A    N
ATOM   1999  HN  GLN A 146      -1.713  13.214   2.559  1.00  0.00      A    H
ATOM   2000  CA  GLN A 146      -3.177  12.265   1.364  1.00  0.00      A    C
ATOM   2001  HA  GLN A 146      -3.580  11.264   1.402  1.00  0.00      A    H
ATOM   2002  CB  GLN A 146      -4.196  13.405   1.349  1.00  0.00      A    C
ATOM   2003  HB1 GLN A 146      -4.796  13.530   2.276  1.00  0.00      A    H
ATOM   2004  HB2 GLN A 146      -3.733  14.389   1.120  1.00  0.00      A    H
ATOM   2005  CG  GLN A 146      -5.265  13.189   0.270  1.00  0.00      A    C
ATOM   2006  HG1 GLN A 146      -5.920  14.080   0.167  1.00  0.00      A    H
ATOM   2007  HG2 GLN A 146      -4.783  13.148  -0.730  1.00  0.00      A    H
ATOM   2008  CD  GLN A 146      -6.171  12.031   0.639  1.00  0.00      A    C
ATOM   2009  OE1 GLN A 146      -6.292  11.005  -0.063  1.00  0.00      A    O
ATOM   2010  NE2 GLN A 146      -6.911  12.333   1.638  1.00  0.00      A    N
ATOM   2011 HE21 GLN A 146      -7.660  11.713   1.870  1.00  0.00      A    H
ATOM   2012 HE22 GLN A 146      -6.839  13.215   2.102  1.00  0.00      A    H
ATOM   2013  C   GLN A 146      -2.315  12.231   0.128  1.00  0.00      A    C
ATOM   2014  O   GLN A 146      -1.981  13.253  -0.457  1.00  0.00      A    O
ATOM   2015  N   TYR A 147      -1.892  11.003  -0.301  1.00  0.00      A    N
ATOM   2016  HN  TYR A 147      -2.184  10.169   0.160  1.00  0.00      A    H
ATOM   2017  CA  TYR A 147      -1.186  10.714  -1.557  1.00  0.00      A    C
ATOM   2018  HA  TYR A 147      -1.011  11.696  -1.972  1.00  0.00      A    H
ATOM   2019  CB  TYR A 147       0.173   9.925  -1.273  1.00  0.00      A    C
ATOM   2020  HB1 TYR A 147       0.764  10.568  -0.586  1.00  0.00      A    H
ATOM   2021  HB2 TYR A 147      -0.064   9.051  -0.630  1.00  0.00      A    H
ATOM   2022  CG  TYR A 147       0.967   9.522  -2.431  1.00  0.00      A    C
ATOM   2023  CD1 TYR A 147       1.722  10.453  -3.151  1.00  0.00      A    C
ATOM   2024  HD1 TYR A 147       1.731  11.475  -2.803  1.00  0.00      A    H
ATOM   2025  CE1 TYR A 147       2.424  10.095  -4.271  1.00  0.00      A    C
ATOM   2026  HE1 TYR A 147       2.928  10.907  -4.775  1.00  0.00      A    H
ATOM   2027  CZ  TYR A 147       2.342   8.790  -4.786  1.00  0.00      A    C
ATOM   2028  OH  TYR A 147       3.144   8.271  -5.790  1.00  0.00      A    O
ATOM   2029  HH  TYR A 147       3.794   8.949  -5.985  1.00  0.00      A    H
ATOM   2030  CD2 TYR A 147       0.913   8.277  -2.892  1.00  0.00      A    C
ATOM   2031  HD2 TYR A 147       0.553   7.468  -2.274  1.00  0.00      A    H
ATOM   2032  CE2 TYR A 147       1.531   7.913  -4.106  1.00  0.00      A    C
ATOM   2033  HE2 TYR A 147       1.538   6.885  -4.436  1.00  0.00      A    H
ATOM   2034  C   TYR A 147      -2.186  10.028  -2.480  1.00  0.00      A    C
ATOM   2035  O   TYR A 147      -2.946   9.181  -2.093  1.00  0.00      A    O
ATOM   2036  N   SER A 148      -2.065  10.418  -3.742  1.00  0.00      A    N
ATOM   2037  HN  SER A 148      -1.378  11.109  -3.951  1.00  0.00      A    H
ATOM   2038  CA  SER A 148      -2.907   9.966  -4.816  1.00  0.00      A    C
ATOM   2039  HA  SER A 148      -3.574   9.237  -4.380  1.00  0.00      A    H
ATOM   2040  CB  SER A 148      -3.598  11.215  -5.393  1.00  0.00      A    C
ATOM   2041  HB1 SER A 148      -4.149  11.840  -4.659  1.00  0.00      A    H
ATOM   2042  HB2 SER A 148      -2.940  11.958  -5.893  1.00  0.00      A    H
ATOM   2043  OG  SER A 148      -4.590  10.722  -6.336  1.00  0.00      A    O
ATOM   2044  HG1 SER A 148      -5.126  10.073  -5.873  1.00  0.00      A    H
ATOM   2045  C   SER A 148      -2.010   9.347  -5.845  1.00  0.00      A    C
ATOM   2046  O   SER A 148      -2.155   8.240  -6.243  1.00  0.00      A    O
ATOM   2047  N   GLY A 149      -0.998  10.082  -6.337  1.00  0.00      A    N
ATOM   2048  HN  GLY A 149      -0.854  11.020  -6.031  1.00  0.00      A    H
ATOM   2049  CA  GLY A 149      -0.137   9.638  -7.405  1.00  0.00      A    C
ATOM   2050  HA1 GLY A 149       0.407   8.729  -7.198  1.00  0.00      A    H
ATOM   2051  HA2 GLY A 149      -0.816   9.582  -8.244  1.00  0.00      A    H
ATOM   2052  C   GLY A 149       1.021  10.582  -7.848  1.00  0.00      A    C
ATOM   2053  O   GLY A 149       0.789  11.791  -8.146  1.00  0.00      A    O
ATOM   2054  N   GLY A 150       2.309  10.159  -7.832  1.00  0.00      A    N
ATOM   2055  HN  GLY A 150       2.525   9.256  -7.466  1.00  0.00      A    H
ATOM   2056  CA  GLY A 150       3.240  11.028  -8.349  1.00  0.00      A    C
ATOM   2057  HA1 GLY A 150       3.223  10.849  -9.414  1.00  0.00      A    H
ATOM   2058  HA2 GLY A 150       3.150  12.080  -8.121  1.00  0.00      A    H
ATOM   2059  C   GLY A 150       4.596  10.802  -7.700  1.00  0.00      A    C
ATOM   2060  O   GLY A 150       4.733  10.295  -6.574  1.00  0.00      A    O
ATOM   2061  N   VAL A 151       5.623  11.293  -8.365  1.00  0.00      A    N
ATOM   2062  HN  VAL A 151       5.553  11.562  -9.323  1.00  0.00      A    H
ATOM   2063  CA  VAL A 151       6.916  11.334  -7.753  1.00  0.00      A    C
ATOM   2064  HA  VAL A 151       7.192  10.318  -7.512  1.00  0.00      A    H
ATOM   2065  CB  VAL A 151       8.043  11.590  -8.713  1.00  0.00      A    C
ATOM   2066  HB  VAL A 151       7.894  12.649  -9.013  1.00  0.00      A    H
ATOM   2067  CG1 VAL A 151       9.397  11.291  -8.140  1.00  0.00      A    C
ATOM   2068 HG11 VAL A 151      10.169  11.736  -8.803  1.00  0.00      A    H
ATOM   2069 HG12 VAL A 151       9.493  11.728  -7.123  1.00  0.00      A    H
ATOM   2070 HG13 VAL A 151       9.666  10.229  -7.953  1.00  0.00      A    H
ATOM   2071  CG2 VAL A 151       7.884  10.720  -9.971  1.00  0.00      A    C
ATOM   2072 HG21 VAL A 151       8.750  10.736 -10.666  1.00  0.00      A    H
ATOM   2073 HG22 VAL A 151       7.600   9.692  -9.660  1.00  0.00      A    H
ATOM   2074 HG23 VAL A 151       7.040  11.077 -10.599  1.00  0.00      A    H
ATOM   2075  C   VAL A 151       7.117  12.222  -6.486  1.00  0.00      A    C
ATOM   2076  O   VAL A 151       7.184  13.483  -6.469  1.00  0.00      A    O
ATOM   2077  N   PHE A 152       7.129  11.552  -5.304  1.00  0.00      A    N
ATOM   2078  HN  PHE A 152       6.968  10.570  -5.358  1.00  0.00      A    H
ATOM   2079  CA  PHE A 152       7.060  12.173  -3.956  1.00  0.00      A    C
ATOM   2080  HA  PHE A 152       6.272  12.903  -4.064  1.00  0.00      A    H
ATOM   2081  CB  PHE A 152       6.649  11.113  -2.883  1.00  0.00      A    C
ATOM   2082  HB1 PHE A 152       5.662  10.771  -3.260  1.00  0.00      A    H
ATOM   2083  HB2 PHE A 152       7.291  10.226  -2.693  1.00  0.00      A    H
ATOM   2084  CG  PHE A 152       6.328  11.767  -1.576  1.00  0.00      A    C
ATOM   2085  CD1 PHE A 152       5.048  12.319  -1.435  1.00  0.00      A    C
ATOM   2086  HD1 PHE A 152       4.369  12.085  -2.242  1.00  0.00      A    H
ATOM   2087  CE1 PHE A 152       4.637  12.990  -0.248  1.00  0.00      A    C
ATOM   2088  HE1 PHE A 152       3.610  13.301  -0.119  1.00  0.00      A    H
ATOM   2089  CZ  PHE A 152       5.517  13.195   0.838  1.00  0.00      A    C
ATOM   2090  HZ  PHE A 152       5.113  13.616   1.747  1.00  0.00      A    H
ATOM   2091  CD2 PHE A 152       7.188  11.913  -0.462  1.00  0.00      A    C
ATOM   2092  HD2 PHE A 152       8.119  11.368  -0.399  1.00  0.00      A    H
ATOM   2093  CE2 PHE A 152       6.701  12.538   0.691  1.00  0.00      A    C
ATOM   2094  HE2 PHE A 152       7.397  12.534   1.517  1.00  0.00      A    H
ATOM   2095  C   PHE A 152       8.327  12.902  -3.547  1.00  0.00      A    C
ATOM   2096  O   PHE A 152       9.418  12.253  -3.505  1.00  0.00      A    O
ATOM   2097  N   SER A 153       8.180  14.265  -3.258  1.00  0.00      A    N
ATOM   2098  HN  SER A 153       7.291  14.703  -3.152  1.00  0.00      A    H
ATOM   2099  CA  SER A 153       9.198  14.966  -2.561  1.00  0.00      A    C
ATOM   2100  HA  SER A 153      10.119  14.425  -2.725  1.00  0.00      A    H
ATOM   2101  CB  SER A 153       9.376  16.475  -3.159  1.00  0.00      A    C
ATOM   2102  HB1 SER A 153      10.311  16.881  -2.718  1.00  0.00      A    H
ATOM   2103  HB2 SER A 153       9.644  16.402  -4.234  1.00  0.00      A    H
ATOM   2104  OG  SER A 153       8.176  17.262  -3.031  1.00  0.00      A    O
ATOM   2105  HG1 SER A 153       8.447  18.130  -3.339  1.00  0.00      A    H
ATOM   2106  C   SER A 153       9.043  15.012  -1.037  1.00  0.00      A    C
ATOM   2107  O   SER A 153       9.572  14.241  -0.241  1.00  0.00      A    O
ATOM   2108  N   GLY A 154       8.154  15.927  -0.656  1.00  0.00      A    N
ATOM   2109  HN  GLY A 154       7.868  16.586  -1.347  1.00  0.00      A    H
ATOM   2110  CA  GLY A 154       7.785  16.154   0.749  1.00  0.00      A    C
ATOM   2111  HA1 GLY A 154       7.925  15.287   1.377  1.00  0.00      A    H
ATOM   2112  HA2 GLY A 154       8.412  16.962   1.096  1.00  0.00      A    H
ATOM   2113  C   GLY A 154       6.328  16.638   0.683  1.00  0.00      A    C
ATOM   2114  O   GLY A 154       5.701  16.515  -0.385  1.00  0.00      A    O
ATOM   2115  N   SER A 155       5.735  17.216   1.703  1.00  0.00      A    N
ATOM   2116  HN  SER A 155       4.787  17.495   1.567  1.00  0.00      A    H
ATOM   2117  CA  SER A 155       6.224  17.339   3.069  1.00  0.00      A    C
ATOM   2118  HA  SER A 155       7.277  17.572   3.003  1.00  0.00      A    H
ATOM   2119  CB  SER A 155       5.548  18.551   3.741  1.00  0.00      A    C
ATOM   2120  HB1 SER A 155       5.705  19.376   3.013  1.00  0.00      A    H
ATOM   2121  HB2 SER A 155       4.448  18.404   3.789  1.00  0.00      A    H
ATOM   2122  OG  SER A 155       6.086  18.818   5.063  1.00  0.00      A    O
ATOM   2123  HG1 SER A 155       5.720  18.154   5.652  1.00  0.00      A    H
ATOM   2124  C   SER A 155       6.062  16.082   3.901  1.00  0.00      A    C
ATOM   2125  O   SER A 155       4.980  15.499   3.871  1.00  0.00      A    O
ATOM   2126  N   CYS A 156       7.003  15.789   4.817  1.00  0.00      A    N
ATOM   2127  HN  CYS A 156       7.894  16.229   4.897  1.00  0.00      A    H
ATOM   2128  CA  CYS A 156       6.867  14.622   5.776  1.00  0.00      A    C
ATOM   2129  HA  CYS A 156       5.859  14.462   6.127  1.00  0.00      A    H
ATOM   2130  CB  CYS A 156       7.249  13.243   5.175  1.00  0.00      A    C
ATOM   2131  HB1 CYS A 156       7.223  12.392   5.888  1.00  0.00      A    H
ATOM   2132  HB2 CYS A 156       6.473  13.007   4.415  1.00  0.00      A    H
ATOM   2133  SG  CYS A 156       8.947  13.097   4.410  1.00  0.00      A    S
ATOM   2134  C   CYS A 156       7.780  14.825   7.013  1.00  0.00      A    C
ATOM   2135  O   CYS A 156       7.949  15.976   7.428  1.00  0.00      A    O
ATOM   2136  N   GLY A 157       8.456  13.780   7.622  1.00  0.00      A    N
ATOM   2137  HN  GLY A 157       8.372  12.856   7.257  1.00  0.00      A    H
ATOM   2138  CA  GLY A 157       9.052  13.781   8.921  1.00  0.00      A    C
ATOM   2139  HA1 GLY A 157       8.615  14.592   9.484  1.00  0.00      A    H
ATOM   2140  HA2 GLY A 157       8.949  12.783   9.320  1.00  0.00      A    H
ATOM   2141  C   GLY A 157      10.544  13.970   8.884  1.00  0.00      A    C
ATOM   2142  O   GLY A 157      11.231  14.014   7.847  1.00  0.00      A    O
ATOM   2143  N   THR A 158      11.161  14.075  10.052  1.00  0.00      A    N
ATOM   2144  HN  THR A 158      10.624  14.083  10.892  1.00  0.00      A    H
ATOM   2145  CA  THR A 158      12.505  14.649  10.252  1.00  0.00      A    C
ATOM   2146  HA  THR A 158      12.878  14.997   9.300  1.00  0.00      A    H
ATOM   2147  CB  THR A 158      12.460  15.799  11.273  1.00  0.00      A    C
ATOM   2148  HB  THR A 158      12.238  15.289  12.234  1.00  0.00      A    H
ATOM   2149  OG1 THR A 158      11.570  16.865  10.967  1.00  0.00      A    O
ATOM   2150  HG1 THR A 158      11.495  17.341  11.797  1.00  0.00      A    H
ATOM   2151  CG2 THR A 158      13.892  16.423  11.355  1.00  0.00      A    C
ATOM   2152 HG21 THR A 158      14.089  16.729  10.306  1.00  0.00      A    H
ATOM   2153 HG22 THR A 158      13.730  17.287  12.034  1.00  0.00      A    H
ATOM   2154 HG23 THR A 158      14.591  15.717  11.853  1.00  0.00      A    H
ATOM   2155  C   THR A 158      13.375  13.555  10.670  1.00  0.00      A    C
ATOM   2156  O   THR A 158      14.509  13.423  10.141  1.00  0.00      A    O
ATOM   2157  N   ASN A 159      12.892  12.735  11.591  1.00  0.00      A    N
ATOM   2158  HN  ASN A 159      11.911  12.707  11.767  1.00  0.00      A    H
ATOM   2159  CA  ASN A 159      13.639  11.550  12.028  1.00  0.00      A    C
ATOM   2160  HA  ASN A 159      14.701  11.655  11.861  1.00  0.00      A    H
ATOM   2161  CB  ASN A 159      13.429  11.397  13.605  1.00  0.00      A    C
ATOM   2162  HB1 ASN A 159      13.485  12.429  14.012  1.00  0.00      A    H
ATOM   2163  HB2 ASN A 159      12.425  10.957  13.781  1.00  0.00      A    H
ATOM   2164  CG  ASN A 159      14.447  10.572  14.368  1.00  0.00      A    C
ATOM   2165  OD1 ASN A 159      15.417  10.071  13.838  1.00  0.00      A    O
ATOM   2166  ND2 ASN A 159      14.342  10.453  15.721  1.00  0.00      A    N
ATOM   2167 HD21 ASN A 159      15.053   9.888  16.139  1.00  0.00      A    H
ATOM   2168 HD22 ASN A 159      13.596  10.854  16.252  1.00  0.00      A    H
ATOM   2169  C   ASN A 159      13.225  10.269  11.255  1.00  0.00      A    C
ATOM   2170  O   ASN A 159      12.609  10.365  10.212  1.00  0.00      A    O
ATOM   2171  N   LEU A 160      13.647   9.109  11.799  1.00  0.00      A    N
ATOM   2172  HN  LEU A 160      14.285   9.186  12.562  1.00  0.00      A    H
ATOM   2173  CA  LEU A 160      12.922   7.903  11.447  1.00  0.00      A    C
ATOM   2174  HA  LEU A 160      12.430   7.995  10.490  1.00  0.00      A    H
ATOM   2175  CB  LEU A 160      13.962   6.769  11.275  1.00  0.00      A    C
ATOM   2176  HB1 LEU A 160      14.311   6.557  12.309  1.00  0.00      A    H
ATOM   2177  HB2 LEU A 160      13.526   5.817  10.905  1.00  0.00      A    H
ATOM   2178  CG  LEU A 160      15.108   7.101  10.416  1.00  0.00      A    C
ATOM   2179  HG  LEU A 160      15.141   8.182  10.164  1.00  0.00      A    H
ATOM   2180  CD1 LEU A 160      16.489   6.764  11.031  1.00  0.00      A    C
ATOM   2181 HD11 LEU A 160      16.475   5.714  11.393  1.00  0.00      A    H
ATOM   2182 HD12 LEU A 160      17.291   6.924  10.279  1.00  0.00      A    H
ATOM   2183 HD13 LEU A 160      16.651   7.492  11.855  1.00  0.00      A    H
ATOM   2184  CD2 LEU A 160      15.076   6.452   8.977  1.00  0.00      A    C
ATOM   2185 HD21 LEU A 160      14.200   6.830   8.408  1.00  0.00      A    H
ATOM   2186 HD22 LEU A 160      16.022   6.744   8.473  1.00  0.00      A    H
ATOM   2187 HD23 LEU A 160      15.015   5.358   9.165  1.00  0.00      A    H
ATOM   2188  C   LEU A 160      12.010   7.449  12.501  1.00  0.00      A    C
ATOM   2189  O   LEU A 160      12.193   7.796  13.661  1.00  0.00      A    O
ATOM   2190  N   ASP A 161      10.989   6.747  12.051  1.00  0.00      A    N
ATOM   2191  HN  ASP A 161      11.060   6.362  11.134  1.00  0.00      A    H
ATOM   2192  CA  ASP A 161       9.935   6.213  12.902  1.00  0.00      A    C
ATOM   2193  HA  ASP A 161      10.349   6.110  13.894  1.00  0.00      A    H
ATOM   2194  CB  ASP A 161       8.862   7.274  12.899  1.00  0.00      A    C
ATOM   2195  HB1 ASP A 161       9.197   8.331  12.837  1.00  0.00      A    H
ATOM   2196  HB2 ASP A 161       8.148   7.158  12.055  1.00  0.00      A    H
ATOM   2197  CG  ASP A 161       8.092   7.104  14.157  1.00  0.00      A    C
ATOM   2198  OD1 ASP A 161       6.832   6.824  14.113  1.00  0.00      A    O
ATOM   2199  OD2 ASP A 161       8.722   7.383  15.211  1.00  0.00      A    O
ATOM   2200  C   ASP A 161       9.371   4.960  12.480  1.00  0.00      A    C
ATOM   2201  O   ASP A 161       9.387   3.972  13.200  1.00  0.00      A    O
ATOM   2202  N   HSP A 162       8.780   4.878  11.326  1.00  0.00      A    N
ATOM   2203  HN  HSP A 162       9.046   5.491  10.586  1.00  0.00      A    H
ATOM   2204  CA  HSP A 162       7.898   3.783  10.891  1.00  0.00      A    C
ATOM   2205  HA  HSP A 162       7.711   3.169  11.760  1.00  0.00      A    H
ATOM   2206  CB  HSP A 162       6.515   4.352  10.413  1.00  0.00      A    C
ATOM   2207  HB1 HSP A 162       6.143   5.039  11.203  1.00  0.00      A    H
ATOM   2208  HB2 HSP A 162       6.616   5.059   9.563  1.00  0.00      A    H
ATOM   2209  CD2 HSP A 162       4.044   3.579  10.738  1.00  0.00      A    C
ATOM   2210  HD2 HSP A 162       3.765   4.281  11.515  1.00  0.00      A    H
ATOM   2211  CG  HSP A 162       5.301   3.509  10.174  1.00  0.00      A    C
ATOM   2212  NE2 HSP A 162       3.213   2.706  10.108  1.00  0.00      A    N
ATOM   2213  HE2 HSP A 162       2.228   2.653  10.275  1.00  0.00      A    H
ATOM   2214  ND1 HSP A 162       5.120   2.534   9.144  1.00  0.00      A    N
ATOM   2215  HD1 HSP A 162       5.753   2.333   8.396  1.00  0.00      A    H
ATOM   2216  CE1 HSP A 162       3.857   2.058   9.135  1.00  0.00      A    C
ATOM   2217  HE1 HSP A 162       3.580   1.191   8.572  1.00  0.00      A    H
ATOM   2218  C   HSP A 162       8.519   2.857   9.830  1.00  0.00      A    C
ATOM   2219  O   HSP A 162       9.310   3.334   9.020  1.00  0.00      A    O
ATOM   2220  N   ALA A 163       8.231   1.574   9.711  1.00  0.00      A    N
ATOM   2221  HN  ALA A 163       7.613   1.047  10.290  1.00  0.00      A    H
ATOM   2222  CA  ALA A 163       8.810   0.682   8.672  1.00  0.00      A    C
ATOM   2223  HA  ALA A 163       9.828   0.992   8.486  1.00  0.00      A    H
ATOM   2224  CB  ALA A 163       9.004  -0.770   9.249  1.00  0.00      A    C
ATOM   2225  HB1 ALA A 163       9.681  -1.394   8.627  1.00  0.00      A    H
ATOM   2226  HB2 ALA A 163       9.513  -0.721  10.235  1.00  0.00      A    H
ATOM   2227  HB3 ALA A 163       8.001  -1.248   9.245  1.00  0.00      A    H
ATOM   2228  C   ALA A 163       7.996   0.636   7.393  1.00  0.00      A    C
ATOM   2229  O   ALA A 163       6.787   0.724   7.352  1.00  0.00      A    O
ATOM   2230  N   VAL A 164       8.680   0.538   6.202  1.00  0.00      A    N
ATOM   2231  HN  VAL A 164       9.655   0.335   6.236  1.00  0.00      A    H
ATOM   2232  CA  VAL A 164       8.081   0.279   4.937  1.00  0.00      A    C
ATOM   2233  HA  VAL A 164       7.126  -0.206   5.073  1.00  0.00      A    H
ATOM   2234  CB  VAL A 164       7.867   1.555   4.053  1.00  0.00      A    C
ATOM   2235  HB  VAL A 164       7.492   1.295   3.040  1.00  0.00      A    H
ATOM   2236  CG1 VAL A 164       6.874   2.520   4.787  1.00  0.00      A    C
ATOM   2237 HG11 VAL A 164       7.394   2.761   5.739  1.00  0.00      A    H
ATOM   2238 HG12 VAL A 164       6.810   3.466   4.209  1.00  0.00      A    H
ATOM   2239 HG13 VAL A 164       5.865   2.072   4.912  1.00  0.00      A    H
ATOM   2240  CG2 VAL A 164       9.121   2.346   3.990  1.00  0.00      A    C
ATOM   2241 HG21 VAL A 164       8.959   3.175   3.267  1.00  0.00      A    H
ATOM   2242 HG22 VAL A 164       9.396   2.836   4.948  1.00  0.00      A    H
ATOM   2243 HG23 VAL A 164      10.028   1.842   3.595  1.00  0.00      A    H
ATOM   2244  C   VAL A 164       8.959  -0.618   4.181  1.00  0.00      A    C
ATOM   2245  O   VAL A 164       9.993  -0.965   4.681  1.00  0.00      A    O
ATOM   2246  N   THR A 165       8.580  -1.076   2.976  1.00  0.00      A    N
ATOM   2247  HN  THR A 165       7.728  -0.731   2.590  1.00  0.00      A    H
ATOM   2248  CA  THR A 165       9.404  -1.957   2.165  1.00  0.00      A    C
ATOM   2249  HA  THR A 165      10.282  -2.234   2.729  1.00  0.00      A    H
ATOM   2250  CB  THR A 165       8.671  -3.199   1.671  1.00  0.00      A    C
ATOM   2251  HB  THR A 165       7.874  -2.910   0.953  1.00  0.00      A    H
ATOM   2252  OG1 THR A 165       8.042  -3.759   2.904  1.00  0.00      A    O
ATOM   2253  HG1 THR A 165       8.739  -4.152   3.435  1.00  0.00      A    H
ATOM   2254  CG2 THR A 165       9.704  -4.225   1.104  1.00  0.00      A    C
ATOM   2255 HG21 THR A 165      10.484  -4.627   1.785  1.00  0.00      A    H
ATOM   2256 HG22 THR A 165       9.059  -5.055   0.744  1.00  0.00      A    H
ATOM   2257 HG23 THR A 165      10.264  -3.921   0.194  1.00  0.00      A    H
ATOM   2258  C   THR A 165       9.763  -1.266   0.920  1.00  0.00      A    C
ATOM   2259  O   THR A 165       8.895  -0.891   0.212  1.00  0.00      A    O
ATOM   2260  N   ALA A 166      11.010  -1.033   0.590  1.00  0.00      A    N
ATOM   2261  HN  ALA A 166      11.767  -1.373   1.143  1.00  0.00      A    H
ATOM   2262  CA  ALA A 166      11.409  -0.696  -0.768  1.00  0.00      A    C
ATOM   2263  HA  ALA A 166      10.819   0.151  -1.084  1.00  0.00      A    H
ATOM   2264  CB  ALA A 166      12.920  -0.235  -0.688  1.00  0.00      A    C
ATOM   2265  HB1 ALA A 166      13.339  -0.137  -1.712  1.00  0.00      A    H
ATOM   2266  HB2 ALA A 166      13.038   0.699  -0.099  1.00  0.00      A    H
ATOM   2267  HB3 ALA A 166      13.592  -0.997  -0.239  1.00  0.00      A    H
ATOM   2268  C   ALA A 166      11.250  -1.871  -1.732  1.00  0.00      A    C
ATOM   2269  O   ALA A 166      11.961  -2.834  -1.614  1.00  0.00      A    O
ATOM   2270  N   VAL A 167      10.317  -1.785  -2.718  1.00  0.00      A    N
ATOM   2271  HN  VAL A 167       9.747  -0.968  -2.770  1.00  0.00      A    H
ATOM   2272  CA  VAL A 167       9.946  -2.891  -3.602  1.00  0.00      A    C
ATOM   2273  HA  VAL A 167      10.272  -3.844  -3.212  1.00  0.00      A    H
ATOM   2274  CB  VAL A 167       8.389  -3.221  -3.706  1.00  0.00      A    C
ATOM   2275  HB  VAL A 167       8.239  -4.094  -4.376  1.00  0.00      A    H
ATOM   2276  CG1 VAL A 167       7.845  -3.474  -2.305  1.00  0.00      A    C
ATOM   2277 HG11 VAL A 167       6.757  -3.664  -2.186  1.00  0.00      A    H
ATOM   2278 HG12 VAL A 167       8.391  -4.368  -1.936  1.00  0.00      A    H
ATOM   2279 HG13 VAL A 167       8.191  -2.674  -1.616  1.00  0.00      A    H
ATOM   2280  CG2 VAL A 167       7.604  -2.146  -4.537  1.00  0.00      A    C
ATOM   2281 HG21 VAL A 167       6.536  -2.451  -4.566  1.00  0.00      A    H
ATOM   2282 HG22 VAL A 167       7.689  -1.143  -4.067  1.00  0.00      A    H
ATOM   2283 HG23 VAL A 167       8.001  -2.193  -5.573  1.00  0.00      A    H
ATOM   2284  C   VAL A 167      10.519  -2.860  -4.993  1.00  0.00      A    C
ATOM   2285  O   VAL A 167      10.333  -3.758  -5.786  1.00  0.00      A    O
ATOM   2286  N   GLY A 168      11.167  -1.796  -5.338  1.00  0.00      A    N
ATOM   2287  HN  GLY A 168      11.345  -1.047  -4.704  1.00  0.00      A    H
ATOM   2288  CA  GLY A 168      11.725  -1.616  -6.634  1.00  0.00      A    C
ATOM   2289  HA1 GLY A 168      12.494  -2.375  -6.643  1.00  0.00      A    H
ATOM   2290  HA2 GLY A 168      10.916  -1.798  -7.326  1.00  0.00      A    H
ATOM   2291  C   GLY A 168      12.295  -0.263  -6.748  1.00  0.00      A    C
ATOM   2292  O   GLY A 168      12.509   0.431  -5.713  1.00  0.00      A    O
ATOM   2293  N   TYR A 169      12.704   0.114  -7.996  1.00  0.00      A    N
ATOM   2294  HN  TYR A 169      12.775  -0.526  -8.758  1.00  0.00      A    H
ATOM   2295  CA  TYR A 169      13.222   1.413  -8.447  1.00  0.00      A    C
ATOM   2296  HA  TYR A 169      12.525   2.107  -7.999  1.00  0.00      A    H
ATOM   2297  CB  TYR A 169      14.734   1.659  -8.066  1.00  0.00      A    C
ATOM   2298  HB1 TYR A 169      15.077   2.645  -8.445  1.00  0.00      A    H
ATOM   2299  HB2 TYR A 169      14.864   1.598  -6.964  1.00  0.00      A    H
ATOM   2300  CG  TYR A 169      15.689   0.692  -8.759  1.00  0.00      A    C
ATOM   2301  CD1 TYR A 169      16.156   0.973 -10.034  1.00  0.00      A    C
ATOM   2302  HD1 TYR A 169      15.839   1.820 -10.625  1.00  0.00      A    H
ATOM   2303  CE1 TYR A 169      17.214   0.190 -10.506  1.00  0.00      A    C
ATOM   2304  HE1 TYR A 169      17.551   0.271 -11.529  1.00  0.00      A    H
ATOM   2305  CZ  TYR A 169      17.867  -0.823  -9.747  1.00  0.00      A    C
ATOM   2306  OH  TYR A 169      19.017  -1.623 -10.212  1.00  0.00      A    O
ATOM   2307  HH  TYR A 169      19.460  -1.168 -10.932  1.00  0.00      A    H
ATOM   2308  CD2 TYR A 169      16.233  -0.352  -8.004  1.00  0.00      A    C
ATOM   2309  HD2 TYR A 169      15.871  -0.523  -7.002  1.00  0.00      A    H
ATOM   2310  CE2 TYR A 169      17.328  -1.134  -8.500  1.00  0.00      A    C
ATOM   2311  HE2 TYR A 169      17.783  -1.903  -7.894  1.00  0.00      A    H
ATOM   2312  C   TYR A 169      12.943   1.638  -9.907  1.00  0.00      A    C
ATOM   2313  O   TYR A 169      12.885   0.723 -10.697  1.00  0.00      A    O
ATOM   2314  N   GLY A 170      12.789   2.888 -10.250  1.00  0.00      A    N
ATOM   2315  HN  GLY A 170      12.793   3.642  -9.598  1.00  0.00      A    H
ATOM   2316  CA  GLY A 170      12.272   3.175 -11.609  1.00  0.00      A    C
ATOM   2317  HA1 GLY A 170      12.610   2.444 -12.329  1.00  0.00      A    H
ATOM   2318  HA2 GLY A 170      11.196   3.154 -11.519  1.00  0.00      A    H
ATOM   2319  C   GLY A 170      12.630   4.545 -12.056  1.00  0.00      A    C
ATOM   2320  O   GLY A 170      13.411   5.345 -11.460  1.00  0.00      A    O
ATOM   2321  N   THR A 171      11.989   4.954 -13.174  1.00  0.00      A    N
ATOM   2322  HN  THR A 171      11.213   4.460 -13.560  1.00  0.00      A    H
ATOM   2323  CA  THR A 171      12.297   6.192 -13.816  1.00  0.00      A    C
ATOM   2324  HA  THR A 171      12.328   6.976 -13.074  1.00  0.00      A    H
ATOM   2325  CB  THR A 171      13.582   6.189 -14.667  1.00  0.00      A    C
ATOM   2326  HB  THR A 171      14.384   5.861 -13.971  1.00  0.00      A    H
ATOM   2327  OG1 THR A 171      13.922   7.441 -15.203  1.00  0.00      A    O
ATOM   2328  HG1 THR A 171      14.732   7.739 -14.781  1.00  0.00      A    H
ATOM   2329  CG2 THR A 171      13.395   5.165 -15.819  1.00  0.00      A    C
ATOM   2330 HG21 THR A 171      14.390   4.985 -16.279  1.00  0.00      A    H
ATOM   2331 HG22 THR A 171      13.177   4.206 -15.303  1.00  0.00      A    H
ATOM   2332 HG23 THR A 171      12.596   5.408 -16.552  1.00  0.00      A    H
ATOM   2333  C   THR A 171      11.082   6.693 -14.631  1.00  0.00      A    C
ATOM   2334  O   THR A 171      10.138   5.900 -14.797  1.00  0.00      A    O
ATOM   2335  N   THR A 172      11.005   7.886 -15.151  1.00  0.00      A    N
ATOM   2336  HN  THR A 172      11.846   8.409 -15.258  1.00  0.00      A    H
ATOM   2337  CA  THR A 172       9.774   8.407 -15.825  1.00  0.00      A    C
ATOM   2338  HA  THR A 172       9.023   7.640 -15.705  1.00  0.00      A    H
ATOM   2339  CB  THR A 172       9.117   9.731 -15.308  1.00  0.00      A    C
ATOM   2340  HB  THR A 172       8.128   9.904 -15.783  1.00  0.00      A    H
ATOM   2341  OG1 THR A 172       9.909  10.904 -15.562  1.00  0.00      A    O
ATOM   2342  HG1 THR A 172       9.391  11.594 -15.140  1.00  0.00      A    H
ATOM   2343  CG2 THR A 172       8.802   9.644 -13.823  1.00  0.00      A    C
ATOM   2344 HG21 THR A 172       8.174  10.433 -13.356  1.00  0.00      A    H
ATOM   2345 HG22 THR A 172       8.215   8.727 -13.602  1.00  0.00      A    H
ATOM   2346 HG23 THR A 172       9.775   9.528 -13.298  1.00  0.00      A    H
ATOM   2347  C   THR A 172      10.074   8.536 -17.331  1.00  0.00      A    C
ATOM   2348  O   THR A 172      11.200   8.297 -17.737  1.00  0.00      A    O
ATOM   2349  N   SER A 173       9.084   9.001 -18.136  1.00  0.00      A    N
ATOM   2350  HN  SER A 173       8.140   9.103 -17.831  1.00  0.00      A    H
ATOM   2351  CA  SER A 173       9.315   9.407 -19.511  1.00  0.00      A    C
ATOM   2352  HA  SER A 173       9.673   8.583 -20.110  1.00  0.00      A    H
ATOM   2353  CB  SER A 173       8.035   9.978 -20.322  1.00  0.00      A    C
ATOM   2354  HB1 SER A 173       8.364  10.559 -21.210  1.00  0.00      A    H
ATOM   2355  HB2 SER A 173       7.474   9.123 -20.755  1.00  0.00      A    H
ATOM   2356  OG  SER A 173       7.151  10.779 -19.577  1.00  0.00      A    O
ATOM   2357  HG1 SER A 173       6.772  10.103 -19.009  1.00  0.00      A    H
ATOM   2358  C   SER A 173      10.259  10.493 -19.678  1.00  0.00      A    C
ATOM   2359  O   SER A 173      11.089  10.429 -20.580  1.00  0.00      A    O
ATOM   2360  N   ASP A 174      10.157  11.485 -18.802  1.00  0.00      A    N
ATOM   2361  HN  ASP A 174       9.332  11.548 -18.245  1.00  0.00      A    H
ATOM   2362  CA  ASP A 174      11.072  12.633 -18.866  1.00  0.00      A    C
ATOM   2363  HA  ASP A 174      11.321  12.785 -19.906  1.00  0.00      A    H
ATOM   2364  CB  ASP A 174      10.437  13.894 -18.290  1.00  0.00      A    C
ATOM   2365  HB1 ASP A 174      10.065  13.724 -17.257  1.00  0.00      A    H
ATOM   2366  HB2 ASP A 174      11.132  14.743 -18.118  1.00  0.00      A    H
ATOM   2367  CG  ASP A 174       9.233  14.292 -19.144  1.00  0.00      A    C
ATOM   2368  OD1 ASP A 174       9.459  14.748 -20.272  1.00  0.00      A    O
ATOM   2369  OD2 ASP A 174       8.092  14.170 -18.658  1.00  0.00      A    O
ATOM   2370  C   ASP A 174      12.465  12.336 -18.192  1.00  0.00      A    C
ATOM   2371  O   ASP A 174      13.499  12.909 -18.490  1.00  0.00      A    O
ATOM   2372  N   GLY A 175      12.510  11.384 -17.265  1.00  0.00      A    N
ATOM   2373  HN  GLY A 175      11.633  10.965 -17.042  1.00  0.00      A    H
ATOM   2374  CA  GLY A 175      13.684  10.778 -16.711  1.00  0.00      A    C
ATOM   2375  HA1 GLY A 175      13.534   9.722 -16.880  1.00  0.00      A    H
ATOM   2376  HA2 GLY A 175      14.567  11.174 -17.191  1.00  0.00      A    H
ATOM   2377  C   GLY A 175      13.773  10.848 -15.260  1.00  0.00      A    C
ATOM   2378  O   GLY A 175      14.825  10.611 -14.709  1.00  0.00      A    O
ATOM   2379  N   THR A 176      12.643  11.099 -14.541  1.00  0.00      A    N
ATOM   2380  HN  THR A 176      11.726  11.120 -14.931  1.00  0.00      A    H
ATOM   2381  CA  THR A 176      12.792  11.325 -13.052  1.00  0.00      A    C
ATOM   2382  HA  THR A 176      13.714  11.863 -12.889  1.00  0.00      A    H
ATOM   2383  CB  THR A 176      11.611  12.114 -12.520  1.00  0.00      A    C
ATOM   2384  HB  THR A 176      10.662  11.539 -12.482  1.00  0.00      A    H
ATOM   2385  OG1 THR A 176      11.481  13.287 -13.333  1.00  0.00      A    O
ATOM   2386  HG1 THR A 176      10.703  13.078 -13.855  1.00  0.00      A    H
ATOM   2387  CG2 THR A 176      11.950  12.642 -11.142  1.00  0.00      A    C
ATOM   2388 HG21 THR A 176      11.088  13.192 -10.707  1.00  0.00      A    H
ATOM   2389 HG22 THR A 176      12.043  11.835 -10.384  1.00  0.00      A    H
ATOM   2390 HG23 THR A 176      12.884  13.242 -11.148  1.00  0.00      A    H
ATOM   2391  C   THR A 176      12.858  10.031 -12.258  1.00  0.00      A    C
ATOM   2392  O   THR A 176      11.931   9.206 -12.173  1.00  0.00      A    O
ATOM   2393  N   ASP A 177      13.947   9.799 -11.522  1.00  0.00      A    N
ATOM   2394  HN  ASP A 177      14.786  10.337 -11.544  1.00  0.00      A    H
ATOM   2395  CA  ASP A 177      14.083   8.506 -10.856  1.00  0.00      A    C
ATOM   2396  HA  ASP A 177      13.559   7.794 -11.476  1.00  0.00      A    H
ATOM   2397  CB  ASP A 177      15.572   8.250 -10.798  1.00  0.00      A    C
ATOM   2398  HB1 ASP A 177      15.996   9.005 -10.101  1.00  0.00      A    H
ATOM   2399  HB2 ASP A 177      15.790   7.224 -10.431  1.00  0.00      A    H
ATOM   2400  CG  ASP A 177      16.327   8.458 -12.115  1.00  0.00      A    C
ATOM   2401  OD1 ASP A 177      16.301   7.546 -12.952  1.00  0.00      A    O
ATOM   2402  OD2 ASP A 177      16.940   9.501 -12.208  1.00  0.00      A    O
ATOM   2403  C   ASP A 177      13.423   8.379  -9.490  1.00  0.00      A    C
ATOM   2404  O   ASP A 177      13.278   9.365  -8.733  1.00  0.00      A    O
ATOM   2405  N   TYR A 178      12.922   7.178  -9.143  1.00  0.00      A    N
ATOM   2406  HN  TYR A 178      12.824   6.422  -9.785  1.00  0.00      A    H
ATOM   2407  CA  TYR A 178      12.204   6.963  -7.953  1.00  0.00      A    C
ATOM   2408  HA  TYR A 178      12.598   7.675  -7.243  1.00  0.00      A    H
ATOM   2409  CB  TYR A 178      10.668   7.140  -8.138  1.00  0.00      A    C
ATOM   2410  HB1 TYR A 178      10.143   6.890  -7.192  1.00  0.00      A    H
ATOM   2411  HB2 TYR A 178      10.610   8.231  -8.338  1.00  0.00      A    H
ATOM   2412  CG  TYR A 178      10.087   6.391  -9.320  1.00  0.00      A    C
ATOM   2413  CD1 TYR A 178       9.780   5.093  -9.240  1.00  0.00      A    C
ATOM   2414  HD1 TYR A 178       9.925   4.572  -8.306  1.00  0.00      A    H
ATOM   2415  CE1 TYR A 178       9.180   4.418 -10.311  1.00  0.00      A    C
ATOM   2416  HE1 TYR A 178       8.886   3.382 -10.230  1.00  0.00      A    H
ATOM   2417  CZ  TYR A 178       8.784   5.091 -11.500  1.00  0.00      A    C
ATOM   2418  OH  TYR A 178       8.058   4.359 -12.529  1.00  0.00      A    O
ATOM   2419  HH  TYR A 178       8.099   3.434 -12.274  1.00  0.00      A    H
ATOM   2420  CD2 TYR A 178       9.803   7.067 -10.519  1.00  0.00      A    C
ATOM   2421  HD2 TYR A 178      10.025   8.122 -10.587  1.00  0.00      A    H
ATOM   2422  CE2 TYR A 178       9.118   6.420 -11.575  1.00  0.00      A    C
ATOM   2423  HE2 TYR A 178       8.974   6.962 -12.498  1.00  0.00      A    H
ATOM   2424  C   TYR A 178      12.449   5.588  -7.347  1.00  0.00      A    C
ATOM   2425  O   TYR A 178      12.774   4.639  -8.075  1.00  0.00      A    O
ATOM   2426  N   TRP A 179      12.327   5.338  -6.009  1.00  0.00      A    N
ATOM   2427  HN  TRP A 179      12.086   6.190  -5.551  1.00  0.00      A    H
ATOM   2428  CA  TRP A 179      12.078   4.117  -5.339  1.00  0.00      A    C
ATOM   2429  HA  TRP A 179      12.653   3.327  -5.800  1.00  0.00      A    H
ATOM   2430  CB  TRP A 179      12.360   4.161  -3.807  1.00  0.00      A    C
ATOM   2431  HB1 TRP A 179      11.487   4.705  -3.388  1.00  0.00      A    H
ATOM   2432  HB2 TRP A 179      12.290   3.125  -3.412  1.00  0.00      A    H
ATOM   2433  CG  TRP A 179      13.638   4.891  -3.278  1.00  0.00      A    C
ATOM   2434  CD1 TRP A 179      13.795   5.996  -2.525  1.00  0.00      A    C
ATOM   2435  HD1 TRP A 179      12.971   6.548  -2.099  1.00  0.00      A    H
ATOM   2436  NE1 TRP A 179      15.131   6.208  -2.278  1.00  0.00      A    N
ATOM   2437  HE1 TRP A 179      15.492   6.939  -1.743  1.00  0.00      A    H
ATOM   2438  CE2 TRP A 179      15.866   5.331  -3.036  1.00  0.00      A    C
ATOM   2439  CD2 TRP A 179      14.968   4.499  -3.691  1.00  0.00      A    C
ATOM   2440  CE3 TRP A 179      15.445   3.457  -4.484  1.00  0.00      A    C
ATOM   2441  HE3 TRP A 179      14.828   2.735  -4.999  1.00  0.00      A    H
ATOM   2442  CZ3 TRP A 179      16.842   3.201  -4.446  1.00  0.00      A    C
ATOM   2443  HZ3 TRP A 179      17.164   2.246  -4.834  1.00  0.00      A    H
ATOM   2444  CZ2 TRP A 179      17.273   5.149  -3.121  1.00  0.00      A    C
ATOM   2445  HZ2 TRP A 179      17.937   5.872  -2.671  1.00  0.00      A    H
ATOM   2446  CH2 TRP A 179      17.720   4.147  -3.942  1.00  0.00      A    C
ATOM   2447  HH2 TRP A 179      18.753   3.841  -3.863  1.00  0.00      A    H
ATOM   2448  C   TRP A 179      10.732   3.756  -5.407  1.00  0.00      A    C
ATOM   2449  O   TRP A 179       9.817   4.597  -5.218  1.00  0.00      A    O
ATOM   2450  N   ILE A 180      10.360   2.425  -5.508  1.00  0.00      A    N
ATOM   2451  HN  ILE A 180      10.994   1.656  -5.541  1.00  0.00      A    H
ATOM   2452  CA  ILE A 180       9.010   1.935  -5.284  1.00  0.00      A    C
ATOM   2453  HA  ILE A 180       8.265   2.688  -5.498  1.00  0.00      A    H
ATOM   2454  CB  ILE A 180       8.597   0.802  -6.250  1.00  0.00      A    C
ATOM   2455  HB  ILE A 180       9.146  -0.126  -5.983  1.00  0.00      A    H
ATOM   2456  CG2 ILE A 180       7.147   0.546  -6.103  1.00  0.00      A    C
ATOM   2457 HG21 ILE A 180       6.558   1.362  -6.573  1.00  0.00      A    H
ATOM   2458 HG22 ILE A 180       6.997  -0.365  -6.720  1.00  0.00      A    H
ATOM   2459 HG23 ILE A 180       6.684   0.322  -5.118  1.00  0.00      A    H
ATOM   2460  CG1 ILE A 180       8.889   1.249  -7.709  1.00  0.00      A    C
ATOM   2461 HG11 ILE A 180       8.179   2.044  -8.021  1.00  0.00      A    H
ATOM   2462 HG12 ILE A 180       9.883   1.715  -7.882  1.00  0.00      A    H
ATOM   2463  CD  ILE A 180       8.904   0.115  -8.753  1.00  0.00      A    C
ATOM   2464  HD1 ILE A 180       8.930   0.535  -9.781  1.00  0.00      A    H
ATOM   2465  HD2 ILE A 180       9.718  -0.636  -8.668  1.00  0.00      A    H
ATOM   2466  HD3 ILE A 180       7.989  -0.513  -8.690  1.00  0.00      A    H
ATOM   2467  C   ILE A 180       8.903   1.549  -3.806  1.00  0.00      A    C
ATOM   2468  O   ILE A 180       9.743   0.836  -3.315  1.00  0.00      A    O
ATOM   2469  N   VAL A 181       7.950   2.030  -2.986  1.00  0.00      A    N
ATOM   2470  HN  VAL A 181       7.247   2.698  -3.216  1.00  0.00      A    H
ATOM   2471  CA  VAL A 181       7.857   1.810  -1.559  1.00  0.00      A    C
ATOM   2472  HA  VAL A 181       8.299   0.891  -1.204  1.00  0.00      A    H
ATOM   2473  CB  VAL A 181       8.364   3.104  -0.882  1.00  0.00      A    C
ATOM   2474  HB  VAL A 181       7.747   3.955  -1.242  1.00  0.00      A    H
ATOM   2475  CG1 VAL A 181       8.190   2.999   0.637  1.00  0.00      A    C
ATOM   2476 HG11 VAL A 181       7.150   3.317   0.863  1.00  0.00      A    H
ATOM   2477 HG12 VAL A 181       8.468   2.025   1.095  1.00  0.00      A    H
ATOM   2478 HG13 VAL A 181       8.848   3.744   1.134  1.00  0.00      A    H
ATOM   2479  CG2 VAL A 181       9.832   3.373  -1.091  1.00  0.00      A    C
ATOM   2480 HG21 VAL A 181      10.417   2.454  -0.872  1.00  0.00      A    H
ATOM   2481 HG22 VAL A 181      10.028   3.687  -2.138  1.00  0.00      A    H
ATOM   2482 HG23 VAL A 181      10.099   4.306  -0.548  1.00  0.00      A    H
ATOM   2483  C   VAL A 181       6.391   1.590  -1.240  1.00  0.00      A    C
ATOM   2484  O   VAL A 181       5.580   2.007  -2.057  1.00  0.00      A    O
ATOM   2485  N   LYS A 182       6.038   0.841  -0.157  1.00  0.00      A    N
ATOM   2486  HN  LYS A 182       6.738   0.375   0.378  1.00  0.00      A    H
ATOM   2487  CA  LYS A 182       4.594   0.561   0.065  1.00  0.00      A    C
ATOM   2488  HA  LYS A 182       3.945   1.253  -0.452  1.00  0.00      A    H
ATOM   2489  CB  LYS A 182       4.228  -0.913  -0.236  1.00  0.00      A    C
ATOM   2490  HB1 LYS A 182       3.132  -1.063  -0.127  1.00  0.00      A    H
ATOM   2491  HB2 LYS A 182       4.505  -1.164  -1.282  1.00  0.00      A    H
ATOM   2492  CG  LYS A 182       4.931  -2.000   0.614  1.00  0.00      A    C
ATOM   2493  HG1 LYS A 182       5.865  -2.283   0.084  1.00  0.00      A    H
ATOM   2494  HG2 LYS A 182       5.133  -1.664   1.654  1.00  0.00      A    H
ATOM   2495  CD  LYS A 182       4.118  -3.363   0.656  1.00  0.00      A    C
ATOM   2496  HD1 LYS A 182       3.192  -3.383   1.269  1.00  0.00      A    H
ATOM   2497  HD2 LYS A 182       3.914  -3.770  -0.357  1.00  0.00      A    H
ATOM   2498  CE  LYS A 182       4.912  -4.416   1.361  1.00  0.00      A    C
ATOM   2499  HE1 LYS A 182       5.888  -4.596   0.862  1.00  0.00      A    H
ATOM   2500  HE2 LYS A 182       5.192  -4.222   2.419  1.00  0.00      A    H
ATOM   2501  NZ  LYS A 182       4.213  -5.715   1.328  1.00  0.00      A    N
ATOM   2502  HZ1 LYS A 182       3.242  -5.630   1.693  1.00  0.00      A    H
ATOM   2503  HZ2 LYS A 182       4.151  -6.119   0.372  1.00  0.00      A    H
ATOM   2504  HZ3 LYS A 182       4.666  -6.451   1.906  1.00  0.00      A    H
ATOM   2505  C   LYS A 182       4.385   0.794   1.470  1.00  0.00      A    C
ATOM   2506  O   LYS A 182       5.319   0.611   2.344  1.00  0.00      A    O
ATOM   2507  N   ASN A 183       3.190   1.231   1.828  1.00  0.00      A    N
ATOM   2508  HN  ASN A 183       2.577   1.421   1.065  1.00  0.00      A    H
ATOM   2509  CA  ASN A 183       2.609   1.490   3.102  1.00  0.00      A    C
ATOM   2510  HA  ASN A 183       3.412   1.948   3.660  1.00  0.00      A    H
ATOM   2511  CB  ASN A 183       1.409   2.580   3.045  1.00  0.00      A    C
ATOM   2512  HB1 ASN A 183       1.171   2.878   4.088  1.00  0.00      A    H
ATOM   2513  HB2 ASN A 183       1.766   3.553   2.645  1.00  0.00      A    H
ATOM   2514  CG  ASN A 183       0.102   2.006   2.547  1.00  0.00      A    C
ATOM   2515  OD1 ASN A 183      -0.710   1.703   3.423  1.00  0.00      A    O
ATOM   2516  ND2 ASN A 183      -0.078   1.740   1.253  1.00  0.00      A    N
ATOM   2517 HD21 ASN A 183      -1.029   1.553   1.007  1.00  0.00      A    H
ATOM   2518 HD22 ASN A 183       0.588   1.918   0.530  1.00  0.00      A    H
ATOM   2519  C   ASN A 183       2.161   0.253   3.848  1.00  0.00      A    C
ATOM   2520  O   ASN A 183       2.160  -0.844   3.282  1.00  0.00      A    O
ATOM   2521  N   SER A 184       1.664   0.417   5.060  1.00  0.00      A    N
ATOM   2522  HN  SER A 184       1.814   1.250   5.587  1.00  0.00      A    H
ATOM   2523  CA  SER A 184       1.053  -0.690   5.817  1.00  0.00      A    C
ATOM   2524  HA  SER A 184       0.924  -1.539   5.163  1.00  0.00      A    H
ATOM   2525  CB  SER A 184       2.031  -1.075   6.973  1.00  0.00      A    C
ATOM   2526  HB1 SER A 184       1.654  -1.937   7.563  1.00  0.00      A    H
ATOM   2527  HB2 SER A 184       3.010  -1.407   6.566  1.00  0.00      A    H
ATOM   2528  OG  SER A 184       2.249  -0.017   7.924  1.00  0.00      A    O
ATOM   2529  HG1 SER A 184       1.388   0.133   8.320  1.00  0.00      A    H
ATOM   2530  C   SER A 184      -0.404  -0.404   6.328  1.00  0.00      A    C
ATOM   2531  O   SER A 184      -0.836  -0.873   7.350  1.00  0.00      A    O
ATOM   2532  N   TRP A 185      -1.160   0.498   5.646  1.00  0.00      A    N
ATOM   2533  HN  TRP A 185      -0.866   0.917   4.790  1.00  0.00      A    H
ATOM   2534  CA  TRP A 185      -2.541   0.925   6.045  1.00  0.00      A    C
ATOM   2535  HA  TRP A 185      -2.851   0.457   6.968  1.00  0.00      A    H
ATOM   2536  CB  TRP A 185      -2.723   2.446   6.119  1.00  0.00      A    C
ATOM   2537  HB1 TRP A 185      -2.450   2.878   5.132  1.00  0.00      A    H
ATOM   2538  HB2 TRP A 185      -3.793   2.614   6.368  1.00  0.00      A    H
ATOM   2539  CG  TRP A 185      -1.704   3.132   7.067  1.00  0.00      A    C
ATOM   2540  CD1 TRP A 185      -1.422   2.990   8.396  1.00  0.00      A    C
ATOM   2541  HD1 TRP A 185      -1.760   2.123   8.943  1.00  0.00      A    H
ATOM   2542  NE1 TRP A 185      -0.388   3.813   8.742  1.00  0.00      A    N
ATOM   2543  HE1 TRP A 185       0.125   3.745   9.569  1.00  0.00      A    H
ATOM   2544  CE2 TRP A 185      -0.101   4.670   7.720  1.00  0.00      A    C
ATOM   2545  CD2 TRP A 185      -0.926   4.249   6.641  1.00  0.00      A    C
ATOM   2546  CE3 TRP A 185      -0.953   4.957   5.413  1.00  0.00      A    C
ATOM   2547  HE3 TRP A 185      -1.483   4.668   4.518  1.00  0.00      A    H
ATOM   2548  CZ3 TRP A 185      -0.068   6.066   5.345  1.00  0.00      A    C
ATOM   2549  HZ3 TRP A 185      -0.124   6.559   4.386  1.00  0.00      A    H
ATOM   2550  CZ2 TRP A 185       0.728   5.777   7.668  1.00  0.00      A    C
ATOM   2551  HZ2 TRP A 185       1.374   5.971   8.511  1.00  0.00      A    H
ATOM   2552  CH2 TRP A 185       0.804   6.482   6.436  1.00  0.00      A    C
ATOM   2553  HH2 TRP A 185       1.526   7.283   6.379  1.00  0.00      A    H
ATOM   2554  C   TRP A 185      -3.502   0.222   5.052  1.00  0.00      A    C
ATOM   2555  O   TRP A 185      -4.250  -0.708   5.267  1.00  0.00      A    O
ATOM   2556  N   GLY A 186      -3.414   0.653   3.797  1.00  0.00      A    N
ATOM   2557  HN  GLY A 186      -2.844   1.415   3.499  1.00  0.00      A    H
ATOM   2558  CA  GLY A 186      -4.144  -0.034   2.733  1.00  0.00      A    C
ATOM   2559  HA1 GLY A 186      -3.902  -1.067   2.939  1.00  0.00      A    H
ATOM   2560  HA2 GLY A 186      -5.197   0.182   2.833  1.00  0.00      A    H
ATOM   2561  C   GLY A 186      -3.799   0.258   1.335  1.00  0.00      A    C
ATOM   2562  O   GLY A 186      -2.835   1.000   0.993  1.00  0.00      A    O
ATOM   2563  N   THR A 187      -4.572  -0.356   0.421  1.00  0.00      A    N
ATOM   2564  HN  THR A 187      -5.262  -0.999   0.745  1.00  0.00      A    H
ATOM   2565  CA  THR A 187      -4.605  -0.191  -1.054  1.00  0.00      A    C
ATOM   2566  HA  THR A 187      -3.587  -0.099  -1.403  1.00  0.00      A    H
ATOM   2567  CB  THR A 187      -5.256  -1.326  -1.784  1.00  0.00      A    C
ATOM   2568  HB  THR A 187      -5.266  -1.113  -2.875  1.00  0.00      A    H
ATOM   2569  OG1 THR A 187      -6.526  -1.701  -1.168  1.00  0.00      A    O
ATOM   2570  HG1 THR A 187      -6.892  -2.466  -1.619  1.00  0.00      A    H
ATOM   2571  CG2 THR A 187      -4.312  -2.554  -1.580  1.00  0.00      A    C
ATOM   2572 HG21 THR A 187      -3.323  -2.309  -2.024  1.00  0.00      A    H
ATOM   2573 HG22 THR A 187      -4.230  -2.751  -0.490  1.00  0.00      A    H
ATOM   2574 HG23 THR A 187      -4.849  -3.399  -2.060  1.00  0.00      A    H
ATOM   2575  C   THR A 187      -5.300   1.083  -1.550  1.00  0.00      A    C
ATOM   2576  O   THR A 187      -5.082   1.454  -2.730  1.00  0.00      A    O
ATOM   2577  N   SER A 188      -6.094   1.713  -0.666  1.00  0.00      A    N
ATOM   2578  HN  SER A 188      -6.263   1.298   0.224  1.00  0.00      A    H
ATOM   2579  CA  SER A 188      -6.925   2.830  -1.029  1.00  0.00      A    C
ATOM   2580  HA  SER A 188      -7.413   2.490  -1.931  1.00  0.00      A    H
ATOM   2581  CB  SER A 188      -8.055   3.092   0.052  1.00  0.00      A    C
ATOM   2582  HB1 SER A 188      -8.618   4.045  -0.037  1.00  0.00      A    H
ATOM   2583  HB2 SER A 188      -8.746   2.240  -0.125  1.00  0.00      A    H
ATOM   2584  OG  SER A 188      -7.536   2.990   1.402  1.00  0.00      A    O
ATOM   2585  HG1 SER A 188      -8.241   2.679   1.975  1.00  0.00      A    H
ATOM   2586  C   SER A 188      -6.177   4.168  -1.154  1.00  0.00      A    C
ATOM   2587  O   SER A 188      -6.427   4.993  -2.017  1.00  0.00      A    O
ATOM   2588  N   TRP A 189      -5.184   4.342  -0.322  1.00  0.00      A    N
ATOM   2589  HN  TRP A 189      -5.074   3.687   0.421  1.00  0.00      A    H
ATOM   2590  CA  TRP A 189      -4.238   5.487  -0.421  1.00  0.00      A    C
ATOM   2591  HA  TRP A 189      -4.706   6.396  -0.768  1.00  0.00      A    H
ATOM   2592  CB  TRP A 189      -3.517   5.598   1.063  1.00  0.00      A    C
ATOM   2593  HB1 TRP A 189      -4.314   5.970   1.741  1.00  0.00      A    H
ATOM   2594  HB2 TRP A 189      -3.235   4.568   1.370  1.00  0.00      A    H
ATOM   2595  CG  TRP A 189      -2.426   6.586   1.189  1.00  0.00      A    C
ATOM   2596  CD1 TRP A 189      -2.366   7.829   1.818  1.00  0.00      A    C
ATOM   2597  HD1 TRP A 189      -3.253   8.255   2.264  1.00  0.00      A    H
ATOM   2598  NE1 TRP A 189      -1.059   8.277   1.877  1.00  0.00      A    N
ATOM   2599  HE1 TRP A 189      -0.717   9.096   2.282  1.00  0.00      A    H
ATOM   2600  CE2 TRP A 189      -0.130   7.267   1.481  1.00  0.00      A    C
ATOM   2601  CD2 TRP A 189      -0.992   6.207   1.026  1.00  0.00      A    C
ATOM   2602  CE3 TRP A 189      -0.415   5.038   0.634  1.00  0.00      A    C
ATOM   2603  HE3 TRP A 189      -0.925   4.178   0.227  1.00  0.00      A    H
ATOM   2604  CZ3 TRP A 189       0.979   5.038   0.460  1.00  0.00      A    C
ATOM   2605  HZ3 TRP A 189       1.343   4.153  -0.039  1.00  0.00      A    H
ATOM   2606  CZ2 TRP A 189       1.270   7.264   1.418  1.00  0.00      A    C
ATOM   2607  HZ2 TRP A 189       1.814   8.138   1.744  1.00  0.00      A    H
ATOM   2608  CH2 TRP A 189       1.770   6.113   0.880  1.00  0.00      A    C
ATOM   2609  HH2 TRP A 189       2.850   6.109   0.894  1.00  0.00      A    H
ATOM   2610  C   TRP A 189      -3.277   5.232  -1.513  1.00  0.00      A    C
ATOM   2611  O   TRP A 189      -2.856   4.139  -1.732  1.00  0.00      A    O
ATOM   2612  N   GLY A 190      -2.963   6.245  -2.410  1.00  0.00      A    N
ATOM   2613  HN  GLY A 190      -3.293   7.179  -2.294  1.00  0.00      A    H
ATOM   2614  CA  GLY A 190      -2.000   6.028  -3.488  1.00  0.00      A    C
ATOM   2615  HA1 GLY A 190      -1.809   7.009  -3.898  1.00  0.00      A    H
ATOM   2616  HA2 GLY A 190      -1.050   5.754  -3.053  1.00  0.00      A    H
ATOM   2617  C   GLY A 190      -2.375   5.179  -4.718  1.00  0.00      A    C
ATOM   2618  O   GLY A 190      -3.507   5.028  -5.140  1.00  0.00      A    O
ATOM   2619  N   GLU A 191      -1.378   4.678  -5.414  1.00  0.00      A    N
ATOM   2620  HN  GLU A 191      -0.431   4.722  -5.106  1.00  0.00      A    H
ATOM   2621  CA  GLU A 191      -1.488   3.957  -6.599  1.00  0.00      A    C
ATOM   2622  HA  GLU A 191      -2.356   4.193  -7.197  1.00  0.00      A    H
ATOM   2623  CB  GLU A 191      -0.306   4.199  -7.539  1.00  0.00      A    C
ATOM   2624  HB1 GLU A 191       0.592   3.660  -7.167  1.00  0.00      A    H
ATOM   2625  HB2 GLU A 191      -0.462   3.782  -8.557  1.00  0.00      A    H
ATOM   2626  CG  GLU A 191      -0.035   5.715  -7.594  1.00  0.00      A    C
ATOM   2627  HG1 GLU A 191      -0.912   6.397  -7.620  1.00  0.00      A    H
ATOM   2628  HG2 GLU A 191       0.546   5.998  -6.690  1.00  0.00      A    H
ATOM   2629  CD  GLU A 191       0.855   6.037  -8.772  1.00  0.00      A    C
ATOM   2630  OE1 GLU A 191       0.481   6.672  -9.767  1.00  0.00      A    O
ATOM   2631  OE2 GLU A 191       2.036   5.657  -8.695  1.00  0.00      A    O
ATOM   2632  C   GLU A 191      -1.440   2.444  -6.199  1.00  0.00      A    C
ATOM   2633  O   GLU A 191      -0.434   1.805  -6.138  1.00  0.00      A    O
ATOM   2634  N   GLN A 192      -2.596   1.835  -5.910  1.00  0.00      A    N
ATOM   2635  HN  GLN A 192      -3.422   2.385  -6.004  1.00  0.00      A    H
ATOM   2636  CA  GLN A 192      -2.945   0.515  -5.326  1.00  0.00      A    C
ATOM   2637  HA  GLN A 192      -4.009   0.546  -5.147  1.00  0.00      A    H
ATOM   2638  CB  GLN A 192      -2.510  -0.700  -6.180  1.00  0.00      A    C
ATOM   2639  HB1 GLN A 192      -1.420  -0.627  -6.383  1.00  0.00      A    H
ATOM   2640  HB2 GLN A 192      -2.633  -1.710  -5.735  1.00  0.00      A    H
ATOM   2641  CG  GLN A 192      -3.298  -0.701  -7.523  1.00  0.00      A    C
ATOM   2642  HG1 GLN A 192      -3.284   0.256  -8.087  1.00  0.00      A    H
ATOM   2643  HG2 GLN A 192      -2.859  -1.477  -8.185  1.00  0.00      A    H
ATOM   2644  CD  GLN A 192      -4.766  -0.982  -7.345  1.00  0.00      A    C
ATOM   2645  OE1 GLN A 192      -5.650  -0.170  -7.541  1.00  0.00      A    O
ATOM   2646  NE2 GLN A 192      -5.133  -2.249  -6.898  1.00  0.00      A    N
ATOM   2647 HE21 GLN A 192      -6.067  -2.600  -6.824  1.00  0.00      A    H
ATOM   2648 HE22 GLN A 192      -4.448  -2.775  -6.394  1.00  0.00      A    H
ATOM   2649  C   GLN A 192      -2.351   0.318  -4.005  1.00  0.00      A    C
ATOM   2650  O   GLN A 192      -2.064  -0.794  -3.550  1.00  0.00      A    O
ATOM   2651  N   GLY A 193      -1.958   1.363  -3.257  1.00  0.00      A    N
ATOM   2652  HN  GLY A 193      -2.209   2.286  -3.536  1.00  0.00      A    H
ATOM   2653  CA  GLY A 193      -1.186   1.197  -2.016  1.00  0.00      A    C
ATOM   2654  HA1 GLY A 193      -1.497   1.917  -1.272  1.00  0.00      A    H
ATOM   2655  HA2 GLY A 193      -1.198   0.174  -1.670  1.00  0.00      A    H
ATOM   2656  C   GLY A 193       0.294   1.532  -2.098  1.00  0.00      A    C
ATOM   2657  O   GLY A 193       1.055   1.541  -1.180  1.00  0.00      A    O
ATOM   2658  N   TYR A 194       0.819   1.850  -3.285  1.00  0.00      A    N
ATOM   2659  HN  TYR A 194       0.257   1.795  -4.107  1.00  0.00      A    H
ATOM   2660  CA  TYR A 194       2.236   2.038  -3.529  1.00  0.00      A    C
ATOM   2661  HA  TYR A 194       2.844   1.625  -2.738  1.00  0.00      A    H
ATOM   2662  CB  TYR A 194       2.621   1.423  -4.875  1.00  0.00      A    C
ATOM   2663  HB1 TYR A 194       1.880   1.850  -5.583  1.00  0.00      A    H
ATOM   2664  HB2 TYR A 194       3.619   1.701  -5.276  1.00  0.00      A    H
ATOM   2665  CG  TYR A 194       2.719  -0.142  -4.740  1.00  0.00      A    C
ATOM   2666  CD1 TYR A 194       1.603  -0.908  -5.005  1.00  0.00      A    C
ATOM   2667  HD1 TYR A 194       0.757  -0.447  -5.492  1.00  0.00      A    H
ATOM   2668  CE1 TYR A 194       1.538  -2.241  -4.560  1.00  0.00      A    C
ATOM   2669  HE1 TYR A 194       0.687  -2.781  -4.947  1.00  0.00      A    H
ATOM   2670  CZ  TYR A 194       2.601  -2.831  -3.857  1.00  0.00      A    C
ATOM   2671  OH  TYR A 194       2.543  -4.184  -3.523  1.00  0.00      A    O
ATOM   2672  HH  TYR A 194       1.631  -4.457  -3.650  1.00  0.00      A    H
ATOM   2673  CD2 TYR A 194       3.890  -0.788  -4.156  1.00  0.00      A    C
ATOM   2674  HD2 TYR A 194       4.769  -0.193  -3.956  1.00  0.00      A    H
ATOM   2675  CE2 TYR A 194       3.775  -2.076  -3.649  1.00  0.00      A    C
ATOM   2676  HE2 TYR A 194       4.618  -2.596  -3.219  1.00  0.00      A    H
ATOM   2677  C   TYR A 194       2.563   3.505  -3.585  1.00  0.00      A    C
ATOM   2678  O   TYR A 194       1.796   4.245  -4.174  1.00  0.00      A    O
ATOM   2679  N   ILE A 195       3.747   3.901  -3.072  1.00  0.00      A    N
ATOM   2680  HN  ILE A 195       4.364   3.254  -2.631  1.00  0.00      A    H
ATOM   2681  CA  ILE A 195       4.273   5.207  -3.255  1.00  0.00      A    C
ATOM   2682  HA  ILE A 195       3.610   5.731  -3.928  1.00  0.00      A    H
ATOM   2683  CB  ILE A 195       4.262   5.914  -1.889  1.00  0.00      A    C
ATOM   2684  HB  ILE A 195       3.214   5.784  -1.543  1.00  0.00      A    H
ATOM   2685  CG2 ILE A 195       5.154   5.317  -0.896  1.00  0.00      A    C
ATOM   2686 HG21 ILE A 195       5.088   5.627   0.169  1.00  0.00      A    H
ATOM   2687 HG22 ILE A 195       4.892   4.247  -0.751  1.00  0.00      A    H
ATOM   2688 HG23 ILE A 195       6.229   5.265  -1.171  1.00  0.00      A    H
ATOM   2689  CG1 ILE A 195       4.636   7.430  -2.125  1.00  0.00      A    C
ATOM   2690 HG11 ILE A 195       5.689   7.402  -2.476  1.00  0.00      A    H
ATOM   2691 HG12 ILE A 195       3.948   7.880  -2.872  1.00  0.00      A    H
ATOM   2692  CD  ILE A 195       4.808   8.328  -0.910  1.00  0.00      A    C
ATOM   2693  HD1 ILE A 195       5.613   8.006  -0.215  1.00  0.00      A    H
ATOM   2694  HD2 ILE A 195       4.964   9.330  -1.364  1.00  0.00      A    H
ATOM   2695  HD3 ILE A 195       3.843   8.502  -0.388  1.00  0.00      A    H
ATOM   2696  C   ILE A 195       5.647   5.177  -3.979  1.00  0.00      A    C
ATOM   2697  O   ILE A 195       6.601   4.489  -3.611  1.00  0.00      A    O
ATOM   2698  N   ARG A 196       5.659   6.043  -5.023  1.00  0.00      A    N
ATOM   2699  HN  ARG A 196       4.803   6.467  -5.308  1.00  0.00      A    H
ATOM   2700  CA  ARG A 196       6.897   6.436  -5.783  1.00  0.00      A    C
ATOM   2701  HA  ARG A 196       7.533   5.564  -5.828  1.00  0.00      A    H
ATOM   2702  CB  ARG A 196       6.587   6.870  -7.251  1.00  0.00      A    C
ATOM   2703  HB1 ARG A 196       5.873   7.718  -7.178  1.00  0.00      A    H
ATOM   2704  HB2 ARG A 196       7.504   7.312  -7.695  1.00  0.00      A    H
ATOM   2705  CG  ARG A 196       6.139   5.660  -8.173  1.00  0.00      A    C
ATOM   2706  HG1 ARG A 196       6.956   4.910  -8.228  1.00  0.00      A    H
ATOM   2707  HG2 ARG A 196       5.253   5.115  -7.783  1.00  0.00      A    H
ATOM   2708  CD  ARG A 196       5.695   6.151  -9.512  1.00  0.00      A    C
ATOM   2709  HD1 ARG A 196       6.484   6.805  -9.940  1.00  0.00      A    H
ATOM   2710  HD2 ARG A 196       5.541   5.268 -10.169  1.00  0.00      A    H
ATOM   2711  NE  ARG A 196       4.320   6.856  -9.502  1.00  0.00      A    N
ATOM   2712  HE  ARG A 196       3.487   6.360  -9.256  1.00  0.00      A    H
ATOM   2713  CZ  ARG A 196       3.870   7.849 -10.282  1.00  0.00      A    C
ATOM   2714  NH1 ARG A 196       4.708   8.680 -10.889  1.00  0.00      A    N
ATOM   2715 HH11 ARG A 196       5.636   8.312 -10.933  1.00  0.00      A    H
ATOM   2716 HH12 ARG A 196       4.375   9.331 -11.572  1.00  0.00      A    H
ATOM   2717  NH2 ARG A 196       2.614   8.004 -10.538  1.00  0.00      A    N
ATOM   2718 HH21 ARG A 196       2.012   7.284 -10.192  1.00  0.00      A    H
ATOM   2719 HH22 ARG A 196       2.362   8.677 -11.234  1.00  0.00      A    H
ATOM   2720  C   ARG A 196       7.635   7.440  -5.058  1.00  0.00      A    C
ATOM   2721  O   ARG A 196       7.299   8.618  -5.100  1.00  0.00      A    O
ATOM   2722  N   MET A 197       8.717   7.022  -4.340  1.00  0.00      A    N
ATOM   2723  HN  MET A 197       8.967   6.058  -4.292  1.00  0.00      A    H
ATOM   2724  CA  MET A 197       9.489   8.063  -3.632  1.00  0.00      A    C
ATOM   2725  HA  MET A 197       8.895   8.962  -3.563  1.00  0.00      A    H
ATOM   2726  CB  MET A 197       9.723   7.699  -2.080  1.00  0.00      A    C
ATOM   2727  HB1 MET A 197      10.412   6.832  -2.174  1.00  0.00      A    H
ATOM   2728  HB2 MET A 197      10.313   8.462  -1.528  1.00  0.00      A    H
ATOM   2729  CG  MET A 197       8.435   7.497  -1.257  1.00  0.00      A    C
ATOM   2730  HG1 MET A 197       7.818   8.421  -1.241  1.00  0.00      A    H
ATOM   2731  HG2 MET A 197       8.004   6.699  -1.898  1.00  0.00      A    H
ATOM   2732  SD  MET A 197       8.536   6.740   0.399  1.00  0.00      A    S
ATOM   2733  CE  MET A 197       9.369   8.147   1.178  1.00  0.00      A    C
ATOM   2734  HE1 MET A 197      10.432   7.897   1.385  1.00  0.00      A    H
ATOM   2735  HE2 MET A 197       9.226   9.087   0.603  1.00  0.00      A    H
ATOM   2736  HE3 MET A 197       8.899   8.415   2.149  1.00  0.00      A    H
ATOM   2737  C   MET A 197      10.768   8.450  -4.372  1.00  0.00      A    C
ATOM   2738  O   MET A 197      11.341   7.576  -4.937  1.00  0.00      A    O
ATOM   2739  N   GLN A 198      11.071   9.768  -4.501  1.00  0.00      A    N
ATOM   2740  HN  GLN A 198      10.673  10.521  -3.982  1.00  0.00      A    H
ATOM   2741  CA  GLN A 198      12.201  10.255  -5.383  1.00  0.00      A    C
ATOM   2742  HA  GLN A 198      12.081   9.881  -6.389  1.00  0.00      A    H
ATOM   2743  CB  GLN A 198      12.109  11.779  -5.577  1.00  0.00      A    C
ATOM   2744  HB1 GLN A 198      11.053  12.064  -5.774  1.00  0.00      A    H
ATOM   2745  HB2 GLN A 198      12.382  12.360  -4.671  1.00  0.00      A    H
ATOM   2746  CG  GLN A 198      12.979  12.424  -6.672  1.00  0.00      A    C
ATOM   2747  HG1 GLN A 198      14.008  12.403  -6.254  1.00  0.00      A    H
ATOM   2748  HG2 GLN A 198      12.989  11.849  -7.623  1.00  0.00      A    H
ATOM   2749  CD  GLN A 198      12.558  13.853  -7.011  1.00  0.00      A    C
ATOM   2750  OE1 GLN A 198      11.873  14.517  -6.222  1.00  0.00      A    O
ATOM   2751  NE2 GLN A 198      13.050  14.418  -8.156  1.00  0.00      A    N
ATOM   2752 HE21 GLN A 198      12.727  15.333  -8.395  1.00  0.00      A    H
ATOM   2753 HE22 GLN A 198      13.604  13.841  -8.756  1.00  0.00      A    H
ATOM   2754  C   GLN A 198      13.584   9.821  -5.041  1.00  0.00      A    C
ATOM   2755  O   GLN A 198      13.948   9.813  -3.831  1.00  0.00      A    O
ATOM   2756  N   ARG A 199      14.446   9.629  -6.095  1.00  0.00      A    N
ATOM   2757  HN  ARG A 199      14.232   9.758  -7.060  1.00  0.00      A    H
ATOM   2758  CA  ARG A 199      15.858   9.395  -5.784  1.00  0.00      A    C
ATOM   2759  HA  ARG A 199      16.017   9.527  -4.724  1.00  0.00      A    H
ATOM   2760  CB  ARG A 199      16.279   7.941  -6.004  1.00  0.00      A    C
ATOM   2761  HB1 ARG A 199      17.270   7.623  -5.616  1.00  0.00      A    H
ATOM   2762  HB2 ARG A 199      15.559   7.377  -5.374  1.00  0.00      A    H
ATOM   2763  CG  ARG A 199      16.303   7.454  -7.467  1.00  0.00      A    C
ATOM   2764  HG1 ARG A 199      15.231   7.452  -7.760  1.00  0.00      A    H
ATOM   2765  HG2 ARG A 199      16.821   8.203  -8.103  1.00  0.00      A    H
ATOM   2766  CD  ARG A 199      16.823   6.031  -7.711  1.00  0.00      A    C
ATOM   2767  HD1 ARG A 199      16.551   5.271  -6.948  1.00  0.00      A    H
ATOM   2768  HD2 ARG A 199      16.357   5.651  -8.645  1.00  0.00      A    H
ATOM   2769  NE  ARG A 199      18.343   6.126  -7.726  1.00  0.00      A    N
ATOM   2770  HE  ARG A 199      18.799   6.543  -6.939  1.00  0.00      A    H
ATOM   2771  CZ  ARG A 199      19.029   5.997  -8.855  1.00  0.00      A    C
ATOM   2772  NH1 ARG A 199      18.523   5.456 -10.036  1.00  0.00      A    N
ATOM   2773 HH11 ARG A 199      17.545   5.352 -10.216  1.00  0.00      A    H
ATOM   2774 HH12 ARG A 199      19.192   5.059 -10.665  1.00  0.00      A    H
ATOM   2775  NH2 ARG A 199      20.312   6.310  -8.727  1.00  0.00      A    N
ATOM   2776 HH21 ARG A 199      20.492   6.959  -7.988  1.00  0.00      A    H
ATOM   2777 HH22 ARG A 199      20.708   6.437  -9.637  1.00  0.00      A    H
ATOM   2778  C   ARG A 199      16.715  10.459  -6.454  1.00  0.00      A    C
ATOM   2779  O   ARG A 199      16.239  11.356  -7.099  1.00  0.00      A    O
ATOM   2780  N   GLY A 200      18.020  10.353  -6.392  1.00  0.00      A    N
ATOM   2781  HN  GLY A 200      18.513   9.573  -6.015  1.00  0.00      A    H
ATOM   2782  CA  GLY A 200      18.843  11.414  -6.967  1.00  0.00      A    C
ATOM   2783  HA1 GLY A 200      19.815  10.945  -6.915  1.00  0.00      A    H
ATOM   2784  HA2 GLY A 200      18.595  11.557  -8.008  1.00  0.00      A    H
ATOM   2785  C   GLY A 200      19.006  12.757  -6.303  1.00  0.00      A    C
ATOM   2786  O   GLY A 200      19.406  13.747  -6.913  1.00  0.00      A    O
ATOM   2787  N   VAL A 201      18.579  12.871  -5.036  1.00  0.00      A    N
ATOM   2788  HN  VAL A 201      18.294  12.051  -4.545  1.00  0.00      A    H
ATOM   2789  CA  VAL A 201      18.252  14.135  -4.370  1.00  0.00      A    C
ATOM   2790  HA  VAL A 201      17.757  14.829  -5.033  1.00  0.00      A    H
ATOM   2791  CB  VAL A 201      17.178  13.911  -3.326  1.00  0.00      A    C
ATOM   2792  HB  VAL A 201      16.812  14.888  -2.944  1.00  0.00      A    H
ATOM   2793  CG1 VAL A 201      15.990  13.135  -3.976  1.00  0.00      A    C
ATOM   2794 HG11 VAL A 201      16.298  12.112  -4.281  1.00  0.00      A    H
ATOM   2795 HG12 VAL A 201      15.198  13.140  -3.196  1.00  0.00      A    H
ATOM   2796 HG13 VAL A 201      15.651  13.791  -4.806  1.00  0.00      A    H
ATOM   2797  CG2 VAL A 201      17.607  13.052  -2.066  1.00  0.00      A    C
ATOM   2798 HG21 VAL A 201      16.853  13.135  -1.254  1.00  0.00      A    H
ATOM   2799 HG22 VAL A 201      17.735  11.968  -2.271  1.00  0.00      A    H
ATOM   2800 HG23 VAL A 201      18.531  13.406  -1.560  1.00  0.00      A    H
ATOM   2801  C   VAL A 201      19.479  14.815  -3.692  1.00  0.00      A    C
ATOM   2802  O   VAL A 201      20.556  14.200  -3.505  1.00  0.00      A    O
ATOM   2803  N   ASN A 202      19.392  16.042  -3.253  1.00  0.00      A    N
ATOM   2804  HN  ASN A 202      18.506  16.494  -3.317  1.00  0.00      A    H
ATOM   2805  CA  ASN A 202      20.484  16.858  -2.704  1.00  0.00      A    C
ATOM   2806  HA  ASN A 202      21.305  16.752  -3.397  1.00  0.00      A    H
ATOM   2807  CB  ASN A 202      20.084  18.332  -2.565  1.00  0.00      A    C
ATOM   2808  HB1 ASN A 202      19.171  18.481  -1.950  1.00  0.00      A    H
ATOM   2809  HB2 ASN A 202      20.940  18.896  -2.135  1.00  0.00      A    H
ATOM   2810  CG  ASN A 202      20.015  18.916  -3.985  1.00  0.00      A    C
ATOM   2811  OD1 ASN A 202      20.963  19.159  -4.697  1.00  0.00      A    O
ATOM   2812  ND2 ASN A 202      18.743  18.978  -4.523  1.00  0.00      A    N
ATOM   2813 HD21 ASN A 202      18.727  19.220  -5.493  1.00  0.00      A    H
ATOM   2814 HD22 ASN A 202      17.974  18.983  -3.885  1.00  0.00      A    H
ATOM   2815  C   ASN A 202      20.932  16.446  -1.328  1.00  0.00      A    C
ATOM   2816  O   ASN A 202      22.014  16.777  -0.879  1.00  0.00      A    O
ATOM   2817  N   SER A 203      19.947  15.863  -0.646  1.00  0.00      A    N
ATOM   2818  HN  SER A 203      19.072  15.737  -1.107  1.00  0.00      A    H
ATOM   2819  CA  SER A 203      20.038  15.373   0.759  1.00  0.00      A    C
ATOM   2820  HA  SER A 203      20.433  16.116   1.436  1.00  0.00      A    H
ATOM   2821  CB  SER A 203      18.622  15.001   1.282  1.00  0.00      A    C
ATOM   2822  HB1 SER A 203      18.118  15.989   1.346  1.00  0.00      A    H
ATOM   2823  HB2 SER A 203      18.236  14.263   0.547  1.00  0.00      A    H
ATOM   2824  OG  SER A 203      18.672  14.512   2.647  1.00  0.00      A    O
ATOM   2825  HG1 SER A 203      17.872  14.637   3.163  1.00  0.00      A    H
ATOM   2826  C   SER A 203      20.901  14.037   0.781  1.00  0.00      A    C
ATOM   2827  O   SER A 203      20.711  13.173  -0.121  1.00  0.00      A    O
ATOM   2828  N   PRO A 204      21.843  13.772   1.620  1.00  0.00      A    N
ATOM   2829  CD  PRO A 204      22.312  14.695   2.638  1.00  0.00      A    C
ATOM   2830  HD1 PRO A 204      21.511  14.881   3.385  1.00  0.00      A    H
ATOM   2831  HD2 PRO A 204      22.483  15.737   2.291  1.00  0.00      A    H
ATOM   2832  CA  PRO A 204      22.447  12.496   1.737  1.00  0.00      A    C
ATOM   2833  HA  PRO A 204      22.596  11.916   0.838  1.00  0.00      A    H
ATOM   2834  CB  PRO A 204      23.824  12.785   2.349  1.00  0.00      A    C
ATOM   2835  HB1 PRO A 204      24.217  11.876   2.852  1.00  0.00      A    H
ATOM   2836  HB2 PRO A 204      24.557  13.047   1.556  1.00  0.00      A    H
ATOM   2837  CG  PRO A 204      23.528  13.956   3.272  1.00  0.00      A    C
ATOM   2838  HG1 PRO A 204      23.288  13.574   4.287  1.00  0.00      A    H
ATOM   2839  HG2 PRO A 204      24.344  14.681   3.480  1.00  0.00      A    H
ATOM   2840  C   PRO A 204      21.567  11.609   2.686  1.00  0.00      A    C
ATOM   2841  O   PRO A 204      21.986  10.442   2.825  1.00  0.00      A    O
ATOM   2842  N   GLN A 205      20.430  12.083   3.198  1.00  0.00      A    N
ATOM   2843  HN  GLN A 205      20.265  13.064   3.136  1.00  0.00      A    H
ATOM   2844  CA  GLN A 205      19.529  11.198   4.014  1.00  0.00      A    C
ATOM   2845  HA  GLN A 205      20.026  10.365   4.488  1.00  0.00      A    H
ATOM   2846  CB  GLN A 205      18.972  11.968   5.243  1.00  0.00      A    C
ATOM   2847  HB1 GLN A 205      18.271  12.770   4.925  1.00  0.00      A    H
ATOM   2848  HB2 GLN A 205      18.481  11.328   6.006  1.00  0.00      A    H
ATOM   2849  CG  GLN A 205      20.066  12.659   6.133  1.00  0.00      A    C
ATOM   2850  HG1 GLN A 205      20.571  11.824   6.665  1.00  0.00      A    H
ATOM   2851  HG2 GLN A 205      20.811  13.167   5.484  1.00  0.00      A    H
ATOM   2852  CD  GLN A 205      19.522  13.767   7.025  1.00  0.00      A    C
ATOM   2853  OE1 GLN A 205      19.329  14.882   6.546  1.00  0.00      A    O
ATOM   2854  NE2 GLN A 205      19.250  13.473   8.278  1.00  0.00      A    N
ATOM   2855 HE21 GLN A 205      19.148  14.216   8.940  1.00  0.00      A    H
ATOM   2856 HE22 GLN A 205      19.357  12.570   8.694  1.00  0.00      A    H
ATOM   2857  C   GLN A 205      18.433  10.786   3.030  1.00  0.00      A    C
ATOM   2858  O   GLN A 205      17.723   9.818   3.266  1.00  0.00      A    O
ATOM   2859  N   GLY A 206      18.188  11.614   2.034  1.00  0.00      A    N
ATOM   2860  HN  GLY A 206      18.734  12.438   1.907  1.00  0.00      A    H
ATOM   2861  CA  GLY A 206      17.221  11.267   1.046  1.00  0.00      A    C
ATOM   2862  HA1 GLY A 206      17.535  11.924   0.248  1.00  0.00      A    H
ATOM   2863  HA2 GLY A 206      17.272  10.229   0.750  1.00  0.00      A    H
ATOM   2864  C   GLY A 206      15.789  11.505   1.525  1.00  0.00      A    C
ATOM   2865  O   GLY A 206      15.558  12.476   2.285  1.00  0.00      A    O
ATOM   2866  N   ILE A 207      14.891  10.804   0.929  1.00  0.00      A    N
ATOM   2867  HN  ILE A 207      15.087  10.124   0.227  1.00  0.00      A    H
ATOM   2868  CA  ILE A 207      13.461  11.250   1.160  1.00  0.00      A    C
ATOM   2869  HA  ILE A 207      13.357  12.312   1.326  1.00  0.00      A    H
ATOM   2870  CB  ILE A 207      12.585  11.157  -0.105  1.00  0.00      A    C
ATOM   2871  HB  ILE A 207      12.752  10.130  -0.494  1.00  0.00      A    H
ATOM   2872  CG2 ILE A 207      11.086  11.479   0.231  1.00  0.00      A    C
ATOM   2873 HG21 ILE A 207      10.596  11.733  -0.733  1.00  0.00      A    H
ATOM   2874 HG22 ILE A 207      10.682  10.585   0.753  1.00  0.00      A    H
ATOM   2875 HG23 ILE A 207      10.952  12.389   0.854  1.00  0.00      A    H
ATOM   2876  CG1 ILE A 207      13.120  12.072  -1.261  1.00  0.00      A    C
ATOM   2877 HG11 ILE A 207      14.074  11.669  -1.665  1.00  0.00      A    H
ATOM   2878 HG12 ILE A 207      12.558  12.018  -2.218  1.00  0.00      A    H
ATOM   2879  CD  ILE A 207      13.076  13.605  -0.951  1.00  0.00      A    C
ATOM   2880  HD1 ILE A 207      13.252  14.197  -1.874  1.00  0.00      A    H
ATOM   2881  HD2 ILE A 207      12.038  13.871  -0.659  1.00  0.00      A    H
ATOM   2882  HD3 ILE A 207      13.746  13.916  -0.121  1.00  0.00      A    H
ATOM   2883  C   ILE A 207      12.766  10.608   2.462  1.00  0.00      A    C
ATOM   2884  O   ILE A 207      12.730   9.371   2.610  1.00  0.00      A    O
ATOM   2885  N   CYS A 208      12.229  11.420   3.389  1.00  0.00      A    N
ATOM   2886  HN  CYS A 208      12.148  12.400   3.228  1.00  0.00      A    H
ATOM   2887  CA  CYS A 208      11.555  10.934   4.605  1.00  0.00      A    C
ATOM   2888  HA  CYS A 208      11.400  11.846   5.163  1.00  0.00      A    H
ATOM   2889  CB  CYS A 208      10.123  10.332   4.295  1.00  0.00      A    C
ATOM   2890  HB1 CYS A 208      10.259   9.286   3.947  1.00  0.00      A    H
ATOM   2891  HB2 CYS A 208       9.752  10.180   5.331  1.00  0.00      A    H
ATOM   2892  SG  CYS A 208       8.918  11.312   3.408  1.00  0.00      A    S
ATOM   2893  C   CYS A 208      12.321  10.113   5.565  1.00  0.00      A    C
ATOM   2894  O   CYS A 208      11.786   9.518   6.464  1.00  0.00      A    O
ATOM   2895  N   GLY A 209      13.650   9.995   5.304  1.00  0.00      A    N
ATOM   2896  HN  GLY A 209      14.021  10.584   4.590  1.00  0.00      A    H
ATOM   2897  CA  GLY A 209      14.761   9.277   5.976  1.00  0.00      A    C
ATOM   2898  HA1 GLY A 209      15.646   9.871   6.153  1.00  0.00      A    H
ATOM   2899  HA2 GLY A 209      14.286   9.079   6.925  1.00  0.00      A    H
ATOM   2900  C   GLY A 209      15.230   7.986   5.297  1.00  0.00      A    C
ATOM   2901  O   GLY A 209      16.108   7.348   5.883  1.00  0.00      A    O
ATOM   2902  N   ILE A 210      14.662   7.675   4.126  1.00  0.00      A    N
ATOM   2903  HN  ILE A 210      13.875   8.159   3.753  1.00  0.00      A    H
ATOM   2904  CA  ILE A 210      14.934   6.349   3.493  1.00  0.00      A    C
ATOM   2905  HA  ILE A 210      14.512   5.616   4.164  1.00  0.00      A    H
ATOM   2906  CB  ILE A 210      14.064   6.307   2.257  1.00  0.00      A    C
ATOM   2907  HB  ILE A 210      13.076   6.610   2.665  1.00  0.00      A    H
ATOM   2908  CG2 ILE A 210      14.662   7.234   1.203  1.00  0.00      A    C
ATOM   2909 HG21 ILE A 210      14.551   8.296   1.511  1.00  0.00      A    H
ATOM   2910 HG22 ILE A 210      15.732   7.037   0.977  1.00  0.00      A    H
ATOM   2911 HG23 ILE A 210      14.180   7.092   0.212  1.00  0.00      A    H
ATOM   2912  CG1 ILE A 210      13.803   4.851   1.812  1.00  0.00      A    C
ATOM   2913 HG11 ILE A 210      14.773   4.384   1.538  1.00  0.00      A    H
ATOM   2914 HG12 ILE A 210      13.356   4.356   2.700  1.00  0.00      A    H
ATOM   2915  CD  ILE A 210      12.636   4.739   0.739  1.00  0.00      A    C
ATOM   2916  HD1 ILE A 210      11.639   4.862   1.213  1.00  0.00      A    H
ATOM   2917  HD2 ILE A 210      12.656   5.523  -0.049  1.00  0.00      A    H
ATOM   2918  HD3 ILE A 210      12.794   3.774   0.212  1.00  0.00      A    H
ATOM   2919  C   ILE A 210      16.424   5.813   3.327  1.00  0.00      A    C
ATOM   2920  O   ILE A 210      16.667   4.688   3.673  1.00  0.00      A    O
ATOM   2921  N   ALA A 211      17.407   6.694   3.015  1.00  0.00      A    N
ATOM   2922  HN  ALA A 211      17.233   7.670   2.919  1.00  0.00      A    H
ATOM   2923  CA  ALA A 211      18.800   6.356   2.993  1.00  0.00      A    C
ATOM   2924  HA  ALA A 211      19.035   5.441   2.469  1.00  0.00      A    H
ATOM   2925  CB  ALA A 211      19.597   7.320   2.222  1.00  0.00      A    C
ATOM   2926  HB1 ALA A 211      20.612   6.905   2.041  1.00  0.00      A    H
ATOM   2927  HB2 ALA A 211      19.110   7.559   1.252  1.00  0.00      A    H
ATOM   2928  HB3 ALA A 211      19.790   8.238   2.817  1.00  0.00      A    H
ATOM   2929  C   ALA A 211      19.448   6.308   4.438  1.00  0.00      A    C
ATOM   2930  O   ALA A 211      20.644   6.079   4.603  1.00  0.00      A    O
ATOM   2931  N   MET A 212      18.729   6.453   5.495  1.00  0.00      A    N
ATOM   2932  HN  MET A 212      17.753   6.655   5.484  1.00  0.00      A    H
ATOM   2933  CA  MET A 212      19.287   6.250   6.829  1.00  0.00      A    C
ATOM   2934  HA  MET A 212      20.357   6.390   6.885  1.00  0.00      A    H
ATOM   2935  CB  MET A 212      18.818   7.259   7.827  1.00  0.00      A    C
ATOM   2936  HB1 MET A 212      17.714   7.349   7.922  1.00  0.00      A    H
ATOM   2937  HB2 MET A 212      19.083   7.021   8.880  1.00  0.00      A    H
ATOM   2938  CG  MET A 212      19.479   8.689   7.746  1.00  0.00      A    C
ATOM   2939  HG1 MET A 212      20.554   8.456   7.905  1.00  0.00      A    H
ATOM   2940  HG2 MET A 212      19.340   9.193   6.766  1.00  0.00      A    H
ATOM   2941  SD  MET A 212      19.277   9.844   9.119  1.00  0.00      A    S
ATOM   2942  CE  MET A 212      17.501  10.087   8.790  1.00  0.00      A    C
ATOM   2943  HE1 MET A 212      17.276  10.678   7.877  1.00  0.00      A    H
ATOM   2944  HE2 MET A 212      16.984   9.106   8.860  1.00  0.00      A    H
ATOM   2945  HE3 MET A 212      17.097  10.661   9.651  1.00  0.00      A    H
ATOM   2946  C   MET A 212      19.072   4.881   7.364  1.00  0.00      A    C
ATOM   2947  O   MET A 212      19.854   4.399   8.230  1.00  0.00      A    O
ATOM   2948  N   GLN A 213      18.076   4.135   6.886  1.00  0.00      A    N
ATOM   2949  HN  GLN A 213      17.439   4.528   6.226  1.00  0.00      A    H
ATOM   2950  CA  GLN A 213      17.760   2.826   7.424  1.00  0.00      A    C
ATOM   2951  HA  GLN A 213      18.669   2.286   7.645  1.00  0.00      A    H
ATOM   2952  CB  GLN A 213      16.722   3.015   8.579  1.00  0.00      A    C
ATOM   2953  HB1 GLN A 213      16.932   3.857   9.273  1.00  0.00      A    H
ATOM   2954  HB2 GLN A 213      15.728   3.377   8.240  1.00  0.00      A    H
ATOM   2955  CG  GLN A 213      16.485   1.866   9.639  1.00  0.00      A    C
ATOM   2956  HG1 GLN A 213      17.408   1.633  10.211  1.00  0.00      A    H
ATOM   2957  HG2 GLN A 213      15.690   2.192  10.343  1.00  0.00      A    H
ATOM   2958  CD  GLN A 213      15.909   0.580   9.092  1.00  0.00      A    C
ATOM   2959  OE1 GLN A 213      14.704   0.483   8.812  1.00  0.00      A    O
ATOM   2960  NE2 GLN A 213      16.715  -0.478   8.920  1.00  0.00      A    N
ATOM   2961 HE21 GLN A 213      16.301  -1.389   8.907  1.00  0.00      A    H
ATOM   2962 HE22 GLN A 213      17.688  -0.331   8.747  1.00  0.00      A    H
ATOM   2963  C   GLN A 213      17.214   1.913   6.369  1.00  0.00      A    C
ATOM   2964  O   GLN A 213      16.097   2.114   5.852  1.00  0.00      A    O
ATOM   2965  N   ALA A 214      17.967   0.846   6.142  1.00  0.00      A    N
ATOM   2966  HN  ALA A 214      18.850   0.637   6.554  1.00  0.00      A    H
ATOM   2967  CA  ALA A 214      17.604  -0.229   5.225  1.00  0.00      A    C
ATOM   2968  HA  ALA A 214      16.540  -0.350   5.368  1.00  0.00      A    H
ATOM   2969  CB  ALA A 214      17.938   0.309   3.771  1.00  0.00      A    C
ATOM   2970  HB1 ALA A 214      17.813  -0.435   2.956  1.00  0.00      A    H
ATOM   2971  HB2 ALA A 214      17.342   1.232   3.611  1.00  0.00      A    H
ATOM   2972  HB3 ALA A 214      18.972   0.715   3.808  1.00  0.00      A    H
ATOM   2973  C   ALA A 214      18.319  -1.509   5.606  1.00  0.00      A    C
ATOM   2974  O   ALA A 214      19.552  -1.453   5.618  1.00  0.00      A    O
ATOM   2975  N   SER A 215      17.677  -2.636   5.854  1.00  0.00      A    N
ATOM   2976  HN  SER A 215      16.684  -2.569   5.787  1.00  0.00      A    H
ATOM   2977  CA  SER A 215      18.301  -3.916   6.113  1.00  0.00      A    C
ATOM   2978  HA  SER A 215      19.319  -3.905   5.753  1.00  0.00      A    H
ATOM   2979  CB  SER A 215      18.335  -4.131   7.676  1.00  0.00      A    C
ATOM   2980  HB1 SER A 215      18.674  -5.156   7.935  1.00  0.00      A    H
ATOM   2981  HB2 SER A 215      19.037  -3.405   8.139  1.00  0.00      A    H
ATOM   2982  OG  SER A 215      17.057  -3.904   8.225  1.00  0.00      A    O
ATOM   2983  HG1 SER A 215      17.153  -3.764   9.169  1.00  0.00      A    H
ATOM   2984  C   SER A 215      17.528  -5.066   5.392  1.00  0.00      A    C
ATOM   2985  O   SER A 215      16.351  -4.930   5.043  1.00  0.00      A    O
ATOM   2986  N   PHE A 216      18.305  -6.128   5.086  1.00  0.00      A    N
ATOM   2987  HN  PHE A 216      19.240  -6.229   5.419  1.00  0.00      A    H
ATOM   2988  CA  PHE A 216      17.741  -7.304   4.413  1.00  0.00      A    C
ATOM   2989  HA  PHE A 216      16.663  -7.247   4.374  1.00  0.00      A    H
ATOM   2990  CB  PHE A 216      18.271  -7.330   2.851  1.00  0.00      A    C
ATOM   2991  HB1 PHE A 216      17.938  -8.223   2.280  1.00  0.00      A    H
ATOM   2992  HB2 PHE A 216      17.817  -6.411   2.424  1.00  0.00      A    H
ATOM   2993  CG  PHE A 216      19.779  -7.199   2.813  1.00  0.00      A    C
ATOM   2994  CD1 PHE A 216      20.463  -8.423   2.866  1.00  0.00      A    C
ATOM   2995  HD1 PHE A 216      19.890  -9.327   3.011  1.00  0.00      A    H
ATOM   2996  CE1 PHE A 216      21.834  -8.398   2.812  1.00  0.00      A    C
ATOM   2997  HE1 PHE A 216      22.317  -9.321   2.527  1.00  0.00      A    H
ATOM   2998  CZ  PHE A 216      22.528  -7.183   2.780  1.00  0.00      A    C
ATOM   2999  HZ  PHE A 216      23.602  -7.160   2.673  1.00  0.00      A    H
ATOM   3000  CD2 PHE A 216      20.434  -5.955   2.626  1.00  0.00      A    C
ATOM   3001  HD2 PHE A 216      19.909  -5.051   2.358  1.00  0.00      A    H
ATOM   3002  CE2 PHE A 216      21.835  -5.948   2.656  1.00  0.00      A    C
ATOM   3003  HE2 PHE A 216      22.416  -5.051   2.500  1.00  0.00      A    H
ATOM   3004  C   PHE A 216      18.196  -8.565   5.044  1.00  0.00      A    C
ATOM   3005  O   PHE A 216      19.347  -8.602   5.567  1.00  0.00      A    O
ATOM   3006  N   PRO A 217      17.472  -9.673   5.044  1.00  0.00      A    N
ATOM   3007  CD  PRO A 217      16.206  -9.765   4.277  1.00  0.00      A    C
ATOM   3008  HD1 PRO A 217      16.438  -9.588   3.205  1.00  0.00      A    H
ATOM   3009  HD2 PRO A 217      15.494  -9.003   4.660  1.00  0.00      A    H
ATOM   3010  CA  PRO A 217      18.043 -10.979   5.395  1.00  0.00      A    C
ATOM   3011  HA  PRO A 217      18.616 -10.995   6.310  1.00  0.00      A    H
ATOM   3012  CB  PRO A 217      16.694 -11.705   5.537  1.00  0.00      A    C
ATOM   3013  HB1 PRO A 217      16.748 -12.813   5.492  1.00  0.00      A    H
ATOM   3014  HB2 PRO A 217      16.299 -11.529   6.561  1.00  0.00      A    H
ATOM   3015  CG  PRO A 217      15.745 -11.202   4.497  1.00  0.00      A    C
ATOM   3016  HG1 PRO A 217      15.761 -11.859   3.601  1.00  0.00      A    H
ATOM   3017  HG2 PRO A 217      14.732 -11.159   4.952  1.00  0.00      A    H
ATOM   3018  C   PRO A 217      18.930 -11.684   4.334  1.00  0.00      A    C
ATOM   3019  O   PRO A 217      18.809 -11.449   3.128  1.00  0.00      A    O
ATOM   3020  N   ILE A 218      19.671 -12.705   4.749  1.00  0.00      A    N
ATOM   3021  HN  ILE A 218      19.679 -12.927   5.721  1.00  0.00      A    H
ATOM   3022  CA  ILE A 218      20.249 -13.692   3.909  1.00  0.00      A    C
ATOM   3023  HA  ILE A 218      20.095 -13.431   2.872  1.00  0.00      A    H
ATOM   3024  CB  ILE A 218      21.757 -13.973   4.270  1.00  0.00      A    C
ATOM   3025  HB  ILE A 218      21.803 -14.425   5.284  1.00  0.00      A    H
ATOM   3026  CG2 ILE A 218      22.466 -14.941   3.372  1.00  0.00      A    C
ATOM   3027 HG21 ILE A 218      21.990 -15.945   3.390  1.00  0.00      A    H
ATOM   3028 HG22 ILE A 218      22.189 -14.773   2.309  1.00  0.00      A    H
ATOM   3029 HG23 ILE A 218      23.530 -14.990   3.687  1.00  0.00      A    H
ATOM   3030  CG1 ILE A 218      22.421 -12.560   4.406  1.00  0.00      A    C
ATOM   3031 HG11 ILE A 218      22.114 -11.916   3.555  1.00  0.00      A    H
ATOM   3032 HG12 ILE A 218      22.154 -11.978   5.314  1.00  0.00      A    H
ATOM   3033  CD  ILE A 218      23.976 -12.613   4.609  1.00  0.00      A    C
ATOM   3034  HD1 ILE A 218      24.230 -13.226   5.500  1.00  0.00      A    H
ATOM   3035  HD2 ILE A 218      24.683 -13.009   3.848  1.00  0.00      A    H
ATOM   3036  HD3 ILE A 218      24.223 -11.541   4.766  1.00  0.00      A    H
ATOM   3037  C   ILE A 218      19.503 -15.001   4.099  1.00  0.00      A    C
ATOM   3038  O   ILE A 218      19.256 -15.414   5.210  1.00  0.00      A    O
ATOM   3039  N   ALA A 219      18.988 -15.779   3.088  1.00  0.00      A    N
ATOM   3040  HN  ALA A 219      19.064 -15.427   2.158  1.00  0.00      A    H
ATOM   3041  CA  ALA A 219      18.439 -17.107   3.184  1.00  0.00      A    C
ATOM   3042  HA  ALA A 219      17.867 -17.251   4.089  1.00  0.00      A    H
ATOM   3043  CB  ALA A 219      17.522 -17.259   1.977  1.00  0.00      A    C
ATOM   3044  HB1 ALA A 219      16.644 -16.581   2.035  1.00  0.00      A    H
ATOM   3045  HB2 ALA A 219      18.024 -16.839   1.079  1.00  0.00      A    H
ATOM   3046  HB3 ALA A 219      17.212 -18.318   1.849  1.00  0.00      A    H
ATOM   3047  C   ALA A 219      19.513 -18.202   3.172  1.00  0.00      A    C
ATOM   3048  OT1 ALA A 219      20.571 -18.006   2.440  1.00  0.00      A    O
ATOM   3049  OT2 ALA A 219      19.454 -19.197   3.950  1.00  0.00      A    O
END
