# Supplementary material for: Sequence comparison, molecular modeling, and network analysis predict structural diversity in cysteine proteases from the Cape sundew, Drosera capensis
Source: Comput Struct Biotechnol J. 2016 Jun 14;14:271–82. doi: 10.1016/j.csbj.2016.05.003 (PMC4949590; doi:10.1016/j.csbj.2016.05.003)
Supplement: Supplementary file 4 [file mmc4.zip › Rosetta_mature/DCAP_7518_mature_m1.pdb]

CRYST1   67.579   96.101   83.151  90.00  90.00  90.00 P 1           1
ATOM      1  N   MET A   1     -10.811   1.598  13.714  1.00  0.00      A    N
ATOM      2  HT1 MET A   1     -11.209   0.779  14.216  1.00  0.00      A    H
ATOM      3  HT2 MET A   1     -11.474   1.840  12.950  1.00  0.00      A    H
ATOM      4  HT3 MET A   1     -10.834   2.454  14.305  1.00  0.00      A    H
ATOM      5  CA  MET A   1      -9.498   1.101  13.209  1.00  0.00      A    C
ATOM      6  HA  MET A   1      -8.733   1.133  13.971  1.00  0.00      A    H
ATOM      7  CB  MET A   1      -9.719  -0.369  12.839  1.00  0.00      A    C
ATOM      8  HB1 MET A   1     -10.094  -1.015  13.662  1.00  0.00      A    H
ATOM      9  HB2 MET A   1     -10.468  -0.443  12.021  1.00  0.00      A    H
ATOM     10  CG  MET A   1      -8.483  -1.167  12.256  1.00  0.00      A    C
ATOM     11  HG1 MET A   1      -8.837  -2.197  12.039  1.00  0.00      A    H
ATOM     12  HG2 MET A   1      -8.317  -0.737  11.245  1.00  0.00      A    H
ATOM     13  SD  MET A   1      -6.969  -1.277  13.291  1.00  0.00      A    S
ATOM     14  CE  MET A   1      -5.559  -1.735  12.269  1.00  0.00      A    C
ATOM     15  HE1 MET A   1      -5.645  -1.013  11.429  1.00  0.00      A    H
ATOM     16  HE2 MET A   1      -4.641  -1.606  12.880  1.00  0.00      A    H
ATOM     17  HE3 MET A   1      -5.538  -2.771  11.869  1.00  0.00      A    H
ATOM     18  C   MET A   1      -9.140   1.897  11.981  1.00  0.00      A    C
ATOM     19  O   MET A   1      -9.970   1.945  11.066  1.00  0.00      A    O
ATOM     20  N   ARG A   2      -7.866   2.423  11.888  1.00  0.00      A    N
ATOM     21  HN  ARG A   2      -7.220   2.177  12.607  1.00  0.00      A    H
ATOM     22  CA  ARG A   2      -7.390   3.219  10.766  1.00  0.00      A    C
ATOM     23  HA  ARG A   2      -8.225   3.835  10.466  1.00  0.00      A    H
ATOM     24  CB  ARG A   2      -6.205   4.187  11.095  1.00  0.00      A    C
ATOM     25  HB1 ARG A   2      -5.336   3.547  11.361  1.00  0.00      A    H
ATOM     26  HB2 ARG A   2      -6.072   4.735  10.138  1.00  0.00      A    H
ATOM     27  CG  ARG A   2      -6.472   5.189  12.315  1.00  0.00      A    C
ATOM     28  HG1 ARG A   2      -6.789   4.525  13.148  1.00  0.00      A    H
ATOM     29  HG2 ARG A   2      -5.463   5.568  12.584  1.00  0.00      A    H
ATOM     30  CD  ARG A   2      -7.424   6.360  12.056  1.00  0.00      A    C
ATOM     31  HD1 ARG A   2      -8.463   6.101  11.760  1.00  0.00      A    H
ATOM     32  HD2 ARG A   2      -7.502   6.924  13.010  1.00  0.00      A    H
ATOM     33  NE  ARG A   2      -6.838   7.144  10.965  1.00  0.00      A    N
ATOM     34  HE  ARG A   2      -5.948   6.783  10.685  1.00  0.00      A    H
ATOM     35  CZ  ARG A   2      -7.037   8.458  10.827  1.00  0.00      A    C
ATOM     36  NH1 ARG A   2      -8.074   9.049  11.348  1.00  0.00      A    N
ATOM     37 HH11 ARG A   2      -8.734   8.427  11.768  1.00  0.00      A    H
ATOM     38 HH12 ARG A   2      -7.843   9.981  11.627  1.00  0.00      A    H
ATOM     39  NH2 ARG A   2      -6.119   9.158  10.192  1.00  0.00      A    N
ATOM     40 HH21 ARG A   2      -5.289   8.771   9.791  1.00  0.00      A    H
ATOM     41 HH22 ARG A   2      -6.227  10.126   9.964  1.00  0.00      A    H
ATOM     42  C   ARG A   2      -7.038   2.267   9.651  1.00  0.00      A    C
ATOM     43  O   ARG A   2      -6.293   1.319   9.921  1.00  0.00      A    O
ATOM     44  N   SER A   3      -7.512   2.603   8.440  1.00  0.00      A    N
ATOM     45  HN  SER A   3      -8.050   3.428   8.283  1.00  0.00      A    H
ATOM     46  CA  SER A   3      -7.263   1.941   7.195  1.00  0.00      A    C
ATOM     47  HA  SER A   3      -7.229   0.875   7.366  1.00  0.00      A    H
ATOM     48  CB  SER A   3      -8.411   2.305   6.187  1.00  0.00      A    C
ATOM     49  HB1 SER A   3      -7.977   2.011   5.208  1.00  0.00      A    H
ATOM     50  HB2 SER A   3      -9.311   1.711   6.454  1.00  0.00      A    H
ATOM     51  OG  SER A   3      -8.704   3.736   6.191  1.00  0.00      A    O
ATOM     52  HG1 SER A   3      -9.477   3.839   5.631  1.00  0.00      A    H
ATOM     53  C   SER A   3      -5.989   2.224   6.612  1.00  0.00      A    C
ATOM     54  O   SER A   3      -5.267   1.401   6.058  1.00  0.00      A    O
ATOM     55  N   CYS A   4      -5.620   3.517   6.783  1.00  0.00      A    N
ATOM     56  HN  CYS A   4      -6.197   4.084   7.365  1.00  0.00      A    H
ATOM     57  CA  CYS A   4      -4.488   4.208   6.224  1.00  0.00      A    C
ATOM     58  HA  CYS A   4      -4.806   4.649   5.290  1.00  0.00      A    H
ATOM     59  CB  CYS A   4      -4.177   5.334   7.266  1.00  0.00      A    C
ATOM     60  HB1 CYS A   4      -4.167   4.847   8.264  1.00  0.00      A    H
ATOM     61  HB2 CYS A   4      -3.172   5.786   7.126  1.00  0.00      A    H
ATOM     62  SG  CYS A   4      -5.507   6.605   7.353  1.00  0.00      A    S
ATOM     63  C   CYS A   4      -3.294   3.311   5.867  1.00  0.00      A    C
ATOM     64  O   CYS A   4      -2.902   2.997   4.697  1.00  0.00      A    O
ATOM     65  N   TRP A   5      -2.614   2.838   6.902  1.00  0.00      A    N
ATOM     66  HN  TRP A   5      -2.989   3.021   7.808  1.00  0.00      A    H
ATOM     67  CA  TRP A   5      -1.351   2.132   6.741  1.00  0.00      A    C
ATOM     68  HA  TRP A   5      -0.584   2.648   6.184  1.00  0.00      A    H
ATOM     69  CB  TRP A   5      -0.736   2.204   8.148  1.00  0.00      A    C
ATOM     70  HB1 TRP A   5       0.332   1.905   8.088  1.00  0.00      A    H
ATOM     71  HB2 TRP A   5      -0.664   3.287   8.388  1.00  0.00      A    H
ATOM     72  CG  TRP A   5      -1.540   1.340   9.202  1.00  0.00      A    C
ATOM     73  CD1 TRP A   5      -2.695   1.666   9.871  1.00  0.00      A    C
ATOM     74  HD1 TRP A   5      -3.287   2.569   9.827  1.00  0.00      A    H
ATOM     75  NE1 TRP A   5      -3.083   0.612  10.693  1.00  0.00      A    N
ATOM     76  HE1 TRP A   5      -4.016   0.477  10.946  1.00  0.00      A    H
ATOM     77  CE2 TRP A   5      -2.233  -0.428  10.610  1.00  0.00      A    C
ATOM     78  CD2 TRP A   5      -1.202  -0.031   9.668  1.00  0.00      A    C
ATOM     79  CE3 TRP A   5      -0.167  -0.824   9.310  1.00  0.00      A    C
ATOM     80  HE3 TRP A   5       0.597  -0.585   8.584  1.00  0.00      A    H
ATOM     81  CZ3 TRP A   5      -0.059  -2.074   9.892  1.00  0.00      A    C
ATOM     82  HZ3 TRP A   5       0.765  -2.747   9.709  1.00  0.00      A    H
ATOM     83  CZ2 TRP A   5      -2.148  -1.692  11.135  1.00  0.00      A    C
ATOM     84  HZ2 TRP A   5      -2.923  -2.162  11.723  1.00  0.00      A    H
ATOM     85  CH2 TRP A   5      -1.002  -2.463  10.802  1.00  0.00      A    C
ATOM     86  HH2 TRP A   5      -0.923  -3.479  11.159  1.00  0.00      A    H
ATOM     87  C   TRP A   5      -1.496   0.732   6.078  1.00  0.00      A    C
ATOM     88  O   TRP A   5      -0.742   0.429   5.131  1.00  0.00      A    O
ATOM     89  N   ALA A   6      -2.556  -0.046   6.446  1.00  0.00      A    N
ATOM     90  HN  ALA A   6      -3.103   0.207   7.239  1.00  0.00      A    H
ATOM     91  CA  ALA A   6      -2.929  -1.216   5.784  1.00  0.00      A    C
ATOM     92  HA  ALA A   6      -2.034  -1.821   5.802  1.00  0.00      A    H
ATOM     93  CB  ALA A   6      -3.982  -2.064   6.583  1.00  0.00      A    C
ATOM     94  HB1 ALA A   6      -4.192  -2.989   6.005  1.00  0.00      A    H
ATOM     95  HB2 ALA A   6      -3.665  -2.249   7.631  1.00  0.00      A    H
ATOM     96  HB3 ALA A   6      -4.927  -1.479   6.611  1.00  0.00      A    H
ATOM     97  C   ALA A   6      -3.219  -1.028   4.286  1.00  0.00      A    C
ATOM     98  O   ALA A   6      -2.638  -1.704   3.380  1.00  0.00      A    O
ATOM     99  N   PHE A   7      -4.038  -0.028   3.990  1.00  0.00      A    N
ATOM    100  HN  PHE A   7      -4.344   0.527   4.760  1.00  0.00      A    H
ATOM    101  CA  PHE A   7      -4.404   0.356   2.642  1.00  0.00      A    C
ATOM    102  HA  PHE A   7      -4.844  -0.463   2.093  1.00  0.00      A    H
ATOM    103  CB  PHE A   7      -5.318   1.596   2.686  1.00  0.00      A    C
ATOM    104  HB1 PHE A   7      -6.303   1.270   3.082  1.00  0.00      A    H
ATOM    105  HB2 PHE A   7      -4.851   2.327   3.380  1.00  0.00      A    H
ATOM    106  CG  PHE A   7      -5.702   2.212   1.375  1.00  0.00      A    C
ATOM    107  CD1 PHE A   7      -6.766   1.687   0.630  1.00  0.00      A    C
ATOM    108  HD1 PHE A   7      -7.074   0.668   0.812  1.00  0.00      A    H
ATOM    109  CE1 PHE A   7      -7.419   2.362  -0.435  1.00  0.00      A    C
ATOM    110  HE1 PHE A   7      -8.152   1.765  -0.957  1.00  0.00      A    H
ATOM    111  CZ  PHE A   7      -6.979   3.600  -0.778  1.00  0.00      A    C
ATOM    112  HZ  PHE A   7      -7.379   4.025  -1.686  1.00  0.00      A    H
ATOM    113  CD2 PHE A   7      -5.303   3.531   1.006  1.00  0.00      A    C
ATOM    114  HD2 PHE A   7      -4.519   4.056   1.531  1.00  0.00      A    H
ATOM    115  CE2 PHE A   7      -5.939   4.230  -0.070  1.00  0.00      A    C
ATOM    116  HE2 PHE A   7      -5.562   5.210  -0.323  1.00  0.00      A    H
ATOM    117  C   PHE A   7      -3.176   0.695   1.798  1.00  0.00      A    C
ATOM    118  O   PHE A   7      -2.973   0.101   0.698  1.00  0.00      A    O
ATOM    119  N   SER A   8      -2.516   1.797   2.174  1.00  0.00      A    N
ATOM    120  HN  SER A   8      -2.779   2.156   3.066  1.00  0.00      A    H
ATOM    121  CA  SER A   8      -1.403   2.375   1.455  1.00  0.00      A    C
ATOM    122  HA  SER A   8      -1.710   2.815   0.517  1.00  0.00      A    H
ATOM    123  CB  SER A   8      -0.751   3.564   2.231  1.00  0.00      A    C
ATOM    124  HB1 SER A   8      -1.514   4.354   2.397  1.00  0.00      A    H
ATOM    125  HB2 SER A   8      -0.435   3.328   3.270  1.00  0.00      A    H
ATOM    126  OG  SER A   8       0.365   4.087   1.541  1.00  0.00      A    O
ATOM    127  HG1 SER A   8       0.101   4.954   1.223  1.00  0.00      A    H
ATOM    128  C   SER A   8      -0.316   1.379   1.106  1.00  0.00      A    C
ATOM    129  O   SER A   8       0.242   1.358   0.029  1.00  0.00      A    O
ATOM    130  N   SER A   9       0.011   0.470   2.051  1.00  0.00      A    N
ATOM    131  HN  SER A   9      -0.344   0.479   2.982  1.00  0.00      A    H
ATOM    132  CA  SER A   9       1.070  -0.591   1.841  1.00  0.00      A    C
ATOM    133  HA  SER A   9       1.891  -0.101   1.339  1.00  0.00      A    H
ATOM    134  CB  SER A   9       1.597  -1.172   3.152  1.00  0.00      A    C
ATOM    135  HB1 SER A   9       2.287  -2.025   2.971  1.00  0.00      A    H
ATOM    136  HB2 SER A   9       2.072  -0.371   3.758  1.00  0.00      A    H
ATOM    137  OG  SER A   9       0.633  -1.599   4.080  1.00  0.00      A    O
ATOM    138  HG1 SER A   9      -0.005  -0.919   4.308  1.00  0.00      A    H
ATOM    139  C   SER A   9       0.621  -1.683   0.874  1.00  0.00      A    C
ATOM    140  O   SER A   9       1.274  -2.039  -0.039  1.00  0.00      A    O
ATOM    141  N   THR A  10      -0.651  -2.124   1.001  1.00  0.00      A    N
ATOM    142  HN  THR A  10      -1.300  -1.857   1.709  1.00  0.00      A    H
ATOM    143  CA  THR A  10      -1.204  -3.110   0.126  1.00  0.00      A    C
ATOM    144  HA  THR A  10      -0.516  -3.940   0.052  1.00  0.00      A    H
ATOM    145  CB  THR A  10      -2.522  -3.687   0.605  1.00  0.00      A    C
ATOM    146  HB  THR A  10      -3.355  -2.953   0.651  1.00  0.00      A    H
ATOM    147  OG1 THR A  10      -2.407  -4.285   1.953  1.00  0.00      A    O
ATOM    148  HG1 THR A  10      -2.555  -3.540   2.541  1.00  0.00      A    H
ATOM    149  CG2 THR A  10      -2.976  -4.861  -0.216  1.00  0.00      A    C
ATOM    150 HG21 THR A  10      -3.433  -4.676  -1.211  1.00  0.00      A    H
ATOM    151 HG22 THR A  10      -2.135  -5.565  -0.397  1.00  0.00      A    H
ATOM    152 HG23 THR A  10      -3.685  -5.526   0.321  1.00  0.00      A    H
ATOM    153  C   THR A  10      -1.422  -2.658  -1.339  1.00  0.00      A    C
ATOM    154  O   THR A  10      -1.448  -3.480  -2.308  1.00  0.00      A    O
ATOM    155  N   GLY A  11      -1.651  -1.389  -1.420  1.00  0.00      A    N
ATOM    156  HN  GLY A  11      -1.652  -0.841  -0.587  1.00  0.00      A    H
ATOM    157  CA  GLY A  11      -1.852  -0.744  -2.706  1.00  0.00      A    C
ATOM    158  HA1 GLY A  11      -2.397  -1.400  -3.368  1.00  0.00      A    H
ATOM    159  HA2 GLY A  11      -2.214   0.256  -2.524  1.00  0.00      A    H
ATOM    160  C   GLY A  11      -0.578  -0.607  -3.580  1.00  0.00      A    C
ATOM    161  O   GLY A  11      -0.686  -0.652  -4.817  1.00  0.00      A    O
ATOM    162  N   ALA A  12       0.613  -0.543  -2.931  1.00  0.00      A    N
ATOM    163  HN  ALA A  12       0.503  -0.497  -1.941  1.00  0.00      A    H
ATOM    164  CA  ALA A  12       1.922  -0.544  -3.510  1.00  0.00      A    C
ATOM    165  HA  ALA A  12       1.864   0.083  -4.387  1.00  0.00      A    H
ATOM    166  CB  ALA A  12       2.843   0.107  -2.465  1.00  0.00      A    C
ATOM    167  HB1 ALA A  12       2.911  -0.509  -1.543  1.00  0.00      A    H
ATOM    168  HB2 ALA A  12       3.857   0.289  -2.881  1.00  0.00      A    H
ATOM    169  HB3 ALA A  12       2.546   1.135  -2.164  1.00  0.00      A    H
ATOM    170  C   ALA A  12       2.350  -1.962  -3.845  1.00  0.00      A    C
ATOM    171  O   ALA A  12       2.764  -2.186  -4.966  1.00  0.00      A    O
ATOM    172  N   MET A  13       2.037  -2.925  -2.907  1.00  0.00      A    N
ATOM    173  HN  MET A  13       1.630  -2.671  -2.034  1.00  0.00      A    H
ATOM    174  CA  MET A  13       2.334  -4.322  -3.087  1.00  0.00      A    C
ATOM    175  HA  MET A  13       3.395  -4.421  -3.265  1.00  0.00      A    H
ATOM    176  CB  MET A  13       1.868  -5.062  -1.800  1.00  0.00      A    C
ATOM    177  HB1 MET A  13       0.894  -4.683  -1.423  1.00  0.00      A    H
ATOM    178  HB2 MET A  13       1.665  -6.123  -2.057  1.00  0.00      A    H
ATOM    179  CG  MET A  13       2.886  -5.053  -0.610  1.00  0.00      A    C
ATOM    180  HG1 MET A  13       3.811  -5.225  -1.199  1.00  0.00      A    H
ATOM    181  HG2 MET A  13       3.036  -4.056  -0.143  1.00  0.00      A    H
ATOM    182  SD  MET A  13       2.503  -6.290   0.715  1.00  0.00      A    S
ATOM    183  CE  MET A  13       1.383  -5.318   1.685  1.00  0.00      A    C
ATOM    184  HE1 MET A  13       1.633  -5.552   2.742  1.00  0.00      A    H
ATOM    185  HE2 MET A  13       1.534  -4.219   1.619  1.00  0.00      A    H
ATOM    186  HE3 MET A  13       0.329  -5.587   1.456  1.00  0.00      A    H
ATOM    187  C   MET A  13       1.724  -4.915  -4.325  1.00  0.00      A    C
ATOM    188  O   MET A  13       2.419  -5.520  -5.123  1.00  0.00      A    O
ATOM    189  N   GLU A  14       0.444  -4.673  -4.542  1.00  0.00      A    N
ATOM    190  HN  GLU A  14      -0.073  -4.258  -3.798  1.00  0.00      A    H
ATOM    191  CA  GLU A  14      -0.245  -5.163  -5.703  1.00  0.00      A    C
ATOM    192  HA  GLU A  14      -0.047  -6.222  -5.632  1.00  0.00      A    H
ATOM    193  CB  GLU A  14      -1.779  -4.923  -5.564  1.00  0.00      A    C
ATOM    194  HB1 GLU A  14      -2.338  -5.570  -6.273  1.00  0.00      A    H
ATOM    195  HB2 GLU A  14      -2.059  -5.391  -4.596  1.00  0.00      A    H
ATOM    196  CG  GLU A  14      -2.417  -3.541  -5.643  1.00  0.00      A    C
ATOM    197  HG1 GLU A  14      -2.234  -3.007  -4.686  1.00  0.00      A    H
ATOM    198  HG2 GLU A  14      -2.141  -2.832  -6.453  1.00  0.00      A    H
ATOM    199  CD  GLU A  14      -3.900  -3.798  -5.726  1.00  0.00      A    C
ATOM    200  OE1 GLU A  14      -4.440  -3.209  -6.756  1.00  0.00      A    O
ATOM    201  OE2 GLU A  14      -4.587  -4.456  -4.919  1.00  0.00      A    O
ATOM    202  C   GLU A  14       0.212  -4.660  -7.034  1.00  0.00      A    C
ATOM    203  O   GLU A  14       0.242  -5.445  -7.975  1.00  0.00      A    O
ATOM    204  N   GLY A  15       0.631  -3.345  -7.072  1.00  0.00      A    N
ATOM    205  HN  GLY A  15       0.524  -2.768  -6.266  1.00  0.00      A    H
ATOM    206  CA  GLY A  15       1.008  -2.771  -8.389  1.00  0.00      A    C
ATOM    207  HA1 GLY A  15       0.388  -3.155  -9.185  1.00  0.00      A    H
ATOM    208  HA2 GLY A  15       0.883  -1.699  -8.353  1.00  0.00      A    H
ATOM    209  C   GLY A  15       2.413  -3.155  -8.834  1.00  0.00      A    C
ATOM    210  O   GLY A  15       2.546  -3.432 -10.013  1.00  0.00      A    O
ATOM    211  N   ILE A  16       3.421  -3.365  -7.881  1.00  0.00      A    N
ATOM    212  HN  ILE A  16       3.221  -3.302  -6.906  1.00  0.00      A    H
ATOM    213  CA  ILE A  16       4.775  -3.848  -8.070  1.00  0.00      A    C
ATOM    214  HA  ILE A  16       5.050  -3.337  -8.980  1.00  0.00      A    H
ATOM    215  CB  ILE A  16       5.792  -3.516  -6.969  1.00  0.00      A    C
ATOM    216  HB  ILE A  16       5.680  -2.429  -6.769  1.00  0.00      A    H
ATOM    217  CG2 ILE A  16       5.458  -4.167  -5.652  1.00  0.00      A    C
ATOM    218 HG21 ILE A  16       5.982  -3.771  -4.756  1.00  0.00      A    H
ATOM    219 HG22 ILE A  16       4.360  -4.066  -5.513  1.00  0.00      A    H
ATOM    220 HG23 ILE A  16       5.729  -5.244  -5.612  1.00  0.00      A    H
ATOM    221  CG1 ILE A  16       7.321  -3.723  -7.206  1.00  0.00      A    C
ATOM    222 HG11 ILE A  16       7.863  -3.398  -6.292  1.00  0.00      A    H
ATOM    223 HG12 ILE A  16       7.398  -4.824  -7.333  1.00  0.00      A    H
ATOM    224  CD  ILE A  16       7.782  -2.900  -8.437  1.00  0.00      A    C
ATOM    225  HD1 ILE A  16       7.579  -1.818  -8.285  1.00  0.00      A    H
ATOM    226  HD2 ILE A  16       8.858  -3.128  -8.590  1.00  0.00      A    H
ATOM    227  HD3 ILE A  16       7.251  -3.302  -9.326  1.00  0.00      A    H
ATOM    228  C   ILE A  16       4.726  -5.272  -8.463  1.00  0.00      A    C
ATOM    229  O   ILE A  16       5.472  -5.681  -9.316  1.00  0.00      A    O
ATOM    230  N   ASN A  17       3.830  -6.095  -7.912  1.00  0.00      A    N
ATOM    231  HN  ASN A  17       3.296  -5.701  -7.168  1.00  0.00      A    H
ATOM    232  CA  ASN A  17       3.630  -7.448  -8.353  1.00  0.00      A    C
ATOM    233  HA  ASN A  17       4.561  -7.970  -8.520  1.00  0.00      A    H
ATOM    234  CB  ASN A  17       2.829  -8.152  -7.274  1.00  0.00      A    C
ATOM    235  HB1 ASN A  17       3.307  -8.025  -6.279  1.00  0.00      A    H
ATOM    236  HB2 ASN A  17       1.789  -7.795  -7.115  1.00  0.00      A    H
ATOM    237  CG  ASN A  17       2.771  -9.633  -7.572  1.00  0.00      A    C
ATOM    238  OD1 ASN A  17       3.755 -10.376  -7.703  1.00  0.00      A    O
ATOM    239  ND2 ASN A  17       1.557 -10.186  -7.687  1.00  0.00      A    N
ATOM    240 HD21 ASN A  17       1.449 -11.175  -7.783  1.00  0.00      A    H
ATOM    241 HD22 ASN A  17       0.777  -9.566  -7.594  1.00  0.00      A    H
ATOM    242  C   ASN A  17       2.994  -7.357  -9.718  1.00  0.00      A    C
ATOM    243  O   ASN A  17       3.201  -8.210 -10.578  1.00  0.00      A    O
ATOM    244  N   ALA A  18       2.154  -6.369 -10.069  1.00  0.00      A    N
ATOM    245  HN  ALA A  18       1.673  -5.903  -9.330  1.00  0.00      A    H
ATOM    246  CA  ALA A  18       1.626  -6.317 -11.432  1.00  0.00      A    C
ATOM    247  HA  ALA A  18       1.402  -7.338 -11.700  1.00  0.00      A    H
ATOM    248  CB  ALA A  18       0.326  -5.455 -11.508  1.00  0.00      A    C
ATOM    249  HB1 ALA A  18      -0.289  -5.735 -10.626  1.00  0.00      A    H
ATOM    250  HB2 ALA A  18       0.530  -4.363 -11.504  1.00  0.00      A    H
ATOM    251  HB3 ALA A  18      -0.267  -5.685 -12.418  1.00  0.00      A    H
ATOM    252  C   ALA A  18       2.611  -5.916 -12.464  1.00  0.00      A    C
ATOM    253  O   ALA A  18       2.733  -6.684 -13.469  1.00  0.00      A    O
ATOM    254  N   ILE A  19       3.329  -4.831 -12.309  1.00  0.00      A    N
ATOM    255  HN  ILE A  19       3.370  -4.287 -11.474  1.00  0.00      A    H
ATOM    256  CA  ILE A  19       4.403  -4.448 -13.277  1.00  0.00      A    C
ATOM    257  HA  ILE A  19       3.914  -4.310 -14.230  1.00  0.00      A    H
ATOM    258  CB  ILE A  19       5.076  -3.101 -12.853  1.00  0.00      A    C
ATOM    259  HB  ILE A  19       5.521  -3.269 -11.849  1.00  0.00      A    H
ATOM    260  CG2 ILE A  19       6.138  -2.677 -13.918  1.00  0.00      A    C
ATOM    261 HG21 ILE A  19       5.805  -2.760 -14.975  1.00  0.00      A    H
ATOM    262 HG22 ILE A  19       6.481  -1.622 -13.856  1.00  0.00      A    H
ATOM    263 HG23 ILE A  19       7.021  -3.351 -13.926  1.00  0.00      A    H
ATOM    264  CG1 ILE A  19       3.976  -2.060 -12.522  1.00  0.00      A    C
ATOM    265 HG11 ILE A  19       3.540  -1.847 -13.521  1.00  0.00      A    H
ATOM    266 HG12 ILE A  19       3.045  -2.462 -12.068  1.00  0.00      A    H
ATOM    267  CD  ILE A  19       4.525  -0.767 -11.955  1.00  0.00      A    C
ATOM    268  HD1 ILE A  19       5.458  -0.498 -12.495  1.00  0.00      A    H
ATOM    269  HD2 ILE A  19       3.690  -0.044 -11.835  1.00  0.00      A    H
ATOM    270  HD3 ILE A  19       4.872  -0.931 -10.913  1.00  0.00      A    H
ATOM    271  C   ILE A  19       5.525  -5.501 -13.458  1.00  0.00      A    C
ATOM    272  O   ILE A  19       6.040  -5.681 -14.517  1.00  0.00      A    O
ATOM    273  N   SER A  20       5.951  -6.203 -12.430  1.00  0.00      A    N
ATOM    274  HN  SER A  20       5.498  -5.876 -11.604  1.00  0.00      A    H
ATOM    275  CA  SER A  20       7.113  -7.086 -12.458  1.00  0.00      A    C
ATOM    276  HA  SER A  20       7.804  -6.776 -13.228  1.00  0.00      A    H
ATOM    277  CB  SER A  20       7.750  -6.962 -11.060  1.00  0.00      A    C
ATOM    278  HB1 SER A  20       7.800  -5.887 -10.784  1.00  0.00      A    H
ATOM    279  HB2 SER A  20       7.060  -7.340 -10.276  1.00  0.00      A    H
ATOM    280  OG  SER A  20       8.979  -7.584 -10.966  1.00  0.00      A    O
ATOM    281  HG1 SER A  20       9.156  -7.542 -10.023  1.00  0.00      A    H
ATOM    282  C   SER A  20       6.771  -8.526 -12.687  1.00  0.00      A    C
ATOM    283  O   SER A  20       7.063  -9.120 -13.755  1.00  0.00      A    O
ATOM    284  N   THR A  21       6.029  -9.110 -11.739  1.00  0.00      A    N
ATOM    285  HN  THR A  21       5.955  -8.594 -10.888  1.00  0.00      A    H
ATOM    286  CA  THR A  21       5.643 -10.505 -11.726  1.00  0.00      A    C
ATOM    287  HA  THR A  21       6.556 -11.009 -12.005  1.00  0.00      A    H
ATOM    288  CB  THR A  21       5.050 -11.139 -10.434  1.00  0.00      A    C
ATOM    289  HB  THR A  21       3.997 -10.799 -10.334  1.00  0.00      A    H
ATOM    290  OG1 THR A  21       5.766 -10.775  -9.314  1.00  0.00      A    O
ATOM    291  HG1 THR A  21       5.072 -10.568  -8.684  1.00  0.00      A    H
ATOM    292  CG2 THR A  21       5.118 -12.681 -10.470  1.00  0.00      A    C
ATOM    293 HG21 THR A  21       4.847 -13.111 -11.458  1.00  0.00      A    H
ATOM    294 HG22 THR A  21       6.154 -13.035 -10.281  1.00  0.00      A    H
ATOM    295 HG23 THR A  21       4.565 -13.139  -9.622  1.00  0.00      A    H
ATOM    296  C   THR A  21       4.705 -10.806 -12.867  1.00  0.00      A    C
ATOM    297  O   THR A  21       4.857 -11.858 -13.538  1.00  0.00      A    O
ATOM    298  N   GLY A  22       3.817  -9.897 -13.018  1.00  0.00      A    N
ATOM    299  HN  GLY A  22       3.685  -9.194 -12.324  1.00  0.00      A    H
ATOM    300  CA  GLY A  22       2.907  -9.783 -14.131  1.00  0.00      A    C
ATOM    301  HA1 GLY A  22       3.013  -8.840 -14.647  1.00  0.00      A    H
ATOM    302  HA2 GLY A  22       3.109 -10.569 -14.845  1.00  0.00      A    H
ATOM    303  C   GLY A  22       1.453 -10.004 -13.763  1.00  0.00      A    C
ATOM    304  O   GLY A  22       0.582 -10.113 -14.569  1.00  0.00      A    O
ATOM    305  N   ASP A  23       1.118 -10.225 -12.445  1.00  0.00      A    N
ATOM    306  HN  ASP A  23       1.860 -10.158 -11.782  1.00  0.00      A    H
ATOM    307  CA  ASP A  23      -0.220 -10.518 -12.145  1.00  0.00      A    C
ATOM    308  HA  ASP A  23      -0.753 -10.752 -13.056  1.00  0.00      A    H
ATOM    309  CB  ASP A  23      -0.368 -11.722 -11.189  1.00  0.00      A    C
ATOM    310  HB1 ASP A  23      -0.040 -11.431 -10.168  1.00  0.00      A    H
ATOM    311  HB2 ASP A  23      -1.450 -11.973 -11.190  1.00  0.00      A    H
ATOM    312  CG  ASP A  23       0.339 -12.858 -11.697  1.00  0.00      A    C
ATOM    313  OD1 ASP A  23      -0.214 -13.558 -12.582  1.00  0.00      A    O
ATOM    314  OD2 ASP A  23       1.461 -13.145 -11.237  1.00  0.00      A    O
ATOM    315  C   ASP A  23      -0.819  -9.259 -11.515  1.00  0.00      A    C
ATOM    316  O   ASP A  23      -0.314  -8.871 -10.461  1.00  0.00      A    O
ATOM    317  N   LEU A  24      -1.833  -8.716 -12.134  1.00  0.00      A    N
ATOM    318  HN  LEU A  24      -2.147  -9.043 -13.022  1.00  0.00      A    H
ATOM    319  CA  LEU A  24      -2.728  -7.713 -11.614  1.00  0.00      A    C
ATOM    320  HA  LEU A  24      -2.225  -7.097 -10.883  1.00  0.00      A    H
ATOM    321  CB  LEU A  24      -3.191  -6.841 -12.849  1.00  0.00      A    C
ATOM    322  HB1 LEU A  24      -2.327  -6.415 -13.401  1.00  0.00      A    H
ATOM    323  HB2 LEU A  24      -3.707  -7.507 -13.573  1.00  0.00      A    H
ATOM    324  CG  LEU A  24      -4.111  -5.677 -12.441  1.00  0.00      A    C
ATOM    325  HG  LEU A  24      -4.785  -5.998 -11.618  1.00  0.00      A    H
ATOM    326  CD1 LEU A  24      -3.167  -4.564 -11.996  1.00  0.00      A    C
ATOM    327 HD11 LEU A  24      -2.555  -4.771 -11.092  1.00  0.00      A    H
ATOM    328 HD12 LEU A  24      -2.561  -4.409 -12.914  1.00  0.00      A    H
ATOM    329 HD13 LEU A  24      -3.679  -3.609 -11.751  1.00  0.00      A    H
ATOM    330  CD2 LEU A  24      -5.007  -5.295 -13.584  1.00  0.00      A    C
ATOM    331 HD21 LEU A  24      -5.609  -6.135 -13.993  1.00  0.00      A    H
ATOM    332 HD22 LEU A  24      -5.690  -4.517 -13.182  1.00  0.00      A    H
ATOM    333 HD23 LEU A  24      -4.406  -4.782 -14.365  1.00  0.00      A    H
ATOM    334  C   LEU A  24      -3.857  -8.388 -10.833  1.00  0.00      A    C
ATOM    335  O   LEU A  24      -4.856  -8.943 -11.345  1.00  0.00      A    O
ATOM    336  N   ILE A  25      -3.482  -8.539  -9.519  1.00  0.00      A    N
ATOM    337  HN  ILE A  25      -2.588  -8.385  -9.105  1.00  0.00      A    H
ATOM    338  CA  ILE A  25      -4.445  -9.091  -8.551  1.00  0.00      A    C
ATOM    339  HA  ILE A  25      -5.303  -9.284  -9.177  1.00  0.00      A    H
ATOM    340  CB  ILE A  25      -3.990 -10.475  -8.005  1.00  0.00      A    C
ATOM    341  HB  ILE A  25      -4.781 -10.747  -7.275  1.00  0.00      A    H
ATOM    342  CG2 ILE A  25      -4.088 -11.631  -9.050  1.00  0.00      A    C
ATOM    343 HG21 ILE A  25      -5.168 -11.801  -9.249  1.00  0.00      A    H
ATOM    344 HG22 ILE A  25      -3.636 -11.505 -10.057  1.00  0.00      A    H
ATOM    345 HG23 ILE A  25      -3.726 -12.606  -8.659  1.00  0.00      A    H
ATOM    346  CG1 ILE A  25      -2.542 -10.418  -7.465  1.00  0.00      A    C
ATOM    347 HG11 ILE A  25      -1.892 -10.284  -8.356  1.00  0.00      A    H
ATOM    348 HG12 ILE A  25      -2.407  -9.553  -6.781  1.00  0.00      A    H
ATOM    349  CD  ILE A  25      -2.152 -11.671  -6.732  1.00  0.00      A    C
ATOM    350  HD1 ILE A  25      -2.218 -12.515  -7.451  1.00  0.00      A    H
ATOM    351  HD2 ILE A  25      -1.098 -11.568  -6.395  1.00  0.00      A    H
ATOM    352  HD3 ILE A  25      -2.917 -11.915  -5.964  1.00  0.00      A    H
ATOM    353  C   ILE A  25      -4.901  -8.051  -7.561  1.00  0.00      A    C
ATOM    354  O   ILE A  25      -4.147  -7.129  -7.325  1.00  0.00      A    O
ATOM    355  N   SER A  26      -6.118  -8.056  -6.985  1.00  0.00      A    N
ATOM    356  HN  SER A  26      -6.821  -8.635  -7.391  1.00  0.00      A    H
ATOM    357  CA  SER A  26      -6.426  -7.149  -5.907  1.00  0.00      A    C
ATOM    358  HA  SER A  26      -5.978  -6.170  -5.997  1.00  0.00      A    H
ATOM    359  CB  SER A  26      -7.901  -6.895  -5.722  1.00  0.00      A    C
ATOM    360  HB1 SER A  26      -8.108  -6.481  -6.731  1.00  0.00      A    H
ATOM    361  HB2 SER A  26      -8.526  -7.792  -5.525  1.00  0.00      A    H
ATOM    362  OG  SER A  26      -8.219  -5.885  -4.722  1.00  0.00      A    O
ATOM    363  HG1 SER A  26      -9.166  -5.975  -4.587  1.00  0.00      A    H
ATOM    364  C   SER A  26      -6.011  -7.692  -4.611  1.00  0.00      A    C
ATOM    365  O   SER A  26      -6.499  -8.712  -4.270  1.00  0.00      A    O
ATOM    366  N   LEU A  27      -5.143  -7.032  -3.861  1.00  0.00      A    N
ATOM    367  HN  LEU A  27      -4.591  -6.244  -4.122  1.00  0.00      A    H
ATOM    368  CA  LEU A  27      -4.637  -7.654  -2.613  1.00  0.00      A    C
ATOM    369  HA  LEU A  27      -4.918  -8.696  -2.598  1.00  0.00      A    H
ATOM    370  CB  LEU A  27      -3.087  -7.463  -2.468  1.00  0.00      A    C
ATOM    371  HB1 LEU A  27      -2.851  -6.380  -2.406  1.00  0.00      A    H
ATOM    372  HB2 LEU A  27      -2.789  -7.883  -1.483  1.00  0.00      A    H
ATOM    373  CG  LEU A  27      -2.289  -8.167  -3.580  1.00  0.00      A    C
ATOM    374  HG  LEU A  27      -2.710  -7.815  -4.546  1.00  0.00      A    H
ATOM    375  CD1 LEU A  27      -0.790  -7.881  -3.354  1.00  0.00      A    C
ATOM    376 HD11 LEU A  27      -0.438  -8.366  -2.419  1.00  0.00      A    H
ATOM    377 HD12 LEU A  27      -0.174  -8.254  -4.200  1.00  0.00      A    H
ATOM    378 HD13 LEU A  27      -0.639  -6.781  -3.314  1.00  0.00      A    H
ATOM    379  CD2 LEU A  27      -2.367  -9.720  -3.635  1.00  0.00      A    C
ATOM    380 HD21 LEU A  27      -3.397 -10.132  -3.705  1.00  0.00      A    H
ATOM    381 HD22 LEU A  27      -1.709  -9.994  -4.488  1.00  0.00      A    H
ATOM    382 HD23 LEU A  27      -1.933 -10.082  -2.679  1.00  0.00      A    H
ATOM    383  C   LEU A  27      -5.493  -7.198  -1.433  1.00  0.00      A    C
ATOM    384  O   LEU A  27      -5.696  -5.998  -1.293  1.00  0.00      A    O
ATOM    385  N   SER A  28      -5.905  -8.186  -0.503  1.00  0.00      A    N
ATOM    386  HN  SER A  28      -5.550  -9.106  -0.652  1.00  0.00      A    H
ATOM    387  CA  SER A  28      -6.480  -7.894   0.777  1.00  0.00      A    C
ATOM    388  HA  SER A  28      -7.155  -7.071   0.597  1.00  0.00      A    H
ATOM    389  CB  SER A  28      -7.209  -9.116   1.353  1.00  0.00      A    C
ATOM    390  HB1 SER A  28      -7.815  -9.555   0.532  1.00  0.00      A    H
ATOM    391  HB2 SER A  28      -6.528  -9.930   1.682  1.00  0.00      A    H
ATOM    392  OG  SER A  28      -8.062  -8.795   2.522  1.00  0.00      A    O
ATOM    393  HG1 SER A  28      -8.548  -9.596   2.732  1.00  0.00      A    H
ATOM    394  C   SER A  28      -5.559  -7.457   1.955  1.00  0.00      A    C
ATOM    395  O   SER A  28      -4.590  -8.078   2.383  1.00  0.00      A    O
ATOM    396  N   GLU A  29      -5.977  -6.365   2.591  1.00  0.00      A    N
ATOM    397  HN  GLU A  29      -6.789  -5.986   2.154  1.00  0.00      A    H
ATOM    398  CA  GLU A  29      -5.303  -5.594   3.581  1.00  0.00      A    C
ATOM    399  HA  GLU A  29      -4.268  -5.475   3.296  1.00  0.00      A    H
ATOM    400  CB  GLU A  29      -6.070  -4.212   3.519  1.00  0.00      A    C
ATOM    401  HB1 GLU A  29      -7.165  -4.352   3.399  1.00  0.00      A    H
ATOM    402  HB2 GLU A  29      -5.804  -3.627   4.425  1.00  0.00      A    H
ATOM    403  CG  GLU A  29      -5.641  -3.323   2.327  1.00  0.00      A    C
ATOM    404  HG1 GLU A  29      -4.713  -2.735   2.491  1.00  0.00      A    H
ATOM    405  HG2 GLU A  29      -5.415  -3.975   1.456  1.00  0.00      A    H
ATOM    406  CD  GLU A  29      -6.716  -2.423   1.803  1.00  0.00      A    C
ATOM    407  OE1 GLU A  29      -7.140  -1.481   2.465  1.00  0.00      A    O
ATOM    408  OE2 GLU A  29      -7.227  -2.680   0.702  1.00  0.00      A    O
ATOM    409  C   GLU A  29      -5.536  -6.201   4.935  1.00  0.00      A    C
ATOM    410  O   GLU A  29      -4.909  -5.789   5.903  1.00  0.00      A    O
ATOM    411  N   GLN A  30      -6.392  -7.199   5.065  1.00  0.00      A    N
ATOM    412  HN  GLN A  30      -6.722  -7.585   4.207  1.00  0.00      A    H
ATOM    413  CA  GLN A  30      -6.894  -7.690   6.294  1.00  0.00      A    C
ATOM    414  HA  GLN A  30      -7.208  -6.828   6.863  1.00  0.00      A    H
ATOM    415  CB  GLN A  30      -8.060  -8.623   6.000  1.00  0.00      A    C
ATOM    416  HB1 GLN A  30      -8.694  -8.044   5.295  1.00  0.00      A    H
ATOM    417  HB2 GLN A  30      -7.714  -9.474   5.375  1.00  0.00      A    H
ATOM    418  CG  GLN A  30      -8.996  -9.094   7.193  1.00  0.00      A    C
ATOM    419  HG1 GLN A  30      -9.856  -9.629   6.735  1.00  0.00      A    H
ATOM    420  HG2 GLN A  30      -8.500  -9.808   7.884  1.00  0.00      A    H
ATOM    421  CD  GLN A  30      -9.515  -8.019   8.129  1.00  0.00      A    C
ATOM    422  OE1 GLN A  30     -10.129  -7.061   7.672  1.00  0.00      A    O
ATOM    423  NE2 GLN A  30      -9.434  -8.225   9.446  1.00  0.00      A    N
ATOM    424 HE21 GLN A  30     -10.062  -7.611   9.925  1.00  0.00      A    H
ATOM    425 HE22 GLN A  30      -8.855  -8.970   9.778  1.00  0.00      A    H
ATOM    426  C   GLN A  30      -5.784  -8.348   7.190  1.00  0.00      A    C
ATOM    427  O   GLN A  30      -5.967  -8.511   8.390  1.00  0.00      A    O
ATOM    428  N   GLU A  31      -4.690  -8.802   6.498  1.00  0.00      A    N
ATOM    429  HN  GLU A  31      -4.760  -8.980   5.520  1.00  0.00      A    H
ATOM    430  CA  GLU A  31      -3.537  -9.372   7.106  1.00  0.00      A    C
ATOM    431  HA  GLU A  31      -3.774 -10.188   7.772  1.00  0.00      A    H
ATOM    432  CB  GLU A  31      -2.541  -9.713   5.942  1.00  0.00      A    C
ATOM    433  HB1 GLU A  31      -3.052 -10.492   5.337  1.00  0.00      A    H
ATOM    434  HB2 GLU A  31      -2.435  -8.810   5.302  1.00  0.00      A    H
ATOM    435  CG  GLU A  31      -1.225 -10.402   6.249  1.00  0.00      A    C
ATOM    436  HG1 GLU A  31      -0.419 -10.475   5.488  1.00  0.00      A    H
ATOM    437  HG2 GLU A  31      -0.724  -9.730   6.978  1.00  0.00      A    H
ATOM    438  CD  GLU A  31      -1.321 -11.732   6.892  1.00  0.00      A    C
ATOM    439  OE1 GLU A  31      -2.260 -12.556   6.708  1.00  0.00      A    O
ATOM    440  OE2 GLU A  31      -0.383 -12.018   7.662  1.00  0.00      A    O
ATOM    441  C   GLU A  31      -2.937  -8.382   8.103  1.00  0.00      A    C
ATOM    442  O   GLU A  31      -2.734  -8.638   9.266  1.00  0.00      A    O
ATOM    443  N   LEU A  32      -2.778  -7.157   7.607  1.00  0.00      A    N
ATOM    444  HN  LEU A  32      -3.083  -6.893   6.696  1.00  0.00      A    H
ATOM    445  CA  LEU A  32      -2.284  -6.107   8.420  1.00  0.00      A    C
ATOM    446  HA  LEU A  32      -1.499  -6.551   9.013  1.00  0.00      A    H
ATOM    447  CB  LEU A  32      -1.720  -4.983   7.446  1.00  0.00      A    C
ATOM    448  HB1 LEU A  32      -2.561  -4.472   6.930  1.00  0.00      A    H
ATOM    449  HB2 LEU A  32      -1.169  -4.191   7.997  1.00  0.00      A    H
ATOM    450  CG  LEU A  32      -0.749  -5.464   6.305  1.00  0.00      A    C
ATOM    451  HG  LEU A  32      -1.199  -6.287   5.710  1.00  0.00      A    H
ATOM    452  CD1 LEU A  32      -0.526  -4.292   5.357  1.00  0.00      A    C
ATOM    453 HD11 LEU A  32      -0.370  -3.477   6.097  1.00  0.00      A    H
ATOM    454 HD12 LEU A  32       0.301  -4.333   4.617  1.00  0.00      A    H
ATOM    455 HD13 LEU A  32      -1.444  -4.183   4.740  1.00  0.00      A    H
ATOM    456  CD2 LEU A  32       0.567  -5.985   6.912  1.00  0.00      A    C
ATOM    457 HD21 LEU A  32       0.418  -6.987   7.369  1.00  0.00      A    H
ATOM    458 HD22 LEU A  32       1.458  -6.223   6.293  1.00  0.00      A    H
ATOM    459 HD23 LEU A  32       0.871  -5.277   7.712  1.00  0.00      A    H
ATOM    460  C   LEU A  32      -3.356  -5.510   9.333  1.00  0.00      A    C
ATOM    461  O   LEU A  32      -2.992  -4.943  10.302  1.00  0.00      A    O
ATOM    462  N   VAL A  33      -4.645  -5.700   9.098  1.00  0.00      A    N
ATOM    463  HN  VAL A  33      -4.904  -6.244   8.304  1.00  0.00      A    H
ATOM    464  CA  VAL A  33      -5.629  -5.385  10.132  1.00  0.00      A    C
ATOM    465  HA  VAL A  33      -5.225  -4.549  10.683  1.00  0.00      A    H
ATOM    466  CB  VAL A  33      -6.966  -5.004   9.556  1.00  0.00      A    C
ATOM    467  HB  VAL A  33      -7.383  -5.800   8.903  1.00  0.00      A    H
ATOM    468  CG1 VAL A  33      -7.985  -4.743  10.749  1.00  0.00      A    C
ATOM    469 HG11 VAL A  33      -7.491  -4.252  11.614  1.00  0.00      A    H
ATOM    470 HG12 VAL A  33      -8.961  -4.253  10.545  1.00  0.00      A    H
ATOM    471 HG13 VAL A  33      -8.250  -5.776  11.059  1.00  0.00      A    H
ATOM    472  CG2 VAL A  33      -6.880  -3.711   8.735  1.00  0.00      A    C
ATOM    473 HG21 VAL A  33      -7.906  -3.378   8.468  1.00  0.00      A    H
ATOM    474 HG22 VAL A  33      -6.466  -2.904   9.377  1.00  0.00      A    H
ATOM    475 HG23 VAL A  33      -6.187  -3.737   7.867  1.00  0.00      A    H
ATOM    476  C   VAL A  33      -5.743  -6.401  11.245  1.00  0.00      A    C
ATOM    477  O   VAL A  33      -5.611  -6.042  12.412  1.00  0.00      A    O
ATOM    478  N   ASP A  34      -5.873  -7.728  10.986  1.00  0.00      A    N
ATOM    479  HN  ASP A  34      -5.851  -8.021  10.034  1.00  0.00      A    H
ATOM    480  CA  ASP A  34      -5.902  -8.832  11.932  1.00  0.00      A    C
ATOM    481  HA  ASP A  34      -6.481  -8.702  12.834  1.00  0.00      A    H
ATOM    482  CB  ASP A  34      -6.286 -10.171  11.269  1.00  0.00      A    C
ATOM    483  HB1 ASP A  34      -5.713 -10.303  10.327  1.00  0.00      A    H
ATOM    484  HB2 ASP A  34      -6.008 -11.032  11.913  1.00  0.00      A    H
ATOM    485  CG  ASP A  34      -7.739 -10.244  11.027  1.00  0.00      A    C
ATOM    486  OD1 ASP A  34      -8.679 -10.102  11.904  1.00  0.00      A    O
ATOM    487  OD2 ASP A  34      -8.069 -10.594   9.839  1.00  0.00      A    O
ATOM    488  C   ASP A  34      -4.437  -9.050  12.438  1.00  0.00      A    C
ATOM    489  O   ASP A  34      -4.167  -8.882  13.677  1.00  0.00      A    O
ATOM    490  N   CYS A  35      -3.518  -9.530  11.621  1.00  0.00      A    N
ATOM    491  HN  CYS A  35      -3.594  -9.371  10.639  1.00  0.00      A    H
ATOM    492  CA  CYS A  35      -2.392 -10.279  12.128  1.00  0.00      A    C
ATOM    493  HA  CYS A  35      -2.701 -10.885  12.967  1.00  0.00      A    H
ATOM    494  CB  CYS A  35      -1.828 -11.286  11.048  1.00  0.00      A    C
ATOM    495  HB1 CYS A  35      -1.593 -10.830  10.063  1.00  0.00      A    H
ATOM    496  HB2 CYS A  35      -0.942 -11.775  11.506  1.00  0.00      A    H
ATOM    497  SG  CYS A  35      -3.067 -12.562  10.600  1.00  0.00      A    S
ATOM    498  C   CYS A  35      -1.220  -9.435  12.676  1.00  0.00      A    C
ATOM    499  O   CYS A  35      -0.252  -9.988  13.243  1.00  0.00      A    O
ATOM    500  N   ASP A  36      -1.274  -8.106  12.582  1.00  0.00      A    N
ATOM    501  HN  ASP A  36      -2.082  -7.838  12.063  1.00  0.00      A    H
ATOM    502  CA  ASP A  36      -0.275  -7.204  13.108  1.00  0.00      A    C
ATOM    503  HA  ASP A  36       0.667  -7.709  12.956  1.00  0.00      A    H
ATOM    504  CB  ASP A  36      -0.244  -5.856  12.390  1.00  0.00      A    C
ATOM    505  HB1 ASP A  36      -0.220  -5.940  11.283  1.00  0.00      A    H
ATOM    506  HB2 ASP A  36      -1.217  -5.362  12.600  1.00  0.00      A    H
ATOM    507  CG  ASP A  36       0.951  -5.023  12.739  1.00  0.00      A    C
ATOM    508  OD1 ASP A  36       2.014  -5.554  12.390  1.00  0.00      A    O
ATOM    509  OD2 ASP A  36       0.874  -3.936  13.412  1.00  0.00      A    O
ATOM    510  C   ASP A  36      -0.418  -7.007  14.643  1.00  0.00      A    C
ATOM    511  O   ASP A  36      -1.505  -6.792  15.145  1.00  0.00      A    O
ATOM    512  N   THR A  37       0.733  -7.089  15.347  1.00  0.00      A    N
ATOM    513  HN  THR A  37       1.592  -7.357  14.917  1.00  0.00      A    H
ATOM    514  CA  THR A  37       0.881  -6.731  16.734  1.00  0.00      A    C
ATOM    515  HA  THR A  37      -0.044  -6.354  17.144  1.00  0.00      A    H
ATOM    516  CB  THR A  37       1.423  -7.934  17.470  1.00  0.00      A    C
ATOM    517  HB  THR A  37       1.605  -7.761  18.553  1.00  0.00      A    H
ATOM    518  OG1 THR A  37       2.653  -8.481  16.857  1.00  0.00      A    O
ATOM    519  HG1 THR A  37       3.393  -8.041  17.281  1.00  0.00      A    H
ATOM    520  CG2 THR A  37       0.447  -9.089  17.370  1.00  0.00      A    C
ATOM    521 HG21 THR A  37      -0.545  -8.710  17.697  1.00  0.00      A    H
ATOM    522 HG22 THR A  37       0.381  -9.463  16.326  1.00  0.00      A    H
ATOM    523 HG23 THR A  37       0.778  -9.962  17.973  1.00  0.00      A    H
ATOM    524  C   THR A  37       1.824  -5.603  16.901  1.00  0.00      A    C
ATOM    525  O   THR A  37       2.144  -5.307  18.080  1.00  0.00      A    O
ATOM    526  N   THR A  38       2.281  -4.888  15.838  1.00  0.00      A    N
ATOM    527  HN  THR A  38       2.024  -4.929  14.875  1.00  0.00      A    H
ATOM    528  CA  THR A  38       3.329  -3.839  16.037  1.00  0.00      A    C
ATOM    529  HA  THR A  38       3.859  -4.062  16.951  1.00  0.00      A    H
ATOM    530  CB  THR A  38       4.271  -3.896  14.878  1.00  0.00      A    C
ATOM    531  HB  THR A  38       3.783  -3.581  13.931  1.00  0.00      A    H
ATOM    532  OG1 THR A  38       4.753  -5.217  14.808  1.00  0.00      A    O
ATOM    533  HG1 THR A  38       4.050  -5.833  14.589  1.00  0.00      A    H
ATOM    534  CG2 THR A  38       5.534  -3.052  15.115  1.00  0.00      A    C
ATOM    535 HG21 THR A  38       5.868  -3.345  16.134  1.00  0.00      A    H
ATOM    536 HG22 THR A  38       6.249  -3.217  14.280  1.00  0.00      A    H
ATOM    537 HG23 THR A  38       5.353  -1.971  15.298  1.00  0.00      A    H
ATOM    538  C   THR A  38       2.737  -2.433  16.285  1.00  0.00      A    C
ATOM    539  O   THR A  38       3.114  -1.730  17.215  1.00  0.00      A    O
ATOM    540  N   ASN A  39       1.844  -2.014  15.429  1.00  0.00      A    N
ATOM    541  HN  ASN A  39       1.449  -2.565  14.697  1.00  0.00      A    H
ATOM    542  CA  ASN A  39       1.467  -0.640  15.214  1.00  0.00      A    C
ATOM    543  HA  ASN A  39       2.331  -0.032  15.437  1.00  0.00      A    H
ATOM    544  CB  ASN A  39       1.065  -0.408  13.725  1.00  0.00      A    C
ATOM    545  HB1 ASN A  39       0.255  -1.103  13.417  1.00  0.00      A    H
ATOM    546  HB2 ASN A  39       0.784   0.659  13.600  1.00  0.00      A    H
ATOM    547  CG  ASN A  39       2.293  -0.604  12.823  1.00  0.00      A    C
ATOM    548  OD1 ASN A  39       3.066   0.323  12.586  1.00  0.00      A    O
ATOM    549  ND2 ASN A  39       2.489  -1.855  12.396  1.00  0.00      A    N
ATOM    550 HD21 ASN A  39       3.253  -2.111  11.804  1.00  0.00      A    H
ATOM    551 HD22 ASN A  39       1.950  -2.628  12.731  1.00  0.00      A    H
ATOM    552  C   ASN A  39       0.398  -0.219  16.096  1.00  0.00      A    C
ATOM    553  O   ASN A  39      -0.111  -1.016  16.938  1.00  0.00      A    O
ATOM    554  N   GLU A  40      -0.057   1.099  16.064  1.00  0.00      A    N
ATOM    555  HN  GLU A  40       0.419   1.825  15.574  1.00  0.00      A    H
ATOM    556  CA  GLU A  40      -1.020   1.540  17.022  1.00  0.00      A    C
ATOM    557  HA  GLU A  40      -0.950   0.963  17.932  1.00  0.00      A    H
ATOM    558  CB  GLU A  40      -0.885   3.061  17.274  1.00  0.00      A    C
ATOM    559  HB1 GLU A  40       0.200   3.302  17.261  1.00  0.00      A    H
ATOM    560  HB2 GLU A  40      -1.371   3.688  16.496  1.00  0.00      A    H
ATOM    561  CG  GLU A  40      -1.505   3.439  18.691  1.00  0.00      A    C
ATOM    562  HG1 GLU A  40      -2.598   3.624  18.616  1.00  0.00      A    H
ATOM    563  HG2 GLU A  40      -1.340   2.583  19.380  1.00  0.00      A    H
ATOM    564  CD  GLU A  40      -0.695   4.571  19.363  1.00  0.00      A    C
ATOM    565  OE1 GLU A  40       0.142   5.289  18.699  1.00  0.00      A    O
ATOM    566  OE2 GLU A  40      -1.015   4.920  20.503  1.00  0.00      A    O
ATOM    567  C   GLU A  40      -2.495   1.208  16.612  1.00  0.00      A    C
ATOM    568  O   GLU A  40      -3.309   0.900  17.479  1.00  0.00      A    O
ATOM    569  N   GLY A  41      -2.874   1.219  15.379  1.00  0.00      A    N
ATOM    570  HN  GLY A  41      -2.288   1.507  14.625  1.00  0.00      A    H
ATOM    571  CA  GLY A  41      -4.156   0.676  14.895  1.00  0.00      A    C
ATOM    572  HA1 GLY A  41      -4.067   0.727  13.819  1.00  0.00      A    H
ATOM    573  HA2 GLY A  41      -4.357  -0.272  15.372  1.00  0.00      A    H
ATOM    574  C   GLY A  41      -5.298   1.668  15.018  1.00  0.00      A    C
ATOM    575  O   GLY A  41      -6.080   1.865  14.060  1.00  0.00      A    O
ATOM    576  N   CYS A  42      -5.490   2.194  16.250  1.00  0.00      A    N
ATOM    577  HN  CYS A  42      -4.893   1.906  16.995  1.00  0.00      A    H
ATOM    578  CA  CYS A  42      -6.523   3.182  16.597  1.00  0.00      A    C
ATOM    579  HA  CYS A  42      -7.501   3.065  16.155  1.00  0.00      A    H
ATOM    580  CB  CYS A  42      -6.837   2.981  18.071  1.00  0.00      A    C
ATOM    581  HB1 CYS A  42      -7.365   3.880  18.454  1.00  0.00      A    H
ATOM    582  HB2 CYS A  42      -7.573   2.155  18.169  1.00  0.00      A    H
ATOM    583  SG  CYS A  42      -5.487   2.556  19.184  1.00  0.00      A    S
ATOM    584  HG1 CYS A  42      -6.266   2.531  20.256  1.00  0.00      A    H
ATOM    585  C   CYS A  42      -6.042   4.659  16.276  1.00  0.00      A    C
ATOM    586  O   CYS A  42      -6.830   5.420  15.809  1.00  0.00      A    O
ATOM    587  N   ASP A  43      -4.758   5.002  16.556  1.00  0.00      A    N
ATOM    588  HN  ASP A  43      -4.310   4.347  17.160  1.00  0.00      A    H
ATOM    589  CA  ASP A  43      -4.271   6.337  16.340  1.00  0.00      A    C
ATOM    590  HA  ASP A  43      -5.110   7.004  16.206  1.00  0.00      A    H
ATOM    591  CB  ASP A  43      -3.481   6.666  17.634  1.00  0.00      A    C
ATOM    592  HB1 ASP A  43      -4.127   6.509  18.524  1.00  0.00      A    H
ATOM    593  HB2 ASP A  43      -2.561   6.086  17.864  1.00  0.00      A    H
ATOM    594  CG  ASP A  43      -2.914   8.085  17.740  1.00  0.00      A    C
ATOM    595  OD1 ASP A  43      -3.790   8.985  17.770  1.00  0.00      A    O
ATOM    596  OD2 ASP A  43      -1.687   8.387  17.827  1.00  0.00      A    O
ATOM    597  C   ASP A  43      -3.551   6.551  15.037  1.00  0.00      A    C
ATOM    598  O   ASP A  43      -3.841   7.486  14.269  1.00  0.00      A    O
ATOM    599  N   GLY A  44      -2.586   5.740  14.678  1.00  0.00      A    N
ATOM    600  HN  GLY A  44      -2.474   5.064  15.402  1.00  0.00      A    H
ATOM    601  CA  GLY A  44      -1.703   5.793  13.503  1.00  0.00      A    C
ATOM    602  HA1 GLY A  44      -2.172   6.200  12.619  1.00  0.00      A    H
ATOM    603  HA2 GLY A  44      -0.922   6.345  14.003  1.00  0.00      A    H
ATOM    604  C   GLY A  44      -1.174   4.430  13.179  1.00  0.00      A    C
ATOM    605  O   GLY A  44      -1.623   3.439  13.656  1.00  0.00      A    O
ATOM    606  N   GLY A  45      -0.195   4.319  12.345  1.00  0.00      A    N
ATOM    607  HN  GLY A  45       0.214   5.073  11.837  1.00  0.00      A    H
ATOM    608  CA  GLY A  45       0.454   3.077  12.110  1.00  0.00      A    C
ATOM    609  HA1 GLY A  45       1.160   2.960  12.918  1.00  0.00      A    H
ATOM    610  HA2 GLY A  45      -0.265   2.283  11.969  1.00  0.00      A    H
ATOM    611  C   GLY A  45       1.320   3.260  10.897  1.00  0.00      A    C
ATOM    612  O   GLY A  45       1.073   4.035   9.939  1.00  0.00      A    O
ATOM    613  N   TYR A  46       2.486   2.529  10.847  1.00  0.00      A    N
ATOM    614  HN  TYR A  46       2.759   1.887  11.560  1.00  0.00      A    H
ATOM    615  CA  TYR A  46       3.561   2.860   9.872  1.00  0.00      A    C
ATOM    616  HA  TYR A  46       3.264   3.801   9.433  1.00  0.00      A    H
ATOM    617  CB  TYR A  46       4.958   3.133  10.596  1.00  0.00      A    C
ATOM    618  HB1 TYR A  46       5.283   2.233  11.161  1.00  0.00      A    H
ATOM    619  HB2 TYR A  46       5.717   3.355   9.816  1.00  0.00      A    H
ATOM    620  CG  TYR A  46       4.917   4.207  11.581  1.00  0.00      A    C
ATOM    621  CD1 TYR A  46       4.786   3.931  12.924  1.00  0.00      A    C
ATOM    622  HD1 TYR A  46       4.738   2.886  13.192  1.00  0.00      A    H
ATOM    623  CE1 TYR A  46       4.954   4.943  13.865  1.00  0.00      A    C
ATOM    624  HE1 TYR A  46       4.677   4.680  14.875  1.00  0.00      A    H
ATOM    625  CZ  TYR A  46       5.162   6.271  13.500  1.00  0.00      A    C
ATOM    626  OH  TYR A  46       5.033   7.358  14.387  1.00  0.00      A    O
ATOM    627  HH  TYR A  46       5.173   8.118  13.817  1.00  0.00      A    H
ATOM    628  CD2 TYR A  46       5.007   5.528  11.169  1.00  0.00      A    C
ATOM    629  HD2 TYR A  46       5.186   5.745  10.126  1.00  0.00      A    H
ATOM    630  CE2 TYR A  46       5.144   6.579  12.075  1.00  0.00      A    C
ATOM    631  HE2 TYR A  46       5.064   7.603  11.739  1.00  0.00      A    H
ATOM    632  C   TYR A  46       3.688   1.825   8.837  1.00  0.00      A    C
ATOM    633  O   TYR A  46       3.671   0.604   9.157  1.00  0.00      A    O
ATOM    634  N   MET A  47       3.793   2.251   7.591  1.00  0.00      A    N
ATOM    635  HN  MET A  47       3.915   3.210   7.346  1.00  0.00      A    H
ATOM    636  CA  MET A  47       3.800   1.388   6.452  1.00  0.00      A    C
ATOM    637  HA  MET A  47       3.007   0.666   6.582  1.00  0.00      A    H
ATOM    638  CB  MET A  47       3.582   2.110   5.155  1.00  0.00      A    C
ATOM    639  HB1 MET A  47       4.357   2.886   4.976  1.00  0.00      A    H
ATOM    640  HB2 MET A  47       3.509   1.429   4.281  1.00  0.00      A    H
ATOM    641  CG  MET A  47       2.190   2.748   5.145  1.00  0.00      A    C
ATOM    642  HG1 MET A  47       2.023   2.901   4.057  1.00  0.00      A    H
ATOM    643  HG2 MET A  47       1.501   1.963   5.523  1.00  0.00      A    H
ATOM    644  SD  MET A  47       1.883   4.310   6.049  1.00  0.00      A    S
ATOM    645  CE  MET A  47       2.612   5.547   4.926  1.00  0.00      A    C
ATOM    646  HE1 MET A  47       2.254   6.583   5.105  1.00  0.00      A    H
ATOM    647  HE2 MET A  47       3.720   5.478   4.892  1.00  0.00      A    H
ATOM    648  HE3 MET A  47       2.246   5.356   3.895  1.00  0.00      A    H
ATOM    649  C   MET A  47       5.132   0.615   6.328  1.00  0.00      A    C
ATOM    650  O   MET A  47       5.113  -0.577   6.059  1.00  0.00      A    O
ATOM    651  N   ASP A  48       6.207   1.327   6.707  1.00  0.00      A    N
ATOM    652  HN  ASP A  48       6.252   2.319   6.797  1.00  0.00      A    H
ATOM    653  CA  ASP A  48       7.594   0.749   6.814  1.00  0.00      A    C
ATOM    654  HA  ASP A  48       7.928   0.430   5.838  1.00  0.00      A    H
ATOM    655  CB  ASP A  48       8.595   1.771   7.416  1.00  0.00      A    C
ATOM    656  HB1 ASP A  48       8.340   2.031   8.465  1.00  0.00      A    H
ATOM    657  HB2 ASP A  48       9.660   1.466   7.505  1.00  0.00      A    H
ATOM    658  CG  ASP A  48       8.516   2.972   6.578  1.00  0.00      A    C
ATOM    659  OD1 ASP A  48       9.034   3.032   5.453  1.00  0.00      A    O
ATOM    660  OD2 ASP A  48       7.822   3.923   7.036  1.00  0.00      A    O
ATOM    661  C   ASP A  48       7.614  -0.510   7.738  1.00  0.00      A    C
ATOM    662  O   ASP A  48       8.346  -1.479   7.516  1.00  0.00      A    O
ATOM    663  N   TYR A  49       6.855  -0.412   8.772  1.00  0.00      A    N
ATOM    664  HN  TYR A  49       6.353   0.445   8.854  1.00  0.00      A    H
ATOM    665  CA  TYR A  49       6.788  -1.520   9.686  1.00  0.00      A    C
ATOM    666  HA  TYR A  49       7.672  -2.112   9.872  1.00  0.00      A    H
ATOM    667  CB  TYR A  49       6.129  -1.133  11.082  1.00  0.00      A    C
ATOM    668  HB1 TYR A  49       5.112  -0.792  10.791  1.00  0.00      A    H
ATOM    669  HB2 TYR A  49       5.987  -2.073  11.657  1.00  0.00      A    H
ATOM    670  CG  TYR A  49       6.900  -0.227  11.918  1.00  0.00      A    C
ATOM    671  CD1 TYR A  49       8.221   0.168  11.689  1.00  0.00      A    C
ATOM    672  HD1 TYR A  49       8.678  -0.056  10.737  1.00  0.00      A    H
ATOM    673  CE1 TYR A  49       8.961   0.950  12.601  1.00  0.00      A    C
ATOM    674  HE1 TYR A  49       9.939   1.309  12.318  1.00  0.00      A    H
ATOM    675  CZ  TYR A  49       8.365   1.386  13.782  1.00  0.00      A    C
ATOM    676  OH  TYR A  49       9.092   2.132  14.732  1.00  0.00      A    O
ATOM    677  HH  TYR A  49       9.815   2.533  14.244  1.00  0.00      A    H
ATOM    678  CD2 TYR A  49       6.426   0.033  13.256  1.00  0.00      A    C
ATOM    679  HD2 TYR A  49       5.488  -0.371  13.607  1.00  0.00      A    H
ATOM    680  CE2 TYR A  49       7.112   0.948  14.137  1.00  0.00      A    C
ATOM    681  HE2 TYR A  49       6.656   1.175  15.089  1.00  0.00      A    H
ATOM    682  C   TYR A  49       5.950  -2.638   9.111  1.00  0.00      A    C
ATOM    683  O   TYR A  49       6.323  -3.816   9.200  1.00  0.00      A    O
ATOM    684  N   ALA A  50       4.903  -2.331   8.340  1.00  0.00      A    N
ATOM    685  HN  ALA A  50       4.762  -1.352   8.210  1.00  0.00      A    H
ATOM    686  CA  ALA A  50       4.069  -3.327   7.668  1.00  0.00      A    C
ATOM    687  HA  ALA A  50       3.725  -4.073   8.370  1.00  0.00      A    H
ATOM    688  CB  ALA A  50       2.826  -2.584   6.976  1.00  0.00      A    C
ATOM    689  HB1 ALA A  50       3.123  -2.174   5.988  1.00  0.00      A    H
ATOM    690  HB2 ALA A  50       2.026  -3.321   6.747  1.00  0.00      A    H
ATOM    691  HB3 ALA A  50       2.515  -1.769   7.663  1.00  0.00      A    H
ATOM    692  C   ALA A  50       4.901  -4.155   6.664  1.00  0.00      A    C
ATOM    693  O   ALA A  50       4.930  -5.400   6.837  1.00  0.00      A    O
ATOM    694  N   PHE A  51       5.640  -3.441   5.823  1.00  0.00      A    N
ATOM    695  HN  PHE A  51       5.521  -2.452   5.868  1.00  0.00      A    H
ATOM    696  CA  PHE A  51       6.595  -3.873   4.821  1.00  0.00      A    C
ATOM    697  HA  PHE A  51       6.038  -4.462   4.107  1.00  0.00      A    H
ATOM    698  CB  PHE A  51       7.262  -2.688   4.203  1.00  0.00      A    C
ATOM    699  HB1 PHE A  51       7.735  -1.919   4.851  1.00  0.00      A    H
ATOM    700  HB2 PHE A  51       7.961  -3.038   3.413  1.00  0.00      A    H
ATOM    701  CG  PHE A  51       6.292  -1.939   3.222  1.00  0.00      A    C
ATOM    702  CD1 PHE A  51       6.341  -0.513   3.337  1.00  0.00      A    C
ATOM    703  HD1 PHE A  51       7.002   0.035   3.992  1.00  0.00      A    H
ATOM    704  CE1 PHE A  51       5.523   0.258   2.438  1.00  0.00      A    C
ATOM    705  HE1 PHE A  51       5.547   1.330   2.569  1.00  0.00      A    H
ATOM    706  CZ  PHE A  51       4.667  -0.378   1.526  1.00  0.00      A    C
ATOM    707  HZ  PHE A  51       4.073   0.116   0.771  1.00  0.00      A    H
ATOM    708  CD2 PHE A  51       5.327  -2.589   2.454  1.00  0.00      A    C
ATOM    709  HD2 PHE A  51       5.326  -3.667   2.385  1.00  0.00      A    H
ATOM    710  CE2 PHE A  51       4.546  -1.834   1.537  1.00  0.00      A    C
ATOM    711  HE2 PHE A  51       3.880  -2.350   0.862  1.00  0.00      A    H
ATOM    712  C   PHE A  51       7.667  -4.762   5.421  1.00  0.00      A    C
ATOM    713  O   PHE A  51       7.912  -5.914   4.968  1.00  0.00      A    O
ATOM    714  N   GLU A  52       8.222  -4.322   6.581  1.00  0.00      A    N
ATOM    715  HN  GLU A  52       7.672  -3.608   7.007  1.00  0.00      A    H
ATOM    716  CA  GLU A  52       9.372  -4.992   7.218  1.00  0.00      A    C
ATOM    717  HA  GLU A  52      10.198  -5.265   6.578  1.00  0.00      A    H
ATOM    718  CB  GLU A  52       9.996  -4.179   8.390  1.00  0.00      A    C
ATOM    719  HB1 GLU A  52      10.346  -3.194   8.014  1.00  0.00      A    H
ATOM    720  HB2 GLU A  52       9.184  -3.981   9.122  1.00  0.00      A    H
ATOM    721  CG  GLU A  52      11.209  -4.755   9.167  1.00  0.00      A    C
ATOM    722  HG1 GLU A  52      10.786  -5.597   9.756  1.00  0.00      A    H
ATOM    723  HG2 GLU A  52      12.010  -5.039   8.452  1.00  0.00      A    H
ATOM    724  CD  GLU A  52      11.903  -3.774  10.149  1.00  0.00      A    C
ATOM    725  OE1 GLU A  52      11.947  -2.554   9.840  1.00  0.00      A    O
ATOM    726  OE2 GLU A  52      12.391  -4.212  11.261  1.00  0.00      A    O
ATOM    727  C   GLU A  52       8.919  -6.376   7.761  1.00  0.00      A    C
ATOM    728  O   GLU A  52       9.493  -7.404   7.551  1.00  0.00      A    O
ATOM    729  N   TRP A  53       7.709  -6.406   8.447  1.00  0.00      A    N
ATOM    730  HN  TRP A  53       7.196  -5.565   8.604  1.00  0.00      A    H
ATOM    731  CA  TRP A  53       7.072  -7.551   9.058  1.00  0.00      A    C
ATOM    732  HA  TRP A  53       7.753  -8.129   9.666  1.00  0.00      A    H
ATOM    733  CB  TRP A  53       5.874  -7.060   9.918  1.00  0.00      A    C
ATOM    734  HB1 TRP A  53       6.243  -6.411  10.742  1.00  0.00      A    H
ATOM    735  HB2 TRP A  53       5.207  -6.379   9.347  1.00  0.00      A    H
ATOM    736  CG  TRP A  53       5.212  -8.151  10.669  1.00  0.00      A    C
ATOM    737  CD1 TRP A  53       5.683  -9.024  11.568  1.00  0.00      A    C
ATOM    738  HD1 TRP A  53       6.713  -9.196  11.840  1.00  0.00      A    H
ATOM    739  NE1 TRP A  53       4.677  -9.999  11.882  1.00  0.00      A    N
ATOM    740  HE1 TRP A  53       4.862 -10.871  12.279  1.00  0.00      A    H
ATOM    741  CE2 TRP A  53       3.599  -9.773  11.029  1.00  0.00      A    C
ATOM    742  CD2 TRP A  53       3.863  -8.582  10.327  1.00  0.00      A    C
ATOM    743  CE3 TRP A  53       2.973  -8.058   9.447  1.00  0.00      A    C
ATOM    744  HE3 TRP A  53       3.272  -7.253   8.792  1.00  0.00      A    H
ATOM    745  CZ3 TRP A  53       1.740  -8.631   9.401  1.00  0.00      A    C
ATOM    746  HZ3 TRP A  53       1.024  -8.269   8.678  1.00  0.00      A    H
ATOM    747  CZ2 TRP A  53       2.338 -10.376  10.957  1.00  0.00      A    C
ATOM    748  HZ2 TRP A  53       2.039 -11.307  11.417  1.00  0.00      A    H
ATOM    749  CH2 TRP A  53       1.363  -9.784  10.137  1.00  0.00      A    C
ATOM    750  HH2 TRP A  53       0.392 -10.249  10.044  1.00  0.00      A    H
ATOM    751  C   TRP A  53       6.704  -8.651   8.002  1.00  0.00      A    C
ATOM    752  O   TRP A  53       6.917  -9.869   8.234  1.00  0.00      A    O
ATOM    753  N   VAL A  54       6.109  -8.206   6.855  1.00  0.00      A    N
ATOM    754  HN  VAL A  54       5.976  -7.225   6.737  1.00  0.00      A    H
ATOM    755  CA  VAL A  54       5.643  -9.090   5.759  1.00  0.00      A    C
ATOM    756  HA  VAL A  54       5.103  -9.854   6.298  1.00  0.00      A    H
ATOM    757  CB  VAL A  54       4.756  -8.267   4.807  1.00  0.00      A    C
ATOM    758  HB  VAL A  54       5.301  -7.329   4.565  1.00  0.00      A    H
ATOM    759  CG1 VAL A  54       4.312  -8.954   3.565  1.00  0.00      A    C
ATOM    760 HG11 VAL A  54       5.026  -8.853   2.721  1.00  0.00      A    H
ATOM    761 HG12 VAL A  54       4.129 -10.021   3.815  1.00  0.00      A    H
ATOM    762 HG13 VAL A  54       3.320  -8.583   3.230  1.00  0.00      A    H
ATOM    763  CG2 VAL A  54       3.479  -8.024   5.517  1.00  0.00      A    C
ATOM    764 HG21 VAL A  54       3.600  -7.606   6.539  1.00  0.00      A    H
ATOM    765 HG22 VAL A  54       2.751  -7.434   4.920  1.00  0.00      A    H
ATOM    766 HG23 VAL A  54       2.864  -8.944   5.608  1.00  0.00      A    H
ATOM    767  C   VAL A  54       6.777  -9.796   5.006  1.00  0.00      A    C
ATOM    768  O   VAL A  54       6.663 -10.893   4.418  1.00  0.00      A    O
ATOM    769  N   VAL A  55       7.959  -9.120   5.014  1.00  0.00      A    N
ATOM    770  HN  VAL A  55       8.022  -8.142   5.195  1.00  0.00      A    H
ATOM    771  CA  VAL A  55       9.153  -9.689   4.461  1.00  0.00      A    C
ATOM    772  HA  VAL A  55       8.844 -10.114   3.518  1.00  0.00      A    H
ATOM    773  CB  VAL A  55      10.188  -8.527   4.342  1.00  0.00      A    C
ATOM    774  HB  VAL A  55      10.228  -8.009   5.324  1.00  0.00      A    H
ATOM    775  CG1 VAL A  55      11.631  -9.074   4.078  1.00  0.00      A    C
ATOM    776 HG11 VAL A  55      11.548  -9.832   3.269  1.00  0.00      A    H
ATOM    777 HG12 VAL A  55      12.410  -8.385   3.688  1.00  0.00      A    H
ATOM    778 HG13 VAL A  55      11.983  -9.548   5.019  1.00  0.00      A    H
ATOM    779  CG2 VAL A  55       9.741  -7.739   3.100  1.00  0.00      A    C
ATOM    780 HG21 VAL A  55      10.471  -7.004   2.699  1.00  0.00      A    H
ATOM    781 HG22 VAL A  55       9.567  -8.452   2.266  1.00  0.00      A    H
ATOM    782 HG23 VAL A  55       8.732  -7.276   3.148  1.00  0.00      A    H
ATOM    783  C   VAL A  55       9.624 -10.868   5.321  1.00  0.00      A    C
ATOM    784  O   VAL A  55       9.782 -11.926   4.720  1.00  0.00      A    O
ATOM    785  N   SER A  56       9.767 -10.775   6.607  1.00  0.00      A    N
ATOM    786  HN  SER A  56       9.586  -9.920   7.086  1.00  0.00      A    H
ATOM    787  CA  SER A  56      10.199 -11.844   7.442  1.00  0.00      A    C
ATOM    788  HA  SER A  56      11.113 -12.256   7.042  1.00  0.00      A    H
ATOM    789  CB  SER A  56      10.590 -11.355   8.867  1.00  0.00      A    C
ATOM    790  HB1 SER A  56      10.763 -12.208   9.557  1.00  0.00      A    H
ATOM    791  HB2 SER A  56      11.517 -10.749   8.783  1.00  0.00      A    H
ATOM    792  OG  SER A  56       9.631 -10.475   9.346  1.00  0.00      A    O
ATOM    793  HG1 SER A  56       9.996  -9.798   9.920  1.00  0.00      A    H
ATOM    794  C   SER A  56       9.163 -12.955   7.689  1.00  0.00      A    C
ATOM    795  O   SER A  56       9.453 -14.160   7.680  1.00  0.00      A    O
ATOM    796  N   ASN A  57       7.851 -12.529   7.846  1.00  0.00      A    N
ATOM    797  HN  ASN A  57       7.670 -11.560   7.697  1.00  0.00      A    H
ATOM    798  CA  ASN A  57       6.652 -13.363   7.975  1.00  0.00      A    C
ATOM    799  HA  ASN A  57       6.796 -14.083   8.766  1.00  0.00      A    H
ATOM    800  CB  ASN A  57       5.413 -12.559   8.397  1.00  0.00      A    C
ATOM    801  HB1 ASN A  57       5.757 -11.845   9.176  1.00  0.00      A    H
ATOM    802  HB2 ASN A  57       5.027 -11.913   7.579  1.00  0.00      A    H
ATOM    803  CG  ASN A  57       4.294 -13.412   9.007  1.00  0.00      A    C
ATOM    804  OD1 ASN A  57       4.303 -13.786  10.152  1.00  0.00      A    O
ATOM    805  ND2 ASN A  57       3.173 -13.615   8.215  1.00  0.00      A    N
ATOM    806 HD21 ASN A  57       2.430 -14.061   8.713  1.00  0.00      A    H
ATOM    807 HD22 ASN A  57       3.162 -13.403   7.238  1.00  0.00      A    H
ATOM    808  C   ASN A  57       6.299 -14.238   6.856  1.00  0.00      A    C
ATOM    809  O   ASN A  57       6.250 -15.462   7.031  1.00  0.00      A    O
ATOM    810  N   GLY A  58       5.842 -13.665   5.708  1.00  0.00      A    N
ATOM    811  HN  GLY A  58       6.007 -12.708   5.481  1.00  0.00      A    H
ATOM    812  CA  GLY A  58       5.305 -14.582   4.703  1.00  0.00      A    C
ATOM    813  HA1 GLY A  58       6.070 -15.303   4.459  1.00  0.00      A    H
ATOM    814  HA2 GLY A  58       4.367 -14.995   5.042  1.00  0.00      A    H
ATOM    815  C   GLY A  58       4.926 -13.891   3.491  1.00  0.00      A    C
ATOM    816  O   GLY A  58       5.351 -14.197   2.457  1.00  0.00      A    O
ATOM    817  N   GLY A  59       3.889 -12.978   3.458  1.00  0.00      A    N
ATOM    818  HN  GLY A  59       3.327 -12.832   4.268  1.00  0.00      A    H
ATOM    819  CA  GLY A  59       3.417 -12.341   2.219  1.00  0.00      A    C
ATOM    820  HA1 GLY A  59       4.132 -11.566   1.988  1.00  0.00      A    H
ATOM    821  HA2 GLY A  59       3.408 -13.040   1.395  1.00  0.00      A    H
ATOM    822  C   GLY A  59       2.069 -11.658   2.433  1.00  0.00      A    C
ATOM    823  O   GLY A  59       1.827 -11.002   3.447  1.00  0.00      A    O
ATOM    824  N   ILE A  60       1.160 -11.765   1.445  1.00  0.00      A    N
ATOM    825  HN  ILE A  60       1.386 -12.274   0.618  1.00  0.00      A    H
ATOM    826  CA  ILE A  60      -0.229 -11.286   1.515  1.00  0.00      A    C
ATOM    827  HA  ILE A  60      -0.639 -11.620   2.456  1.00  0.00      A    H
ATOM    828  CB  ILE A  60      -0.295  -9.748   1.348  1.00  0.00      A    C
ATOM    829  HB  ILE A  60       0.478  -9.383   2.057  1.00  0.00      A    H
ATOM    830  CG2 ILE A  60       0.063  -9.324  -0.087  1.00  0.00      A    C
ATOM    831 HG21 ILE A  60      -0.576  -9.821  -0.848  1.00  0.00      A    H
ATOM    832 HG22 ILE A  60      -0.000  -8.226  -0.239  1.00  0.00      A    H
ATOM    833 HG23 ILE A  60       1.131  -9.524  -0.315  1.00  0.00      A    H
ATOM    834  CG1 ILE A  60      -1.575  -9.143   1.987  1.00  0.00      A    C
ATOM    835 HG11 ILE A  60      -2.414  -9.097   1.260  1.00  0.00      A    H
ATOM    836 HG12 ILE A  60      -2.094  -9.841   2.678  1.00  0.00      A    H
ATOM    837  CD  ILE A  60      -1.399  -7.818   2.662  1.00  0.00      A    C
ATOM    838  HD1 ILE A  60      -1.285  -7.098   1.823  1.00  0.00      A    H
ATOM    839  HD2 ILE A  60      -2.178  -7.546   3.406  1.00  0.00      A    H
ATOM    840  HD3 ILE A  60      -0.471  -7.787   3.271  1.00  0.00      A    H
ATOM    841  C   ILE A  60      -0.946 -12.090   0.450  1.00  0.00      A    C
ATOM    842  O   ILE A  60      -0.420 -12.726  -0.464  1.00  0.00      A    O
ATOM    843  N   ASP A  61      -2.344 -12.006   0.598  1.00  0.00      A    N
ATOM    844  HN  ASP A  61      -2.755 -11.304   1.175  1.00  0.00      A    H
ATOM    845  CA  ASP A  61      -3.280 -12.883  -0.090  1.00  0.00      A    C
ATOM    846  HA  ASP A  61      -2.768 -13.422  -0.874  1.00  0.00      A    H
ATOM    847  CB  ASP A  61      -4.016 -13.888   0.918  1.00  0.00      A    C
ATOM    848  HB1 ASP A  61      -3.414 -14.029   1.841  1.00  0.00      A    H
ATOM    849  HB2 ASP A  61      -4.970 -13.420   1.243  1.00  0.00      A    H
ATOM    850  CG  ASP A  61      -4.328 -15.285   0.281  1.00  0.00      A    C
ATOM    851  OD1 ASP A  61      -4.844 -15.255  -0.870  1.00  0.00      A    O
ATOM    852  OD2 ASP A  61      -4.147 -16.298   0.955  1.00  0.00      A    O
ATOM    853  C   ASP A  61      -4.345 -12.013  -0.667  1.00  0.00      A    C
ATOM    854  O   ASP A  61      -4.261 -10.808  -0.545  1.00  0.00      A    O
ATOM    855  N   THR A  62      -5.303 -12.576  -1.341  1.00  0.00      A    N
ATOM    856  HN  THR A  62      -5.388 -13.567  -1.410  1.00  0.00      A    H
ATOM    857  CA  THR A  62      -6.167 -11.774  -2.264  1.00  0.00      A    C
ATOM    858  HA  THR A  62      -5.701 -10.840  -2.541  1.00  0.00      A    H
ATOM    859  CB  THR A  62      -6.414 -12.474  -3.580  1.00  0.00      A    C
ATOM    860  HB  THR A  62      -6.984 -11.878  -4.324  1.00  0.00      A    H
ATOM    861  OG1 THR A  62      -7.101 -13.724  -3.541  1.00  0.00      A    O
ATOM    862  HG1 THR A  62      -7.236 -13.961  -4.461  1.00  0.00      A    H
ATOM    863  CG2 THR A  62      -5.096 -12.712  -4.386  1.00  0.00      A    C
ATOM    864 HG21 THR A  62      -4.736 -11.665  -4.478  1.00  0.00      A    H
ATOM    865 HG22 THR A  62      -4.375 -13.352  -3.834  1.00  0.00      A    H
ATOM    866 HG23 THR A  62      -5.419 -13.072  -5.386  1.00  0.00      A    H
ATOM    867  C   THR A  62      -7.437 -11.390  -1.651  1.00  0.00      A    C
ATOM    868  O   THR A  62      -7.842 -12.006  -0.629  1.00  0.00      A    O
ATOM    869  N   GLU A  63      -8.078 -10.366  -2.271  1.00  0.00      A    N
ATOM    870  HN  GLU A  63      -7.774 -10.001  -3.147  1.00  0.00      A    H
ATOM    871  CA  GLU A  63      -9.412  -9.815  -1.924  1.00  0.00      A    C
ATOM    872  HA  GLU A  63      -9.234  -9.249  -1.021  1.00  0.00      A    H
ATOM    873  CB  GLU A  63      -9.863  -8.834  -3.045  1.00  0.00      A    C
ATOM    874  HB1 GLU A  63      -8.940  -8.225  -3.157  1.00  0.00      A    H
ATOM    875  HB2 GLU A  63     -10.058  -9.315  -4.027  1.00  0.00      A    H
ATOM    876  CG  GLU A  63     -10.989  -7.921  -2.605  1.00  0.00      A    C
ATOM    877  HG1 GLU A  63     -11.895  -8.532  -2.408  1.00  0.00      A    H
ATOM    878  HG2 GLU A  63     -10.687  -7.462  -1.639  1.00  0.00      A    H
ATOM    879  CD  GLU A  63     -11.470  -6.913  -3.658  1.00  0.00      A    C
ATOM    880  OE1 GLU A  63     -10.740  -5.958  -3.917  1.00  0.00      A    O
ATOM    881  OE2 GLU A  63     -12.545  -7.161  -4.247  1.00  0.00      A    O
ATOM    882  C   GLU A  63     -10.541 -10.795  -1.724  1.00  0.00      A    C
ATOM    883  O   GLU A  63     -11.321 -10.763  -0.750  1.00  0.00      A    O
ATOM    884  N   SER A  64     -10.762 -11.656  -2.702  1.00  0.00      A    N
ATOM    885  HN  SER A  64     -10.235 -11.658  -3.548  1.00  0.00      A    H
ATOM    886  CA  SER A  64     -11.816 -12.683  -2.697  1.00  0.00      A    C
ATOM    887  HA  SER A  64     -12.701 -12.285  -2.222  1.00  0.00      A    H
ATOM    888  CB  SER A  64     -12.092 -13.203  -4.167  1.00  0.00      A    C
ATOM    889  HB1 SER A  64     -11.136 -13.647  -4.517  1.00  0.00      A    H
ATOM    890  HB2 SER A  64     -12.812 -14.048  -4.218  1.00  0.00      A    H
ATOM    891  OG  SER A  64     -12.544 -12.046  -4.866  1.00  0.00      A    O
ATOM    892  HG1 SER A  64     -13.046 -12.314  -5.639  1.00  0.00      A    H
ATOM    893  C   SER A  64     -11.532 -13.916  -1.842  1.00  0.00      A    C
ATOM    894  O   SER A  64     -12.522 -14.487  -1.373  1.00  0.00      A    O
ATOM    895  N   ASP A  65     -10.269 -14.332  -1.653  1.00  0.00      A    N
ATOM    896  HN  ASP A  65      -9.564 -13.812  -2.129  1.00  0.00      A    H
ATOM    897  CA  ASP A  65      -9.836 -15.392  -0.799  1.00  0.00      A    C
ATOM    898  HA  ASP A  65     -10.623 -16.131  -0.851  1.00  0.00      A    H
ATOM    899  CB  ASP A  65      -8.491 -16.016  -1.245  1.00  0.00      A    C
ATOM    900  HB1 ASP A  65      -8.444 -16.130  -2.350  1.00  0.00      A    H
ATOM    901  HB2 ASP A  65      -7.588 -15.463  -0.910  1.00  0.00      A    H
ATOM    902  CG  ASP A  65      -8.313 -17.445  -0.764  1.00  0.00      A    C
ATOM    903  OD1 ASP A  65      -8.089 -17.679   0.445  1.00  0.00      A    O
ATOM    904  OD2 ASP A  65      -8.365 -18.377  -1.626  1.00  0.00      A    O
ATOM    905  C   ASP A  65      -9.834 -14.994   0.761  1.00  0.00      A    C
ATOM    906  O   ASP A  65     -10.460 -15.595   1.566  1.00  0.00      A    O
ATOM    907  N   TYR A  66      -9.094 -13.845   1.042  1.00  0.00      A    N
ATOM    908  HN  TYR A  66      -8.594 -13.355   0.332  1.00  0.00      A    H
ATOM    909  CA  TYR A  66      -9.129 -13.333   2.400  1.00  0.00      A    C
ATOM    910  HA  TYR A  66      -9.502 -14.110   3.050  1.00  0.00      A    H
ATOM    911  CB  TYR A  66      -7.641 -13.078   2.920  1.00  0.00      A    C
ATOM    912  HB1 TYR A  66      -7.232 -14.090   2.710  1.00  0.00      A    H
ATOM    913  HB2 TYR A  66      -7.153 -12.251   2.362  1.00  0.00      A    H
ATOM    914  CG  TYR A  66      -7.301 -12.875   4.379  1.00  0.00      A    C
ATOM    915  CD1 TYR A  66      -8.276 -12.731   5.373  1.00  0.00      A    C
ATOM    916  HD1 TYR A  66      -9.288 -12.750   4.994  1.00  0.00      A    H
ATOM    917  CE1 TYR A  66      -7.882 -12.367   6.652  1.00  0.00      A    C
ATOM    918  HE1 TYR A  66      -8.659 -12.160   7.372  1.00  0.00      A    H
ATOM    919  CZ  TYR A  66      -6.520 -12.120   7.030  1.00  0.00      A    C
ATOM    920  OH  TYR A  66      -6.172 -11.808   8.366  1.00  0.00      A    O
ATOM    921  HH  TYR A  66      -6.785 -11.155   8.710  1.00  0.00      A    H
ATOM    922  CD2 TYR A  66      -5.911 -12.702   4.762  1.00  0.00      A    C
ATOM    923  HD2 TYR A  66      -5.152 -12.873   4.013  1.00  0.00      A    H
ATOM    924  CE2 TYR A  66      -5.553 -12.364   6.082  1.00  0.00      A    C
ATOM    925  HE2 TYR A  66      -4.489 -12.274   6.246  1.00  0.00      A    H
ATOM    926  C   TYR A  66      -9.952 -12.080   2.532  1.00  0.00      A    C
ATOM    927  O   TYR A  66      -9.359 -10.982   2.436  1.00  0.00      A    O
ATOM    928  N   PRO A  67     -11.284 -11.985   2.785  1.00  0.00      A    N
ATOM    929  CD  PRO A  67     -12.099 -13.196   2.841  1.00  0.00      A    C
ATOM    930  HD1 PRO A  67     -11.679 -13.817   3.661  1.00  0.00      A    H
ATOM    931  HD2 PRO A  67     -12.103 -13.776   1.893  1.00  0.00      A    H
ATOM    932  CA  PRO A  67     -12.081 -10.763   2.648  1.00  0.00      A    C
ATOM    933  HA  PRO A  67     -11.812 -10.343   1.690  1.00  0.00      A    H
ATOM    934  CB  PRO A  67     -13.515 -11.249   2.650  1.00  0.00      A    C
ATOM    935  HB1 PRO A  67     -14.198 -10.657   3.295  1.00  0.00      A    H
ATOM    936  HB2 PRO A  67     -13.960 -11.412   1.645  1.00  0.00      A    H
ATOM    937  CG  PRO A  67     -13.437 -12.660   3.202  1.00  0.00      A    C
ATOM    938  HG1 PRO A  67     -13.467 -12.591   4.310  1.00  0.00      A    H
ATOM    939  HG2 PRO A  67     -14.323 -13.199   2.803  1.00  0.00      A    H
ATOM    940  C   PRO A  67     -11.928  -9.736   3.767  1.00  0.00      A    C
ATOM    941  O   PRO A  67     -11.549 -10.037   4.918  1.00  0.00      A    O
ATOM    942  N   TYR A  68     -12.123  -8.444   3.425  1.00  0.00      A    N
ATOM    943  HN  TYR A  68     -12.493  -8.242   2.522  1.00  0.00      A    H
ATOM    944  CA  TYR A  68     -11.854  -7.367   4.361  1.00  0.00      A    C
ATOM    945  HA  TYR A  68     -10.986  -7.647   4.939  1.00  0.00      A    H
ATOM    946  CB  TYR A  68     -11.562  -6.096   3.583  1.00  0.00      A    C
ATOM    947  HB1 TYR A  68     -10.835  -6.275   2.762  1.00  0.00      A    H
ATOM    948  HB2 TYR A  68     -12.572  -5.800   3.227  1.00  0.00      A    H
ATOM    949  CG  TYR A  68     -11.095  -4.947   4.377  1.00  0.00      A    C
ATOM    950  CD1 TYR A  68      -9.742  -4.908   4.668  1.00  0.00      A    C
ATOM    951  HD1 TYR A  68      -9.130  -5.764   4.426  1.00  0.00      A    H
ATOM    952  CE1 TYR A  68      -9.153  -3.771   5.196  1.00  0.00      A    C
ATOM    953  HE1 TYR A  68      -8.103  -3.827   5.443  1.00  0.00      A    H
ATOM    954  CZ  TYR A  68      -9.917  -2.693   5.586  1.00  0.00      A    C
ATOM    955  OH  TYR A  68      -9.341  -1.516   6.238  1.00  0.00      A    O
ATOM    956  HH  TYR A  68      -8.420  -1.473   5.969  1.00  0.00      A    H
ATOM    957  CD2 TYR A  68     -11.855  -3.860   4.700  1.00  0.00      A    C
ATOM    958  HD2 TYR A  68     -12.917  -3.930   4.517  1.00  0.00      A    H
ATOM    959  CE2 TYR A  68     -11.328  -2.742   5.294  1.00  0.00      A    C
ATOM    960  HE2 TYR A  68     -11.921  -1.867   5.517  1.00  0.00      A    H
ATOM    961  C   TYR A  68     -13.062  -7.232   5.295  1.00  0.00      A    C
ATOM    962  O   TYR A  68     -14.125  -6.783   4.834  1.00  0.00      A    O
ATOM    963  N   THR A  69     -12.883  -7.442   6.642  1.00  0.00      A    N
ATOM    964  HN  THR A  69     -12.087  -7.898   7.032  1.00  0.00      A    H
ATOM    965  CA  THR A  69     -13.800  -6.925   7.694  1.00  0.00      A    C
ATOM    966  HA  THR A  69     -14.835  -6.984   7.392  1.00  0.00      A    H
ATOM    967  CB  THR A  69     -13.901  -7.675   9.033  1.00  0.00      A    C
ATOM    968  HB  THR A  69     -14.355  -6.999   9.788  1.00  0.00      A    H
ATOM    969  OG1 THR A  69     -12.620  -8.034   9.491  1.00  0.00      A    O
ATOM    970  HG1 THR A  69     -12.731  -8.349  10.390  1.00  0.00      A    H
ATOM    971  CG2 THR A  69     -14.633  -9.030   8.892  1.00  0.00      A    C
ATOM    972 HG21 THR A  69     -14.338  -9.647   8.016  1.00  0.00      A    H
ATOM    973 HG22 THR A  69     -14.472  -9.616   9.822  1.00  0.00      A    H
ATOM    974 HG23 THR A  69     -15.700  -8.783   8.707  1.00  0.00      A    H
ATOM    975  C   THR A  69     -13.382  -5.427   8.060  1.00  0.00      A    C
ATOM    976  O   THR A  69     -14.248  -4.540   8.268  1.00  0.00      A    O
ATOM    977  N   GLY A  70     -12.081  -5.125   8.255  1.00  0.00      A    N
ATOM    978  HN  GLY A  70     -11.459  -5.900   8.175  1.00  0.00      A    H
ATOM    979  CA  GLY A  70     -11.623  -3.777   8.544  1.00  0.00      A    C
ATOM    980  HA1 GLY A  70     -10.643  -3.621   8.120  1.00  0.00      A    H
ATOM    981  HA2 GLY A  70     -12.367  -3.090   8.167  1.00  0.00      A    H
ATOM    982  C   GLY A  70     -11.479  -3.477   9.977  1.00  0.00      A    C
ATOM    983  O   GLY A  70     -11.150  -2.349  10.347  1.00  0.00      A    O
ATOM    984  N   VAL A  71     -11.756  -4.422  10.873  1.00  0.00      A    N
ATOM    985  HN  VAL A  71     -12.110  -5.262  10.469  1.00  0.00      A    H
ATOM    986  CA  VAL A  71     -11.563  -4.369  12.299  1.00  0.00      A    C
ATOM    987  HA  VAL A  71     -11.080  -3.456  12.615  1.00  0.00      A    H
ATOM    988  CB  VAL A  71     -12.741  -4.402  13.220  1.00  0.00      A    C
ATOM    989  HB  VAL A  71     -12.458  -4.312  14.290  1.00  0.00      A    H
ATOM    990  CG1 VAL A  71     -13.472  -3.058  12.951  1.00  0.00      A    C
ATOM    991 HG11 VAL A  71     -12.875  -2.169  13.248  1.00  0.00      A    H
ATOM    992 HG12 VAL A  71     -13.962  -2.961  11.958  1.00  0.00      A    H
ATOM    993 HG13 VAL A  71     -14.313  -3.028  13.675  1.00  0.00      A    H
ATOM    994  CG2 VAL A  71     -13.706  -5.595  13.091  1.00  0.00      A    C
ATOM    995 HG21 VAL A  71     -13.161  -6.543  13.291  1.00  0.00      A    H
ATOM    996 HG22 VAL A  71     -14.630  -5.502  13.700  1.00  0.00      A    H
ATOM    997 HG23 VAL A  71     -14.092  -5.584  12.049  1.00  0.00      A    H
ATOM    998  C   VAL A  71     -10.663  -5.520  12.713  1.00  0.00      A    C
ATOM    999  O   VAL A  71     -10.622  -6.608  12.120  1.00  0.00      A    O
ATOM   1000  N   ASP A  72      -9.804  -5.255  13.719  1.00  0.00      A    N
ATOM   1001  HN  ASP A  72      -9.834  -4.375  14.185  1.00  0.00      A    H
ATOM   1002  CA  ASP A  72      -8.731  -6.064  14.165  1.00  0.00      A    C
ATOM   1003  HA  ASP A  72      -8.174  -6.371  13.293  1.00  0.00      A    H
ATOM   1004  CB  ASP A  72      -7.754  -5.218  15.048  1.00  0.00      A    C
ATOM   1005  HB1 ASP A  72      -6.743  -5.624  15.266  1.00  0.00      A    H
ATOM   1006  HB2 ASP A  72      -7.456  -4.252  14.587  1.00  0.00      A    H
ATOM   1007  CG  ASP A  72      -8.379  -4.880  16.401  1.00  0.00      A    C
ATOM   1008  OD1 ASP A  72      -8.020  -5.441  17.445  1.00  0.00      A    O
ATOM   1009  OD2 ASP A  72      -9.163  -3.881  16.383  1.00  0.00      A    O
ATOM   1010  C   ASP A  72      -9.309  -7.280  14.847  1.00  0.00      A    C
ATOM   1011  O   ASP A  72     -10.449  -7.321  15.264  1.00  0.00      A    O
ATOM   1012  N   GLY A  73      -8.545  -8.418  14.931  1.00  0.00      A    N
ATOM   1013  HN  GLY A  73      -7.616  -8.398  14.570  1.00  0.00      A    H
ATOM   1014  CA  GLY A  73      -9.006  -9.718  15.448  1.00  0.00      A    C
ATOM   1015  HA1 GLY A  73      -9.500  -9.612  16.402  1.00  0.00      A    H
ATOM   1016  HA2 GLY A  73      -9.759 -10.121  14.787  1.00  0.00      A    H
ATOM   1017  C   GLY A  73      -7.970 -10.771  15.671  1.00  0.00      A    C
ATOM   1018  O   GLY A  73      -6.810 -10.464  15.877  1.00  0.00      A    O
ATOM   1019  N   THR A  74      -8.433 -12.008  15.592  1.00  0.00      A    N
ATOM   1020  HN  THR A  74      -9.396 -12.084  15.342  1.00  0.00      A    H
ATOM   1021  CA  THR A  74      -7.555 -13.176  15.703  1.00  0.00      A    C
ATOM   1022  HA  THR A  74      -6.764 -13.000  16.416  1.00  0.00      A    H
ATOM   1023  CB  THR A  74      -8.418 -14.389  16.120  1.00  0.00      A    C
ATOM   1024  HB  THR A  74      -7.884 -15.346  16.299  1.00  0.00      A    H
ATOM   1025  OG1 THR A  74      -9.573 -14.703  15.369  1.00  0.00      A    O
ATOM   1026  HG1 THR A  74      -9.395 -15.483  14.839  1.00  0.00      A    H
ATOM   1027  CG2 THR A  74      -9.071 -14.030  17.549  1.00  0.00      A    C
ATOM   1028 HG21 THR A  74      -9.651 -14.938  17.821  1.00  0.00      A    H
ATOM   1029 HG22 THR A  74      -8.209 -13.827  18.220  1.00  0.00      A    H
ATOM   1030 HG23 THR A  74      -9.700 -13.114  17.558  1.00  0.00      A    H
ATOM   1031  C   THR A  74      -6.921 -13.424  14.335  1.00  0.00      A    C
ATOM   1032  O   THR A  74      -7.437 -13.084  13.254  1.00  0.00      A    O
ATOM   1033  N   CYS A  75      -5.767 -14.152  14.309  1.00  0.00      A    N
ATOM   1034  HN  CYS A  75      -5.381 -14.441  15.182  1.00  0.00      A    H
ATOM   1035  CA  CYS A  75      -5.001 -14.460  13.040  1.00  0.00      A    C
ATOM   1036  HA  CYS A  75      -5.540 -13.982  12.235  1.00  0.00      A    H
ATOM   1037  CB  CYS A  75      -3.568 -13.991  13.228  1.00  0.00      A    C
ATOM   1038  HB1 CYS A  75      -3.538 -12.892  13.393  1.00  0.00      A    H
ATOM   1039  HB2 CYS A  75      -2.969 -14.410  14.065  1.00  0.00      A    H
ATOM   1040  SG  CYS A  75      -2.606 -14.169  11.683  1.00  0.00      A    S
ATOM   1041  C   CYS A  75      -5.103 -15.944  12.772  1.00  0.00      A    C
ATOM   1042  O   CYS A  75      -4.746 -16.802  13.543  1.00  0.00      A    O
ATOM   1043  N   ASP A  76      -5.763 -16.259  11.597  1.00  0.00      A    N
ATOM   1044  HN  ASP A  76      -5.830 -15.525  10.925  1.00  0.00      A    H
ATOM   1045  CA  ASP A  76      -6.155 -17.581  11.266  1.00  0.00      A    C
ATOM   1046  HA  ASP A  76      -6.495 -18.111  12.144  1.00  0.00      A    H
ATOM   1047  CB  ASP A  76      -7.422 -17.461  10.338  1.00  0.00      A    C
ATOM   1048  HB1 ASP A  76      -8.125 -16.678  10.696  1.00  0.00      A    H
ATOM   1049  HB2 ASP A  76      -7.113 -17.244   9.293  1.00  0.00      A    H
ATOM   1050  CG  ASP A  76      -8.361 -18.685  10.302  1.00  0.00      A    C
ATOM   1051  OD1 ASP A  76      -9.407 -18.592   9.723  1.00  0.00      A    O
ATOM   1052  OD2 ASP A  76      -7.947 -19.683  10.956  1.00  0.00      A    O
ATOM   1053  C   ASP A  76      -5.038 -18.326  10.465  1.00  0.00      A    C
ATOM   1054  O   ASP A  76      -3.876 -17.987  10.557  1.00  0.00      A    O
ATOM   1055  N   THR A  77      -5.342 -19.499   9.818  1.00  0.00      A    N
ATOM   1056  HN  THR A  77      -6.264 -19.874   9.758  1.00  0.00      A    H
ATOM   1057  CA  THR A  77      -4.264 -20.436   9.432  1.00  0.00      A    C
ATOM   1058  HA  THR A  77      -3.340 -20.026   9.810  1.00  0.00      A    H
ATOM   1059  CB  THR A  77      -4.420 -21.811  10.099  1.00  0.00      A    C
ATOM   1060  HB  THR A  77      -3.539 -22.413   9.792  1.00  0.00      A    H
ATOM   1061  OG1 THR A  77      -5.755 -22.310   9.881  1.00  0.00      A    O
ATOM   1062  HG1 THR A  77      -5.781 -23.195  10.250  1.00  0.00      A    H
ATOM   1063  CG2 THR A  77      -4.280 -21.661  11.659  1.00  0.00      A    C
ATOM   1064 HG21 THR A  77      -3.470 -20.942  11.903  1.00  0.00      A    H
ATOM   1065 HG22 THR A  77      -5.166 -21.211  12.155  1.00  0.00      A    H
ATOM   1066 HG23 THR A  77      -4.074 -22.640  12.144  1.00  0.00      A    H
ATOM   1067  C   THR A  77      -4.096 -20.708   7.930  1.00  0.00      A    C
ATOM   1068  O   THR A  77      -3.005 -20.800   7.423  1.00  0.00      A    O
ATOM   1069  N   SER A  78      -5.226 -20.852   7.131  1.00  0.00      A    N
ATOM   1070  HN  SER A  78      -6.143 -20.657   7.471  1.00  0.00      A    H
ATOM   1071  CA  SER A  78      -5.265 -21.446   5.802  1.00  0.00      A    C
ATOM   1072  HA  SER A  78      -4.418 -22.114   5.744  1.00  0.00      A    H
ATOM   1073  CB  SER A  78      -6.604 -22.160   5.497  1.00  0.00      A    C
ATOM   1074  HB1 SER A  78      -7.367 -21.370   5.667  1.00  0.00      A    H
ATOM   1075  HB2 SER A  78      -6.625 -22.526   4.448  1.00  0.00      A    H
ATOM   1076  OG  SER A  78      -6.844 -23.212   6.428  1.00  0.00      A    O
ATOM   1077  HG1 SER A  78      -7.726 -23.554   6.266  1.00  0.00      A    H
ATOM   1078  C   SER A  78      -5.111 -20.484   4.688  1.00  0.00      A    C
ATOM   1079  O   SER A  78      -5.638 -20.682   3.586  1.00  0.00      A    O
ATOM   1080  N   LYS A  79      -4.494 -19.272   5.011  1.00  0.00      A    N
ATOM   1081  HN  LYS A  79      -4.080 -19.107   5.902  1.00  0.00      A    H
ATOM   1082  CA  LYS A  79      -4.384 -18.103   4.219  1.00  0.00      A    C
ATOM   1083  HA  LYS A  79      -4.713 -18.430   3.244  1.00  0.00      A    H
ATOM   1084  CB  LYS A  79      -5.134 -16.886   4.821  1.00  0.00      A    C
ATOM   1085  HB1 LYS A  79      -4.720 -16.730   5.840  1.00  0.00      A    H
ATOM   1086  HB2 LYS A  79      -4.961 -15.920   4.300  1.00  0.00      A    H
ATOM   1087  CG  LYS A  79      -6.623 -17.057   5.017  1.00  0.00      A    C
ATOM   1088  HG1 LYS A  79      -6.800 -17.884   5.738  1.00  0.00      A    H
ATOM   1089  HG2 LYS A  79      -7.015 -16.130   5.487  1.00  0.00      A    H
ATOM   1090  CD  LYS A  79      -7.368 -17.479   3.712  1.00  0.00      A    C
ATOM   1091  HD1 LYS A  79      -7.282 -16.642   2.985  1.00  0.00      A    H
ATOM   1092  HD2 LYS A  79      -6.818 -18.398   3.417  1.00  0.00      A    H
ATOM   1093  CE  LYS A  79      -8.878 -17.675   3.811  1.00  0.00      A    C
ATOM   1094  HE1 LYS A  79      -9.106 -18.455   4.568  1.00  0.00      A    H
ATOM   1095  HE2 LYS A  79      -9.318 -16.669   3.981  1.00  0.00      A    H
ATOM   1096  NZ  LYS A  79      -9.451 -18.263   2.569  1.00  0.00      A    N
ATOM   1097  HZ1 LYS A  79     -10.456 -18.058   2.395  1.00  0.00      A    H
ATOM   1098  HZ2 LYS A  79      -8.966 -17.952   1.703  1.00  0.00      A    H
ATOM   1099  HZ3 LYS A  79      -9.380 -19.301   2.597  1.00  0.00      A    H
ATOM   1100  C   LYS A  79      -2.920 -17.709   4.131  1.00  0.00      A    C
ATOM   1101  O   LYS A  79      -2.149 -18.181   4.933  1.00  0.00      A    O
ATOM   1102  N   VAL A  80      -2.461 -16.950   3.129  1.00  0.00      A    N
ATOM   1103  HN  VAL A  80      -3.015 -16.574   2.389  1.00  0.00      A    H
ATOM   1104  CA  VAL A  80      -1.142 -16.491   2.813  1.00  0.00      A    C
ATOM   1105  HA  VAL A  80      -1.258 -15.979   1.869  1.00  0.00      A    H
ATOM   1106  CB  VAL A  80      -0.637 -15.493   3.794  1.00  0.00      A    C
ATOM   1107  HB  VAL A  80      -0.227 -16.122   4.613  1.00  0.00      A    H
ATOM   1108  CG1 VAL A  80       0.469 -14.604   3.163  1.00  0.00      A    C
ATOM   1109 HG11 VAL A  80       0.042 -14.008   2.328  1.00  0.00      A    H
ATOM   1110 HG12 VAL A  80       0.934 -14.009   3.978  1.00  0.00      A    H
ATOM   1111 HG13 VAL A  80       1.290 -15.245   2.777  1.00  0.00      A    H
ATOM   1112  CG2 VAL A  80      -1.772 -14.547   4.168  1.00  0.00      A    C
ATOM   1113 HG21 VAL A  80      -2.182 -14.106   3.235  1.00  0.00      A    H
ATOM   1114 HG22 VAL A  80      -2.561 -15.135   4.684  1.00  0.00      A    H
ATOM   1115 HG23 VAL A  80      -1.541 -13.753   4.911  1.00  0.00      A    H
ATOM   1116  C   VAL A  80      -0.176 -17.673   2.519  1.00  0.00      A    C
ATOM   1117  O   VAL A  80      -0.337 -18.372   1.534  1.00  0.00      A    O
ATOM   1118  N   TRP A  81       0.973 -17.788   3.233  1.00  0.00      A    N
ATOM   1119  HN  TRP A  81       1.179 -17.315   4.086  1.00  0.00      A    H
ATOM   1120  CA  TRP A  81       2.121 -18.506   2.758  1.00  0.00      A    C
ATOM   1121  HA  TRP A  81       2.130 -18.450   1.680  1.00  0.00      A    H
ATOM   1122  CB  TRP A  81       3.445 -17.749   3.259  1.00  0.00      A    C
ATOM   1123  HB1 TRP A  81       3.361 -16.643   3.214  1.00  0.00      A    H
ATOM   1124  HB2 TRP A  81       3.634 -17.983   4.329  1.00  0.00      A    H
ATOM   1125  CG  TRP A  81       4.676 -17.957   2.331  1.00  0.00      A    C
ATOM   1126  CD1 TRP A  81       4.901 -17.962   0.989  1.00  0.00      A    C
ATOM   1127  HD1 TRP A  81       4.206 -18.261   0.218  1.00  0.00      A    H
ATOM   1128  NE1 TRP A  81       6.238 -18.208   0.795  1.00  0.00      A    N
ATOM   1129  HE1 TRP A  81       6.683 -18.452  -0.039  1.00  0.00      A    H
ATOM   1130  CE2 TRP A  81       6.914 -18.184   1.938  1.00  0.00      A    C
ATOM   1131  CD2 TRP A  81       5.961 -18.017   2.973  1.00  0.00      A    C
ATOM   1132  CE3 TRP A  81       6.409 -17.860   4.240  1.00  0.00      A    C
ATOM   1133  HE3 TRP A  81       5.650 -17.627   4.972  1.00  0.00      A    H
ATOM   1134  CZ3 TRP A  81       7.788 -17.739   4.541  1.00  0.00      A    C
ATOM   1135  HZ3 TRP A  81       8.204 -17.340   5.454  1.00  0.00      A    H
ATOM   1136  CZ2 TRP A  81       8.297 -18.142   2.205  1.00  0.00      A    C
ATOM   1137  HZ2 TRP A  81       9.000 -18.414   1.431  1.00  0.00      A    H
ATOM   1138  CH2 TRP A  81       8.742 -17.899   3.508  1.00  0.00      A    C
ATOM   1139  HH2 TRP A  81       9.789 -17.866   3.770  1.00  0.00      A    H
ATOM   1140  C   TRP A  81       2.181 -19.982   3.225  1.00  0.00      A    C
ATOM   1141  O   TRP A  81       3.267 -20.528   3.519  1.00  0.00      A    O
ATOM   1142  N   LEU A  82       0.994 -20.536   3.247  1.00  0.00      A    N
ATOM   1143  HN  LEU A  82       0.254 -19.960   2.906  1.00  0.00      A    H
ATOM   1144  CA  LEU A  82       0.510 -21.830   3.693  1.00  0.00      A    C
ATOM   1145  HA  LEU A  82      -0.229 -21.691   4.468  1.00  0.00      A    H
ATOM   1146  CB  LEU A  82      -0.192 -22.544   2.554  1.00  0.00      A    C
ATOM   1147  HB1 LEU A  82       0.548 -22.650   1.732  1.00  0.00      A    H
ATOM   1148  HB2 LEU A  82      -0.499 -23.598   2.725  1.00  0.00      A    H
ATOM   1149  CG  LEU A  82      -1.401 -21.861   1.859  1.00  0.00      A    C
ATOM   1150  HG  LEU A  82      -1.131 -20.844   1.502  1.00  0.00      A    H
ATOM   1151  CD1 LEU A  82      -1.943 -22.844   0.761  1.00  0.00      A    C
ATOM   1152 HD11 LEU A  82      -1.108 -23.263   0.159  1.00  0.00      A    H
ATOM   1153 HD12 LEU A  82      -2.425 -23.757   1.172  1.00  0.00      A    H
ATOM   1154 HD13 LEU A  82      -2.650 -22.305   0.095  1.00  0.00      A    H
ATOM   1155  CD2 LEU A  82      -2.432 -21.509   2.947  1.00  0.00      A    C
ATOM   1156 HD21 LEU A  82      -2.237 -20.585   3.531  1.00  0.00      A    H
ATOM   1157 HD22 LEU A  82      -3.405 -21.283   2.460  1.00  0.00      A    H
ATOM   1158 HD23 LEU A  82      -2.550 -22.417   3.576  1.00  0.00      A    H
ATOM   1159  C   LEU A  82       1.585 -22.746   4.293  1.00  0.00      A    C
ATOM   1160  O   LEU A  82       1.935 -22.618   5.418  1.00  0.00      A    O
ATOM   1161  N   LEU A  83       2.008 -23.784   3.505  1.00  0.00      A    N
ATOM   1162  HN  LEU A  83       1.598 -23.934   2.608  1.00  0.00      A    H
ATOM   1163  CA  LEU A  83       2.972 -24.769   3.865  1.00  0.00      A    C
ATOM   1164  HA  LEU A  83       2.552 -25.427   4.611  1.00  0.00      A    H
ATOM   1165  CB  LEU A  83       3.099 -25.741   2.567  1.00  0.00      A    C
ATOM   1166  HB1 LEU A  83       2.103 -26.077   2.208  1.00  0.00      A    H
ATOM   1167  HB2 LEU A  83       3.478 -25.077   1.761  1.00  0.00      A    H
ATOM   1168  CG  LEU A  83       4.093 -26.841   2.630  1.00  0.00      A    C
ATOM   1169  HG  LEU A  83       5.068 -26.493   3.034  1.00  0.00      A    H
ATOM   1170  CD1 LEU A  83       3.523 -27.943   3.429  1.00  0.00      A    C
ATOM   1171 HD11 LEU A  83       2.438 -28.146   3.304  1.00  0.00      A    H
ATOM   1172 HD12 LEU A  83       4.062 -28.911   3.352  1.00  0.00      A    H
ATOM   1173 HD13 LEU A  83       3.587 -27.633   4.494  1.00  0.00      A    H
ATOM   1174  CD2 LEU A  83       4.206 -27.506   1.222  1.00  0.00      A    C
ATOM   1175 HD21 LEU A  83       4.956 -28.304   1.408  1.00  0.00      A    H
ATOM   1176 HD22 LEU A  83       3.282 -27.880   0.733  1.00  0.00      A    H
ATOM   1177 HD23 LEU A  83       4.632 -26.890   0.401  1.00  0.00      A    H
ATOM   1178  C   LEU A  83       4.300 -24.316   4.243  1.00  0.00      A    C
ATOM   1179  O   LEU A  83       4.941 -24.810   5.184  1.00  0.00      A    O
ATOM   1180  N   ALA A  84       4.767 -23.160   3.708  1.00  0.00      A    N
ATOM   1181  HN  ALA A  84       4.168 -22.593   3.148  1.00  0.00      A    H
ATOM   1182  CA  ALA A  84       6.111 -22.712   3.933  1.00  0.00      A    C
ATOM   1183  HA  ALA A  84       6.862 -23.488   3.933  1.00  0.00      A    H
ATOM   1184  CB  ALA A  84       6.373 -21.753   2.780  1.00  0.00      A    C
ATOM   1185  HB1 ALA A  84       7.412 -21.361   2.745  1.00  0.00      A    H
ATOM   1186  HB2 ALA A  84       6.267 -22.259   1.796  1.00  0.00      A    H
ATOM   1187  HB3 ALA A  84       5.799 -20.803   2.763  1.00  0.00      A    H
ATOM   1188  C   ALA A  84       6.097 -22.005   5.319  1.00  0.00      A    C
ATOM   1189  O   ALA A  84       6.968 -22.275   6.146  1.00  0.00      A    O
ATOM   1190  N   SER A  85       5.024 -21.293   5.698  1.00  0.00      A    N
ATOM   1191  HN  SER A  85       4.255 -21.087   5.098  1.00  0.00      A    H
ATOM   1192  CA  SER A  85       4.779 -20.733   7.010  1.00  0.00      A    C
ATOM   1193  HA  SER A  85       5.688 -20.205   7.257  1.00  0.00      A    H
ATOM   1194  CB  SER A  85       3.526 -19.814   7.033  1.00  0.00      A    C
ATOM   1195  HB1 SER A  85       3.702 -18.942   6.368  1.00  0.00      A    H
ATOM   1196  HB2 SER A  85       2.539 -20.249   6.764  1.00  0.00      A    H
ATOM   1197  OG  SER A  85       3.246 -19.226   8.301  1.00  0.00      A    O
ATOM   1198  HG1 SER A  85       2.779 -18.393   8.207  1.00  0.00      A    H
ATOM   1199  C   SER A  85       4.562 -21.853   8.021  1.00  0.00      A    C
ATOM   1200  O   SER A  85       5.246 -21.945   9.035  1.00  0.00      A    O
ATOM   1201  N   HSE A  86       3.607 -22.797   7.716  1.00  0.00      A    N
ATOM   1202  HN  HSE A  86       3.139 -22.649   6.849  1.00  0.00      A    H
ATOM   1203  CA  HSE A  86       3.157 -23.855   8.647  1.00  0.00      A    C
ATOM   1204  HA  HSE A  86       2.802 -23.339   9.526  1.00  0.00      A    H
ATOM   1205  CB  HSE A  86       2.129 -24.746   8.013  1.00  0.00      A    C
ATOM   1206  HB1 HSE A  86       2.503 -25.247   7.094  1.00  0.00      A    H
ATOM   1207  HB2 HSE A  86       1.934 -25.647   8.633  1.00  0.00      A    H
ATOM   1208  ND1 HSE A  86      -0.273 -24.984   7.496  1.00  0.00      A    N
ATOM   1209  CG  HSE A  86       0.798 -24.128   7.740  1.00  0.00      A    C
ATOM   1210  CE1 HSE A  86      -1.315 -24.235   7.318  1.00  0.00      A    C
ATOM   1211  HE1 HSE A  86      -2.236 -24.687   6.950  1.00  0.00      A    H
ATOM   1212  NE2 HSE A  86      -1.014 -22.965   7.415  1.00  0.00      A    N
ATOM   1213  HE2 HSE A  86      -1.619 -22.181   7.277  1.00  0.00      A    H
ATOM   1214  CD2 HSE A  86       0.347 -22.873   7.747  1.00  0.00      A    C
ATOM   1215  HD2 HSE A  86       0.812 -21.905   7.887  1.00  0.00      A    H
ATOM   1216  C   HSE A  86       4.260 -24.799   8.964  1.00  0.00      A    C
ATOM   1217  O   HSE A  86       4.496 -25.136  10.133  1.00  0.00      A    O
ATOM   1218  N   ILE A  87       5.079 -25.301   8.003  1.00  0.00      A    N
ATOM   1219  HN  ILE A  87       4.855 -25.066   7.061  1.00  0.00      A    H
ATOM   1220  CA  ILE A  87       5.968 -26.414   8.158  1.00  0.00      A    C
ATOM   1221  HA  ILE A  87       5.362 -27.185   8.610  1.00  0.00      A    H
ATOM   1222  CB  ILE A  87       6.451 -27.002   6.798  1.00  0.00      A    C
ATOM   1223  HB  ILE A  87       5.629 -26.950   6.051  1.00  0.00      A    H
ATOM   1224  CG2 ILE A  87       7.476 -26.037   6.086  1.00  0.00      A    C
ATOM   1225 HG21 ILE A  87       7.459 -26.237   4.994  1.00  0.00      A    H
ATOM   1226 HG22 ILE A  87       7.272 -24.947   6.147  1.00  0.00      A    H
ATOM   1227 HG23 ILE A  87       8.501 -26.289   6.435  1.00  0.00      A    H
ATOM   1228  CG1 ILE A  87       6.909 -28.450   6.925  1.00  0.00      A    C
ATOM   1229 HG11 ILE A  87       7.714 -28.612   7.674  1.00  0.00      A    H
ATOM   1230 HG12 ILE A  87       5.990 -28.897   7.361  1.00  0.00      A    H
ATOM   1231  CD  ILE A  87       7.483 -28.908   5.621  1.00  0.00      A    C
ATOM   1232  HD1 ILE A  87       8.563 -28.672   5.511  1.00  0.00      A    H
ATOM   1233  HD2 ILE A  87       7.453 -30.004   5.442  1.00  0.00      A    H
ATOM   1234  HD3 ILE A  87       6.884 -28.378   4.850  1.00  0.00      A    H
ATOM   1235  C   ILE A  87       7.197 -26.208   9.035  1.00  0.00      A    C
ATOM   1236  O   ILE A  87       7.641 -27.129   9.692  1.00  0.00      A    O
ATOM   1237  N   GLN A  88       7.831 -24.934   9.109  1.00  0.00      A    N
ATOM   1238  HN  GLN A  88       7.471 -24.222   8.512  1.00  0.00      A    H
ATOM   1239  CA  GLN A  88       9.002 -24.708   9.996  1.00  0.00      A    C
ATOM   1240  HA  GLN A  88       9.708 -25.505   9.813  1.00  0.00      A    H
ATOM   1241  CB  GLN A  88       9.762 -23.420   9.607  1.00  0.00      A    C
ATOM   1242  HB1 GLN A  88       8.972 -22.639   9.636  1.00  0.00      A    H
ATOM   1243  HB2 GLN A  88      10.605 -23.264  10.313  1.00  0.00      A    H
ATOM   1244  CG  GLN A  88      10.374 -23.585   8.207  1.00  0.00      A    C
ATOM   1245  HG1 GLN A  88       9.556 -23.742   7.471  1.00  0.00      A    H
ATOM   1246  HG2 GLN A  88      10.856 -22.618   7.950  1.00  0.00      A    H
ATOM   1247  CD  GLN A  88      11.402 -24.748   8.058  1.00  0.00      A    C
ATOM   1248  OE1 GLN A  88      11.208 -25.737   7.296  1.00  0.00      A    O
ATOM   1249  NE2 GLN A  88      12.542 -24.537   8.731  1.00  0.00      A    N
ATOM   1250 HE21 GLN A  88      13.283 -25.208   8.769  1.00  0.00      A    H
ATOM   1251 HE22 GLN A  88      12.651 -23.717   9.292  1.00  0.00      A    H
ATOM   1252  C   GLN A  88       8.651 -24.781  11.475  1.00  0.00      A    C
ATOM   1253  O   GLN A  88       9.217 -25.456  12.312  1.00  0.00      A    O
ATOM   1254  N   ARG A  89       7.573 -24.059  11.819  1.00  0.00      A    N
ATOM   1255  HN  ARG A  89       7.075 -23.535  11.132  1.00  0.00      A    H
ATOM   1256  CA  ARG A  89       6.944 -24.093  13.076  1.00  0.00      A    C
ATOM   1257  HA  ARG A  89       7.693 -24.005  13.849  1.00  0.00      A    H
ATOM   1258  CB  ARG A  89       5.940 -22.987  13.174  1.00  0.00      A    C
ATOM   1259  HB1 ARG A  89       5.226 -23.076  12.327  1.00  0.00      A    H
ATOM   1260  HB2 ARG A  89       5.295 -23.154  14.064  1.00  0.00      A    H
ATOM   1261  CG  ARG A  89       6.487 -21.629  12.861  1.00  0.00      A    C
ATOM   1262  HG1 ARG A  89       7.360 -21.496  13.536  1.00  0.00      A    H
ATOM   1263  HG2 ARG A  89       6.811 -21.470  11.810  1.00  0.00      A    H
ATOM   1264  CD  ARG A  89       5.522 -20.538  13.352  1.00  0.00      A    C
ATOM   1265  HD1 ARG A  89       5.330 -20.499  14.446  1.00  0.00      A    H
ATOM   1266  HD2 ARG A  89       6.050 -19.582  13.151  1.00  0.00      A    H
ATOM   1267  NE  ARG A  89       4.229 -20.704  12.590  1.00  0.00      A    N
ATOM   1268  HE  ARG A  89       3.543 -21.248  13.073  1.00  0.00      A    H
ATOM   1269  CZ  ARG A  89       3.876 -20.129  11.418  1.00  0.00      A    C
ATOM   1270  NH1 ARG A  89       4.557 -19.227  10.790  1.00  0.00      A    N
ATOM   1271 HH11 ARG A  89       5.452 -18.895  11.089  1.00  0.00      A    H
ATOM   1272 HH12 ARG A  89       4.030 -18.786  10.064  1.00  0.00      A    H
ATOM   1273  NH2 ARG A  89       2.752 -20.426  10.774  1.00  0.00      A    N
ATOM   1274 HH21 ARG A  89       1.969 -20.917  11.156  1.00  0.00      A    H
ATOM   1275 HH22 ARG A  89       2.607 -20.028   9.868  1.00  0.00      A    H
ATOM   1276  C   ARG A  89       6.341 -25.491  13.412  1.00  0.00      A    C
ATOM   1277  O   ARG A  89       6.634 -26.041  14.464  1.00  0.00      A    O
ATOM   1278  N   SER A  90       5.363 -25.901  12.510  1.00  0.00      A    N
ATOM   1279  HN  SER A  90       5.176 -25.392  11.674  1.00  0.00      A    H
ATOM   1280  CA  SER A  90       4.550 -27.082  12.781  1.00  0.00      A    C
ATOM   1281  HA  SER A  90       4.378 -27.208  13.840  1.00  0.00      A    H
ATOM   1282  CB  SER A  90       3.106 -26.939  12.203  1.00  0.00      A    C
ATOM   1283  HB1 SER A  90       2.770 -25.897  12.391  1.00  0.00      A    H
ATOM   1284  HB2 SER A  90       3.093 -27.153  11.112  1.00  0.00      A    H
ATOM   1285  OG  SER A  90       2.169 -27.844  12.886  1.00  0.00      A    O
ATOM   1286  HG1 SER A  90       1.290 -27.467  12.804  1.00  0.00      A    H
ATOM   1287  C   SER A  90       5.161 -28.361  12.292  1.00  0.00      A    C
ATOM   1288  O   SER A  90       4.943 -28.864  11.186  1.00  0.00      A    O
ATOM   1289  N   GLN A  91       6.083 -28.920  13.126  1.00  0.00      A    N
ATOM   1290  HN  GLN A  91       6.262 -28.552  14.035  1.00  0.00      A    H
ATOM   1291  CA  GLN A  91       6.979 -30.023  12.782  1.00  0.00      A    C
ATOM   1292  HA  GLN A  91       7.094 -29.975  11.709  1.00  0.00      A    H
ATOM   1293  CB  GLN A  91       8.306 -30.014  13.593  1.00  0.00      A    C
ATOM   1294  HB1 GLN A  91       8.148 -30.021  14.692  1.00  0.00      A    H
ATOM   1295  HB2 GLN A  91       8.863 -30.966  13.458  1.00  0.00      A    H
ATOM   1296  CG  GLN A  91       9.274 -28.825  13.244  1.00  0.00      A    C
ATOM   1297  HG1 GLN A  91       9.545 -28.795  12.167  1.00  0.00      A    H
ATOM   1298  HG2 GLN A  91       8.795 -27.882  13.586  1.00  0.00      A    H
ATOM   1299  CD  GLN A  91      10.639 -28.967  13.999  1.00  0.00      A    C
ATOM   1300  OE1 GLN A  91      10.942 -28.143  14.873  1.00  0.00      A    O
ATOM   1301  NE2 GLN A  91      11.531 -29.889  13.544  1.00  0.00      A    N
ATOM   1302 HE21 GLN A  91      12.366 -30.035  14.075  1.00  0.00      A    H
ATOM   1303 HE22 GLN A  91      11.293 -30.560  12.842  1.00  0.00      A    H
ATOM   1304  C   GLN A  91       6.348 -31.321  13.089  1.00  0.00      A    C
ATOM   1305  O   GLN A  91       6.671 -32.335  12.543  1.00  0.00      A    O
ATOM   1306  N   VAL A  92       5.451 -31.375  14.091  1.00  0.00      A    N
ATOM   1307  HN  VAL A  92       5.247 -30.557  14.623  1.00  0.00      A    H
ATOM   1308  CA  VAL A  92       4.791 -32.565  14.473  1.00  0.00      A    C
ATOM   1309  HA  VAL A  92       5.465 -33.403  14.372  1.00  0.00      A    H
ATOM   1310  CB  VAL A  92       4.448 -32.553  15.938  1.00  0.00      A    C
ATOM   1311  HB  VAL A  92       3.785 -31.703  16.207  1.00  0.00      A    H
ATOM   1312  CG1 VAL A  92       3.722 -33.890  16.299  1.00  0.00      A    C
ATOM   1313 HG11 VAL A  92       4.228 -34.723  15.765  1.00  0.00      A    H
ATOM   1314 HG12 VAL A  92       3.549 -33.958  17.394  1.00  0.00      A    H
ATOM   1315 HG13 VAL A  92       2.690 -33.931  15.890  1.00  0.00      A    H
ATOM   1316  CG2 VAL A  92       5.775 -32.524  16.799  1.00  0.00      A    C
ATOM   1317 HG21 VAL A  92       6.273 -31.538  16.676  1.00  0.00      A    H
ATOM   1318 HG22 VAL A  92       5.502 -32.678  17.865  1.00  0.00      A    H
ATOM   1319 HG23 VAL A  92       6.462 -33.344  16.500  1.00  0.00      A    H
ATOM   1320  C   VAL A  92       3.614 -32.871  13.554  1.00  0.00      A    C
ATOM   1321  O   VAL A  92       3.690 -33.808  12.741  1.00  0.00      A    O
ATOM   1322  N   VAL A  93       2.464 -32.148  13.665  1.00  0.00      A    N
ATOM   1323  HN  VAL A  93       2.612 -31.329  14.214  1.00  0.00      A    H
ATOM   1324  CA  VAL A  93       1.095 -32.480  13.185  1.00  0.00      A    C
ATOM   1325  HA  VAL A  93       0.718 -33.325  13.743  1.00  0.00      A    H
ATOM   1326  CB  VAL A  93       0.323 -31.185  13.516  1.00  0.00      A    C
ATOM   1327  HB  VAL A  93       1.002 -30.353  13.233  1.00  0.00      A    H
ATOM   1328  CG1 VAL A  93      -1.030 -31.150  12.779  1.00  0.00      A    C
ATOM   1329 HG11 VAL A  93      -1.510 -30.206  13.114  1.00  0.00      A    H
ATOM   1330 HG12 VAL A  93      -0.877 -31.342  11.696  1.00  0.00      A    H
ATOM   1331 HG13 VAL A  93      -1.766 -31.949  13.011  1.00  0.00      A    H
ATOM   1332  CG2 VAL A  93       0.145 -31.096  15.040  1.00  0.00      A    C
ATOM   1333 HG21 VAL A  93       1.122 -31.040  15.567  1.00  0.00      A    H
ATOM   1334 HG22 VAL A  93      -0.322 -30.105  15.223  1.00  0.00      A    H
ATOM   1335 HG23 VAL A  93      -0.337 -31.910  15.623  1.00  0.00      A    H
ATOM   1336  C   VAL A  93       1.090 -32.736  11.703  1.00  0.00      A    C
ATOM   1337  O   VAL A  93       0.714 -33.799  11.172  1.00  0.00      A    O
ATOM   1338  N   LEU A  94       1.729 -31.753  11.002  1.00  0.00      A    N
ATOM   1339  HN  LEU A  94       2.067 -30.891  11.372  1.00  0.00      A    H
ATOM   1340  CA  LEU A  94       1.733 -31.730   9.590  1.00  0.00      A    C
ATOM   1341  HA  LEU A  94       0.736 -31.918   9.219  1.00  0.00      A    H
ATOM   1342  CB  LEU A  94       2.195 -30.308   9.325  1.00  0.00      A    C
ATOM   1343  HB1 LEU A  94       1.501 -29.640   9.880  1.00  0.00      A    H
ATOM   1344  HB2 LEU A  94       3.245 -30.229   9.678  1.00  0.00      A    H
ATOM   1345  CG  LEU A  94       2.084 -29.921   7.801  1.00  0.00      A    C
ATOM   1346  HG  LEU A  94       2.761 -30.560   7.195  1.00  0.00      A    H
ATOM   1347  CD1 LEU A  94       0.590 -29.887   7.285  1.00  0.00      A    C
ATOM   1348 HD11 LEU A  94      -0.116 -29.295   7.906  1.00  0.00      A    H
ATOM   1349 HD12 LEU A  94       0.549 -29.446   6.266  1.00  0.00      A    H
ATOM   1350 HD13 LEU A  94       0.119 -30.866   7.052  1.00  0.00      A    H
ATOM   1351  CD2 LEU A  94       2.739 -28.528   7.607  1.00  0.00      A    C
ATOM   1352 HD21 LEU A  94       3.703 -28.405   8.146  1.00  0.00      A    H
ATOM   1353 HD22 LEU A  94       2.899 -28.338   6.524  1.00  0.00      A    H
ATOM   1354 HD23 LEU A  94       1.952 -27.869   8.032  1.00  0.00      A    H
ATOM   1355  C   LEU A  94       2.563 -32.773   8.802  1.00  0.00      A    C
ATOM   1356  O   LEU A  94       2.240 -33.251   7.731  1.00  0.00      A    O
ATOM   1357  N   LEU A  95       3.633 -33.292   9.485  1.00  0.00      A    N
ATOM   1358  HN  LEU A  95       3.920 -33.061  10.412  1.00  0.00      A    H
ATOM   1359  CA  LEU A  95       4.586 -34.110   8.805  1.00  0.00      A    C
ATOM   1360  HA  LEU A  95       4.589 -33.708   7.802  1.00  0.00      A    H
ATOM   1361  CB  LEU A  95       6.027 -33.927   9.386  1.00  0.00      A    C
ATOM   1362  HB1 LEU A  95       5.928 -34.028  10.488  1.00  0.00      A    H
ATOM   1363  HB2 LEU A  95       6.643 -34.769   9.004  1.00  0.00      A    H
ATOM   1364  CG  LEU A  95       6.709 -32.533   9.114  1.00  0.00      A    C
ATOM   1365  HG  LEU A  95       6.155 -31.772   9.704  1.00  0.00      A    H
ATOM   1366  CD1 LEU A  95       8.112 -32.637   9.653  1.00  0.00      A    C
ATOM   1367 HD11 LEU A  95       8.725 -33.476   9.258  1.00  0.00      A    H
ATOM   1368 HD12 LEU A  95       8.590 -31.645   9.506  1.00  0.00      A    H
ATOM   1369 HD13 LEU A  95       8.051 -32.799  10.750  1.00  0.00      A    H
ATOM   1370  CD2 LEU A  95       6.810 -32.081   7.647  1.00  0.00      A    C
ATOM   1371 HD21 LEU A  95       7.549 -31.270   7.468  1.00  0.00      A    H
ATOM   1372 HD22 LEU A  95       7.102 -32.976   7.059  1.00  0.00      A    H
ATOM   1373 HD23 LEU A  95       5.821 -31.760   7.256  1.00  0.00      A    H
ATOM   1374  C   LEU A  95       4.219 -35.589   8.716  1.00  0.00      A    C
ATOM   1375  O   LEU A  95       4.180 -36.246   9.812  1.00  0.00      A    O
ATOM   1376  N   PRO A  96       4.041 -36.184   7.545  1.00  0.00      A    N
ATOM   1377  CD  PRO A  96       4.312 -35.626   6.200  1.00  0.00      A    C
ATOM   1378  HD1 PRO A  96       5.343 -35.216   6.149  1.00  0.00      A    H
ATOM   1379  HD2 PRO A  96       3.580 -34.848   5.895  1.00  0.00      A    H
ATOM   1380  CA  PRO A  96       3.529 -37.560   7.443  1.00  0.00      A    C
ATOM   1381  HA  PRO A  96       2.707 -37.668   8.134  1.00  0.00      A    H
ATOM   1382  CB  PRO A  96       3.036 -37.619   5.922  1.00  0.00      A    C
ATOM   1383  HB1 PRO A  96       2.889 -38.621   5.465  1.00  0.00      A    H
ATOM   1384  HB2 PRO A  96       1.999 -37.220   5.905  1.00  0.00      A    H
ATOM   1385  CG  PRO A  96       4.063 -36.747   5.226  1.00  0.00      A    C
ATOM   1386  HG1 PRO A  96       4.995 -37.343   5.125  1.00  0.00      A    H
ATOM   1387  HG2 PRO A  96       3.772 -36.411   4.208  1.00  0.00      A    H
ATOM   1388  C   PRO A  96       4.487 -38.644   7.741  1.00  0.00      A    C
ATOM   1389  O   PRO A  96       5.657 -38.373   7.995  1.00  0.00      A    O
ATOM   1390  N   PRO A  97       4.043 -39.939   7.836  1.00  0.00      A    N
ATOM   1391  CD  PRO A  97       2.687 -40.306   8.195  1.00  0.00      A    C
ATOM   1392  HD1 PRO A  97       2.105 -40.442   7.258  1.00  0.00      A    H
ATOM   1393  HD2 PRO A  97       2.227 -39.552   8.868  1.00  0.00      A    H
ATOM   1394  CA  PRO A  97       4.963 -41.001   8.087  1.00  0.00      A    C
ATOM   1395  HA  PRO A  97       5.576 -40.668   8.911  1.00  0.00      A    H
ATOM   1396  CB  PRO A  97       4.076 -42.245   8.398  1.00  0.00      A    C
ATOM   1397  HB1 PRO A  97       3.738 -42.873   7.546  1.00  0.00      A    H
ATOM   1398  HB2 PRO A  97       4.586 -42.932   9.106  1.00  0.00      A    H
ATOM   1399  CG  PRO A  97       2.847 -41.548   9.045  1.00  0.00      A    C
ATOM   1400  HG1 PRO A  97       1.932 -42.175   9.086  1.00  0.00      A    H
ATOM   1401  HG2 PRO A  97       3.093 -41.136  10.047  1.00  0.00      A    H
ATOM   1402  C   PRO A  97       5.782 -41.362   6.897  1.00  0.00      A    C
ATOM   1403  O   PRO A  97       6.822 -42.056   7.004  1.00  0.00      A    O
ATOM   1404  N   ILE A  98       5.485 -40.739   5.776  1.00  0.00      A    N
ATOM   1405  HN  ILE A  98       4.718 -40.103   5.742  1.00  0.00      A    H
ATOM   1406  CA  ILE A  98       6.265 -40.927   4.510  1.00  0.00      A    C
ATOM   1407  HA  ILE A  98       6.821 -41.846   4.624  1.00  0.00      A    H
ATOM   1408  CB  ILE A  98       5.353 -40.897   3.339  1.00  0.00      A    C
ATOM   1409  HB  ILE A  98       4.827 -39.921   3.260  1.00  0.00      A    H
ATOM   1410  CG2 ILE A  98       6.140 -40.946   2.057  1.00  0.00      A    C
ATOM   1411 HG21 ILE A  98       6.311 -39.924   1.659  1.00  0.00      A    H
ATOM   1412 HG22 ILE A  98       7.064 -41.546   2.198  1.00  0.00      A    H
ATOM   1413 HG23 ILE A  98       5.517 -41.520   1.338  1.00  0.00      A    H
ATOM   1414  CG1 ILE A  98       4.250 -41.967   3.337  1.00  0.00      A    C
ATOM   1415 HG11 ILE A  98       3.528 -41.856   4.175  1.00  0.00      A    H
ATOM   1416 HG12 ILE A  98       3.660 -41.699   2.435  1.00  0.00      A    H
ATOM   1417  CD  ILE A  98       4.771 -43.391   3.207  1.00  0.00      A    C
ATOM   1418  HD1 ILE A  98       3.847 -44.002   3.295  1.00  0.00      A    H
ATOM   1419  HD2 ILE A  98       5.259 -43.570   2.226  1.00  0.00      A    H
ATOM   1420  HD3 ILE A  98       5.428 -43.682   4.055  1.00  0.00      A    H
ATOM   1421  C   ILE A  98       7.235 -39.754   4.414  1.00  0.00      A    C
ATOM   1422  O   ILE A  98       6.835 -38.621   4.435  1.00  0.00      A    O
ATOM   1423  N   THR A  99       8.487 -40.048   4.245  1.00  0.00      A    N
ATOM   1424  HN  THR A  99       8.805 -40.976   4.065  1.00  0.00      A    H
ATOM   1425  CA  THR A  99       9.575 -39.103   4.277  1.00  0.00      A    C
ATOM   1426  HA  THR A  99       9.218 -38.167   4.680  1.00  0.00      A    H
ATOM   1427  CB  THR A  99      10.777 -39.518   5.081  1.00  0.00      A    C
ATOM   1428  HB  THR A  99      11.544 -38.718   5.000  1.00  0.00      A    H
ATOM   1429  OG1 THR A  99      11.294 -40.803   4.793  1.00  0.00      A    O
ATOM   1430  HG1 THR A  99      11.489 -41.024   5.707  1.00  0.00      A    H
ATOM   1431  CG2 THR A  99      10.331 -39.476   6.567  1.00  0.00      A    C
ATOM   1432 HG21 THR A  99       9.917 -38.509   6.925  1.00  0.00      A    H
ATOM   1433 HG22 THR A  99       9.456 -40.140   6.736  1.00  0.00      A    H
ATOM   1434 HG23 THR A  99      11.165 -39.791   7.230  1.00  0.00      A    H
ATOM   1435  C   THR A  99       9.871 -38.720   2.862  1.00  0.00      A    C
ATOM   1436  O   THR A  99       9.498 -39.388   1.881  1.00  0.00      A    O
ATOM   1437  N   SER A 100      10.496 -37.609   2.547  1.00  0.00      A    N
ATOM   1438  HN  SER A 100      10.801 -37.464   1.609  1.00  0.00      A    H
ATOM   1439  CA  SER A 100      10.608 -36.425   3.361  1.00  0.00      A    C
ATOM   1440  HA  SER A 100      10.310 -36.551   4.392  1.00  0.00      A    H
ATOM   1441  CB  SER A 100      12.058 -35.835   3.312  1.00  0.00      A    C
ATOM   1442  HB1 SER A 100      12.771 -36.666   3.498  1.00  0.00      A    H
ATOM   1443  HB2 SER A 100      12.244 -35.348   2.331  1.00  0.00      A    H
ATOM   1444  OG  SER A 100      12.220 -34.868   4.329  1.00  0.00      A    O
ATOM   1445  HG1 SER A 100      13.162 -34.690   4.386  1.00  0.00      A    H
ATOM   1446  C   SER A 100       9.678 -35.364   2.663  1.00  0.00      A    C
ATOM   1447  O   SER A 100       9.626 -35.206   1.453  1.00  0.00      A    O
ATOM   1448  N   LEU A 101       8.972 -34.586   3.451  1.00  0.00      A    N
ATOM   1449  HN  LEU A 101       8.993 -34.549   4.447  1.00  0.00      A    H
ATOM   1450  CA  LEU A 101       8.064 -33.586   2.830  1.00  0.00      A    C
ATOM   1451  HA  LEU A 101       7.610 -33.955   1.922  1.00  0.00      A    H
ATOM   1452  CB  LEU A 101       6.868 -33.405   3.739  1.00  0.00      A    C
ATOM   1453  HB1 LEU A 101       6.398 -34.412   3.740  1.00  0.00      A    H
ATOM   1454  HB2 LEU A 101       7.281 -33.095   4.723  1.00  0.00      A    H
ATOM   1455  CG  LEU A 101       5.781 -32.402   3.289  1.00  0.00      A    C
ATOM   1456  HG  LEU A 101       6.194 -31.393   3.076  1.00  0.00      A    H
ATOM   1457  CD1 LEU A 101       5.141 -32.977   2.000  1.00  0.00      A    C
ATOM   1458 HD11 LEU A 101       5.909 -33.208   1.232  1.00  0.00      A    H
ATOM   1459 HD12 LEU A 101       4.619 -33.918   2.273  1.00  0.00      A    H
ATOM   1460 HD13 LEU A 101       4.404 -32.290   1.529  1.00  0.00      A    H
ATOM   1461  CD2 LEU A 101       4.631 -32.216   4.299  1.00  0.00      A    C
ATOM   1462 HD21 LEU A 101       4.444 -33.265   4.613  1.00  0.00      A    H
ATOM   1463 HD22 LEU A 101       4.922 -31.608   5.182  1.00  0.00      A    H
ATOM   1464 HD23 LEU A 101       3.725 -31.831   3.784  1.00  0.00      A    H
ATOM   1465  C   LEU A 101       8.846 -32.248   2.662  1.00  0.00      A    C
ATOM   1466  O   LEU A 101       9.391 -31.712   3.614  1.00  0.00      A    O
ATOM   1467  N   HSE A 102       9.083 -31.810   1.445  1.00  0.00      A    N
ATOM   1468  HN  HSE A 102       8.736 -32.262   0.627  1.00  0.00      A    H
ATOM   1469  CA  HSE A 102      10.058 -30.685   1.265  1.00  0.00      A    C
ATOM   1470  HA  HSE A 102      10.713 -30.444   2.089  1.00  0.00      A    H
ATOM   1471  CB  HSE A 102      10.981 -30.845   0.036  1.00  0.00      A    C
ATOM   1472  HB1 HSE A 102      10.324 -31.085  -0.828  1.00  0.00      A    H
ATOM   1473  HB2 HSE A 102      11.552 -29.909  -0.147  1.00  0.00      A    H
ATOM   1474  ND1 HSE A 102      12.944 -31.826   0.988  1.00  0.00      A    N
ATOM   1475  CG  HSE A 102      11.874 -31.999   0.140  1.00  0.00      A    C
ATOM   1476  CE1 HSE A 102      13.601 -32.933   1.033  1.00  0.00      A    C
ATOM   1477  HE1 HSE A 102      14.444 -33.029   1.717  1.00  0.00      A    H
ATOM   1478  NE2 HSE A 102      13.018 -33.873   0.228  1.00  0.00      A    N
ATOM   1479  HE2 HSE A 102      13.222 -34.849   0.310  1.00  0.00      A    H
ATOM   1480  CD2 HSE A 102      11.951 -33.228  -0.391  1.00  0.00      A    C
ATOM   1481  HD2 HSE A 102      11.343 -33.656  -1.178  1.00  0.00      A    H
ATOM   1482  C   HSE A 102       9.148 -29.423   1.017  1.00  0.00      A    C
ATOM   1483  O   HSE A 102       7.930 -29.607   0.950  1.00  0.00      A    O
ATOM   1484  N   ILE A 103       9.651 -28.177   0.827  1.00  0.00      A    N
ATOM   1485  HN  ILE A 103      10.622 -27.954   0.788  1.00  0.00      A    H
ATOM   1486  CA  ILE A 103       8.765 -27.032   0.611  1.00  0.00      A    C
ATOM   1487  HA  ILE A 103       7.783 -27.140   1.047  1.00  0.00      A    H
ATOM   1488  CB  ILE A 103       9.191 -25.767   1.334  1.00  0.00      A    C
ATOM   1489  HB  ILE A 103      10.064 -25.247   0.883  1.00  0.00      A    H
ATOM   1490  CG2 ILE A 103       7.958 -24.780   1.152  1.00  0.00      A    C
ATOM   1491 HG21 ILE A 103       8.188 -23.738   1.460  1.00  0.00      A    H
ATOM   1492 HG22 ILE A 103       7.714 -24.703   0.071  1.00  0.00      A    H
ATOM   1493 HG23 ILE A 103       7.053 -25.183   1.656  1.00  0.00      A    H
ATOM   1494  CG1 ILE A 103       9.498 -26.011   2.835  1.00  0.00      A    C
ATOM   1495 HG11 ILE A 103       8.567 -26.333   3.348  1.00  0.00      A    H
ATOM   1496 HG12 ILE A 103      10.177 -26.878   2.983  1.00  0.00      A    H
ATOM   1497  CD  ILE A 103      10.092 -24.781   3.516  1.00  0.00      A    C
ATOM   1498  HD1 ILE A 103      10.839 -24.228   2.907  1.00  0.00      A    H
ATOM   1499  HD2 ILE A 103       9.260 -24.083   3.749  1.00  0.00      A    H
ATOM   1500  HD3 ILE A 103      10.484 -25.106   4.504  1.00  0.00      A    H
ATOM   1501  C   ILE A 103       8.536 -26.814  -0.833  1.00  0.00      A    C
ATOM   1502  O   ILE A 103       7.367 -26.864  -1.396  1.00  0.00      A    O
ATOM   1503  N   TYR A 104       9.676 -26.709  -1.521  1.00  0.00      A    N
ATOM   1504  HN  TYR A 104      10.534 -26.416  -1.107  1.00  0.00      A    H
ATOM   1505  CA  TYR A 104       9.718 -26.816  -2.973  1.00  0.00      A    C
ATOM   1506  HA  TYR A 104       9.058 -26.064  -3.380  1.00  0.00      A    H
ATOM   1507  CB  TYR A 104      11.102 -26.360  -3.397  1.00  0.00      A    C
ATOM   1508  HB1 TYR A 104      11.275 -25.326  -3.027  1.00  0.00      A    H
ATOM   1509  HB2 TYR A 104      11.892 -26.993  -2.939  1.00  0.00      A    H
ATOM   1510  CG  TYR A 104      11.349 -26.406  -4.912  1.00  0.00      A    C
ATOM   1511  CD1 TYR A 104      10.863 -25.401  -5.820  1.00  0.00      A    C
ATOM   1512  HD1 TYR A 104      10.407 -24.593  -5.268  1.00  0.00      A    H
ATOM   1513  CE1 TYR A 104      11.139 -25.477  -7.156  1.00  0.00      A    C
ATOM   1514  HE1 TYR A 104      10.833 -24.683  -7.822  1.00  0.00      A    H
ATOM   1515  CZ  TYR A 104      11.784 -26.591  -7.715  1.00  0.00      A    C
ATOM   1516  OH  TYR A 104      12.040 -26.781  -9.124  1.00  0.00      A    O
ATOM   1517  HH  TYR A 104      12.498 -27.612  -9.266  1.00  0.00      A    H
ATOM   1518  CD2 TYR A 104      12.044 -27.453  -5.511  1.00  0.00      A    C
ATOM   1519  HD2 TYR A 104      12.511 -28.104  -4.786  1.00  0.00      A    H
ATOM   1520  CE2 TYR A 104      12.360 -27.521  -6.883  1.00  0.00      A    C
ATOM   1521  HE2 TYR A 104      12.878 -28.300  -7.423  1.00  0.00      A    H
ATOM   1522  C   TYR A 104       9.301 -28.219  -3.621  1.00  0.00      A    C
ATOM   1523  O   TYR A 104       9.615 -29.272  -3.056  1.00  0.00      A    O
ATOM   1524  N   SER A 105       8.398 -28.110  -4.684  1.00  0.00      A    N
ATOM   1525  HN  SER A 105       8.232 -27.167  -4.963  1.00  0.00      A    H
ATOM   1526  CA  SER A 105       7.769 -29.224  -5.457  1.00  0.00      A    C
ATOM   1527  HA  SER A 105       7.518 -28.857  -6.441  1.00  0.00      A    H
ATOM   1528  CB  SER A 105       8.740 -30.512  -5.753  1.00  0.00      A    C
ATOM   1529  HB1 SER A 105       8.250 -31.091  -6.564  1.00  0.00      A    H
ATOM   1530  HB2 SER A 105       9.756 -30.284  -6.139  1.00  0.00      A    H
ATOM   1531  OG  SER A 105       8.785 -31.382  -4.588  1.00  0.00      A    O
ATOM   1532  HG1 SER A 105       9.223 -30.842  -3.927  1.00  0.00      A    H
ATOM   1533  C   SER A 105       6.501 -29.657  -4.762  1.00  0.00      A    C
ATOM   1534  O   SER A 105       5.730 -30.287  -5.489  1.00  0.00      A    O
ATOM   1535  N   CYS A 106       6.227 -29.204  -3.530  1.00  0.00      A    N
ATOM   1536  HN  CYS A 106       6.814 -28.571  -3.030  1.00  0.00      A    H
ATOM   1537  CA  CYS A 106       5.135 -29.716  -2.725  1.00  0.00      A    C
ATOM   1538  HA  CYS A 106       4.760 -30.623  -3.174  1.00  0.00      A    H
ATOM   1539  CB  CYS A 106       5.627 -29.990  -1.366  1.00  0.00      A    C
ATOM   1540  HB1 CYS A 106       6.222 -29.166  -0.916  1.00  0.00      A    H
ATOM   1541  HB2 CYS A 106       4.833 -30.135  -0.603  1.00  0.00      A    H
ATOM   1542  SG  CYS A 106       6.910 -31.400  -1.431  1.00  0.00      A    S
ATOM   1543  HG1 CYS A 106       7.922 -30.550  -1.530  1.00  0.00      A    H
ATOM   1544  C   CYS A 106       4.068 -28.611  -2.559  1.00  0.00      A    C
ATOM   1545  O   CYS A 106       2.919 -28.911  -2.293  1.00  0.00      A    O
ATOM   1546  N   PHE A 107       4.376 -27.320  -2.704  1.00  0.00      A    N
ATOM   1547  HN  PHE A 107       5.304 -27.007  -2.889  1.00  0.00      A    H
ATOM   1548  CA  PHE A 107       3.449 -26.241  -2.518  1.00  0.00      A    C
ATOM   1549  HA  PHE A 107       2.997 -26.312  -1.539  1.00  0.00      A    H
ATOM   1550  CB  PHE A 107       4.312 -24.909  -2.542  1.00  0.00      A    C
ATOM   1551  HB1 PHE A 107       5.226 -25.102  -1.941  1.00  0.00      A    H
ATOM   1552  HB2 PHE A 107       4.609 -24.699  -3.592  1.00  0.00      A    H
ATOM   1553  CG  PHE A 107       3.689 -23.665  -1.791  1.00  0.00      A    C
ATOM   1554  CD1 PHE A 107       2.768 -22.880  -2.453  1.00  0.00      A    C
ATOM   1555  HD1 PHE A 107       2.532 -23.140  -3.475  1.00  0.00      A    H
ATOM   1556  CE1 PHE A 107       1.896 -21.992  -1.748  1.00  0.00      A    C
ATOM   1557  HE1 PHE A 107       1.088 -21.532  -2.297  1.00  0.00      A    H
ATOM   1558  CZ  PHE A 107       2.252 -21.646  -0.402  1.00  0.00      A    C
ATOM   1559  HZ  PHE A 107       1.698 -20.870   0.106  1.00  0.00      A    H
ATOM   1560  CD2 PHE A 107       3.920 -23.370  -0.436  1.00  0.00      A    C
ATOM   1561  HD2 PHE A 107       4.632 -23.867   0.207  1.00  0.00      A    H
ATOM   1562  CE2 PHE A 107       3.287 -22.306   0.223  1.00  0.00      A    C
ATOM   1563  HE2 PHE A 107       3.444 -22.057   1.262  1.00  0.00      A    H
ATOM   1564  C   PHE A 107       2.383 -26.120  -3.595  1.00  0.00      A    C
ATOM   1565  O   PHE A 107       2.580 -26.297  -4.767  1.00  0.00      A    O
ATOM   1566  N   GLN A 108       1.169 -25.797  -3.112  1.00  0.00      A    N
ATOM   1567  HN  GLN A 108       1.099 -25.770  -2.118  1.00  0.00      A    H
ATOM   1568  CA  GLN A 108      -0.034 -25.471  -3.893  1.00  0.00      A    C
ATOM   1569  HA  GLN A 108      -0.295 -26.456  -4.250  1.00  0.00      A    H
ATOM   1570  CB  GLN A 108      -1.185 -24.993  -2.952  1.00  0.00      A    C
ATOM   1571  HB1 GLN A 108      -1.255 -25.715  -2.111  1.00  0.00      A    H
ATOM   1572  HB2 GLN A 108      -0.899 -24.110  -2.343  1.00  0.00      A    H
ATOM   1573  CG  GLN A 108      -2.595 -24.769  -3.449  1.00  0.00      A    C
ATOM   1574  HG1 GLN A 108      -2.610 -24.067  -4.310  1.00  0.00      A    H
ATOM   1575  HG2 GLN A 108      -3.021 -25.662  -3.954  1.00  0.00      A    H
ATOM   1576  CD  GLN A 108      -3.487 -24.179  -2.366  1.00  0.00      A    C
ATOM   1577  OE1 GLN A 108      -3.906 -22.996  -2.385  1.00  0.00      A    O
ATOM   1578  NE2 GLN A 108      -3.719 -24.982  -1.329  1.00  0.00      A    N
ATOM   1579 HE21 GLN A 108      -4.412 -24.519  -0.776  1.00  0.00      A    H
ATOM   1580 HE22 GLN A 108      -3.444 -25.942  -1.383  1.00  0.00      A    H
ATOM   1581  C   GLN A 108       0.084 -24.417  -5.052  1.00  0.00      A    C
ATOM   1582  O   GLN A 108       0.495 -23.304  -4.873  1.00  0.00      A    O
ATOM   1583  N   GLU A 109      -0.440 -24.887  -6.200  1.00  0.00      A    N
ATOM   1584  HN  GLU A 109      -0.824 -25.802  -6.292  1.00  0.00      A    H
ATOM   1585  CA  GLU A 109      -0.503 -24.145  -7.404  1.00  0.00      A    C
ATOM   1586  HA  GLU A 109       0.377 -23.536  -7.548  1.00  0.00      A    H
ATOM   1587  CB  GLU A 109      -0.430 -25.135  -8.577  1.00  0.00      A    C
ATOM   1588  HB1 GLU A 109      -0.037 -24.548  -9.435  1.00  0.00      A    H
ATOM   1589  HB2 GLU A 109       0.343 -25.913  -8.399  1.00  0.00      A    H
ATOM   1590  CG  GLU A 109      -1.674 -25.891  -8.893  1.00  0.00      A    C
ATOM   1591  HG1 GLU A 109      -2.598 -25.275  -8.862  1.00  0.00      A    H
ATOM   1592  HG2 GLU A 109      -1.680 -26.349  -9.905  1.00  0.00      A    H
ATOM   1593  CD  GLU A 109      -1.835 -27.012  -7.875  1.00  0.00      A    C
ATOM   1594  OE1 GLU A 109      -0.964 -27.903  -7.778  1.00  0.00      A    O
ATOM   1595  OE2 GLU A 109      -2.904 -26.966  -7.237  1.00  0.00      A    O
ATOM   1596  C   GLU A 109      -1.575 -23.075  -7.569  1.00  0.00      A    C
ATOM   1597  O   GLU A 109      -1.472 -22.055  -8.308  1.00  0.00      A    O
ATOM   1598  N   GLU A 110      -2.679 -23.291  -6.863  1.00  0.00      A    N
ATOM   1599  HN  GLU A 110      -2.759 -24.204  -6.470  1.00  0.00      A    H
ATOM   1600  CA  GLU A 110      -3.729 -22.248  -6.754  1.00  0.00      A    C
ATOM   1601  HA  GLU A 110      -4.106 -22.101  -7.755  1.00  0.00      A    H
ATOM   1602  CB  GLU A 110      -4.982 -22.789  -5.929  1.00  0.00      A    C
ATOM   1603  HB1 GLU A 110      -4.675 -23.066  -4.898  1.00  0.00      A    H
ATOM   1604  HB2 GLU A 110      -5.728 -21.997  -5.702  1.00  0.00      A    H
ATOM   1605  CG  GLU A 110      -5.633 -24.041  -6.490  1.00  0.00      A    C
ATOM   1606  HG1 GLU A 110      -5.807 -23.896  -7.577  1.00  0.00      A    H
ATOM   1607  HG2 GLU A 110      -5.042 -24.948  -6.237  1.00  0.00      A    H
ATOM   1608  CD  GLU A 110      -7.064 -24.331  -6.007  1.00  0.00      A    C
ATOM   1609  OE1 GLU A 110      -7.924 -23.556  -6.395  1.00  0.00      A    O
ATOM   1610  OE2 GLU A 110      -7.300 -25.397  -5.361  1.00  0.00      A    O
ATOM   1611  C   GLU A 110      -3.396 -20.909  -6.120  1.00  0.00      A    C
ATOM   1612  O   GLU A 110      -3.155 -19.999  -6.885  1.00  0.00      A    O
ATOM   1613  N   LYS A 111      -3.211 -20.824  -4.830  1.00  0.00      A    N
ATOM   1614  HN  LYS A 111      -3.291 -21.705  -4.370  1.00  0.00      A    H
ATOM   1615  CA  LYS A 111      -3.043 -19.601  -4.016  1.00  0.00      A    C
ATOM   1616  HA  LYS A 111      -4.032 -19.171  -4.069  1.00  0.00      A    H
ATOM   1617  CB  LYS A 111      -3.030 -19.815  -2.503  1.00  0.00      A    C
ATOM   1618  HB1 LYS A 111      -3.946 -20.383  -2.232  1.00  0.00      A    H
ATOM   1619  HB2 LYS A 111      -2.217 -20.524  -2.238  1.00  0.00      A    H
ATOM   1620  CG  LYS A 111      -2.832 -18.640  -1.640  1.00  0.00      A    C
ATOM   1621  HG1 LYS A 111      -1.758 -18.364  -1.705  1.00  0.00      A    H
ATOM   1622  HG2 LYS A 111      -3.381 -17.729  -1.960  1.00  0.00      A    H
ATOM   1623  CD  LYS A 111      -3.225 -19.042  -0.199  1.00  0.00      A    C
ATOM   1624  HD1 LYS A 111      -2.829 -20.025   0.135  1.00  0.00      A    H
ATOM   1625  HD2 LYS A 111      -2.883 -18.329   0.581  1.00  0.00      A    H
ATOM   1626  CE  LYS A 111      -4.745 -19.245   0.035  1.00  0.00      A    C
ATOM   1627  HE1 LYS A 111      -5.139 -20.164  -0.449  1.00  0.00      A    H
ATOM   1628  HE2 LYS A 111      -4.942 -19.350   1.123  1.00  0.00      A    H
ATOM   1629  NZ  LYS A 111      -5.481 -18.074  -0.344  1.00  0.00      A    N
ATOM   1630  HZ1 LYS A 111      -5.018 -17.212   0.010  1.00  0.00      A    H
ATOM   1631  HZ2 LYS A 111      -5.475 -17.987  -1.380  1.00  0.00      A    H
ATOM   1632  HZ3 LYS A 111      -6.433 -17.971   0.061  1.00  0.00      A    H
ATOM   1633  C   LYS A 111      -1.943 -18.636  -4.552  1.00  0.00      A    C
ATOM   1634  O   LYS A 111      -0.788 -18.992  -4.722  1.00  0.00      A    O
ATOM   1635  N   LYS A 112      -2.348 -17.408  -4.886  1.00  0.00      A    N
ATOM   1636  HN  LYS A 112      -3.233 -17.112  -4.534  1.00  0.00      A    H
ATOM   1637  CA  LYS A 112      -1.561 -16.378  -5.505  1.00  0.00      A    C
ATOM   1638  HA  LYS A 112      -0.696 -16.888  -5.904  1.00  0.00      A    H
ATOM   1639  CB  LYS A 112      -2.363 -15.622  -6.520  1.00  0.00      A    C
ATOM   1640  HB1 LYS A 112      -3.125 -15.063  -5.937  1.00  0.00      A    H
ATOM   1641  HB2 LYS A 112      -1.759 -14.875  -7.078  1.00  0.00      A    H
ATOM   1642  CG  LYS A 112      -3.031 -16.516  -7.504  1.00  0.00      A    C
ATOM   1643  HG1 LYS A 112      -2.289 -17.316  -7.707  1.00  0.00      A    H
ATOM   1644  HG2 LYS A 112      -3.923 -16.951  -7.005  1.00  0.00      A    H
ATOM   1645  CD  LYS A 112      -3.586 -15.806  -8.768  1.00  0.00      A    C
ATOM   1646  HD1 LYS A 112      -4.215 -14.904  -8.607  1.00  0.00      A    H
ATOM   1647  HD2 LYS A 112      -2.703 -15.325  -9.242  1.00  0.00      A    H
ATOM   1648  CE  LYS A 112      -4.173 -16.742  -9.805  1.00  0.00      A    C
ATOM   1649  HE1 LYS A 112      -3.471 -17.592  -9.949  1.00  0.00      A    H
ATOM   1650  HE2 LYS A 112      -5.102 -17.154  -9.356  1.00  0.00      A    H
ATOM   1651  NZ  LYS A 112      -4.564 -15.924 -11.014  1.00  0.00      A    N
ATOM   1652  HZ1 LYS A 112      -3.699 -15.459 -11.355  1.00  0.00      A    H
ATOM   1653  HZ2 LYS A 112      -5.175 -16.455 -11.668  1.00  0.00      A    H
ATOM   1654  HZ3 LYS A 112      -5.103 -15.150 -10.576  1.00  0.00      A    H
ATOM   1655  C   LYS A 112      -1.045 -15.496  -4.423  1.00  0.00      A    C
ATOM   1656  O   LYS A 112      -1.426 -14.362  -4.242  1.00  0.00      A    O
ATOM   1657  N   VAL A 113      -0.178 -16.118  -3.612  1.00  0.00      A    N
ATOM   1658  HN  VAL A 113      -0.019 -17.095  -3.732  1.00  0.00      A    H
ATOM   1659  CA  VAL A 113       0.501 -15.464  -2.524  1.00  0.00      A    C
ATOM   1660  HA  VAL A 113      -0.289 -14.929  -2.017  1.00  0.00      A    H
ATOM   1661  CB  VAL A 113       1.091 -16.345  -1.408  1.00  0.00      A    C
ATOM   1662  HB  VAL A 113       0.209 -16.932  -1.073  1.00  0.00      A    H
ATOM   1663  CG1 VAL A 113       2.119 -17.336  -2.011  1.00  0.00      A    C
ATOM   1664 HG11 VAL A 113       3.057 -16.773  -2.207  1.00  0.00      A    H
ATOM   1665 HG12 VAL A 113       2.452 -18.087  -1.263  1.00  0.00      A    H
ATOM   1666 HG13 VAL A 113       1.823 -17.820  -2.966  1.00  0.00      A    H
ATOM   1667  CG2 VAL A 113       1.702 -15.702  -0.191  1.00  0.00      A    C
ATOM   1668 HG21 VAL A 113       0.994 -14.946   0.210  1.00  0.00      A    H
ATOM   1669 HG22 VAL A 113       2.079 -16.450   0.539  1.00  0.00      A    H
ATOM   1670 HG23 VAL A 113       2.612 -15.223  -0.614  1.00  0.00      A    H
ATOM   1671  C   VAL A 113       1.514 -14.487  -2.910  1.00  0.00      A    C
ATOM   1672  O   VAL A 113       2.448 -14.822  -3.659  1.00  0.00      A    O
ATOM   1673  N   VAL A 114       1.381 -13.216  -2.558  1.00  0.00      A    N
ATOM   1674  HN  VAL A 114       0.574 -12.894  -2.069  1.00  0.00      A    H
ATOM   1675  CA  VAL A 114       2.484 -12.287  -2.895  1.00  0.00      A    C
ATOM   1676  HA  VAL A 114       3.088 -12.772  -3.648  1.00  0.00      A    H
ATOM   1677  CB  VAL A 114       1.858 -10.994  -3.415  1.00  0.00      A    C
ATOM   1678  HB  VAL A 114       1.255 -10.487  -2.632  1.00  0.00      A    H
ATOM   1679  CG1 VAL A 114       3.010 -10.078  -3.902  1.00  0.00      A    C
ATOM   1680 HG11 VAL A 114       2.491  -9.321  -4.529  1.00  0.00      A    H
ATOM   1681 HG12 VAL A 114       3.577  -9.569  -3.094  1.00  0.00      A    H
ATOM   1682 HG13 VAL A 114       3.781 -10.567  -4.535  1.00  0.00      A    H
ATOM   1683  CG2 VAL A 114       0.884 -11.284  -4.589  1.00  0.00      A    C
ATOM   1684 HG21 VAL A 114       0.003 -11.910  -4.331  1.00  0.00      A    H
ATOM   1685 HG22 VAL A 114       0.406 -10.318  -4.857  1.00  0.00      A    H
ATOM   1686 HG23 VAL A 114       1.458 -11.676  -5.455  1.00  0.00      A    H
ATOM   1687  C   VAL A 114       3.487 -12.048  -1.722  1.00  0.00      A    C
ATOM   1688  O   VAL A 114       3.233 -11.438  -0.743  1.00  0.00      A    O
ATOM   1689  N   THR A 115       4.660 -12.754  -1.886  1.00  0.00      A    N
ATOM   1690  HN  THR A 115       4.823 -13.349  -2.670  1.00  0.00      A    H
ATOM   1691  CA  THR A 115       5.832 -12.575  -1.055  1.00  0.00      A    C
ATOM   1692  HA  THR A 115       5.443 -12.459  -0.055  1.00  0.00      A    H
ATOM   1693  CB  THR A 115       6.925 -13.713  -1.193  1.00  0.00      A    C
ATOM   1694  HB  THR A 115       7.780 -13.704  -0.483  1.00  0.00      A    H
ATOM   1695  OG1 THR A 115       7.510 -13.935  -2.455  1.00  0.00      A    O
ATOM   1696  HG1 THR A 115       8.449 -13.758  -2.355  1.00  0.00      A    H
ATOM   1697  CG2 THR A 115       6.114 -15.042  -0.853  1.00  0.00      A    C
ATOM   1698 HG21 THR A 115       5.494 -15.317  -1.733  1.00  0.00      A    H
ATOM   1699 HG22 THR A 115       6.791 -15.905  -0.676  1.00  0.00      A    H
ATOM   1700 HG23 THR A 115       5.448 -14.960   0.032  1.00  0.00      A    H
ATOM   1701  C   THR A 115       6.443 -11.312  -1.533  1.00  0.00      A    C
ATOM   1702  O   THR A 115       6.342 -11.053  -2.718  1.00  0.00      A    O
ATOM   1703  N   ILE A 116       7.172 -10.587  -0.711  1.00  0.00      A    N
ATOM   1704  HN  ILE A 116       7.419 -10.847   0.220  1.00  0.00      A    H
ATOM   1705  CA  ILE A 116       7.780  -9.312  -1.041  1.00  0.00      A    C
ATOM   1706  HA  ILE A 116       7.601  -9.010  -2.063  1.00  0.00      A    H
ATOM   1707  CB  ILE A 116       7.330  -8.104  -0.144  1.00  0.00      A    C
ATOM   1708  HB  ILE A 116       7.298  -8.573   0.863  1.00  0.00      A    H
ATOM   1709  CG2 ILE A 116       8.156  -6.887  -0.190  1.00  0.00      A    C
ATOM   1710 HG21 ILE A 116       7.745  -6.133   0.514  1.00  0.00      A    H
ATOM   1711 HG22 ILE A 116       9.195  -7.018   0.183  1.00  0.00      A    H
ATOM   1712 HG23 ILE A 116       8.103  -6.505  -1.232  1.00  0.00      A    H
ATOM   1713  CG1 ILE A 116       5.850  -7.809  -0.498  1.00  0.00      A    C
ATOM   1714 HG11 ILE A 116       5.314  -8.782  -0.515  1.00  0.00      A    H
ATOM   1715 HG12 ILE A 116       5.322  -7.238   0.296  1.00  0.00      A    H
ATOM   1716  CD  ILE A 116       5.587  -7.154  -1.897  1.00  0.00      A    C
ATOM   1717  HD1 ILE A 116       4.555  -7.112  -2.306  1.00  0.00      A    H
ATOM   1718  HD2 ILE A 116       6.001  -6.125  -1.826  1.00  0.00      A    H
ATOM   1719  HD3 ILE A 116       6.259  -7.594  -2.664  1.00  0.00      A    H
ATOM   1720  C   ILE A 116       9.238  -9.487  -0.896  1.00  0.00      A    C
ATOM   1721  O   ILE A 116       9.656 -10.096   0.083  1.00  0.00      A    O
ATOM   1722  N   ASP A 117      10.008  -8.864  -1.774  1.00  0.00      A    N
ATOM   1723  HN  ASP A 117       9.662  -8.187  -2.420  1.00  0.00      A    H
ATOM   1724  CA  ASP A 117      11.478  -9.030  -1.720  1.00  0.00      A    C
ATOM   1725  HA  ASP A 117      11.729 -10.010  -1.343  1.00  0.00      A    H
ATOM   1726  CB  ASP A 117      12.038  -8.725  -3.104  1.00  0.00      A    C
ATOM   1727  HB1 ASP A 117      11.366  -7.966  -3.558  1.00  0.00      A    H
ATOM   1728  HB2 ASP A 117      13.079  -8.343  -3.164  1.00  0.00      A    H
ATOM   1729  CG  ASP A 117      12.046  -9.974  -3.926  1.00  0.00      A    C
ATOM   1730  OD1 ASP A 117      12.783 -10.913  -3.631  1.00  0.00      A    O
ATOM   1731  OD2 ASP A 117      11.249 -10.016  -4.904  1.00  0.00      A    O
ATOM   1732  C   ASP A 117      12.102  -8.256  -0.555  1.00  0.00      A    C
ATOM   1733  O   ASP A 117      12.831  -8.785   0.284  1.00  0.00      A    O
ATOM   1734  N   GLY A 118      11.880  -6.900  -0.579  1.00  0.00      A    N
ATOM   1735  HN  GLY A 118      11.378  -6.533  -1.358  1.00  0.00      A    H
ATOM   1736  CA  GLY A 118      12.248  -5.979   0.516  1.00  0.00      A    C
ATOM   1737  HA1 GLY A 118      11.891  -6.281   1.489  1.00  0.00      A    H
ATOM   1738  HA2 GLY A 118      13.308  -5.822   0.381  1.00  0.00      A    H
ATOM   1739  C   GLY A 118      11.676  -4.658   0.297  1.00  0.00      A    C
ATOM   1740  O   GLY A 118      10.591  -4.581  -0.230  1.00  0.00      A    O
ATOM   1741  N   TYR A 119      12.293  -3.570   0.652  1.00  0.00      A    N
ATOM   1742  HN  TYR A 119      13.209  -3.722   1.015  1.00  0.00      A    H
ATOM   1743  CA  TYR A 119      11.703  -2.196   0.581  1.00  0.00      A    C
ATOM   1744  HA  TYR A 119      11.006  -2.105  -0.239  1.00  0.00      A    H
ATOM   1745  CB  TYR A 119      10.644  -1.943   1.781  1.00  0.00      A    C
ATOM   1746  HB1 TYR A 119      10.160  -0.943   1.762  1.00  0.00      A    H
ATOM   1747  HB2 TYR A 119       9.810  -2.645   1.568  1.00  0.00      A    H
ATOM   1748  CG  TYR A 119      11.212  -2.273   3.147  1.00  0.00      A    C
ATOM   1749  CD1 TYR A 119      11.888  -1.308   3.904  1.00  0.00      A    C
ATOM   1750  HD1 TYR A 119      11.969  -0.284   3.570  1.00  0.00      A    H
ATOM   1751  CE1 TYR A 119      12.624  -1.633   5.088  1.00  0.00      A    C
ATOM   1752  HE1 TYR A 119      13.255  -0.915   5.591  1.00  0.00      A    H
ATOM   1753  CZ  TYR A 119      12.608  -3.011   5.521  1.00  0.00      A    C
ATOM   1754  OH  TYR A 119      13.434  -3.428   6.577  1.00  0.00      A    O
ATOM   1755  HH  TYR A 119      13.418  -2.816   7.316  1.00  0.00      A    H
ATOM   1756  CD2 TYR A 119      11.162  -3.619   3.701  1.00  0.00      A    C
ATOM   1757  HD2 TYR A 119      10.748  -4.420   3.106  1.00  0.00      A    H
ATOM   1758  CE2 TYR A 119      11.851  -3.926   4.844  1.00  0.00      A    C
ATOM   1759  HE2 TYR A 119      11.878  -4.942   5.209  1.00  0.00      A    H
ATOM   1760  C   TYR A 119      12.728  -1.120   0.550  1.00  0.00      A    C
ATOM   1761  O   TYR A 119      13.921  -1.434   0.853  1.00  0.00      A    O
ATOM   1762  N   GLU A 120      12.265   0.104   0.216  1.00  0.00      A    N
ATOM   1763  HN  GLU A 120      11.312   0.329   0.033  1.00  0.00      A    H
ATOM   1764  CA  GLU A 120      13.151   1.248   0.153  1.00  0.00      A    C
ATOM   1765  HA  GLU A 120      13.845   1.270   0.981  1.00  0.00      A    H
ATOM   1766  CB  GLU A 120      13.943   1.087  -1.148  1.00  0.00      A    C
ATOM   1767  HB1 GLU A 120      14.415   0.082  -1.174  1.00  0.00      A    H
ATOM   1768  HB2 GLU A 120      13.135   1.107  -1.910  1.00  0.00      A    H
ATOM   1769  CG  GLU A 120      15.005   2.114  -1.623  1.00  0.00      A    C
ATOM   1770  HG1 GLU A 120      15.336   1.679  -2.590  1.00  0.00      A    H
ATOM   1771  HG2 GLU A 120      14.526   3.071  -1.921  1.00  0.00      A    H
ATOM   1772  CD  GLU A 120      16.015   2.213  -0.506  1.00  0.00      A    C
ATOM   1773  OE1 GLU A 120      15.795   2.991   0.420  1.00  0.00      A    O
ATOM   1774  OE2 GLU A 120      17.080   1.569  -0.582  1.00  0.00      A    O
ATOM   1775  C   GLU A 120      12.391   2.577   0.224  1.00  0.00      A    C
ATOM   1776  O   GLU A 120      11.170   2.576  -0.076  1.00  0.00      A    O
ATOM   1777  N   ASP A 121      13.082   3.713   0.478  1.00  0.00      A    N
ATOM   1778  HN  ASP A 121      14.078   3.662   0.476  1.00  0.00      A    H
ATOM   1779  CA  ASP A 121      12.538   5.007   0.674  1.00  0.00      A    C
ATOM   1780  HA  ASP A 121      11.477   4.928   0.860  1.00  0.00      A    H
ATOM   1781  CB  ASP A 121      13.201   5.800   1.818  1.00  0.00      A    C
ATOM   1782  HB1 ASP A 121      14.248   6.004   1.505  1.00  0.00      A    H
ATOM   1783  HB2 ASP A 121      12.655   6.759   1.947  1.00  0.00      A    H
ATOM   1784  CG  ASP A 121      13.139   5.003   3.119  1.00  0.00      A    C
ATOM   1785  OD1 ASP A 121      14.222   4.863   3.786  1.00  0.00      A    O
ATOM   1786  OD2 ASP A 121      11.995   4.745   3.611  1.00  0.00      A    O
ATOM   1787  C   ASP A 121      12.630   5.852  -0.578  1.00  0.00      A    C
ATOM   1788  O   ASP A 121      13.461   5.611  -1.471  1.00  0.00      A    O
ATOM   1789  N   VAL A 122      11.752   6.891  -0.691  1.00  0.00      A    N
ATOM   1790  HN  VAL A 122      10.999   7.016  -0.050  1.00  0.00      A    H
ATOM   1791  CA  VAL A 122      11.963   7.996  -1.656  1.00  0.00      A    C
ATOM   1792  HA  VAL A 122      12.650   7.769  -2.458  1.00  0.00      A    H
ATOM   1793  CB  VAL A 122      10.690   8.424  -2.268  1.00  0.00      A    C
ATOM   1794  HB  VAL A 122       9.967   8.633  -1.450  1.00  0.00      A    H
ATOM   1795  CG1 VAL A 122      10.848   9.693  -3.125  1.00  0.00      A    C
ATOM   1796 HG11 VAL A 122      11.739   9.575  -3.777  1.00  0.00      A    H
ATOM   1797 HG12 VAL A 122       9.917   9.810  -3.720  1.00  0.00      A    H
ATOM   1798 HG13 VAL A 122      10.854  10.616  -2.505  1.00  0.00      A    H
ATOM   1799  CG2 VAL A 122      10.097   7.274  -3.097  1.00  0.00      A    C
ATOM   1800 HG21 VAL A 122      10.171   6.282  -2.602  1.00  0.00      A    H
ATOM   1801 HG22 VAL A 122       9.050   7.542  -3.354  1.00  0.00      A    H
ATOM   1802 HG23 VAL A 122      10.712   7.138  -4.012  1.00  0.00      A    H
ATOM   1803  C   VAL A 122      12.609   9.185  -0.879  1.00  0.00      A    C
ATOM   1804  O   VAL A 122      12.314   9.295   0.318  1.00  0.00      A    O
ATOM   1805  N   ASP A 123      13.604   9.812  -1.527  1.00  0.00      A    N
ATOM   1806  HN  ASP A 123      13.735   9.559  -2.482  1.00  0.00      A    H
ATOM   1807  CA  ASP A 123      14.245  10.977  -0.966  1.00  0.00      A    C
ATOM   1808  HA  ASP A 123      14.394  10.716   0.072  1.00  0.00      A    H
ATOM   1809  CB  ASP A 123      15.511  11.223  -1.726  1.00  0.00      A    C
ATOM   1810  HB1 ASP A 123      15.866  10.223  -2.056  1.00  0.00      A    H
ATOM   1811  HB2 ASP A 123      15.461  11.848  -2.643  1.00  0.00      A    H
ATOM   1812  CG  ASP A 123      16.707  11.878  -0.927  1.00  0.00      A    C
ATOM   1813  OD1 ASP A 123      17.925  11.791  -1.270  1.00  0.00      A    O
ATOM   1814  OD2 ASP A 123      16.393  12.355   0.206  1.00  0.00      A    O
ATOM   1815  C   ASP A 123      13.309  12.267  -0.891  1.00  0.00      A    C
ATOM   1816  O   ASP A 123      12.243  12.247  -1.431  1.00  0.00      A    O
ATOM   1817  N   GLU A 124      13.725  13.404  -0.227  1.00  0.00      A    N
ATOM   1818  HN  GLU A 124      14.670  13.393   0.090  1.00  0.00      A    H
ATOM   1819  CA  GLU A 124      12.906  14.579  -0.001  1.00  0.00      A    C
ATOM   1820  HA  GLU A 124      11.954  14.311   0.432  1.00  0.00      A    H
ATOM   1821  CB  GLU A 124      13.588  15.495   1.011  1.00  0.00      A    C
ATOM   1822  HB1 GLU A 124      14.612  15.676   0.620  1.00  0.00      A    H
ATOM   1823  HB2 GLU A 124      13.084  16.485   1.001  1.00  0.00      A    H
ATOM   1824  CG  GLU A 124      13.709  14.877   2.470  1.00  0.00      A    C
ATOM   1825  HG1 GLU A 124      12.761  14.883   3.050  1.00  0.00      A    H
ATOM   1826  HG2 GLU A 124      14.019  13.821   2.320  1.00  0.00      A    H
ATOM   1827  CD  GLU A 124      14.773  15.496   3.372  1.00  0.00      A    C
ATOM   1828  OE1 GLU A 124      14.491  16.484   4.131  1.00  0.00      A    O
ATOM   1829  OE2 GLU A 124      15.932  14.946   3.246  1.00  0.00      A    O
ATOM   1830  C   GLU A 124      12.634  15.507  -1.158  1.00  0.00      A    C
ATOM   1831  O   GLU A 124      11.829  16.380  -1.001  1.00  0.00      A    O
ATOM   1832  N   SER A 125      13.270  15.331  -2.314  1.00  0.00      A    N
ATOM   1833  HN  SER A 125      13.908  14.565  -2.339  1.00  0.00      A    H
ATOM   1834  CA  SER A 125      13.320  16.270  -3.454  1.00  0.00      A    C
ATOM   1835  HA  SER A 125      13.152  17.257  -3.050  1.00  0.00      A    H
ATOM   1836  CB  SER A 125      14.754  16.194  -4.101  1.00  0.00      A    C
ATOM   1837  HB1 SER A 125      14.925  17.150  -4.642  1.00  0.00      A    H
ATOM   1838  HB2 SER A 125      15.546  16.143  -3.325  1.00  0.00      A    H
ATOM   1839  OG  SER A 125      14.866  15.155  -5.105  1.00  0.00      A    O
ATOM   1840  HG1 SER A 125      15.743  15.240  -5.484  1.00  0.00      A    H
ATOM   1841  C   SER A 125      12.199  16.022  -4.446  1.00  0.00      A    C
ATOM   1842  O   SER A 125      11.523  14.982  -4.477  1.00  0.00      A    O
ATOM   1843  N   ASP A 126      11.916  17.014  -5.325  1.00  0.00      A    N
ATOM   1844  HN  ASP A 126      12.485  17.832  -5.361  1.00  0.00      A    H
ATOM   1845  CA  ASP A 126      10.831  17.010  -6.302  1.00  0.00      A    C
ATOM   1846  HA  ASP A 126       9.999  16.570  -5.772  1.00  0.00      A    H
ATOM   1847  CB  ASP A 126      10.738  18.346  -6.974  1.00  0.00      A    C
ATOM   1848  HB1 ASP A 126      11.743  18.672  -7.316  1.00  0.00      A    H
ATOM   1849  HB2 ASP A 126      10.009  18.251  -7.807  1.00  0.00      A    H
ATOM   1850  CG  ASP A 126      10.306  19.474  -6.030  1.00  0.00      A    C
ATOM   1851  OD1 ASP A 126       9.111  19.894  -6.195  1.00  0.00      A    O
ATOM   1852  OD2 ASP A 126      11.119  20.039  -5.288  1.00  0.00      A    O
ATOM   1853  C   ASP A 126      11.187  15.885  -7.341  1.00  0.00      A    C
ATOM   1854  O   ASP A 126      10.446  14.896  -7.463  1.00  0.00      A    O
ATOM   1855  N   SER A 127      12.367  15.960  -7.929  1.00  0.00      A    N
ATOM   1856  HN  SER A 127      12.960  16.720  -7.677  1.00  0.00      A    H
ATOM   1857  CA  SER A 127      12.872  14.946  -8.793  1.00  0.00      A    C
ATOM   1858  HA  SER A 127      12.411  15.025  -9.766  1.00  0.00      A    H
ATOM   1859  CB  SER A 127      14.391  15.348  -8.927  1.00  0.00      A    C
ATOM   1860  HB1 SER A 127      14.369  16.420  -9.219  1.00  0.00      A    H
ATOM   1861  HB2 SER A 127      14.860  15.209  -7.930  1.00  0.00      A    H
ATOM   1862  OG  SER A 127      15.033  14.510  -9.972  1.00  0.00      A    O
ATOM   1863  HG1 SER A 127      14.472  14.512 -10.751  1.00  0.00      A    H
ATOM   1864  C   SER A 127      12.803  13.465  -8.350  1.00  0.00      A    C
ATOM   1865  O   SER A 127      12.145  12.650  -8.987  1.00  0.00      A    O
ATOM   1866  N   ALA A 128      13.313  13.199  -7.098  1.00  0.00      A    N
ATOM   1867  HN  ALA A 128      13.579  13.926  -6.471  1.00  0.00      A    H
ATOM   1868  CA  ALA A 128      13.332  11.869  -6.500  1.00  0.00      A    C
ATOM   1869  HA  ALA A 128      14.086  11.225  -6.929  1.00  0.00      A    H
ATOM   1870  CB  ALA A 128      13.569  12.135  -4.999  1.00  0.00      A    C
ATOM   1871  HB1 ALA A 128      13.744  11.148  -4.519  1.00  0.00      A    H
ATOM   1872  HB2 ALA A 128      14.381  12.859  -4.774  1.00  0.00      A    H
ATOM   1873  HB3 ALA A 128      12.675  12.634  -4.569  1.00  0.00      A    H
ATOM   1874  C   ALA A 128      11.985  11.154  -6.698  1.00  0.00      A    C
ATOM   1875  O   ALA A 128      11.944   9.999  -6.944  1.00  0.00      A    O
ATOM   1876  N   LEU A 129      10.900  11.964  -6.405  1.00  0.00      A    N
ATOM   1877  HN  LEU A 129      10.994  12.950  -6.289  1.00  0.00      A    H
ATOM   1878  CA  LEU A 129       9.525  11.599  -6.323  1.00  0.00      A    C
ATOM   1879  HA  LEU A 129       9.538  10.643  -5.821  1.00  0.00      A    H
ATOM   1880  CB  LEU A 129       8.705  12.492  -5.349  1.00  0.00      A    C
ATOM   1881  HB1 LEU A 129       9.345  12.619  -4.450  1.00  0.00      A    H
ATOM   1882  HB2 LEU A 129       8.532  13.514  -5.749  1.00  0.00      A    H
ATOM   1883  CG  LEU A 129       7.312  11.983  -4.973  1.00  0.00      A    C
ATOM   1884  HG  LEU A 129       6.816  11.938  -5.966  1.00  0.00      A    H
ATOM   1885  CD1 LEU A 129       7.339  10.650  -4.317  1.00  0.00      A    C
ATOM   1886 HD11 LEU A 129       7.647   9.846  -5.020  1.00  0.00      A    H
ATOM   1887 HD12 LEU A 129       8.009  10.802  -3.445  1.00  0.00      A    H
ATOM   1888 HD13 LEU A 129       6.298  10.394  -4.025  1.00  0.00      A    H
ATOM   1889  CD2 LEU A 129       6.522  13.025  -4.132  1.00  0.00      A    C
ATOM   1890 HD21 LEU A 129       5.450  12.941  -4.414  1.00  0.00      A    H
ATOM   1891 HD22 LEU A 129       6.675  12.771  -3.062  1.00  0.00      A    H
ATOM   1892 HD23 LEU A 129       6.769  14.064  -4.437  1.00  0.00      A    H
ATOM   1893  C   LEU A 129       8.863  11.554  -7.758  1.00  0.00      A    C
ATOM   1894  O   LEU A 129       8.123  10.635  -8.057  1.00  0.00      A    O
ATOM   1895  N   LEU A 130       9.205  12.398  -8.667  1.00  0.00      A    N
ATOM   1896  HN  LEU A 130       9.765  13.197  -8.462  1.00  0.00      A    H
ATOM   1897  CA  LEU A 130       8.820  12.361 -10.085  1.00  0.00      A    C
ATOM   1898  HA  LEU A 130       7.749  12.235 -10.043  1.00  0.00      A    H
ATOM   1899  CB  LEU A 130       9.317  13.522 -10.904  1.00  0.00      A    C
ATOM   1900  HB1 LEU A 130      10.416  13.559 -10.748  1.00  0.00      A    H
ATOM   1901  HB2 LEU A 130       9.025  13.341 -11.961  1.00  0.00      A    H
ATOM   1902  CG  LEU A 130       8.832  14.920 -10.531  1.00  0.00      A    C
ATOM   1903  HG  LEU A 130       9.183  15.197  -9.514  1.00  0.00      A    H
ATOM   1904  CD1 LEU A 130       9.532  15.853 -11.488  1.00  0.00      A    C
ATOM   1905 HD11 LEU A 130      10.481  16.119 -10.975  1.00  0.00      A    H
ATOM   1906 HD12 LEU A 130       9.810  15.443 -12.483  1.00  0.00      A    H
ATOM   1907 HD13 LEU A 130       9.050  16.834 -11.690  1.00  0.00      A    H
ATOM   1908  CD2 LEU A 130       7.320  15.028 -10.659  1.00  0.00      A    C
ATOM   1909 HD21 LEU A 130       7.081  14.594 -11.653  1.00  0.00      A    H
ATOM   1910 HD22 LEU A 130       6.849  14.352  -9.913  1.00  0.00      A    H
ATOM   1911 HD23 LEU A 130       6.864  16.030 -10.508  1.00  0.00      A    H
ATOM   1912  C   LEU A 130       9.290  11.164 -10.809  1.00  0.00      A    C
ATOM   1913  O   LEU A 130       8.536  10.476 -11.533  1.00  0.00      A    O
ATOM   1914  N   CYS A 131      10.533  10.812 -10.539  1.00  0.00      A    N
ATOM   1915  HN  CYS A 131      11.117  11.453 -10.046  1.00  0.00      A    H
ATOM   1916  CA  CYS A 131      11.134   9.697 -11.163  1.00  0.00      A    C
ATOM   1917  HA  CYS A 131      10.807   9.737 -12.191  1.00  0.00      A    H
ATOM   1918  CB  CYS A 131      12.745   9.711 -11.276  1.00  0.00      A    C
ATOM   1919  HB1 CYS A 131      13.105   9.466 -10.254  1.00  0.00      A    H
ATOM   1920  HB2 CYS A 131      13.093   8.865 -11.908  1.00  0.00      A    H
ATOM   1921  SG  CYS A 131      13.368  11.397 -12.022  1.00  0.00      A    S
ATOM   1922  HG1 CYS A 131      14.606  11.242 -11.576  1.00  0.00      A    H
ATOM   1923  C   CYS A 131      10.613   8.378 -10.572  1.00  0.00      A    C
ATOM   1924  O   CYS A 131      10.481   7.440 -11.345  1.00  0.00      A    O
ATOM   1925  N   ALA A 132      10.285   8.320  -9.271  1.00  0.00      A    N
ATOM   1926  HN  ALA A 132      10.407   9.172  -8.767  1.00  0.00      A    H
ATOM   1927  CA  ALA A 132       9.692   7.127  -8.635  1.00  0.00      A    C
ATOM   1928  HA  ALA A 132      10.267   6.235  -8.832  1.00  0.00      A    H
ATOM   1929  CB  ALA A 132       9.739   7.357  -7.104  1.00  0.00      A    C
ATOM   1930  HB1 ALA A 132       9.112   8.240  -6.858  1.00  0.00      A    H
ATOM   1931  HB2 ALA A 132       9.494   6.436  -6.533  1.00  0.00      A    H
ATOM   1932  HB3 ALA A 132      10.774   7.657  -6.834  1.00  0.00      A    H
ATOM   1933  C   ALA A 132       8.186   6.844  -9.016  1.00  0.00      A    C
ATOM   1934  O   ALA A 132       7.755   5.781  -9.475  1.00  0.00      A    O
ATOM   1935  N   THR A 133       7.331   7.911  -8.944  1.00  0.00      A    N
ATOM   1936  HN  THR A 133       7.680   8.759  -8.554  1.00  0.00      A    H
ATOM   1937  CA  THR A 133       5.868   7.746  -9.104  1.00  0.00      A    C
ATOM   1938  HA  THR A 133       5.599   6.950  -8.426  1.00  0.00      A    H
ATOM   1939  CB  THR A 133       5.087   9.011  -8.728  1.00  0.00      A    C
ATOM   1940  HB  THR A 133       4.023   8.832  -8.991  1.00  0.00      A    H
ATOM   1941  OG1 THR A 133       5.511  10.268  -9.300  1.00  0.00      A    O
ATOM   1942  HG1 THR A 133       6.434  10.457  -9.115  1.00  0.00      A    H
ATOM   1943  CG2 THR A 133       5.187   9.099  -7.215  1.00  0.00      A    C
ATOM   1944 HG21 THR A 133       6.236   9.114  -6.850  1.00  0.00      A    H
ATOM   1945 HG22 THR A 133       4.800  10.053  -6.799  1.00  0.00      A    H
ATOM   1946 HG23 THR A 133       4.586   8.263  -6.796  1.00  0.00      A    H
ATOM   1947  C   THR A 133       5.303   7.285 -10.479  1.00  0.00      A    C
ATOM   1948  O   THR A 133       4.168   6.786 -10.640  1.00  0.00      A    O
ATOM   1949  N   VAL A 134       6.151   7.354 -11.481  1.00  0.00      A    N
ATOM   1950  HN  VAL A 134       6.978   7.900 -11.372  1.00  0.00      A    H
ATOM   1951  CA  VAL A 134       5.866   6.758 -12.807  1.00  0.00      A    C
ATOM   1952  HA  VAL A 134       4.794   6.736 -12.935  1.00  0.00      A    H
ATOM   1953  CB  VAL A 134       6.573   7.645 -13.823  1.00  0.00      A    C
ATOM   1954  HB  VAL A 134       7.590   7.902 -13.457  1.00  0.00      A    H
ATOM   1955  CG1 VAL A 134       6.674   6.935 -15.182  1.00  0.00      A    C
ATOM   1956 HG11 VAL A 134       5.658   6.716 -15.576  1.00  0.00      A    H
ATOM   1957 HG12 VAL A 134       7.210   7.635 -15.858  1.00  0.00      A    H
ATOM   1958 HG13 VAL A 134       7.243   5.981 -15.195  1.00  0.00      A    H
ATOM   1959  CG2 VAL A 134       5.892   9.037 -13.926  1.00  0.00      A    C
ATOM   1960 HG21 VAL A 134       5.053   8.832 -14.626  1.00  0.00      A    H
ATOM   1961 HG22 VAL A 134       5.374   9.269 -12.971  1.00  0.00      A    H
ATOM   1962 HG23 VAL A 134       6.569   9.800 -14.366  1.00  0.00      A    H
ATOM   1963  C   VAL A 134       6.307   5.256 -12.907  1.00  0.00      A    C
ATOM   1964  O   VAL A 134       5.794   4.461 -13.756  1.00  0.00      A    O
ATOM   1965  N   ASP A 135       7.239   4.860 -12.046  1.00  0.00      A    N
ATOM   1966  HN  ASP A 135       7.581   5.470 -11.335  1.00  0.00      A    H
ATOM   1967  CA  ASP A 135       7.852   3.504 -12.098  1.00  0.00      A    C
ATOM   1968  HA  ASP A 135       7.965   3.184 -13.124  1.00  0.00      A    H
ATOM   1969  CB  ASP A 135       9.276   3.601 -11.495  1.00  0.00      A    C
ATOM   1970  HB1 ASP A 135       9.759   4.511 -11.911  1.00  0.00      A    H
ATOM   1971  HB2 ASP A 135       9.328   3.772 -10.398  1.00  0.00      A    H
ATOM   1972  CG  ASP A 135      10.070   2.388 -11.730  1.00  0.00      A    C
ATOM   1973  OD1 ASP A 135      10.121   2.040 -12.920  1.00  0.00      A    O
ATOM   1974  OD2 ASP A 135      10.441   1.696 -10.805  1.00  0.00      A    O
ATOM   1975  C   ASP A 135       7.060   2.496 -11.332  1.00  0.00      A    C
ATOM   1976  O   ASP A 135       6.959   1.332 -11.739  1.00  0.00      A    O
ATOM   1977  N   GLN A 136       6.498   2.889 -10.136  1.00  0.00      A    N
ATOM   1978  HN  GLN A 136       6.692   3.772  -9.716  1.00  0.00      A    H
ATOM   1979  CA  GLN A 136       5.504   2.100  -9.421  1.00  0.00      A    C
ATOM   1980  HA  GLN A 136       4.824   1.686 -10.151  1.00  0.00      A    H
ATOM   1981  CB  GLN A 136       6.145   1.053  -8.506  1.00  0.00      A    C
ATOM   1982  HB1 GLN A 136       5.262   0.696  -7.935  1.00  0.00      A    H
ATOM   1983  HB2 GLN A 136       6.624   0.306  -9.175  1.00  0.00      A    H
ATOM   1984  CG  GLN A 136       7.239   1.559  -7.510  1.00  0.00      A    C
ATOM   1985  HG1 GLN A 136       8.024   2.115  -8.065  1.00  0.00      A    H
ATOM   1986  HG2 GLN A 136       6.776   2.238  -6.762  1.00  0.00      A    H
ATOM   1987  CD  GLN A 136       7.970   0.533  -6.709  1.00  0.00      A    C
ATOM   1988  OE1 GLN A 136       9.166   0.338  -6.750  1.00  0.00      A    O
ATOM   1989  NE2 GLN A 136       7.177  -0.273  -5.942  1.00  0.00      A    N
ATOM   1990 HE21 GLN A 136       7.568  -0.949  -5.317  1.00  0.00      A    H
ATOM   1991 HE22 GLN A 136       6.241   0.015  -5.738  1.00  0.00      A    H
ATOM   1992  C   GLN A 136       4.682   3.065  -8.552  1.00  0.00      A    C
ATOM   1993  O   GLN A 136       5.044   4.289  -8.414  1.00  0.00      A    O
ATOM   1994  N   PRO A 137       3.592   2.606  -8.006  1.00  0.00      A    N
ATOM   1995  CD  PRO A 137       2.690   1.609  -8.647  1.00  0.00      A    C
ATOM   1996  HD1 PRO A 137       2.824   0.641  -8.119  1.00  0.00      A    H
ATOM   1997  HD2 PRO A 137       2.873   1.416  -9.725  1.00  0.00      A    H
ATOM   1998  CA  PRO A 137       2.800   3.429  -7.081  1.00  0.00      A    C
ATOM   1999  HA  PRO A 137       2.544   4.375  -7.534  1.00  0.00      A    H
ATOM   2000  CB  PRO A 137       1.536   2.629  -6.858  1.00  0.00      A    C
ATOM   2001  HB1 PRO A 137       1.581   1.773  -6.151  1.00  0.00      A    H
ATOM   2002  HB2 PRO A 137       0.728   3.341  -6.584  1.00  0.00      A    H
ATOM   2003  CG  PRO A 137       1.301   2.120  -8.368  1.00  0.00      A    C
ATOM   2004  HG1 PRO A 137       0.612   1.249  -8.400  1.00  0.00      A    H
ATOM   2005  HG2 PRO A 137       1.010   3.008  -8.969  1.00  0.00      A    H
ATOM   2006  C   PRO A 137       3.525   3.617  -5.762  1.00  0.00      A    C
ATOM   2007  O   PRO A 137       4.178   2.673  -5.297  1.00  0.00      A    O
ATOM   2008  N   ILE A 138       3.481   4.800  -5.141  1.00  0.00      A    N
ATOM   2009  HN  ILE A 138       3.026   5.608  -5.507  1.00  0.00      A    H
ATOM   2010  CA  ILE A 138       4.206   5.095  -3.831  1.00  0.00      A    C
ATOM   2011  HA  ILE A 138       5.035   4.411  -3.716  1.00  0.00      A    H
ATOM   2012  CB  ILE A 138       5.019   6.392  -3.933  1.00  0.00      A    C
ATOM   2013  HB  ILE A 138       4.443   7.326  -4.107  1.00  0.00      A    H
ATOM   2014  CG2 ILE A 138       5.917   6.687  -2.677  1.00  0.00      A    C
ATOM   2015 HG21 ILE A 138       6.576   5.812  -2.488  1.00  0.00      A    H
ATOM   2016 HG22 ILE A 138       6.592   7.549  -2.866  1.00  0.00      A    H
ATOM   2017 HG23 ILE A 138       5.409   6.918  -1.716  1.00  0.00      A    H
ATOM   2018  CG1 ILE A 138       5.795   6.402  -5.237  1.00  0.00      A    C
ATOM   2019 HG11 ILE A 138       4.949   6.355  -5.956  1.00  0.00      A    H
ATOM   2020 HG12 ILE A 138       6.529   7.231  -5.331  1.00  0.00      A    H
ATOM   2021  CD  ILE A 138       6.740   5.222  -5.461  1.00  0.00      A    C
ATOM   2022  HD1 ILE A 138       7.297   5.376  -6.409  1.00  0.00      A    H
ATOM   2023  HD2 ILE A 138       7.434   5.128  -4.599  1.00  0.00      A    H
ATOM   2024  HD3 ILE A 138       6.176   4.268  -5.540  1.00  0.00      A    H
ATOM   2025  C   ILE A 138       3.387   5.042  -2.656  1.00  0.00      A    C
ATOM   2026  O   ILE A 138       2.300   5.655  -2.625  1.00  0.00      A    O
ATOM   2027  N   SER A 139       3.815   4.277  -1.603  1.00  0.00      A    N
ATOM   2028  HN  SER A 139       4.627   3.706  -1.508  1.00  0.00      A    H
ATOM   2029  CA  SER A 139       3.064   4.241  -0.293  1.00  0.00      A    C
ATOM   2030  HA  SER A 139       1.993   4.235  -0.435  1.00  0.00      A    H
ATOM   2031  CB  SER A 139       3.344   2.932   0.476  1.00  0.00      A    C
ATOM   2032  HB1 SER A 139       2.818   2.071   0.012  1.00  0.00      A    H
ATOM   2033  HB2 SER A 139       4.445   2.787   0.517  1.00  0.00      A    H
ATOM   2034  OG  SER A 139       2.920   2.873   1.817  1.00  0.00      A    O
ATOM   2035  HG1 SER A 139       1.994   3.123   1.791  1.00  0.00      A    H
ATOM   2036  C   SER A 139       3.532   5.431   0.488  1.00  0.00      A    C
ATOM   2037  O   SER A 139       4.722   5.569   0.805  1.00  0.00      A    O
ATOM   2038  N   ALA A 140       2.644   6.439   0.700  1.00  0.00      A    N
ATOM   2039  HN  ALA A 140       1.661   6.320   0.579  1.00  0.00      A    H
ATOM   2040  CA  ALA A 140       3.067   7.666   1.329  1.00  0.00      A    C
ATOM   2041  HA  ALA A 140       4.065   7.649   1.742  1.00  0.00      A    H
ATOM   2042  CB  ALA A 140       2.893   8.652   0.209  1.00  0.00      A    C
ATOM   2043  HB1 ALA A 140       3.433   8.234  -0.668  1.00  0.00      A    H
ATOM   2044  HB2 ALA A 140       1.791   8.697   0.071  1.00  0.00      A    H
ATOM   2045  HB3 ALA A 140       3.409   9.602   0.465  1.00  0.00      A    H
ATOM   2046  C   ALA A 140       2.200   8.168   2.551  1.00  0.00      A    C
ATOM   2047  O   ALA A 140       1.120   7.660   2.709  1.00  0.00      A    O
ATOM   2048  N   GLY A 141       2.624   9.118   3.371  1.00  0.00      A    N
ATOM   2049  HN  GLY A 141       3.529   9.494   3.191  1.00  0.00      A    H
ATOM   2050  CA  GLY A 141       1.862   9.599   4.465  1.00  0.00      A    C
ATOM   2051  HA1 GLY A 141       0.868   9.186   4.376  1.00  0.00      A    H
ATOM   2052  HA2 GLY A 141       2.431   9.255   5.316  1.00  0.00      A    H
ATOM   2053  C   GLY A 141       1.769  11.064   4.467  1.00  0.00      A    C
ATOM   2054  O   GLY A 141       2.685  11.788   4.010  1.00  0.00      A    O
ATOM   2055  N   MET A 142       0.550  11.569   4.750  1.00  0.00      A    N
ATOM   2056  HN  MET A 142      -0.099  10.997   5.245  1.00  0.00      A    H
ATOM   2057  CA  MET A 142       0.296  12.990   4.671  1.00  0.00      A    C
ATOM   2058  HA  MET A 142       1.169  13.517   5.027  1.00  0.00      A    H
ATOM   2059  CB  MET A 142      -0.151  13.493   3.253  1.00  0.00      A    C
ATOM   2060  HB1 MET A 142      -0.001  14.581   3.087  1.00  0.00      A    H
ATOM   2061  HB2 MET A 142       0.662  13.078   2.619  1.00  0.00      A    H
ATOM   2062  CG  MET A 142      -1.501  12.974   2.737  1.00  0.00      A    C
ATOM   2063  HG1 MET A 142      -1.322  11.895   2.541  1.00  0.00      A    H
ATOM   2064  HG2 MET A 142      -2.314  13.053   3.490  1.00  0.00      A    H
ATOM   2065  SD  MET A 142      -2.212  13.749   1.283  1.00  0.00      A    S
ATOM   2066  CE  MET A 142      -2.939  15.130   2.099  1.00  0.00      A    C
ATOM   2067  HE1 MET A 142      -3.617  14.856   2.935  1.00  0.00      A    H
ATOM   2068  HE2 MET A 142      -2.182  15.852   2.473  1.00  0.00      A    H
ATOM   2069  HE3 MET A 142      -3.426  15.827   1.384  1.00  0.00      A    H
ATOM   2070  C   MET A 142      -0.792  13.467   5.677  1.00  0.00      A    C
ATOM   2071  O   MET A 142      -1.345  12.658   6.452  1.00  0.00      A    O
ATOM   2072  N   ASP A 143      -0.934  14.792   5.719  1.00  0.00      A    N
ATOM   2073  HN  ASP A 143      -0.283  15.284   5.146  1.00  0.00      A    H
ATOM   2074  CA  ASP A 143      -1.937  15.409   6.604  1.00  0.00      A    C
ATOM   2075  HA  ASP A 143      -1.702  14.953   7.555  1.00  0.00      A    H
ATOM   2076  CB  ASP A 143      -1.704  16.939   6.727  1.00  0.00      A    C
ATOM   2077  HB1 ASP A 143      -0.611  17.039   6.897  1.00  0.00      A    H
ATOM   2078  HB2 ASP A 143      -1.837  17.463   5.757  1.00  0.00      A    H
ATOM   2079  CG  ASP A 143      -2.404  17.663   7.867  1.00  0.00      A    C
ATOM   2080  OD1 ASP A 143      -3.237  18.486   7.501  1.00  0.00      A    O
ATOM   2081  OD2 ASP A 143      -2.188  17.473   9.052  1.00  0.00      A    O
ATOM   2082  C   ASP A 143      -3.406  15.109   6.268  1.00  0.00      A    C
ATOM   2083  O   ASP A 143      -3.853  13.953   6.053  1.00  0.00      A    O
ATOM   2084  N   GLY A 144      -4.214  16.179   6.136  1.00  0.00      A    N
ATOM   2085  HN  GLY A 144      -3.780  17.052   6.343  1.00  0.00      A    H
ATOM   2086  CA  GLY A 144      -5.650  16.073   5.796  1.00  0.00      A    C
ATOM   2087  HA1 GLY A 144      -5.960  17.064   5.501  1.00  0.00      A    H
ATOM   2088  HA2 GLY A 144      -5.880  15.224   5.170  1.00  0.00      A    H
ATOM   2089  C   GLY A 144      -6.334  15.861   7.107  1.00  0.00      A    C
ATOM   2090  O   GLY A 144      -7.263  15.087   7.322  1.00  0.00      A    O
ATOM   2091  N   SER A 145      -5.904  16.571   8.195  1.00  0.00      A    N
ATOM   2092  HN  SER A 145      -5.062  17.092   8.073  1.00  0.00      A    H
ATOM   2093  CA  SER A 145      -6.499  16.648   9.577  1.00  0.00      A    C
ATOM   2094  HA  SER A 145      -6.971  15.691   9.744  1.00  0.00      A    H
ATOM   2095  CB  SER A 145      -5.344  16.991  10.538  1.00  0.00      A    C
ATOM   2096  HB1 SER A 145      -5.816  17.070  11.540  1.00  0.00      A    H
ATOM   2097  HB2 SER A 145      -4.677  16.107  10.452  1.00  0.00      A    H
ATOM   2098  OG  SER A 145      -4.725  18.188  10.206  1.00  0.00      A    O
ATOM   2099  HG1 SER A 145      -3.898  18.002   9.756  1.00  0.00      A    H
ATOM   2100  C   SER A 145      -7.656  17.653   9.723  1.00  0.00      A    C
ATOM   2101  O   SER A 145      -8.636  17.416  10.402  1.00  0.00      A    O
ATOM   2102  N   ALA A 146      -7.647  18.776   8.993  1.00  0.00      A    N
ATOM   2103  HN  ALA A 146      -6.858  18.830   8.385  1.00  0.00      A    H
ATOM   2104  CA  ALA A 146      -8.537  19.875   9.107  1.00  0.00      A    C
ATOM   2105  HA  ALA A 146      -8.708  20.072  10.155  1.00  0.00      A    H
ATOM   2106  CB  ALA A 146      -7.731  21.124   8.613  1.00  0.00      A    C
ATOM   2107  HB1 ALA A 146      -8.282  22.020   8.970  1.00  0.00      A    H
ATOM   2108  HB2 ALA A 146      -6.705  21.009   9.024  1.00  0.00      A    H
ATOM   2109  HB3 ALA A 146      -7.708  21.162   7.503  1.00  0.00      A    H
ATOM   2110  C   ALA A 146      -9.874  19.691   8.409  1.00  0.00      A    C
ATOM   2111  O   ALA A 146     -10.192  18.680   7.747  1.00  0.00      A    O
ATOM   2112  N   ILE A 147     -10.719  20.736   8.481  1.00  0.00      A    N
ATOM   2113  HN  ILE A 147     -10.485  21.582   8.955  1.00  0.00      A    H
ATOM   2114  CA  ILE A 147     -12.125  20.727   8.017  1.00  0.00      A    C
ATOM   2115  HA  ILE A 147     -12.569  19.786   8.306  1.00  0.00      A    H
ATOM   2116  CB  ILE A 147     -12.939  21.806   8.681  1.00  0.00      A    C
ATOM   2117  HB  ILE A 147     -12.839  21.693   9.781  1.00  0.00      A    H
ATOM   2118  CG2 ILE A 147     -12.299  23.208   8.469  1.00  0.00      A    C
ATOM   2119 HG21 ILE A 147     -11.260  23.265   8.858  1.00  0.00      A    H
ATOM   2120 HG22 ILE A 147     -12.250  23.507   7.400  1.00  0.00      A    H
ATOM   2121 HG23 ILE A 147     -12.882  23.850   9.164  1.00  0.00      A    H
ATOM   2122  CG1 ILE A 147     -14.454  21.764   8.476  1.00  0.00      A    C
ATOM   2123 HG11 ILE A 147     -14.785  22.687   8.999  1.00  0.00      A    H
ATOM   2124 HG12 ILE A 147     -14.847  21.767   7.437  1.00  0.00      A    H
ATOM   2125  CD  ILE A 147     -15.149  20.501   9.015  1.00  0.00      A    C
ATOM   2126  HD1 ILE A 147     -14.939  20.272  10.081  1.00  0.00      A    H
ATOM   2127  HD2 ILE A 147     -16.250  20.627   8.936  1.00  0.00      A    H
ATOM   2128  HD3 ILE A 147     -14.838  19.667   8.350  1.00  0.00      A    H
ATOM   2129  C   ILE A 147     -12.179  20.709   6.436  1.00  0.00      A    C
ATOM   2130  O   ILE A 147     -13.097  20.079   5.979  1.00  0.00      A    O
ATOM   2131  N   ASP A 148     -11.308  21.461   5.706  1.00  0.00      A    N
ATOM   2132  HN  ASP A 148     -10.627  21.981   6.216  1.00  0.00      A    H
ATOM   2133  CA  ASP A 148     -11.254  21.492   4.261  1.00  0.00      A    C
ATOM   2134  HA  ASP A 148     -12.196  21.929   3.965  1.00  0.00      A    H
ATOM   2135  CB  ASP A 148     -10.036  22.312   3.683  1.00  0.00      A    C
ATOM   2136  HB1 ASP A 148      -9.071  21.801   3.885  1.00  0.00      A    H
ATOM   2137  HB2 ASP A 148      -9.917  22.371   2.580  1.00  0.00      A    H
ATOM   2138  CG  ASP A 148      -9.930  23.622   4.392  1.00  0.00      A    C
ATOM   2139  OD1 ASP A 148     -10.908  24.400   4.178  1.00  0.00      A    O
ATOM   2140  OD2 ASP A 148      -8.890  23.867   5.074  1.00  0.00      A    O
ATOM   2141  C   ASP A 148     -11.125  20.156   3.524  1.00  0.00      A    C
ATOM   2142  O   ASP A 148     -11.586  19.999   2.430  1.00  0.00      A    O
ATOM   2143  N   PHE A 149     -10.419  19.209   4.179  1.00  0.00      A    N
ATOM   2144  HN  PHE A 149     -10.039  19.416   5.077  1.00  0.00      A    H
ATOM   2145  CA  PHE A 149     -10.148  17.871   3.734  1.00  0.00      A    C
ATOM   2146  HA  PHE A 149      -9.820  17.917   2.706  1.00  0.00      A    H
ATOM   2147  CB  PHE A 149      -9.002  17.286   4.564  1.00  0.00      A    C
ATOM   2148  HB1 PHE A 149      -8.168  17.996   4.751  1.00  0.00      A    H
ATOM   2149  HB2 PHE A 149      -9.436  16.917   5.517  1.00  0.00      A    H
ATOM   2150  CG  PHE A 149      -8.385  16.114   3.880  1.00  0.00      A    C
ATOM   2151  CD1 PHE A 149      -7.569  16.254   2.826  1.00  0.00      A    C
ATOM   2152  HD1 PHE A 149      -7.400  17.231   2.398  1.00  0.00      A    H
ATOM   2153  CE1 PHE A 149      -6.862  15.147   2.244  1.00  0.00      A    C
ATOM   2154  HE1 PHE A 149      -6.283  15.264   1.339  1.00  0.00      A    H
ATOM   2155  CZ  PHE A 149      -7.168  13.852   2.718  1.00  0.00      A    C
ATOM   2156  HZ  PHE A 149      -6.762  12.983   2.222  1.00  0.00      A    H
ATOM   2157  CD2 PHE A 149      -8.568  14.787   4.408  1.00  0.00      A    C
ATOM   2158  HD2 PHE A 149      -9.271  14.629   5.212  1.00  0.00      A    H
ATOM   2159  CE2 PHE A 149      -8.021  13.647   3.765  1.00  0.00      A    C
ATOM   2160  HE2 PHE A 149      -8.174  12.664   4.185  1.00  0.00      A    H
ATOM   2161  C   PHE A 149     -11.451  16.980   3.684  1.00  0.00      A    C
ATOM   2162  O   PHE A 149     -11.634  16.172   2.837  1.00  0.00      A    O
ATOM   2163  N   GLN A 150     -12.372  17.242   4.639  1.00  0.00      A    N
ATOM   2164  HN  GLN A 150     -12.150  18.017   5.225  1.00  0.00      A    H
ATOM   2165  CA  GLN A 150     -13.744  16.768   4.574  1.00  0.00      A    C
ATOM   2166  HA  GLN A 150     -13.802  15.712   4.355  1.00  0.00      A    H
ATOM   2167  CB  GLN A 150     -14.427  16.949   5.992  1.00  0.00      A    C
ATOM   2168  HB1 GLN A 150     -14.615  18.036   6.128  1.00  0.00      A    H
ATOM   2169  HB2 GLN A 150     -15.387  16.394   5.927  1.00  0.00      A    H
ATOM   2170  CG  GLN A 150     -13.477  16.518   7.073  1.00  0.00      A    C
ATOM   2171  HG1 GLN A 150     -13.243  15.436   6.973  1.00  0.00      A    H
ATOM   2172  HG2 GLN A 150     -12.497  17.042   7.053  1.00  0.00      A    H
ATOM   2173  CD  GLN A 150     -14.039  16.634   8.459  1.00  0.00      A    C
ATOM   2174  OE1 GLN A 150     -13.439  17.209   9.362  1.00  0.00      A    O
ATOM   2175  NE2 GLN A 150     -15.243  16.066   8.643  1.00  0.00      A    N
ATOM   2176 HE21 GLN A 150     -15.588  16.180   9.574  1.00  0.00      A    H
ATOM   2177 HE22 GLN A 150     -15.827  15.692   7.923  1.00  0.00      A    H
ATOM   2178  C   GLN A 150     -14.626  17.519   3.611  1.00  0.00      A    C
ATOM   2179  O   GLN A 150     -15.442  16.920   2.927  1.00  0.00      A    O
ATOM   2180  N   LEU A 151     -14.501  18.797   3.491  1.00  0.00      A    N
ATOM   2181  HN  LEU A 151     -13.835  19.285   4.050  1.00  0.00      A    H
ATOM   2182  CA  LEU A 151     -15.225  19.596   2.492  1.00  0.00      A    C
ATOM   2183  HA  LEU A 151     -16.182  19.156   2.251  1.00  0.00      A    H
ATOM   2184  CB  LEU A 151     -15.467  21.108   2.927  1.00  0.00      A    C
ATOM   2185  HB1 LEU A 151     -14.476  21.553   3.159  1.00  0.00      A    H
ATOM   2186  HB2 LEU A 151     -15.899  21.689   2.084  1.00  0.00      A    H
ATOM   2187  CG  LEU A 151     -16.400  21.301   4.153  1.00  0.00      A    C
ATOM   2188  HG  LEU A 151     -16.016  20.725   5.022  1.00  0.00      A    H
ATOM   2189  CD1 LEU A 151     -16.366  22.726   4.692  1.00  0.00      A    C
ATOM   2190 HD11 LEU A 151     -16.674  23.357   3.831  1.00  0.00      A    H
ATOM   2191 HD12 LEU A 151     -17.010  22.917   5.577  1.00  0.00      A    H
ATOM   2192 HD13 LEU A 151     -15.333  23.021   4.976  1.00  0.00      A    H
ATOM   2193  CD2 LEU A 151     -17.876  20.929   3.800  1.00  0.00      A    C
ATOM   2194 HD21 LEU A 151     -18.055  19.864   3.541  1.00  0.00      A    H
ATOM   2195 HD22 LEU A 151     -18.558  21.153   4.648  1.00  0.00      A    H
ATOM   2196 HD23 LEU A 151     -18.239  21.622   3.012  1.00  0.00      A    H
ATOM   2197  C   LEU A 151     -14.487  19.653   1.083  1.00  0.00      A    C
ATOM   2198  O   LEU A 151     -14.400  20.652   0.397  1.00  0.00      A    O
ATOM   2199  N   TYR A 152     -14.029  18.501   0.687  1.00  0.00      A    N
ATOM   2200  HN  TYR A 152     -14.202  17.686   1.234  1.00  0.00      A    H
ATOM   2201  CA  TYR A 152     -13.419  18.269  -0.627  1.00  0.00      A    C
ATOM   2202  HA  TYR A 152     -13.171  19.204  -1.109  1.00  0.00      A    H
ATOM   2203  CB  TYR A 152     -12.169  17.404  -0.363  1.00  0.00      A    C
ATOM   2204  HB1 TYR A 152     -11.571  17.844   0.464  1.00  0.00      A    H
ATOM   2205  HB2 TYR A 152     -12.427  16.386  -0.000  1.00  0.00      A    H
ATOM   2206  CG  TYR A 152     -11.405  17.101  -1.572  1.00  0.00      A    C
ATOM   2207  CD1 TYR A 152     -10.539  18.096  -2.136  1.00  0.00      A    C
ATOM   2208  HD1 TYR A 152     -10.487  19.042  -1.618  1.00  0.00      A    H
ATOM   2209  CE1 TYR A 152      -9.836  17.792  -3.285  1.00  0.00      A    C
ATOM   2210  HE1 TYR A 152      -9.143  18.490  -3.731  1.00  0.00      A    H
ATOM   2211  CZ  TYR A 152     -10.000  16.487  -3.887  1.00  0.00      A    C
ATOM   2212  OH  TYR A 152      -9.399  16.293  -5.138  1.00  0.00      A    O
ATOM   2213  HH  TYR A 152      -9.180  17.173  -5.452  1.00  0.00      A    H
ATOM   2214  CD2 TYR A 152     -11.480  15.845  -2.161  1.00  0.00      A    C
ATOM   2215  HD2 TYR A 152     -12.179  15.143  -1.730  1.00  0.00      A    H
ATOM   2216  CE2 TYR A 152     -10.829  15.527  -3.371  1.00  0.00      A    C
ATOM   2217  HE2 TYR A 152     -10.972  14.558  -3.826  1.00  0.00      A    H
ATOM   2218  C   TYR A 152     -14.396  17.613  -1.556  1.00  0.00      A    C
ATOM   2219  O   TYR A 152     -15.184  16.754  -1.206  1.00  0.00      A    O
ATOM   2220  N   THR A 153     -14.330  18.004  -2.897  1.00  0.00      A    N
ATOM   2221  HN  THR A 153     -13.701  18.712  -3.208  1.00  0.00      A    H
ATOM   2222  CA  THR A 153     -15.213  17.631  -4.014  1.00  0.00      A    C
ATOM   2223  HA  THR A 153     -15.864  16.897  -3.564  1.00  0.00      A    H
ATOM   2224  CB  THR A 153     -16.047  18.812  -4.521  1.00  0.00      A    C
ATOM   2225  HB  THR A 153     -16.683  18.507  -5.380  1.00  0.00      A    H
ATOM   2226  OG1 THR A 153     -15.279  19.916  -4.943  1.00  0.00      A    O
ATOM   2227  HG1 THR A 153     -15.854  20.439  -5.507  1.00  0.00      A    H
ATOM   2228  CG2 THR A 153     -16.875  19.402  -3.360  1.00  0.00      A    C
ATOM   2229 HG21 THR A 153     -17.252  20.433  -3.532  1.00  0.00      A    H
ATOM   2230 HG22 THR A 153     -17.767  18.798  -3.087  1.00  0.00      A    H
ATOM   2231 HG23 THR A 153     -16.304  19.578  -2.423  1.00  0.00      A    H
ATOM   2232  C   THR A 153     -14.509  16.856  -5.096  1.00  0.00      A    C
ATOM   2233  O   THR A 153     -14.469  15.652  -5.194  1.00  0.00      A    O
ATOM   2234  N   GLY A 154     -13.791  17.479  -6.030  1.00  0.00      A    N
ATOM   2235  HN  GLY A 154     -13.723  18.466  -6.156  1.00  0.00      A    H
ATOM   2236  CA  GLY A 154     -12.969  16.737  -7.014  1.00  0.00      A    C
ATOM   2237  HA1 GLY A 154     -12.217  16.147  -6.510  1.00  0.00      A    H
ATOM   2238  HA2 GLY A 154     -13.609  16.273  -7.751  1.00  0.00      A    H
ATOM   2239  C   GLY A 154     -12.077  17.652  -7.806  1.00  0.00      A    C
ATOM   2240  O   GLY A 154     -11.920  17.557  -9.014  1.00  0.00      A    O
ATOM   2241  N   GLY A 155     -11.484  18.683  -7.176  1.00  0.00      A    N
ATOM   2242  HN  GLY A 155     -11.739  18.913  -6.240  1.00  0.00      A    H
ATOM   2243  CA  GLY A 155     -10.482  19.652  -7.807  1.00  0.00      A    C
ATOM   2244  HA1 GLY A 155     -10.383  19.387  -8.849  1.00  0.00      A    H
ATOM   2245  HA2 GLY A 155     -10.829  20.660  -7.634  1.00  0.00      A    H
ATOM   2246  C   GLY A 155      -9.121  19.568  -7.087  1.00  0.00      A    C
ATOM   2247  O   GLY A 155      -8.870  18.725  -6.221  1.00  0.00      A    O
ATOM   2248  N   ILE A 156      -8.146  20.507  -7.299  1.00  0.00      A    N
ATOM   2249  HN  ILE A 156      -8.343  21.294  -7.879  1.00  0.00      A    H
ATOM   2250  CA  ILE A 156      -6.899  20.454  -6.563  1.00  0.00      A    C
ATOM   2251  HA  ILE A 156      -6.719  19.395  -6.448  1.00  0.00      A    H
ATOM   2252  CB  ILE A 156      -5.793  21.042  -7.429  1.00  0.00      A    C
ATOM   2253  HB  ILE A 156      -6.007  22.131  -7.446  1.00  0.00      A    H
ATOM   2254  CG2 ILE A 156      -4.382  20.808  -6.797  1.00  0.00      A    C
ATOM   2255 HG21 ILE A 156      -4.152  19.726  -6.692  1.00  0.00      A    H
ATOM   2256 HG22 ILE A 156      -3.634  21.413  -7.353  1.00  0.00      A    H
ATOM   2257 HG23 ILE A 156      -4.305  21.300  -5.804  1.00  0.00      A    H
ATOM   2258  CG1 ILE A 156      -5.767  20.564  -8.924  1.00  0.00      A    C
ATOM   2259 HG11 ILE A 156      -5.564  19.476  -9.025  1.00  0.00      A    H
ATOM   2260 HG12 ILE A 156      -6.708  20.749  -9.485  1.00  0.00      A    H
ATOM   2261  CD  ILE A 156      -4.754  21.395  -9.771  1.00  0.00      A    C
ATOM   2262  HD1 ILE A 156      -3.689  21.186  -9.534  1.00  0.00      A    H
ATOM   2263  HD2 ILE A 156      -4.813  21.147 -10.852  1.00  0.00      A    H
ATOM   2264  HD3 ILE A 156      -4.839  22.493  -9.623  1.00  0.00      A    H
ATOM   2265  C   ILE A 156      -6.925  20.895  -5.128  1.00  0.00      A    C
ATOM   2266  O   ILE A 156      -7.418  22.002  -4.871  1.00  0.00      A    O
ATOM   2267  N   TYR A 157      -6.519  20.012  -4.171  1.00  0.00      A    N
ATOM   2268  HN  TYR A 157      -6.133  19.106  -4.327  1.00  0.00      A    H
ATOM   2269  CA  TYR A 157      -6.446  20.366  -2.789  1.00  0.00      A    C
ATOM   2270  HA  TYR A 157      -7.216  21.092  -2.572  1.00  0.00      A    H
ATOM   2271  CB  TYR A 157      -6.452  19.071  -1.923  1.00  0.00      A    C
ATOM   2272  HB1 TYR A 157      -7.354  18.508  -2.244  1.00  0.00      A    H
ATOM   2273  HB2 TYR A 157      -5.521  18.478  -2.050  1.00  0.00      A    H
ATOM   2274  CG  TYR A 157      -6.658  19.378  -0.435  1.00  0.00      A    C
ATOM   2275  CD1 TYR A 157      -7.878  19.800   0.074  1.00  0.00      A    C
ATOM   2276  HD1 TYR A 157      -8.675  19.881  -0.649  1.00  0.00      A    H
ATOM   2277  CE1 TYR A 157      -7.999  20.154   1.425  1.00  0.00      A    C
ATOM   2278  HE1 TYR A 157      -8.974  20.439   1.791  1.00  0.00      A    H
ATOM   2279  CZ  TYR A 157      -6.863  20.170   2.215  1.00  0.00      A    C
ATOM   2280  OH  TYR A 157      -7.062  20.509   3.574  1.00  0.00      A    O
ATOM   2281  HH  TYR A 157      -6.213  20.666   3.994  1.00  0.00      A    H
ATOM   2282  CD2 TYR A 157      -5.448  19.514   0.304  1.00  0.00      A    C
ATOM   2283  HD2 TYR A 157      -4.443  19.301  -0.029  1.00  0.00      A    H
ATOM   2284  CE2 TYR A 157      -5.613  19.794   1.686  1.00  0.00      A    C
ATOM   2285  HE2 TYR A 157      -4.756  19.873   2.338  1.00  0.00      A    H
ATOM   2286  C   TYR A 157      -5.093  21.082  -2.593  1.00  0.00      A    C
ATOM   2287  O   TYR A 157      -4.068  20.444  -2.619  1.00  0.00      A    O
ATOM   2288  N   ASP A 158      -5.114  22.399  -2.270  1.00  0.00      A    N
ATOM   2289  HN  ASP A 158      -5.881  23.022  -2.404  1.00  0.00      A    H
ATOM   2290  CA  ASP A 158      -4.044  23.208  -1.840  1.00  0.00      A    C
ATOM   2291  HA  ASP A 158      -3.064  22.845  -2.112  1.00  0.00      A    H
ATOM   2292  CB  ASP A 158      -4.273  24.723  -2.313  1.00  0.00      A    C
ATOM   2293  HB1 ASP A 158      -3.736  25.448  -1.664  1.00  0.00      A    H
ATOM   2294  HB2 ASP A 158      -3.800  24.833  -3.312  1.00  0.00      A    H
ATOM   2295  CG  ASP A 158      -5.707  25.127  -2.499  1.00  0.00      A    C
ATOM   2296  OD1 ASP A 158      -6.490  25.004  -1.516  1.00  0.00      A    O
ATOM   2297  OD2 ASP A 158      -6.150  25.417  -3.665  1.00  0.00      A    O
ATOM   2298  C   ASP A 158      -3.982  23.148  -0.362  1.00  0.00      A    C
ATOM   2299  O   ASP A 158      -3.138  22.438   0.184  1.00  0.00      A    O
ATOM   2300  N   GLY A 159      -4.780  23.860   0.460  1.00  0.00      A    N
ATOM   2301  HN  GLY A 159      -5.490  24.499   0.177  1.00  0.00      A    H
ATOM   2302  CA  GLY A 159      -4.704  23.763   1.877  1.00  0.00      A    C
ATOM   2303  HA1 GLY A 159      -4.273  22.833   2.220  1.00  0.00      A    H
ATOM   2304  HA2 GLY A 159      -4.300  24.688   2.262  1.00  0.00      A    H
ATOM   2305  C   GLY A 159      -6.095  23.818   2.518  1.00  0.00      A    C
ATOM   2306  O   GLY A 159      -7.081  23.936   1.795  1.00  0.00      A    O
ATOM   2307  N   SER A 160      -6.321  23.807   3.867  1.00  0.00      A    N
ATOM   2308  HN  SER A 160      -7.268  23.809   4.181  1.00  0.00      A    H
ATOM   2309  CA  SER A 160      -5.216  24.022   4.894  1.00  0.00      A    C
ATOM   2310  HA  SER A 160      -4.368  24.586   4.534  1.00  0.00      A    H
ATOM   2311  CB  SER A 160      -5.831  24.778   6.091  1.00  0.00      A    C
ATOM   2312  HB1 SER A 160      -5.016  25.081   6.783  1.00  0.00      A    H
ATOM   2313  HB2 SER A 160      -6.200  25.776   5.771  1.00  0.00      A    H
ATOM   2314  OG  SER A 160      -6.885  24.100   6.759  1.00  0.00      A    O
ATOM   2315  HG1 SER A 160      -7.597  23.931   6.137  1.00  0.00      A    H
ATOM   2316  C   SER A 160      -4.638  22.707   5.303  1.00  0.00      A    C
ATOM   2317  O   SER A 160      -5.318  21.674   5.490  1.00  0.00      A    O
ATOM   2318  N   CYS A 161      -3.322  22.730   5.572  1.00  0.00      A    N
ATOM   2319  HN  CYS A 161      -2.770  23.555   5.668  1.00  0.00      A    H
ATOM   2320  CA  CYS A 161      -2.688  21.547   5.982  1.00  0.00      A    C
ATOM   2321  HA  CYS A 161      -3.200  20.994   6.755  1.00  0.00      A    H
ATOM   2322  CB  CYS A 161      -2.345  20.511   4.789  1.00  0.00      A    C
ATOM   2323  HB1 CYS A 161      -1.893  19.575   5.182  1.00  0.00      A    H
ATOM   2324  HB2 CYS A 161      -3.350  20.275   4.378  1.00  0.00      A    H
ATOM   2325  SG  CYS A 161      -1.312  21.191   3.433  1.00  0.00      A    S
ATOM   2326  C   CYS A 161      -1.369  21.872   6.680  1.00  0.00      A    C
ATOM   2327  O   CYS A 161      -0.894  23.038   6.583  1.00  0.00      A    O
ATOM   2328  N   SER A 162      -0.678  20.970   7.387  1.00  0.00      A    N
ATOM   2329  HN  SER A 162      -1.064  20.057   7.498  1.00  0.00      A    H
ATOM   2330  CA  SER A 162       0.659  21.185   7.987  1.00  0.00      A    C
ATOM   2331  HA  SER A 162       0.706  22.181   8.402  1.00  0.00      A    H
ATOM   2332  CB  SER A 162       0.823  20.154   9.168  1.00  0.00      A    C
ATOM   2333  HB1 SER A 162      -0.092  20.112   9.797  1.00  0.00      A    H
ATOM   2334  HB2 SER A 162       0.895  19.163   8.670  1.00  0.00      A    H
ATOM   2335  OG  SER A 162       2.005  20.361   9.961  1.00  0.00      A    O
ATOM   2336  HG1 SER A 162       2.097  19.687  10.637  1.00  0.00      A    H
ATOM   2337  C   SER A 162       1.737  21.022   6.997  1.00  0.00      A    C
ATOM   2338  O   SER A 162       1.671  20.243   6.013  1.00  0.00      A    O
ATOM   2339  N   SER A 163       2.829  21.757   7.240  1.00  0.00      A    N
ATOM   2340  HN  SER A 163       2.681  22.510   7.876  1.00  0.00      A    H
ATOM   2341  CA  SER A 163       4.054  21.599   6.479  1.00  0.00      A    C
ATOM   2342  HA  SER A 163       3.918  20.872   5.692  1.00  0.00      A    H
ATOM   2343  CB  SER A 163       4.526  22.858   5.755  1.00  0.00      A    C
ATOM   2344  HB1 SER A 163       5.548  22.702   5.349  1.00  0.00      A    H
ATOM   2345  HB2 SER A 163       3.798  23.088   4.948  1.00  0.00      A    H
ATOM   2346  OG  SER A 163       4.525  23.935   6.640  1.00  0.00      A    O
ATOM   2347  HG1 SER A 163       3.585  24.076   6.771  1.00  0.00      A    H
ATOM   2348  C   SER A 163       5.168  21.110   7.449  1.00  0.00      A    C
ATOM   2349  O   SER A 163       6.309  21.027   7.055  1.00  0.00      A    O
ATOM   2350  N   ASP A 164       4.886  20.880   8.748  1.00  0.00      A    N
ATOM   2351  HN  ASP A 164       3.930  20.998   9.005  1.00  0.00      A    H
ATOM   2352  CA  ASP A 164       5.804  20.344   9.683  1.00  0.00      A    C
ATOM   2353  HA  ASP A 164       6.749  20.858   9.583  1.00  0.00      A    H
ATOM   2354  CB  ASP A 164       5.374  20.462  11.205  1.00  0.00      A    C
ATOM   2355  HB1 ASP A 164       4.328  20.113  11.339  1.00  0.00      A    H
ATOM   2356  HB2 ASP A 164       6.018  19.903  11.917  1.00  0.00      A    H
ATOM   2357  CG  ASP A 164       5.455  21.854  11.609  1.00  0.00      A    C
ATOM   2358  OD1 ASP A 164       4.533  22.684  11.396  1.00  0.00      A    O
ATOM   2359  OD2 ASP A 164       6.519  22.225  12.158  1.00  0.00      A    O
ATOM   2360  C   ASP A 164       5.934  18.834   9.323  1.00  0.00      A    C
ATOM   2361  O   ASP A 164       4.876  18.239   9.050  1.00  0.00      A    O
ATOM   2362  N   PRO A 165       7.005  18.209   9.303  1.00  0.00      A    N
ATOM   2363  CD  PRO A 165       8.264  18.778   9.708  1.00  0.00      A    C
ATOM   2364  HD1 PRO A 165       8.123  19.213  10.721  1.00  0.00      A    H
ATOM   2365  HD2 PRO A 165       8.532  19.576   8.984  1.00  0.00      A    H
ATOM   2366  CA  PRO A 165       7.140  16.845   8.904  1.00  0.00      A    C
ATOM   2367  HA  PRO A 165       6.569  16.634   8.013  1.00  0.00      A    H
ATOM   2368  CB  PRO A 165       8.665  16.613   8.661  1.00  0.00      A    C
ATOM   2369  HB1 PRO A 165       8.795  15.516   8.784  1.00  0.00      A    H
ATOM   2370  HB2 PRO A 165       8.925  16.894   7.618  1.00  0.00      A    H
ATOM   2371  CG  PRO A 165       9.264  17.618   9.597  1.00  0.00      A    C
ATOM   2372  HG1 PRO A 165       9.315  17.149  10.603  1.00  0.00      A    H
ATOM   2373  HG2 PRO A 165      10.303  17.876   9.300  1.00  0.00      A    H
ATOM   2374  C   PRO A 165       6.653  15.786   9.921  1.00  0.00      A    C
ATOM   2375  O   PRO A 165       6.839  14.557   9.772  1.00  0.00      A    O
ATOM   2376  N   ASN A 166       6.023  16.221  11.022  1.00  0.00      A    N
ATOM   2377  HN  ASN A 166       5.990  17.177  11.304  1.00  0.00      A    H
ATOM   2378  CA  ASN A 166       5.400  15.361  11.993  1.00  0.00      A    C
ATOM   2379  HA  ASN A 166       6.032  14.490  12.085  1.00  0.00      A    H
ATOM   2380  CB  ASN A 166       5.408  16.112  13.386  1.00  0.00      A    C
ATOM   2381  HB1 ASN A 166       4.729  16.992  13.391  1.00  0.00      A    H
ATOM   2382  HB2 ASN A 166       4.959  15.417  14.127  1.00  0.00      A    H
ATOM   2383  CG  ASN A 166       6.834  16.476  13.754  1.00  0.00      A    C
ATOM   2384  OD1 ASN A 166       7.618  15.667  14.276  1.00  0.00      A    O
ATOM   2385  ND2 ASN A 166       7.249  17.753  13.503  1.00  0.00      A    N
ATOM   2386 HD21 ASN A 166       8.159  17.998  13.835  1.00  0.00      A    H
ATOM   2387 HD22 ASN A 166       6.445  18.339  13.407  1.00  0.00      A    H
ATOM   2388  C   ASN A 166       3.972  14.960  11.663  1.00  0.00      A    C
ATOM   2389  O   ASN A 166       3.425  13.918  12.067  1.00  0.00      A    O
ATOM   2390  N   ASP A 167       3.278  15.712  10.901  1.00  0.00      A    N
ATOM   2391  HN  ASP A 167       3.609  16.454  10.323  1.00  0.00      A    H
ATOM   2392  CA  ASP A 167       1.828  15.624  10.787  1.00  0.00      A    C
ATOM   2393  HA  ASP A 167       1.408  15.083  11.623  1.00  0.00      A    H
ATOM   2394  CB  ASP A 167       1.204  17.002  10.493  1.00  0.00      A    C
ATOM   2395  HB1 ASP A 167       1.919  17.575   9.866  1.00  0.00      A    H
ATOM   2396  HB2 ASP A 167       0.225  16.894   9.978  1.00  0.00      A    H
ATOM   2397  CG  ASP A 167       1.049  17.718  11.815  1.00  0.00      A    C
ATOM   2398  OD1 ASP A 167      -0.050  17.652  12.425  1.00  0.00      A    O
ATOM   2399  OD2 ASP A 167       1.934  18.545  12.193  1.00  0.00      A    O
ATOM   2400  C   ASP A 167       1.409  14.720   9.713  1.00  0.00      A    C
ATOM   2401  O   ASP A 167       1.221  15.185   8.571  1.00  0.00      A    O
ATOM   2402  N   ILE A 168       1.322  13.442  10.063  1.00  0.00      A    N
ATOM   2403  HN  ILE A 168       1.731  13.151  10.924  1.00  0.00      A    H
ATOM   2404  CA  ILE A 168       0.725  12.422   9.242  1.00  0.00      A    C
ATOM   2405  HA  ILE A 168       0.418  12.857   8.302  1.00  0.00      A    H
ATOM   2406  CB  ILE A 168       1.576  11.170   8.891  1.00  0.00      A    C
ATOM   2407  HB  ILE A 168       1.976  10.807   9.863  1.00  0.00      A    H
ATOM   2408  CG2 ILE A 168       0.693  10.017   8.341  1.00  0.00      A    C
ATOM   2409 HG21 ILE A 168       0.061  10.369   7.498  1.00  0.00      A    H
ATOM   2410 HG22 ILE A 168       1.317   9.253   7.830  1.00  0.00      A    H
ATOM   2411 HG23 ILE A 168       0.180   9.523   9.194  1.00  0.00      A    H
ATOM   2412  CG1 ILE A 168       2.657  11.561   7.820  1.00  0.00      A    C
ATOM   2413 HG11 ILE A 168       3.100  10.563   7.612  1.00  0.00      A    H
ATOM   2414 HG12 ILE A 168       2.215  11.943   6.874  1.00  0.00      A    H
ATOM   2415  CD  ILE A 168       3.859  12.401   8.246  1.00  0.00      A    C
ATOM   2416  HD1 ILE A 168       3.605  13.470   8.407  1.00  0.00      A    H
ATOM   2417  HD2 ILE A 168       4.324  11.895   9.119  1.00  0.00      A    H
ATOM   2418  HD3 ILE A 168       4.657  12.457   7.475  1.00  0.00      A    H
ATOM   2419  C   ILE A 168      -0.505  12.029   9.835  1.00  0.00      A    C
ATOM   2420  O   ILE A 168      -0.540  11.571  10.977  1.00  0.00      A    O
ATOM   2421  N   ASP A 169      -1.575  12.293   9.116  1.00  0.00      A    N
ATOM   2422  HN  ASP A 169      -1.454  12.517   8.152  1.00  0.00      A    H
ATOM   2423  CA  ASP A 169      -2.942  11.853   9.451  1.00  0.00      A    C
ATOM   2424  HA  ASP A 169      -3.032  11.498  10.467  1.00  0.00      A    H
ATOM   2425  CB  ASP A 169      -3.926  13.014   9.382  1.00  0.00      A    C
ATOM   2426  HB1 ASP A 169      -3.576  14.019   9.701  1.00  0.00      A    H
ATOM   2427  HB2 ASP A 169      -4.188  13.130   8.308  1.00  0.00      A    H
ATOM   2428  CG  ASP A 169      -5.075  12.635  10.243  1.00  0.00      A    C
ATOM   2429  OD1 ASP A 169      -4.960  12.845  11.491  1.00  0.00      A    O
ATOM   2430  OD2 ASP A 169      -6.049  12.023   9.793  1.00  0.00      A    O
ATOM   2431  C   ASP A 169      -3.242  10.644   8.580  1.00  0.00      A    C
ATOM   2432  O   ASP A 169      -3.410   9.554   9.060  1.00  0.00      A    O
ATOM   2433  N   HSP A 170      -3.431  10.883   7.291  1.00  0.00      A    N
ATOM   2434  HN  HSP A 170      -3.174  11.749   6.870  1.00  0.00      A    H
ATOM   2435  CA  HSP A 170      -3.850   9.797   6.459  1.00  0.00      A    C
ATOM   2436  HA  HSP A 170      -4.229   8.995   7.074  1.00  0.00      A    H
ATOM   2437  CB  HSP A 170      -5.059  10.008   5.473  1.00  0.00      A    C
ATOM   2438  HB1 HSP A 170      -4.753  10.542   4.548  1.00  0.00      A    H
ATOM   2439  HB2 HSP A 170      -5.458   9.023   5.151  1.00  0.00      A    H
ATOM   2440  CD2 HSP A 170      -7.202  10.017   6.777  1.00  0.00      A    C
ATOM   2441  HD2 HSP A 170      -7.497   8.975   6.762  1.00  0.00      A    H
ATOM   2442  CG  HSP A 170      -6.151  10.651   6.117  1.00  0.00      A    C
ATOM   2443  NE2 HSP A 170      -7.834  11.012   7.472  1.00  0.00      A    N
ATOM   2444  HE2 HSP A 170      -8.611  10.795   8.063  1.00  0.00      A    H
ATOM   2445  ND1 HSP A 170      -6.267  11.957   6.424  1.00  0.00      A    N
ATOM   2446  HD1 HSP A 170      -5.667  12.698   6.121  1.00  0.00      A    H
ATOM   2447  CE1 HSP A 170      -7.281  12.166   7.228  1.00  0.00      A    C
ATOM   2448  HE1 HSP A 170      -7.438  13.166   7.576  1.00  0.00      A    H
ATOM   2449  C   HSP A 170      -2.699   9.171   5.645  1.00  0.00      A    C
ATOM   2450  O   HSP A 170      -1.831   9.879   5.223  1.00  0.00      A    O
ATOM   2451  N   ALA A 171      -2.602   7.845   5.378  1.00  0.00      A    N
ATOM   2452  HN  ALA A 171      -3.321   7.297   5.798  1.00  0.00      A    H
ATOM   2453  CA  ALA A 171      -1.662   7.291   4.500  1.00  0.00      A    C
ATOM   2454  HA  ALA A 171      -0.797   7.887   4.250  1.00  0.00      A    H
ATOM   2455  CB  ALA A 171      -1.119   6.020   5.184  1.00  0.00      A    C
ATOM   2456  HB1 ALA A 171      -0.670   6.275   6.168  1.00  0.00      A    H
ATOM   2457  HB2 ALA A 171      -2.019   5.408   5.405  1.00  0.00      A    H
ATOM   2458  HB3 ALA A 171      -0.404   5.433   4.569  1.00  0.00      A    H
ATOM   2459  C   ALA A 171      -2.363   7.006   3.098  1.00  0.00      A    C
ATOM   2460  O   ALA A 171      -3.407   6.480   2.999  1.00  0.00      A    O
ATOM   2461  N   VAL A 172      -1.668   7.390   1.978  1.00  0.00      A    N
ATOM   2462  HN  VAL A 172      -0.701   7.611   2.080  1.00  0.00      A    H
ATOM   2463  CA  VAL A 172      -2.397   7.564   0.741  1.00  0.00      A    C
ATOM   2464  HA  VAL A 172      -3.373   7.101   0.750  1.00  0.00      A    H
ATOM   2465  CB  VAL A 172      -2.506   8.995   0.321  1.00  0.00      A    C
ATOM   2466  HB  VAL A 172      -2.798   9.205  -0.729  1.00  0.00      A    H
ATOM   2467  CG1 VAL A 172      -3.607   9.614   1.271  1.00  0.00      A    C
ATOM   2468 HG11 VAL A 172      -3.867  10.624   0.886  1.00  0.00      A    H
ATOM   2469 HG12 VAL A 172      -4.512   8.976   1.363  1.00  0.00      A    H
ATOM   2470 HG13 VAL A 172      -3.242   9.829   2.298  1.00  0.00      A    H
ATOM   2471  CG2 VAL A 172      -1.145   9.779   0.412  1.00  0.00      A    C
ATOM   2472 HG21 VAL A 172      -0.443   9.236  -0.257  1.00  0.00      A    H
ATOM   2473 HG22 VAL A 172      -1.227  10.876   0.256  1.00  0.00      A    H
ATOM   2474 HG23 VAL A 172      -0.738   9.788   1.446  1.00  0.00      A    H
ATOM   2475  C   VAL A 172      -1.475   6.812  -0.213  1.00  0.00      A    C
ATOM   2476  O   VAL A 172      -0.392   6.322   0.160  1.00  0.00      A    O
ATOM   2477  N   LEU A 173      -1.993   6.526  -1.375  1.00  0.00      A    N
ATOM   2478  HN  LEU A 173      -2.880   6.871  -1.672  1.00  0.00      A    H
ATOM   2479  CA  LEU A 173      -1.295   5.941  -2.454  1.00  0.00      A    C
ATOM   2480  HA  LEU A 173      -0.286   5.649  -2.206  1.00  0.00      A    H
ATOM   2481  CB  LEU A 173      -2.200   4.789  -3.043  1.00  0.00      A    C
ATOM   2482  HB1 LEU A 173      -2.402   4.092  -2.201  1.00  0.00      A    H
ATOM   2483  HB2 LEU A 173      -3.150   5.232  -3.412  1.00  0.00      A    H
ATOM   2484  CG  LEU A 173      -1.479   3.884  -4.151  1.00  0.00      A    C
ATOM   2485  HG  LEU A 173      -1.059   4.554  -4.932  1.00  0.00      A    H
ATOM   2486  CD1 LEU A 173      -0.223   3.230  -3.543  1.00  0.00      A    C
ATOM   2487 HD11 LEU A 173       0.596   3.969  -3.416  1.00  0.00      A    H
ATOM   2488 HD12 LEU A 173      -0.432   2.752  -2.562  1.00  0.00      A    H
ATOM   2489 HD13 LEU A 173       0.212   2.521  -4.279  1.00  0.00      A    H
ATOM   2490  CD2 LEU A 173      -2.522   2.889  -4.643  1.00  0.00      A    C
ATOM   2491 HD21 LEU A 173      -3.234   3.533  -5.202  1.00  0.00      A    H
ATOM   2492 HD22 LEU A 173      -2.023   2.132  -5.285  1.00  0.00      A    H
ATOM   2493 HD23 LEU A 173      -2.957   2.363  -3.766  1.00  0.00      A    H
ATOM   2494  C   LEU A 173      -0.980   6.944  -3.551  1.00  0.00      A    C
ATOM   2495  O   LEU A 173      -1.899   7.441  -4.184  1.00  0.00      A    O
ATOM   2496  N   ILE A 174       0.323   7.375  -3.741  1.00  0.00      A    N
ATOM   2497  HN  ILE A 174       1.115   7.125  -3.191  1.00  0.00      A    H
ATOM   2498  CA  ILE A 174       0.650   8.308  -4.788  1.00  0.00      A    C
ATOM   2499  HA  ILE A 174      -0.145   9.038  -4.812  1.00  0.00      A    H
ATOM   2500  CB  ILE A 174       1.930   9.092  -4.559  1.00  0.00      A    C
ATOM   2501  HB  ILE A 174       2.778   8.458  -4.896  1.00  0.00      A    H
ATOM   2502  CG2 ILE A 174       1.946  10.345  -5.497  1.00  0.00      A    C
ATOM   2503 HG21 ILE A 174       2.934  10.851  -5.541  1.00  0.00      A    H
ATOM   2504 HG22 ILE A 174       1.882  10.005  -6.553  1.00  0.00      A    H
ATOM   2505 HG23 ILE A 174       1.100  11.045  -5.333  1.00  0.00      A    H
ATOM   2506  CG1 ILE A 174       2.161   9.379  -3.021  1.00  0.00      A    C
ATOM   2507 HG11 ILE A 174       1.354  10.032  -2.626  1.00  0.00      A    H
ATOM   2508 HG12 ILE A 174       2.129   8.451  -2.412  1.00  0.00      A    H
ATOM   2509  CD  ILE A 174       3.394  10.155  -2.813  1.00  0.00      A    C
ATOM   2510  HD1 ILE A 174       3.428  11.181  -3.237  1.00  0.00      A    H
ATOM   2511  HD2 ILE A 174       3.584  10.280  -1.725  1.00  0.00      A    H
ATOM   2512  HD3 ILE A 174       4.199   9.561  -3.295  1.00  0.00      A    H
ATOM   2513  C   ILE A 174       0.855   7.635  -6.149  1.00  0.00      A    C
ATOM   2514  O   ILE A 174       1.670   6.736  -6.260  1.00  0.00      A    O
ATOM   2515  N   VAL A 175       0.032   7.947  -7.097  1.00  0.00      A    N
ATOM   2516  HN  VAL A 175      -0.724   8.576  -6.933  1.00  0.00      A    H
ATOM   2517  CA  VAL A 175       0.038   7.190  -8.403  1.00  0.00      A    C
ATOM   2518  HA  VAL A 175       0.519   6.230  -8.291  1.00  0.00      A    H
ATOM   2519  CB  VAL A 175      -1.349   6.746  -8.741  1.00  0.00      A    C
ATOM   2520  HB  VAL A 175      -1.377   6.204  -9.711  1.00  0.00      A    H
ATOM   2521  CG1 VAL A 175      -1.970   5.749  -7.714  1.00  0.00      A    C
ATOM   2522 HG11 VAL A 175      -1.242   4.962  -7.422  1.00  0.00      A    H
ATOM   2523 HG12 VAL A 175      -2.127   6.207  -6.714  1.00  0.00      A    H
ATOM   2524 HG13 VAL A 175      -2.941   5.324  -8.046  1.00  0.00      A    H
ATOM   2525  CG2 VAL A 175      -2.438   7.830  -8.857  1.00  0.00      A    C
ATOM   2526 HG21 VAL A 175      -2.507   8.474  -7.954  1.00  0.00      A    H
ATOM   2527 HG22 VAL A 175      -2.349   8.407  -9.802  1.00  0.00      A    H
ATOM   2528 HG23 VAL A 175      -3.471   7.424  -8.907  1.00  0.00      A    H
ATOM   2529  C   VAL A 175       0.750   7.798  -9.504  1.00  0.00      A    C
ATOM   2530  O   VAL A 175       1.181   7.154 -10.437  1.00  0.00      A    O
ATOM   2531  N   GLY A 176       0.910   9.103  -9.436  1.00  0.00      A    N
ATOM   2532  HN  GLY A 176       0.597   9.546  -8.599  1.00  0.00      A    H
ATOM   2533  CA  GLY A 176       1.470   9.848 -10.550  1.00  0.00      A    C
ATOM   2534  HA1 GLY A 176       2.530   9.658 -10.633  1.00  0.00      A    H
ATOM   2535  HA2 GLY A 176       0.873   9.536 -11.394  1.00  0.00      A    H
ATOM   2536  C   GLY A 176       1.318  11.425 -10.408  1.00  0.00      A    C
ATOM   2537  O   GLY A 176       0.971  11.836  -9.253  1.00  0.00      A    O
ATOM   2538  N   TYR A 177       1.586  12.172 -11.472  1.00  0.00      A    N
ATOM   2539  HN  TYR A 177       1.772  11.704 -12.333  1.00  0.00      A    H
ATOM   2540  CA  TYR A 177       1.584  13.611 -11.409  1.00  0.00      A    C
ATOM   2541  HA  TYR A 177       0.985  13.823 -10.536  1.00  0.00      A    H
ATOM   2542  CB  TYR A 177       2.905  14.319 -11.273  1.00  0.00      A    C
ATOM   2543  HB1 TYR A 177       2.721  15.407 -11.396  1.00  0.00      A    H
ATOM   2544  HB2 TYR A 177       3.428  14.111 -10.315  1.00  0.00      A    H
ATOM   2545  CG  TYR A 177       3.961  13.948 -12.250  1.00  0.00      A    C
ATOM   2546  CD1 TYR A 177       4.184  14.738 -13.394  1.00  0.00      A    C
ATOM   2547  HD1 TYR A 177       3.435  15.508 -13.510  1.00  0.00      A    H
ATOM   2548  CE1 TYR A 177       5.140  14.399 -14.380  1.00  0.00      A    C
ATOM   2549  HE1 TYR A 177       5.118  14.992 -15.283  1.00  0.00      A    H
ATOM   2550  CZ  TYR A 177       5.886  13.221 -14.154  1.00  0.00      A    C
ATOM   2551  OH  TYR A 177       6.982  12.891 -14.945  1.00  0.00      A    O
ATOM   2552  HH  TYR A 177       7.417  12.073 -14.696  1.00  0.00      A    H
ATOM   2553  CD2 TYR A 177       4.617  12.799 -12.150  1.00  0.00      A    C
ATOM   2554  HD2 TYR A 177       4.467  12.225 -11.247  1.00  0.00      A    H
ATOM   2555  CE2 TYR A 177       5.584  12.448 -13.088  1.00  0.00      A    C
ATOM   2556  HE2 TYR A 177       6.125  11.554 -12.815  1.00  0.00      A    H
ATOM   2557  C   TYR A 177       0.888  14.062 -12.719  1.00  0.00      A    C
ATOM   2558  O   TYR A 177       0.799  13.283 -13.678  1.00  0.00      A    O
ATOM   2559  N   SER A 178       0.314  15.233 -12.726  1.00  0.00      A    N
ATOM   2560  HN  SER A 178       0.379  15.743 -11.872  1.00  0.00      A    H
ATOM   2561  CA  SER A 178      -0.344  15.925 -13.761  1.00  0.00      A    C
ATOM   2562  HA  SER A 178       0.252  15.796 -14.652  1.00  0.00      A    H
ATOM   2563  CB  SER A 178      -1.814  15.392 -14.125  1.00  0.00      A    C
ATOM   2564  HB1 SER A 178      -1.745  14.288 -14.022  1.00  0.00      A    H
ATOM   2565  HB2 SER A 178      -2.544  15.803 -13.395  1.00  0.00      A    H
ATOM   2566  OG  SER A 178      -2.204  15.739 -15.396  1.00  0.00      A    O
ATOM   2567  HG1 SER A 178      -3.092  15.377 -15.363  1.00  0.00      A    H
ATOM   2568  C   SER A 178      -0.316  17.432 -13.602  1.00  0.00      A    C
ATOM   2569  O   SER A 178       0.357  17.981 -12.695  1.00  0.00      A    O
ATOM   2570  N   SER A 179      -1.030  18.131 -14.444  1.00  0.00      A    N
ATOM   2571  HN  SER A 179      -1.543  17.683 -15.172  1.00  0.00      A    H
ATOM   2572  CA  SER A 179      -1.099  19.572 -14.437  1.00  0.00      A    C
ATOM   2573  HA  SER A 179      -1.231  19.917 -13.422  1.00  0.00      A    H
ATOM   2574  CB  SER A 179       0.301  20.121 -15.067  1.00  0.00      A    C
ATOM   2575  HB1 SER A 179       1.075  19.721 -14.378  1.00  0.00      A    H
ATOM   2576  HB2 SER A 179       0.561  19.691 -16.058  1.00  0.00      A    H
ATOM   2577  OG  SER A 179       0.403  21.566 -15.113  1.00  0.00      A    O
ATOM   2578  HG1 SER A 179       1.048  21.788 -15.789  1.00  0.00      A    H
ATOM   2579  C   SER A 179      -2.198  20.037 -15.296  1.00  0.00      A    C
ATOM   2580  O   SER A 179      -2.584  19.335 -16.190  1.00  0.00      A    O
ATOM   2581  N   GLU A 180      -2.791  21.203 -14.956  1.00  0.00      A    N
ATOM   2582  HN  GLU A 180      -2.461  21.825 -14.250  1.00  0.00      A    H
ATOM   2583  CA  GLU A 180      -3.869  21.770 -15.700  1.00  0.00      A    C
ATOM   2584  HA  GLU A 180      -3.654  21.548 -16.735  1.00  0.00      A    H
ATOM   2585  CB  GLU A 180      -5.299  21.196 -15.379  1.00  0.00      A    C
ATOM   2586  HB1 GLU A 180      -5.366  20.090 -15.293  1.00  0.00      A    H
ATOM   2587  HB2 GLU A 180      -5.805  21.614 -14.482  1.00  0.00      A    H
ATOM   2588  CG  GLU A 180      -6.289  21.644 -16.618  1.00  0.00      A    C
ATOM   2589  HG1 GLU A 180      -6.136  22.717 -16.863  1.00  0.00      A    H
ATOM   2590  HG2 GLU A 180      -6.115  21.065 -17.549  1.00  0.00      A    H
ATOM   2591  CD  GLU A 180      -7.763  21.467 -16.245  1.00  0.00      A    C
ATOM   2592  OE1 GLU A 180      -8.220  20.346 -15.940  1.00  0.00      A    O
ATOM   2593  OE2 GLU A 180      -8.536  22.484 -16.251  1.00  0.00      A    O
ATOM   2594  C   GLU A 180      -3.809  23.337 -15.526  1.00  0.00      A    C
ATOM   2595  O   GLU A 180      -3.841  23.910 -14.406  1.00  0.00      A    O
ATOM   2596  N   ASP A 181      -3.813  24.046 -16.652  1.00  0.00      A    N
ATOM   2597  HN  ASP A 181      -3.860  23.575 -17.529  1.00  0.00      A    H
ATOM   2598  CA  ASP A 181      -3.509  25.494 -16.819  1.00  0.00      A    C
ATOM   2599  HA  ASP A 181      -2.981  25.514 -17.761  1.00  0.00      A    H
ATOM   2600  CB  ASP A 181      -4.628  26.441 -17.009  1.00  0.00      A    C
ATOM   2601  HB1 ASP A 181      -5.256  26.481 -16.093  1.00  0.00      A    H
ATOM   2602  HB2 ASP A 181      -4.157  27.418 -17.251  1.00  0.00      A    H
ATOM   2603  CG  ASP A 181      -5.521  25.980 -18.144  1.00  0.00      A    C
ATOM   2604  OD1 ASP A 181      -6.664  25.556 -17.960  1.00  0.00      A    O
ATOM   2605  OD2 ASP A 181      -5.022  25.991 -19.286  1.00  0.00      A    O
ATOM   2606  C   ASP A 181      -2.462  26.034 -15.735  1.00  0.00      A    C
ATOM   2607  O   ASP A 181      -2.765  26.921 -14.898  1.00  0.00      A    O
ATOM   2608  N   ASP A 182      -1.140  25.617 -15.811  1.00  0.00      A    N
ATOM   2609  HN  ASP A 182      -1.021  24.922 -16.516  1.00  0.00      A    H
ATOM   2610  CA  ASP A 182      -0.056  26.032 -14.948  1.00  0.00      A    C
ATOM   2611  HA  ASP A 182       0.782  25.472 -15.337  1.00  0.00      A    H
ATOM   2612  CB  ASP A 182       0.254  27.519 -15.018  1.00  0.00      A    C
ATOM   2613  HB1 ASP A 182      -0.541  28.188 -14.623  1.00  0.00      A    H
ATOM   2614  HB2 ASP A 182       1.139  27.821 -14.417  1.00  0.00      A    H
ATOM   2615  CG  ASP A 182       0.484  27.886 -16.480  1.00  0.00      A    C
ATOM   2616  OD1 ASP A 182       1.418  27.406 -17.102  1.00  0.00      A    O
ATOM   2617  OD2 ASP A 182      -0.215  28.850 -16.923  1.00  0.00      A    O
ATOM   2618  C   ASP A 182      -0.169  25.672 -13.373  1.00  0.00      A    C
ATOM   2619  O   ASP A 182       0.838  25.815 -12.656  1.00  0.00      A    O
ATOM   2620  N   VAL A 183      -1.349  25.105 -12.908  1.00  0.00      A    N
ATOM   2621  HN  VAL A 183      -2.103  25.001 -13.552  1.00  0.00      A    H
ATOM   2622  CA  VAL A 183      -1.470  24.490 -11.594  1.00  0.00      A    C
ATOM   2623  HA  VAL A 183      -0.828  25.029 -10.913  1.00  0.00      A    H
ATOM   2624  CB  VAL A 183      -2.800  24.666 -10.971  1.00  0.00      A    C
ATOM   2625  HB  VAL A 183      -3.481  23.846 -11.285  1.00  0.00      A    H
ATOM   2626  CG1 VAL A 183      -2.692  24.533  -9.405  1.00  0.00      A    C
ATOM   2627 HG11 VAL A 183      -3.662  24.477  -8.868  1.00  0.00      A    H
ATOM   2628 HG12 VAL A 183      -1.980  23.790  -8.987  1.00  0.00      A    H
ATOM   2629 HG13 VAL A 183      -2.309  25.441  -8.892  1.00  0.00      A    H
ATOM   2630  CG2 VAL A 183      -3.420  26.012 -11.463  1.00  0.00      A    C
ATOM   2631 HG21 VAL A 183      -2.859  26.949 -11.257  1.00  0.00      A    H
ATOM   2632 HG22 VAL A 183      -3.694  25.995 -12.539  1.00  0.00      A    H
ATOM   2633 HG23 VAL A 183      -4.412  26.236 -11.016  1.00  0.00      A    H
ATOM   2634  C   VAL A 183      -1.108  23.104 -11.753  1.00  0.00      A    C
ATOM   2635  O   VAL A 183      -1.716  22.402 -12.596  1.00  0.00      A    O
ATOM   2636  N   LYS A 184      -0.061  22.684 -10.980  1.00  0.00      A    N
ATOM   2637  HN  LYS A 184       0.389  23.362 -10.403  1.00  0.00      A    H
ATOM   2638  CA  LYS A 184       0.494  21.325 -11.057  1.00  0.00      A    C
ATOM   2639  HA  LYS A 184       0.240  20.972 -12.046  1.00  0.00      A    H
ATOM   2640  CB  LYS A 184       2.032  21.388 -10.923  1.00  0.00      A    C
ATOM   2641  HB1 LYS A 184       2.272  21.831  -9.933  1.00  0.00      A    H
ATOM   2642  HB2 LYS A 184       2.491  20.381 -10.822  1.00  0.00      A    H
ATOM   2643  CG  LYS A 184       2.768  22.153 -12.023  1.00  0.00      A    C
ATOM   2644  HG1 LYS A 184       2.319  21.810 -12.980  1.00  0.00      A    H
ATOM   2645  HG2 LYS A 184       2.373  23.190 -12.068  1.00  0.00      A    H
ATOM   2646  CD  LYS A 184       4.296  22.024 -12.150  1.00  0.00      A    C
ATOM   2647  HD1 LYS A 184       4.693  21.742 -11.152  1.00  0.00      A    H
ATOM   2648  HD2 LYS A 184       4.466  21.126 -12.782  1.00  0.00      A    H
ATOM   2649  CE  LYS A 184       5.232  23.225 -12.614  1.00  0.00      A    C
ATOM   2650  HE1 LYS A 184       6.227  22.887 -12.974  1.00  0.00      A    H
ATOM   2651  HE2 LYS A 184       4.835  23.898 -13.404  1.00  0.00      A    H
ATOM   2652  NZ  LYS A 184       5.380  24.101 -11.410  1.00  0.00      A    N
ATOM   2653  HZ1 LYS A 184       5.904  24.951 -11.700  1.00  0.00      A    H
ATOM   2654  HZ2 LYS A 184       4.420  24.356 -11.100  1.00  0.00      A    H
ATOM   2655  HZ3 LYS A 184       5.857  23.534 -10.680  1.00  0.00      A    H
ATOM   2656  C   LYS A 184      -0.140  20.480  -9.911  1.00  0.00      A    C
ATOM   2657  O   LYS A 184      -0.374  20.980  -8.817  1.00  0.00      A    O
ATOM   2658  N   TYR A 185      -0.419  19.196 -10.117  1.00  0.00      A    N
ATOM   2659  HN  TYR A 185      -0.277  18.725 -10.984  1.00  0.00      A    H
ATOM   2660  CA  TYR A 185      -0.835  18.257  -9.039  1.00  0.00      A    C
ATOM   2661  HA  TYR A 185      -0.690  18.709  -8.069  1.00  0.00      A    H
ATOM   2662  CB  TYR A 185      -2.316  17.866  -8.938  1.00  0.00      A    C
ATOM   2663  HB1 TYR A 185      -2.511  17.013  -8.253  1.00  0.00      A    H
ATOM   2664  HB2 TYR A 185      -2.828  18.739  -8.480  1.00  0.00      A    H
ATOM   2665  CG  TYR A 185      -3.018  17.534 -10.294  1.00  0.00      A    C
ATOM   2666  CD1 TYR A 185      -3.692  16.216 -10.419  1.00  0.00      A    C
ATOM   2667  HD1 TYR A 185      -3.515  15.500  -9.630  1.00  0.00      A    H
ATOM   2668  CE1 TYR A 185      -4.478  16.014 -11.555  1.00  0.00      A    C
ATOM   2669  HE1 TYR A 185      -4.979  15.060 -11.635  1.00  0.00      A    H
ATOM   2670  CZ  TYR A 185      -4.700  17.023 -12.503  1.00  0.00      A    C
ATOM   2671  OH  TYR A 185      -5.593  16.677 -13.505  1.00  0.00      A    O
ATOM   2672  HH  TYR A 185      -6.050  17.451 -13.843  1.00  0.00      A    H
ATOM   2673  CD2 TYR A 185      -3.284  18.488 -11.261  1.00  0.00      A    C
ATOM   2674  HD2 TYR A 185      -3.016  19.527 -11.135  1.00  0.00      A    H
ATOM   2675  CE2 TYR A 185      -4.118  18.238 -12.335  1.00  0.00      A    C
ATOM   2676  HE2 TYR A 185      -4.307  19.011 -13.065  1.00  0.00      A    H
ATOM   2677  C   TYR A 185      -0.063  16.960  -8.971  1.00  0.00      A    C
ATOM   2678  O   TYR A 185       0.672  16.609  -9.903  1.00  0.00      A    O
ATOM   2679  N   TRP A 186      -0.176  16.366  -7.798  1.00  0.00      A    N
ATOM   2680  HN  TRP A 186      -0.766  16.742  -7.088  1.00  0.00      A    H
ATOM   2681  CA  TRP A 186       0.113  14.978  -7.656  1.00  0.00      A    C
ATOM   2682  HA  TRP A 186       0.759  14.711  -8.480  1.00  0.00      A    H
ATOM   2683  CB  TRP A 186       0.799  14.599  -6.361  1.00  0.00      A    C
ATOM   2684  HB1 TRP A 186       0.212  14.845  -5.450  1.00  0.00      A    H
ATOM   2685  HB2 TRP A 186       1.057  13.518  -6.341  1.00  0.00      A    H
ATOM   2686  CG  TRP A 186       2.211  15.177  -6.039  1.00  0.00      A    C
ATOM   2687  CD1 TRP A 186       2.501  16.296  -5.287  1.00  0.00      A    C
ATOM   2688  HD1 TRP A 186       1.742  16.854  -4.758  1.00  0.00      A    H
ATOM   2689  NE1 TRP A 186       3.824  16.578  -5.267  1.00  0.00      A    N
ATOM   2690  HE1 TRP A 186       4.261  17.358  -4.874  1.00  0.00      A    H
ATOM   2691  CE2 TRP A 186       4.488  15.680  -6.145  1.00  0.00      A    C
ATOM   2692  CD2 TRP A 186       3.504  14.838  -6.648  1.00  0.00      A    C
ATOM   2693  CE3 TRP A 186       3.782  13.801  -7.507  1.00  0.00      A    C
ATOM   2694  HE3 TRP A 186       3.022  13.120  -7.859  1.00  0.00      A    H
ATOM   2695  CZ3 TRP A 186       5.137  13.560  -7.833  1.00  0.00      A    C
ATOM   2696  HZ3 TRP A 186       5.380  12.849  -8.609  1.00  0.00      A    H
ATOM   2697  CZ2 TRP A 186       5.854  15.494  -6.487  1.00  0.00      A    C
ATOM   2698  HZ2 TRP A 186       6.693  16.091  -6.160  1.00  0.00      A    H
ATOM   2699  CH2 TRP A 186       6.121  14.465  -7.426  1.00  0.00      A    C
ATOM   2700  HH2 TRP A 186       7.150  14.267  -7.685  1.00  0.00      A    H
ATOM   2701  C   TRP A 186      -1.175  14.218  -7.546  1.00  0.00      A    C
ATOM   2702  O   TRP A 186      -2.169  14.765  -7.123  1.00  0.00      A    O
ATOM   2703  N   ILE A 187      -1.264  12.916  -7.970  1.00  0.00      A    N
ATOM   2704  HN  ILE A 187      -0.466  12.475  -8.374  1.00  0.00      A    H
ATOM   2705  CA  ILE A 187      -2.529  12.208  -7.665  1.00  0.00      A    C
ATOM   2706  HA  ILE A 187      -3.261  12.926  -7.324  1.00  0.00      A    H
ATOM   2707  CB  ILE A 187      -3.180  11.510  -8.846  1.00  0.00      A    C
ATOM   2708  HB  ILE A 187      -2.574  10.681  -9.269  1.00  0.00      A    H
ATOM   2709  CG2 ILE A 187      -4.623  10.877  -8.482  1.00  0.00      A    C
ATOM   2710 HG21 ILE A 187      -4.884  10.320  -9.407  1.00  0.00      A    H
ATOM   2711 HG22 ILE A 187      -4.496  10.102  -7.697  1.00  0.00      A    H
ATOM   2712 HG23 ILE A 187      -5.436  11.578  -8.197  1.00  0.00      A    H
ATOM   2713  CG1 ILE A 187      -3.368  12.473 -10.086  1.00  0.00      A    C
ATOM   2714 HG11 ILE A 187      -4.284  13.043  -9.821  1.00  0.00      A    H
ATOM   2715 HG12 ILE A 187      -2.520  13.191 -10.122  1.00  0.00      A    H
ATOM   2716  CD  ILE A 187      -3.598  11.653 -11.353  1.00  0.00      A    C
ATOM   2717  HD1 ILE A 187      -2.871  10.813 -11.377  1.00  0.00      A    H
ATOM   2718  HD2 ILE A 187      -4.646  11.284 -11.329  1.00  0.00      A    H
ATOM   2719  HD3 ILE A 187      -3.567  12.261 -12.283  1.00  0.00      A    H
ATOM   2720  C   ILE A 187      -2.399  11.184  -6.518  1.00  0.00      A    C
ATOM   2721  O   ILE A 187      -1.604  10.216  -6.609  1.00  0.00      A    O
ATOM   2722  N   VAL A 188      -3.113  11.382  -5.439  1.00  0.00      A    N
ATOM   2723  HN  VAL A 188      -3.843  12.061  -5.468  1.00  0.00      A    H
ATOM   2724  CA  VAL A 188      -3.085  10.532  -4.315  1.00  0.00      A    C
ATOM   2725  HA  VAL A 188      -2.276   9.825  -4.427  1.00  0.00      A    H
ATOM   2726  CB  VAL A 188      -2.917  11.377  -3.018  1.00  0.00      A    C
ATOM   2727  HB  VAL A 188      -2.955  10.670  -2.163  1.00  0.00      A    H
ATOM   2728  CG1 VAL A 188      -1.624  12.188  -2.972  1.00  0.00      A    C
ATOM   2729 HG11 VAL A 188      -1.638  12.794  -2.040  1.00  0.00      A    H
ATOM   2730 HG12 VAL A 188      -0.706  11.563  -2.992  1.00  0.00      A    H
ATOM   2731 HG13 VAL A 188      -1.544  12.906  -3.816  1.00  0.00      A    H
ATOM   2732  CG2 VAL A 188      -4.135  12.302  -2.715  1.00  0.00      A    C
ATOM   2733 HG21 VAL A 188      -3.941  13.257  -2.182  1.00  0.00      A    H
ATOM   2734 HG22 VAL A 188      -4.624  12.506  -3.691  1.00  0.00      A    H
ATOM   2735 HG23 VAL A 188      -4.833  11.694  -2.100  1.00  0.00      A    H
ATOM   2736  C   VAL A 188      -4.416   9.738  -4.257  1.00  0.00      A    C
ATOM   2737  O   VAL A 188      -5.540  10.245  -4.480  1.00  0.00      A    O
ATOM   2738  N   LYS A 189      -4.461   8.445  -3.983  1.00  0.00      A    N
ATOM   2739  HN  LYS A 189      -3.596   7.948  -3.984  1.00  0.00      A    H
ATOM   2740  CA  LYS A 189      -5.677   7.735  -3.679  1.00  0.00      A    C
ATOM   2741  HA  LYS A 189      -6.473   8.151  -4.278  1.00  0.00      A    H
ATOM   2742  CB  LYS A 189      -5.748   6.195  -4.079  1.00  0.00      A    C
ATOM   2743  HB1 LYS A 189      -5.392   6.079  -5.125  1.00  0.00      A    H
ATOM   2744  HB2 LYS A 189      -5.079   5.583  -3.437  1.00  0.00      A    H
ATOM   2745  CG  LYS A 189      -7.193   5.635  -3.938  1.00  0.00      A    C
ATOM   2746  HG1 LYS A 189      -7.500   5.546  -2.874  1.00  0.00      A    H
ATOM   2747  HG2 LYS A 189      -8.012   6.183  -4.450  1.00  0.00      A    H
ATOM   2748  CD  LYS A 189      -7.217   4.182  -4.460  1.00  0.00      A    C
ATOM   2749  HD1 LYS A 189      -6.916   4.260  -5.526  1.00  0.00      A    H
ATOM   2750  HD2 LYS A 189      -6.513   3.565  -3.861  1.00  0.00      A    H
ATOM   2751  CE  LYS A 189      -8.545   3.425  -4.356  1.00  0.00      A    C
ATOM   2752  HE1 LYS A 189      -9.009   3.473  -3.348  1.00  0.00      A    H
ATOM   2753  HE2 LYS A 189      -9.188   3.884  -5.137  1.00  0.00      A    H
ATOM   2754  NZ  LYS A 189      -8.387   2.019  -4.737  1.00  0.00      A    N
ATOM   2755  HZ1 LYS A 189      -7.692   2.062  -5.510  1.00  0.00      A    H
ATOM   2756  HZ2 LYS A 189      -8.025   1.404  -3.980  1.00  0.00      A    H
ATOM   2757  HZ3 LYS A 189      -9.287   1.634  -5.089  1.00  0.00      A    H
ATOM   2758  C   LYS A 189      -5.848   7.834  -2.188  1.00  0.00      A    C
ATOM   2759  O   LYS A 189      -4.958   7.464  -1.419  1.00  0.00      A    O
ATOM   2760  N   ASN A 190      -7.041   8.282  -1.665  1.00  0.00      A    N
ATOM   2761  HN  ASN A 190      -7.721   8.530  -2.351  1.00  0.00      A    H
ATOM   2762  CA  ASN A 190      -7.229   8.434  -0.244  1.00  0.00      A    C
ATOM   2763  HA  ASN A 190      -6.283   8.537   0.265  1.00  0.00      A    H
ATOM   2764  CB  ASN A 190      -8.116   9.713  -0.127  1.00  0.00      A    C
ATOM   2765  HB1 ASN A 190      -7.639  10.543  -0.690  1.00  0.00      A    H
ATOM   2766  HB2 ASN A 190      -9.100   9.410  -0.545  1.00  0.00      A    H
ATOM   2767  CG  ASN A 190      -8.298  10.191   1.260  1.00  0.00      A    C
ATOM   2768  OD1 ASN A 190      -7.495   9.932   2.190  1.00  0.00      A    O
ATOM   2769  ND2 ASN A 190      -9.415  10.947   1.561  1.00  0.00      A    N
ATOM   2770 HD21 ASN A 190      -9.454  11.235   2.518  1.00  0.00      A    H
ATOM   2771 HD22 ASN A 190      -9.870  11.476   0.844  1.00  0.00      A    H
ATOM   2772  C   ASN A 190      -7.801   7.219   0.432  1.00  0.00      A    C
ATOM   2773  O   ASN A 190      -8.646   6.523  -0.162  1.00  0.00      A    O
ATOM   2774  N   SER A 191      -7.512   6.987   1.751  1.00  0.00      A    N
ATOM   2775  HN  SER A 191      -6.941   7.643   2.238  1.00  0.00      A    H
ATOM   2776  CA  SER A 191      -7.799   5.792   2.508  1.00  0.00      A    C
ATOM   2777  HA  SER A 191      -7.638   4.935   1.872  1.00  0.00      A    H
ATOM   2778  CB  SER A 191      -6.831   5.563   3.700  1.00  0.00      A    C
ATOM   2779  HB1 SER A 191      -7.106   4.667   4.296  1.00  0.00      A    H
ATOM   2780  HB2 SER A 191      -5.801   5.329   3.353  1.00  0.00      A    H
ATOM   2781  OG  SER A 191      -6.869   6.732   4.546  1.00  0.00      A    O
ATOM   2782  HG1 SER A 191      -6.250   6.588   5.265  1.00  0.00      A    H
ATOM   2783  C   SER A 191      -9.219   5.570   3.035  1.00  0.00      A    C
ATOM   2784  O   SER A 191      -9.582   4.515   3.561  1.00  0.00      A    O
ATOM   2785  N   TRP A 192     -10.024   6.647   2.923  1.00  0.00      A    N
ATOM   2786  HN  TRP A 192      -9.650   7.536   2.672  1.00  0.00      A    H
ATOM   2787  CA  TRP A 192     -11.411   6.708   3.330  1.00  0.00      A    C
ATOM   2788  HA  TRP A 192     -11.564   6.489   4.376  1.00  0.00      A    H
ATOM   2789  CB  TRP A 192     -11.970   8.189   3.210  1.00  0.00      A    C
ATOM   2790  HB1 TRP A 192     -11.899   8.689   2.221  1.00  0.00      A    H
ATOM   2791  HB2 TRP A 192     -13.059   8.106   3.413  1.00  0.00      A    H
ATOM   2792  CG  TRP A 192     -11.480   9.185   4.184  1.00  0.00      A    C
ATOM   2793  CD1 TRP A 192     -10.936   8.908   5.425  1.00  0.00      A    C
ATOM   2794  HD1 TRP A 192     -10.722   7.886   5.704  1.00  0.00      A    H
ATOM   2795  NE1 TRP A 192     -10.719  10.091   6.079  1.00  0.00      A    N
ATOM   2796  HE1 TRP A 192     -10.723  10.102   7.054  1.00  0.00      A    H
ATOM   2797  CE2 TRP A 192     -11.139  11.137   5.300  1.00  0.00      A    C
ATOM   2798  CD2 TRP A 192     -11.786  10.585   4.179  1.00  0.00      A    C
ATOM   2799  CE3 TRP A 192     -12.444  11.358   3.219  1.00  0.00      A    C
ATOM   2800  HE3 TRP A 192     -12.868  11.028   2.282  1.00  0.00      A    H
ATOM   2801  CZ3 TRP A 192     -12.491  12.710   3.413  1.00  0.00      A    C
ATOM   2802  HZ3 TRP A 192     -13.168  13.314   2.828  1.00  0.00      A    H
ATOM   2803  CZ2 TRP A 192     -11.203  12.529   5.523  1.00  0.00      A    C
ATOM   2804  HZ2 TRP A 192     -10.710  12.954   6.384  1.00  0.00      A    H
ATOM   2805  CH2 TRP A 192     -11.896  13.297   4.603  1.00  0.00      A    C
ATOM   2806  HH2 TRP A 192     -12.080  14.351   4.746  1.00  0.00      A    H
ATOM   2807  C   TRP A 192     -12.304   5.757   2.550  1.00  0.00      A    C
ATOM   2808  O   TRP A 192     -12.706   4.690   3.029  1.00  0.00      A    O
ATOM   2809  N   GLY A 193     -12.589   6.071   1.233  1.00  0.00      A    N
ATOM   2810  HN  GLY A 193     -12.287   6.912   0.791  1.00  0.00      A    H
ATOM   2811  CA  GLY A 193     -13.311   5.152   0.389  1.00  0.00      A    C
ATOM   2812  HA1 GLY A 193     -12.721   4.247   0.390  1.00  0.00      A    H
ATOM   2813  HA2 GLY A 193     -14.341   5.076   0.705  1.00  0.00      A    H
ATOM   2814  C   GLY A 193     -13.221   5.580  -1.045  1.00  0.00      A    C
ATOM   2815  O   GLY A 193     -12.441   6.479  -1.399  1.00  0.00      A    O
ATOM   2816  N   THR A 194     -14.075   4.956  -1.862  1.00  0.00      A    N
ATOM   2817  HN  THR A 194     -14.524   4.154  -1.476  1.00  0.00      A    H
ATOM   2818  CA  THR A 194     -14.323   5.262  -3.294  1.00  0.00      A    C
ATOM   2819  HA  THR A 194     -13.366   5.471  -3.750  1.00  0.00      A    H
ATOM   2820  CB  THR A 194     -14.818   4.067  -4.134  1.00  0.00      A    C
ATOM   2821  HB  THR A 194     -15.900   3.923  -3.929  1.00  0.00      A    H
ATOM   2822  OG1 THR A 194     -14.151   2.867  -3.731  1.00  0.00      A    O
ATOM   2823  HG1 THR A 194     -14.386   2.226  -4.406  1.00  0.00      A    H
ATOM   2824  CG2 THR A 194     -14.502   4.229  -5.592  1.00  0.00      A    C
ATOM   2825 HG21 THR A 194     -14.723   5.251  -5.967  1.00  0.00      A    H
ATOM   2826 HG22 THR A 194     -13.448   4.006  -5.864  1.00  0.00      A    H
ATOM   2827 HG23 THR A 194     -15.179   3.597  -6.206  1.00  0.00      A    H
ATOM   2828  C   THR A 194     -15.267   6.435  -3.448  1.00  0.00      A    C
ATOM   2829  O   THR A 194     -15.199   7.217  -4.358  1.00  0.00      A    O
ATOM   2830  N   SER A 195     -16.196   6.584  -2.446  1.00  0.00      A    N
ATOM   2831  HN  SER A 195     -16.212   5.923  -1.699  1.00  0.00      A    H
ATOM   2832  CA  SER A 195     -17.293   7.554  -2.551  1.00  0.00      A    C
ATOM   2833  HA  SER A 195     -17.830   7.298  -3.452  1.00  0.00      A    H
ATOM   2834  CB  SER A 195     -18.310   7.401  -1.540  1.00  0.00      A    C
ATOM   2835  HB1 SER A 195     -19.161   8.111  -1.613  1.00  0.00      A    H
ATOM   2836  HB2 SER A 195     -18.736   6.376  -1.512  1.00  0.00      A    H
ATOM   2837  OG  SER A 195     -17.834   7.731  -0.263  1.00  0.00      A    O
ATOM   2838  HG1 SER A 195     -18.479   7.484   0.403  1.00  0.00      A    H
ATOM   2839  C   SER A 195     -16.881   9.065  -2.596  1.00  0.00      A    C
ATOM   2840  O   SER A 195     -17.419   9.873  -3.315  1.00  0.00      A    O
ATOM   2841  N   TRP A 196     -15.792   9.385  -1.970  1.00  0.00      A    N
ATOM   2842  HN  TRP A 196     -15.307   8.618  -1.557  1.00  0.00      A    H
ATOM   2843  CA  TRP A 196     -15.245  10.714  -1.791  1.00  0.00      A    C
ATOM   2844  HA  TRP A 196     -15.944  11.537  -1.800  1.00  0.00      A    H
ATOM   2845  CB  TRP A 196     -14.293  10.716  -0.627  1.00  0.00      A    C
ATOM   2846  HB1 TRP A 196     -13.503   9.967  -0.850  1.00  0.00      A    H
ATOM   2847  HB2 TRP A 196     -13.726  11.657  -0.461  1.00  0.00      A    H
ATOM   2848  CG  TRP A 196     -14.903  10.615   0.775  1.00  0.00      A    C
ATOM   2849  CD1 TRP A 196     -15.129   9.433   1.489  1.00  0.00      A    C
ATOM   2850  HD1 TRP A 196     -14.884   8.433   1.164  1.00  0.00      A    H
ATOM   2851  NE1 TRP A 196     -15.777   9.761   2.719  1.00  0.00      A    N
ATOM   2852  HE1 TRP A 196     -16.141   9.168   3.404  1.00  0.00      A    H
ATOM   2853  CE2 TRP A 196     -15.900  11.105   2.807  1.00  0.00      A    C
ATOM   2854  CD2 TRP A 196     -15.487  11.686   1.563  1.00  0.00      A    C
ATOM   2855  CE3 TRP A 196     -15.623  13.049   1.311  1.00  0.00      A    C
ATOM   2856  HE3 TRP A 196     -15.318  13.500   0.378  1.00  0.00      A    H
ATOM   2857  CZ3 TRP A 196     -16.265  13.807   2.293  1.00  0.00      A    C
ATOM   2858  HZ3 TRP A 196     -16.355  14.857   2.057  1.00  0.00      A    H
ATOM   2859  CZ2 TRP A 196     -16.561  11.931   3.680  1.00  0.00      A    C
ATOM   2860  HZ2 TRP A 196     -17.025  11.715   4.631  1.00  0.00      A    H
ATOM   2861  CH2 TRP A 196     -16.726  13.275   3.455  1.00  0.00      A    C
ATOM   2862  HH2 TRP A 196     -17.136  13.953   4.189  1.00  0.00      A    H
ATOM   2863  C   TRP A 196     -14.374  11.023  -2.967  1.00  0.00      A    C
ATOM   2864  O   TRP A 196     -13.730  10.108  -3.452  1.00  0.00      A    O
ATOM   2865  N   GLY A 197     -14.295  12.249  -3.426  1.00  0.00      A    N
ATOM   2866  HN  GLY A 197     -14.947  12.877  -3.007  1.00  0.00      A    H
ATOM   2867  CA  GLY A 197     -13.393  12.697  -4.478  1.00  0.00      A    C
ATOM   2868  HA1 GLY A 197     -13.420  13.776  -4.475  1.00  0.00      A    H
ATOM   2869  HA2 GLY A 197     -12.417  12.266  -4.308  1.00  0.00      A    H
ATOM   2870  C   GLY A 197     -13.798  12.338  -5.834  1.00  0.00      A    C
ATOM   2871  O   GLY A 197     -14.933  12.579  -6.219  1.00  0.00      A    O
ATOM   2872  N   ILE A 198     -12.828  11.850  -6.669  1.00  0.00      A    N
ATOM   2873  HN  ILE A 198     -11.864  11.798  -6.420  1.00  0.00      A    H
ATOM   2874  CA  ILE A 198     -13.163  11.425  -7.997  1.00  0.00      A    C
ATOM   2875  HA  ILE A 198     -14.183  11.587  -8.313  1.00  0.00      A    H
ATOM   2876  CB  ILE A 198     -12.129  12.026  -9.004  1.00  0.00      A    C
ATOM   2877  HB  ILE A 198     -11.091  11.648  -8.880  1.00  0.00      A    H
ATOM   2878  CG2 ILE A 198     -12.579  11.736 -10.381  1.00  0.00      A    C
ATOM   2879 HG21 ILE A 198     -13.551  12.252 -10.540  1.00  0.00      A    H
ATOM   2880 HG22 ILE A 198     -11.938  12.182 -11.171  1.00  0.00      A    H
ATOM   2881 HG23 ILE A 198     -12.753  10.668 -10.631  1.00  0.00      A    H
ATOM   2882  CG1 ILE A 198     -12.050  13.552  -8.768  1.00  0.00      A    C
ATOM   2883 HG11 ILE A 198     -13.018  14.066  -8.947  1.00  0.00      A    H
ATOM   2884 HG12 ILE A 198     -11.715  13.724  -7.723  1.00  0.00      A    H
ATOM   2885  CD  ILE A 198     -11.040  14.312  -9.666  1.00  0.00      A    C
ATOM   2886  HD1 ILE A 198     -11.278  14.205 -10.746  1.00  0.00      A    H
ATOM   2887  HD2 ILE A 198     -11.108  15.387  -9.396  1.00  0.00      A    H
ATOM   2888  HD3 ILE A 198     -10.059  14.031  -9.227  1.00  0.00      A    H
ATOM   2889  C   ILE A 198     -13.005   9.947  -8.043  1.00  0.00      A    C
ATOM   2890  O   ILE A 198     -11.889   9.464  -8.203  1.00  0.00      A    O
ATOM   2891  N   ASP A 199     -14.140   9.116  -7.898  1.00  0.00      A    N
ATOM   2892  HN  ASP A 199     -15.013   9.585  -7.791  1.00  0.00      A    H
ATOM   2893  CA  ASP A 199     -14.140   7.733  -7.469  1.00  0.00      A    C
ATOM   2894  HA  ASP A 199     -14.949   7.535  -6.782  1.00  0.00      A    H
ATOM   2895  CB  ASP A 199     -14.333   6.867  -8.674  1.00  0.00      A    C
ATOM   2896  HB1 ASP A 199     -13.353   7.003  -9.180  1.00  0.00      A    H
ATOM   2897  HB2 ASP A 199     -14.356   5.781  -8.440  1.00  0.00      A    H
ATOM   2898  CG  ASP A 199     -15.492   7.285  -9.497  1.00  0.00      A    C
ATOM   2899  OD1 ASP A 199     -16.646   7.119  -9.030  1.00  0.00      A    O
ATOM   2900  OD2 ASP A 199     -15.321   7.862 -10.588  1.00  0.00      A    O
ATOM   2901  C   ASP A 199     -12.883   7.259  -6.716  1.00  0.00      A    C
ATOM   2902  O   ASP A 199     -12.127   6.446  -7.228  1.00  0.00      A    O
ATOM   2903  N   GLY A 200     -12.686   7.739  -5.431  1.00  0.00      A    N
ATOM   2904  HN  GLY A 200     -13.406   8.280  -5.003  1.00  0.00      A    H
ATOM   2905  CA  GLY A 200     -11.491   7.426  -4.597  1.00  0.00      A    C
ATOM   2906  HA1 GLY A 200     -11.750   7.676  -3.579  1.00  0.00      A    H
ATOM   2907  HA2 GLY A 200     -11.075   6.453  -4.812  1.00  0.00      A    H
ATOM   2908  C   GLY A 200     -10.376   8.398  -4.632  1.00  0.00      A    C
ATOM   2909  O   GLY A 200      -9.662   8.600  -3.697  1.00  0.00      A    O
ATOM   2910  N   TYR A 201     -10.099   8.975  -5.859  1.00  0.00      A    N
ATOM   2911  HN  TYR A 201     -10.691   8.894  -6.657  1.00  0.00      A    H
ATOM   2912  CA  TYR A 201      -8.793   9.636  -6.059  1.00  0.00      A    C
ATOM   2913  HA  TYR A 201      -7.972   9.191  -5.516  1.00  0.00      A    H
ATOM   2914  CB  TYR A 201      -8.386   9.539  -7.565  1.00  0.00      A    C
ATOM   2915  HB1 TYR A 201      -9.176   9.984  -8.206  1.00  0.00      A    H
ATOM   2916  HB2 TYR A 201      -7.520  10.234  -7.579  1.00  0.00      A    H
ATOM   2917  CG  TYR A 201      -8.047   8.015  -7.874  1.00  0.00      A    C
ATOM   2918  CD1 TYR A 201      -9.050   7.222  -8.428  1.00  0.00      A    C
ATOM   2919  HD1 TYR A 201      -9.983   7.651  -8.762  1.00  0.00      A    H
ATOM   2920  CE1 TYR A 201      -8.805   5.834  -8.617  1.00  0.00      A    C
ATOM   2921  HE1 TYR A 201      -9.604   5.217  -9.001  1.00  0.00      A    H
ATOM   2922  CZ  TYR A 201      -7.528   5.343  -8.366  1.00  0.00      A    C
ATOM   2923  OH  TYR A 201      -7.293   3.946  -8.654  1.00  0.00      A    O
ATOM   2924  HH  TYR A 201      -8.085   3.422  -8.513  1.00  0.00      A    H
ATOM   2925  CD2 TYR A 201      -6.803   7.495  -7.594  1.00  0.00      A    C
ATOM   2926  HD2 TYR A 201      -6.031   8.117  -7.165  1.00  0.00      A    H
ATOM   2927  CE2 TYR A 201      -6.558   6.201  -7.854  1.00  0.00      A    C
ATOM   2928  HE2 TYR A 201      -5.565   5.789  -7.747  1.00  0.00      A    H
ATOM   2929  C   TYR A 201      -8.898  11.104  -5.674  1.00  0.00      A    C
ATOM   2930  O   TYR A 201      -9.917  11.735  -5.914  1.00  0.00      A    O
ATOM   2931  N   PHE A 202      -7.775  11.621  -5.115  1.00  0.00      A    N
ATOM   2932  HN  PHE A 202      -6.918  11.145  -4.933  1.00  0.00      A    H
ATOM   2933  CA  PHE A 202      -7.855  13.050  -4.730  1.00  0.00      A    C
ATOM   2934  HA  PHE A 202      -8.725  13.565  -5.107  1.00  0.00      A    H
ATOM   2935  CB  PHE A 202      -7.633  13.255  -3.212  1.00  0.00      A    C
ATOM   2936  HB1 PHE A 202      -6.936  12.417  -2.998  1.00  0.00      A    H
ATOM   2937  HB2 PHE A 202      -7.078  14.180  -2.945  1.00  0.00      A    H
ATOM   2938  CG  PHE A 202      -8.837  13.225  -2.314  1.00  0.00      A    C
ATOM   2939  CD1 PHE A 202      -9.841  12.293  -2.449  1.00  0.00      A    C
ATOM   2940  HD1 PHE A 202      -9.694  11.535  -3.204  1.00  0.00      A    H
ATOM   2941  CE1 PHE A 202     -10.938  12.139  -1.569  1.00  0.00      A    C
ATOM   2942  HE1 PHE A 202     -11.694  11.403  -1.802  1.00  0.00      A    H
ATOM   2943  CZ  PHE A 202     -10.817  12.863  -0.354  1.00  0.00      A    C
ATOM   2944  HZ  PHE A 202     -11.490  12.824   0.490  1.00  0.00      A    H
ATOM   2945  CD2 PHE A 202      -8.818  13.997  -1.157  1.00  0.00      A    C
ATOM   2946  HD2 PHE A 202      -7.920  14.551  -0.926  1.00  0.00      A    H
ATOM   2947  CE2 PHE A 202      -9.825  13.863  -0.237  1.00  0.00      A    C
ATOM   2948  HE2 PHE A 202      -9.657  14.409   0.680  1.00  0.00      A    H
ATOM   2949  C   PHE A 202      -6.692  13.653  -5.401  1.00  0.00      A    C
ATOM   2950  O   PHE A 202      -5.787  12.970  -5.942  1.00  0.00      A    O
ATOM   2951  N   TYR A 203      -6.689  14.987  -5.619  1.00  0.00      A    N
ATOM   2952  HN  TYR A 203      -7.529  15.517  -5.535  1.00  0.00      A    H
ATOM   2953  CA  TYR A 203      -5.653  15.704  -6.342  1.00  0.00      A    C
ATOM   2954  HA  TYR A 203      -4.843  15.120  -6.753  1.00  0.00      A    H
ATOM   2955  CB  TYR A 203      -6.279  16.676  -7.389  1.00  0.00      A    C
ATOM   2956  HB1 TYR A 203      -7.208  17.131  -6.984  1.00  0.00      A    H
ATOM   2957  HB2 TYR A 203      -5.594  17.477  -7.740  1.00  0.00      A    H
ATOM   2958  CG  TYR A 203      -6.729  16.029  -8.637  1.00  0.00      A    C
ATOM   2959  CD1 TYR A 203      -6.600  14.664  -8.888  1.00  0.00      A    C
ATOM   2960  HD1 TYR A 203      -6.152  13.941  -8.222  1.00  0.00      A    H
ATOM   2961  CE1 TYR A 203      -7.249  13.984  -9.999  1.00  0.00      A    C
ATOM   2962  HE1 TYR A 203      -7.074  12.923 -10.099  1.00  0.00      A    H
ATOM   2963  CZ  TYR A 203      -7.910  14.762 -10.980  1.00  0.00      A    C
ATOM   2964  OH  TYR A 203      -8.589  14.235 -12.167  1.00  0.00      A    O
ATOM   2965  HH  TYR A 203      -8.747  14.986 -12.743  1.00  0.00      A    H
ATOM   2966  CD2 TYR A 203      -7.411  16.792  -9.607  1.00  0.00      A    C
ATOM   2967  HD2 TYR A 203      -7.502  17.864  -9.517  1.00  0.00      A    H
ATOM   2968  CE2 TYR A 203      -8.022  16.162 -10.758  1.00  0.00      A    C
ATOM   2969  HE2 TYR A 203      -8.499  16.772 -11.511  1.00  0.00      A    H
ATOM   2970  C   TYR A 203      -5.012  16.630  -5.337  1.00  0.00      A    C
ATOM   2971  O   TYR A 203      -5.580  17.572  -4.779  1.00  0.00      A    O
ATOM   2972  N   LEU A 204      -3.665  16.572  -5.189  1.00  0.00      A    N
ATOM   2973  HN  LEU A 204      -3.122  15.892  -5.676  1.00  0.00      A    H
ATOM   2974  CA  LEU A 204      -2.905  17.337  -4.217  1.00  0.00      A    C
ATOM   2975  HA  LEU A 204      -3.613  17.850  -3.581  1.00  0.00      A    H
ATOM   2976  CB  LEU A 204      -2.053  16.417  -3.392  1.00  0.00      A    C
ATOM   2977  HB1 LEU A 204      -2.672  15.528  -3.145  1.00  0.00      A    H
ATOM   2978  HB2 LEU A 204      -1.265  16.040  -4.079  1.00  0.00      A    H
ATOM   2979  CG  LEU A 204      -1.396  16.991  -2.178  1.00  0.00      A    C
ATOM   2980  HG  LEU A 204      -0.816  17.897  -2.458  1.00  0.00      A    H
ATOM   2981  CD1 LEU A 204      -2.446  17.355  -1.062  1.00  0.00      A    C
ATOM   2982 HD11 LEU A 204      -3.054  16.445  -0.873  1.00  0.00      A    H
ATOM   2983 HD12 LEU A 204      -1.952  17.617  -0.102  1.00  0.00      A    H
ATOM   2984 HD13 LEU A 204      -3.145  18.180  -1.317  1.00  0.00      A    H
ATOM   2985  CD2 LEU A 204      -0.452  15.862  -1.663  1.00  0.00      A    C
ATOM   2986 HD21 LEU A 204       0.112  16.267  -0.796  1.00  0.00      A    H
ATOM   2987 HD22 LEU A 204      -1.038  14.958  -1.392  1.00  0.00      A    H
ATOM   2988 HD23 LEU A 204       0.270  15.437  -2.394  1.00  0.00      A    H
ATOM   2989  C   LEU A 204      -2.034  18.304  -4.952  1.00  0.00      A    C
ATOM   2990  O   LEU A 204      -1.583  18.000  -6.030  1.00  0.00      A    O
ATOM   2991  N   GLU A 205      -1.712  19.493  -4.374  1.00  0.00      A    N
ATOM   2992  HN  GLU A 205      -2.009  19.717  -3.448  1.00  0.00      A    H
ATOM   2993  CA  GLU A 205      -0.909  20.511  -5.000  1.00  0.00      A    C
ATOM   2994  HA  GLU A 205      -1.283  20.601  -6.009  1.00  0.00      A    H
ATOM   2995  CB  GLU A 205      -1.288  21.854  -4.345  1.00  0.00      A    C
ATOM   2996  HB1 GLU A 205      -2.397  21.919  -4.313  1.00  0.00      A    H
ATOM   2997  HB2 GLU A 205      -1.073  21.733  -3.261  1.00  0.00      A    H
ATOM   2998  CG  GLU A 205      -0.673  23.205  -4.930  1.00  0.00      A    C
ATOM   2999  HG1 GLU A 205       0.431  23.228  -4.809  1.00  0.00      A    H
ATOM   3000  HG2 GLU A 205      -0.995  23.371  -5.980  1.00  0.00      A    H
ATOM   3001  CD  GLU A 205      -1.078  24.500  -4.237  1.00  0.00      A    C
ATOM   3002  OE1 GLU A 205      -1.883  25.327  -4.722  1.00  0.00      A    O
ATOM   3003  OE2 GLU A 205      -0.617  24.722  -3.112  1.00  0.00      A    O
ATOM   3004  C   GLU A 205       0.567  20.255  -5.035  1.00  0.00      A    C
ATOM   3005  O   GLU A 205       1.254  19.863  -4.083  1.00  0.00      A    O
ATOM   3006  N   ARG A 206       1.166  20.540  -6.175  1.00  0.00      A    N
ATOM   3007  HN  ARG A 206       0.630  21.084  -6.816  1.00  0.00      A    H
ATOM   3008  CA  ARG A 206       2.462  20.160  -6.533  1.00  0.00      A    C
ATOM   3009  HA  ARG A 206       2.966  19.596  -5.762  1.00  0.00      A    H
ATOM   3010  CB  ARG A 206       2.542  19.298  -7.754  1.00  0.00      A    C
ATOM   3011  HB1 ARG A 206       1.889  18.428  -7.530  1.00  0.00      A    H
ATOM   3012  HB2 ARG A 206       2.109  19.799  -8.647  1.00  0.00      A    H
ATOM   3013  CG  ARG A 206       3.958  18.848  -8.146  1.00  0.00      A    C
ATOM   3014  HG1 ARG A 206       4.414  19.664  -8.746  1.00  0.00      A    H
ATOM   3015  HG2 ARG A 206       4.576  18.620  -7.251  1.00  0.00      A    H
ATOM   3016  CD  ARG A 206       3.951  17.552  -8.900  1.00  0.00      A    C
ATOM   3017  HD1 ARG A 206       4.948  17.182  -9.221  1.00  0.00      A    H
ATOM   3018  HD2 ARG A 206       3.424  16.814  -8.258  1.00  0.00      A    H
ATOM   3019  NE  ARG A 206       3.160  17.783 -10.186  1.00  0.00      A    N
ATOM   3020  HE  ARG A 206       2.167  17.706 -10.272  1.00  0.00      A    H
ATOM   3021  CZ  ARG A 206       3.772  18.133 -11.361  1.00  0.00      A    C
ATOM   3022  NH1 ARG A 206       5.065  18.555 -11.489  1.00  0.00      A    N
ATOM   3023 HH11 ARG A 206       5.654  18.440 -10.689  1.00  0.00      A    H
ATOM   3024 HH12 ARG A 206       5.439  18.670 -12.410  1.00  0.00      A    H
ATOM   3025  NH2 ARG A 206       3.022  18.129 -12.482  1.00  0.00      A    N
ATOM   3026 HH21 ARG A 206       2.078  17.803 -12.526  1.00  0.00      A    H
ATOM   3027 HH22 ARG A 206       3.493  18.320 -13.343  1.00  0.00      A    H
ATOM   3028  C   ARG A 206       3.217  21.404  -6.654  1.00  0.00      A    C
ATOM   3029  O   ARG A 206       2.605  22.415  -7.102  1.00  0.00      A    O
ATOM   3030  N   ASP A 207       4.545  21.432  -6.380  1.00  0.00      A    N
ATOM   3031  HN  ASP A 207       5.111  20.685  -6.039  1.00  0.00      A    H
ATOM   3032  CA  ASP A 207       5.373  22.655  -6.576  1.00  0.00      A    C
ATOM   3033  HA  ASP A 207       6.297  22.435  -6.061  1.00  0.00      A    H
ATOM   3034  CB  ASP A 207       5.591  22.758  -8.069  1.00  0.00      A    C
ATOM   3035  HB1 ASP A 207       5.821  21.756  -8.489  1.00  0.00      A    H
ATOM   3036  HB2 ASP A 207       4.751  23.229  -8.623  1.00  0.00      A    H
ATOM   3037  CG  ASP A 207       6.939  23.445  -8.441  1.00  0.00      A    C
ATOM   3038  OD1 ASP A 207       7.559  24.159  -7.564  1.00  0.00      A    O
ATOM   3039  OD2 ASP A 207       7.264  23.227  -9.601  1.00  0.00      A    O
ATOM   3040  C   ASP A 207       4.917  23.983  -5.960  1.00  0.00      A    C
ATOM   3041  O   ASP A 207       4.422  24.859  -6.615  1.00  0.00      A    O
ATOM   3042  N   ASP A 208       5.090  24.219  -4.631  1.00  0.00      A    N
ATOM   3043  HN  ASP A 208       5.593  23.518  -4.132  1.00  0.00      A    H
ATOM   3044  CA  ASP A 208       4.728  25.471  -3.964  1.00  0.00      A    C
ATOM   3045  HA  ASP A 208       4.491  26.164  -4.758  1.00  0.00      A    H
ATOM   3046  CB  ASP A 208       3.556  25.287  -2.960  1.00  0.00      A    C
ATOM   3047  HB1 ASP A 208       2.717  24.851  -3.543  1.00  0.00      A    H
ATOM   3048  HB2 ASP A 208       3.876  24.596  -2.151  1.00  0.00      A    H
ATOM   3049  CG  ASP A 208       3.167  26.666  -2.520  1.00  0.00      A    C
ATOM   3050  OD1 ASP A 208       3.335  26.984  -1.313  1.00  0.00      A    O
ATOM   3051  OD2 ASP A 208       2.516  27.340  -3.373  1.00  0.00      A    O
ATOM   3052  C   ASP A 208       6.081  26.077  -3.380  1.00  0.00      A    C
ATOM   3053  O   ASP A 208       6.855  26.668  -4.134  1.00  0.00      A    O
ATOM   3054  N   THR A 209       6.341  26.005  -2.105  1.00  0.00      A    N
ATOM   3055  HN  THR A 209       5.660  25.481  -1.599  1.00  0.00      A    H
ATOM   3056  CA  THR A 209       7.297  26.967  -1.465  1.00  0.00      A    C
ATOM   3057  HA  THR A 209       7.911  27.361  -2.261  1.00  0.00      A    H
ATOM   3058  CB  THR A 209       6.592  28.112  -0.792  1.00  0.00      A    C
ATOM   3059  HB  THR A 209       6.181  27.887   0.215  1.00  0.00      A    H
ATOM   3060  OG1 THR A 209       5.534  28.658  -1.590  1.00  0.00      A    O
ATOM   3061  HG1 THR A 209       4.818  28.033  -1.460  1.00  0.00      A    H
ATOM   3062  CG2 THR A 209       7.610  29.209  -0.751  1.00  0.00      A    C
ATOM   3063 HG21 THR A 209       7.245  30.178  -0.349  1.00  0.00      A    H
ATOM   3064 HG22 THR A 209       8.406  28.973  -0.013  1.00  0.00      A    H
ATOM   3065 HG23 THR A 209       8.064  29.375  -1.751  1.00  0.00      A    H
ATOM   3066  C   THR A 209       8.241  26.277  -0.563  1.00  0.00      A    C
ATOM   3067  O   THR A 209       9.462  26.562  -0.505  1.00  0.00      A    O
ATOM   3068  N   LYS A 210       7.687  25.542   0.410  1.00  0.00      A    N
ATOM   3069  HN  LYS A 210       6.711  25.338   0.422  1.00  0.00      A    H
ATOM   3070  CA  LYS A 210       8.512  24.878   1.465  1.00  0.00      A    C
ATOM   3071  HA  LYS A 210       9.327  25.580   1.562  1.00  0.00      A    H
ATOM   3072  CB  LYS A 210       7.699  24.971   2.832  1.00  0.00      A    C
ATOM   3073  HB1 LYS A 210       6.849  24.255   2.826  1.00  0.00      A    H
ATOM   3074  HB2 LYS A 210       8.366  24.542   3.611  1.00  0.00      A    H
ATOM   3075  CG  LYS A 210       7.293  26.369   3.315  1.00  0.00      A    C
ATOM   3076  HG1 LYS A 210       8.188  27.025   3.354  1.00  0.00      A    H
ATOM   3077  HG2 LYS A 210       6.724  26.852   2.492  1.00  0.00      A    H
ATOM   3078  CD  LYS A 210       6.502  26.370   4.670  1.00  0.00      A    C
ATOM   3079  HD1 LYS A 210       5.658  25.650   4.602  1.00  0.00      A    H
ATOM   3080  HD2 LYS A 210       7.234  25.972   5.406  1.00  0.00      A    H
ATOM   3081  CE  LYS A 210       6.009  27.738   5.010  1.00  0.00      A    C
ATOM   3082  HE1 LYS A 210       5.677  27.911   6.056  1.00  0.00      A    H
ATOM   3083  HE2 LYS A 210       6.784  28.520   4.860  1.00  0.00      A    H
ATOM   3084  NZ  LYS A 210       4.851  28.132   4.188  1.00  0.00      A    N
ATOM   3085  HZ1 LYS A 210       4.246  28.849   4.636  1.00  0.00      A    H
ATOM   3086  HZ2 LYS A 210       5.190  28.688   3.377  1.00  0.00      A    H
ATOM   3087  HZ3 LYS A 210       4.232  27.372   3.839  1.00  0.00      A    H
ATOM   3088  C   LYS A 210       8.972  23.511   1.139  1.00  0.00      A    C
ATOM   3089  O   LYS A 210       8.745  22.936   0.061  1.00  0.00      A    O
ATOM   3090  N   GLU A 211       9.757  22.951   2.031  1.00  0.00      A    N
ATOM   3091  HN  GLU A 211       9.876  23.450   2.886  1.00  0.00      A    H
ATOM   3092  CA  GLU A 211      10.314  21.646   1.891  1.00  0.00      A    C
ATOM   3093  HA  GLU A 211      10.700  21.591   0.884  1.00  0.00      A    H
ATOM   3094  CB  GLU A 211      11.423  21.500   2.938  1.00  0.00      A    C
ATOM   3095  HB1 GLU A 211      11.973  20.538   2.862  1.00  0.00      A    H
ATOM   3096  HB2 GLU A 211      12.228  22.211   2.654  1.00  0.00      A    H
ATOM   3097  CG  GLU A 211      11.157  21.642   4.474  1.00  0.00      A    C
ATOM   3098  HG1 GLU A 211      10.349  20.948   4.791  1.00  0.00      A    H
ATOM   3099  HG2 GLU A 211      12.028  21.314   5.083  1.00  0.00      A    H
ATOM   3100  CD  GLU A 211      10.869  23.084   4.934  1.00  0.00      A    C
ATOM   3101  OE1 GLU A 211      10.582  23.247   6.168  1.00  0.00      A    O
ATOM   3102  OE2 GLU A 211      10.961  24.022   4.117  1.00  0.00      A    O
ATOM   3103  C   GLU A 211       9.242  20.494   1.888  1.00  0.00      A    C
ATOM   3104  O   GLU A 211       9.245  19.554   1.037  1.00  0.00      A    O
ATOM   3105  N   TYR A 212       8.342  20.490   2.876  1.00  0.00      A    N
ATOM   3106  HN  TYR A 212       8.354  21.119   3.649  1.00  0.00      A    H
ATOM   3107  CA  TYR A 212       7.271  19.502   2.977  1.00  0.00      A    C
ATOM   3108  HA  TYR A 212       7.263  18.764   2.189  1.00  0.00      A    H
ATOM   3109  CB  TYR A 212       7.373  18.837   4.398  1.00  0.00      A    C
ATOM   3110  HB1 TYR A 212       7.119  19.510   5.245  1.00  0.00      A    H
ATOM   3111  HB2 TYR A 212       6.915  17.831   4.502  1.00  0.00      A    H
ATOM   3112  CG  TYR A 212       8.773  18.444   4.811  1.00  0.00      A    C
ATOM   3113  CD1 TYR A 212       9.332  18.841   6.012  1.00  0.00      A    C
ATOM   3114  HD1 TYR A 212       8.764  19.427   6.719  1.00  0.00      A    H
ATOM   3115  CE1 TYR A 212      10.654  18.499   6.452  1.00  0.00      A    C
ATOM   3116  HE1 TYR A 212      11.051  18.776   7.418  1.00  0.00      A    H
ATOM   3117  CZ  TYR A 212      11.406  17.697   5.601  1.00  0.00      A    C
ATOM   3118  OH  TYR A 212      12.680  17.165   6.087  1.00  0.00      A    O
ATOM   3119  HH  TYR A 212      13.233  16.982   5.324  1.00  0.00      A    H
ATOM   3120  CD2 TYR A 212       9.603  17.602   4.001  1.00  0.00      A    C
ATOM   3121  HD2 TYR A 212       9.133  17.202   3.115  1.00  0.00      A    H
ATOM   3122  CE2 TYR A 212      10.871  17.250   4.394  1.00  0.00      A    C
ATOM   3123  HE2 TYR A 212      11.338  16.435   3.861  1.00  0.00      A    H
ATOM   3124  C   TYR A 212       5.920  20.126   2.738  1.00  0.00      A    C
ATOM   3125  O   TYR A 212       4.887  19.686   3.264  1.00  0.00      A    O
ATOM   3126  N   GLY A 213       5.924  21.257   1.933  1.00  0.00      A    N
ATOM   3127  HN  GLY A 213       6.807  21.528   1.558  1.00  0.00      A    H
ATOM   3128  CA  GLY A 213       4.703  22.007   1.545  1.00  0.00      A    C
ATOM   3129  HA1 GLY A 213       4.428  22.524   2.452  1.00  0.00      A    H
ATOM   3130  HA2 GLY A 213       5.016  22.658   0.742  1.00  0.00      A    H
ATOM   3131  C   GLY A 213       3.552  21.377   0.938  1.00  0.00      A    C
ATOM   3132  O   GLY A 213       2.444  21.803   1.253  1.00  0.00      A    O
ATOM   3133  N   ALA A 214       3.709  20.307   0.133  1.00  0.00      A    N
ATOM   3134  HN  ALA A 214       4.563  20.017  -0.292  1.00  0.00      A    H
ATOM   3135  CA  ALA A 214       2.554  19.435  -0.175  1.00  0.00      A    C
ATOM   3136  HA  ALA A 214       1.667  19.962  -0.494  1.00  0.00      A    H
ATOM   3137  CB  ALA A 214       2.918  18.486  -1.444  1.00  0.00      A    C
ATOM   3138  HB1 ALA A 214       2.114  17.757  -1.684  1.00  0.00      A    H
ATOM   3139  HB2 ALA A 214       3.098  19.076  -2.368  1.00  0.00      A    H
ATOM   3140  HB3 ALA A 214       3.791  17.868  -1.142  1.00  0.00      A    H
ATOM   3141  C   ALA A 214       1.996  18.615   0.958  1.00  0.00      A    C
ATOM   3142  O   ALA A 214       2.033  17.376   0.960  1.00  0.00      A    O
ATOM   3143  N   CYS A 215       1.536  19.286   2.044  1.00  0.00      A    N
ATOM   3144  HN  CYS A 215       1.733  20.258   2.146  1.00  0.00      A    H
ATOM   3145  CA  CYS A 215       0.824  18.732   3.181  1.00  0.00      A    C
ATOM   3146  HA  CYS A 215       0.759  19.490   3.948  1.00  0.00      A    H
ATOM   3147  CB  CYS A 215      -0.591  18.241   2.744  1.00  0.00      A    C
ATOM   3148  HB1 CYS A 215      -0.560  17.457   1.957  1.00  0.00      A    H
ATOM   3149  HB2 CYS A 215      -0.997  17.742   3.650  1.00  0.00      A    H
ATOM   3150  SG  CYS A 215      -1.599  19.691   2.125  1.00  0.00      A    S
ATOM   3151  C   CYS A 215       1.549  17.584   4.007  1.00  0.00      A    C
ATOM   3152  O   CYS A 215       1.013  16.489   4.321  1.00  0.00      A    O
ATOM   3153  N   ALA A 216       2.878  17.862   4.352  1.00  0.00      A    N
ATOM   3154  HN  ALA A 216       3.211  18.780   4.153  1.00  0.00      A    H
ATOM   3155  CA  ALA A 216       3.828  16.888   4.962  1.00  0.00      A    C
ATOM   3156  HA  ALA A 216       4.688  17.530   5.081  1.00  0.00      A    H
ATOM   3157  CB  ALA A 216       3.519  16.237   6.418  1.00  0.00      A    C
ATOM   3158  HB1 ALA A 216       4.438  15.763   6.824  1.00  0.00      A    H
ATOM   3159  HB2 ALA A 216       3.184  17.050   7.098  1.00  0.00      A    H
ATOM   3160  HB3 ALA A 216       2.672  15.522   6.483  1.00  0.00      A    H
ATOM   3161  C   ALA A 216       4.352  15.758   4.014  1.00  0.00      A    C
ATOM   3162  O   ALA A 216       5.308  15.056   4.339  1.00  0.00      A    O
ATOM   3163  N   ILE A 217       3.745  15.484   2.871  1.00  0.00      A    N
ATOM   3164  HN  ILE A 217       3.041  16.102   2.530  1.00  0.00      A    H
ATOM   3165  CA  ILE A 217       3.937  14.241   2.032  1.00  0.00      A    C
ATOM   3166  HA  ILE A 217       3.607  13.401   2.625  1.00  0.00      A    H
ATOM   3167  CB  ILE A 217       2.970  14.241   0.892  1.00  0.00      A    C
ATOM   3168  HB  ILE A 217       2.095  14.866   1.170  1.00  0.00      A    H
ATOM   3169  CG2 ILE A 217       3.533  14.798  -0.479  1.00  0.00      A    C
ATOM   3170 HG21 ILE A 217       4.112  15.743  -0.399  1.00  0.00      A    H
ATOM   3171 HG22 ILE A 217       4.211  14.052  -0.946  1.00  0.00      A    H
ATOM   3172 HG23 ILE A 217       2.783  14.930  -1.288  1.00  0.00      A    H
ATOM   3173  CG1 ILE A 217       2.542  12.790   0.545  1.00  0.00      A    C
ATOM   3174 HG11 ILE A 217       3.510  12.300   0.307  1.00  0.00      A    H
ATOM   3175 HG12 ILE A 217       2.001  12.308   1.387  1.00  0.00      A    H
ATOM   3176  CD  ILE A 217       1.560  12.634  -0.598  1.00  0.00      A    C
ATOM   3177  HD1 ILE A 217       2.048  12.862  -1.570  1.00  0.00      A    H
ATOM   3178  HD2 ILE A 217       1.288  11.559  -0.668  1.00  0.00      A    H
ATOM   3179  HD3 ILE A 217       0.548  13.094  -0.614  1.00  0.00      A    H
ATOM   3180  C   ILE A 217       5.293  13.906   1.490  1.00  0.00      A    C
ATOM   3181  O   ILE A 217       5.504  12.784   1.175  1.00  0.00      A    O
ATOM   3182  N   ASN A 218       6.311  14.811   1.456  1.00  0.00      A    N
ATOM   3183  HN  ASN A 218       6.033  15.754   1.622  1.00  0.00      A    H
ATOM   3184  CA  ASN A 218       7.631  14.461   1.045  1.00  0.00      A    C
ATOM   3185  HA  ASN A 218       7.699  13.597   0.401  1.00  0.00      A    H
ATOM   3186  CB  ASN A 218       8.383  15.631   0.369  1.00  0.00      A    C
ATOM   3187  HB1 ASN A 218       8.575  16.529   0.995  1.00  0.00      A    H
ATOM   3188  HB2 ASN A 218       9.310  15.318  -0.157  1.00  0.00      A    H
ATOM   3189  CG  ASN A 218       7.422  16.025  -0.713  1.00  0.00      A    C
ATOM   3190  OD1 ASN A 218       6.460  16.797  -0.386  1.00  0.00      A    O
ATOM   3191  ND2 ASN A 218       7.591  15.576  -1.977  1.00  0.00      A    N
ATOM   3192 HD21 ASN A 218       6.766  15.701  -2.528  1.00  0.00      A    H
ATOM   3193 HD22 ASN A 218       8.235  14.818  -2.084  1.00  0.00      A    H
ATOM   3194  C   ASN A 218       8.465  14.094   2.286  1.00  0.00      A    C
ATOM   3195  O   ASN A 218       9.677  13.948   2.192  1.00  0.00      A    O
ATOM   3196  N   ALA A 219       7.871  13.983   3.543  1.00  0.00      A    N
ATOM   3197  HN  ALA A 219       6.886  14.107   3.632  1.00  0.00      A    H
ATOM   3198  CA  ALA A 219       8.529  13.514   4.691  1.00  0.00      A    C
ATOM   3199  HA  ALA A 219       9.586  13.664   4.522  1.00  0.00      A    H
ATOM   3200  CB  ALA A 219       8.124  14.292   6.018  1.00  0.00      A    C
ATOM   3201  HB1 ALA A 219       8.757  13.918   6.851  1.00  0.00      A    H
ATOM   3202  HB2 ALA A 219       8.285  15.380   5.860  1.00  0.00      A    H
ATOM   3203  HB3 ALA A 219       7.062  14.136   6.305  1.00  0.00      A    H
ATOM   3204  C   ALA A 219       8.333  11.998   4.800  1.00  0.00      A    C
ATOM   3205  O   ALA A 219       9.231  11.302   5.236  1.00  0.00      A    O
ATOM   3206  N   MET A 220       7.290  11.375   4.288  1.00  0.00      A    N
ATOM   3207  HN  MET A 220       6.625  11.844   3.712  1.00  0.00      A    H
ATOM   3208  CA  MET A 220       6.954   9.986   4.398  1.00  0.00      A    C
ATOM   3209  HA  MET A 220       7.820   9.388   4.642  1.00  0.00      A    H
ATOM   3210  CB  MET A 220       5.864   9.649   5.530  1.00  0.00      A    C
ATOM   3211  HB1 MET A 220       6.176  10.212   6.435  1.00  0.00      A    H
ATOM   3212  HB2 MET A 220       4.920  10.093   5.148  1.00  0.00      A    H
ATOM   3213  CG  MET A 220       5.749   8.182   6.015  1.00  0.00      A    C
ATOM   3214  HG1 MET A 220       5.575   7.480   5.172  1.00  0.00      A    H
ATOM   3215  HG2 MET A 220       6.695   7.966   6.556  1.00  0.00      A    H
ATOM   3216  SD  MET A 220       4.379   8.145   7.236  1.00  0.00      A    S
ATOM   3217  CE  MET A 220       5.223   8.948   8.668  1.00  0.00      A    C
ATOM   3218  HE1 MET A 220       6.133   8.408   9.007  1.00  0.00      A    H
ATOM   3219  HE2 MET A 220       5.578   9.967   8.405  1.00  0.00      A    H
ATOM   3220  HE3 MET A 220       4.494   8.958   9.506  1.00  0.00      A    H
ATOM   3221  C   MET A 220       6.495   9.323   3.150  1.00  0.00      A    C
ATOM   3222  O   MET A 220       5.315   9.280   2.774  1.00  0.00      A    O
ATOM   3223  N   ALA A 221       7.504   8.712   2.401  1.00  0.00      A    N
ATOM   3224  HN  ALA A 221       8.467   8.852   2.620  1.00  0.00      A    H
ATOM   3225  CA  ALA A 221       7.201   8.031   1.129  1.00  0.00      A    C
ATOM   3226  HA  ALA A 221       6.169   7.735   1.253  1.00  0.00      A    H
ATOM   3227  CB  ALA A 221       7.242   8.981  -0.126  1.00  0.00      A    C
ATOM   3228  HB1 ALA A 221       7.135   8.468  -1.105  1.00  0.00      A    H
ATOM   3229  HB2 ALA A 221       6.468   9.777  -0.081  1.00  0.00      A    H
ATOM   3230  HB3 ALA A 221       8.183   9.572  -0.124  1.00  0.00      A    H
ATOM   3231  C   ALA A 221       8.024   6.863   0.762  1.00  0.00      A    C
ATOM   3232  O   ALA A 221       9.220   7.021   0.485  1.00  0.00      A    O
ATOM   3233  N   SER A 222       7.477   5.626   0.758  1.00  0.00      A    N
ATOM   3234  HN  SER A 222       6.487   5.567   0.859  1.00  0.00      A    H
ATOM   3235  CA  SER A 222       8.239   4.443   0.583  1.00  0.00      A    C
ATOM   3236  HA  SER A 222       9.091   4.765   0.003  1.00  0.00      A    H
ATOM   3237  CB  SER A 222       8.641   3.769   1.904  1.00  0.00      A    C
ATOM   3238  HB1 SER A 222       9.465   3.034   1.778  1.00  0.00      A    H
ATOM   3239  HB2 SER A 222       9.118   4.486   2.606  1.00  0.00      A    H
ATOM   3240  OG  SER A 222       7.608   3.027   2.642  1.00  0.00      A    O
ATOM   3241  HG1 SER A 222       7.940   2.655   3.462  1.00  0.00      A    H
ATOM   3242  C   SER A 222       7.555   3.376  -0.314  1.00  0.00      A    C
ATOM   3243  O   SER A 222       6.446   3.598  -0.771  1.00  0.00      A    O
ATOM   3244  N   TYR A 223       8.220   2.267  -0.476  1.00  0.00      A    N
ATOM   3245  HN  TYR A 223       9.124   2.236  -0.057  1.00  0.00      A    H
ATOM   3246  CA  TYR A 223       7.703   1.284  -1.440  1.00  0.00      A    C
ATOM   3247  HA  TYR A 223       6.675   1.162  -1.135  1.00  0.00      A    H
ATOM   3248  CB  TYR A 223       7.804   1.867  -2.895  1.00  0.00      A    C
ATOM   3249  HB1 TYR A 223       7.319   1.168  -3.609  1.00  0.00      A    H
ATOM   3250  HB2 TYR A 223       7.137   2.755  -2.928  1.00  0.00      A    H
ATOM   3251  CG  TYR A 223       9.252   2.106  -3.436  1.00  0.00      A    C
ATOM   3252  CD1 TYR A 223       9.968   1.001  -3.934  1.00  0.00      A    C
ATOM   3253  HD1 TYR A 223       9.543   0.011  -4.015  1.00  0.00      A    H
ATOM   3254  CE1 TYR A 223      11.427   1.184  -4.321  1.00  0.00      A    C
ATOM   3255  HE1 TYR A 223      12.049   0.407  -4.740  1.00  0.00      A    H
ATOM   3256  CZ  TYR A 223      12.017   2.476  -4.185  1.00  0.00      A    C
ATOM   3257  OH  TYR A 223      13.384   2.565  -4.387  1.00  0.00      A    O
ATOM   3258  HH  TYR A 223      13.619   3.448  -4.093  1.00  0.00      A    H
ATOM   3259  CD2 TYR A 223       9.964   3.301  -3.231  1.00  0.00      A    C
ATOM   3260  HD2 TYR A 223       9.408   4.142  -2.845  1.00  0.00      A    H
ATOM   3261  CE2 TYR A 223      11.273   3.533  -3.697  1.00  0.00      A    C
ATOM   3262  HE2 TYR A 223      11.681   4.504  -3.459  1.00  0.00      A    H
ATOM   3263  C   TYR A 223       8.422  -0.051  -1.194  1.00  0.00      A    C
ATOM   3264  O   TYR A 223       9.591  -0.056  -0.811  1.00  0.00      A    O
ATOM   3265  N   PRO A 224       7.797  -1.200  -1.402  1.00  0.00      A    N
ATOM   3266  CD  PRO A 224       6.392  -1.260  -1.761  1.00  0.00      A    C
ATOM   3267  HD1 PRO A 224       6.213  -0.938  -2.809  1.00  0.00      A    H
ATOM   3268  HD2 PRO A 224       5.776  -0.790  -0.965  1.00  0.00      A    H
ATOM   3269  CA  PRO A 224       8.360  -2.526  -1.401  1.00  0.00      A    C
ATOM   3270  HA  PRO A 224       9.138  -2.584  -0.654  1.00  0.00      A    H
ATOM   3271  CB  PRO A 224       7.191  -3.363  -1.009  1.00  0.00      A    C
ATOM   3272  HB1 PRO A 224       7.346  -4.441  -1.227  1.00  0.00      A    H
ATOM   3273  HB2 PRO A 224       7.091  -3.124   0.071  1.00  0.00      A    H
ATOM   3274  CG  PRO A 224       6.076  -2.743  -1.920  1.00  0.00      A    C
ATOM   3275  HG1 PRO A 224       6.283  -3.148  -2.934  1.00  0.00      A    H
ATOM   3276  HG2 PRO A 224       5.014  -2.940  -1.659  1.00  0.00      A    H
ATOM   3277  C   PRO A 224       8.961  -2.818  -2.746  1.00  0.00      A    C
ATOM   3278  O   PRO A 224       8.622  -2.203  -3.780  1.00  0.00      A    O
ATOM   3279  N   THR A 225       9.838  -3.897  -2.863  1.00  0.00      A    N
ATOM   3280  HN  THR A 225      10.053  -4.320  -1.986  1.00  0.00      A    H
ATOM   3281  CA  THR A 225      10.339  -4.469  -4.109  1.00  0.00      A    C
ATOM   3282  HA  THR A 225       9.924  -3.895  -4.924  1.00  0.00      A    H
ATOM   3283  CB  THR A 225      11.841  -4.561  -4.184  1.00  0.00      A    C
ATOM   3284  HB  THR A 225      12.219  -5.131  -5.060  1.00  0.00      A    H
ATOM   3285  OG1 THR A 225      12.381  -5.236  -3.096  1.00  0.00      A    O
ATOM   3286  HG1 THR A 225      13.330  -5.206  -3.237  1.00  0.00      A    H
ATOM   3287  CG2 THR A 225      12.301  -3.081  -4.150  1.00  0.00      A    C
ATOM   3288 HG21 THR A 225      13.327  -3.007  -4.568  1.00  0.00      A    H
ATOM   3289 HG22 THR A 225      11.651  -2.436  -4.780  1.00  0.00      A    H
ATOM   3290 HG23 THR A 225      12.203  -2.655  -3.128  1.00  0.00      A    H
ATOM   3291  C   THR A 225       9.841  -5.821  -4.362  1.00  0.00      A    C
ATOM   3292  O   THR A 225       9.458  -6.576  -3.465  1.00  0.00      A    O
ATOM   3293  N   LYS A 226       9.868  -6.113  -5.700  1.00  0.00      A    N
ATOM   3294  HN  LYS A 226      10.170  -5.477  -6.406  1.00  0.00      A    H
ATOM   3295  CA  LYS A 226       9.425  -7.400  -6.135  1.00  0.00      A    C
ATOM   3296  HA  LYS A 226       9.705  -8.111  -5.372  1.00  0.00      A    H
ATOM   3297  CB  LYS A 226       7.925  -7.512  -6.458  1.00  0.00      A    C
ATOM   3298  HB1 LYS A 226       7.222  -7.152  -5.677  1.00  0.00      A    H
ATOM   3299  HB2 LYS A 226       7.715  -6.836  -7.314  1.00  0.00      A    H
ATOM   3300  CG  LYS A 226       7.435  -8.893  -6.861  1.00  0.00      A    C
ATOM   3301  HG1 LYS A 226       6.325  -8.865  -6.864  1.00  0.00      A    H
ATOM   3302  HG2 LYS A 226       7.752  -9.172  -7.889  1.00  0.00      A    H
ATOM   3303  CD  LYS A 226       7.832  -9.991  -5.748  1.00  0.00      A    C
ATOM   3304  HD1 LYS A 226       8.940 -10.077  -5.761  1.00  0.00      A    H
ATOM   3305  HD2 LYS A 226       7.551  -9.603  -4.746  1.00  0.00      A    H
ATOM   3306  CE  LYS A 226       7.116 -11.340  -5.948  1.00  0.00      A    C
ATOM   3307  HE1 LYS A 226       6.034 -11.089  -5.903  1.00  0.00      A    H
ATOM   3308  HE2 LYS A 226       7.392 -11.748  -6.944  1.00  0.00      A    H
ATOM   3309  NZ  LYS A 226       7.505 -12.307  -4.937  1.00  0.00      A    N
ATOM   3310  HZ1 LYS A 226       8.540 -12.377  -5.014  1.00  0.00      A    H
ATOM   3311  HZ2 LYS A 226       7.197 -11.893  -4.035  1.00  0.00      A    H
ATOM   3312  HZ3 LYS A 226       7.114 -13.261  -5.077  1.00  0.00      A    H
ATOM   3313  C   LYS A 226      10.213  -7.838  -7.341  1.00  0.00      A    C
ATOM   3314  O   LYS A 226      10.257  -7.097  -8.317  1.00  0.00      A    O
ATOM   3315  N   SER A 227      10.734  -9.000  -7.416  1.00  0.00      A    N
ATOM   3316  HN  SER A 227      10.680  -9.543  -6.581  1.00  0.00      A    H
ATOM   3317  CA  SER A 227      11.490  -9.636  -8.509  1.00  0.00      A    C
ATOM   3318  HA  SER A 227      11.592  -8.868  -9.261  1.00  0.00      A    H
ATOM   3319  CB  SER A 227      12.735 -10.433  -8.034  1.00  0.00      A    C
ATOM   3320  HB1 SER A 227      13.210 -11.011  -8.855  1.00  0.00      A    H
ATOM   3321  HB2 SER A 227      13.416  -9.741  -7.494  1.00  0.00      A    H
ATOM   3322  OG  SER A 227      12.344 -11.371  -7.037  1.00  0.00      A    O
ATOM   3323  HG1 SER A 227      11.945 -10.914  -6.293  1.00  0.00      A    H
ATOM   3324  C   SER A 227      10.547 -10.674  -9.158  1.00  0.00      A    C
ATOM   3325  O   SER A 227       9.532 -11.172  -8.651  1.00  0.00      A    O
ATOM   3326  N   SER A 228      10.902 -11.115 -10.354  1.00  0.00      A    N
ATOM   3327  HN  SER A 228      11.755 -10.912 -10.828  1.00  0.00      A    H
ATOM   3328  CA  SER A 228      10.179 -12.149 -11.068  1.00  0.00      A    C
ATOM   3329  HA  SER A 228       9.343 -12.493 -10.477  1.00  0.00      A    H
ATOM   3330  CB  SER A 228       9.648 -11.684 -12.420  1.00  0.00      A    C
ATOM   3331  HB1 SER A 228       9.131 -10.707 -12.313  1.00  0.00      A    H
ATOM   3332  HB2 SER A 228      10.401 -11.486 -13.213  1.00  0.00      A    H
ATOM   3333  OG  SER A 228       8.660 -12.579 -12.757  1.00  0.00      A    O
ATOM   3334  HG1 SER A 228       8.245 -12.236 -13.553  1.00  0.00      A    H
ATOM   3335  C   SER A 228      11.159 -13.392 -11.259  1.00  0.00      A    C
ATOM   3336  O   SER A 228      12.289 -13.254 -10.865  1.00  0.00      A    O
ATOM   3337  N   SER A 229      10.762 -14.439 -11.951  1.00  0.00      A    N
ATOM   3338  HN  SER A 229       9.834 -14.462 -12.315  1.00  0.00      A    H
ATOM   3339  CA  SER A 229      11.561 -15.640 -12.111  1.00  0.00      A    C
ATOM   3340  HA  SER A 229      12.154 -15.835 -11.230  1.00  0.00      A    H
ATOM   3341  CB  SER A 229      10.797 -16.847 -12.431  1.00  0.00      A    C
ATOM   3342  HB1 SER A 229      10.178 -16.644 -13.331  1.00  0.00      A    H
ATOM   3343  HB2 SER A 229      11.651 -17.530 -12.630  1.00  0.00      A    H
ATOM   3344  OG  SER A 229      10.031 -17.348 -11.326  1.00  0.00      A    O
ATOM   3345  HG1 SER A 229       9.776 -18.197 -11.695  1.00  0.00      A    H
ATOM   3346  C   SER A 229      12.531 -15.432 -13.205  1.00  0.00      A    C
ATOM   3347  O   SER A 229      12.449 -16.021 -14.305  1.00  0.00      A    O
ATOM   3348  N   THR A 230      13.596 -14.610 -12.991  1.00  0.00      A    N
ATOM   3349  HN  THR A 230      13.723 -14.093 -12.148  1.00  0.00      A    H
ATOM   3350  CA  THR A 230      14.720 -14.312 -13.933  1.00  0.00      A    C
ATOM   3351  HA  THR A 230      14.261 -13.965 -14.847  1.00  0.00      A    H
ATOM   3352  CB  THR A 230      15.349 -13.019 -13.539  1.00  0.00      A    C
ATOM   3353  HB  THR A 230      16.176 -12.780 -14.241  1.00  0.00      A    H
ATOM   3354  OG1 THR A 230      15.884 -13.062 -12.184  1.00  0.00      A    O
ATOM   3355  HG1 THR A 230      16.551 -12.372 -12.149  1.00  0.00      A    H
ATOM   3356  CG2 THR A 230      14.245 -11.933 -13.514  1.00  0.00      A    C
ATOM   3357 HG21 THR A 230      14.644 -10.907 -13.367  1.00  0.00      A    H
ATOM   3358 HG22 THR A 230      13.791 -11.974 -14.528  1.00  0.00      A    H
ATOM   3359 HG23 THR A 230      13.526 -12.159 -12.698  1.00  0.00      A    H
ATOM   3360  C   THR A 230      15.763 -15.297 -14.238  1.00  0.00      A    C
ATOM   3361  O   THR A 230      16.144 -15.543 -15.398  1.00  0.00      A    O
ATOM   3362  N   SER A 231      16.378 -15.988 -13.262  1.00  0.00      A    N
ATOM   3363  HN  SER A 231      16.061 -15.825 -12.331  1.00  0.00      A    H
ATOM   3364  CA  SER A 231      17.523 -16.871 -13.466  1.00  0.00      A    C
ATOM   3365  HA  SER A 231      17.940 -16.613 -14.428  1.00  0.00      A    H
ATOM   3366  CB  SER A 231      18.596 -16.626 -12.378  1.00  0.00      A    C
ATOM   3367  HB1 SER A 231      18.767 -15.538 -12.232  1.00  0.00      A    H
ATOM   3368  HB2 SER A 231      18.190 -16.977 -11.406  1.00  0.00      A    H
ATOM   3369  OG  SER A 231      19.914 -17.179 -12.660  1.00  0.00      A    O
ATOM   3370  HG1 SER A 231      20.475 -17.136 -11.882  1.00  0.00      A    H
ATOM   3371  C   SER A 231      16.990 -18.309 -13.573  1.00  0.00      A    C
ATOM   3372  O   SER A 231      15.899 -18.584 -13.964  1.00  0.00      A    O
ATOM   3373  N   SER A 232      17.851 -19.333 -13.139  1.00  0.00      A    N
ATOM   3374  HN  SER A 232      18.817 -19.138 -12.986  1.00  0.00      A    H
ATOM   3375  CA  SER A 232      17.305 -20.706 -13.121  1.00  0.00      A    C
ATOM   3376  HA  SER A 232      16.747 -20.887 -14.028  1.00  0.00      A    H
ATOM   3377  CB  SER A 232      18.411 -21.768 -13.160  1.00  0.00      A    C
ATOM   3378  HB1 SER A 232      19.056 -21.665 -12.261  1.00  0.00      A    H
ATOM   3379  HB2 SER A 232      18.069 -22.822 -13.094  1.00  0.00      A    H
ATOM   3380  OG  SER A 232      19.294 -21.609 -14.243  1.00  0.00      A    O
ATOM   3381  HG1 SER A 232      20.016 -22.221 -14.081  1.00  0.00      A    H
ATOM   3382  C   SER A 232      16.512 -21.069 -11.830  1.00  0.00      A    C
ATOM   3383  O   SER A 232      16.812 -20.456 -10.809  1.00  0.00      A    O
ATOM   3384  N   PRO A 233      15.680 -22.041 -11.721  1.00  0.00      A    N
ATOM   3385  CD  PRO A 233      15.026 -22.673 -12.870  1.00  0.00      A    C
ATOM   3386  HD1 PRO A 233      15.786 -23.141 -13.532  1.00  0.00      A    H
ATOM   3387  HD2 PRO A 233      14.390 -21.939 -13.410  1.00  0.00      A    H
ATOM   3388  CA  PRO A 233      15.068 -22.502 -10.463  1.00  0.00      A    C
ATOM   3389  HA  PRO A 233      14.856 -21.736  -9.732  1.00  0.00      A    H
ATOM   3390  CB  PRO A 233      13.773 -23.129 -10.915  1.00  0.00      A    C
ATOM   3391  HB1 PRO A 233      13.402 -23.921 -10.230  1.00  0.00      A    H
ATOM   3392  HB2 PRO A 233      12.982 -22.353 -11.005  1.00  0.00      A    H
ATOM   3393  CG  PRO A 233      14.099 -23.648 -12.246  1.00  0.00      A    C
ATOM   3394  HG1 PRO A 233      14.426 -24.701 -12.112  1.00  0.00      A    H
ATOM   3395  HG2 PRO A 233      13.174 -23.779 -12.846  1.00  0.00      A    H
ATOM   3396  C   PRO A 233      16.026 -23.441  -9.767  1.00  0.00      A    C
ATOM   3397  O   PRO A 233      17.059 -23.636 -10.406  1.00  0.00      A    O
ATOM   3398  N   PRO A 234      15.870 -24.040  -8.610  1.00  0.00      A    N
ATOM   3399  CD  PRO A 234      14.645 -23.995  -7.778  1.00  0.00      A    C
ATOM   3400  HD1 PRO A 234      13.754 -24.514  -8.193  1.00  0.00      A    H
ATOM   3401  HD2 PRO A 234      14.495 -22.946  -7.446  1.00  0.00      A    H
ATOM   3402  CA  PRO A 234      16.879 -24.803  -7.906  1.00  0.00      A    C
ATOM   3403  HA  PRO A 234      17.814 -24.266  -7.973  1.00  0.00      A    H
ATOM   3404  CB  PRO A 234      16.373 -24.837  -6.399  1.00  0.00      A    C
ATOM   3405  HB1 PRO A 234      16.706 -25.737  -5.839  1.00  0.00      A    H
ATOM   3406  HB2 PRO A 234      16.741 -23.907  -5.916  1.00  0.00      A    H
ATOM   3407  CG  PRO A 234      14.871 -24.819  -6.552  1.00  0.00      A    C
ATOM   3408  HG1 PRO A 234      14.500 -25.863  -6.630  1.00  0.00      A    H
ATOM   3409  HG2 PRO A 234      14.385 -24.420  -5.636  1.00  0.00      A    H
ATOM   3410  C   PRO A 234      16.905 -26.211  -8.530  1.00  0.00      A    C
ATOM   3411  O   PRO A 234      16.130 -26.450  -9.485  1.00  0.00      A    O
ATOM   3412  N   PRO A 235      17.808 -27.157  -8.133  1.00  0.00      A    N
ATOM   3413  CD  PRO A 235      19.112 -26.776  -7.544  1.00  0.00      A    C
ATOM   3414  HD1 PRO A 235      18.976 -26.751  -6.441  1.00  0.00      A    H
ATOM   3415  HD2 PRO A 235      19.491 -25.840  -8.008  1.00  0.00      A    H
ATOM   3416  CA  PRO A 235      17.740 -28.510  -8.578  1.00  0.00      A    C
ATOM   3417  HA  PRO A 235      17.682 -28.477  -9.656  1.00  0.00      A    H
ATOM   3418  CB  PRO A 235      19.015 -29.152  -7.957  1.00  0.00      A    C
ATOM   3419  HB1 PRO A 235      18.699 -29.600  -6.991  1.00  0.00      A    H
ATOM   3420  HB2 PRO A 235      19.446 -29.979  -8.561  1.00  0.00      A    H
ATOM   3421  CG  PRO A 235      19.980 -27.986  -7.951  1.00  0.00      A    C
ATOM   3422  HG1 PRO A 235      20.859 -28.221  -7.313  1.00  0.00      A    H
ATOM   3423  HG2 PRO A 235      20.444 -27.650  -8.903  1.00  0.00      A    H
ATOM   3424  C   PRO A 235      16.523 -29.145  -7.883  1.00  0.00      A    C
ATOM   3425  O   PRO A 235      16.054 -28.646  -6.888  1.00  0.00      A    O
ATOM   3426  N   SER A 236      15.980 -30.239  -8.373  1.00  0.00      A    N
ATOM   3427  HN  SER A 236      16.400 -30.724  -9.136  1.00  0.00      A    H
ATOM   3428  CA  SER A 236      14.877 -30.922  -7.655  1.00  0.00      A    C
ATOM   3429  HA  SER A 236      14.149 -30.131  -7.546  1.00  0.00      A    H
ATOM   3430  CB  SER A 236      14.131 -32.100  -8.454  1.00  0.00      A    C
ATOM   3431  HB1 SER A 236      14.792 -32.987  -8.561  1.00  0.00      A    H
ATOM   3432  HB2 SER A 236      13.213 -32.490  -7.966  1.00  0.00      A    H
ATOM   3433  OG  SER A 236      13.705 -31.790  -9.785  1.00  0.00      A    O
ATOM   3434  HG1 SER A 236      13.052 -32.439 -10.057  1.00  0.00      A    H
ATOM   3435  C   SER A 236      15.247 -31.508  -6.303  1.00  0.00      A    C
ATOM   3436  O   SER A 236      16.378 -31.968  -6.065  1.00  0.00      A    O
ATOM   3437  N   PRO A 237      14.260 -31.719  -5.275  1.00  0.00      A    N
ATOM   3438  CD  PRO A 237      12.971 -31.096  -5.185  1.00  0.00      A    C
ATOM   3439  HD1 PRO A 237      12.419 -31.837  -5.802  1.00  0.00      A    H
ATOM   3440  HD2 PRO A 237      12.920 -30.090  -5.655  1.00  0.00      A    H
ATOM   3441  CA  PRO A 237      14.526 -32.503  -4.109  1.00  0.00      A    C
ATOM   3442  HA  PRO A 237      15.404 -32.194  -3.562  1.00  0.00      A    H
ATOM   3443  CB  PRO A 237      13.273 -32.460  -3.224  1.00  0.00      A    C
ATOM   3444  HB1 PRO A 237      12.412 -33.148  -3.367  1.00  0.00      A    H
ATOM   3445  HB2 PRO A 237      13.613 -32.549  -2.170  1.00  0.00      A    H
ATOM   3446  CG  PRO A 237      12.570 -31.171  -3.681  1.00  0.00      A    C
ATOM   3447  HG1 PRO A 237      11.471 -31.172  -3.521  1.00  0.00      A    H
ATOM   3448  HG2 PRO A 237      13.069 -30.349  -3.125  1.00  0.00      A    H
ATOM   3449  C   PRO A 237      14.733 -33.949  -4.506  1.00  0.00      A    C
ATOM   3450  O   PRO A 237      14.599 -34.310  -5.666  1.00  0.00      A    O
ATOM   3451  N   SER A 238      15.211 -34.739  -3.569  1.00  0.00      A    N
ATOM   3452  HN  SER A 238      15.431 -34.406  -2.656  1.00  0.00      A    H
ATOM   3453  CA  SER A 238      15.437 -36.216  -3.781  1.00  0.00      A    C
ATOM   3454  HA  SER A 238      15.394 -36.411  -4.842  1.00  0.00      A    H
ATOM   3455  CB  SER A 238      16.829 -36.608  -3.269  1.00  0.00      A    C
ATOM   3456  HB1 SER A 238      17.138 -37.635  -3.557  1.00  0.00      A    H
ATOM   3457  HB2 SER A 238      17.578 -35.947  -3.756  1.00  0.00      A    H
ATOM   3458  OG  SER A 238      17.017 -36.411  -1.814  1.00  0.00      A    O
ATOM   3459  HG1 SER A 238      17.809 -36.877  -1.537  1.00  0.00      A    H
ATOM   3460  C   SER A 238      14.451 -37.093  -3.129  1.00  0.00      A    C
ATOM   3461  O   SER A 238      13.752 -36.813  -2.146  1.00  0.00      A    O
ATOM   3462  N   PRO A 239      14.284 -38.304  -3.740  1.00  0.00      A    N
ATOM   3463  CD  PRO A 239      14.836 -38.725  -5.040  1.00  0.00      A    C
ATOM   3464  HD1 PRO A 239      15.941 -38.627  -4.979  1.00  0.00      A    H
ATOM   3465  HD2 PRO A 239      14.498 -37.927  -5.735  1.00  0.00      A    H
ATOM   3466  CA  PRO A 239      13.249 -39.177  -3.229  1.00  0.00      A    C
ATOM   3467  HA  PRO A 239      12.321 -38.668  -3.013  1.00  0.00      A    H
ATOM   3468  CB  PRO A 239      13.017 -40.089  -4.455  1.00  0.00      A    C
ATOM   3469  HB1 PRO A 239      12.593 -41.047  -4.086  1.00  0.00      A    H
ATOM   3470  HB2 PRO A 239      12.198 -39.741  -5.121  1.00  0.00      A    H
ATOM   3471  CG  PRO A 239      14.325 -40.097  -5.271  1.00  0.00      A    C
ATOM   3472  HG1 PRO A 239      14.978 -40.891  -4.849  1.00  0.00      A    H
ATOM   3473  HG2 PRO A 239      14.275 -40.299  -6.362  1.00  0.00      A    H
ATOM   3474  C   PRO A 239      13.707 -39.948  -2.042  1.00  0.00      A    C
ATOM   3475  O   PRO A 239      14.839 -40.301  -1.900  1.00  0.00      A    O
ATOM   3476  N   GLY A 240      12.788 -40.197  -1.064  1.00  0.00      A    N
ATOM   3477  HN  GLY A 240      11.937 -39.679  -1.075  1.00  0.00      A    H
ATOM   3478  CA  GLY A 240      13.165 -41.017   0.100  1.00  0.00      A    C
ATOM   3479  HA1 GLY A 240      14.231 -40.965   0.262  1.00  0.00      A    H
ATOM   3480  HA2 GLY A 240      12.516 -40.732   0.915  1.00  0.00      A    H
ATOM   3481  C   GLY A 240      12.764 -42.504  -0.160  1.00  0.00      A    C
ATOM   3482  O   GLY A 240      12.262 -42.928  -1.218  1.00  0.00      A    O
ATOM   3483  N   THR A 241      12.961 -43.383   0.775  1.00  0.00      A    N
ATOM   3484  HN  THR A 241      13.440 -42.979   1.550  1.00  0.00      A    H
ATOM   3485  CA  THR A 241      12.631 -44.818   0.627  1.00  0.00      A    C
ATOM   3486  HA  THR A 241      12.984 -45.096  -0.356  1.00  0.00      A    H
ATOM   3487  CB  THR A 241      13.333 -45.794   1.520  1.00  0.00      A    C
ATOM   3488  HB  THR A 241      12.946 -45.743   2.560  1.00  0.00      A    H
ATOM   3489  OG1 THR A 241      14.676 -45.462   1.636  1.00  0.00      A    O
ATOM   3490  HG1 THR A 241      15.186 -46.273   1.694  1.00  0.00      A    H
ATOM   3491  CG2 THR A 241      13.154 -47.252   0.929  1.00  0.00      A    C
ATOM   3492 HG21 THR A 241      13.554 -47.362  -0.101  1.00  0.00      A    H
ATOM   3493 HG22 THR A 241      13.668 -47.984   1.587  1.00  0.00      A    H
ATOM   3494 HG23 THR A 241      12.084 -47.551   0.960  1.00  0.00      A    H
ATOM   3495  C   THR A 241      11.091 -45.065   0.727  1.00  0.00      A    C
ATOM   3496  O   THR A 241      10.590 -45.696  -0.181  1.00  0.00      A    O
ATOM   3497  N   PRO A 242      10.326 -44.634   1.747  1.00  0.00      A    N
ATOM   3498  CD  PRO A 242      10.796 -43.954   2.940  1.00  0.00      A    C
ATOM   3499  HD1 PRO A 242      10.728 -42.859   2.766  1.00  0.00      A    H
ATOM   3500  HD2 PRO A 242      11.876 -44.101   3.158  1.00  0.00      A    H
ATOM   3501  CA  PRO A 242       8.927 -45.002   1.839  1.00  0.00      A    C
ATOM   3502  HA  PRO A 242       8.918 -46.081   1.825  1.00  0.00      A    H
ATOM   3503  CB  PRO A 242       8.460 -44.588   3.224  1.00  0.00      A    C
ATOM   3504  HB1 PRO A 242       7.948 -43.604   3.158  1.00  0.00      A    H
ATOM   3505  HB2 PRO A 242       7.878 -45.388   3.729  1.00  0.00      A    H
ATOM   3506  CG  PRO A 242       9.765 -44.469   3.958  1.00  0.00      A    C
ATOM   3507  HG1 PRO A 242       9.764 -43.882   4.902  1.00  0.00      A    H
ATOM   3508  HG2 PRO A 242      10.043 -45.510   4.230  1.00  0.00      A    H
ATOM   3509  C   PRO A 242       7.988 -44.443   0.745  1.00  0.00      A    C
ATOM   3510  O   PRO A 242       6.956 -45.142   0.696  1.00  0.00      A    O
ATOM   3511  N   PRO A 243       8.107 -43.392  -0.093  1.00  0.00      A    N
ATOM   3512  CD  PRO A 243       9.150 -42.399  -0.050  1.00  0.00      A    C
ATOM   3513  HD1 PRO A 243       9.943 -42.733  -0.753  1.00  0.00      A    H
ATOM   3514  HD2 PRO A 243       9.503 -42.125   0.968  1.00  0.00      A    H
ATOM   3515  CA  PRO A 243       7.243 -43.232  -1.291  1.00  0.00      A    C
ATOM   3516  HA  PRO A 243       6.212 -43.271  -0.971  1.00  0.00      A    H
ATOM   3517  CB  PRO A 243       7.699 -41.851  -1.769  1.00  0.00      A    C
ATOM   3518  HB1 PRO A 243       8.368 -41.969  -2.649  1.00  0.00      A    H
ATOM   3519  HB2 PRO A 243       6.918 -41.118  -2.064  1.00  0.00      A    H
ATOM   3520  CG  PRO A 243       8.521 -41.162  -0.738  1.00  0.00      A    C
ATOM   3521  HG1 PRO A 243       9.109 -40.350  -1.216  1.00  0.00      A    H
ATOM   3522  HG2 PRO A 243       7.822 -40.578  -0.101  1.00  0.00      A    H
ATOM   3523  C   PRO A 243       7.439 -44.308  -2.292  1.00  0.00      A    C
ATOM   3524  O   PRO A 243       8.000 -45.345  -1.994  1.00  0.00      A    O
ATOM   3525  N   PRO A 244       6.850 -44.129  -3.552  1.00  0.00      A    N
ATOM   3526  CD  PRO A 244       5.766 -43.186  -3.814  1.00  0.00      A    C
ATOM   3527  HD1 PRO A 244       6.116 -42.202  -4.194  1.00  0.00      A    H
ATOM   3528  HD2 PRO A 244       5.107 -43.102  -2.924  1.00  0.00      A    H
ATOM   3529  CA  PRO A 244       7.088 -44.962  -4.717  1.00  0.00      A    C
ATOM   3530  HA  PRO A 244       6.826 -45.983  -4.481  1.00  0.00      A    H
ATOM   3531  CB  PRO A 244       6.079 -44.389  -5.756  1.00  0.00      A    C
ATOM   3532  HB1 PRO A 244       6.528 -43.614  -6.415  1.00  0.00      A    H
ATOM   3533  HB2 PRO A 244       5.763 -45.229  -6.412  1.00  0.00      A    H
ATOM   3534  CG  PRO A 244       4.954 -43.939  -4.867  1.00  0.00      A    C
ATOM   3535  HG1 PRO A 244       4.098 -43.397  -5.322  1.00  0.00      A    H
ATOM   3536  HG2 PRO A 244       4.549 -44.730  -4.199  1.00  0.00      A    H
ATOM   3537  C   PRO A 244       8.526 -44.899  -5.232  1.00  0.00      A    C
ATOM   3538  O   PRO A 244       9.281 -43.994  -4.923  1.00  0.00      A    O
ATOM   3539  N   PRO A 245       9.002 -45.855  -6.098  1.00  0.00      A    N
ATOM   3540  CD  PRO A 245       8.143 -46.934  -6.677  1.00  0.00      A    C
ATOM   3541  HD1 PRO A 245       7.471 -46.411  -7.390  1.00  0.00      A    H
ATOM   3542  HD2 PRO A 245       7.568 -47.480  -5.899  1.00  0.00      A    H
ATOM   3543  CA  PRO A 245      10.306 -45.785  -6.662  1.00  0.00      A    C
ATOM   3544  HA  PRO A 245      10.985 -45.505  -5.869  1.00  0.00      A    H
ATOM   3545  CB  PRO A 245      10.479 -47.306  -7.104  1.00  0.00      A    C
ATOM   3546  HB1 PRO A 245      11.280 -47.429  -7.864  1.00  0.00      A    H
ATOM   3547  HB2 PRO A 245      10.678 -47.952  -6.223  1.00  0.00      A    H
ATOM   3548  CG  PRO A 245       9.155 -47.684  -7.585  1.00  0.00      A    C
ATOM   3549  HG1 PRO A 245       8.963 -47.379  -8.637  1.00  0.00      A    H
ATOM   3550  HG2 PRO A 245       9.071 -48.791  -7.536  1.00  0.00      A    H
ATOM   3551  C   PRO A 245      10.458 -44.739  -7.746  1.00  0.00      A    C
ATOM   3552  O   PRO A 245       9.392 -44.347  -8.199  1.00  0.00      A    O
ATOM   3553  N   PRO A 246      11.644 -44.282  -8.138  1.00  0.00      A    N
ATOM   3554  CD  PRO A 246      12.976 -44.742  -7.637  1.00  0.00      A    C
ATOM   3555  HD1 PRO A 246      13.187 -45.817  -7.823  1.00  0.00      A    H
ATOM   3556  HD2 PRO A 246      13.063 -44.537  -6.548  1.00  0.00      A    H
ATOM   3557  CA  PRO A 246      11.769 -43.297  -9.208  1.00  0.00      A    C
ATOM   3558  HA  PRO A 246      11.000 -42.539  -9.164  1.00  0.00      A    H
ATOM   3559  CB  PRO A 246      13.180 -42.718  -8.936  1.00  0.00      A    C
ATOM   3560  HB1 PRO A 246      13.505 -42.275  -9.901  1.00  0.00      A    H
ATOM   3561  HB2 PRO A 246      13.026 -41.973  -8.126  1.00  0.00      A    H
ATOM   3562  CG  PRO A 246      13.965 -43.753  -8.238  1.00  0.00      A    C
ATOM   3563  HG1 PRO A 246      14.585 -44.345  -8.945  1.00  0.00      A    H
ATOM   3564  HG2 PRO A 246      14.642 -43.404  -7.429  1.00  0.00      A    H
ATOM   3565  C   PRO A 246      11.685 -43.932 -10.569  1.00  0.00      A    C
ATOM   3566  O   PRO A 246      12.129 -45.083 -10.660  1.00  0.00      A    O
ATOM   3567  N   PRO A 247      11.188 -43.356 -11.609  1.00  0.00      A    N
ATOM   3568  CD  PRO A 247      10.878 -41.909 -11.604  1.00  0.00      A    C
ATOM   3569  HD1 PRO A 247      11.648 -41.203 -11.225  1.00  0.00      A    H
ATOM   3570  HD2 PRO A 247       9.905 -41.712 -11.105  1.00  0.00      A    H
ATOM   3571  CA  PRO A 247      11.073 -43.938 -12.948  1.00  0.00      A    C
ATOM   3572  HA  PRO A 247      10.608 -44.912 -12.904  1.00  0.00      A    H
ATOM   3573  CB  PRO A 247      10.288 -42.888 -13.741  1.00  0.00      A    C
ATOM   3574  HB1 PRO A 247      10.439 -42.956 -14.840  1.00  0.00      A    H
ATOM   3575  HB2 PRO A 247       9.190 -42.996 -13.611  1.00  0.00      A    H
ATOM   3576  CG  PRO A 247      10.594 -41.546 -13.133  1.00  0.00      A    C
ATOM   3577  HG1 PRO A 247      11.557 -41.124 -13.493  1.00  0.00      A    H
ATOM   3578  HG2 PRO A 247       9.838 -40.766 -13.368  1.00  0.00      A    H
ATOM   3579  C   PRO A 247      12.452 -44.243 -13.556  1.00  0.00      A    C
ATOM   3580  O   PRO A 247      13.405 -43.554 -13.094  1.00  0.00      A    O
ATOM   3581  N   PRO A 248      12.655 -45.080 -14.562  1.00  0.00      A    N
ATOM   3582  CD  PRO A 248      11.574 -45.756 -15.373  1.00  0.00      A    C
ATOM   3583  HD1 PRO A 248      10.815 -44.989 -15.635  1.00  0.00      A    H
ATOM   3584  HD2 PRO A 248      11.108 -46.556 -14.759  1.00  0.00      A    H
ATOM   3585  CA  PRO A 248      13.896 -45.296 -15.351  1.00  0.00      A    C
ATOM   3586  HA  PRO A 248      14.605 -45.509 -14.565  1.00  0.00      A    H
ATOM   3587  CB  PRO A 248      13.689 -46.525 -16.258  1.00  0.00      A    C
ATOM   3588  HB1 PRO A 248      14.415 -46.611 -17.094  1.00  0.00      A    H
ATOM   3589  HB2 PRO A 248      13.791 -47.430 -15.622  1.00  0.00      A    H
ATOM   3590  CG  PRO A 248      12.250 -46.231 -16.645  1.00  0.00      A    C
ATOM   3591  HG1 PRO A 248      12.252 -45.383 -17.361  1.00  0.00      A    H
ATOM   3592  HG2 PRO A 248      11.874 -47.161 -17.123  1.00  0.00      A    H
ATOM   3593  C   PRO A 248      14.335 -44.077 -16.142  1.00  0.00      A    C
ATOM   3594  O   PRO A 248      13.486 -43.172 -16.333  1.00  0.00      A    O
ATOM   3595  N   PRO A 249      15.572 -43.962 -16.692  1.00  0.00      A    N
ATOM   3596  CD  PRO A 249      16.736 -44.774 -16.323  1.00  0.00      A    C
ATOM   3597  HD1 PRO A 249      16.795 -45.642 -17.014  1.00  0.00      A    H
ATOM   3598  HD2 PRO A 249      16.774 -45.152 -15.279  1.00  0.00      A    H
ATOM   3599  CA  PRO A 249      15.983 -42.980 -17.643  1.00  0.00      A    C
ATOM   3600  HA  PRO A 249      15.913 -42.044 -17.108  1.00  0.00      A    H
ATOM   3601  CB  PRO A 249      17.457 -43.274 -17.913  1.00  0.00      A    C
ATOM   3602  HB1 PRO A 249      17.544 -43.997 -18.752  1.00  0.00      A    H
ATOM   3603  HB2 PRO A 249      18.103 -42.374 -17.995  1.00  0.00      A    H
ATOM   3604  CG  PRO A 249      17.961 -43.955 -16.646  1.00  0.00      A    C
ATOM   3605  HG1 PRO A 249      18.959 -44.422 -16.795  1.00  0.00      A    H
ATOM   3606  HG2 PRO A 249      18.029 -43.180 -15.853  1.00  0.00      A    H
ATOM   3607  C   PRO A 249      15.196 -42.909 -18.933  1.00  0.00      A    C
ATOM   3608  O   PRO A 249      15.079 -43.805 -19.813  1.00  0.00      A    O
ATOM   3609  N   SER A 250      14.825 -41.661 -19.235  1.00  0.00      A    N
ATOM   3610  HN  SER A 250      14.961 -40.984 -18.517  1.00  0.00      A    H
ATOM   3611  CA  SER A 250      13.881 -41.491 -20.336  1.00  0.00      A    C
ATOM   3612  HA  SER A 250      13.044 -42.173 -20.293  1.00  0.00      A    H
ATOM   3613  CB  SER A 250      13.155 -40.089 -20.282  1.00  0.00      A    C
ATOM   3614  HB1 SER A 250      13.968 -39.338 -20.379  1.00  0.00      A    H
ATOM   3615  HB2 SER A 250      12.498 -40.066 -21.177  1.00  0.00      A    H
ATOM   3616  OG  SER A 250      12.406 -39.837 -19.112  1.00  0.00      A    O
ATOM   3617  HG1 SER A 250      12.998 -39.432 -18.474  1.00  0.00      A    H
ATOM   3618  C   SER A 250      14.619 -41.412 -21.598  1.00  0.00      A    C
ATOM   3619  O   SER A 250      15.720 -40.888 -21.645  1.00  0.00      A    O
ATOM   3620  N   PRO A 251      14.055 -41.889 -22.713  1.00  0.00      A    N
ATOM   3621  CD  PRO A 251      13.021 -42.867 -22.816  1.00  0.00      A    C
ATOM   3622  HD1 PRO A 251      12.011 -42.408 -22.748  1.00  0.00      A    H
ATOM   3623  HD2 PRO A 251      13.104 -43.669 -22.051  1.00  0.00      A    H
ATOM   3624  CA  PRO A 251      14.759 -41.615 -24.001  1.00  0.00      A    C
ATOM   3625  HA  PRO A 251      15.656 -42.184 -23.807  1.00  0.00      A    H
ATOM   3626  CB  PRO A 251      13.710 -42.218 -24.971  1.00  0.00      A    C
ATOM   3627  HB1 PRO A 251      12.840 -41.527 -25.000  1.00  0.00      A    H
ATOM   3628  HB2 PRO A 251      14.158 -42.453 -25.960  1.00  0.00      A    H
ATOM   3629  CG  PRO A 251      13.187 -43.395 -24.192  1.00  0.00      A    C
ATOM   3630  HG1 PRO A 251      12.315 -43.853 -24.707  1.00  0.00      A    H
ATOM   3631  HG2 PRO A 251      14.044 -44.090 -24.061  1.00  0.00      A    H
ATOM   3632  C   PRO A 251      15.192 -40.245 -24.491  1.00  0.00      A    C
ATOM   3633  O   PRO A 251      14.563 -39.305 -24.063  1.00  0.00      A    O
ATOM   3634  N   PRO A 252      16.197 -40.060 -25.390  1.00  0.00      A    N
ATOM   3635  CD  PRO A 252      17.245 -41.028 -25.656  1.00  0.00      A    C
ATOM   3636  HD1 PRO A 252      16.781 -41.833 -26.264  1.00  0.00      A    H
ATOM   3637  HD2 PRO A 252      17.732 -41.569 -24.816  1.00  0.00      A    H
ATOM   3638  CA  PRO A 252      16.613 -38.703 -25.701  1.00  0.00      A    C
ATOM   3639  HA  PRO A 252      16.546 -38.028 -24.860  1.00  0.00      A    H
ATOM   3640  CB  PRO A 252      18.111 -38.798 -26.021  1.00  0.00      A    C
ATOM   3641  HB1 PRO A 252      18.536 -38.076 -26.750  1.00  0.00      A    H
ATOM   3642  HB2 PRO A 252      18.718 -38.638 -25.104  1.00  0.00      A    H
ATOM   3643  CG  PRO A 252      18.196 -40.259 -26.532  1.00  0.00      A    C
ATOM   3644  HG1 PRO A 252      17.909 -40.142 -27.599  1.00  0.00      A    H
ATOM   3645  HG2 PRO A 252      19.262 -40.557 -26.436  1.00  0.00      A    H
ATOM   3646  C   PRO A 252      15.778 -38.105 -26.880  1.00  0.00      A    C
ATOM   3647  O   PRO A 252      15.408 -38.972 -27.714  1.00  0.00      A    O
ATOM   3648  N   PRO A 253      15.561 -36.826 -26.977  1.00  0.00      A    N
ATOM   3649  CD  PRO A 253      15.689 -35.880 -25.837  1.00  0.00      A    C
ATOM   3650  HD1 PRO A 253      16.599 -35.269 -26.018  1.00  0.00      A    H
ATOM   3651  HD2 PRO A 253      15.897 -36.305 -24.832  1.00  0.00      A    H
ATOM   3652  CA  PRO A 253      14.682 -36.290 -27.963  1.00  0.00      A    C
ATOM   3653  HA  PRO A 253      13.748 -36.833 -27.985  1.00  0.00      A    H
ATOM   3654  CB  PRO A 253      14.307 -34.892 -27.489  1.00  0.00      A    C
ATOM   3655  HB1 PRO A 253      15.047 -34.126 -27.806  1.00  0.00      A    H
ATOM   3656  HB2 PRO A 253      13.364 -34.570 -27.981  1.00  0.00      A    H
ATOM   3657  CG  PRO A 253      14.462 -34.974 -25.949  1.00  0.00      A    C
ATOM   3658  HG1 PRO A 253      14.468 -33.992 -25.430  1.00  0.00      A    H
ATOM   3659  HG2 PRO A 253      13.539 -35.514 -25.648  1.00  0.00      A    H
ATOM   3660  C   PRO A 253      15.367 -36.313 -29.380  1.00  0.00      A    C
ATOM   3661  O   PRO A 253      16.593 -36.396 -29.450  1.00  0.00      A    O
ATOM   3662  N   PRO A 254      14.737 -36.205 -30.531  1.00  0.00      A    N
ATOM   3663  CD  PRO A 254      13.274 -36.344 -30.682  1.00  0.00      A    C
ATOM   3664  HD1 PRO A 254      12.911 -35.295 -30.632  1.00  0.00      A    H
ATOM   3665  HD2 PRO A 254      12.774 -36.949 -29.897  1.00  0.00      A    H
ATOM   3666  CA  PRO A 254      15.390 -36.314 -31.828  1.00  0.00      A    C
ATOM   3667  HA  PRO A 254      15.888 -37.271 -31.874  1.00  0.00      A    H
ATOM   3668  CB  PRO A 254      14.187 -36.180 -32.815  1.00  0.00      A    C
ATOM   3669  HB1 PRO A 254      13.866 -35.141 -33.043  1.00  0.00      A    H
ATOM   3670  HB2 PRO A 254      14.604 -36.444 -33.810  1.00  0.00      A    H
ATOM   3671  CG  PRO A 254      13.070 -36.940 -32.134  1.00  0.00      A    C
ATOM   3672  HG1 PRO A 254      12.036 -36.824 -32.524  1.00  0.00      A    H
ATOM   3673  HG2 PRO A 254      13.319 -38.022 -32.092  1.00  0.00      A    H
ATOM   3674  C   PRO A 254      16.394 -35.160 -32.100  1.00  0.00      A    C
ATOM   3675  O   PRO A 254      16.381 -34.148 -31.450  1.00  0.00      A    O
ATOM   3676  N   PRO A 255      17.156 -35.335 -33.221  1.00  0.00      A    N
ATOM   3677  CD  PRO A 255      17.437 -36.568 -33.890  1.00  0.00      A    C
ATOM   3678  HD1 PRO A 255      16.515 -37.018 -34.315  1.00  0.00      A    H
ATOM   3679  HD2 PRO A 255      17.733 -37.334 -33.142  1.00  0.00      A    H
ATOM   3680  CA  PRO A 255      17.994 -34.220 -33.648  1.00  0.00      A    C
ATOM   3681  HA  PRO A 255      18.484 -33.738 -32.815  1.00  0.00      A    H
ATOM   3682  CB  PRO A 255      19.011 -34.970 -34.490  1.00  0.00      A    C
ATOM   3683  HB1 PRO A 255      19.509 -34.445 -35.334  1.00  0.00      A    H
ATOM   3684  HB2 PRO A 255      19.871 -35.193 -33.823  1.00  0.00      A    H
ATOM   3685  CG  PRO A 255      18.421 -36.204 -34.989  1.00  0.00      A    C
ATOM   3686  HG1 PRO A 255      17.869 -35.910 -35.908  1.00  0.00      A    H
ATOM   3687  HG2 PRO A 255      19.172 -37.018 -35.075  1.00  0.00      A    H
ATOM   3688  C   PRO A 255      17.335 -33.099 -34.381  1.00  0.00      A    C
ATOM   3689  O   PRO A 255      16.242 -33.309 -34.866  1.00  0.00      A    O
ATOM   3690  N   PRO A 256      17.988 -31.946 -34.547  1.00  0.00      A    N
ATOM   3691  CD  PRO A 256      19.374 -31.720 -34.070  1.00  0.00      A    C
ATOM   3692  HD1 PRO A 256      20.043 -32.398 -34.641  1.00  0.00      A    H
ATOM   3693  HD2 PRO A 256      19.388 -31.876 -32.970  1.00  0.00      A    H
ATOM   3694  CA  PRO A 256      17.427 -30.854 -35.367  1.00  0.00      A    C
ATOM   3695  HA  PRO A 256      16.461 -30.548 -34.994  1.00  0.00      A    H
ATOM   3696  CB  PRO A 256      18.400 -29.664 -35.090  1.00  0.00      A    C
ATOM   3697  HB1 PRO A 256      18.790 -29.044 -35.925  1.00  0.00      A    H
ATOM   3698  HB2 PRO A 256      17.776 -29.020 -34.435  1.00  0.00      A    H
ATOM   3699  CG  PRO A 256      19.599 -30.172 -34.316  1.00  0.00      A    C
ATOM   3700  HG1 PRO A 256      20.456 -30.051 -35.013  1.00  0.00      A    H
ATOM   3701  HG2 PRO A 256      19.753 -29.612 -33.369  1.00  0.00      A    H
ATOM   3702  C   PRO A 256      17.217 -31.036 -36.823  1.00  0.00      A    C
ATOM   3703  O   PRO A 256      17.795 -31.976 -37.423  1.00  0.00      A    O
ATOM   3704  N   SER A 257      16.310 -30.231 -37.462  1.00  0.00      A    N
ATOM   3705  HN  SER A 257      15.844 -29.485 -36.993  1.00  0.00      A    H
ATOM   3706  CA  SER A 257      15.851 -30.528 -38.820  1.00  0.00      A    C
ATOM   3707  HA  SER A 257      16.190 -31.471 -39.225  1.00  0.00      A    H
ATOM   3708  CB  SER A 257      14.292 -30.626 -38.812  1.00  0.00      A    C
ATOM   3709  HB1 SER A 257      13.881 -29.716 -38.324  1.00  0.00      A    H
ATOM   3710  HB2 SER A 257      13.860 -30.696 -39.833  1.00  0.00      A    H
ATOM   3711  OG  SER A 257      13.698 -31.663 -38.027  1.00  0.00      A    O
ATOM   3712  HG1 SER A 257      14.118 -32.389 -38.493  1.00  0.00      A    H
ATOM   3713  C   SER A 257      16.304 -29.407 -39.740  1.00  0.00      A    C
ATOM   3714  O   SER A 257      16.791 -28.459 -39.134  1.00  0.00      A    O
ATOM   3715  N   PRO A 258      16.054 -29.478 -41.073  1.00  0.00      A    N
ATOM   3716  CD  PRO A 258      15.956 -30.738 -41.807  1.00  0.00      A    C
ATOM   3717  HD1 PRO A 258      14.862 -30.929 -41.771  1.00  0.00      A    H
ATOM   3718  HD2 PRO A 258      16.565 -31.514 -41.297  1.00  0.00      A    H
ATOM   3719  CA  PRO A 258      16.125 -28.337 -41.920  1.00  0.00      A    C
ATOM   3720  HA  PRO A 258      17.086 -27.876 -41.745  1.00  0.00      A    H
ATOM   3721  CB  PRO A 258      15.875 -28.975 -43.312  1.00  0.00      A    C
ATOM   3722  HB1 PRO A 258      14.783 -28.885 -43.497  1.00  0.00      A    H
ATOM   3723  HB2 PRO A 258      16.419 -28.383 -44.079  1.00  0.00      A    H
ATOM   3724  CG  PRO A 258      16.305 -30.444 -43.232  1.00  0.00      A    C
ATOM   3725  HG1 PRO A 258      15.755 -31.110 -43.931  1.00  0.00      A    H
ATOM   3726  HG2 PRO A 258      17.398 -30.538 -43.412  1.00  0.00      A    H
ATOM   3727  C   PRO A 258      15.096 -27.340 -41.575  1.00  0.00      A    C
ATOM   3728  O   PRO A 258      14.131 -27.682 -40.831  1.00  0.00      A    O
ATOM   3729  N   PRO A 259      15.000 -26.098 -42.056  1.00  0.00      A    N
ATOM   3730  CD  PRO A 259      16.119 -25.272 -42.451  1.00  0.00      A    C
ATOM   3731  HD1 PRO A 259      16.188 -25.323 -43.559  1.00  0.00      A    H
ATOM   3732  HD2 PRO A 259      17.088 -25.655 -42.065  1.00  0.00      A    H
ATOM   3733  CA  PRO A 259      13.796 -25.310 -41.743  1.00  0.00      A    C
ATOM   3734  HA  PRO A 259      13.712 -25.448 -40.675  1.00  0.00      A    H
ATOM   3735  CB  PRO A 259      14.231 -23.887 -42.127  1.00  0.00      A    C
ATOM   3736  HB1 PRO A 259      14.068 -23.700 -43.210  1.00  0.00      A    H
ATOM   3737  HB2 PRO A 259      13.622 -23.055 -41.713  1.00  0.00      A    H
ATOM   3738  CG  PRO A 259      15.780 -23.972 -41.784  1.00  0.00      A    C
ATOM   3739  HG1 PRO A 259      16.269 -23.059 -42.186  1.00  0.00      A    H
ATOM   3740  HG2 PRO A 259      15.918 -23.980 -40.682  1.00  0.00      A    H
ATOM   3741  C   PRO A 259      12.503 -25.781 -42.450  1.00  0.00      A    C
ATOM   3742  O   PRO A 259      12.585 -26.433 -43.453  1.00  0.00      A    O
ATOM   3743  N   PRO A 260      11.332 -25.359 -41.956  1.00  0.00      A    N
ATOM   3744  CD  PRO A 260      11.167 -24.461 -40.826  1.00  0.00      A    C
ATOM   3745  HD1 PRO A 260      11.592 -23.450 -41.002  1.00  0.00      A    H
ATOM   3746  HD2 PRO A 260      11.629 -24.927 -39.929  1.00  0.00      A    H
ATOM   3747  CA  PRO A 260      10.095 -25.764 -42.563  1.00  0.00      A    C
ATOM   3748  HA  PRO A 260      10.168 -26.785 -42.908  1.00  0.00      A    H
ATOM   3749  CB  PRO A 260       9.106 -25.531 -41.405  1.00  0.00      A    C
ATOM   3750  HB1 PRO A 260       8.111 -25.234 -41.800  1.00  0.00      A    H
ATOM   3751  HB2 PRO A 260       9.109 -26.431 -40.753  1.00  0.00      A    H
ATOM   3752  CG  PRO A 260       9.670 -24.284 -40.650  1.00  0.00      A    C
ATOM   3753  HG1 PRO A 260       9.334 -23.427 -41.271  1.00  0.00      A    H
ATOM   3754  HG2 PRO A 260       9.328 -24.239 -39.594  1.00  0.00      A    H
ATOM   3755  C   PRO A 260       9.761 -24.885 -43.760  1.00  0.00      A    C
ATOM   3756  O   PRO A 260      10.398 -23.871 -43.980  1.00  0.00      A    O
ATOM   3757  N   PRO A 261       8.718 -25.210 -44.515  1.00  0.00      A    N
ATOM   3758  CD  PRO A 261       7.947 -26.444 -44.499  1.00  0.00      A    C
ATOM   3759  HD1 PRO A 261       7.399 -26.593 -43.544  1.00  0.00      A    H
ATOM   3760  HD2 PRO A 261       8.640 -27.310 -44.562  1.00  0.00      A    H
ATOM   3761  CA  PRO A 261       8.277 -24.313 -45.551  1.00  0.00      A    C
ATOM   3762  HA  PRO A 261       9.119 -24.117 -46.197  1.00  0.00      A    H
ATOM   3763  CB  PRO A 261       7.153 -25.108 -46.291  1.00  0.00      A    C
ATOM   3764  HB1 PRO A 261       6.212 -24.519 -46.258  1.00  0.00      A    H
ATOM   3765  HB2 PRO A 261       7.432 -25.230 -47.360  1.00  0.00      A    H
ATOM   3766  CG  PRO A 261       6.993 -26.498 -45.612  1.00  0.00      A    C
ATOM   3767  HG1 PRO A 261       5.929 -26.606 -45.310  1.00  0.00      A    H
ATOM   3768  HG2 PRO A 261       7.253 -27.253 -46.384  1.00  0.00      A    H
ATOM   3769  C   PRO A 261       7.603 -23.077 -44.945  1.00  0.00      A    C
ATOM   3770  O   PRO A 261       7.460 -22.942 -43.768  1.00  0.00      A    O
ATOM   3771  N   SER A 262       7.240 -22.021 -45.742  1.00  0.00      A    N
ATOM   3772  HN  SER A 262       7.557 -22.006 -46.687  1.00  0.00      A    H
ATOM   3773  CA  SER A 262       6.530 -20.819 -45.329  1.00  0.00      A    C
ATOM   3774  HA  SER A 262       7.147 -20.505 -44.500  1.00  0.00      A    H
ATOM   3775  CB  SER A 262       6.674 -19.789 -46.446  1.00  0.00      A    C
ATOM   3776  HB1 SER A 262       7.714 -19.767 -46.837  1.00  0.00      A    H
ATOM   3777  HB2 SER A 262       5.925 -20.018 -47.234  1.00  0.00      A    H
ATOM   3778  OG  SER A 262       6.323 -18.442 -45.890  1.00  0.00      A    O
ATOM   3779  HG1 SER A 262       6.067 -17.847 -46.599  1.00  0.00      A    H
ATOM   3780  C   SER A 262       5.022 -20.972 -45.021  1.00  0.00      A    C
ATOM   3781  O   SER A 262       4.338 -21.520 -45.851  1.00  0.00      A    O
ATOM   3782  N   PRO A 263       4.466 -20.740 -43.724  1.00  0.00      A    N
ATOM   3783  CD  PRO A 263       5.271 -20.339 -42.619  1.00  0.00      A    C
ATOM   3784  HD1 PRO A 263       5.883 -19.438 -42.841  1.00  0.00      A    H
ATOM   3785  HD2 PRO A 263       5.919 -21.183 -42.301  1.00  0.00      A    H
ATOM   3786  CA  PRO A 263       3.116 -21.180 -43.380  1.00  0.00      A    C
ATOM   3787  HA  PRO A 263       3.070 -22.238 -43.588  1.00  0.00      A    H
ATOM   3788  CB  PRO A 263       3.029 -20.892 -41.890  1.00  0.00      A    C
ATOM   3789  HB1 PRO A 263       2.051 -20.475 -41.569  1.00  0.00      A    H
ATOM   3790  HB2 PRO A 263       3.177 -21.861 -41.367  1.00  0.00      A    H
ATOM   3791  CG  PRO A 263       4.245 -19.990 -41.511  1.00  0.00      A    C
ATOM   3792  HG1 PRO A 263       3.842 -18.956 -41.570  1.00  0.00      A    H
ATOM   3793  HG2 PRO A 263       4.706 -20.227 -40.529  1.00  0.00      A    H
ATOM   3794  C   PRO A 263       2.081 -20.290 -44.085  1.00  0.00      A    C
ATOM   3795  O   PRO A 263       2.486 -19.319 -44.750  1.00  0.00      A    O
ATOM   3796  N   SER A 264       0.784 -20.606 -43.961  1.00  0.00      A    N
ATOM   3797  HN  SER A 264       0.589 -21.346 -43.322  1.00  0.00      A    H
ATOM   3798  CA  SER A 264      -0.359 -19.917 -44.579  1.00  0.00      A    C
ATOM   3799  HA  SER A 264      -0.274 -19.988 -45.654  1.00  0.00      A    H
ATOM   3800  CB  SER A 264      -1.664 -20.688 -44.147  1.00  0.00      A    C
ATOM   3801  HB1 SER A 264      -1.529 -21.694 -44.597  1.00  0.00      A    H
ATOM   3802  HB2 SER A 264      -1.589 -20.796 -43.044  1.00  0.00      A    H
ATOM   3803  OG  SER A 264      -2.945 -20.157 -44.516  1.00  0.00      A    O
ATOM   3804  HG1 SER A 264      -3.598 -20.799 -44.228  1.00  0.00      A    H
ATOM   3805  C   SER A 264      -0.479 -18.487 -44.159  1.00  0.00      A    C
ATOM   3806  O   SER A 264      -0.284 -18.200 -42.943  1.00  0.00      A    O
ATOM   3807  N   PRO A 265      -0.810 -17.431 -44.954  1.00  0.00      A    N
ATOM   3808  CD  PRO A 265      -0.786 -17.520 -46.429  1.00  0.00      A    C
ATOM   3809  HD1 PRO A 265      -1.443 -18.354 -46.758  1.00  0.00      A    H
ATOM   3810  HD2 PRO A 265       0.287 -17.598 -46.705  1.00  0.00      A    H
ATOM   3811  CA  PRO A 265      -0.990 -16.032 -44.545  1.00  0.00      A    C
ATOM   3812  HA  PRO A 265      -0.250 -15.829 -43.785  1.00  0.00      A    H
ATOM   3813  CB  PRO A 265      -0.715 -15.168 -45.757  1.00  0.00      A    C
ATOM   3814  HB1 PRO A 265      -1.268 -14.207 -45.693  1.00  0.00      A    H
ATOM   3815  HB2 PRO A 265       0.380 -15.007 -45.851  1.00  0.00      A    H
ATOM   3816  CG  PRO A 265      -1.212 -16.132 -46.841  1.00  0.00      A    C
ATOM   3817  HG1 PRO A 265      -2.291 -15.897 -46.963  1.00  0.00      A    H
ATOM   3818  HG2 PRO A 265      -0.731 -15.882 -47.810  1.00  0.00      A    H
ATOM   3819  C   PRO A 265      -2.326 -15.735 -43.867  1.00  0.00      A    C
ATOM   3820  O   PRO A 265      -2.447 -14.612 -43.403  1.00  0.00      A    O
ATOM   3821  N   SER A 266      -3.245 -16.738 -43.654  1.00  0.00      A    N
ATOM   3822  HN  SER A 266      -3.111 -17.697 -43.892  1.00  0.00      A    H
ATOM   3823  CA  SER A 266      -4.659 -16.499 -43.236  1.00  0.00      A    C
ATOM   3824  HA  SER A 266      -4.965 -15.670 -43.857  1.00  0.00      A    H
ATOM   3825  CB  SER A 266      -5.621 -17.678 -43.337  1.00  0.00      A    C
ATOM   3826  HB1 SER A 266      -5.384 -18.372 -42.502  1.00  0.00      A    H
ATOM   3827  HB2 SER A 266      -6.602 -17.217 -43.093  1.00  0.00      A    H
ATOM   3828  OG  SER A 266      -5.671 -18.254 -44.653  1.00  0.00      A    O
ATOM   3829  HG1 SER A 266      -6.345 -18.921 -44.501  1.00  0.00      A    H
ATOM   3830  C   SER A 266      -4.825 -16.014 -41.842  1.00  0.00      A    C
ATOM   3831  O   SER A 266      -4.609 -16.657 -40.849  1.00  0.00      A    O
ATOM   3832  N   GLN A 267      -5.334 -14.800 -41.682  1.00  0.00      A    N
ATOM   3833  HN  GLN A 267      -5.288 -14.274 -42.527  1.00  0.00      A    H
ATOM   3834  CA  GLN A 267      -5.613 -14.088 -40.507  1.00  0.00      A    C
ATOM   3835  HA  GLN A 267      -4.803 -14.174 -39.798  1.00  0.00      A    H
ATOM   3836  CB  GLN A 267      -5.714 -12.596 -40.781  1.00  0.00      A    C
ATOM   3837  HB1 GLN A 267      -6.101 -12.162 -39.834  1.00  0.00      A    H
ATOM   3838  HB2 GLN A 267      -4.698 -12.167 -40.913  1.00  0.00      A    H
ATOM   3839  CG  GLN A 267      -6.665 -12.174 -41.882  1.00  0.00      A    C
ATOM   3840  HG1 GLN A 267      -6.403 -12.649 -42.852  1.00  0.00      A    H
ATOM   3841  HG2 GLN A 267      -7.669 -12.564 -41.611  1.00  0.00      A    H
ATOM   3842  CD  GLN A 267      -6.685 -10.651 -42.063  1.00  0.00      A    C
ATOM   3843  OE1 GLN A 267      -5.748  -9.873 -41.806  1.00  0.00      A    O
ATOM   3844  NE2 GLN A 267      -7.811 -10.101 -42.586  1.00  0.00      A    N
ATOM   3845 HE21 GLN A 267      -7.712  -9.160 -42.910  1.00  0.00      A    H
ATOM   3846 HE22 GLN A 267      -8.566 -10.693 -42.867  1.00  0.00      A    H
ATOM   3847  C   GLN A 267      -6.922 -14.579 -39.881  1.00  0.00      A    C
ATOM   3848  O   GLN A 267      -7.891 -15.007 -40.467  1.00  0.00      A    O
ATOM   3849  N   CYS A 268      -6.899 -14.568 -38.513  1.00  0.00      A    N
ATOM   3850  HN  CYS A 268      -6.198 -14.168 -37.927  1.00  0.00      A    H
ATOM   3851  CA  CYS A 268      -8.073 -15.000 -37.727  1.00  0.00      A    C
ATOM   3852  HA  CYS A 268      -8.532 -15.818 -38.263  1.00  0.00      A    H
ATOM   3853  CB  CYS A 268      -7.693 -15.720 -36.408  1.00  0.00      A    C
ATOM   3854  HB1 CYS A 268      -7.061 -16.570 -36.741  1.00  0.00      A    H
ATOM   3855  HB2 CYS A 268      -7.091 -15.006 -35.805  1.00  0.00      A    H
ATOM   3856  SG  CYS A 268      -8.998 -16.539 -35.421  1.00  0.00      A    S
ATOM   3857  C   CYS A 268      -9.089 -13.964 -37.500  1.00  0.00      A    C
ATOM   3858  O   CYS A 268     -10.107 -14.024 -38.235  1.00  0.00      A    O
ATOM   3859  N   GLY A 269      -8.963 -13.046 -36.553  1.00  0.00      A    N
ATOM   3860  HN  GLY A 269      -8.115 -13.069 -36.030  1.00  0.00      A    H
ATOM   3861  CA  GLY A 269      -9.979 -12.069 -36.231  1.00  0.00      A    C
ATOM   3862  HA1 GLY A 269     -10.923 -12.372 -36.661  1.00  0.00      A    H
ATOM   3863  HA2 GLY A 269     -10.069 -11.961 -35.161  1.00  0.00      A    H
ATOM   3864  C   GLY A 269      -9.691 -10.608 -36.611  1.00  0.00      A    C
ATOM   3865  O   GLY A 269      -8.801  -9.983 -36.049  1.00  0.00      A    O
ATOM   3866  N   ASP A 270     -10.412  -9.995 -37.570  1.00  0.00      A    N
ATOM   3867  HN  ASP A 270     -11.200 -10.533 -37.859  1.00  0.00      A    H
ATOM   3868  CA  ASP A 270     -10.220  -8.711 -38.156  1.00  0.00      A    C
ATOM   3869  HA  ASP A 270      -9.290  -8.321 -37.772  1.00  0.00      A    H
ATOM   3870  CB  ASP A 270     -10.270  -8.928 -39.707  1.00  0.00      A    C
ATOM   3871  HB1 ASP A 270      -9.390  -9.438 -40.156  1.00  0.00      A    H
ATOM   3872  HB2 ASP A 270     -11.174  -9.512 -39.982  1.00  0.00      A    H
ATOM   3873  CG  ASP A 270     -10.404  -7.642 -40.529  1.00  0.00      A    C
ATOM   3874  OD1 ASP A 270      -9.322  -7.245 -41.076  1.00  0.00      A    O
ATOM   3875  OD2 ASP A 270     -11.521  -7.174 -40.740  1.00  0.00      A    O
ATOM   3876  C   ASP A 270     -11.343  -7.777 -37.705  1.00  0.00      A    C
ATOM   3877  O   ASP A 270     -12.538  -8.037 -37.930  1.00  0.00      A    O
ATOM   3878  N   THR A 271     -10.910  -6.678 -37.012  1.00  0.00      A    N
ATOM   3879  HN  THR A 271      -9.924  -6.657 -36.868  1.00  0.00      A    H
ATOM   3880  CA  THR A 271     -11.669  -5.649 -36.298  1.00  0.00      A    C
ATOM   3881  HA  THR A 271     -12.715  -5.881 -36.440  1.00  0.00      A    H
ATOM   3882  CB  THR A 271     -11.576  -5.630 -34.750  1.00  0.00      A    C
ATOM   3883  HB  THR A 271     -12.095  -4.802 -34.222  1.00  0.00      A    H
ATOM   3884  OG1 THR A 271     -10.293  -5.619 -34.166  1.00  0.00      A    O
ATOM   3885  HG1 THR A 271      -9.732  -6.274 -34.589  1.00  0.00      A    H
ATOM   3886  CG2 THR A 271     -12.159  -6.862 -34.205  1.00  0.00      A    C
ATOM   3887 HG21 THR A 271     -12.305  -6.930 -33.105  1.00  0.00      A    H
ATOM   3888 HG22 THR A 271     -13.176  -7.104 -34.580  1.00  0.00      A    H
ATOM   3889 HG23 THR A 271     -11.551  -7.752 -34.475  1.00  0.00      A    H
ATOM   3890  C   THR A 271     -11.317  -4.231 -36.856  1.00  0.00      A    C
ATOM   3891  O   THR A 271     -11.400  -3.868 -38.028  1.00  0.00      A    O
ATOM   3892  N   SER A 272     -10.715  -3.470 -35.977  1.00  0.00      A    N
ATOM   3893  HN  SER A 272     -10.586  -3.587 -34.995  1.00  0.00      A    H
ATOM   3894  CA  SER A 272     -10.012  -2.273 -36.373  1.00  0.00      A    C
ATOM   3895  HA  SER A 272     -10.371  -1.907 -37.323  1.00  0.00      A    H
ATOM   3896  CB  SER A 272     -10.031  -1.162 -35.213  1.00  0.00      A    C
ATOM   3897  HB1 SER A 272      -9.141  -0.512 -35.353  1.00  0.00      A    H
ATOM   3898  HB2 SER A 272     -10.955  -0.563 -35.363  1.00  0.00      A    H
ATOM   3899  OG  SER A 272     -10.097  -1.780 -33.920  1.00  0.00      A    O
ATOM   3900  HG1 SER A 272      -9.303  -1.492 -33.463  1.00  0.00      A    H
ATOM   3901  C   SER A 272      -8.581  -2.687 -36.555  1.00  0.00      A    C
ATOM   3902  O   SER A 272      -7.961  -2.511 -37.607  1.00  0.00      A    O
ATOM   3903  N   SER A 273      -7.963  -3.351 -35.590  1.00  0.00      A    N
ATOM   3904  HN  SER A 273      -8.449  -3.308 -34.721  1.00  0.00      A    H
ATOM   3905  CA  SER A 273      -6.713  -4.212 -35.754  1.00  0.00      A    C
ATOM   3906  HA  SER A 273      -6.168  -3.799 -36.590  1.00  0.00      A    H
ATOM   3907  CB  SER A 273      -5.899  -4.345 -34.444  1.00  0.00      A    C
ATOM   3908  HB1 SER A 273      -6.459  -4.493 -33.496  1.00  0.00      A    H
ATOM   3909  HB2 SER A 273      -5.190  -5.199 -34.490  1.00  0.00      A    H
ATOM   3910  OG  SER A 273      -5.233  -3.083 -34.255  1.00  0.00      A    O
ATOM   3911  HG1 SER A 273      -4.669  -3.225 -33.491  1.00  0.00      A    H
ATOM   3912  C   SER A 273      -7.153  -5.640 -36.189  1.00  0.00      A    C
ATOM   3913  O   SER A 273      -8.291  -6.042 -36.063  1.00  0.00      A    O
ATOM   3914  N   TYR A 274      -6.187  -6.355 -36.830  1.00  0.00      A    N
ATOM   3915  HN  TYR A 274      -5.297  -5.953 -37.029  1.00  0.00      A    H
ATOM   3916  CA  TYR A 274      -6.376  -7.808 -37.188  1.00  0.00      A    C
ATOM   3917  HA  TYR A 274      -7.352  -8.182 -36.915  1.00  0.00      A    H
ATOM   3918  CB  TYR A 274      -6.214  -8.078 -38.723  1.00  0.00      A    C
ATOM   3919  HB1 TYR A 274      -6.271  -9.160 -38.966  1.00  0.00      A    H
ATOM   3920  HB2 TYR A 274      -7.016  -7.633 -39.350  1.00  0.00      A    H
ATOM   3921  CG  TYR A 274      -4.897  -7.623 -39.334  1.00  0.00      A    C
ATOM   3922  CD1 TYR A 274      -3.806  -8.490 -39.665  1.00  0.00      A    C
ATOM   3923  HD1 TYR A 274      -3.799  -9.484 -39.242  1.00  0.00      A    H
ATOM   3924  CE1 TYR A 274      -2.647  -7.899 -40.148  1.00  0.00      A    C
ATOM   3925  HE1 TYR A 274      -1.766  -8.523 -40.157  1.00  0.00      A    H
ATOM   3926  CZ  TYR A 274      -2.564  -6.487 -40.356  1.00  0.00      A    C
ATOM   3927  OH  TYR A 274      -1.407  -6.018 -40.937  1.00  0.00      A    O
ATOM   3928  HH  TYR A 274      -1.410  -5.068 -40.797  1.00  0.00      A    H
ATOM   3929  CD2 TYR A 274      -4.820  -6.240 -39.640  1.00  0.00      A    C
ATOM   3930  HD2 TYR A 274      -5.688  -5.652 -39.383  1.00  0.00      A    H
ATOM   3931  CE2 TYR A 274      -3.677  -5.636 -40.206  1.00  0.00      A    C
ATOM   3932  HE2 TYR A 274      -3.725  -4.629 -40.593  1.00  0.00      A    H
ATOM   3933  C   TYR A 274      -5.477  -8.646 -36.417  1.00  0.00      A    C
ATOM   3934  O   TYR A 274      -4.384  -8.257 -36.019  1.00  0.00      A    O
ATOM   3935  N   CYS A 275      -5.916  -9.910 -36.081  1.00  0.00      A    N
ATOM   3936  HN  CYS A 275      -6.816 -10.330 -36.162  1.00  0.00      A    H
ATOM   3937  CA  CYS A 275      -5.049 -10.854 -35.406  1.00  0.00      A    C
ATOM   3938  HA  CYS A 275      -4.240 -10.343 -34.903  1.00  0.00      A    H
ATOM   3939  CB  CYS A 275      -5.850 -11.820 -34.375  1.00  0.00      A    C
ATOM   3940  HB1 CYS A 275      -6.701 -12.338 -34.867  1.00  0.00      A    H
ATOM   3941  HB2 CYS A 275      -5.117 -12.563 -33.994  1.00  0.00      A    H
ATOM   3942  SG  CYS A 275      -6.457 -10.954 -32.921  1.00  0.00      A    S
ATOM   3943  C   CYS A 275      -4.420 -11.805 -36.451  1.00  0.00      A    C
ATOM   3944  O   CYS A 275      -5.165 -12.447 -37.154  1.00  0.00      A    O
ATOM   3945  N   ALA A 276      -3.081 -11.810 -36.592  1.00  0.00      A    N
ATOM   3946  HN  ALA A 276      -2.418 -11.302 -36.047  1.00  0.00      A    H
ATOM   3947  CA  ALA A 276      -2.520 -12.467 -37.762  1.00  0.00      A    C
ATOM   3948  HA  ALA A 276      -3.223 -12.476 -38.581  1.00  0.00      A    H
ATOM   3949  CB  ALA A 276      -1.315 -11.618 -38.192  1.00  0.00      A    C
ATOM   3950  HB1 ALA A 276      -0.909 -11.901 -39.187  1.00  0.00      A    H
ATOM   3951  HB2 ALA A 276      -1.706 -10.579 -38.235  1.00  0.00      A    H
ATOM   3952  HB3 ALA A 276      -0.500 -11.661 -37.439  1.00  0.00      A    H
ATOM   3953  C   ALA A 276      -2.103 -13.992 -37.637  1.00  0.00      A    C
ATOM   3954  O   ALA A 276      -2.294 -14.611 -36.574  1.00  0.00      A    O
ATOM   3955  N   SER A 277      -1.621 -14.682 -38.725  1.00  0.00      A    N
ATOM   3956  HN  SER A 277      -1.625 -14.170 -39.580  1.00  0.00      A    H
ATOM   3957  CA  SER A 277      -1.271 -16.094 -38.683  1.00  0.00      A    C
ATOM   3958  HA  SER A 277      -2.170 -16.649 -38.459  1.00  0.00      A    H
ATOM   3959  CB  SER A 277      -0.859 -16.392 -40.200  1.00  0.00      A    C
ATOM   3960  HB1 SER A 277      -1.656 -15.945 -40.831  1.00  0.00      A    H
ATOM   3961  HB2 SER A 277       0.098 -15.945 -40.546  1.00  0.00      A    H
ATOM   3962  OG  SER A 277      -0.935 -17.779 -40.481  1.00  0.00      A    O
ATOM   3963  HG1 SER A 277      -0.650 -17.904 -41.389  1.00  0.00      A    H
ATOM   3964  C   SER A 277      -0.168 -16.372 -37.664  1.00  0.00      A    C
ATOM   3965  O   SER A 277      -0.166 -17.507 -37.108  1.00  0.00      A    O
ATOM   3966  N   THR A 278       0.711 -15.425 -37.310  1.00  0.00      A    N
ATOM   3967  HN  THR A 278       0.845 -14.560 -37.788  1.00  0.00      A    H
ATOM   3968  CA  THR A 278       1.720 -15.626 -36.221  1.00  0.00      A    C
ATOM   3969  HA  THR A 278       2.037 -16.642 -36.401  1.00  0.00      A    H
ATOM   3970  CB  THR A 278       2.770 -14.567 -36.248  1.00  0.00      A    C
ATOM   3971  HB  THR A 278       3.381 -14.604 -35.321  1.00  0.00      A    H
ATOM   3972  OG1 THR A 278       2.252 -13.292 -36.313  1.00  0.00      A    O
ATOM   3973  HG1 THR A 278       3.032 -12.762 -36.131  1.00  0.00      A    H
ATOM   3974  CG2 THR A 278       3.791 -14.738 -37.317  1.00  0.00      A    C
ATOM   3975 HG21 THR A 278       3.385 -14.455 -38.312  1.00  0.00      A    H
ATOM   3976 HG22 THR A 278       4.646 -14.082 -37.048  1.00  0.00      A    H
ATOM   3977 HG23 THR A 278       4.105 -15.803 -37.281  1.00  0.00      A    H
ATOM   3978  C   THR A 278       1.180 -15.540 -34.788  1.00  0.00      A    C
ATOM   3979  O   THR A 278       1.685 -16.277 -33.926  1.00  0.00      A    O
ATOM   3980  N   GLU A 279       0.173 -14.699 -34.600  1.00  0.00      A    N
ATOM   3981  HN  GLU A 279      -0.091 -14.109 -35.360  1.00  0.00      A    H
ATOM   3982  CA  GLU A 279      -0.402 -14.458 -33.301  1.00  0.00      A    C
ATOM   3983  HA  GLU A 279       0.352 -14.387 -32.532  1.00  0.00      A    H
ATOM   3984  CB  GLU A 279      -1.164 -13.131 -33.447  1.00  0.00      A    C
ATOM   3985  HB1 GLU A 279      -1.750 -13.014 -34.383  1.00  0.00      A    H
ATOM   3986  HB2 GLU A 279      -1.763 -12.942 -32.531  1.00  0.00      A    H
ATOM   3987  CG  GLU A 279      -0.209 -11.981 -33.549  1.00  0.00      A    C
ATOM   3988  HG1 GLU A 279       0.307 -11.822 -32.578  1.00  0.00      A    H
ATOM   3989  HG2 GLU A 279       0.608 -12.261 -34.247  1.00  0.00      A    H
ATOM   3990  CD  GLU A 279      -0.858 -10.641 -33.885  1.00  0.00      A    C
ATOM   3991  OE1 GLU A 279      -2.102 -10.640 -33.894  1.00  0.00      A    O
ATOM   3992  OE2 GLU A 279      -0.157  -9.641 -34.094  1.00  0.00      A    O
ATOM   3993  C   GLU A 279      -1.367 -15.509 -32.992  1.00  0.00      A    C
ATOM   3994  O   GLU A 279      -1.601 -16.403 -33.860  1.00  0.00      A    O
ATOM   3995  N   THR A 280      -2.028 -15.507 -31.807  1.00  0.00      A    N
ATOM   3996  HN  THR A 280      -1.852 -14.847 -31.081  1.00  0.00      A    H
ATOM   3997  CA  THR A 280      -3.093 -16.469 -31.382  1.00  0.00      A    C
ATOM   3998  HA  THR A 280      -2.886 -17.407 -31.877  1.00  0.00      A    H
ATOM   3999  CB  THR A 280      -3.178 -16.796 -29.925  1.00  0.00      A    C
ATOM   4000  HB  THR A 280      -3.948 -17.588 -29.806  1.00  0.00      A    H
ATOM   4001  OG1 THR A 280      -3.387 -15.672 -29.119  1.00  0.00      A    O
ATOM   4002  HG1 THR A 280      -3.708 -15.936 -28.253  1.00  0.00      A    H
ATOM   4003  CG2 THR A 280      -1.826 -17.478 -29.497  1.00  0.00      A    C
ATOM   4004 HG21 THR A 280      -1.871 -17.879 -28.462  1.00  0.00      A    H
ATOM   4005 HG22 THR A 280      -1.599 -18.329 -30.173  1.00  0.00      A    H
ATOM   4006 HG23 THR A 280      -0.965 -16.775 -29.532  1.00  0.00      A    H
ATOM   4007  C   THR A 280      -4.399 -16.013 -31.942  1.00  0.00      A    C
ATOM   4008  O   THR A 280      -4.437 -15.340 -32.992  1.00  0.00      A    O
ATOM   4009  N   CYS A 281      -5.618 -16.197 -31.269  1.00  0.00      A    N
ATOM   4010  HN  CYS A 281      -5.670 -16.700 -30.410  1.00  0.00      A    H
ATOM   4011  CA  CYS A 281      -6.819 -15.589 -31.732  1.00  0.00      A    C
ATOM   4012  HA  CYS A 281      -6.636 -14.612 -32.155  1.00  0.00      A    H
ATOM   4013  CB  CYS A 281      -7.547 -16.470 -32.838  1.00  0.00      A    C
ATOM   4014  HB1 CYS A 281      -6.730 -16.621 -33.575  1.00  0.00      A    H
ATOM   4015  HB2 CYS A 281      -7.890 -17.479 -32.525  1.00  0.00      A    H
ATOM   4016  SG  CYS A 281      -8.762 -15.633 -33.655  1.00  0.00      A    S
ATOM   4017  C   CYS A 281      -7.699 -15.281 -30.520  1.00  0.00      A    C
ATOM   4018  O   CYS A 281      -8.073 -14.126 -30.341  1.00  0.00      A    O
ATOM   4019  N   CYS A 282      -8.092 -16.250 -29.746  1.00  0.00      A    N
ATOM   4020  HN  CYS A 282      -7.796 -17.181 -29.947  1.00  0.00      A    H
ATOM   4021  CA  CYS A 282      -9.167 -16.211 -28.810  1.00  0.00      A    C
ATOM   4022  HA  CYS A 282      -9.378 -17.210 -28.459  1.00  0.00      A    H
ATOM   4023  CB  CYS A 282      -8.780 -15.461 -27.452  1.00  0.00      A    C
ATOM   4024  HB1 CYS A 282      -8.559 -14.394 -27.667  1.00  0.00      A    H
ATOM   4025  HB2 CYS A 282      -9.714 -15.425 -26.850  1.00  0.00      A    H
ATOM   4026  SG  CYS A 282      -7.490 -16.206 -26.575  1.00  0.00      A    S
ATOM   4027  HG1 CYS A 282      -6.538 -16.308 -27.491  1.00  0.00      A    H
ATOM   4028  C   CYS A 282     -10.451 -15.749 -29.387  1.00  0.00      A    C
ATOM   4029  O   CYS A 282     -10.847 -14.606 -29.465  1.00  0.00      A    O
ATOM   4030  N   CYS A 283     -11.399 -16.654 -29.795  1.00  0.00      A    N
ATOM   4031  HN  CYS A 283     -11.175 -17.624 -29.736  1.00  0.00      A    H
ATOM   4032  CA  CYS A 283     -12.563 -16.186 -30.597  1.00  0.00      A    C
ATOM   4033  HA  CYS A 283     -12.300 -15.245 -31.058  1.00  0.00      A    H
ATOM   4034  CB  CYS A 283     -12.999 -17.105 -31.729  1.00  0.00      A    C
ATOM   4035  HB1 CYS A 283     -13.355 -18.078 -31.327  1.00  0.00      A    H
ATOM   4036  HB2 CYS A 283     -13.861 -16.598 -32.211  1.00  0.00      A    H
ATOM   4037  SG  CYS A 283     -11.605 -17.321 -32.838  1.00  0.00      A    S
ATOM   4038  HG1 CYS A 283     -12.058 -18.118 -33.795  1.00  0.00      A    H
ATOM   4039  C   CYS A 283     -13.716 -15.818 -29.645  1.00  0.00      A    C
ATOM   4040  O   CYS A 283     -14.706 -16.555 -29.462  1.00  0.00      A    O
ATOM   4041  N   ILE A 284     -13.592 -14.649 -29.018  1.00  0.00      A    N
ATOM   4042  HN  ILE A 284     -12.789 -14.067 -29.123  1.00  0.00      A    H
ATOM   4043  CA  ILE A 284     -14.441 -14.331 -27.868  1.00  0.00      A    C
ATOM   4044  HA  ILE A 284     -14.787 -15.250 -27.417  1.00  0.00      A    H
ATOM   4045  CB  ILE A 284     -13.712 -13.508 -26.831  1.00  0.00      A    C
ATOM   4046  HB  ILE A 284     -13.318 -12.593 -27.324  1.00  0.00      A    H
ATOM   4047  CG2 ILE A 284     -14.547 -13.086 -25.565  1.00  0.00      A    C
ATOM   4048 HG21 ILE A 284     -14.992 -13.949 -25.025  1.00  0.00      A    H
ATOM   4049 HG22 ILE A 284     -14.014 -12.374 -24.900  1.00  0.00      A    H
ATOM   4050 HG23 ILE A 284     -15.550 -12.661 -25.781  1.00  0.00      A    H
ATOM   4051  CG1 ILE A 284     -12.466 -14.351 -26.342  1.00  0.00      A    C
ATOM   4052 HG11 ILE A 284     -12.813 -15.152 -25.655  1.00  0.00      A    H
ATOM   4053 HG12 ILE A 284     -11.901 -14.836 -27.167  1.00  0.00      A    H
ATOM   4054  CD  ILE A 284     -11.462 -13.566 -25.537  1.00  0.00      A    C
ATOM   4055  HD1 ILE A 284     -10.498 -14.081 -25.338  1.00  0.00      A    H
ATOM   4056  HD2 ILE A 284     -11.170 -12.654 -26.100  1.00  0.00      A    H
ATOM   4057  HD3 ILE A 284     -11.834 -13.232 -24.545  1.00  0.00      A    H
ATOM   4058  C   ILE A 284     -15.797 -13.610 -28.281  1.00  0.00      A    C
ATOM   4059  O   ILE A 284     -16.878 -13.807 -27.684  1.00  0.00      A    O
ATOM   4060  N   PHE A 285     -15.700 -12.809 -29.386  1.00  0.00      A    N
ATOM   4061  HN  PHE A 285     -14.862 -12.893 -29.919  1.00  0.00      A    H
ATOM   4062  CA  PHE A 285     -16.733 -12.068 -29.966  1.00  0.00      A    C
ATOM   4063  HA  PHE A 285     -17.219 -11.673 -29.086  1.00  0.00      A    H
ATOM   4064  CB  PHE A 285     -15.996 -11.057 -30.918  1.00  0.00      A    C
ATOM   4065  HB1 PHE A 285     -15.575 -10.255 -30.274  1.00  0.00      A    H
ATOM   4066  HB2 PHE A 285     -15.182 -11.535 -31.505  1.00  0.00      A    H
ATOM   4067  CG  PHE A 285     -16.914 -10.339 -31.966  1.00  0.00      A    C
ATOM   4068  CD1 PHE A 285     -17.942  -9.471 -31.618  1.00  0.00      A    C
ATOM   4069  HD1 PHE A 285     -18.181  -9.281 -30.582  1.00  0.00      A    H
ATOM   4070  CE1 PHE A 285     -18.845  -8.931 -32.561  1.00  0.00      A    C
ATOM   4071  HE1 PHE A 285     -19.597  -8.261 -32.172  1.00  0.00      A    H
ATOM   4072  CZ  PHE A 285     -18.659  -9.101 -33.944  1.00  0.00      A    C
ATOM   4073  HZ  PHE A 285     -19.367  -8.614 -34.599  1.00  0.00      A    H
ATOM   4074  CD2 PHE A 285     -16.770 -10.606 -33.381  1.00  0.00      A    C
ATOM   4075  HD2 PHE A 285     -16.022 -11.315 -33.703  1.00  0.00      A    H
ATOM   4076  CE2 PHE A 285     -17.664 -10.020 -34.345  1.00  0.00      A    C
ATOM   4077  HE2 PHE A 285     -17.588 -10.297 -35.386  1.00  0.00      A    H
ATOM   4078  C   PHE A 285     -17.737 -13.037 -30.779  1.00  0.00      A    C
ATOM   4079  O   PHE A 285     -18.898 -12.727 -30.962  1.00  0.00      A    O
ATOM   4080  N   GLU A 286     -17.274 -14.146 -31.335  1.00  0.00      A    N
ATOM   4081  HN  GLU A 286     -16.288 -14.232 -31.458  1.00  0.00      A    H
ATOM   4082  CA  GLU A 286     -18.089 -15.194 -31.835  1.00  0.00      A    C
ATOM   4083  HA  GLU A 286     -18.707 -14.703 -32.572  1.00  0.00      A    H
ATOM   4084  CB  GLU A 286     -17.242 -16.270 -32.591  1.00  0.00      A    C
ATOM   4085  HB1 GLU A 286     -16.720 -15.714 -33.399  1.00  0.00      A    H
ATOM   4086  HB2 GLU A 286     -16.464 -16.658 -31.899  1.00  0.00      A    H
ATOM   4087  CG  GLU A 286     -17.915 -17.512 -33.121  1.00  0.00      A    C
ATOM   4088  HG1 GLU A 286     -17.109 -18.172 -33.510  1.00  0.00      A    H
ATOM   4089  HG2 GLU A 286     -18.229 -18.205 -32.311  1.00  0.00      A    H
ATOM   4090  CD  GLU A 286     -18.987 -17.267 -34.253  1.00  0.00      A    C
ATOM   4091  OE1 GLU A 286     -18.580 -16.853 -35.340  1.00  0.00      A    O
ATOM   4092  OE2 GLU A 286     -20.208 -17.462 -34.084  1.00  0.00      A    O
ATOM   4093  C   GLU A 286     -18.950 -15.794 -30.785  1.00  0.00      A    C
ATOM   4094  O   GLU A 286     -20.176 -15.908 -30.987  1.00  0.00      A    O
ATOM   4095  N   LEU A 287     -18.405 -16.199 -29.630  1.00  0.00      A    N
ATOM   4096  HN  LEU A 287     -17.415 -16.086 -29.646  1.00  0.00      A    H
ATOM   4097  CA  LEU A 287     -19.020 -16.841 -28.475  1.00  0.00      A    C
ATOM   4098  HA  LEU A 287     -19.565 -17.651 -28.938  1.00  0.00      A    H
ATOM   4099  CB  LEU A 287     -17.903 -17.362 -27.581  1.00  0.00      A    C
ATOM   4100  HB1 LEU A 287     -17.149 -17.957 -28.139  1.00  0.00      A    H
ATOM   4101  HB2 LEU A 287     -17.271 -16.533 -27.196  1.00  0.00      A    H
ATOM   4102  CG  LEU A 287     -18.397 -18.319 -26.435  1.00  0.00      A    C
ATOM   4103  HG  LEU A 287     -19.337 -17.827 -26.105  1.00  0.00      A    H
ATOM   4104  CD1 LEU A 287     -18.770 -19.711 -26.958  1.00  0.00      A    C
ATOM   4105 HD11 LEU A 287     -19.461 -19.696 -27.827  1.00  0.00      A    H
ATOM   4106 HD12 LEU A 287     -17.818 -20.256 -27.138  1.00  0.00      A    H
ATOM   4107 HD13 LEU A 287     -19.361 -20.238 -26.179  1.00  0.00      A    H
ATOM   4108  CD2 LEU A 287     -17.421 -18.410 -25.245  1.00  0.00      A    C
ATOM   4109 HD21 LEU A 287     -17.809 -19.039 -24.415  1.00  0.00      A    H
ATOM   4110 HD22 LEU A 287     -16.456 -18.830 -25.599  1.00  0.00      A    H
ATOM   4111 HD23 LEU A 287     -17.170 -17.383 -24.904  1.00  0.00      A    H
ATOM   4112  C   LEU A 287     -19.982 -15.972 -27.618  1.00  0.00      A    C
ATOM   4113  O   LEU A 287     -21.111 -16.367 -27.390  1.00  0.00      A    O
ATOM   4114  N   LEU A 288     -19.489 -14.794 -27.083  1.00  0.00      A    N
ATOM   4115  HN  LEU A 288     -18.552 -14.465 -27.170  1.00  0.00      A    H
ATOM   4116  CA  LEU A 288     -20.392 -14.159 -26.127  1.00  0.00      A    C
ATOM   4117  HA  LEU A 288     -20.852 -14.893 -25.481  1.00  0.00      A    H
ATOM   4118  CB  LEU A 288     -19.485 -13.196 -25.318  1.00  0.00      A    C
ATOM   4119  HB1 LEU A 288     -18.780 -12.763 -26.059  1.00  0.00      A    H
ATOM   4120  HB2 LEU A 288     -20.113 -12.399 -24.864  1.00  0.00      A    H
ATOM   4121  CG  LEU A 288     -18.605 -13.996 -24.314  1.00  0.00      A    C
ATOM   4122  HG  LEU A 288     -18.138 -14.793 -24.931  1.00  0.00      A    H
ATOM   4123  CD1 LEU A 288     -17.593 -12.973 -23.807  1.00  0.00      A    C
ATOM   4124 HD11 LEU A 288     -18.131 -12.164 -23.268  1.00  0.00      A    H
ATOM   4125 HD12 LEU A 288     -16.849 -13.359 -23.078  1.00  0.00      A    H
ATOM   4126 HD13 LEU A 288     -17.059 -12.525 -24.672  1.00  0.00      A    H
ATOM   4127  CD2 LEU A 288     -19.374 -14.708 -23.192  1.00  0.00      A    C
ATOM   4128 HD21 LEU A 288     -20.039 -13.971 -22.692  1.00  0.00      A    H
ATOM   4129 HD22 LEU A 288     -20.009 -15.524 -23.599  1.00  0.00      A    H
ATOM   4130 HD23 LEU A 288     -18.690 -15.161 -22.443  1.00  0.00      A    H
ATOM   4131  C   LEU A 288     -21.483 -13.362 -26.801  1.00  0.00      A    C
ATOM   4132  O   LEU A 288     -21.617 -13.310 -28.019  1.00  0.00      A    O
ATOM   4133  N   ASP A 289     -22.334 -12.784 -26.057  1.00  0.00      A    N
ATOM   4134  HN  ASP A 289     -22.160 -12.829 -25.076  1.00  0.00      A    H
ATOM   4135  CA  ASP A 289     -23.516 -11.958 -26.467  1.00  0.00      A    C
ATOM   4136  HA  ASP A 289     -24.004 -12.439 -27.303  1.00  0.00      A    H
ATOM   4137  CB  ASP A 289     -24.518 -11.834 -25.349  1.00  0.00      A    C
ATOM   4138  HB1 ASP A 289     -24.097 -11.324 -24.456  1.00  0.00      A    H
ATOM   4139  HB2 ASP A 289     -25.469 -11.353 -25.660  1.00  0.00      A    H
ATOM   4140  CG  ASP A 289     -24.993 -13.249 -25.047  1.00  0.00      A    C
ATOM   4141  OD1 ASP A 289     -25.578 -13.903 -25.909  1.00  0.00      A    O
ATOM   4142  OD2 ASP A 289     -24.520 -13.761 -23.946  1.00  0.00      A    O
ATOM   4143  C   ASP A 289     -23.257 -10.608 -27.140  1.00  0.00      A    C
ATOM   4144  O   ASP A 289     -23.820 -10.244 -28.201  1.00  0.00      A    O
ATOM   4145  N   TYR A 290     -22.437  -9.778 -26.479  1.00  0.00      A    N
ATOM   4146  HN  TYR A 290     -21.917 -10.097 -25.691  1.00  0.00      A    H
ATOM   4147  CA  TYR A 290     -22.196  -8.341 -26.746  1.00  0.00      A    C
ATOM   4148  HA  TYR A 290     -23.119  -7.938 -27.137  1.00  0.00      A    H
ATOM   4149  CB  TYR A 290     -21.748  -7.556 -25.528  1.00  0.00      A    C
ATOM   4150  HB1 TYR A 290     -20.929  -8.102 -25.012  1.00  0.00      A    H
ATOM   4151  HB2 TYR A 290     -21.401  -6.521 -25.729  1.00  0.00      A    H
ATOM   4152  CG  TYR A 290     -22.898  -7.337 -24.556  1.00  0.00      A    C
ATOM   4153  CD1 TYR A 290     -24.049  -6.663 -24.967  1.00  0.00      A    C
ATOM   4154  HD1 TYR A 290     -24.164  -6.202 -25.937  1.00  0.00      A    H
ATOM   4155  CE1 TYR A 290     -25.176  -6.646 -24.108  1.00  0.00      A    C
ATOM   4156  HE1 TYR A 290     -25.938  -6.025 -24.556  1.00  0.00      A    H
ATOM   4157  CZ  TYR A 290     -25.192  -7.158 -22.794  1.00  0.00      A    C
ATOM   4158  OH  TYR A 290     -26.376  -6.911 -22.019  1.00  0.00      A    O
ATOM   4159  HH  TYR A 290     -27.088  -6.858 -22.661  1.00  0.00      A    H
ATOM   4160  CD2 TYR A 290     -22.934  -7.962 -23.267  1.00  0.00      A    C
ATOM   4161  HD2 TYR A 290     -22.088  -8.480 -22.841  1.00  0.00      A    H
ATOM   4162  CE2 TYR A 290     -24.046  -7.807 -22.398  1.00  0.00      A    C
ATOM   4163  HE2 TYR A 290     -23.915  -8.000 -21.344  1.00  0.00      A    H
ATOM   4164  C   TYR A 290     -21.032  -8.197 -27.736  1.00  0.00      A    C
ATOM   4165  O   TYR A 290     -20.276  -9.093 -27.927  1.00  0.00      A    O
ATOM   4166  N   CYS A 291     -20.821  -6.990 -28.319  1.00  0.00      A    N
ATOM   4167  HN  CYS A 291     -21.396  -6.223 -28.045  1.00  0.00      A    H
ATOM   4168  CA  CYS A 291     -19.685  -6.742 -29.215  1.00  0.00      A    C
ATOM   4169  HA  CYS A 291     -19.551  -7.548 -29.922  1.00  0.00      A    H
ATOM   4170  CB  CYS A 291     -20.017  -5.502 -30.123  1.00  0.00      A    C
ATOM   4171  HB1 CYS A 291     -20.036  -4.554 -29.544  1.00  0.00      A    H
ATOM   4172  HB2 CYS A 291     -19.157  -5.199 -30.756  1.00  0.00      A    H
ATOM   4173  SG  CYS A 291     -21.469  -5.744 -31.291  1.00  0.00      A    S
ATOM   4174  HG1 CYS A 291     -22.330  -5.568 -30.299  1.00  0.00      A    H
ATOM   4175  C   CYS A 291     -18.332  -6.425 -28.542  1.00  0.00      A    C
ATOM   4176  O   CYS A 291     -17.923  -5.274 -28.485  1.00  0.00      A    O
ATOM   4177  N   PHE A 292     -17.772  -7.470 -27.933  1.00  0.00      A    N
ATOM   4178  HN  PHE A 292     -18.408  -8.220 -27.771  1.00  0.00      A    H
ATOM   4179  CA  PHE A 292     -16.512  -7.607 -27.234  1.00  0.00      A    C
ATOM   4180  HA  PHE A 292     -16.358  -6.694 -26.677  1.00  0.00      A    H
ATOM   4181  CB  PHE A 292     -16.456  -8.869 -26.276  1.00  0.00      A    C
ATOM   4182  HB1 PHE A 292     -16.663  -9.780 -26.878  1.00  0.00      A    H
ATOM   4183  HB2 PHE A 292     -15.416  -9.051 -25.933  1.00  0.00      A    H
ATOM   4184  CG  PHE A 292     -17.465  -8.737 -25.238  1.00  0.00      A    C
ATOM   4185  CD1 PHE A 292     -18.504  -9.688 -24.976  1.00  0.00      A    C
ATOM   4186  HD1 PHE A 292     -18.672 -10.494 -25.674  1.00  0.00      A    H
ATOM   4187  CE1 PHE A 292     -19.341  -9.635 -23.818  1.00  0.00      A    C
ATOM   4188  HE1 PHE A 292     -20.033 -10.427 -23.571  1.00  0.00      A    H
ATOM   4189  CZ  PHE A 292     -19.138  -8.574 -22.876  1.00  0.00      A    C
ATOM   4190  HZ  PHE A 292     -19.697  -8.507 -21.955  1.00  0.00      A    H
ATOM   4191  CD2 PHE A 292     -17.212  -7.753 -24.281  1.00  0.00      A    C
ATOM   4192  HD2 PHE A 292     -16.387  -7.066 -24.402  1.00  0.00      A    H
ATOM   4193  CE2 PHE A 292     -17.980  -7.766 -23.064  1.00  0.00      A    C
ATOM   4194  HE2 PHE A 292     -17.845  -7.004 -22.310  1.00  0.00      A    H
ATOM   4195  C   PHE A 292     -15.403  -7.745 -28.229  1.00  0.00      A    C
ATOM   4196  O   PHE A 292     -15.704  -7.975 -29.407  1.00  0.00      A    O
ATOM   4197  N   VAL A 293     -14.119  -7.583 -27.877  1.00  0.00      A    N
ATOM   4198  HN  VAL A 293     -13.935  -7.362 -26.923  1.00  0.00      A    H
ATOM   4199  CA  VAL A 293     -13.018  -7.847 -28.813  1.00  0.00      A    C
ATOM   4200  HA  VAL A 293     -13.443  -7.635 -29.783  1.00  0.00      A    H
ATOM   4201  CB  VAL A 293     -11.812  -6.850 -28.695  1.00  0.00      A    C
ATOM   4202  HB  VAL A 293     -11.192  -7.105 -29.581  1.00  0.00      A    H
ATOM   4203  CG1 VAL A 293     -12.324  -5.381 -28.798  1.00  0.00      A    C
ATOM   4204 HG11 VAL A 293     -13.192  -5.329 -29.489  1.00  0.00      A    H
ATOM   4205 HG12 VAL A 293     -12.510  -5.151 -27.727  1.00  0.00      A    H
ATOM   4206 HG13 VAL A 293     -11.541  -4.660 -29.117  1.00  0.00      A    H
ATOM   4207  CG2 VAL A 293     -11.088  -7.013 -27.362  1.00  0.00      A    C
ATOM   4208 HG21 VAL A 293     -10.047  -6.662 -27.528  1.00  0.00      A    H
ATOM   4209 HG22 VAL A 293     -11.585  -6.498 -26.512  1.00  0.00      A    H
ATOM   4210 HG23 VAL A 293     -10.869  -8.067 -27.087  1.00  0.00      A    H
ATOM   4211  C   VAL A 293     -12.489  -9.256 -28.759  1.00  0.00      A    C
ATOM   4212  O   VAL A 293     -12.888 -10.129 -27.975  1.00  0.00      A    O
ATOM   4213  N   TYR A 294     -11.576  -9.589 -29.708  1.00  0.00      A    N
ATOM   4214  HN  TYR A 294     -11.332  -8.901 -30.387  1.00  0.00      A    H
ATOM   4215  CA  TYR A 294     -10.822 -10.784 -29.776  1.00  0.00      A    C
ATOM   4216  HA  TYR A 294     -11.339 -11.660 -29.412  1.00  0.00      A    H
ATOM   4217  CB  TYR A 294     -10.150 -11.146 -31.086  1.00  0.00      A    C
ATOM   4218  HB1 TYR A 294      -9.435 -10.389 -31.472  1.00  0.00      A    H
ATOM   4219  HB2 TYR A 294      -9.601 -12.110 -31.027  1.00  0.00      A    H
ATOM   4220  CG  TYR A 294     -11.117 -11.480 -32.244  1.00  0.00      A    C
ATOM   4221  CD1 TYR A 294     -11.898 -10.504 -32.822  1.00  0.00      A    C
ATOM   4222  HD1 TYR A 294     -11.714  -9.515 -32.430  1.00  0.00      A    H
ATOM   4223  CE1 TYR A 294     -12.752 -10.748 -33.861  1.00  0.00      A    C
ATOM   4224  HE1 TYR A 294     -13.283  -9.961 -34.376  1.00  0.00      A    H
ATOM   4225  CZ  TYR A 294     -12.842 -11.982 -34.368  1.00  0.00      A    C
ATOM   4226  OH  TYR A 294     -13.762 -12.361 -35.368  1.00  0.00      A    O
ATOM   4227  HH  TYR A 294     -14.085 -11.541 -35.747  1.00  0.00      A    H
ATOM   4228  CD2 TYR A 294     -11.210 -12.823 -32.786  1.00  0.00      A    C
ATOM   4229  HD2 TYR A 294     -10.518 -13.503 -32.314  1.00  0.00      A    H
ATOM   4230  CE2 TYR A 294     -12.136 -13.098 -33.835  1.00  0.00      A    C
ATOM   4231  HE2 TYR A 294     -12.237 -14.113 -34.190  1.00  0.00      A    H
ATOM   4232  C   TYR A 294      -9.684 -10.703 -28.805  1.00  0.00      A    C
ATOM   4233  O   TYR A 294      -9.432  -9.668 -28.124  1.00  0.00      A    O
ATOM   4234  N   GLY A 295      -8.808 -11.757 -28.623  1.00  0.00      A    N
ATOM   4235  HN  GLY A 295      -8.859 -12.569 -29.200  1.00  0.00      A    H
ATOM   4236  CA  GLY A 295      -7.902 -11.748 -27.498  1.00  0.00      A    C
ATOM   4237  HA1 GLY A 295      -7.696 -10.789 -27.045  1.00  0.00      A    H
ATOM   4238  HA2 GLY A 295      -8.456 -12.224 -26.702  1.00  0.00      A    H
ATOM   4239  C   GLY A 295      -6.587 -12.367 -27.775  1.00  0.00      A    C
ATOM   4240  O   GLY A 295      -6.075 -13.114 -27.004  1.00  0.00      A    O
ATOM   4241  N   CYS A 296      -6.060 -12.010 -28.906  1.00  0.00      A    N
ATOM   4242  HN  CYS A 296      -6.578 -11.334 -29.424  1.00  0.00      A    H
ATOM   4243  CA  CYS A 296      -4.859 -12.536 -29.345  1.00  0.00      A    C
ATOM   4244  HA  CYS A 296      -4.896 -13.613 -29.276  1.00  0.00      A    H
ATOM   4245  CB  CYS A 296      -4.658 -12.475 -30.948  1.00  0.00      A    C
ATOM   4246  HB1 CYS A 296      -3.751 -13.061 -31.209  1.00  0.00      A    H
ATOM   4247  HB2 CYS A 296      -5.500 -13.101 -31.314  1.00  0.00      A    H
ATOM   4248  SG  CYS A 296      -4.729 -10.838 -31.781  1.00  0.00      A    S
ATOM   4249  C   CYS A 296      -3.613 -11.935 -28.679  1.00  0.00      A    C
ATOM   4250  O   CYS A 296      -3.409 -10.717 -28.475  1.00  0.00      A    O
ATOM   4251  N   CYS A 297      -2.635 -12.819 -28.373  1.00  0.00      A    N
ATOM   4252  HN  CYS A 297      -2.811 -13.788 -28.529  1.00  0.00      A    H
ATOM   4253  CA  CYS A 297      -1.228 -12.441 -28.008  1.00  0.00      A    C
ATOM   4254  HA  CYS A 297      -1.204 -11.363 -27.949  1.00  0.00      A    H
ATOM   4255  CB  CYS A 297      -0.685 -13.193 -26.802  1.00  0.00      A    C
ATOM   4256  HB1 CYS A 297      -1.164 -14.195 -26.834  1.00  0.00      A    H
ATOM   4257  HB2 CYS A 297       0.412 -13.362 -26.770  1.00  0.00      A    H
ATOM   4258  SG  CYS A 297      -1.155 -12.272 -25.247  1.00  0.00      A    S
ATOM   4259  HG1 CYS A 297      -0.555 -11.108 -25.455  1.00  0.00      A    H
ATOM   4260  C   CYS A 297      -0.363 -12.796 -29.181  1.00  0.00      A    C
ATOM   4261  O   CYS A 297      -0.786 -13.126 -30.279  1.00  0.00      A    O
ATOM   4262  N   GLU A 298       0.981 -12.731 -28.912  1.00  0.00      A    N
ATOM   4263  HN  GLU A 298       1.365 -12.313 -28.093  1.00  0.00      A    H
ATOM   4264  CA  GLU A 298       1.950 -13.147 -29.932  1.00  0.00      A    C
ATOM   4265  HA  GLU A 298       1.449 -13.302 -30.876  1.00  0.00      A    H
ATOM   4266  CB  GLU A 298       3.047 -12.067 -30.147  1.00  0.00      A    C
ATOM   4267  HB1 GLU A 298       2.469 -11.140 -30.345  1.00  0.00      A    H
ATOM   4268  HB2 GLU A 298       3.578 -12.014 -29.173  1.00  0.00      A    H
ATOM   4269  CG  GLU A 298       4.181 -12.295 -31.225  1.00  0.00      A    C
ATOM   4270  HG1 GLU A 298       4.920 -13.053 -30.887  1.00  0.00      A    H
ATOM   4271  HG2 GLU A 298       3.832 -12.616 -32.229  1.00  0.00      A    H
ATOM   4272  CD  GLU A 298       5.107 -11.050 -31.355  1.00  0.00      A    C
ATOM   4273  OE1 GLU A 298       6.023 -11.076 -32.221  1.00  0.00      A    O
ATOM   4274  OE2 GLU A 298       5.035 -10.053 -30.583  1.00  0.00      A    O
ATOM   4275  C   GLU A 298       2.478 -14.415 -29.444  1.00  0.00      A    C
ATOM   4276  O   GLU A 298       2.376 -15.422 -30.178  1.00  0.00      A    O
ATOM   4277  N   TYR A 299       3.008 -14.440 -28.201  1.00  0.00      A    N
ATOM   4278  HN  TYR A 299       3.214 -13.542 -27.820  1.00  0.00      A    H
ATOM   4279  CA  TYR A 299       3.424 -15.587 -27.448  1.00  0.00      A    C
ATOM   4280  HA  TYR A 299       3.125 -16.454 -28.017  1.00  0.00      A    H
ATOM   4281  CB  TYR A 299       4.938 -15.524 -27.185  1.00  0.00      A    C
ATOM   4282  HB1 TYR A 299       5.302 -14.649 -26.604  1.00  0.00      A    H
ATOM   4283  HB2 TYR A 299       5.171 -16.424 -26.577  1.00  0.00      A    H
ATOM   4284  CG  TYR A 299       5.756 -15.698 -28.486  1.00  0.00      A    C
ATOM   4285  CD1 TYR A 299       6.355 -14.538 -29.034  1.00  0.00      A    C
ATOM   4286  HD1 TYR A 299       6.226 -13.525 -28.679  1.00  0.00      A    H
ATOM   4287  CE1 TYR A 299       7.058 -14.645 -30.277  1.00  0.00      A    C
ATOM   4288  HE1 TYR A 299       7.618 -13.886 -30.802  1.00  0.00      A    H
ATOM   4289  CZ  TYR A 299       7.144 -15.918 -30.882  1.00  0.00      A    C
ATOM   4290  OH  TYR A 299       7.971 -16.075 -32.066  1.00  0.00      A    O
ATOM   4291  HH  TYR A 299       8.365 -15.212 -32.212  1.00  0.00      A    H
ATOM   4292  CD2 TYR A 299       5.799 -16.918 -29.171  1.00  0.00      A    C
ATOM   4293  HD2 TYR A 299       5.257 -17.807 -28.886  1.00  0.00      A    H
ATOM   4294  CE2 TYR A 299       6.499 -17.040 -30.322  1.00  0.00      A    C
ATOM   4295  HE2 TYR A 299       6.609 -18.007 -30.791  1.00  0.00      A    H
ATOM   4296  C   TYR A 299       2.605 -15.544 -26.202  1.00  0.00      A    C
ATOM   4297  O   TYR A 299       2.446 -14.535 -25.513  1.00  0.00      A    O
ATOM   4298  N   THR A 300       2.004 -16.692 -25.889  1.00  0.00      A    N
ATOM   4299  HN  THR A 300       2.165 -17.496 -26.456  1.00  0.00      A    H
ATOM   4300  CA  THR A 300       1.114 -16.764 -24.662  1.00  0.00      A    C
ATOM   4301  HA  THR A 300       0.687 -15.795 -24.453  1.00  0.00      A    H
ATOM   4302  CB  THR A 300       0.009 -17.722 -24.879  1.00  0.00      A    C
ATOM   4303  HB  THR A 300      -0.501 -17.915 -23.911  1.00  0.00      A    H
ATOM   4304  OG1 THR A 300       0.429 -18.938 -25.430  1.00  0.00      A    O
ATOM   4305  HG1 THR A 300       0.693 -19.497 -24.696  1.00  0.00      A    H
ATOM   4306  CG2 THR A 300      -0.909 -17.192 -25.946  1.00  0.00      A    C
ATOM   4307 HG21 THR A 300      -1.208 -16.176 -25.612  1.00  0.00      A    H
ATOM   4308 HG22 THR A 300      -0.349 -17.014 -26.889  1.00  0.00      A    H
ATOM   4309 HG23 THR A 300      -1.770 -17.842 -26.213  1.00  0.00      A    H
ATOM   4310  C   THR A 300       1.900 -17.166 -23.414  1.00  0.00      A    C
ATOM   4311  O   THR A 300       1.937 -18.389 -23.027  1.00  0.00      A    O
ATOM   4312  N   ASP A 301       2.354 -16.178 -22.623  1.00  0.00      A    N
ATOM   4313  HN  ASP A 301       2.538 -15.281 -23.017  1.00  0.00      A    H
ATOM   4314  CA  ASP A 301       2.944 -16.433 -21.361  1.00  0.00      A    C
ATOM   4315  HA  ASP A 301       3.038 -17.505 -21.265  1.00  0.00      A    H
ATOM   4316  CB  ASP A 301       4.458 -15.854 -21.371  1.00  0.00      A    C
ATOM   4317  HB1 ASP A 301       4.834 -15.777 -20.328  1.00  0.00      A    H
ATOM   4318  HB2 ASP A 301       5.089 -16.538 -21.978  1.00  0.00      A    H
ATOM   4319  CG  ASP A 301       4.598 -14.507 -22.036  1.00  0.00      A    C
ATOM   4320  OD1 ASP A 301       5.434 -14.354 -22.954  1.00  0.00      A    O
ATOM   4321  OD2 ASP A 301       4.013 -13.515 -21.534  1.00  0.00      A    O
ATOM   4322  C   ASP A 301       2.086 -15.904 -20.194  1.00  0.00      A    C
ATOM   4323  O   ASP A 301       1.131 -16.517 -19.743  1.00  0.00      A    O
ATOM   4324  N   ALA A 302       2.404 -14.685 -19.724  1.00  0.00      A    N
ATOM   4325  HN  ALA A 302       3.153 -14.186 -20.153  1.00  0.00      A    H
ATOM   4326  CA  ALA A 302       1.559 -13.940 -18.866  1.00  0.00      A    C
ATOM   4327  HA  ALA A 302       1.301 -14.615 -18.064  1.00  0.00      A    H
ATOM   4328  CB  ALA A 302       2.330 -12.856 -18.179  1.00  0.00      A    C
ATOM   4329  HB1 ALA A 302       3.164 -13.365 -17.649  1.00  0.00      A    H
ATOM   4330  HB2 ALA A 302       2.708 -12.102 -18.902  1.00  0.00      A    H
ATOM   4331  HB3 ALA A 302       1.660 -12.410 -17.414  1.00  0.00      A    H
ATOM   4332  C   ALA A 302       0.188 -13.467 -19.557  1.00  0.00      A    C
ATOM   4333  O   ALA A 302      -0.061 -12.300 -19.709  1.00  0.00      A    O
ATOM   4334  N   VAL A 303      -0.730 -14.429 -19.889  1.00  0.00      A    N
ATOM   4335  HN  VAL A 303      -0.476 -15.393 -19.857  1.00  0.00      A    H
ATOM   4336  CA  VAL A 303      -2.022 -14.159 -20.422  1.00  0.00      A    C
ATOM   4337  HA  VAL A 303      -2.049 -13.237 -20.983  1.00  0.00      A    H
ATOM   4338  CB  VAL A 303      -2.457 -15.327 -21.364  1.00  0.00      A    C
ATOM   4339  HB  VAL A 303      -3.538 -15.128 -21.526  1.00  0.00      A    H
ATOM   4340  CG1 VAL A 303      -1.637 -15.230 -22.635  1.00  0.00      A    C
ATOM   4341 HG11 VAL A 303      -0.583 -15.000 -22.369  1.00  0.00      A    H
ATOM   4342 HG12 VAL A 303      -1.707 -16.183 -23.202  1.00  0.00      A    H
ATOM   4343 HG13 VAL A 303      -1.996 -14.428 -23.315  1.00  0.00      A    H
ATOM   4344  CG2 VAL A 303      -2.411 -16.663 -20.674  1.00  0.00      A    C
ATOM   4345 HG21 VAL A 303      -3.062 -16.831 -19.789  1.00  0.00      A    H
ATOM   4346 HG22 VAL A 303      -2.917 -17.386 -21.350  1.00  0.00      A    H
ATOM   4347 HG23 VAL A 303      -1.368 -17.028 -20.561  1.00  0.00      A    H
ATOM   4348  C   VAL A 303      -3.130 -13.934 -19.300  1.00  0.00      A    C
ATOM   4349  O   VAL A 303      -2.866 -14.226 -18.151  1.00  0.00      A    O
ATOM   4350  N   CYS A 304      -4.183 -13.202 -19.734  1.00  0.00      A    N
ATOM   4351  HN  CYS A 304      -4.123 -12.951 -20.697  1.00  0.00      A    H
ATOM   4352  CA  CYS A 304      -5.334 -12.719 -18.971  1.00  0.00      A    C
ATOM   4353  HA  CYS A 304      -5.961 -12.220 -19.694  1.00  0.00      A    H
ATOM   4354  CB  CYS A 304      -6.091 -13.891 -18.417  1.00  0.00      A    C
ATOM   4355  HB1 CYS A 304      -5.513 -14.402 -17.616  1.00  0.00      A    H
ATOM   4356  HB2 CYS A 304      -7.027 -13.565 -17.915  1.00  0.00      A    H
ATOM   4357  SG  CYS A 304      -6.594 -15.187 -19.625  1.00  0.00      A    S
ATOM   4358  HG1 CYS A 304      -7.300 -14.350 -20.371  1.00  0.00      A    H
ATOM   4359  C   CYS A 304      -5.020 -11.739 -17.886  1.00  0.00      A    C
ATOM   4360  O   CYS A 304      -5.549 -10.610 -17.812  1.00  0.00      A    O
ATOM   4361  N   CYS A 305      -4.127 -12.134 -16.905  1.00  0.00      A    N
ATOM   4362  HN  CYS A 305      -3.874 -13.098 -16.919  1.00  0.00      A    H
ATOM   4363  CA  CYS A 305      -3.908 -11.412 -15.644  1.00  0.00      A    C
ATOM   4364  HA  CYS A 305      -4.840 -11.024 -15.261  1.00  0.00      A    H
ATOM   4365  CB  CYS A 305      -3.513 -12.588 -14.609  1.00  0.00      A    C
ATOM   4366  HB1 CYS A 305      -2.671 -13.139 -15.081  1.00  0.00      A    H
ATOM   4367  HB2 CYS A 305      -3.035 -12.128 -13.717  1.00  0.00      A    H
ATOM   4368  SG  CYS A 305      -4.949 -13.614 -14.062  1.00  0.00      A    S
ATOM   4369  HG1 CYS A 305      -5.598 -12.773 -13.271  1.00  0.00      A    H
ATOM   4370  C   CYS A 305      -2.922 -10.232 -15.655  1.00  0.00      A    C
ATOM   4371  O   CYS A 305      -2.636  -9.725 -14.624  1.00  0.00      A    O
ATOM   4372  N   THR A 306      -2.493  -9.733 -16.850  1.00  0.00      A    N
ATOM   4373  HN  THR A 306      -2.703 -10.247 -17.678  1.00  0.00      A    H
ATOM   4374  CA  THR A 306      -1.610  -8.472 -16.985  1.00  0.00      A    C
ATOM   4375  HA  THR A 306      -1.041  -8.449 -16.067  1.00  0.00      A    H
ATOM   4376  CB  THR A 306      -0.711  -8.539 -18.226  1.00  0.00      A    C
ATOM   4377  HB  THR A 306      -0.137  -7.605 -18.403  1.00  0.00      A    H
ATOM   4378  OG1 THR A 306      -1.436  -8.776 -19.418  1.00  0.00      A    O
ATOM   4379  HG1 THR A 306      -0.906  -9.465 -19.825  1.00  0.00      A    H
ATOM   4380  CG2 THR A 306       0.240  -9.675 -17.991  1.00  0.00      A    C
ATOM   4381 HG21 THR A 306      -0.259 -10.650 -17.805  1.00  0.00      A    H
ATOM   4382 HG22 THR A 306       1.030  -9.818 -18.760  1.00  0.00      A    H
ATOM   4383 HG23 THR A 306       0.848  -9.475 -17.083  1.00  0.00      A    H
ATOM   4384  C   THR A 306      -2.549  -7.248 -16.997  1.00  0.00      A    C
ATOM   4385  O   THR A 306      -3.745  -7.395 -17.297  1.00  0.00      A    O
ATOM   4386  N   GLY A 307      -2.042  -6.102 -16.616  1.00  0.00      A    N
ATOM   4387  HN  GLY A 307      -1.081  -5.975 -16.384  1.00  0.00      A    H
ATOM   4388  CA  GLY A 307      -2.854  -4.854 -16.628  1.00  0.00      A    C
ATOM   4389  HA1 GLY A 307      -3.856  -5.065 -16.969  1.00  0.00      A    H
ATOM   4390  HA2 GLY A 307      -2.701  -4.477 -15.628  1.00  0.00      A    H
ATOM   4391  C   GLY A 307      -2.267  -3.875 -17.550  1.00  0.00      A    C
ATOM   4392  O   GLY A 307      -1.301  -4.180 -18.297  1.00  0.00      A    O
ATOM   4393  N   THR A 308      -2.702  -2.617 -17.594  1.00  0.00      A    N
ATOM   4394  HN  THR A 308      -3.509  -2.352 -17.070  1.00  0.00      A    H
ATOM   4395  CA  THR A 308      -2.273  -1.600 -18.554  1.00  0.00      A    C
ATOM   4396  HA  THR A 308      -2.831  -0.788 -18.111  1.00  0.00      A    H
ATOM   4397  CB  THR A 308      -0.918  -0.947 -18.237  1.00  0.00      A    C
ATOM   4398  HB  THR A 308      -0.752   0.025 -18.749  1.00  0.00      A    H
ATOM   4399  OG1 THR A 308       0.239  -1.719 -18.377  1.00  0.00      A    O
ATOM   4400  HG1 THR A 308       0.293  -2.309 -17.622  1.00  0.00      A    H
ATOM   4401  CG2 THR A 308      -0.898  -0.614 -16.713  1.00  0.00      A    C
ATOM   4402 HG21 THR A 308      -1.832  -0.254 -16.233  1.00  0.00      A    H
ATOM   4403 HG22 THR A 308      -0.743  -1.524 -16.096  1.00  0.00      A    H
ATOM   4404 HG23 THR A 308      -0.098   0.068 -16.353  1.00  0.00      A    H
ATOM   4405  C   THR A 308      -2.569  -1.832 -20.009  1.00  0.00      A    C
ATOM   4406  O   THR A 308      -3.522  -1.321 -20.628  1.00  0.00      A    O
ATOM   4407  N   GLU A 309      -1.764  -2.537 -20.710  1.00  0.00      A    N
ATOM   4408  HN  GLU A 309      -0.938  -2.941 -20.324  1.00  0.00      A    H
ATOM   4409  CA  GLU A 309      -1.929  -2.894 -22.118  1.00  0.00      A    C
ATOM   4410  HA  GLU A 309      -2.508  -2.137 -22.626  1.00  0.00      A    H
ATOM   4411  CB  GLU A 309      -0.554  -3.014 -22.823  1.00  0.00      A    C
ATOM   4412  HB1 GLU A 309      -0.051  -2.032 -22.695  1.00  0.00      A    H
ATOM   4413  HB2 GLU A 309       0.069  -3.758 -22.283  1.00  0.00      A    H
ATOM   4414  CG  GLU A 309      -0.654  -3.306 -24.305  1.00  0.00      A    C
ATOM   4415  HG1 GLU A 309      -0.877  -4.376 -24.501  1.00  0.00      A    H
ATOM   4416  HG2 GLU A 309      -1.503  -2.812 -24.824  1.00  0.00      A    H
ATOM   4417  CD  GLU A 309       0.645  -3.085 -25.078  1.00  0.00      A    C
ATOM   4418  OE1 GLU A 309       1.687  -2.660 -24.452  1.00  0.00      A    O
ATOM   4419  OE2 GLU A 309       0.645  -3.514 -26.263  1.00  0.00      A    O
ATOM   4420  C   GLU A 309      -2.818  -4.201 -22.090  1.00  0.00      A    C
ATOM   4421  O   GLU A 309      -2.499  -5.133 -21.352  1.00  0.00      A    O
ATOM   4422  N   TYR A 310      -3.951  -4.219 -22.835  1.00  0.00      A    N
ATOM   4423  HN  TYR A 310      -4.256  -3.439 -23.376  1.00  0.00      A    H
ATOM   4424  CA  TYR A 310      -4.903  -5.306 -22.732  1.00  0.00      A    C
ATOM   4425  HA  TYR A 310      -4.476  -6.059 -22.087  1.00  0.00      A    H
ATOM   4426  CB  TYR A 310      -6.200  -4.811 -22.172  1.00  0.00      A    C
ATOM   4427  HB1 TYR A 310      -6.570  -3.934 -22.745  1.00  0.00      A    H
ATOM   4428  HB2 TYR A 310      -6.963  -5.612 -22.077  1.00  0.00      A    H
ATOM   4429  CG  TYR A 310      -6.193  -4.334 -20.722  1.00  0.00      A    C
ATOM   4430  CD1 TYR A 310      -6.299  -2.988 -20.320  1.00  0.00      A    C
ATOM   4431  HD1 TYR A 310      -6.308  -2.301 -21.154  1.00  0.00      A    H
ATOM   4432  CE1 TYR A 310      -6.175  -2.557 -18.956  1.00  0.00      A    C
ATOM   4433  HE1 TYR A 310      -6.209  -1.512 -18.685  1.00  0.00      A    H
ATOM   4434  CZ  TYR A 310      -6.035  -3.553 -17.958  1.00  0.00      A    C
ATOM   4435  OH  TYR A 310      -5.836  -3.260 -16.644  1.00  0.00      A    O
ATOM   4436  HH  TYR A 310      -6.310  -3.897 -16.104  1.00  0.00      A    H
ATOM   4437  CD2 TYR A 310      -6.029  -5.263 -19.681  1.00  0.00      A    C
ATOM   4438  HD2 TYR A 310      -5.934  -6.303 -19.955  1.00  0.00      A    H
ATOM   4439  CE2 TYR A 310      -6.029  -4.859 -18.364  1.00  0.00      A    C
ATOM   4440  HE2 TYR A 310      -6.008  -5.691 -17.676  1.00  0.00      A    H
ATOM   4441  C   TYR A 310      -5.167  -5.959 -24.130  1.00  0.00      A    C
ATOM   4442  O   TYR A 310      -5.465  -5.219 -25.020  1.00  0.00      A    O
ATOM   4443  N   CYS A 311      -5.200  -7.224 -24.243  1.00  0.00      A    N
ATOM   4444  HN  CYS A 311      -5.072  -7.828 -23.460  1.00  0.00      A    H
ATOM   4445  CA  CYS A 311      -5.558  -8.010 -25.466  1.00  0.00      A    C
ATOM   4446  HA  CYS A 311      -5.546  -7.388 -26.349  1.00  0.00      A    H
ATOM   4447  CB  CYS A 311      -4.583  -9.109 -25.685  1.00  0.00      A    C
ATOM   4448  HB1 CYS A 311      -4.772  -9.803 -24.838  1.00  0.00      A    H
ATOM   4449  HB2 CYS A 311      -4.936  -9.725 -26.539  1.00  0.00      A    H
ATOM   4450  SG  CYS A 311      -2.896  -8.534 -25.764  1.00  0.00      A    S
ATOM   4451  HG1 CYS A 311      -2.591  -9.247 -24.690  1.00  0.00      A    H
ATOM   4452  C   CYS A 311      -6.957  -8.512 -25.450  1.00  0.00      A    C
ATOM   4453  O   CYS A 311      -7.790  -8.114 -26.274  1.00  0.00      A    O
ATOM   4454  N   CYS A 312      -7.290  -9.350 -24.454  1.00  0.00      A    N
ATOM   4455  HN  CYS A 312      -6.609  -9.657 -23.794  1.00  0.00      A    H
ATOM   4456  CA  CYS A 312      -8.639  -9.815 -24.131  1.00  0.00      A    C
ATOM   4457  HA  CYS A 312      -9.056 -10.201 -25.050  1.00  0.00      A    H
ATOM   4458  CB  CYS A 312      -8.681 -10.878 -23.001  1.00  0.00      A    C
ATOM   4459  HB1 CYS A 312      -8.412 -10.328 -22.074  1.00  0.00      A    H
ATOM   4460  HB2 CYS A 312      -9.655 -11.405 -22.910  1.00  0.00      A    H
ATOM   4461  SG  CYS A 312      -7.597 -12.263 -23.345  1.00  0.00      A    S
ATOM   4462  HG1 CYS A 312      -6.424 -11.689 -23.120  1.00  0.00      A    H
ATOM   4463  C   CYS A 312      -9.658  -8.722 -23.756  1.00  0.00      A    C
ATOM   4464  O   CYS A 312      -9.183  -7.785 -23.098  1.00  0.00      A    O
ATOM   4465  N   PRO A 313     -11.011  -8.718 -23.952  1.00  0.00      A    N
ATOM   4466  CD  PRO A 313     -11.826  -9.876 -24.355  1.00  0.00      A    C
ATOM   4467  HD1 PRO A 313     -11.470 -10.788 -23.828  1.00  0.00      A    H
ATOM   4468  HD2 PRO A 313     -11.659 -10.084 -25.434  1.00  0.00      A    H
ATOM   4469  CA  PRO A 313     -11.871  -7.652 -23.469  1.00  0.00      A    C
ATOM   4470  HA  PRO A 313     -11.462  -6.743 -23.886  1.00  0.00      A    H
ATOM   4471  CB  PRO A 313     -13.322  -8.043 -24.037  1.00  0.00      A    C
ATOM   4472  HB1 PRO A 313     -14.199  -7.716 -23.438  1.00  0.00      A    H
ATOM   4473  HB2 PRO A 313     -13.420  -7.664 -25.077  1.00  0.00      A    H
ATOM   4474  CG  PRO A 313     -13.272  -9.576 -24.010  1.00  0.00      A    C
ATOM   4475  HG1 PRO A 313     -13.449 -10.021 -23.007  1.00  0.00      A    H
ATOM   4476  HG2 PRO A 313     -13.962 -10.068 -24.727  1.00  0.00      A    H
ATOM   4477  C   PRO A 313     -11.948  -7.597 -21.939  1.00  0.00      A    C
ATOM   4478  O   PRO A 313     -11.440  -8.472 -21.238  1.00  0.00      A    O
ATOM   4479  N   SER A 314     -12.607  -6.544 -21.424  1.00  0.00      A    N
ATOM   4480  HN  SER A 314     -13.021  -5.902 -22.064  1.00  0.00      A    H
ATOM   4481  CA  SER A 314     -12.708  -6.413 -19.943  1.00  0.00      A    C
ATOM   4482  HA  SER A 314     -11.728  -6.698 -19.591  1.00  0.00      A    H
ATOM   4483  CB  SER A 314     -12.921  -4.925 -19.489  1.00  0.00      A    C
ATOM   4484  HB1 SER A 314     -12.213  -4.292 -20.067  1.00  0.00      A    H
ATOM   4485  HB2 SER A 314     -13.972  -4.628 -19.693  1.00  0.00      A    H
ATOM   4486  OG  SER A 314     -12.608  -4.755 -18.095  1.00  0.00      A    O
ATOM   4487  HG1 SER A 314     -13.256  -4.121 -17.781  1.00  0.00      A    H
ATOM   4488  C   SER A 314     -13.773  -7.327 -19.383  1.00  0.00      A    C
ATOM   4489  O   SER A 314     -14.370  -8.163 -20.096  1.00  0.00      A    O
ATOM   4490  N   ASP A 315     -14.062  -7.178 -18.053  1.00  0.00      A    N
ATOM   4491  HN  ASP A 315     -13.759  -6.350 -17.588  1.00  0.00      A    H
ATOM   4492  CA  ASP A 315     -14.891  -8.069 -17.213  1.00  0.00      A    C
ATOM   4493  HA  ASP A 315     -15.030  -7.733 -16.196  1.00  0.00      A    H
ATOM   4494  CB  ASP A 315     -16.419  -8.059 -17.622  1.00  0.00      A    C
ATOM   4495  HB1 ASP A 315     -16.563  -8.399 -18.670  1.00  0.00      A    H
ATOM   4496  HB2 ASP A 315     -16.982  -8.877 -17.125  1.00  0.00      A    H
ATOM   4497  CG  ASP A 315     -17.056  -6.752 -17.280  1.00  0.00      A    C
ATOM   4498  OD1 ASP A 315     -17.711  -6.108 -18.144  1.00  0.00      A    O
ATOM   4499  OD2 ASP A 315     -17.077  -6.412 -16.068  1.00  0.00      A    O
ATOM   4500  C   ASP A 315     -14.446  -9.566 -17.049  1.00  0.00      A    C
ATOM   4501  O   ASP A 315     -13.844  -9.863 -16.044  1.00  0.00      A    O
ATOM   4502  N   TYR A 316     -14.617 -10.401 -18.041  1.00  0.00      A    N
ATOM   4503  HN  TYR A 316     -15.028 -10.054 -18.881  1.00  0.00      A    H
ATOM   4504  CA  TYR A 316     -13.951 -11.708 -18.066  1.00  0.00      A    C
ATOM   4505  HA  TYR A 316     -13.463 -11.763 -17.104  1.00  0.00      A    H
ATOM   4506  CB  TYR A 316     -15.057 -12.877 -18.169  1.00  0.00      A    C
ATOM   4507  HB1 TYR A 316     -15.635 -12.796 -19.115  1.00  0.00      A    H
ATOM   4508  HB2 TYR A 316     -14.612 -13.894 -18.196  1.00  0.00      A    H
ATOM   4509  CG  TYR A 316     -15.915 -12.706 -16.917  1.00  0.00      A    C
ATOM   4510  CD1 TYR A 316     -17.109 -11.881 -16.982  1.00  0.00      A    C
ATOM   4511  HD1 TYR A 316     -17.372 -11.259 -17.826  1.00  0.00      A    H
ATOM   4512  CE1 TYR A 316     -17.967 -11.843 -15.885  1.00  0.00      A    C
ATOM   4513  HE1 TYR A 316     -18.885 -11.273 -15.872  1.00  0.00      A    H
ATOM   4514  CZ  TYR A 316     -17.621 -12.509 -14.711  1.00  0.00      A    C
ATOM   4515  OH  TYR A 316     -18.519 -12.464 -13.661  1.00  0.00      A    O
ATOM   4516  HH  TYR A 316     -19.299 -11.959 -13.900  1.00  0.00      A    H
ATOM   4517  CD2 TYR A 316     -15.595 -13.339 -15.778  1.00  0.00      A    C
ATOM   4518  HD2 TYR A 316     -14.788 -14.056 -15.771  1.00  0.00      A    H
ATOM   4519  CE2 TYR A 316     -16.441 -13.228 -14.623  1.00  0.00      A    C
ATOM   4520  HE2 TYR A 316     -16.110 -13.733 -13.727  1.00  0.00      A    H
ATOM   4521  C   TYR A 316     -12.988 -11.779 -19.208  1.00  0.00      A    C
ATOM   4522  O   TYR A 316     -13.296 -11.822 -20.370  1.00  0.00      A    O
ATOM   4523  N   PRO A 317     -11.680 -11.626 -18.970  1.00  0.00      A    N
ATOM   4524  CD  PRO A 317     -11.101 -10.970 -17.816  1.00  0.00      A    C
ATOM   4525  HD1 PRO A 317     -11.163 -11.535 -16.861  1.00  0.00      A    H
ATOM   4526  HD2 PRO A 317     -11.609 -10.007 -17.592  1.00  0.00      A    H
ATOM   4527  CA  PRO A 317     -10.662 -12.082 -19.943  1.00  0.00      A    C
ATOM   4528  HA  PRO A 317     -11.028 -11.992 -20.955  1.00  0.00      A    H
ATOM   4529  CB  PRO A 317      -9.425 -11.182 -19.561  1.00  0.00      A    C
ATOM   4530  HB1 PRO A 317      -8.515 -11.791 -19.743  1.00  0.00      A    H
ATOM   4531  HB2 PRO A 317      -9.400 -10.237 -20.144  1.00  0.00      A    H
ATOM   4532  CG  PRO A 317      -9.603 -10.841 -18.085  1.00  0.00      A    C
ATOM   4533  HG1 PRO A 317      -9.056 -11.464 -17.346  1.00  0.00      A    H
ATOM   4534  HG2 PRO A 317      -9.210  -9.819 -17.894  1.00  0.00      A    H
ATOM   4535  C   PRO A 317     -10.266 -13.514 -19.627  1.00  0.00      A    C
ATOM   4536  O   PRO A 317      -9.227 -13.982 -20.079  1.00  0.00      A    O
ATOM   4537  N   ILE A 318     -10.969 -14.243 -18.856  1.00  0.00      A    N
ATOM   4538  HN  ILE A 318     -11.910 -13.918 -18.801  1.00  0.00      A    H
ATOM   4539  CA  ILE A 318     -10.464 -15.469 -18.210  1.00  0.00      A    C
ATOM   4540  HA  ILE A 318      -9.407 -15.401 -18.003  1.00  0.00      A    H
ATOM   4541  CB  ILE A 318     -11.170 -15.734 -16.880  1.00  0.00      A    C
ATOM   4542  HB  ILE A 318     -12.208 -16.105 -17.019  1.00  0.00      A    H
ATOM   4543  CG2 ILE A 318     -10.402 -16.751 -16.017  1.00  0.00      A    C
ATOM   4544 HG21 ILE A 318     -10.460 -17.796 -16.392  1.00  0.00      A    H
ATOM   4545 HG22 ILE A 318      -9.321 -16.495 -15.993  1.00  0.00      A    H
ATOM   4546 HG23 ILE A 318     -10.859 -16.742 -15.004  1.00  0.00      A    H
ATOM   4547  CG1 ILE A 318     -11.397 -14.448 -16.084  1.00  0.00      A    C
ATOM   4548 HG11 ILE A 318     -12.094 -13.707 -16.530  1.00  0.00      A    H
ATOM   4549 HG12 ILE A 318     -11.775 -14.826 -15.109  1.00  0.00      A    H
ATOM   4550  CD  ILE A 318     -10.093 -13.798 -15.640  1.00  0.00      A    C
ATOM   4551  HD1 ILE A 318      -9.524 -14.495 -14.988  1.00  0.00      A    H
ATOM   4552  HD2 ILE A 318      -9.452 -13.496 -16.496  1.00  0.00      A    H
ATOM   4553  HD3 ILE A 318     -10.157 -12.817 -15.123  1.00  0.00      A    H
ATOM   4554  C   ILE A 318     -10.709 -16.677 -19.125  1.00  0.00      A    C
ATOM   4555  O   ILE A 318     -11.639 -17.477 -18.993  1.00  0.00      A    O
ATOM   4556  N   CYS A 319      -9.786 -16.887 -20.042  1.00  0.00      A    N
ATOM   4557  HN  CYS A 319      -9.123 -16.160 -20.208  1.00  0.00      A    H
ATOM   4558  CA  CYS A 319      -9.809 -17.958 -21.048  1.00  0.00      A    C
ATOM   4559  HA  CYS A 319     -10.834 -18.082 -21.367  1.00  0.00      A    H
ATOM   4560  CB  CYS A 319      -9.076 -17.510 -22.347  1.00  0.00      A    C
ATOM   4561  HB1 CYS A 319      -8.042 -17.421 -21.949  1.00  0.00      A    H
ATOM   4562  HB2 CYS A 319      -9.251 -18.284 -23.124  1.00  0.00      A    H
ATOM   4563  SG  CYS A 319      -9.507 -15.813 -22.967  1.00  0.00      A    S
ATOM   4564  HG1 CYS A 319      -8.820 -16.048 -24.076  1.00  0.00      A    H
ATOM   4565  C   CYS A 319      -9.276 -19.260 -20.518  1.00  0.00      A    C
ATOM   4566  O   CYS A 319      -8.340 -19.424 -19.757  1.00  0.00      A    O
ATOM   4567  N   ASP A 320      -9.898 -20.339 -20.960  1.00  0.00      A    N
ATOM   4568  HN  ASP A 320     -10.704 -20.199 -21.530  1.00  0.00      A    H
ATOM   4569  CA  ASP A 320      -9.657 -21.693 -20.465  1.00  0.00      A    C
ATOM   4570  HA  ASP A 320      -8.594 -21.821 -20.329  1.00  0.00      A    H
ATOM   4571  CB  ASP A 320     -10.408 -21.975 -19.087  1.00  0.00      A    C
ATOM   4572  HB1 ASP A 320     -10.415 -21.058 -18.459  1.00  0.00      A    H
ATOM   4573  HB2 ASP A 320     -11.489 -22.174 -19.243  1.00  0.00      A    H
ATOM   4574  CG  ASP A 320      -9.847 -23.053 -18.105  1.00  0.00      A    C
ATOM   4575  OD1 ASP A 320      -8.778 -23.655 -18.303  1.00  0.00      A    O
ATOM   4576  OD2 ASP A 320     -10.502 -23.249 -16.997  1.00  0.00      A    O
ATOM   4577  C   ASP A 320      -9.960 -22.646 -21.585  1.00  0.00      A    C
ATOM   4578  O   ASP A 320     -10.172 -22.261 -22.716  1.00  0.00      A    O
ATOM   4579  N   THR A 321      -9.863 -23.960 -21.264  1.00  0.00      A    N
ATOM   4580  HN  THR A 321      -9.579 -24.209 -20.342  1.00  0.00      A    H
ATOM   4581  CA  THR A 321     -10.103 -25.074 -22.139  1.00  0.00      A    C
ATOM   4582  HA  THR A 321     -10.202 -25.910 -21.463  1.00  0.00      A    H
ATOM   4583  CB  THR A 321     -11.368 -25.188 -22.959  1.00  0.00      A    C
ATOM   4584  HB  THR A 321     -11.471 -24.448 -23.782  1.00  0.00      A    H
ATOM   4585  OG1 THR A 321     -12.506 -25.097 -22.127  1.00  0.00      A    O
ATOM   4586  HG1 THR A 321     -12.638 -24.201 -21.806  1.00  0.00      A    H
ATOM   4587  CG2 THR A 321     -11.511 -26.553 -23.584  1.00  0.00      A    C
ATOM   4588 HG21 THR A 321     -12.389 -26.661 -24.257  1.00  0.00      A    H
ATOM   4589 HG22 THR A 321     -10.683 -26.883 -24.247  1.00  0.00      A    H
ATOM   4590 HG23 THR A 321     -11.667 -27.376 -22.855  1.00  0.00      A    H
ATOM   4591  C   THR A 321      -8.894 -25.305 -22.982  1.00  0.00      A    C
ATOM   4592  O   THR A 321      -8.194 -26.249 -22.698  1.00  0.00      A    O
ATOM   4593  N   GLU A 322      -8.607 -24.498 -24.058  1.00  0.00      A    N
ATOM   4594  HN  GLU A 322      -9.085 -23.708 -24.434  1.00  0.00      A    H
ATOM   4595  CA  GLU A 322      -7.756 -25.009 -25.055  1.00  0.00      A    C
ATOM   4596  HA  GLU A 322      -6.974 -25.561 -24.553  1.00  0.00      A    H
ATOM   4597  CB  GLU A 322      -8.311 -25.997 -26.072  1.00  0.00      A    C
ATOM   4598  HB1 GLU A 322      -8.701 -26.828 -25.446  1.00  0.00      A    H
ATOM   4599  HB2 GLU A 322      -9.176 -25.524 -26.584  1.00  0.00      A    H
ATOM   4600  CG  GLU A 322      -7.332 -26.553 -27.127  1.00  0.00      A    C
ATOM   4601  HG1 GLU A 322      -7.061 -25.790 -27.888  1.00  0.00      A    H
ATOM   4602  HG2 GLU A 322      -6.413 -26.902 -26.609  1.00  0.00      A    H
ATOM   4603  CD  GLU A 322      -7.806 -27.730 -27.876  1.00  0.00      A    C
ATOM   4604  OE1 GLU A 322      -8.965 -27.724 -28.397  1.00  0.00      A    O
ATOM   4605  OE2 GLU A 322      -7.108 -28.795 -27.974  1.00  0.00      A    O
ATOM   4606  C   GLU A 322      -7.217 -23.847 -25.860  1.00  0.00      A    C
ATOM   4607  O   GLU A 322      -6.018 -23.621 -25.868  1.00  0.00      A    O
ATOM   4608  N   GLU A 323      -8.041 -23.148 -26.679  1.00  0.00      A    N
ATOM   4609  HN  GLU A 323      -8.978 -23.478 -26.767  1.00  0.00      A    H
ATOM   4610  CA  GLU A 323      -7.500 -22.126 -27.545  1.00  0.00      A    C
ATOM   4611  HA  GLU A 323      -6.421 -22.119 -27.602  1.00  0.00      A    H
ATOM   4612  CB  GLU A 323      -8.100 -22.224 -28.935  1.00  0.00      A    C
ATOM   4613  HB1 GLU A 323      -9.187 -22.000 -28.982  1.00  0.00      A    H
ATOM   4614  HB2 GLU A 323      -7.539 -21.521 -29.587  1.00  0.00      A    H
ATOM   4615  CG  GLU A 323      -8.089 -23.618 -29.499  1.00  0.00      A    C
ATOM   4616  HG1 GLU A 323      -7.056 -24.026 -29.525  1.00  0.00      A    H
ATOM   4617  HG2 GLU A 323      -8.646 -24.336 -28.859  1.00  0.00      A    H
ATOM   4618  CD  GLU A 323      -8.694 -23.571 -30.926  1.00  0.00      A    C
ATOM   4619  OE1 GLU A 323      -8.152 -22.938 -31.880  1.00  0.00      A    O
ATOM   4620  OE2 GLU A 323      -9.726 -24.228 -31.119  1.00  0.00      A    O
ATOM   4621  C   GLU A 323      -7.809 -20.728 -27.009  1.00  0.00      A    C
ATOM   4622  O   GLU A 323      -7.046 -19.780 -27.082  1.00  0.00      A    O
ATOM   4623  N   GLY A 324      -9.018 -20.568 -26.417  1.00  0.00      A    N
ATOM   4624  HN  GLY A 324      -9.662 -21.330 -26.404  1.00  0.00      A    H
ATOM   4625  CA  GLY A 324      -9.581 -19.265 -25.925  1.00  0.00      A    C
ATOM   4626  HA1 GLY A 324      -9.024 -19.008 -25.036  1.00  0.00      A    H
ATOM   4627  HA2 GLY A 324      -9.540 -18.564 -26.746  1.00  0.00      A    H
ATOM   4628  C   GLY A 324     -11.003 -19.224 -25.487  1.00  0.00      A    C
ATOM   4629  O   GLY A 324     -11.693 -18.293 -25.824  1.00  0.00      A    O
ATOM   4630  N   LEU A 325     -11.442 -20.229 -24.796  1.00  0.00      A    N
ATOM   4631  HN  LEU A 325     -10.833 -20.877 -24.344  1.00  0.00      A    H
ATOM   4632  CA  LEU A 325     -12.790 -20.273 -24.347  1.00  0.00      A    C
ATOM   4633  HA  LEU A 325     -13.464 -19.866 -25.086  1.00  0.00      A    H
ATOM   4634  CB  LEU A 325     -13.341 -21.774 -24.077  1.00  0.00      A    C
ATOM   4635  HB1 LEU A 325     -13.150 -22.288 -25.044  1.00  0.00      A    H
ATOM   4636  HB2 LEU A 325     -12.715 -22.207 -23.268  1.00  0.00      A    H
ATOM   4637  CG  LEU A 325     -14.835 -21.753 -23.596  1.00  0.00      A    C
ATOM   4638  HG  LEU A 325     -14.987 -20.889 -22.914  1.00  0.00      A    H
ATOM   4639  CD1 LEU A 325     -15.792 -21.689 -24.791  1.00  0.00      A    C
ATOM   4640 HD11 LEU A 325     -16.871 -21.544 -24.570  1.00  0.00      A    H
ATOM   4641 HD12 LEU A 325     -15.444 -20.978 -25.570  1.00  0.00      A    H
ATOM   4642 HD13 LEU A 325     -15.777 -22.663 -25.325  1.00  0.00      A    H
ATOM   4643  CD2 LEU A 325     -15.209 -22.927 -22.744  1.00  0.00      A    C
ATOM   4644 HD21 LEU A 325     -14.620 -22.926 -21.801  1.00  0.00      A    H
ATOM   4645 HD22 LEU A 325     -16.280 -22.939 -22.450  1.00  0.00      A    H
ATOM   4646 HD23 LEU A 325     -15.095 -23.868 -23.322  1.00  0.00      A    H
ATOM   4647  C   LEU A 325     -12.979 -19.443 -23.138  1.00  0.00      A    C
ATOM   4648  O   LEU A 325     -12.658 -19.834 -22.016  1.00  0.00      A    O
ATOM   4649  N   CYS A 326     -13.546 -18.269 -23.286  1.00  0.00      A    N
ATOM   4650  HN  CYS A 326     -13.912 -17.977 -24.166  1.00  0.00      A    H
ATOM   4651  CA  CYS A 326     -13.765 -17.343 -22.208  1.00  0.00      A    C
ATOM   4652  HA  CYS A 326     -13.182 -17.550 -21.323  1.00  0.00      A    H
ATOM   4653  CB  CYS A 326     -13.364 -15.896 -22.694  1.00  0.00      A    C
ATOM   4654  HB1 CYS A 326     -12.352 -16.019 -23.135  1.00  0.00      A    H
ATOM   4655  HB2 CYS A 326     -13.997 -15.577 -23.550  1.00  0.00      A    H
ATOM   4656  SG  CYS A 326     -13.216 -14.764 -21.301  1.00  0.00      A    S
ATOM   4657  HG1 CYS A 326     -12.373 -13.892 -21.833  1.00  0.00      A    H
ATOM   4658  C   CYS A 326     -15.289 -17.323 -21.817  1.00  0.00      A    C
ATOM   4659  O   CYS A 326     -16.014 -16.346 -21.955  1.00  0.00      A    O
ATOM   4660  N   LEU A 327     -15.796 -18.447 -21.347  1.00  0.00      A    N
ATOM   4661  HN  LEU A 327     -15.155 -19.184 -21.146  1.00  0.00      A    H
ATOM   4662  CA  LEU A 327     -17.196 -18.522 -20.979  1.00  0.00      A    C
ATOM   4663  HA  LEU A 327     -17.709 -17.854 -21.655  1.00  0.00      A    H
ATOM   4664  CB  LEU A 327     -17.600 -19.945 -21.097  1.00  0.00      A    C
ATOM   4665  HB1 LEU A 327     -17.121 -20.446 -21.965  1.00  0.00      A    H
ATOM   4666  HB2 LEU A 327     -17.414 -20.492 -20.147  1.00  0.00      A    H
ATOM   4667  CG  LEU A 327     -19.055 -20.207 -21.382  1.00  0.00      A    C
ATOM   4668  HG  LEU A 327     -19.006 -21.287 -21.637  1.00  0.00      A    H
ATOM   4669  CD1 LEU A 327     -19.876 -19.821 -20.148  1.00  0.00      A    C
ATOM   4670 HD11 LEU A 327     -20.923 -20.170 -20.277  1.00  0.00      A    H
ATOM   4671 HD12 LEU A 327     -19.506 -20.401 -19.275  1.00  0.00      A    H
ATOM   4672 HD13 LEU A 327     -19.949 -18.714 -20.090  1.00  0.00      A    H
ATOM   4673  CD2 LEU A 327     -19.617 -19.433 -22.565  1.00  0.00      A    C
ATOM   4674 HD21 LEU A 327     -19.376 -18.349 -22.554  1.00  0.00      A    H
ATOM   4675 HD22 LEU A 327     -19.427 -19.913 -23.549  1.00  0.00      A    H
ATOM   4676 HD23 LEU A 327     -20.702 -19.263 -22.396  1.00  0.00      A    H
ATOM   4677  C   LEU A 327     -17.328 -18.054 -19.557  1.00  0.00      A    C
ATOM   4678  O   LEU A 327     -17.256 -18.786 -18.574  1.00  0.00      A    O
ATOM   4679  N   LYS A 328     -17.521 -16.770 -19.327  1.00  0.00      A    N
ATOM   4680  HN  LYS A 328     -17.478 -16.203 -20.146  1.00  0.00      A    H
ATOM   4681  CA  LYS A 328     -17.606 -16.130 -18.005  1.00  0.00      A    C
ATOM   4682  HA  LYS A 328     -17.331 -15.114 -18.246  1.00  0.00      A    H
ATOM   4683  CB  LYS A 328     -19.005 -16.091 -17.428  1.00  0.00      A    C
ATOM   4684  HB1 LYS A 328     -19.431 -17.100 -17.244  1.00  0.00      A    H
ATOM   4685  HB2 LYS A 328     -19.047 -15.530 -16.470  1.00  0.00      A    H
ATOM   4686  CG  LYS A 328     -20.052 -15.399 -18.326  1.00  0.00      A    C
ATOM   4687  HG1 LYS A 328     -19.844 -14.316 -18.467  1.00  0.00      A    H
ATOM   4688  HG2 LYS A 328     -19.993 -15.886 -19.322  1.00  0.00      A    H
ATOM   4689  CD  LYS A 328     -21.569 -15.529 -17.841  1.00  0.00      A    C
ATOM   4690  HD1 LYS A 328     -21.834 -15.038 -16.880  1.00  0.00      A    H
ATOM   4691  HD2 LYS A 328     -22.199 -14.947 -18.547  1.00  0.00      A    H
ATOM   4692  CE  LYS A 328     -21.996 -17.012 -17.713  1.00  0.00      A    C
ATOM   4693  HE1 LYS A 328     -21.700 -17.680 -18.550  1.00  0.00      A    H
ATOM   4694  HE2 LYS A 328     -21.544 -17.374 -16.764  1.00  0.00      A    H
ATOM   4695  NZ  LYS A 328     -23.505 -17.049 -17.681  1.00  0.00      A    N
ATOM   4696  HZ1 LYS A 328     -23.899 -16.618 -18.542  1.00  0.00      A    H
ATOM   4697  HZ2 LYS A 328     -23.752 -18.058 -17.643  1.00  0.00      A    H
ATOM   4698  HZ3 LYS A 328     -23.824 -16.469 -16.879  1.00  0.00      A    H
ATOM   4699  C   LYS A 328     -16.485 -16.450 -16.982  1.00  0.00      A    C
ATOM   4700  O   LYS A 328     -15.251 -16.400 -17.274  1.00  0.00      A    O
ATOM   4701  N   SER A 329     -16.869 -16.806 -15.705  1.00  0.00      A    N
ATOM   4702  HN  SER A 329     -17.801 -17.058 -15.455  1.00  0.00      A    H
ATOM   4703  CA  SER A 329     -15.857 -16.996 -14.690  1.00  0.00      A    C
ATOM   4704  HA  SER A 329     -15.009 -16.337 -14.810  1.00  0.00      A    H
ATOM   4705  CB  SER A 329     -16.445 -16.790 -13.326  1.00  0.00      A    C
ATOM   4706  HB1 SER A 329     -17.071 -15.872 -13.320  1.00  0.00      A    H
ATOM   4707  HB2 SER A 329     -17.147 -17.580 -12.984  1.00  0.00      A    H
ATOM   4708  OG  SER A 329     -15.507 -16.582 -12.298  1.00  0.00      A    O
ATOM   4709  HG1 SER A 329     -15.971 -16.616 -11.459  1.00  0.00      A    H
ATOM   4710  C   SER A 329     -15.402 -18.453 -14.706  1.00  0.00      A    C
ATOM   4711  O   SER A 329     -16.072 -19.455 -14.942  1.00  0.00      A    O
ATOM   4712  N   SER A 330     -14.108 -18.664 -14.301  1.00  0.00      A    N
ATOM   4713  HN  SER A 330     -13.694 -17.845 -13.912  1.00  0.00      A    H
ATOM   4714  CA  SER A 330     -13.504 -19.961 -14.173  1.00  0.00      A    C
ATOM   4715  HA  SER A 330     -14.273 -20.719 -14.188  1.00  0.00      A    H
ATOM   4716  CB  SER A 330     -12.504 -20.181 -15.353  1.00  0.00      A    C
ATOM   4717  HB1 SER A 330     -13.046 -19.821 -16.253  1.00  0.00      A    H
ATOM   4718  HB2 SER A 330     -11.706 -19.423 -15.197  1.00  0.00      A    H
ATOM   4719  OG  SER A 330     -12.144 -21.529 -15.458  1.00  0.00      A    O
ATOM   4720  HG1 SER A 330     -11.549 -21.631 -16.204  1.00  0.00      A    H
ATOM   4721  C   SER A 330     -12.769 -20.080 -12.820  1.00  0.00      A    C
ATOM   4722  O   SER A 330     -13.305 -20.719 -11.933  1.00  0.00      A    O
ATOM   4723  N   GLY A 331     -11.515 -19.568 -12.635  1.00  0.00      A    N
ATOM   4724  HN  GLY A 331     -11.207 -18.950 -13.354  1.00  0.00      A    H
ATOM   4725  CA  GLY A 331     -10.812 -19.433 -11.366  1.00  0.00      A    C
ATOM   4726  HA1 GLY A 331     -10.855 -18.419 -10.995  1.00  0.00      A    H
ATOM   4727  HA2 GLY A 331     -11.247 -20.133 -10.668  1.00  0.00      A    H
ATOM   4728  C   GLY A 331      -9.429 -19.927 -11.548  1.00  0.00      A    C
ATOM   4729  O   GLY A 331      -8.539 -19.542 -10.811  1.00  0.00      A    O
ATOM   4730  N   ASP A 332      -9.230 -20.738 -12.599  1.00  0.00      A    N
ATOM   4731  HN  ASP A 332      -9.981 -20.944 -13.221  1.00  0.00      A    H
ATOM   4732  CA  ASP A 332      -7.899 -21.052 -13.188  1.00  0.00      A    C
ATOM   4733  HA  ASP A 332      -7.160 -20.391 -12.760  1.00  0.00      A    H
ATOM   4734  CB  ASP A 332      -7.602 -22.579 -13.351  1.00  0.00      A    C
ATOM   4735  HB1 ASP A 332      -7.909 -23.095 -12.417  1.00  0.00      A    H
ATOM   4736  HB2 ASP A 332      -8.234 -22.933 -14.194  1.00  0.00      A    H
ATOM   4737  CG  ASP A 332      -6.102 -22.925 -13.478  1.00  0.00      A    C
ATOM   4738  OD1 ASP A 332      -5.740 -24.010 -13.071  1.00  0.00      A    O
ATOM   4739  OD2 ASP A 332      -5.294 -22.044 -13.879  1.00  0.00      A    O
ATOM   4740  C   ASP A 332      -8.086 -20.480 -14.641  1.00  0.00      A    C
ATOM   4741  O   ASP A 332      -9.208 -20.290 -15.077  1.00  0.00      A    O
ATOM   4742  N   TYR A 333      -6.955 -20.440 -15.445  1.00  0.00      A    N
ATOM   4743  HN  TYR A 333      -6.084 -20.813 -15.134  1.00  0.00      A    H
ATOM   4744  CA  TYR A 333      -7.061 -20.037 -16.835  1.00  0.00      A    C
ATOM   4745  HA  TYR A 333      -7.975 -20.368 -17.305  1.00  0.00      A    H
ATOM   4746  CB  TYR A 333      -6.836 -18.503 -16.974  1.00  0.00      A    C
ATOM   4747  HB1 TYR A 333      -6.868 -18.243 -18.054  1.00  0.00      A    H
ATOM   4748  HB2 TYR A 333      -7.619 -17.930 -16.432  1.00  0.00      A    H
ATOM   4749  CG  TYR A 333      -5.448 -18.007 -16.433  1.00  0.00      A    C
ATOM   4750  CD1 TYR A 333      -4.412 -17.784 -17.367  1.00  0.00      A    C
ATOM   4751  HD1 TYR A 333      -4.619 -17.809 -18.427  1.00  0.00      A    H
ATOM   4752  CE1 TYR A 333      -3.153 -17.355 -16.856  1.00  0.00      A    C
ATOM   4753  HE1 TYR A 333      -2.381 -17.085 -17.562  1.00  0.00      A    H
ATOM   4754  CZ  TYR A 333      -2.866 -17.411 -15.545  1.00  0.00      A    C
ATOM   4755  OH  TYR A 333      -1.703 -16.832 -14.995  1.00  0.00      A    O
ATOM   4756  HH  TYR A 333      -1.292 -16.221 -15.611  1.00  0.00      A    H
ATOM   4757  CD2 TYR A 333      -5.147 -18.006 -15.074  1.00  0.00      A    C
ATOM   4758  HD2 TYR A 333      -5.894 -18.249 -14.332  1.00  0.00      A    H
ATOM   4759  CE2 TYR A 333      -3.888 -17.606 -14.606  1.00  0.00      A    C
ATOM   4760  HE2 TYR A 333      -3.699 -17.596 -13.543  1.00  0.00      A    H
ATOM   4761  C   TYR A 333      -5.934 -20.884 -17.495  1.00  0.00      A    C
ATOM   4762  O   TYR A 333      -5.316 -21.783 -16.855  1.00  0.00      A    O
ATOM   4763  N   LEU A 334      -5.561 -20.571 -18.753  1.00  0.00      A    N
ATOM   4764  HN  LEU A 334      -6.106 -19.982 -19.345  1.00  0.00      A    H
ATOM   4765  CA  LEU A 334      -4.407 -21.159 -19.403  1.00  0.00      A    C
ATOM   4766  HA  LEU A 334      -4.255 -22.197 -19.145  1.00  0.00      A    H
ATOM   4767  CB  LEU A 334      -4.585 -20.966 -20.926  1.00  0.00      A    C
ATOM   4768  HB1 LEU A 334      -5.083 -19.976 -21.005  1.00  0.00      A    H
ATOM   4769  HB2 LEU A 334      -3.678 -20.951 -21.567  1.00  0.00      A    H
ATOM   4770  CG  LEU A 334      -5.452 -22.025 -21.598  1.00  0.00      A    C
ATOM   4771  HG  LEU A 334      -6.187 -22.331 -20.822  1.00  0.00      A    H
ATOM   4772  CD1 LEU A 334      -6.329 -21.527 -22.735  1.00  0.00      A    C
ATOM   4773 HD11 LEU A 334      -7.096 -22.323 -22.845  1.00  0.00      A    H
ATOM   4774 HD12 LEU A 334      -6.778 -20.572 -22.386  1.00  0.00      A    H
ATOM   4775 HD13 LEU A 334      -5.765 -21.331 -23.672  1.00  0.00      A    H
ATOM   4776  CD2 LEU A 334      -4.773 -23.325 -21.959  1.00  0.00      A    C
ATOM   4777 HD21 LEU A 334      -4.388 -23.180 -22.992  1.00  0.00      A    H
ATOM   4778 HD22 LEU A 334      -3.909 -23.553 -21.299  1.00  0.00      A    H
ATOM   4779 HD23 LEU A 334      -5.505 -24.158 -22.026  1.00  0.00      A    H
ATOM   4780  C   LEU A 334      -3.081 -20.627 -18.967  1.00  0.00      A    C
ATOM   4781  O   LEU A 334      -2.823 -20.790 -17.794  1.00  0.00      A    O
ATOM   4782  N   GLY A 335      -2.290 -19.930 -19.810  1.00  0.00      A    N
ATOM   4783  HN  GLY A 335      -2.404 -19.707 -20.775  1.00  0.00      A    H
ATOM   4784  CA  GLY A 335      -0.965 -19.341 -19.432  1.00  0.00      A    C
ATOM   4785  HA1 GLY A 335      -0.420 -19.020 -20.307  1.00  0.00      A    H
ATOM   4786  HA2 GLY A 335      -1.156 -18.547 -18.725  1.00  0.00      A    H
ATOM   4787  C   GLY A 335      -0.072 -20.348 -18.768  1.00  0.00      A    C
ATOM   4788  O   GLY A 335       0.472 -20.200 -17.646  1.00  0.00      A    O
ATOM   4789  N   VAL A 336       0.241 -21.476 -19.384  1.00  0.00      A    N
ATOM   4790  HN  VAL A 336      -0.056 -21.518 -20.334  1.00  0.00      A    H
ATOM   4791  CA  VAL A 336       0.996 -22.593 -18.830  1.00  0.00      A    C
ATOM   4792  HA  VAL A 336       0.680 -22.838 -17.827  1.00  0.00      A    H
ATOM   4793  CB  VAL A 336       0.790 -23.965 -19.566  1.00  0.00      A    C
ATOM   4794  HB  VAL A 336       1.347 -24.667 -18.909  1.00  0.00      A    H
ATOM   4795  CG1 VAL A 336      -0.670 -24.344 -19.603  1.00  0.00      A    C
ATOM   4796 HG11 VAL A 336      -1.183 -23.519 -20.142  1.00  0.00      A    H
ATOM   4797 HG12 VAL A 336      -0.735 -25.288 -20.186  1.00  0.00      A    H
ATOM   4798 HG13 VAL A 336      -1.025 -24.451 -18.556  1.00  0.00      A    H
ATOM   4799  CG2 VAL A 336       1.361 -24.064 -21.004  1.00  0.00      A    C
ATOM   4800 HG21 VAL A 336       1.183 -25.096 -21.375  1.00  0.00      A    H
ATOM   4801 HG22 VAL A 336       1.041 -23.236 -21.673  1.00  0.00      A    H
ATOM   4802 HG23 VAL A 336       2.455 -23.868 -21.011  1.00  0.00      A    H
ATOM   4803  C   VAL A 336       2.481 -22.226 -18.718  1.00  0.00      A    C
ATOM   4804  O   VAL A 336       3.201 -22.614 -17.778  1.00  0.00      A    O
ATOM   4805  N   GLU A 337       3.010 -21.374 -19.699  1.00  0.00      A    N
ATOM   4806  HN  GLU A 337       2.405 -21.124 -20.451  1.00  0.00      A    H
ATOM   4807  CA  GLU A 337       4.334 -20.787 -19.634  1.00  0.00      A    C
ATOM   4808  HA  GLU A 337       5.096 -21.550 -19.582  1.00  0.00      A    H
ATOM   4809  CB  GLU A 337       4.721 -19.946 -20.833  1.00  0.00      A    C
ATOM   4810  HB1 GLU A 337       4.084 -19.045 -20.962  1.00  0.00      A    H
ATOM   4811  HB2 GLU A 337       5.645 -19.390 -20.567  1.00  0.00      A    H
ATOM   4812  CG  GLU A 337       4.853 -20.675 -22.192  1.00  0.00      A    C
ATOM   4813  HG1 GLU A 337       3.926 -21.189 -22.522  1.00  0.00      A    H
ATOM   4814  HG2 GLU A 337       5.146 -19.954 -22.986  1.00  0.00      A    H
ATOM   4815  CD  GLU A 337       5.898 -21.800 -22.247  1.00  0.00      A    C
ATOM   4816  OE1 GLU A 337       5.578 -22.929 -22.721  1.00  0.00      A    O
ATOM   4817  OE2 GLU A 337       7.128 -21.637 -21.859  1.00  0.00      A    O
ATOM   4818  C   GLU A 337       4.592 -19.939 -18.420  1.00  0.00      A    C
ATOM   4819  O   GLU A 337       5.700 -20.016 -17.809  1.00  0.00      A    O
ATOM   4820  N   ALA A 338       3.626 -19.126 -17.992  1.00  0.00      A    N
ATOM   4821  HN  ALA A 338       2.825 -19.060 -18.583  1.00  0.00      A    H
ATOM   4822  CA  ALA A 338       3.764 -18.322 -16.789  1.00  0.00      A    C
ATOM   4823  HA  ALA A 338       4.587 -17.654 -16.997  1.00  0.00      A    H
ATOM   4824  CB  ALA A 338       2.512 -17.412 -16.494  1.00  0.00      A    C
ATOM   4825  HB1 ALA A 338       2.743 -16.692 -15.680  1.00  0.00      A    H
ATOM   4826  HB2 ALA A 338       2.395 -16.810 -17.420  1.00  0.00      A    H
ATOM   4827  HB3 ALA A 338       1.619 -18.070 -16.439  1.00  0.00      A    H
ATOM   4828  C   ALA A 338       4.023 -19.138 -15.526  1.00  0.00      A    C
ATOM   4829  O   ALA A 338       4.894 -18.865 -14.690  1.00  0.00      A    O
ATOM   4830  N   LYS A 339       3.339 -20.296 -15.484  1.00  0.00      A    N
ATOM   4831  HN  LYS A 339       2.759 -20.574 -16.246  1.00  0.00      A    H
ATOM   4832  CA  LYS A 339       3.315 -21.277 -14.381  1.00  0.00      A    C
ATOM   4833  HA  LYS A 339       3.261 -20.854 -13.389  1.00  0.00      A    H
ATOM   4834  CB  LYS A 339       1.964 -21.992 -14.536  1.00  0.00      A    C
ATOM   4835  HB1 LYS A 339       1.905 -22.422 -15.559  1.00  0.00      A    H
ATOM   4836  HB2 LYS A 339       2.059 -22.949 -13.981  1.00  0.00      A    H
ATOM   4837  CG  LYS A 339       0.704 -21.175 -14.296  1.00  0.00      A    C
ATOM   4838  HG1 LYS A 339       0.612 -20.887 -13.227  1.00  0.00      A    H
ATOM   4839  HG2 LYS A 339       0.697 -20.159 -14.744  1.00  0.00      A    H
ATOM   4840  CD  LYS A 339      -0.548 -22.001 -14.788  1.00  0.00      A    C
ATOM   4841  HD1 LYS A 339      -0.323 -22.253 -15.846  1.00  0.00      A    H
ATOM   4842  HD2 LYS A 339      -0.541 -23.021 -14.346  1.00  0.00      A    H
ATOM   4843  CE  LYS A 339      -1.899 -21.390 -14.480  1.00  0.00      A    C
ATOM   4844  HE1 LYS A 339      -2.126 -21.596 -13.412  1.00  0.00      A    H
ATOM   4845  HE2 LYS A 339      -1.914 -20.323 -14.789  1.00  0.00      A    H
ATOM   4846  NZ  LYS A 339      -3.059 -22.022 -15.256  1.00  0.00      A    N
ATOM   4847  HZ1 LYS A 339      -2.984 -23.056 -15.339  1.00  0.00      A    H
ATOM   4848  HZ2 LYS A 339      -3.954 -21.791 -14.779  1.00  0.00      A    H
ATOM   4849  HZ3 LYS A 339      -3.061 -21.708 -16.247  1.00  0.00      A    H
ATOM   4850  C   LYS A 339       4.515 -22.214 -14.416  1.00  0.00      A    C
ATOM   4851  O   LYS A 339       5.004 -22.739 -13.435  1.00  0.00      A    O
ATOM   4852  N   LYS A 340       5.014 -22.395 -15.628  1.00  0.00      A    N
ATOM   4853  HN  LYS A 340       4.493 -22.033 -16.397  1.00  0.00      A    H
ATOM   4854  CA  LYS A 340       6.261 -23.078 -15.923  1.00  0.00      A    C
ATOM   4855  HA  LYS A 340       6.380 -24.042 -15.451  1.00  0.00      A    H
ATOM   4856  CB  LYS A 340       6.554 -23.226 -17.413  1.00  0.00      A    C
ATOM   4857  HB1 LYS A 340       6.301 -22.329 -18.017  1.00  0.00      A    H
ATOM   4858  HB2 LYS A 340       7.603 -23.562 -17.551  1.00  0.00      A    H
ATOM   4859  CG  LYS A 340       5.822 -24.430 -18.035  1.00  0.00      A    C
ATOM   4860  HG1 LYS A 340       6.142 -25.445 -17.718  1.00  0.00      A    H
ATOM   4861  HG2 LYS A 340       4.759 -24.335 -17.728  1.00  0.00      A    H
ATOM   4862  CD  LYS A 340       6.003 -24.502 -19.588  1.00  0.00      A    C
ATOM   4863  HD1 LYS A 340       5.875 -23.467 -19.970  1.00  0.00      A    H
ATOM   4864  HD2 LYS A 340       7.073 -24.695 -19.814  1.00  0.00      A    H
ATOM   4865  CE  LYS A 340       5.057 -25.418 -20.347  1.00  0.00      A    C
ATOM   4866  HE1 LYS A 340       5.002 -26.424 -19.880  1.00  0.00      A    H
ATOM   4867  HE2 LYS A 340       4.043 -24.963 -20.349  1.00  0.00      A    H
ATOM   4868  NZ  LYS A 340       5.470 -25.497 -21.771  1.00  0.00      A    N
ATOM   4869  HZ1 LYS A 340       6.473 -25.750 -21.881  1.00  0.00      A    H
ATOM   4870  HZ2 LYS A 340       4.864 -26.172 -22.280  1.00  0.00      A    H
ATOM   4871  HZ3 LYS A 340       5.403 -24.601 -22.296  1.00  0.00      A    H
ATOM   4872  C   LYS A 340       7.396 -22.327 -15.270  1.00  0.00      A    C
ATOM   4873  O   LYS A 340       8.228 -22.826 -14.540  1.00  0.00      A    O
ATOM   4874  N   ARG A 341       7.490 -21.029 -15.521  1.00  0.00      A    N
ATOM   4875  HN  ARG A 341       6.797 -20.602 -16.097  1.00  0.00      A    H
ATOM   4876  CA  ARG A 341       8.416 -20.134 -14.849  1.00  0.00      A    C
ATOM   4877  HA  ARG A 341       9.441 -20.434 -15.009  1.00  0.00      A    H
ATOM   4878  CB  ARG A 341       8.319 -18.719 -15.502  1.00  0.00      A    C
ATOM   4879  HB1 ARG A 341       7.281 -18.334 -15.413  1.00  0.00      A    H
ATOM   4880  HB2 ARG A 341       8.868 -17.981 -14.878  1.00  0.00      A    H
ATOM   4881  CG  ARG A 341       8.746 -18.816 -16.983  1.00  0.00      A    C
ATOM   4882  HG1 ARG A 341       9.837 -19.028 -17.018  1.00  0.00      A    H
ATOM   4883  HG2 ARG A 341       8.257 -19.615 -17.581  1.00  0.00      A    H
ATOM   4884  CD  ARG A 341       8.594 -17.477 -17.667  1.00  0.00      A    C
ATOM   4885  HD1 ARG A 341       7.527 -17.216 -17.502  1.00  0.00      A    H
ATOM   4886  HD2 ARG A 341       9.202 -16.665 -17.214  1.00  0.00      A    H
ATOM   4887  NE  ARG A 341       8.812 -17.587 -19.131  1.00  0.00      A    N
ATOM   4888  HE  ARG A 341       9.373 -18.363 -19.422  1.00  0.00      A    H
ATOM   4889  CZ  ARG A 341       8.445 -16.645 -19.968  1.00  0.00      A    C
ATOM   4890  NH1 ARG A 341       7.877 -15.496 -19.616  1.00  0.00      A    N
ATOM   4891 HH11 ARG A 341       7.875 -15.315 -18.633  1.00  0.00      A    H
ATOM   4892 HH12 ARG A 341       7.865 -14.785 -20.319  1.00  0.00      A    H
ATOM   4893  NH2 ARG A 341       8.856 -16.861 -21.178  1.00  0.00      A    N
ATOM   4894 HH21 ARG A 341       9.084 -17.802 -21.429  1.00  0.00      A    H
ATOM   4895 HH22 ARG A 341       8.428 -16.426 -21.971  1.00  0.00      A    H
ATOM   4896  C   ARG A 341       8.413 -20.051 -13.360  1.00  0.00      A    C
ATOM   4897  O   ARG A 341       9.414 -20.076 -12.616  1.00  0.00      A    O
ATOM   4898  N   LYS A 342       7.189 -20.053 -12.826  1.00  0.00      A    N
ATOM   4899  HN  LYS A 342       6.387 -20.038 -13.419  1.00  0.00      A    H
ATOM   4900  CA  LYS A 342       6.878 -20.023 -11.371  1.00  0.00      A    C
ATOM   4901  HA  LYS A 342       7.566 -19.329 -10.912  1.00  0.00      A    H
ATOM   4902  CB  LYS A 342       5.398 -19.700 -11.114  1.00  0.00      A    C
ATOM   4903  HB1 LYS A 342       4.771 -20.210 -11.876  1.00  0.00      A    H
ATOM   4904  HB2 LYS A 342       5.045 -19.994 -10.103  1.00  0.00      A    H
ATOM   4905  CG  LYS A 342       5.171 -18.169 -11.337  1.00  0.00      A    C
ATOM   4906  HG1 LYS A 342       5.972 -17.710 -10.720  1.00  0.00      A    H
ATOM   4907  HG2 LYS A 342       5.363 -17.973 -12.414  1.00  0.00      A    H
ATOM   4908  CD  LYS A 342       3.737 -17.731 -10.941  1.00  0.00      A    C
ATOM   4909  HD1 LYS A 342       3.095 -18.316 -11.634  1.00  0.00      A    H
ATOM   4910  HD2 LYS A 342       3.600 -18.102  -9.903  1.00  0.00      A    H
ATOM   4911  CE  LYS A 342       3.479 -16.233 -11.099  1.00  0.00      A    C
ATOM   4912  HE1 LYS A 342       3.870 -15.604 -10.271  1.00  0.00      A    H
ATOM   4913  HE2 LYS A 342       3.875 -15.889 -12.079  1.00  0.00      A    H
ATOM   4914  NZ  LYS A 342       2.034 -15.887 -11.159  1.00  0.00      A    N
ATOM   4915  HZ1 LYS A 342       1.567 -16.261 -12.010  1.00  0.00      A    H
ATOM   4916  HZ2 LYS A 342       1.543 -16.420 -10.413  1.00  0.00      A    H
ATOM   4917  HZ3 LYS A 342       1.941 -14.870 -10.961  1.00  0.00      A    H
ATOM   4918  C   LYS A 342       7.273 -21.387 -10.822  1.00  0.00      A    C
ATOM   4919  O   LYS A 342       7.497 -22.314 -11.533  1.00  0.00      A    O
ATOM   4920  N   TRP A 343       7.563 -21.486  -9.494  1.00  0.00      A    N
ATOM   4921  HN  TRP A 343       7.255 -20.701  -8.963  1.00  0.00      A    H
ATOM   4922  CA  TRP A 343       8.249 -22.559  -8.909  1.00  0.00      A    C
ATOM   4923  HA  TRP A 343       8.815 -23.047  -9.689  1.00  0.00      A    H
ATOM   4924  CB  TRP A 343       9.219 -22.008  -7.836  1.00  0.00      A    C
ATOM   4925  HB1 TRP A 343       8.664 -21.324  -7.160  1.00  0.00      A    H
ATOM   4926  HB2 TRP A 343       9.656 -22.914  -7.365  1.00  0.00      A    H
ATOM   4927  CG  TRP A 343      10.427 -21.255  -8.329  1.00  0.00      A    C
ATOM   4928  CD1 TRP A 343      10.642 -20.722  -9.555  1.00  0.00      A    C
ATOM   4929  HD1 TRP A 343       9.909 -20.835 -10.340  1.00  0.00      A    H
ATOM   4930  NE1 TRP A 343      11.945 -20.351  -9.681  1.00  0.00      A    N
ATOM   4931  HE1 TRP A 343      12.278 -20.154 -10.577  1.00  0.00      A    H
ATOM   4932  CE2 TRP A 343      12.538 -20.430  -8.423  1.00  0.00      A    C
ATOM   4933  CD2 TRP A 343      11.662 -20.994  -7.541  1.00  0.00      A    C
ATOM   4934  CE3 TRP A 343      12.034 -21.366  -6.268  1.00  0.00      A    C
ATOM   4935  HE3 TRP A 343      11.352 -21.764  -5.531  1.00  0.00      A    H
ATOM   4936  CZ3 TRP A 343      13.244 -20.945  -5.815  1.00  0.00      A    C
ATOM   4937  HZ3 TRP A 343      13.509 -21.276  -4.822  1.00  0.00      A    H
ATOM   4938  CZ2 TRP A 343      13.909 -20.083  -7.995  1.00  0.00      A    C
ATOM   4939  HZ2 TRP A 343      14.641 -19.655  -8.663  1.00  0.00      A    H
ATOM   4940  CH2 TRP A 343      14.212 -20.326  -6.616  1.00  0.00      A    C
ATOM   4941  HH2 TRP A 343      15.071 -19.936  -6.090  1.00  0.00      A    H
ATOM   4942  C   TRP A 343       7.374 -23.643  -8.312  1.00  0.00      A    C
ATOM   4943  O   TRP A 343       7.872 -24.658  -7.802  1.00  0.00      A    O
ATOM   4944  N   ALA A 344       6.009 -23.580  -8.463  1.00  0.00      A    N
ATOM   4945  HN  ALA A 344       5.526 -22.898  -9.007  1.00  0.00      A    H
ATOM   4946  CA  ALA A 344       5.182 -24.597  -8.018  1.00  0.00      A    C
ATOM   4947  HA  ALA A 344       5.617 -25.091  -7.162  1.00  0.00      A    H
ATOM   4948  CB  ALA A 344       3.771 -24.085  -7.488  1.00  0.00      A    C
ATOM   4949  HB1 ALA A 344       3.885 -23.327  -6.684  1.00  0.00      A    H
ATOM   4950  HB2 ALA A 344       3.224 -23.594  -8.321  1.00  0.00      A    H
ATOM   4951  HB3 ALA A 344       3.115 -24.890  -7.092  1.00  0.00      A    H
ATOM   4952  C   ALA A 344       5.002 -25.752  -9.077  1.00  0.00      A    C
ATOM   4953  O   ALA A 344       3.966 -25.847  -9.690  1.00  0.00      A    O
ATOM   4954  N   ASN A 345       6.057 -26.560  -9.304  1.00  0.00      A    N
ATOM   4955  HN  ASN A 345       6.905 -26.377  -8.812  1.00  0.00      A    H
ATOM   4956  CA  ASN A 345       6.139 -27.651 -10.269  1.00  0.00      A    C
ATOM   4957  HA  ASN A 345       5.315 -27.519 -10.954  1.00  0.00      A    H
ATOM   4958  CB  ASN A 345       7.524 -27.665 -10.962  1.00  0.00      A    C
ATOM   4959  HB1 ASN A 345       7.645 -28.540 -11.636  1.00  0.00      A    H
ATOM   4960  HB2 ASN A 345       7.618 -26.715 -11.529  1.00  0.00      A    H
ATOM   4961  CG  ASN A 345       8.755 -27.661 -10.114  1.00  0.00      A    C
ATOM   4962  OD1 ASN A 345       9.303 -28.670  -9.682  1.00  0.00      A    O
ATOM   4963  ND2 ASN A 345       9.213 -26.498  -9.728  1.00  0.00      A    N
ATOM   4964 HD21 ASN A 345       9.996 -26.503  -9.106  1.00  0.00      A    H
ATOM   4965 HD22 ASN A 345       8.944 -25.592 -10.054  1.00  0.00      A    H
ATOM   4966  C   ASN A 345       5.961 -29.019  -9.592  1.00  0.00      A    C
ATOM   4967  O   ASN A 345       5.975 -29.177  -8.362  1.00  0.00      A    O
ATOM   4968  N   ARG A 346       5.864 -30.064 -10.355  1.00  0.00      A    N
ATOM   4969  HN  ARG A 346       5.807 -30.003 -11.348  1.00  0.00      A    H
ATOM   4970  CA  ARG A 346       5.768 -31.401  -9.753  1.00  0.00      A    C
ATOM   4971  HA  ARG A 346       5.849 -31.288  -8.682  1.00  0.00      A    H
ATOM   4972  CB  ARG A 346       4.421 -32.112 -10.104  1.00  0.00      A    C
ATOM   4973  HB1 ARG A 346       4.330 -32.213 -11.206  1.00  0.00      A    H
ATOM   4974  HB2 ARG A 346       4.368 -33.143  -9.694  1.00  0.00      A    H
ATOM   4975  CG  ARG A 346       3.214 -31.264  -9.590  1.00  0.00      A    C
ATOM   4976  HG1 ARG A 346       3.403 -30.342 -10.180  1.00  0.00      A    H
ATOM   4977  HG2 ARG A 346       2.264 -31.723  -9.936  1.00  0.00      A    H
ATOM   4978  CD  ARG A 346       3.022 -30.936  -8.118  1.00  0.00      A    C
ATOM   4979  HD1 ARG A 346       2.663 -31.854  -7.606  1.00  0.00      A    H
ATOM   4980  HD2 ARG A 346       3.987 -30.756  -7.598  1.00  0.00      A    H
ATOM   4981  NE  ARG A 346       2.053 -29.740  -7.843  1.00  0.00      A    N
ATOM   4982  HE  ARG A 346       1.118 -29.599  -8.169  1.00  0.00      A    H
ATOM   4983  CZ  ARG A 346       2.467 -28.691  -7.142  1.00  0.00      A    C
ATOM   4984  NH1 ARG A 346       3.716 -28.562  -6.668  1.00  0.00      A    N
ATOM   4985 HH11 ARG A 346       4.395 -29.285  -6.797  1.00  0.00      A    H
ATOM   4986 HH12 ARG A 346       3.969 -27.780  -6.099  1.00  0.00      A    H
ATOM   4987  NH2 ARG A 346       1.608 -27.689  -6.969  1.00  0.00      A    N
ATOM   4988 HH21 ARG A 346       0.669 -27.704  -7.312  1.00  0.00      A    H
ATOM   4989 HH22 ARG A 346       1.909 -26.892  -6.444  1.00  0.00      A    H
ATOM   4990  C   ARG A 346       6.912 -32.243 -10.253  1.00  0.00      A    C
ATOM   4991  O   ARG A 346       6.728 -33.402 -10.645  1.00  0.00      A    O
ATOM   4992  N   LYS A 347       8.162 -31.778 -10.216  1.00  0.00      A    N
ATOM   4993  HN  LYS A 347       8.349 -30.857  -9.885  1.00  0.00      A    H
ATOM   4994  CA  LYS A 347       9.319 -32.603 -10.629  1.00  0.00      A    C
ATOM   4995  HA  LYS A 347       9.011 -33.184 -11.485  1.00  0.00      A    H
ATOM   4996  CB  LYS A 347      10.491 -31.671 -11.024  1.00  0.00      A    C
ATOM   4997  HB1 LYS A 347      10.616 -30.950 -10.189  1.00  0.00      A    H
ATOM   4998  HB2 LYS A 347      11.382 -32.281 -11.285  1.00  0.00      A    H
ATOM   4999  CG  LYS A 347      10.170 -30.810 -12.252  1.00  0.00      A    C
ATOM   5000  HG1 LYS A 347       9.915 -31.567 -13.024  1.00  0.00      A    H
ATOM   5001  HG2 LYS A 347       9.268 -30.203 -12.022  1.00  0.00      A    H
ATOM   5002  CD  LYS A 347      11.245 -29.820 -12.730  1.00  0.00      A    C
ATOM   5003  HD1 LYS A 347      11.781 -29.262 -11.933  1.00  0.00      A    H
ATOM   5004  HD2 LYS A 347      12.004 -30.483 -13.198  1.00  0.00      A    H
ATOM   5005  CE  LYS A 347      10.753 -28.734 -13.688  1.00  0.00      A    C
ATOM   5006  HE1 LYS A 347      10.190 -27.859 -13.298  1.00  0.00      A    H
ATOM   5007  HE2 LYS A 347      11.677 -28.255 -14.079  1.00  0.00      A    H
ATOM   5008  NZ  LYS A 347       9.994 -29.369 -14.758  1.00  0.00      A    N
ATOM   5009  HZ1 LYS A 347       9.770 -28.751 -15.564  1.00  0.00      A    H
ATOM   5010  HZ2 LYS A 347      10.507 -30.148 -15.220  1.00  0.00      A    H
ATOM   5011  HZ3 LYS A 347       9.092 -29.737 -14.395  1.00  0.00      A    H
ATOM   5012  C   LYS A 347       9.805 -33.538  -9.463  1.00  0.00      A    C
ATOM   5013  O   LYS A 347      10.976 -33.366  -8.995  1.00  0.00      A    O
ATOM   5014  N   LEU A 348       8.956 -34.475  -8.994  1.00  0.00      A    N
ATOM   5015  HN  LEU A 348       8.048 -34.536  -9.400  1.00  0.00      A    H
ATOM   5016  CA  LEU A 348       9.416 -35.590  -8.225  1.00  0.00      A    C
ATOM   5017  HA  LEU A 348      10.455 -35.834  -8.386  1.00  0.00      A    H
ATOM   5018  CB  LEU A 348       9.097 -35.208  -6.734  1.00  0.00      A    C
ATOM   5019  HB1 LEU A 348       9.728 -34.326  -6.490  1.00  0.00      A    H
ATOM   5020  HB2 LEU A 348       8.028 -34.949  -6.577  1.00  0.00      A    H
ATOM   5021  CG  LEU A 348       9.288 -36.382  -5.719  1.00  0.00      A    C
ATOM   5022  HG  LEU A 348       8.698 -37.234  -6.117  1.00  0.00      A    H
ATOM   5023  CD1 LEU A 348      10.735 -36.699  -5.485  1.00  0.00      A    C
ATOM   5024 HD11 LEU A 348      11.239 -35.897  -4.906  1.00  0.00      A    H
ATOM   5025 HD12 LEU A 348      10.798 -37.725  -5.062  1.00  0.00      A    H
ATOM   5026 HD13 LEU A 348      11.390 -36.640  -6.381  1.00  0.00      A    H
ATOM   5027  CD2 LEU A 348       8.681 -36.063  -4.292  1.00  0.00      A    C
ATOM   5028 HD21 LEU A 348       8.990 -36.736  -3.464  1.00  0.00      A    H
ATOM   5029 HD22 LEU A 348       8.971 -35.026  -4.016  1.00  0.00      A    H
ATOM   5030 HD23 LEU A 348       7.579 -36.107  -4.430  1.00  0.00      A    H
ATOM   5031  C   LEU A 348       8.591 -36.774  -8.798  1.00  0.00      A    C
ATOM   5032  O   LEU A 348       7.399 -36.802  -8.389  1.00  0.00      A    O
ATOM   5033  N   PRO A 349       8.989 -37.486  -9.890  1.00  0.00      A    N
ATOM   5034  CD  PRO A 349      10.054 -37.058 -10.742  1.00  0.00      A    C
ATOM   5035  HD1 PRO A 349      11.041 -37.019 -10.234  1.00  0.00      A    H
ATOM   5036  HD2 PRO A 349       9.916 -36.053 -11.196  1.00  0.00      A    H
ATOM   5037  CA  PRO A 349       8.067 -38.370 -10.590  1.00  0.00      A    C
ATOM   5038  HA  PRO A 349       7.025 -38.145 -10.419  1.00  0.00      A    H
ATOM   5039  CB  PRO A 349       8.560 -38.315 -12.048  1.00  0.00      A    C
ATOM   5040  HB1 PRO A 349       8.342 -39.174 -12.718  1.00  0.00      A    H
ATOM   5041  HB2 PRO A 349       8.065 -37.407 -12.453  1.00  0.00      A    H
ATOM   5042  CG  PRO A 349      10.046 -38.092 -11.876  1.00  0.00      A    C
ATOM   5043  HG1 PRO A 349      10.469 -38.993 -11.382  1.00  0.00      A    H
ATOM   5044  HG2 PRO A 349      10.490 -37.735 -12.829  1.00  0.00      A    H
ATOM   5045  C   PRO A 349       8.270 -39.803 -10.109  1.00  0.00      A    C
ATOM   5046  O   PRO A 349       9.085 -40.049  -9.257  1.00  0.00      A    O
ATOM   5047  N   TRP A 350       7.397 -40.759 -10.477  1.00  0.00      A    N
ATOM   5048  HN  TRP A 350       6.762 -40.550 -11.216  1.00  0.00      A    H
ATOM   5049  CA  TRP A 350       7.358 -42.095  -9.867  1.00  0.00      A    C
ATOM   5050  HA  TRP A 350       8.285 -42.305  -9.356  1.00  0.00      A    H
ATOM   5051  CB  TRP A 350       6.089 -42.335  -9.013  1.00  0.00      A    C
ATOM   5052  HB1 TRP A 350       5.176 -42.419  -9.641  1.00  0.00      A    H
ATOM   5053  HB2 TRP A 350       6.235 -43.319  -8.519  1.00  0.00      A    H
ATOM   5054  CG  TRP A 350       5.900 -41.209  -7.974  1.00  0.00      A    C
ATOM   5055  CD1 TRP A 350       4.943 -40.240  -7.933  1.00  0.00      A    C
ATOM   5056  HD1 TRP A 350       4.148 -40.190  -8.662  1.00  0.00      A    H
ATOM   5057  NE1 TRP A 350       5.144 -39.476  -6.719  1.00  0.00      A    N
ATOM   5058  HE1 TRP A 350       4.804 -38.590  -6.494  1.00  0.00      A    H
ATOM   5059  CE2 TRP A 350       6.349 -39.870  -6.205  1.00  0.00      A    C
ATOM   5060  CD2 TRP A 350       6.855 -40.939  -6.932  1.00  0.00      A    C
ATOM   5061  CE3 TRP A 350       8.081 -41.484  -6.620  1.00  0.00      A    C
ATOM   5062  HE3 TRP A 350       8.470 -42.412  -7.014  1.00  0.00      A    H
[truncated: 33,501 more chars]
