# Supplementary material for: Sequence comparison, molecular modeling, and network analysis predict structural diversity in cysteine proteases from the Cape sundew, Drosera capensis
Source: Comput Struct Biotechnol J. 2016 Jun 14;14:271–82. doi: 10.1016/j.csbj.2016.05.003 (PMC4949590; doi:10.1016/j.csbj.2016.05.003)
Supplement: Supplementary file 4 [file mmc4.zip › Rosetta_mature/DCAP_7518_nogranulin_mature_m1.pdb]

CRYST1   55.277   91.749   55.507  90.00  90.00  90.00 P 1           1
ATOM      1  N   MET A   1     -17.615  -2.816  14.688  1.00  0.00      A    N
ATOM      2  HT1 MET A   1     -17.557  -2.110  15.449  1.00  0.00      A    H
ATOM      3  HT2 MET A   1     -17.791  -3.741  15.130  1.00  0.00      A    H
ATOM      4  HT3 MET A   1     -18.447  -2.747  14.068  1.00  0.00      A    H
ATOM      5  CA  MET A   1     -16.362  -2.944  13.889  1.00  0.00      A    C
ATOM      6  HA  MET A   1     -15.492  -3.052  14.519  1.00  0.00      A    H
ATOM      7  CB  MET A   1     -16.523  -4.070  12.821  1.00  0.00      A    C
ATOM      8  HB1 MET A   1     -16.653  -5.052  13.324  1.00  0.00      A    H
ATOM      9  HB2 MET A   1     -17.447  -3.857  12.242  1.00  0.00      A    H
ATOM     10  CG  MET A   1     -15.267  -4.181  11.888  1.00  0.00      A    C
ATOM     11  HG1 MET A   1     -15.460  -5.119  11.324  1.00  0.00      A    H
ATOM     12  HG2 MET A   1     -15.156  -3.424  11.083  1.00  0.00      A    H
ATOM     13  SD  MET A   1     -13.707  -4.319  12.818  1.00  0.00      A    S
ATOM     14  CE  MET A   1     -12.766  -4.377  11.227  1.00  0.00      A    C
ATOM     15  HE1 MET A   1     -13.092  -3.606  10.496  1.00  0.00      A    H
ATOM     16  HE2 MET A   1     -11.731  -4.077  11.497  1.00  0.00      A    H
ATOM     17  HE3 MET A   1     -12.920  -5.326  10.671  1.00  0.00      A    H
ATOM     18  C   MET A   1     -16.099  -1.599  13.133  1.00  0.00      A    C
ATOM     19  O   MET A   1     -16.931  -1.279  12.347  1.00  0.00      A    O
ATOM     20  N   ARG A   2     -14.874  -0.984  13.273  1.00  0.00      A    N
ATOM     21  HN  ARG A   2     -14.242  -1.481  13.863  1.00  0.00      A    H
ATOM     22  CA  ARG A   2     -14.510   0.219  12.626  1.00  0.00      A    C
ATOM     23  HA  ARG A   2     -15.385   0.846  12.708  1.00  0.00      A    H
ATOM     24  CB  ARG A   2     -13.264   0.860  13.243  1.00  0.00      A    C
ATOM     25  HB1 ARG A   2     -12.722  -0.027  13.635  1.00  0.00      A    H
ATOM     26  HB2 ARG A   2     -12.674   1.513  12.565  1.00  0.00      A    H
ATOM     27  CG  ARG A   2     -13.526   1.777  14.491  1.00  0.00      A    C
ATOM     28  HG1 ARG A   2     -14.141   1.213  15.224  1.00  0.00      A    H
ATOM     29  HG2 ARG A   2     -12.615   1.895  15.115  1.00  0.00      A    H
ATOM     30  CD  ARG A   2     -14.230   3.085  14.117  1.00  0.00      A    C
ATOM     31  HD1 ARG A   2     -14.958   3.112  13.278  1.00  0.00      A    H
ATOM     32  HD2 ARG A   2     -14.754   3.580  14.963  1.00  0.00      A    H
ATOM     33  NE  ARG A   2     -13.098   3.966  13.619  1.00  0.00      A    N
ATOM     34  HE  ARG A   2     -12.219   3.997  14.094  1.00  0.00      A    H
ATOM     35  CZ  ARG A   2     -12.902   4.371  12.377  1.00  0.00      A    C
ATOM     36  NH1 ARG A   2     -13.797   4.160  11.374  1.00  0.00      A    N
ATOM     37 HH11 ARG A   2     -14.585   3.566  11.537  1.00  0.00      A    H
ATOM     38 HH12 ARG A   2     -13.491   4.557  10.509  1.00  0.00      A    H
ATOM     39  NH2 ARG A   2     -11.827   5.112  12.117  1.00  0.00      A    N
ATOM     40 HH21 ARG A   2     -11.068   5.044  12.764  1.00  0.00      A    H
ATOM     41 HH22 ARG A   2     -11.584   5.176  11.149  1.00  0.00      A    H
ATOM     42  C   ARG A   2     -14.135  -0.071  11.227  1.00  0.00      A    C
ATOM     43  O   ARG A   2     -13.385  -0.952  10.930  1.00  0.00      A    O
ATOM     44  N   SER A   3     -14.515   0.793  10.304  1.00  0.00      A    N
ATOM     45  HN  SER A   3     -15.022   1.609  10.570  1.00  0.00      A    H
ATOM     46  CA  SER A   3     -14.248   0.642   8.884  1.00  0.00      A    C
ATOM     47  HA  SER A   3     -14.393  -0.400   8.638  1.00  0.00      A    H
ATOM     48  CB  SER A   3     -15.108   1.402   7.957  1.00  0.00      A    C
ATOM     49  HB1 SER A   3     -14.908   2.480   8.136  1.00  0.00      A    H
ATOM     50  HB2 SER A   3     -14.881   1.125   6.905  1.00  0.00      A    H
ATOM     51  OG  SER A   3     -16.476   1.104   8.162  1.00  0.00      A    O
ATOM     52  HG1 SER A   3     -16.607   0.168   7.990  1.00  0.00      A    H
ATOM     53  C   SER A   3     -12.788   0.975   8.515  1.00  0.00      A    C
ATOM     54  O   SER A   3     -12.061   0.080   8.146  1.00  0.00      A    O
ATOM     55  N   CYS A   4     -12.407   2.256   8.631  1.00  0.00      A    N
ATOM     56  HN  CYS A   4     -12.967   2.999   8.989  1.00  0.00      A    H
ATOM     57  CA  CYS A   4     -11.070   2.767   8.313  1.00  0.00      A    C
ATOM     58  HA  CYS A   4     -11.129   3.244   7.345  1.00  0.00      A    H
ATOM     59  CB  CYS A   4     -10.852   3.892   9.361  1.00  0.00      A    C
ATOM     60  HB1 CYS A   4     -11.014   3.412  10.350  1.00  0.00      A    H
ATOM     61  HB2 CYS A   4      -9.809   4.271   9.321  1.00  0.00      A    H
ATOM     62  SG  CYS A   4     -11.969   5.197   8.946  1.00  0.00      A    S
ATOM     63  C   CYS A   4      -9.851   1.988   8.219  1.00  0.00      A    C
ATOM     64  O   CYS A   4      -9.277   1.873   7.156  1.00  0.00      A    O
ATOM     65  N   TRP A   5      -9.334   1.411   9.329  1.00  0.00      A    N
ATOM     66  HN  TRP A   5      -9.768   1.630  10.199  1.00  0.00      A    H
ATOM     67  CA  TRP A   5      -8.200   0.541   9.397  1.00  0.00      A    C
ATOM     68  HA  TRP A   5      -7.362   0.995   8.889  1.00  0.00      A    H
ATOM     69  CB  TRP A   5      -7.792   0.287  10.865  1.00  0.00      A    C
ATOM     70  HB1 TRP A   5      -6.805  -0.218  10.945  1.00  0.00      A    H
ATOM     71  HB2 TRP A   5      -7.703   1.335  11.223  1.00  0.00      A    H
ATOM     72  CG  TRP A   5      -8.774  -0.525  11.631  1.00  0.00      A    C
ATOM     73  CD1 TRP A   5     -10.022  -0.159  12.143  1.00  0.00      A    C
ATOM     74  HD1 TRP A   5     -10.312   0.880  12.091  1.00  0.00      A    H
ATOM     75  NE1 TRP A   5     -10.501  -1.244  12.788  1.00  0.00      A    N
ATOM     76  HE1 TRP A   5     -11.445  -1.372  12.999  1.00  0.00      A    H
ATOM     77  CE2 TRP A   5      -9.660  -2.297  12.758  1.00  0.00      A    C
ATOM     78  CD2 TRP A   5      -8.520  -1.876  12.121  1.00  0.00      A    C
ATOM     79  CE3 TRP A   5      -7.326  -2.638  11.983  1.00  0.00      A    C
ATOM     80  HE3 TRP A   5      -6.334  -2.328  11.687  1.00  0.00      A    H
ATOM     81  CZ3 TRP A   5      -7.476  -4.011  12.423  1.00  0.00      A    C
ATOM     82  HZ3 TRP A   5      -6.655  -4.688  12.238  1.00  0.00      A    H
ATOM     83  CZ2 TRP A   5      -9.705  -3.580  13.332  1.00  0.00      A    C
ATOM     84  HZ2 TRP A   5     -10.422  -3.925  14.061  1.00  0.00      A    H
ATOM     85  CH2 TRP A   5      -8.672  -4.474  13.040  1.00  0.00      A    C
ATOM     86  HH2 TRP A   5      -8.724  -5.515  13.324  1.00  0.00      A    H
ATOM     87  C   TRP A   5      -8.304  -0.766   8.686  1.00  0.00      A    C
ATOM     88  O   TRP A   5      -7.393  -1.062   7.868  1.00  0.00      A    O
ATOM     89  N   ALA A   6      -9.376  -1.571   8.894  1.00  0.00      A    N
ATOM     90  HN  ALA A   6     -10.089  -1.301   9.537  1.00  0.00      A    H
ATOM     91  CA  ALA A   6      -9.577  -2.838   8.221  1.00  0.00      A    C
ATOM     92  HA  ALA A   6      -8.733  -3.508   8.290  1.00  0.00      A    H
ATOM     93  CB  ALA A   6     -10.719  -3.639   8.926  1.00  0.00      A    C
ATOM     94  HB1 ALA A   6     -10.348  -3.762   9.966  1.00  0.00      A    H
ATOM     95  HB2 ALA A   6     -11.623  -2.993   8.956  1.00  0.00      A    H
ATOM     96  HB3 ALA A   6     -10.986  -4.546   8.342  1.00  0.00      A    H
ATOM     97  C   ALA A   6      -9.866  -2.662   6.698  1.00  0.00      A    C
ATOM     98  O   ALA A   6      -9.486  -3.493   5.875  1.00  0.00      A    O
ATOM     99  N   PHE A   7     -10.384  -1.484   6.312  1.00  0.00      A    N
ATOM    100  HN  PHE A   7     -10.614  -0.923   7.103  1.00  0.00      A    H
ATOM    101  CA  PHE A   7     -10.503  -1.003   4.932  1.00  0.00      A    C
ATOM    102  HA  PHE A   7     -11.103  -1.762   4.453  1.00  0.00      A    H
ATOM    103  CB  PHE A   7     -11.477   0.240   4.950  1.00  0.00      A    C
ATOM    104  HB1 PHE A   7     -12.303   0.020   5.660  1.00  0.00      A    H
ATOM    105  HB2 PHE A   7     -10.946   1.173   5.235  1.00  0.00      A    H
ATOM    106  CG  PHE A   7     -12.122   0.459   3.599  1.00  0.00      A    C
ATOM    107  CD1 PHE A   7     -13.515   0.430   3.490  1.00  0.00      A    C
ATOM    108  HD1 PHE A   7     -13.999   0.051   4.378  1.00  0.00      A    H
ATOM    109  CE1 PHE A   7     -14.154   0.640   2.304  1.00  0.00      A    C
ATOM    110  HE1 PHE A   7     -15.217   0.555   2.134  1.00  0.00      A    H
ATOM    111  CZ  PHE A   7     -13.374   1.130   1.177  1.00  0.00      A    C
ATOM    112  HZ  PHE A   7     -13.893   1.227   0.235  1.00  0.00      A    H
ATOM    113  CD2 PHE A   7     -11.422   0.934   2.496  1.00  0.00      A    C
ATOM    114  HD2 PHE A   7     -10.361   1.134   2.525  1.00  0.00      A    H
ATOM    115  CE2 PHE A   7     -11.976   1.306   1.284  1.00  0.00      A    C
ATOM    116  HE2 PHE A   7     -11.414   1.499   0.382  1.00  0.00      A    H
ATOM    117  C   PHE A   7      -9.106  -0.721   4.405  1.00  0.00      A    C
ATOM    118  O   PHE A   7      -8.701  -1.422   3.392  1.00  0.00      A    O
ATOM    119  N   SER A   8      -8.368   0.332   4.933  1.00  0.00      A    N
ATOM    120  HN  SER A   8      -8.750   0.807   5.722  1.00  0.00      A    H
ATOM    121  CA  SER A   8      -7.116   0.897   4.517  1.00  0.00      A    C
ATOM    122  HA  SER A   8      -7.241   1.243   3.501  1.00  0.00      A    H
ATOM    123  CB  SER A   8      -6.727   2.019   5.453  1.00  0.00      A    C
ATOM    124  HB1 SER A   8      -7.510   2.802   5.356  1.00  0.00      A    H
ATOM    125  HB2 SER A   8      -6.688   1.572   6.470  1.00  0.00      A    H
ATOM    126  OG  SER A   8      -5.488   2.612   5.106  1.00  0.00      A    O
ATOM    127  HG1 SER A   8      -5.742   3.515   4.905  1.00  0.00      A    H
ATOM    128  C   SER A   8      -6.045  -0.155   4.403  1.00  0.00      A    C
ATOM    129  O   SER A   8      -5.316  -0.248   3.441  1.00  0.00      A    O
ATOM    130  N   SER A   9      -5.913  -0.976   5.448  1.00  0.00      A    N
ATOM    131  HN  SER A   9      -6.559  -0.897   6.203  1.00  0.00      A    H
ATOM    132  CA  SER A   9      -4.844  -1.955   5.487  1.00  0.00      A    C
ATOM    133  HA  SER A   9      -3.897  -1.455   5.346  1.00  0.00      A    H
ATOM    134  CB  SER A   9      -4.791  -2.597   6.911  1.00  0.00      A    C
ATOM    135  HB1 SER A   9      -3.953  -3.325   6.885  1.00  0.00      A    H
ATOM    136  HB2 SER A   9      -4.513  -1.756   7.582  1.00  0.00      A    H
ATOM    137  OG  SER A   9      -5.984  -3.230   7.336  1.00  0.00      A    O
ATOM    138  HG1 SER A   9      -6.618  -2.514   7.428  1.00  0.00      A    H
ATOM    139  C   SER A   9      -5.079  -3.095   4.425  1.00  0.00      A    C
ATOM    140  O   SER A   9      -4.269  -3.381   3.553  1.00  0.00      A    O
ATOM    141  N   THR A  10      -6.273  -3.798   4.549  1.00  0.00      A    N
ATOM    142  HN  THR A  10      -6.822  -3.563   5.347  1.00  0.00      A    H
ATOM    143  CA  THR A  10      -6.645  -4.912   3.630  1.00  0.00      A    C
ATOM    144  HA  THR A  10      -5.919  -5.686   3.832  1.00  0.00      A    H
ATOM    145  CB  THR A  10      -7.936  -5.577   4.124  1.00  0.00      A    C
ATOM    146  HB  THR A  10      -8.771  -4.891   3.868  1.00  0.00      A    H
ATOM    147  OG1 THR A  10      -7.780  -5.818   5.547  1.00  0.00      A    O
ATOM    148  HG1 THR A  10      -8.293  -5.105   5.934  1.00  0.00      A    H
ATOM    149  CG2 THR A  10      -8.109  -6.920   3.405  1.00  0.00      A    C
ATOM    150 HG21 THR A  10      -7.279  -7.647   3.534  1.00  0.00      A    H
ATOM    151 HG22 THR A  10      -9.036  -7.382   3.808  1.00  0.00      A    H
ATOM    152 HG23 THR A  10      -8.299  -6.778   2.319  1.00  0.00      A    H
ATOM    153  C   THR A  10      -6.724  -4.544   2.141  1.00  0.00      A    C
ATOM    154  O   THR A  10      -6.184  -5.241   1.244  1.00  0.00      A    O
ATOM    155  N   GLY A  11      -7.256  -3.331   1.776  1.00  0.00      A    N
ATOM    156  HN  GLY A  11      -7.870  -2.894   2.429  1.00  0.00      A    H
ATOM    157  CA  GLY A  11      -7.276  -2.908   0.377  1.00  0.00      A    C
ATOM    158  HA1 GLY A  11      -7.742  -3.679  -0.218  1.00  0.00      A    H
ATOM    159  HA2 GLY A  11      -7.869  -2.005   0.389  1.00  0.00      A    H
ATOM    160  C   GLY A  11      -5.880  -2.585  -0.113  1.00  0.00      A    C
ATOM    161  O   GLY A  11      -5.514  -2.591  -1.305  1.00  0.00      A    O
ATOM    162  N   ALA A  12      -4.975  -2.208   0.754  1.00  0.00      A    N
ATOM    163  HN  ALA A  12      -5.314  -2.143   1.689  1.00  0.00      A    H
ATOM    164  CA  ALA A  12      -3.594  -2.059   0.487  1.00  0.00      A    C
ATOM    165  HA  ALA A  12      -3.501  -1.398  -0.363  1.00  0.00      A    H
ATOM    166  CB  ALA A  12      -2.918  -1.262   1.569  1.00  0.00      A    C
ATOM    167  HB1 ALA A  12      -3.480  -0.341   1.835  1.00  0.00      A    H
ATOM    168  HB2 ALA A  12      -2.606  -1.910   2.416  1.00  0.00      A    H
ATOM    169  HB3 ALA A  12      -2.043  -0.745   1.121  1.00  0.00      A    H
ATOM    170  C   ALA A  12      -2.845  -3.270  -0.027  1.00  0.00      A    C
ATOM    171  O   ALA A  12      -2.214  -3.257  -1.069  1.00  0.00      A    O
ATOM    172  N   MET A  13      -2.965  -4.358   0.721  1.00  0.00      A    N
ATOM    173  HN  MET A  13      -3.615  -4.394   1.475  1.00  0.00      A    H
ATOM    174  CA  MET A  13      -2.415  -5.645   0.469  1.00  0.00      A    C
ATOM    175  HA  MET A  13      -1.387  -5.408   0.237  1.00  0.00      A    H
ATOM    176  CB  MET A  13      -2.467  -6.557   1.708  1.00  0.00      A    C
ATOM    177  HB1 MET A  13      -3.500  -6.738   2.076  1.00  0.00      A    H
ATOM    178  HB2 MET A  13      -2.128  -7.575   1.420  1.00  0.00      A    H
ATOM    179  CG  MET A  13      -1.719  -5.997   2.938  1.00  0.00      A    C
ATOM    180  HG1 MET A  13      -0.651  -5.775   2.729  1.00  0.00      A    H
ATOM    181  HG2 MET A  13      -2.222  -5.032   3.162  1.00  0.00      A    H
ATOM    182  SD  MET A  13      -1.859  -6.995   4.409  1.00  0.00      A    S
ATOM    183  CE  MET A  13      -3.366  -6.386   5.211  1.00  0.00      A    C
ATOM    184  HE1 MET A  13      -4.229  -6.836   4.676  1.00  0.00      A    H
ATOM    185  HE2 MET A  13      -3.429  -6.868   6.210  1.00  0.00      A    H
ATOM    186  HE3 MET A  13      -3.483  -5.281   5.239  1.00  0.00      A    H
ATOM    187  C   MET A  13      -3.056  -6.244  -0.753  1.00  0.00      A    C
ATOM    188  O   MET A  13      -2.319  -6.924  -1.511  1.00  0.00      A    O
ATOM    189  N   GLU A  14      -4.353  -6.015  -0.988  1.00  0.00      A    N
ATOM    190  HN  GLU A  14      -4.947  -5.491  -0.382  1.00  0.00      A    H
ATOM    191  CA  GLU A  14      -5.091  -6.446  -2.213  1.00  0.00      A    C
ATOM    192  HA  GLU A  14      -5.073  -7.513  -2.380  1.00  0.00      A    H
ATOM    193  CB  GLU A  14      -6.555  -5.930  -2.097  1.00  0.00      A    C
ATOM    194  HB1 GLU A  14      -7.035  -6.569  -1.325  1.00  0.00      A    H
ATOM    195  HB2 GLU A  14      -6.534  -4.882  -1.729  1.00  0.00      A    H
ATOM    196  CG  GLU A  14      -7.419  -6.015  -3.349  1.00  0.00      A    C
ATOM    197  HG1 GLU A  14      -6.817  -5.613  -4.193  1.00  0.00      A    H
ATOM    198  HG2 GLU A  14      -7.709  -7.071  -3.535  1.00  0.00      A    H
ATOM    199  CD  GLU A  14      -8.757  -5.238  -3.345  1.00  0.00      A    C
ATOM    200  OE1 GLU A  14      -9.230  -4.815  -4.443  1.00  0.00      A    O
ATOM    201  OE2 GLU A  14      -9.345  -4.923  -2.277  1.00  0.00      A    O
ATOM    202  C   GLU A  14      -4.353  -5.909  -3.406  1.00  0.00      A    C
ATOM    203  O   GLU A  14      -4.167  -6.577  -4.393  1.00  0.00      A    O
ATOM    204  N   GLY A  15      -4.009  -4.585  -3.275  1.00  0.00      A    N
ATOM    205  HN  GLY A  15      -4.147  -4.040  -2.452  1.00  0.00      A    H
ATOM    206  CA  GLY A  15      -3.694  -3.802  -4.475  1.00  0.00      A    C
ATOM    207  HA1 GLY A  15      -4.154  -4.301  -5.315  1.00  0.00      A    H
ATOM    208  HA2 GLY A  15      -3.943  -2.764  -4.306  1.00  0.00      A    H
ATOM    209  C   GLY A  15      -2.261  -3.746  -4.832  1.00  0.00      A    C
ATOM    210  O   GLY A  15      -1.930  -3.447  -5.958  1.00  0.00      A    O
ATOM    211  N   ILE A  16      -1.356  -4.217  -3.969  1.00  0.00      A    N
ATOM    212  HN  ILE A  16      -1.651  -4.438  -3.042  1.00  0.00      A    H
ATOM    213  CA  ILE A  16      -0.035  -4.673  -4.323  1.00  0.00      A    C
ATOM    214  HA  ILE A  16       0.380  -3.974  -5.034  1.00  0.00      A    H
ATOM    215  CB  ILE A  16       0.986  -4.642  -3.130  1.00  0.00      A    C
ATOM    216  HB  ILE A  16       1.048  -3.581  -2.806  1.00  0.00      A    H
ATOM    217  CG2 ILE A  16       0.543  -5.486  -1.891  1.00  0.00      A    C
ATOM    218 HG21 ILE A  16       1.344  -5.408  -1.124  1.00  0.00      A    H
ATOM    219 HG22 ILE A  16      -0.352  -4.996  -1.453  1.00  0.00      A    H
ATOM    220 HG23 ILE A  16       0.411  -6.532  -2.241  1.00  0.00      A    H
ATOM    221  CG1 ILE A  16       2.380  -5.033  -3.532  1.00  0.00      A    C
ATOM    222 HG11 ILE A  16       2.969  -4.843  -2.610  1.00  0.00      A    H
ATOM    223 HG12 ILE A  16       2.457  -6.061  -3.946  1.00  0.00      A    H
ATOM    224  CD  ILE A  16       2.946  -4.161  -4.573  1.00  0.00      A    C
ATOM    225  HD1 ILE A  16       4.056  -4.186  -4.573  1.00  0.00      A    H
ATOM    226  HD2 ILE A  16       2.594  -4.444  -5.588  1.00  0.00      A    H
ATOM    227  HD3 ILE A  16       2.812  -3.087  -4.321  1.00  0.00      A    H
ATOM    228  C   ILE A  16      -0.099  -6.084  -5.013  1.00  0.00      A    C
ATOM    229  O   ILE A  16       0.264  -6.228  -6.203  1.00  0.00      A    O
ATOM    230  N   ASN A  17      -0.729  -7.121  -4.329  1.00  0.00      A    N
ATOM    231  HN  ASN A  17      -1.042  -6.964  -3.395  1.00  0.00      A    H
ATOM    232  CA  ASN A  17      -1.133  -8.385  -4.838  1.00  0.00      A    C
ATOM    233  HA  ASN A  17      -0.228  -8.949  -5.010  1.00  0.00      A    H
ATOM    234  CB  ASN A  17      -2.046  -9.222  -3.910  1.00  0.00      A    C
ATOM    235  HB1 ASN A  17      -1.486  -9.166  -2.952  1.00  0.00      A    H
ATOM    236  HB2 ASN A  17      -2.938  -8.624  -3.626  1.00  0.00      A    H
ATOM    237  CG  ASN A  17      -2.459 -10.637  -4.253  1.00  0.00      A    C
ATOM    238  OD1 ASN A  17      -1.601 -11.482  -4.400  1.00  0.00      A    O
ATOM    239  ND2 ASN A  17      -3.767 -10.899  -4.309  1.00  0.00      A    N
ATOM    240 HD21 ASN A  17      -3.990 -11.872  -4.243  1.00  0.00      A    H
ATOM    241 HD22 ASN A  17      -4.403 -10.198  -4.633  1.00  0.00      A    H
ATOM    242  C   ASN A  17      -1.627  -8.390  -6.282  1.00  0.00      A    C
ATOM    243  O   ASN A  17      -1.025  -9.087  -7.113  1.00  0.00      A    O
ATOM    244  N   ALA A  18      -2.756  -7.630  -6.562  1.00  0.00      A    N
ATOM    245  HN  ALA A  18      -3.167  -7.139  -5.798  1.00  0.00      A    H
ATOM    246  CA  ALA A  18      -3.445  -7.680  -7.841  1.00  0.00      A    C
ATOM    247  HA  ALA A  18      -3.875  -8.638  -8.096  1.00  0.00      A    H
ATOM    248  CB  ALA A  18      -4.572  -6.607  -7.677  1.00  0.00      A    C
ATOM    249  HB1 ALA A  18      -5.170  -6.465  -8.602  1.00  0.00      A    H
ATOM    250  HB2 ALA A  18      -5.312  -6.837  -6.880  1.00  0.00      A    H
ATOM    251  HB3 ALA A  18      -4.134  -5.638  -7.354  1.00  0.00      A    H
ATOM    252  C   ALA A  18      -2.561  -7.211  -8.996  1.00  0.00      A    C
ATOM    253  O   ALA A  18      -2.804  -7.558 -10.164  1.00  0.00      A    O
ATOM    254  N   ILE A  19      -1.541  -6.316  -8.752  1.00  0.00      A    N
ATOM    255  HN  ILE A  19      -1.310  -5.911  -7.871  1.00  0.00      A    H
ATOM    256  CA  ILE A  19      -0.577  -5.859  -9.744  1.00  0.00      A    C
ATOM    257  HA  ILE A  19      -1.046  -5.583 -10.677  1.00  0.00      A    H
ATOM    258  CB  ILE A  19       0.146  -4.544  -9.300  1.00  0.00      A    C
ATOM    259  HB  ILE A  19       0.514  -4.724  -8.267  1.00  0.00      A    H
ATOM    260  CG2 ILE A  19       1.156  -3.992 -10.383  1.00  0.00      A    C
ATOM    261 HG21 ILE A  19       0.564  -3.755 -11.292  1.00  0.00      A    H
ATOM    262 HG22 ILE A  19       1.644  -3.079  -9.978  1.00  0.00      A    H
ATOM    263 HG23 ILE A  19       1.832  -4.833 -10.647  1.00  0.00      A    H
ATOM    264  CG1 ILE A  19      -0.930  -3.424  -9.029  1.00  0.00      A    C
ATOM    265 HG11 ILE A  19      -1.400  -3.083  -9.977  1.00  0.00      A    H
ATOM    266 HG12 ILE A  19      -1.784  -3.872  -8.478  1.00  0.00      A    H
ATOM    267  CD  ILE A  19      -0.345  -2.258  -8.231  1.00  0.00      A    C
ATOM    268  HD1 ILE A  19       0.407  -1.600  -8.716  1.00  0.00      A    H
ATOM    269  HD2 ILE A  19      -1.164  -1.571  -7.928  1.00  0.00      A    H
ATOM    270  HD3 ILE A  19       0.092  -2.741  -7.332  1.00  0.00      A    H
ATOM    271  C   ILE A  19       0.502  -6.937  -9.934  1.00  0.00      A    C
ATOM    272  O   ILE A  19       0.557  -7.519 -10.992  1.00  0.00      A    O
ATOM    273  N   SER A  20       1.294  -7.288  -8.864  1.00  0.00      A    N
ATOM    274  HN  SER A  20       1.137  -6.732  -8.052  1.00  0.00      A    H
ATOM    275  CA  SER A  20       2.299  -8.275  -8.815  1.00  0.00      A    C
ATOM    276  HA  SER A  20       3.172  -7.979  -9.377  1.00  0.00      A    H
ATOM    277  CB  SER A  20       2.957  -8.567  -7.432  1.00  0.00      A    C
ATOM    278  HB1 SER A  20       3.898  -9.153  -7.510  1.00  0.00      A    H
ATOM    279  HB2 SER A  20       3.405  -7.592  -7.142  1.00  0.00      A    H
ATOM    280  OG  SER A  20       2.066  -8.939  -6.383  1.00  0.00      A    O
ATOM    281  HG1 SER A  20       1.459  -8.242  -6.125  1.00  0.00      A    H
ATOM    282  C   SER A  20       1.976  -9.575  -9.419  1.00  0.00      A    C
ATOM    283  O   SER A  20       2.770 -10.176 -10.116  1.00  0.00      A    O
ATOM    284  N   THR A  21       0.728 -10.085  -9.200  1.00  0.00      A    N
ATOM    285  HN  THR A  21       0.044  -9.597  -8.662  1.00  0.00      A    H
ATOM    286  CA  THR A  21       0.370 -11.449  -9.620  1.00  0.00      A    C
ATOM    287  HA  THR A  21       1.243 -12.084  -9.595  1.00  0.00      A    H
ATOM    288  CB  THR A  21      -0.616 -12.168  -8.716  1.00  0.00      A    C
ATOM    289  HB  THR A  21      -1.027 -13.070  -9.220  1.00  0.00      A    H
ATOM    290  OG1 THR A  21      -1.746 -11.427  -8.299  1.00  0.00      A    O
ATOM    291  HG1 THR A  21      -1.413 -10.614  -7.913  1.00  0.00      A    H
ATOM    292  CG2 THR A  21       0.051 -12.552  -7.432  1.00  0.00      A    C
ATOM    293 HG21 THR A  21      -0.606 -12.945  -6.627  1.00  0.00      A    H
ATOM    294 HG22 THR A  21       0.858 -13.280  -7.659  1.00  0.00      A    H
ATOM    295 HG23 THR A  21       0.589 -11.627  -7.131  1.00  0.00      A    H
ATOM    296  C   THR A  21      -0.118 -11.410 -11.005  1.00  0.00      A    C
ATOM    297  O   THR A  21       0.690 -11.676 -11.911  1.00  0.00      A    O
ATOM    298  N   GLY A  22      -1.333 -10.986 -11.155  1.00  0.00      A    N
ATOM    299  HN  GLY A  22      -1.945 -10.890 -10.374  1.00  0.00      A    H
ATOM    300  CA  GLY A  22      -1.950 -10.764 -12.467  1.00  0.00      A    C
ATOM    301  HA1 GLY A  22      -1.487  -9.940 -12.990  1.00  0.00      A    H
ATOM    302  HA2 GLY A  22      -1.695 -11.631 -13.058  1.00  0.00      A    H
ATOM    303  C   GLY A  22      -3.421 -10.522 -12.441  1.00  0.00      A    C
ATOM    304  O   GLY A  22      -3.951  -9.604 -13.112  1.00  0.00      A    O
ATOM    305  N   ASP A  23      -4.203 -11.332 -11.726  1.00  0.00      A    N
ATOM    306  HN  ASP A  23      -3.835 -12.030 -11.117  1.00  0.00      A    H
ATOM    307  CA  ASP A  23      -5.657 -11.262 -11.693  1.00  0.00      A    C
ATOM    308  HA  ASP A  23      -6.121 -10.652 -12.454  1.00  0.00      A    H
ATOM    309  CB  ASP A  23      -6.211 -12.750 -11.753  1.00  0.00      A    C
ATOM    310  HB1 ASP A  23      -5.676 -13.372 -11.004  1.00  0.00      A    H
ATOM    311  HB2 ASP A  23      -7.297 -12.764 -11.516  1.00  0.00      A    H
ATOM    312  CG  ASP A  23      -5.799 -13.438 -13.046  1.00  0.00      A    C
ATOM    313  OD1 ASP A  23      -5.060 -14.452 -12.921  1.00  0.00      A    O
ATOM    314  OD2 ASP A  23      -6.144 -13.048 -14.167  1.00  0.00      A    O
ATOM    315  C   ASP A  23      -6.243 -10.694 -10.327  1.00  0.00      A    C
ATOM    316  O   ASP A  23      -5.633 -10.866  -9.239  1.00  0.00      A    O
ATOM    317  N   LEU A  24      -7.429 -10.205 -10.394  1.00  0.00      A    N
ATOM    318  HN  LEU A  24      -7.902 -10.183 -11.271  1.00  0.00      A    H
ATOM    319  CA  LEU A  24      -8.051  -9.416  -9.255  1.00  0.00      A    C
ATOM    320  HA  LEU A  24      -7.235  -8.963  -8.712  1.00  0.00      A    H
ATOM    321  CB  LEU A  24      -8.989  -8.226  -9.735  1.00  0.00      A    C
ATOM    322  HB1 LEU A  24      -9.839  -8.744 -10.229  1.00  0.00      A    H
ATOM    323  HB2 LEU A  24      -9.398  -7.750  -8.818  1.00  0.00      A    H
ATOM    324  CG  LEU A  24      -8.527  -7.061 -10.654  1.00  0.00      A    C
ATOM    325  HG  LEU A  24      -8.399  -7.524 -11.656  1.00  0.00      A    H
ATOM    326  CD1 LEU A  24      -9.636  -6.016 -10.873  1.00  0.00      A    C
ATOM    327 HD11 LEU A  24     -10.551  -6.463 -11.317  1.00  0.00      A    H
ATOM    328 HD12 LEU A  24      -9.805  -5.611  -9.852  1.00  0.00      A    H
ATOM    329 HD13 LEU A  24      -9.394  -5.119 -11.481  1.00  0.00      A    H
ATOM    330  CD2 LEU A  24      -7.249  -6.444 -10.243  1.00  0.00      A    C
ATOM    331 HD21 LEU A  24      -6.562  -7.291 -10.029  1.00  0.00      A    H
ATOM    332 HD22 LEU A  24      -6.811  -5.930 -11.126  1.00  0.00      A    H
ATOM    333 HD23 LEU A  24      -7.347  -5.691  -9.431  1.00  0.00      A    H
ATOM    334  C   LEU A  24      -8.799 -10.394  -8.304  1.00  0.00      A    C
ATOM    335  O   LEU A  24      -9.796 -11.033  -8.631  1.00  0.00      A    O
ATOM    336  N   ILE A  25      -8.367 -10.435  -6.990  1.00  0.00      A    N
ATOM    337  HN  ILE A  25      -7.555  -9.991  -6.620  1.00  0.00      A    H
ATOM    338  CA  ILE A  25      -9.045 -11.164  -5.908  1.00  0.00      A    C
ATOM    339  HA  ILE A  25      -9.981 -11.563  -6.270  1.00  0.00      A    H
ATOM    340  CB  ILE A  25      -8.171 -12.320  -5.476  1.00  0.00      A    C
ATOM    341  HB  ILE A  25      -7.112 -11.987  -5.428  1.00  0.00      A    H
ATOM    342  CG2 ILE A  25      -8.654 -13.101  -4.162  1.00  0.00      A    C
ATOM    343 HG21 ILE A  25      -9.697 -13.483  -4.142  1.00  0.00      A    H
ATOM    344 HG22 ILE A  25      -7.988 -13.952  -3.902  1.00  0.00      A    H
ATOM    345 HG23 ILE A  25      -8.530 -12.386  -3.320  1.00  0.00      A    H
ATOM    346  CG1 ILE A  25      -8.177 -13.399  -6.564  1.00  0.00      A    C
ATOM    347 HG11 ILE A  25      -9.217 -13.776  -6.669  1.00  0.00      A    H
ATOM    348 HG12 ILE A  25      -7.852 -12.968  -7.535  1.00  0.00      A    H
ATOM    349  CD  ILE A  25      -7.476 -14.726  -6.239  1.00  0.00      A    C
ATOM    350  HD1 ILE A  25      -7.444 -15.423  -7.103  1.00  0.00      A    H
ATOM    351  HD2 ILE A  25      -6.443 -14.472  -5.918  1.00  0.00      A    H
ATOM    352  HD3 ILE A  25      -8.076 -15.327  -5.523  1.00  0.00      A    H
ATOM    353  C   ILE A  25      -9.263 -10.196  -4.842  1.00  0.00      A    C
ATOM    354  O   ILE A  25      -8.439  -9.341  -4.579  1.00  0.00      A    O
ATOM    355  N   SER A  26     -10.410 -10.370  -4.134  1.00  0.00      A    N
ATOM    356  HN  SER A  26     -10.846 -11.260  -4.247  1.00  0.00      A    H
ATOM    357  CA  SER A  26     -10.730  -9.658  -2.896  1.00  0.00      A    C
ATOM    358  HA  SER A  26     -10.276  -8.678  -2.924  1.00  0.00      A    H
ATOM    359  CB  SER A  26     -12.288  -9.544  -2.648  1.00  0.00      A    C
ATOM    360  HB1 SER A  26     -12.800  -9.405  -3.624  1.00  0.00      A    H
ATOM    361  HB2 SER A  26     -12.547 -10.589  -2.374  1.00  0.00      A    H
ATOM    362  OG  SER A  26     -12.660  -8.516  -1.749  1.00  0.00      A    O
ATOM    363  HG1 SER A  26     -13.268  -8.871  -1.096  1.00  0.00      A    H
ATOM    364  C   SER A  26     -10.139 -10.387  -1.697  1.00  0.00      A    C
ATOM    365  O   SER A  26     -10.134 -11.633  -1.734  1.00  0.00      A    O
ATOM    366  N   LEU A  27      -9.759  -9.680  -0.579  1.00  0.00      A    N
ATOM    367  HN  LEU A  27      -9.816  -8.690  -0.479  1.00  0.00      A    H
ATOM    368  CA  LEU A  27      -9.117 -10.303   0.576  1.00  0.00      A    C
ATOM    369  HA  LEU A  27      -9.109 -11.382   0.557  1.00  0.00      A    H
ATOM    370  CB  LEU A  27      -7.719  -9.707   0.903  1.00  0.00      A    C
ATOM    371  HB1 LEU A  27      -7.885  -8.617   1.032  1.00  0.00      A    H
ATOM    372  HB2 LEU A  27      -7.285 -10.232   1.781  1.00  0.00      A    H
ATOM    373  CG  LEU A  27      -6.821  -9.871  -0.263  1.00  0.00      A    C
ATOM    374  HG  LEU A  27      -7.237  -9.342  -1.146  1.00  0.00      A    H
ATOM    375  CD1 LEU A  27      -5.541  -9.187   0.165  1.00  0.00      A    C
ATOM    376 HD11 LEU A  27      -5.689  -8.116   0.425  1.00  0.00      A    H
ATOM    377 HD12 LEU A  27      -5.121  -9.683   1.066  1.00  0.00      A    H
ATOM    378 HD13 LEU A  27      -4.788  -9.057  -0.641  1.00  0.00      A    H
ATOM    379  CD2 LEU A  27      -6.538 -11.285  -0.573  1.00  0.00      A    C
ATOM    380 HD21 LEU A  27      -5.673 -11.348  -1.267  1.00  0.00      A    H
ATOM    381 HD22 LEU A  27      -6.099 -11.776   0.322  1.00  0.00      A    H
ATOM    382 HD23 LEU A  27      -7.280 -11.899  -1.127  1.00  0.00      A    H
ATOM    383  C   LEU A  27      -9.929  -9.994   1.792  1.00  0.00      A    C
ATOM    384  O   LEU A  27     -10.900  -9.274   1.700  1.00  0.00      A    O
ATOM    385  N   SER A  28      -9.663 -10.700   2.850  1.00  0.00      A    N
ATOM    386  HN  SER A  28      -8.889 -11.330   2.841  1.00  0.00      A    H
ATOM    387  CA  SER A  28     -10.539 -10.811   3.950  1.00  0.00      A    C
ATOM    388  HA  SER A  28     -11.529 -10.618   3.563  1.00  0.00      A    H
ATOM    389  CB  SER A  28     -10.529 -12.196   4.565  1.00  0.00      A    C
ATOM    390  HB1 SER A  28     -10.696 -12.993   3.809  1.00  0.00      A    H
ATOM    391  HB2 SER A  28      -9.568 -12.353   5.101  1.00  0.00      A    H
ATOM    392  OG  SER A  28     -11.518 -12.157   5.627  1.00  0.00      A    O
ATOM    393  HG1 SER A  28     -12.245 -12.620   5.204  1.00  0.00      A    H
ATOM    394  C   SER A  28     -10.208  -9.776   4.972  1.00  0.00      A    C
ATOM    395  O   SER A  28      -9.075  -9.767   5.591  1.00  0.00      A    O
ATOM    396  N   GLU A  29     -11.226  -8.964   5.274  1.00  0.00      A    N
ATOM    397  HN  GLU A  29     -11.997  -8.814   4.661  1.00  0.00      A    H
ATOM    398  CA  GLU A  29     -11.231  -8.097   6.434  1.00  0.00      A    C
ATOM    399  HA  GLU A  29     -10.273  -7.607   6.528  1.00  0.00      A    H
ATOM    400  CB  GLU A  29     -12.318  -6.902   6.296  1.00  0.00      A    C
ATOM    401  HB1 GLU A  29     -13.360  -7.287   6.329  1.00  0.00      A    H
ATOM    402  HB2 GLU A  29     -12.232  -6.305   7.228  1.00  0.00      A    H
ATOM    403  CG  GLU A  29     -12.060  -6.065   5.123  1.00  0.00      A    C
ATOM    404  HG1 GLU A  29     -11.192  -5.375   5.196  1.00  0.00      A    H
ATOM    405  HG2 GLU A  29     -11.804  -6.738   4.276  1.00  0.00      A    H
ATOM    406  CD  GLU A  29     -13.265  -5.312   4.509  1.00  0.00      A    C
ATOM    407  OE1 GLU A  29     -14.237  -6.003   4.161  1.00  0.00      A    O
ATOM    408  OE2 GLU A  29     -13.228  -4.076   4.399  1.00  0.00      A    O
ATOM    409  C   GLU A  29     -11.493  -8.737   7.786  1.00  0.00      A    C
ATOM    410  O   GLU A  29     -10.961  -8.355   8.804  1.00  0.00      A    O
ATOM    411  N   GLN A  30     -12.266  -9.842   7.791  1.00  0.00      A    N
ATOM    412  HN  GLN A  30     -12.695 -10.118   6.935  1.00  0.00      A    H
ATOM    413  CA  GLN A  30     -12.680 -10.517   9.014  1.00  0.00      A    C
ATOM    414  HA  GLN A  30     -12.997  -9.765   9.722  1.00  0.00      A    H
ATOM    415  CB  GLN A  30     -13.868 -11.452   8.585  1.00  0.00      A    C
ATOM    416  HB1 GLN A  30     -14.621 -10.914   7.971  1.00  0.00      A    H
ATOM    417  HB2 GLN A  30     -13.500 -12.361   8.063  1.00  0.00      A    H
ATOM    418  CG  GLN A  30     -14.593 -12.117   9.705  1.00  0.00      A    C
ATOM    419  HG1 GLN A  30     -15.413 -12.764   9.325  1.00  0.00      A    H
ATOM    420  HG2 GLN A  30     -13.955 -12.809  10.295  1.00  0.00      A    H
ATOM    421  CD  GLN A  30     -15.320 -11.123  10.678  1.00  0.00      A    C
ATOM    422  OE1 GLN A  30     -15.828 -10.123  10.168  1.00  0.00      A    O
ATOM    423  NE2 GLN A  30     -15.238 -11.440  12.002  1.00  0.00      A    N
ATOM    424 HE21 GLN A  30     -15.704 -10.835  12.647  1.00  0.00      A    H
ATOM    425 HE22 GLN A  30     -14.919 -12.345  12.285  1.00  0.00      A    H
ATOM    426  C   GLN A  30     -11.571 -11.383   9.748  1.00  0.00      A    C
ATOM    427  O   GLN A  30     -11.629 -11.646  10.923  1.00  0.00      A    O
ATOM    428  N   GLU A  31     -10.518 -11.779   9.004  1.00  0.00      A    N
ATOM    429  HN  GLU A  31     -10.692 -11.617   8.035  1.00  0.00      A    H
ATOM    430  CA  GLU A  31      -9.326 -12.374   9.533  1.00  0.00      A    C
ATOM    431  HA  GLU A  31      -9.594 -13.325   9.970  1.00  0.00      A    H
ATOM    432  CB  GLU A  31      -8.301 -12.595   8.353  1.00  0.00      A    C
ATOM    433  HB1 GLU A  31      -8.088 -11.661   7.792  1.00  0.00      A    H
ATOM    434  HB2 GLU A  31      -7.321 -12.846   8.812  1.00  0.00      A    H
ATOM    435  CG  GLU A  31      -8.690 -13.795   7.359  1.00  0.00      A    C
ATOM    436  HG1 GLU A  31      -9.745 -13.728   7.017  1.00  0.00      A    H
ATOM    437  HG2 GLU A  31      -8.130 -13.582   6.423  1.00  0.00      A    H
ATOM    438  CD  GLU A  31      -8.409 -15.237   7.863  1.00  0.00      A    C
ATOM    439  OE1 GLU A  31      -9.391 -16.010   8.083  1.00  0.00      A    O
ATOM    440  OE2 GLU A  31      -7.225 -15.668   7.953  1.00  0.00      A    O
ATOM    441  C   GLU A  31      -8.608 -11.575  10.623  1.00  0.00      A    C
ATOM    442  O   GLU A  31      -8.189 -12.075  11.708  1.00  0.00      A    O
ATOM    443  N   LEU A  32      -8.604 -10.253  10.540  1.00  0.00      A    N
ATOM    444  HN  LEU A  32      -9.004  -9.798   9.748  1.00  0.00      A    H
ATOM    445  CA  LEU A  32      -8.064  -9.285  11.445  1.00  0.00      A    C
ATOM    446  HA  LEU A  32      -7.103  -9.578  11.841  1.00  0.00      A    H
ATOM    447  CB  LEU A  32      -8.099  -7.947  10.712  1.00  0.00      A    C
ATOM    448  HB1 LEU A  32      -9.062  -7.810  10.174  1.00  0.00      A    H
ATOM    449  HB2 LEU A  32      -8.006  -7.111  11.437  1.00  0.00      A    H
ATOM    450  CG  LEU A  32      -6.947  -7.698   9.705  1.00  0.00      A    C
ATOM    451  HG  LEU A  32      -6.853  -8.551   8.999  1.00  0.00      A    H
ATOM    452  CD1 LEU A  32      -7.167  -6.350   8.870  1.00  0.00      A    C
ATOM    453 HD11 LEU A  32      -6.199  -5.889   8.580  1.00  0.00      A    H
ATOM    454 HD12 LEU A  32      -7.743  -6.690   7.982  1.00  0.00      A    H
ATOM    455 HD13 LEU A  32      -7.675  -5.584   9.493  1.00  0.00      A    H
ATOM    456  CD2 LEU A  32      -5.569  -7.747  10.270  1.00  0.00      A    C
ATOM    457 HD21 LEU A  32      -5.297  -6.959  11.004  1.00  0.00      A    H
ATOM    458 HD22 LEU A  32      -5.455  -8.682  10.860  1.00  0.00      A    H
ATOM    459 HD23 LEU A  32      -4.817  -7.801   9.454  1.00  0.00      A    H
ATOM    460  C   LEU A  32      -8.960  -9.130  12.679  1.00  0.00      A    C
ATOM    461  O   LEU A  32      -8.481  -8.853  13.803  1.00  0.00      A    O
ATOM    462  N   VAL A  33     -10.305  -9.413  12.574  1.00  0.00      A    N
ATOM    463  HN  VAL A  33     -10.707  -9.574  11.676  1.00  0.00      A    H
ATOM    464  CA  VAL A  33     -11.227  -9.410  13.669  1.00  0.00      A    C
ATOM    465  HA  VAL A  33     -10.948  -8.590  14.314  1.00  0.00      A    H
ATOM    466  CB  VAL A  33     -12.684  -9.127  13.216  1.00  0.00      A    C
ATOM    467  HB  VAL A  33     -13.332  -9.963  12.876  1.00  0.00      A    H
ATOM    468  CG1 VAL A  33     -13.506  -8.560  14.406  1.00  0.00      A    C
ATOM    469 HG11 VAL A  33     -13.561  -9.303  15.230  1.00  0.00      A    H
ATOM    470 HG12 VAL A  33     -13.116  -7.633  14.877  1.00  0.00      A    H
ATOM    471 HG13 VAL A  33     -14.572  -8.391  14.143  1.00  0.00      A    H
ATOM    472  CG2 VAL A  33     -12.493  -8.018  12.138  1.00  0.00      A    C
ATOM    473 HG21 VAL A  33     -12.092  -8.407  11.178  1.00  0.00      A    H
ATOM    474 HG22 VAL A  33     -13.480  -7.533  11.979  1.00  0.00      A    H
ATOM    475 HG23 VAL A  33     -11.790  -7.246  12.520  1.00  0.00      A    H
ATOM    476  C   VAL A  33     -11.112 -10.691  14.543  1.00  0.00      A    C
ATOM    477  O   VAL A  33     -11.009 -10.699  15.789  1.00  0.00      A    O
ATOM    478  N   ASP A  34     -11.146 -11.876  13.852  1.00  0.00      A    N
ATOM    479  HN  ASP A  34     -11.359 -11.963  12.881  1.00  0.00      A    H
ATOM    480  CA  ASP A  34     -11.287 -13.136  14.524  1.00  0.00      A    C
ATOM    481  HA  ASP A  34     -11.706 -12.952  15.503  1.00  0.00      A    H
ATOM    482  CB  ASP A  34     -12.175 -14.140  13.870  1.00  0.00      A    C
ATOM    483  HB1 ASP A  34     -11.810 -14.340  12.840  1.00  0.00      A    H
ATOM    484  HB2 ASP A  34     -12.206 -15.148  14.335  1.00  0.00      A    H
ATOM    485  CG  ASP A  34     -13.624 -13.687  13.705  1.00  0.00      A    C
ATOM    486  OD1 ASP A  34     -14.259 -13.364  14.781  1.00  0.00      A    O
ATOM    487  OD2 ASP A  34     -14.248 -13.854  12.594  1.00  0.00      A    O
ATOM    488  C   ASP A  34      -9.957 -13.835  14.785  1.00  0.00      A    C
ATOM    489  O   ASP A  34      -9.747 -14.581  15.771  1.00  0.00      A    O
ATOM    490  N   CYS A  35      -8.966 -13.610  13.956  1.00  0.00      A    N
ATOM    491  HN  CYS A  35      -8.976 -12.939  13.219  1.00  0.00      A    H
ATOM    492  CA  CYS A  35      -7.747 -14.413  14.052  1.00  0.00      A    C
ATOM    493  HA  CYS A  35      -7.929 -15.337  14.580  1.00  0.00      A    H
ATOM    494  CB  CYS A  35      -7.338 -14.890  12.630  1.00  0.00      A    C
ATOM    495  HB1 CYS A  35      -7.073 -13.919  12.160  1.00  0.00      A    H
ATOM    496  HB2 CYS A  35      -6.415 -15.506  12.584  1.00  0.00      A    H
ATOM    497  SG  CYS A  35      -8.586 -15.767  11.718  1.00  0.00      A    S
ATOM    498  C   CYS A  35      -6.564 -13.665  14.693  1.00  0.00      A    C
ATOM    499  O   CYS A  35      -5.771 -14.145  15.500  1.00  0.00      A    O
ATOM    500  N   ASP A  36      -6.341 -12.401  14.312  1.00  0.00      A    N
ATOM    501  HN  ASP A  36      -6.900 -11.974  13.606  1.00  0.00      A    H
ATOM    502  CA  ASP A  36      -5.267 -11.549  14.852  1.00  0.00      A    C
ATOM    503  HA  ASP A  36      -4.434 -12.234  14.904  1.00  0.00      A    H
ATOM    504  CB  ASP A  36      -5.059 -10.318  13.873  1.00  0.00      A    C
ATOM    505  HB1 ASP A  36      -4.805 -10.742  12.879  1.00  0.00      A    H
ATOM    506  HB2 ASP A  36      -6.050  -9.819  13.813  1.00  0.00      A    H
ATOM    507  CG  ASP A  36      -4.028  -9.379  14.474  1.00  0.00      A    C
ATOM    508  OD1 ASP A  36      -2.942  -9.984  14.808  1.00  0.00      A    O
ATOM    509  OD2 ASP A  36      -4.217  -8.179  14.608  1.00  0.00      A    O
ATOM    510  C   ASP A  36      -5.488 -11.115  16.290  1.00  0.00      A    C
ATOM    511  O   ASP A  36      -6.523 -10.545  16.575  1.00  0.00      A    O
ATOM    512  N   THR A  37      -4.395 -11.307  17.142  1.00  0.00      A    N
ATOM    513  HN  THR A  37      -3.578 -11.792  16.840  1.00  0.00      A    H
ATOM    514  CA  THR A  37      -4.243 -10.911  18.523  1.00  0.00      A    C
ATOM    515  HA  THR A  37      -5.186 -10.505  18.857  1.00  0.00      A    H
ATOM    516  CB  THR A  37      -3.879 -12.063  19.397  1.00  0.00      A    C
ATOM    517  HB  THR A  37      -3.468 -11.759  20.384  1.00  0.00      A    H
ATOM    518  OG1 THR A  37      -2.888 -12.755  18.699  1.00  0.00      A    O
ATOM    519  HG1 THR A  37      -2.061 -12.350  18.971  1.00  0.00      A    H
ATOM    520  CG2 THR A  37      -5.021 -13.071  19.425  1.00  0.00      A    C
ATOM    521 HG21 THR A  37      -5.028 -13.619  18.459  1.00  0.00      A    H
ATOM    522 HG22 THR A  37      -4.891 -13.872  20.183  1.00  0.00      A    H
ATOM    523 HG23 THR A  37      -5.953 -12.547  19.726  1.00  0.00      A    H
ATOM    524  C   THR A  37      -3.163  -9.812  18.593  1.00  0.00      A    C
ATOM    525  O   THR A  37      -2.868  -9.363  19.664  1.00  0.00      A    O
ATOM    526  N   THR A  38      -2.686  -9.340  17.447  1.00  0.00      A    N
ATOM    527  HN  THR A  38      -2.960  -9.733  16.572  1.00  0.00      A    H
ATOM    528  CA  THR A  38      -1.854  -8.167  17.478  1.00  0.00      A    C
ATOM    529  HA  THR A  38      -1.116  -8.330  18.250  1.00  0.00      A    H
ATOM    530  CB  THR A  38      -1.093  -7.855  16.189  1.00  0.00      A    C
ATOM    531  HB  THR A  38      -1.820  -7.366  15.506  1.00  0.00      A    H
ATOM    532  OG1 THR A  38      -0.683  -9.003  15.505  1.00  0.00      A    O
ATOM    533  HG1 THR A  38      -1.555  -9.288  15.223  1.00  0.00      A    H
ATOM    534  CG2 THR A  38       0.166  -6.990  16.466  1.00  0.00      A    C
ATOM    535 HG21 THR A  38       0.821  -7.471  17.223  1.00  0.00      A    H
ATOM    536 HG22 THR A  38       0.791  -6.926  15.550  1.00  0.00      A    H
ATOM    537 HG23 THR A  38      -0.109  -5.948  16.739  1.00  0.00      A    H
ATOM    538  C   THR A  38      -2.608  -6.883  17.817  1.00  0.00      A    C
ATOM    539  O   THR A  38      -2.107  -6.070  18.608  1.00  0.00      A    O
ATOM    540  N   ASN A  39      -3.785  -6.637  17.218  1.00  0.00      A    N
ATOM    541  HN  ASN A  39      -4.042  -7.335  16.554  1.00  0.00      A    H
ATOM    542  CA  ASN A  39      -4.619  -5.509  17.498  1.00  0.00      A    C
ATOM    543  HA  ASN A  39      -3.971  -4.710  17.826  1.00  0.00      A    H
ATOM    544  CB  ASN A  39      -5.306  -5.020  16.219  1.00  0.00      A    C
ATOM    545  HB1 ASN A  39      -5.744  -5.829  15.596  1.00  0.00      A    H
ATOM    546  HB2 ASN A  39      -6.132  -4.345  16.528  1.00  0.00      A    H
ATOM    547  CG  ASN A  39      -4.338  -4.234  15.290  1.00  0.00      A    C
ATOM    548  OD1 ASN A  39      -3.981  -3.089  15.530  1.00  0.00      A    O
ATOM    549  ND2 ASN A  39      -3.810  -4.909  14.207  1.00  0.00      A    N
ATOM    550 HD21 ASN A  39      -3.089  -4.470  13.672  1.00  0.00      A    H
ATOM    551 HD22 ASN A  39      -4.167  -5.811  13.966  1.00  0.00      A    H
ATOM    552  C   ASN A  39      -5.609  -5.901  18.607  1.00  0.00      A    C
ATOM    553  O   ASN A  39      -5.861  -7.012  18.920  1.00  0.00      A    O
ATOM    554  N   GLU A  40      -6.277  -4.904  19.236  1.00  0.00      A    N
ATOM    555  HN  GLU A  40      -6.153  -3.931  19.059  1.00  0.00      A    H
ATOM    556  CA  GLU A  40      -7.112  -5.112  20.317  1.00  0.00      A    C
ATOM    557  HA  GLU A  40      -6.602  -5.745  21.028  1.00  0.00      A    H
ATOM    558  CB  GLU A  40      -7.479  -3.845  21.048  1.00  0.00      A    C
ATOM    559  HB1 GLU A  40      -7.737  -3.193  20.186  1.00  0.00      A    H
ATOM    560  HB2 GLU A  40      -8.375  -4.009  21.684  1.00  0.00      A    H
ATOM    561  CG  GLU A  40      -6.295  -3.147  21.809  1.00  0.00      A    C
ATOM    562  HG1 GLU A  40      -6.101  -3.701  22.752  1.00  0.00      A    H
ATOM    563  HG2 GLU A  40      -5.385  -3.192  21.173  1.00  0.00      A    H
ATOM    564  CD  GLU A  40      -6.649  -1.765  22.306  1.00  0.00      A    C
ATOM    565  OE1 GLU A  40      -6.791  -1.596  23.548  1.00  0.00      A    O
ATOM    566  OE2 GLU A  40      -6.844  -0.872  21.384  1.00  0.00      A    O
ATOM    567  C   GLU A  40      -8.418  -5.772  19.895  1.00  0.00      A    C
ATOM    568  O   GLU A  40      -8.776  -6.864  20.240  1.00  0.00      A    O
ATOM    569  N   GLY A  41      -9.193  -5.160  19.010  1.00  0.00      A    N
ATOM    570  HN  GLY A  41      -9.008  -4.232  18.694  1.00  0.00      A    H
ATOM    571  CA  GLY A  41     -10.336  -5.793  18.468  1.00  0.00      A    C
ATOM    572  HA1 GLY A  41      -9.908  -6.610  17.908  1.00  0.00      A    H
ATOM    573  HA2 GLY A  41     -10.878  -6.061  19.363  1.00  0.00      A    H
ATOM    574  C   GLY A  41     -11.166  -4.943  17.516  1.00  0.00      A    C
ATOM    575  O   GLY A  41     -10.640  -3.948  16.932  1.00  0.00      A    O
ATOM    576  N   CYS A  42     -12.472  -5.270  17.307  1.00  0.00      A    N
ATOM    577  HN  CYS A  42     -12.954  -5.806  17.996  1.00  0.00      A    H
ATOM    578  CA  CYS A  42     -13.378  -4.644  16.373  1.00  0.00      A    C
ATOM    579  HA  CYS A  42     -13.083  -4.954  15.382  1.00  0.00      A    H
ATOM    580  CB  CYS A  42     -14.808  -5.215  16.596  1.00  0.00      A    C
ATOM    581  HB1 CYS A  42     -15.567  -4.787  15.906  1.00  0.00      A    H
ATOM    582  HB2 CYS A  42     -14.658  -6.309  16.473  1.00  0.00      A    H
ATOM    583  SG  CYS A  42     -15.351  -4.986  18.319  1.00  0.00      A    S
ATOM    584  HG1 CYS A  42     -15.570  -3.705  18.063  1.00  0.00      A    H
ATOM    585  C   CYS A  42     -13.450  -3.153  16.495  1.00  0.00      A    C
ATOM    586  O   CYS A  42     -13.491  -2.401  15.491  1.00  0.00      A    O
ATOM    587  N   ASP A  43     -13.471  -2.617  17.737  1.00  0.00      A    N
ATOM    588  HN  ASP A  43     -13.540  -3.321  18.439  1.00  0.00      A    H
ATOM    589  CA  ASP A  43     -13.430  -1.165  18.079  1.00  0.00      A    C
ATOM    590  HA  ASP A  43     -14.320  -0.835  17.565  1.00  0.00      A    H
ATOM    591  CB  ASP A  43     -13.475  -0.968  19.613  1.00  0.00      A    C
ATOM    592  HB1 ASP A  43     -12.564  -1.245  20.184  1.00  0.00      A    H
ATOM    593  HB2 ASP A  43     -13.590   0.132  19.721  1.00  0.00      A    H
ATOM    594  CG  ASP A  43     -14.775  -1.669  20.064  1.00  0.00      A    C
ATOM    595  OD1 ASP A  43     -14.672  -2.280  21.159  1.00  0.00      A    O
ATOM    596  OD2 ASP A  43     -15.836  -1.399  19.466  1.00  0.00      A    O
ATOM    597  C   ASP A  43     -12.314  -0.364  17.482  1.00  0.00      A    C
ATOM    598  O   ASP A  43     -12.578   0.806  17.213  1.00  0.00      A    O
ATOM    599  N   GLY A  44     -11.199  -0.944  17.041  1.00  0.00      A    N
ATOM    600  HN  GLY A  44     -11.146  -1.937  16.965  1.00  0.00      A    H
ATOM    601  CA  GLY A  44     -10.120  -0.154  16.447  1.00  0.00      A    C
ATOM    602  HA1 GLY A  44     -10.307  -0.172  15.384  1.00  0.00      A    H
ATOM    603  HA2 GLY A  44     -10.065   0.846  16.851  1.00  0.00      A    H
ATOM    604  C   GLY A  44      -8.772  -0.752  16.617  1.00  0.00      A    C
ATOM    605  O   GLY A  44      -8.399  -1.361  17.609  1.00  0.00      A    O
ATOM    606  N   GLY A  45      -7.934  -0.382  15.602  1.00  0.00      A    N
ATOM    607  HN  GLY A  45      -8.284   0.088  14.796  1.00  0.00      A    H
ATOM    608  CA  GLY A  45      -6.538  -0.783  15.528  1.00  0.00      A    C
ATOM    609  HA1 GLY A  45      -6.091  -0.778  16.511  1.00  0.00      A    H
ATOM    610  HA2 GLY A  45      -6.603  -1.823  15.244  1.00  0.00      A    H
ATOM    611  C   GLY A  45      -5.666  -0.070  14.467  1.00  0.00      A    C
ATOM    612  O   GLY A  45      -6.103   0.937  13.897  1.00  0.00      A    O
ATOM    613  N   TYR A  46      -4.411  -0.528  14.384  1.00  0.00      A    N
ATOM    614  HN  TYR A  46      -4.129  -1.344  14.884  1.00  0.00      A    H
ATOM    615  CA  TYR A  46      -3.404   0.103  13.508  1.00  0.00      A    C
ATOM    616  HA  TYR A  46      -3.647   1.096  13.159  1.00  0.00      A    H
ATOM    617  CB  TYR A  46      -2.072   0.105  14.218  1.00  0.00      A    C
ATOM    618  HB1 TYR A  46      -1.905  -0.881  14.704  1.00  0.00      A    H
ATOM    619  HB2 TYR A  46      -1.249   0.215  13.480  1.00  0.00      A    H
ATOM    620  CG  TYR A  46      -1.948   1.167  15.270  1.00  0.00      A    C
ATOM    621  CD1 TYR A  46      -2.371   0.930  16.580  1.00  0.00      A    C
ATOM    622  HD1 TYR A  46      -2.801  -0.015  16.876  1.00  0.00      A    H
ATOM    623  CE1 TYR A  46      -2.295   1.889  17.563  1.00  0.00      A    C
ATOM    624  HE1 TYR A  46      -2.719   1.751  18.547  1.00  0.00      A    H
ATOM    625  CZ  TYR A  46      -1.690   3.116  17.274  1.00  0.00      A    C
ATOM    626  OH  TYR A  46      -1.580   4.094  18.315  1.00  0.00      A    O
ATOM    627  HH  TYR A  46      -1.711   3.758  19.205  1.00  0.00      A    H
ATOM    628  CD2 TYR A  46      -1.451   2.443  15.013  1.00  0.00      A    C
ATOM    629  HD2 TYR A  46      -1.312   2.790  14.000  1.00  0.00      A    H
ATOM    630  CE2 TYR A  46      -1.298   3.435  15.991  1.00  0.00      A    C
ATOM    631  HE2 TYR A  46      -0.919   4.383  15.639  1.00  0.00      A    H
ATOM    632  C   TYR A  46      -3.366  -0.665  12.132  1.00  0.00      A    C
ATOM    633  O   TYR A  46      -3.389  -1.881  12.001  1.00  0.00      A    O
ATOM    634  N   MET A  47      -3.127   0.099  11.033  1.00  0.00      A    N
ATOM    635  HN  MET A  47      -2.942   1.073  11.133  1.00  0.00      A    H
ATOM    636  CA  MET A  47      -2.844  -0.482   9.703  1.00  0.00      A    C
ATOM    637  HA  MET A  47      -3.632  -1.198   9.527  1.00  0.00      A    H
ATOM    638  CB  MET A  47      -2.728   0.613   8.608  1.00  0.00      A    C
ATOM    639  HB1 MET A  47      -2.176   1.485   9.018  1.00  0.00      A    H
ATOM    640  HB2 MET A  47      -2.085   0.298   7.759  1.00  0.00      A    H
ATOM    641  CG  MET A  47      -4.010   1.046   8.025  1.00  0.00      A    C
ATOM    642  HG1 MET A  47      -3.860   1.398   6.982  1.00  0.00      A    H
ATOM    643  HG2 MET A  47      -4.647   0.151   7.857  1.00  0.00      A    H
ATOM    644  SD  MET A  47      -4.949   2.301   8.996  1.00  0.00      A    S
ATOM    645  CE  MET A  47      -3.865   3.708   8.630  1.00  0.00      A    C
ATOM    646  HE1 MET A  47      -2.977   3.621   9.293  1.00  0.00      A    H
ATOM    647  HE2 MET A  47      -3.559   3.655   7.563  1.00  0.00      A    H
ATOM    648  HE3 MET A  47      -4.433   4.632   8.871  1.00  0.00      A    H
ATOM    649  C   MET A  47      -1.560  -1.148   9.736  1.00  0.00      A    C
ATOM    650  O   MET A  47      -1.367  -2.251   9.197  1.00  0.00      A    O
ATOM    651  N   ASP A  48      -0.513  -0.542  10.333  1.00  0.00      A    N
ATOM    652  HN  ASP A  48      -0.522   0.429  10.559  1.00  0.00      A    H
ATOM    653  CA  ASP A  48       0.823  -1.089  10.483  1.00  0.00      A    C
ATOM    654  HA  ASP A  48       1.383  -1.262   9.576  1.00  0.00      A    H
ATOM    655  CB  ASP A  48       1.657  -0.008  11.191  1.00  0.00      A    C
ATOM    656  HB1 ASP A  48       1.335   0.149  12.242  1.00  0.00      A    H
ATOM    657  HB2 ASP A  48       2.688  -0.422  11.175  1.00  0.00      A    H
ATOM    658  CG  ASP A  48       1.666   1.354  10.530  1.00  0.00      A    C
ATOM    659  OD1 ASP A  48       2.568   1.663   9.706  1.00  0.00      A    O
ATOM    660  OD2 ASP A  48       0.714   2.125  10.858  1.00  0.00      A    O
ATOM    661  C   ASP A  48       0.927  -2.409  11.258  1.00  0.00      A    C
ATOM    662  O   ASP A  48       1.542  -3.319  10.765  1.00  0.00      A    O
ATOM    663  N   TYR A  49       0.192  -2.546  12.389  1.00  0.00      A    N
ATOM    664  HN  TYR A  49      -0.225  -1.779  12.869  1.00  0.00      A    H
ATOM    665  CA  TYR A  49       0.074  -3.782  13.191  1.00  0.00      A    C
ATOM    666  HA  TYR A  49       1.039  -4.220  13.401  1.00  0.00      A    H
ATOM    667  CB  TYR A  49      -0.628  -3.518  14.555  1.00  0.00      A    C
ATOM    668  HB1 TYR A  49      -1.564  -2.955  14.351  1.00  0.00      A    H
ATOM    669  HB2 TYR A  49      -0.861  -4.498  15.024  1.00  0.00      A    H
ATOM    670  CG  TYR A  49       0.226  -2.790  15.579  1.00  0.00      A    C
ATOM    671  CD1 TYR A  49      -0.515  -2.155  16.583  1.00  0.00      A    C
ATOM    672  HD1 TYR A  49      -1.586  -2.017  16.582  1.00  0.00      A    H
ATOM    673  CE1 TYR A  49       0.162  -1.310  17.554  1.00  0.00      A    C
ATOM    674  HE1 TYR A  49      -0.472  -0.717  18.196  1.00  0.00      A    H
ATOM    675  CZ  TYR A  49       1.547  -1.202  17.591  1.00  0.00      A    C
ATOM    676  OH  TYR A  49       2.134  -0.285  18.423  1.00  0.00      A    O
ATOM    677  HH  TYR A  49       1.465   0.192  18.919  1.00  0.00      A    H
ATOM    678  CD2 TYR A  49       1.621  -2.671  15.644  1.00  0.00      A    C
ATOM    679  HD2 TYR A  49       2.183  -3.081  14.818  1.00  0.00      A    H
ATOM    680  CE2 TYR A  49       2.268  -1.928  16.655  1.00  0.00      A    C
ATOM    681  HE2 TYR A  49       3.323  -1.714  16.563  1.00  0.00      A    H
ATOM    682  C   TYR A  49      -0.775  -4.839  12.311  1.00  0.00      A    C
ATOM    683  O   TYR A  49      -0.507  -6.013  12.300  1.00  0.00      A    O
ATOM    684  N   ALA A  50      -1.870  -4.534  11.475  1.00  0.00      A    N
ATOM    685  HN  ALA A  50      -2.307  -3.639  11.425  1.00  0.00      A    H
ATOM    686  CA  ALA A  50      -2.376  -5.537  10.526  1.00  0.00      A    C
ATOM    687  HA  ALA A  50      -2.721  -6.396  11.082  1.00  0.00      A    H
ATOM    688  CB  ALA A  50      -3.645  -4.966   9.867  1.00  0.00      A    C
ATOM    689  HB1 ALA A  50      -3.385  -4.171   9.136  1.00  0.00      A    H
ATOM    690  HB2 ALA A  50      -4.094  -5.795   9.280  1.00  0.00      A    H
ATOM    691  HB3 ALA A  50      -4.338  -4.603  10.657  1.00  0.00      A    H
ATOM    692  C   ALA A  50      -1.360  -6.021   9.515  1.00  0.00      A    C
ATOM    693  O   ALA A  50      -1.220  -7.214   9.277  1.00  0.00      A    O
ATOM    694  N   PHE A  51      -0.617  -5.124   8.939  1.00  0.00      A    N
ATOM    695  HN  PHE A  51      -0.643  -4.143   9.113  1.00  0.00      A    H
ATOM    696  CA  PHE A  51       0.587  -5.463   8.139  1.00  0.00      A    C
ATOM    697  HA  PHE A  51       0.226  -6.066   7.319  1.00  0.00      A    H
ATOM    698  CB  PHE A  51       1.313  -4.205   7.653  1.00  0.00      A    C
ATOM    699  HB1 PHE A  51       1.602  -3.676   8.586  1.00  0.00      A    H
ATOM    700  HB2 PHE A  51       2.178  -4.419   6.989  1.00  0.00      A    H
ATOM    701  CG  PHE A  51       0.483  -3.299   6.804  1.00  0.00      A    C
ATOM    702  CD1 PHE A  51       0.940  -1.938   6.825  1.00  0.00      A    C
ATOM    703  HD1 PHE A  51       1.687  -1.644   7.548  1.00  0.00      A    H
ATOM    704  CE1 PHE A  51       0.378  -1.106   5.910  1.00  0.00      A    C
ATOM    705  HE1 PHE A  51       0.717  -0.082   5.857  1.00  0.00      A    H
ATOM    706  CZ  PHE A  51      -0.723  -1.405   5.138  1.00  0.00      A    C
ATOM    707  HZ  PHE A  51      -1.179  -0.685   4.475  1.00  0.00      A    H
ATOM    708  CD2 PHE A  51      -0.650  -3.642   6.021  1.00  0.00      A    C
ATOM    709  HD2 PHE A  51      -0.975  -4.663   5.890  1.00  0.00      A    H
ATOM    710  CE2 PHE A  51      -1.243  -2.712   5.216  1.00  0.00      A    C
ATOM    711  HE2 PHE A  51      -2.091  -3.037   4.632  1.00  0.00      A    H
ATOM    712  C   PHE A  51       1.582  -6.339   8.928  1.00  0.00      A    C
ATOM    713  O   PHE A  51       2.000  -7.377   8.458  1.00  0.00      A    O
ATOM    714  N   GLU A  52       1.979  -5.993  10.153  1.00  0.00      A    N
ATOM    715  HN  GLU A  52       1.571  -5.196  10.591  1.00  0.00      A    H
ATOM    716  CA  GLU A  52       2.831  -6.808  11.026  1.00  0.00      A    C
ATOM    717  HA  GLU A  52       3.779  -6.916  10.520  1.00  0.00      A    H
ATOM    718  CB  GLU A  52       3.058  -6.113  12.376  1.00  0.00      A    C
ATOM    719  HB1 GLU A  52       3.323  -5.050  12.190  1.00  0.00      A    H
ATOM    720  HB2 GLU A  52       2.086  -6.109  12.913  1.00  0.00      A    H
ATOM    721  CG  GLU A  52       3.984  -6.762  13.400  1.00  0.00      A    C
ATOM    722  HG1 GLU A  52       3.763  -6.419  14.433  1.00  0.00      A    H
ATOM    723  HG2 GLU A  52       3.866  -7.866  13.420  1.00  0.00      A    H
ATOM    724  CD  GLU A  52       5.506  -6.473  13.139  1.00  0.00      A    C
ATOM    725  OE1 GLU A  52       5.880  -5.436  12.522  1.00  0.00      A    O
ATOM    726  OE2 GLU A  52       6.302  -7.220  13.755  1.00  0.00      A    O
ATOM    727  C   GLU A  52       2.358  -8.235  11.161  1.00  0.00      A    C
ATOM    728  O   GLU A  52       3.224  -9.121  11.156  1.00  0.00      A    O
ATOM    729  N   TRP A  53       1.058  -8.553  11.194  1.00  0.00      A    N
ATOM    730  HN  TRP A  53       0.428  -7.780  11.181  1.00  0.00      A    H
ATOM    731  CA  TRP A  53       0.466  -9.847  11.476  1.00  0.00      A    C
ATOM    732  HA  TRP A  53       0.992 -10.367  12.264  1.00  0.00      A    H
ATOM    733  CB  TRP A  53      -1.031  -9.765  11.804  1.00  0.00      A    C
ATOM    734  HB1 TRP A  53      -1.318  -9.133  12.672  1.00  0.00      A    H
ATOM    735  HB2 TRP A  53      -1.457  -9.081  11.039  1.00  0.00      A    H
ATOM    736  CG  TRP A  53      -1.700 -11.054  11.941  1.00  0.00      A    C
ATOM    737  CD1 TRP A  53      -1.349 -12.115  12.813  1.00  0.00      A    C
ATOM    738  HD1 TRP A  53      -0.521 -12.027  13.500  1.00  0.00      A    H
ATOM    739  NE1 TRP A  53      -2.170 -13.133  12.719  1.00  0.00      A    N
ATOM    740  HE1 TRP A  53      -2.203 -13.947  13.256  1.00  0.00      A    H
ATOM    741  CE2 TRP A  53      -3.121 -12.837  11.767  1.00  0.00      A    C
ATOM    742  CD2 TRP A  53      -2.821 -11.579  11.195  1.00  0.00      A    C
ATOM    743  CE3 TRP A  53      -3.600 -11.068  10.158  1.00  0.00      A    C
ATOM    744  HE3 TRP A  53      -3.456 -10.055   9.813  1.00  0.00      A    H
ATOM    745  CZ3 TRP A  53      -4.741 -11.817   9.780  1.00  0.00      A    C
ATOM    746  HZ3 TRP A  53      -5.487 -11.420   9.107  1.00  0.00      A    H
ATOM    747  CZ2 TRP A  53      -4.200 -13.530  11.378  1.00  0.00      A    C
ATOM    748  HZ2 TRP A  53      -4.303 -14.537  11.755  1.00  0.00      A    H
ATOM    749  CH2 TRP A  53      -5.078 -12.956  10.411  1.00  0.00      A    C
ATOM    750  HH2 TRP A  53      -5.961 -13.529  10.165  1.00  0.00      A    H
ATOM    751  C   TRP A  53       0.682 -10.692  10.237  1.00  0.00      A    C
ATOM    752  O   TRP A  53       1.196 -11.803  10.287  1.00  0.00      A    O
ATOM    753  N   VAL A  54       0.395 -10.057   9.094  1.00  0.00      A    N
ATOM    754  HN  VAL A  54       0.128  -9.098   9.024  1.00  0.00      A    H
ATOM    755  CA  VAL A  54       0.418 -10.758   7.841  1.00  0.00      A    C
ATOM    756  HA  VAL A  54      -0.062 -11.723   7.913  1.00  0.00      A    H
ATOM    757  CB  VAL A  54      -0.219  -9.871   6.813  1.00  0.00      A    C
ATOM    758  HB  VAL A  54       0.231  -8.855   6.812  1.00  0.00      A    H
ATOM    759  CG1 VAL A  54      -0.246 -10.434   5.337  1.00  0.00      A    C
ATOM    760 HG11 VAL A  54      -0.661 -11.457   5.207  1.00  0.00      A    H
ATOM    761 HG12 VAL A  54      -0.747  -9.728   4.641  1.00  0.00      A    H
ATOM    762 HG13 VAL A  54       0.785 -10.430   4.924  1.00  0.00      A    H
ATOM    763  CG2 VAL A  54      -1.738  -9.772   7.249  1.00  0.00      A    C
ATOM    764 HG21 VAL A  54      -1.853  -9.323   8.258  1.00  0.00      A    H
ATOM    765 HG22 VAL A  54      -2.294  -9.212   6.467  1.00  0.00      A    H
ATOM    766 HG23 VAL A  54      -2.185 -10.786   7.328  1.00  0.00      A    H
ATOM    767  C   VAL A  54       1.827 -11.093   7.459  1.00  0.00      A    C
ATOM    768  O   VAL A  54       2.096 -12.099   6.808  1.00  0.00      A    O
ATOM    769  N   VAL A  55       2.821 -10.236   7.854  1.00  0.00      A    N
ATOM    770  HN  VAL A  55       2.498  -9.351   8.181  1.00  0.00      A    H
ATOM    771  CA  VAL A  55       4.256 -10.421   7.655  1.00  0.00      A    C
ATOM    772  HA  VAL A  55       4.349 -10.920   6.702  1.00  0.00      A    H
ATOM    773  CB  VAL A  55       5.025  -9.097   7.566  1.00  0.00      A    C
ATOM    774  HB  VAL A  55       4.869  -8.528   8.507  1.00  0.00      A    H
ATOM    775  CG1 VAL A  55       6.562  -9.432   7.451  1.00  0.00      A    C
ATOM    776 HG11 VAL A  55       6.648 -10.045   6.528  1.00  0.00      A    H
ATOM    777 HG12 VAL A  55       7.097  -8.469   7.306  1.00  0.00      A    H
ATOM    778 HG13 VAL A  55       6.982  -9.979   8.323  1.00  0.00      A    H
ATOM    779  CG2 VAL A  55       4.511  -8.401   6.360  1.00  0.00      A    C
ATOM    780 HG21 VAL A  55       4.970  -7.421   6.106  1.00  0.00      A    H
ATOM    781 HG22 VAL A  55       4.862  -9.072   5.547  1.00  0.00      A    H
ATOM    782 HG23 VAL A  55       3.420  -8.304   6.178  1.00  0.00      A    H
ATOM    783  C   VAL A  55       4.822 -11.537   8.496  1.00  0.00      A    C
ATOM    784  O   VAL A  55       5.507 -12.438   7.975  1.00  0.00      A    O
ATOM    785  N   SER A  56       4.598 -11.468   9.808  1.00  0.00      A    N
ATOM    786  HN  SER A  56       3.904 -10.781  10.010  1.00  0.00      A    H
ATOM    787  CA  SER A  56       5.250 -12.339  10.778  1.00  0.00      A    C
ATOM    788  HA  SER A  56       6.248 -12.622  10.479  1.00  0.00      A    H
ATOM    789  CB  SER A  56       5.316 -11.737  12.180  1.00  0.00      A    C
ATOM    790  HB1 SER A  56       5.809 -12.487  12.834  1.00  0.00      A    H
ATOM    791  HB2 SER A  56       5.889 -10.787  12.246  1.00  0.00      A    H
ATOM    792  OG  SER A  56       3.962 -11.440  12.645  1.00  0.00      A    O
ATOM    793  HG1 SER A  56       3.909 -10.506  12.427  1.00  0.00      A    H
ATOM    794  C   SER A  56       4.514 -13.702  10.807  1.00  0.00      A    C
ATOM    795  O   SER A  56       5.047 -14.681  10.302  1.00  0.00      A    O
ATOM    796  N   ASN A  57       3.160 -13.792  11.224  1.00  0.00      A    N
ATOM    797  HN  ASN A  57       2.784 -12.991  11.684  1.00  0.00      A    H
ATOM    798  CA  ASN A  57       2.542 -15.052  11.501  1.00  0.00      A    C
ATOM    799  HA  ASN A  57       3.333 -15.596  11.996  1.00  0.00      A    H
ATOM    800  CB  ASN A  57       1.279 -14.811  12.394  1.00  0.00      A    C
ATOM    801  HB1 ASN A  57       1.275 -14.011  13.164  1.00  0.00      A    H
ATOM    802  HB2 ASN A  57       0.418 -14.577  11.732  1.00  0.00      A    H
ATOM    803  CG  ASN A  57       0.871 -16.125  13.162  1.00  0.00      A    C
ATOM    804  OD1 ASN A  57       0.137 -16.925  12.617  1.00  0.00      A    O
ATOM    805  ND2 ASN A  57       1.571 -16.333  14.332  1.00  0.00      A    N
ATOM    806 HD21 ASN A  57       1.486 -17.271  14.668  1.00  0.00      A    H
ATOM    807 HD22 ASN A  57       2.328 -15.759  14.646  1.00  0.00      A    H
ATOM    808  C   ASN A  57       2.196 -15.823  10.174  1.00  0.00      A    C
ATOM    809  O   ASN A  57       2.357 -17.070  10.148  1.00  0.00      A    O
ATOM    810  N   GLY A  58       1.711 -15.148   9.137  1.00  0.00      A    N
ATOM    811  HN  GLY A  58       1.652 -14.155   9.072  1.00  0.00      A    H
ATOM    812  CA  GLY A  58       1.517 -15.977   7.993  1.00  0.00      A    C
ATOM    813  HA1 GLY A  58       2.417 -16.533   7.778  1.00  0.00      A    H
ATOM    814  HA2 GLY A  58       0.685 -16.658   8.094  1.00  0.00      A    H
ATOM    815  C   GLY A  58       1.199 -15.255   6.669  1.00  0.00      A    C
ATOM    816  O   GLY A  58       2.024 -14.996   5.773  1.00  0.00      A    O
ATOM    817  N   GLY A  59      -0.098 -15.050   6.530  1.00  0.00      A    N
ATOM    818  HN  GLY A  59      -0.709 -15.278   7.284  1.00  0.00      A    H
ATOM    819  CA  GLY A  59      -0.665 -14.481   5.352  1.00  0.00      A    C
ATOM    820  HA1 GLY A  59      -0.104 -13.667   4.918  1.00  0.00      A    H
ATOM    821  HA2 GLY A  59      -0.753 -15.332   4.692  1.00  0.00      A    H
ATOM    822  C   GLY A  59      -2.049 -14.037   5.620  1.00  0.00      A    C
ATOM    823  O   GLY A  59      -2.771 -14.488   6.488  1.00  0.00      A    O
ATOM    824  N   ILE A  60      -2.648 -13.196   4.758  1.00  0.00      A    N
ATOM    825  HN  ILE A  60      -2.230 -13.093   3.858  1.00  0.00      A    H
ATOM    826  CA  ILE A  60      -4.112 -12.801   4.821  1.00  0.00      A    C
ATOM    827  HA  ILE A  60      -4.563 -13.154   5.736  1.00  0.00      A    H
ATOM    828  CB  ILE A  60      -4.376 -11.299   4.773  1.00  0.00      A    C
ATOM    829  HB  ILE A  60      -3.639 -10.846   5.471  1.00  0.00      A    H
ATOM    830  CG2 ILE A  60      -4.188 -10.599   3.406  1.00  0.00      A    C
ATOM    831 HG21 ILE A  60      -5.041 -11.046   2.853  1.00  0.00      A    H
ATOM    832 HG22 ILE A  60      -4.170  -9.489   3.356  1.00  0.00      A    H
ATOM    833 HG23 ILE A  60      -3.271 -10.845   2.829  1.00  0.00      A    H
ATOM    834  CG1 ILE A  60      -5.765 -10.838   5.392  1.00  0.00      A    C
ATOM    835 HG11 ILE A  60      -6.593 -11.049   4.683  1.00  0.00      A    H
ATOM    836 HG12 ILE A  60      -5.847 -11.361   6.369  1.00  0.00      A    H
ATOM    837  CD  ILE A  60      -5.844  -9.277   5.531  1.00  0.00      A    C
ATOM    838  HD1 ILE A  60      -5.942  -8.822   4.522  1.00  0.00      A    H
ATOM    839  HD2 ILE A  60      -6.777  -9.032   6.081  1.00  0.00      A    H
ATOM    840  HD3 ILE A  60      -4.983  -8.798   6.044  1.00  0.00      A    H
ATOM    841  C   ILE A  60      -4.889 -13.523   3.808  1.00  0.00      A    C
ATOM    842  O   ILE A  60      -4.559 -13.592   2.605  1.00  0.00      A    O
ATOM    843  N   ASP A  61      -6.021 -14.099   4.292  1.00  0.00      A    N
ATOM    844  HN  ASP A  61      -6.357 -14.079   5.231  1.00  0.00      A    H
ATOM    845  CA  ASP A  61      -6.896 -14.895   3.414  1.00  0.00      A    C
ATOM    846  HA  ASP A  61      -6.171 -15.433   2.822  1.00  0.00      A    H
ATOM    847  CB  ASP A  61      -7.773 -15.890   4.235  1.00  0.00      A    C
ATOM    848  HB1 ASP A  61      -7.400 -16.041   5.270  1.00  0.00      A    H
ATOM    849  HB2 ASP A  61      -8.774 -15.428   4.373  1.00  0.00      A    H
ATOM    850  CG  ASP A  61      -7.922 -17.299   3.652  1.00  0.00      A    C
ATOM    851  OD1 ASP A  61      -7.695 -17.670   2.457  1.00  0.00      A    O
ATOM    852  OD2 ASP A  61      -8.184 -18.151   4.549  1.00  0.00      A    O
ATOM    853  C   ASP A  61      -7.750 -14.018   2.412  1.00  0.00      A    C
ATOM    854  O   ASP A  61      -7.871 -12.790   2.368  1.00  0.00      A    O
ATOM    855  N   THR A  62      -8.467 -14.757   1.477  1.00  0.00      A    N
ATOM    856  HN  THR A  62      -8.329 -15.744   1.511  1.00  0.00      A    H
ATOM    857  CA  THR A  62      -9.308 -14.186   0.474  1.00  0.00      A    C
ATOM    858  HA  THR A  62      -8.914 -13.207   0.245  1.00  0.00      A    H
ATOM    859  CB  THR A  62      -9.238 -14.840  -0.874  1.00  0.00      A    C
ATOM    860  HB  THR A  62      -9.819 -14.166  -1.539  1.00  0.00      A    H
ATOM    861  OG1 THR A  62      -9.731 -16.153  -0.800  1.00  0.00      A    O
ATOM    862  HG1 THR A  62      -9.831 -16.472  -1.700  1.00  0.00      A    H
ATOM    863  CG2 THR A  62      -7.759 -14.916  -1.348  1.00  0.00      A    C
ATOM    864 HG21 THR A  62      -7.562 -15.477  -2.286  1.00  0.00      A    H
ATOM    865 HG22 THR A  62      -7.330 -13.914  -1.562  1.00  0.00      A    H
ATOM    866 HG23 THR A  62      -7.077 -15.416  -0.628  1.00  0.00      A    H
ATOM    867  C   THR A  62     -10.746 -14.018   0.948  1.00  0.00      A    C
ATOM    868  O   THR A  62     -11.236 -14.807   1.786  1.00  0.00      A    O
ATOM    869  N   GLU A  63     -11.445 -13.033   0.442  1.00  0.00      A    N
ATOM    870  HN  GLU A  63     -11.070 -12.400  -0.231  1.00  0.00      A    H
ATOM    871  CA  GLU A  63     -12.812 -12.814   0.998  1.00  0.00      A    C
ATOM    872  HA  GLU A  63     -12.929 -12.930   2.066  1.00  0.00      A    H
ATOM    873  CB  GLU A  63     -13.211 -11.420   0.526  1.00  0.00      A    C
ATOM    874  HB1 GLU A  63     -12.361 -10.714   0.638  1.00  0.00      A    H
ATOM    875  HB2 GLU A  63     -13.456 -11.426  -0.558  1.00  0.00      A    H
ATOM    876  CG  GLU A  63     -14.403 -10.786   1.362  1.00  0.00      A    C
ATOM    877  HG1 GLU A  63     -15.268 -11.476   1.265  1.00  0.00      A    H
ATOM    878  HG2 GLU A  63     -14.071 -10.659   2.415  1.00  0.00      A    H
ATOM    879  CD  GLU A  63     -14.777  -9.409   0.728  1.00  0.00      A    C
ATOM    880  OE1 GLU A  63     -15.023  -8.417   1.527  1.00  0.00      A    O
ATOM    881  OE2 GLU A  63     -14.875  -9.368  -0.518  1.00  0.00      A    O
ATOM    882  C   GLU A  63     -13.919 -13.771   0.416  1.00  0.00      A    C
ATOM    883  O   GLU A  63     -15.049 -13.990   0.899  1.00  0.00      A    O
ATOM    884  N   SER A  64     -13.426 -14.466  -0.727  1.00  0.00      A    N
ATOM    885  HN  SER A  64     -12.668 -14.057  -1.230  1.00  0.00      A    H
ATOM    886  CA  SER A  64     -13.965 -15.655  -1.277  1.00  0.00      A    C
ATOM    887  HA  SER A  64     -14.989 -15.397  -1.501  1.00  0.00      A    H
ATOM    888  CB  SER A  64     -13.134 -15.978  -2.513  1.00  0.00      A    C
ATOM    889  HB1 SER A  64     -12.222 -16.392  -2.033  1.00  0.00      A    H
ATOM    890  HB2 SER A  64     -13.624 -16.763  -3.129  1.00  0.00      A    H
ATOM    891  OG  SER A  64     -12.871 -14.782  -3.249  1.00  0.00      A    O
ATOM    892  HG1 SER A  64     -12.538 -15.099  -4.091  1.00  0.00      A    H
ATOM    893  C   SER A  64     -14.002 -16.691  -0.234  1.00  0.00      A    C
ATOM    894  O   SER A  64     -15.113 -17.245   0.010  1.00  0.00      A    O
ATOM    895  N   ASP A  65     -12.882 -17.085   0.439  1.00  0.00      A    N
ATOM    896  HN  ASP A  65     -12.066 -16.518   0.359  1.00  0.00      A    H
ATOM    897  CA  ASP A  65     -12.881 -18.061   1.489  1.00  0.00      A    C
ATOM    898  HA  ASP A  65     -13.445 -18.947   1.239  1.00  0.00      A    H
ATOM    899  CB  ASP A  65     -11.347 -18.449   1.588  1.00  0.00      A    C
ATOM    900  HB1 ASP A  65     -10.954 -18.473   0.549  1.00  0.00      A    H
ATOM    901  HB2 ASP A  65     -10.800 -17.670   2.162  1.00  0.00      A    H
ATOM    902  CG  ASP A  65     -11.183 -19.800   2.142  1.00  0.00      A    C
ATOM    903  OD1 ASP A  65     -11.027 -19.912   3.370  1.00  0.00      A    O
ATOM    904  OD2 ASP A  65     -11.257 -20.778   1.383  1.00  0.00      A    O
ATOM    905  C   ASP A  65     -13.446 -17.578   2.840  1.00  0.00      A    C
ATOM    906  O   ASP A  65     -14.262 -18.237   3.452  1.00  0.00      A    O
ATOM    907  N   TYR A  66     -12.985 -16.504   3.512  1.00  0.00      A    N
ATOM    908  HN  TYR A  66     -12.339 -15.948   2.994  1.00  0.00      A    H
ATOM    909  CA  TYR A  66     -13.468 -16.056   4.788  1.00  0.00      A    C
ATOM    910  HA  TYR A  66     -14.222 -16.701   5.214  1.00  0.00      A    H
ATOM    911  CB  TYR A  66     -12.261 -15.957   5.724  1.00  0.00      A    C
ATOM    912  HB1 TYR A  66     -11.593 -16.837   5.604  1.00  0.00      A    H
ATOM    913  HB2 TYR A  66     -11.560 -15.139   5.453  1.00  0.00      A    H
ATOM    914  CG  TYR A  66     -12.615 -16.026   7.126  1.00  0.00      A    C
ATOM    915  CD1 TYR A  66     -13.410 -17.038   7.584  1.00  0.00      A    C
ATOM    916  HD1 TYR A  66     -13.764 -17.756   6.859  1.00  0.00      A    H
ATOM    917  CE1 TYR A  66     -13.647 -17.164   8.955  1.00  0.00      A    C
ATOM    918  HE1 TYR A  66     -14.294 -17.886   9.430  1.00  0.00      A    H
ATOM    919  CZ  TYR A  66     -13.310 -16.076   9.779  1.00  0.00      A    C
ATOM    920  OH  TYR A  66     -13.606 -16.115  11.180  1.00  0.00      A    O
ATOM    921  HH  TYR A  66     -13.644 -15.213  11.507  1.00  0.00      A    H
ATOM    922  CD2 TYR A  66     -12.155 -15.000   8.035  1.00  0.00      A    C
ATOM    923  HD2 TYR A  66     -11.592 -14.159   7.656  1.00  0.00      A    H
ATOM    924  CE2 TYR A  66     -12.510 -15.056   9.311  1.00  0.00      A    C
ATOM    925  HE2 TYR A  66     -12.253 -14.298  10.036  1.00  0.00      A    H
ATOM    926  C   TYR A  66     -14.216 -14.662   4.751  1.00  0.00      A    C
ATOM    927  O   TYR A  66     -13.600 -13.610   4.958  1.00  0.00      A    O
ATOM    928  N   PRO A  67     -15.537 -14.461   4.462  1.00  0.00      A    N
ATOM    929  CD  PRO A  67     -16.400 -15.596   4.053  1.00  0.00      A    C
ATOM    930  HD1 PRO A  67     -16.464 -16.237   4.958  1.00  0.00      A    H
ATOM    931  HD2 PRO A  67     -16.055 -16.173   3.168  1.00  0.00      A    H
ATOM    932  CA  PRO A  67     -16.201 -13.190   4.299  1.00  0.00      A    C
ATOM    933  HA  PRO A  67     -15.646 -12.424   3.778  1.00  0.00      A    H
ATOM    934  CB  PRO A  67     -17.540 -13.533   3.606  1.00  0.00      A    C
ATOM    935  HB1 PRO A  67     -18.371 -12.913   4.004  1.00  0.00      A    H
ATOM    936  HB2 PRO A  67     -17.598 -13.289   2.524  1.00  0.00      A    H
ATOM    937  CG  PRO A  67     -17.786 -14.990   3.850  1.00  0.00      A    C
ATOM    938  HG1 PRO A  67     -18.458 -15.121   4.725  1.00  0.00      A    H
ATOM    939  HG2 PRO A  67     -18.276 -15.455   2.968  1.00  0.00      A    H
ATOM    940  C   PRO A  67     -16.517 -12.544   5.660  1.00  0.00      A    C
ATOM    941  O   PRO A  67     -16.353 -13.112   6.724  1.00  0.00      A    O
ATOM    942  N   TYR A  68     -16.877 -11.265   5.553  1.00  0.00      A    N
ATOM    943  HN  TYR A  68     -16.886 -10.920   4.618  1.00  0.00      A    H
ATOM    944  CA  TYR A  68     -17.233 -10.287   6.608  1.00  0.00      A    C
ATOM    945  HA  TYR A  68     -16.330 -10.151   7.185  1.00  0.00      A    H
ATOM    946  CB  TYR A  68     -17.675  -8.932   6.050  1.00  0.00      A    C
ATOM    947  HB1 TYR A  68     -16.907  -8.582   5.328  1.00  0.00      A    H
ATOM    948  HB2 TYR A  68     -18.661  -8.946   5.537  1.00  0.00      A    H
ATOM    949  CG  TYR A  68     -17.804  -7.868   7.103  1.00  0.00      A    C
ATOM    950  CD1 TYR A  68     -16.728  -7.005   7.384  1.00  0.00      A    C
ATOM    951  HD1 TYR A  68     -15.862  -7.102   6.745  1.00  0.00      A    H
ATOM    952  CE1 TYR A  68     -16.853  -6.034   8.388  1.00  0.00      A    C
ATOM    953  HE1 TYR A  68     -16.021  -5.414   8.689  1.00  0.00      A    H
ATOM    954  CZ  TYR A  68     -18.048  -5.981   9.152  1.00  0.00      A    C
ATOM    955  OH  TYR A  68     -18.232  -5.107  10.195  1.00  0.00      A    O
ATOM    956  HH  TYR A  68     -19.165  -5.159  10.415  1.00  0.00      A    H
ATOM    957  CD2 TYR A  68     -19.074  -7.576   7.760  1.00  0.00      A    C
ATOM    958  HD2 TYR A  68     -19.926  -8.133   7.400  1.00  0.00      A    H
ATOM    959  CE2 TYR A  68     -19.112  -6.698   8.739  1.00  0.00      A    C
ATOM    960  HE2 TYR A  68     -20.041  -6.415   9.213  1.00  0.00      A    H
ATOM    961  C   TYR A  68     -18.345 -10.902   7.432  1.00  0.00      A    C
ATOM    962  O   TYR A  68     -19.400 -11.381   6.958  1.00  0.00      A    O
ATOM    963  N   THR A  69     -18.184 -10.788   8.799  1.00  0.00      A    N
ATOM    964  HN  THR A  69     -17.318 -10.407   9.113  1.00  0.00      A    H
ATOM    965  CA  THR A  69     -19.120 -11.068   9.834  1.00  0.00      A    C
ATOM    966  HA  THR A  69     -20.101 -11.183   9.397  1.00  0.00      A    H
ATOM    967  CB  THR A  69     -18.755 -12.335  10.673  1.00  0.00      A    C
ATOM    968  HB  THR A  69     -17.956 -11.868  11.288  1.00  0.00      A    H
ATOM    969  OG1 THR A  69     -18.294 -13.404   9.881  1.00  0.00      A    O
ATOM    970  HG1 THR A  69     -17.550 -13.845  10.297  1.00  0.00      A    H
ATOM    971  CG2 THR A  69     -19.877 -12.815  11.558  1.00  0.00      A    C
ATOM    972 HG21 THR A  69     -20.257 -13.817  11.263  1.00  0.00      A    H
ATOM    973 HG22 THR A  69     -19.559 -12.973  12.611  1.00  0.00      A    H
ATOM    974 HG23 THR A  69     -20.777 -12.170  11.646  1.00  0.00      A    H
ATOM    975  C   THR A  69     -19.373  -9.920  10.794  1.00  0.00      A    C
ATOM    976  O   THR A  69     -20.503  -9.523  11.116  1.00  0.00      A    O
ATOM    977  N   GLY A  70     -18.308  -9.268  11.263  1.00  0.00      A    N
ATOM    978  HN  GLY A  70     -17.362  -9.464  11.014  1.00  0.00      A    H
ATOM    979  CA  GLY A  70     -18.396  -8.020  12.154  1.00  0.00      A    C
ATOM    980  HA1 GLY A  70     -17.448  -7.523  12.016  1.00  0.00      A    H
ATOM    981  HA2 GLY A  70     -19.250  -7.412  11.893  1.00  0.00      A    H
ATOM    982  C   GLY A  70     -18.556  -8.382  13.591  1.00  0.00      A    C
ATOM    983  O   GLY A  70     -17.827  -7.841  14.409  1.00  0.00      A    O
ATOM    984  N   VAL A  71     -19.515  -9.220  13.986  1.00  0.00      A    N
ATOM    985  HN  VAL A  71     -20.159  -9.512  13.283  1.00  0.00      A    H
ATOM    986  CA  VAL A  71     -19.728  -9.723  15.304  1.00  0.00      A    C
ATOM    987  HA  VAL A  71     -19.717  -8.836  15.921  1.00  0.00      A    H
ATOM    988  CB  VAL A  71     -21.134 -10.370  15.557  1.00  0.00      A    C
ATOM    989  HB  VAL A  71     -21.114 -10.713  16.613  1.00  0.00      A    H
ATOM    990  CG1 VAL A  71     -22.244  -9.332  15.280  1.00  0.00      A    C
ATOM    991 HG11 VAL A  71     -22.321  -8.453  15.956  1.00  0.00      A    H
ATOM    992 HG12 VAL A  71     -22.240  -9.232  14.173  1.00  0.00      A    H
ATOM    993 HG13 VAL A  71     -23.150  -9.890  15.598  1.00  0.00      A    H
ATOM    994  CG2 VAL A  71     -21.305 -11.699  14.698  1.00  0.00      A    C
ATOM    995 HG21 VAL A  71     -21.439 -11.474  13.618  1.00  0.00      A    H
ATOM    996 HG22 VAL A  71     -20.451 -12.408  14.755  1.00  0.00      A    H
ATOM    997 HG23 VAL A  71     -22.229 -12.268  14.935  1.00  0.00      A    H
ATOM    998  C   VAL A  71     -18.605 -10.538  15.880  1.00  0.00      A    C
ATOM    999  O   VAL A  71     -17.810 -11.162  15.180  1.00  0.00      A    O
ATOM   1000  N   ASP A  72     -18.582 -10.619  17.193  1.00  0.00      A    N
ATOM   1001  HN  ASP A  72     -19.260 -10.056  17.660  1.00  0.00      A    H
ATOM   1002  CA  ASP A  72     -17.711 -11.525  18.014  1.00  0.00      A    C
ATOM   1003  HA  ASP A  72     -16.703 -11.213  17.784  1.00  0.00      A    H
ATOM   1004  CB  ASP A  72     -17.939 -11.277  19.485  1.00  0.00      A    C
ATOM   1005  HB1 ASP A  72     -17.877 -10.200  19.752  1.00  0.00      A    H
ATOM   1006  HB2 ASP A  72     -18.979 -11.646  19.617  1.00  0.00      A    H
ATOM   1007  CG  ASP A  72     -16.993 -12.043  20.422  1.00  0.00      A    C
ATOM   1008  OD1 ASP A  72     -15.824 -11.630  20.615  1.00  0.00      A    O
ATOM   1009  OD2 ASP A  72     -17.420 -13.096  21.021  1.00  0.00      A    O
ATOM   1010  C   ASP A  72     -17.730 -12.961  17.578  1.00  0.00      A    C
ATOM   1011  O   ASP A  72     -18.767 -13.625  17.455  1.00  0.00      A    O
ATOM   1012  N   GLY A  73     -16.505 -13.554  17.454  1.00  0.00      A    N
ATOM   1013  HN  GLY A  73     -15.680 -13.006  17.569  1.00  0.00      A    H
ATOM   1014  CA  GLY A  73     -16.515 -15.008  17.242  1.00  0.00      A    C
ATOM   1015  HA1 GLY A  73     -17.053 -15.500  18.039  1.00  0.00      A    H
ATOM   1016  HA2 GLY A  73     -16.841 -15.181  16.227  1.00  0.00      A    H
ATOM   1017  C   GLY A  73     -15.138 -15.530  17.217  1.00  0.00      A    C
ATOM   1018  O   GLY A  73     -14.267 -15.003  17.860  1.00  0.00      A    O
ATOM   1019  N   THR A  74     -14.872 -16.630  16.438  1.00  0.00      A    N
ATOM   1020  HN  THR A  74     -15.660 -16.992  15.945  1.00  0.00      A    H
ATOM   1021  CA  THR A  74     -13.670 -17.423  16.331  1.00  0.00      A    C
ATOM   1022  HA  THR A  74     -12.860 -16.909  16.826  1.00  0.00      A    H
ATOM   1023  CB  THR A  74     -13.710 -18.751  17.108  1.00  0.00      A    C
ATOM   1024  HB  THR A  74     -13.006 -19.452  16.610  1.00  0.00      A    H
ATOM   1025  OG1 THR A  74     -15.028 -19.406  16.888  1.00  0.00      A    O
ATOM   1026  HG1 THR A  74     -14.909 -20.293  17.236  1.00  0.00      A    H
ATOM   1027  CG2 THR A  74     -13.529 -18.520  18.623  1.00  0.00      A    C
ATOM   1028 HG21 THR A  74     -13.088 -19.377  19.176  1.00  0.00      A    H
ATOM   1029 HG22 THR A  74     -12.823 -17.676  18.780  1.00  0.00      A    H
ATOM   1030 HG23 THR A  74     -14.479 -18.173  19.083  1.00  0.00      A    H
ATOM   1031  C   THR A  74     -13.233 -17.563  14.946  1.00  0.00      A    C
ATOM   1032  O   THR A  74     -13.994 -17.711  13.980  1.00  0.00      A    O
ATOM   1033  N   CYS A  75     -11.893 -17.554  14.780  1.00  0.00      A    N
ATOM   1034  HN  CYS A  75     -11.300 -17.310  15.544  1.00  0.00      A    H
ATOM   1035  CA  CYS A  75     -11.141 -17.811  13.567  1.00  0.00      A    C
ATOM   1036  HA  CYS A  75     -11.465 -17.110  12.812  1.00  0.00      A    H
ATOM   1037  CB  CYS A  75      -9.631 -17.568  13.807  1.00  0.00      A    C
ATOM   1038  HB1 CYS A  75      -9.537 -16.576  14.298  1.00  0.00      A    H
ATOM   1039  HB2 CYS A  75      -9.237 -18.446  14.363  1.00  0.00      A    H
ATOM   1040  SG  CYS A  75      -8.504 -17.658  12.390  1.00  0.00      A    S
ATOM   1041  C   CYS A  75     -11.326 -19.258  13.088  1.00  0.00      A    C
ATOM   1042  O   CYS A  75     -11.798 -20.041  13.880  1.00  0.00      A    O
ATOM   1043  N   ASP A  76     -10.904 -19.664  11.875  1.00  0.00      A    N
ATOM   1044  HN  ASP A  76     -10.589 -19.046  11.160  1.00  0.00      A    H
ATOM   1045  CA  ASP A  76     -11.079 -21.060  11.363  1.00  0.00      A    C
ATOM   1046  HA  ASP A  76     -11.739 -21.620  12.010  1.00  0.00      A    H
ATOM   1047  CB  ASP A  76     -11.611 -20.911   9.974  1.00  0.00      A    C
ATOM   1048  HB1 ASP A  76     -11.197 -20.030   9.439  1.00  0.00      A    H
ATOM   1049  HB2 ASP A  76     -11.274 -21.765   9.348  1.00  0.00      A    H
ATOM   1050  CG  ASP A  76     -13.117 -20.844   9.970  1.00  0.00      A    C
ATOM   1051  OD1 ASP A  76     -13.682 -20.547   8.880  1.00  0.00      A    O
ATOM   1052  OD2 ASP A  76     -13.741 -21.221  11.005  1.00  0.00      A    O
ATOM   1053  C   ASP A  76      -9.758 -21.888  11.277  1.00  0.00      A    C
ATOM   1054  O   ASP A  76      -8.653 -21.462  11.586  1.00  0.00      A    O
ATOM   1055  N   THR A  77      -9.898 -23.167  10.996  1.00  0.00      A    N
ATOM   1056  HN  THR A  77     -10.778 -23.620  10.876  1.00  0.00      A    H
ATOM   1057  CA  THR A  77      -8.738 -24.078  11.052  1.00  0.00      A    C
ATOM   1058  HA  THR A  77      -8.070 -23.679  11.801  1.00  0.00      A    H
ATOM   1059  CB  THR A  77      -9.117 -25.525  11.303  1.00  0.00      A    C
ATOM   1060  HB  THR A  77      -9.590 -25.964  10.398  1.00  0.00      A    H
ATOM   1061  OG1 THR A  77      -9.919 -25.494  12.492  1.00  0.00      A    O
ATOM   1062  HG1 THR A  77     -10.226 -26.403  12.514  1.00  0.00      A    H
ATOM   1063  CG2 THR A  77      -7.865 -26.351  11.678  1.00  0.00      A    C
ATOM   1064 HG21 THR A  77      -7.159 -26.610  10.860  1.00  0.00      A    H
ATOM   1065 HG22 THR A  77      -7.283 -25.650  12.313  1.00  0.00      A    H
ATOM   1066 HG23 THR A  77      -8.080 -27.289  12.233  1.00  0.00      A    H
ATOM   1067  C   THR A  77      -7.968 -24.101   9.767  1.00  0.00      A    C
ATOM   1068  O   THR A  77      -6.753 -24.193   9.654  1.00  0.00      A    O
ATOM   1069  N   SER A  78      -8.679 -24.206   8.593  1.00  0.00      A    N
ATOM   1070  HN  SER A  78      -9.646 -24.423   8.702  1.00  0.00      A    H
ATOM   1071  CA  SER A  78      -7.930 -24.323   7.345  1.00  0.00      A    C
ATOM   1072  HA  SER A  78      -7.094 -25.006   7.388  1.00  0.00      A    H
ATOM   1073  CB  SER A  78      -8.785 -24.826   6.095  1.00  0.00      A    C
ATOM   1074  HB1 SER A  78      -9.728 -24.243   6.022  1.00  0.00      A    H
ATOM   1075  HB2 SER A  78      -8.273 -24.621   5.130  1.00  0.00      A    H
ATOM   1076  OG  SER A  78      -8.981 -26.272   6.155  1.00  0.00      A    O
ATOM   1077  HG1 SER A  78      -9.473 -26.537   5.375  1.00  0.00      A    H
ATOM   1078  C   SER A  78      -7.403 -22.989   6.871  1.00  0.00      A    C
ATOM   1079  O   SER A  78      -7.968 -22.237   6.093  1.00  0.00      A    O
ATOM   1080  N   LYS A  79      -6.204 -22.587   7.351  1.00  0.00      A    N
ATOM   1081  HN  LYS A  79      -5.712 -23.140   8.019  1.00  0.00      A    H
ATOM   1082  CA  LYS A  79      -5.613 -21.273   7.044  1.00  0.00      A    C
ATOM   1083  HA  LYS A  79      -6.191 -20.660   6.369  1.00  0.00      A    H
ATOM   1084  CB  LYS A  79      -5.309 -20.427   8.267  1.00  0.00      A    C
ATOM   1085  HB1 LYS A  79      -4.741 -21.038   9.001  1.00  0.00      A    H
ATOM   1086  HB2 LYS A  79      -4.736 -19.498   8.062  1.00  0.00      A    H
ATOM   1087  CG  LYS A  79      -6.538 -19.899   9.148  1.00  0.00      A    C
ATOM   1088  HG1 LYS A  79      -7.249 -20.702   9.434  1.00  0.00      A    H
ATOM   1089  HG2 LYS A  79      -6.143 -19.489  10.102  1.00  0.00      A    H
ATOM   1090  CD  LYS A  79      -7.319 -18.782   8.401  1.00  0.00      A    C
ATOM   1091  HD1 LYS A  79      -7.628 -17.943   9.061  1.00  0.00      A    H
ATOM   1092  HD2 LYS A  79      -6.754 -18.329   7.558  1.00  0.00      A    H
ATOM   1093  CE  LYS A  79      -8.568 -19.338   7.856  1.00  0.00      A    C
ATOM   1094  HE1 LYS A  79      -8.449 -20.250   7.233  1.00  0.00      A    H
ATOM   1095  HE2 LYS A  79      -9.237 -19.462   8.733  1.00  0.00      A    H
ATOM   1096  NZ  LYS A  79      -9.232 -18.477   6.904  1.00  0.00      A    N
ATOM   1097  HZ1 LYS A  79     -10.067 -18.998   6.569  1.00  0.00      A    H
ATOM   1098  HZ2 LYS A  79      -9.588 -17.574   7.277  1.00  0.00      A    H
ATOM   1099  HZ3 LYS A  79      -8.634 -18.254   6.083  1.00  0.00      A    H
ATOM   1100  C   LYS A  79      -4.274 -21.423   6.260  1.00  0.00      A    C
ATOM   1101  O   LYS A  79      -3.681 -22.496   6.289  1.00  0.00      A    O
ATOM   1102  N   VAL A  80      -3.741 -20.373   5.453  1.00  0.00      A    N
ATOM   1103  HN  VAL A  80      -4.241 -19.513   5.382  1.00  0.00      A    H
ATOM   1104  CA  VAL A  80      -2.420 -20.329   4.836  1.00  0.00      A    C
ATOM   1105  HA  VAL A  80      -2.540 -19.780   3.914  1.00  0.00      A    H
ATOM   1106  CB  VAL A  80      -1.417 -19.468   5.622  1.00  0.00      A    C
ATOM   1107  HB  VAL A  80      -1.027 -20.046   6.487  1.00  0.00      A    H
ATOM   1108  CG1 VAL A  80      -0.297 -19.017   4.660  1.00  0.00      A    C
ATOM   1109 HG11 VAL A  80       0.356 -19.836   4.291  1.00  0.00      A    H
ATOM   1110 HG12 VAL A  80      -0.688 -18.621   3.699  1.00  0.00      A    H
ATOM   1111 HG13 VAL A  80       0.264 -18.215   5.186  1.00  0.00      A    H
ATOM   1112  CG2 VAL A  80      -2.212 -18.321   6.276  1.00  0.00      A    C
ATOM   1113 HG21 VAL A  80      -2.906 -18.735   7.039  1.00  0.00      A    H
ATOM   1114 HG22 VAL A  80      -1.567 -17.557   6.759  1.00  0.00      A    H
ATOM   1115 HG23 VAL A  80      -2.867 -17.833   5.523  1.00  0.00      A    H
ATOM   1116  C   VAL A  80      -1.814 -21.606   4.352  1.00  0.00      A    C
ATOM   1117  O   VAL A  80      -2.234 -22.058   3.278  1.00  0.00      A    O
ATOM   1118  N   TRP A  81      -0.802 -22.260   4.973  1.00  0.00      A    N
ATOM   1119  HN  TRP A  81      -0.402 -21.864   5.797  1.00  0.00      A    H
ATOM   1120  CA  TRP A  81      -0.129 -23.333   4.313  1.00  0.00      A    C
ATOM   1121  HA  TRP A  81      -0.327 -23.343   3.252  1.00  0.00      A    H
ATOM   1122  CB  TRP A  81       1.380 -23.260   4.586  1.00  0.00      A    C
ATOM   1123  HB1 TRP A  81       1.705 -22.304   4.122  1.00  0.00      A    H
ATOM   1124  HB2 TRP A  81       1.575 -23.287   5.679  1.00  0.00      A    H
ATOM   1125  CG  TRP A  81       2.284 -24.248   3.813  1.00  0.00      A    C
ATOM   1126  CD1 TRP A  81       2.978 -25.241   4.331  1.00  0.00      A    C
ATOM   1127  HD1 TRP A  81       2.987 -25.588   5.354  1.00  0.00      A    H
ATOM   1128  NE1 TRP A  81       3.549 -25.903   3.306  1.00  0.00      A    N
ATOM   1129  HE1 TRP A  81       4.148 -26.672   3.351  1.00  0.00      A    H
ATOM   1130  CE2 TRP A  81       3.167 -25.395   2.093  1.00  0.00      A    C
ATOM   1131  CD2 TRP A  81       2.422 -24.232   2.445  1.00  0.00      A    C
ATOM   1132  CE3 TRP A  81       1.816 -23.479   1.443  1.00  0.00      A    C
ATOM   1133  HE3 TRP A  81       1.337 -22.548   1.707  1.00  0.00      A    H
ATOM   1134  CZ3 TRP A  81       2.074 -23.902   0.086  1.00  0.00      A    C
ATOM   1135  HZ3 TRP A  81       1.620 -23.354  -0.727  1.00  0.00      A    H
ATOM   1136  CZ2 TRP A  81       3.394 -25.817   0.771  1.00  0.00      A    C
ATOM   1137  HZ2 TRP A  81       3.762 -26.791   0.484  1.00  0.00      A    H
ATOM   1138  CH2 TRP A  81       2.775 -25.063  -0.225  1.00  0.00      A    C
ATOM   1139  HH2 TRP A  81       2.815 -25.416  -1.245  1.00  0.00      A    H
ATOM   1140  C   TRP A  81      -0.649 -24.670   4.717  1.00  0.00      A    C
ATOM   1141  O   TRP A  81      -0.366 -25.057   5.823  1.00  0.00      A    O
ATOM   1142  N   LEU A  82      -1.416 -25.443   3.953  1.00  0.00      A    N
ATOM   1143  HN  LEU A  82      -1.663 -25.097   3.051  1.00  0.00      A    H
ATOM   1144  CA  LEU A  82      -1.866 -26.773   4.464  1.00  0.00      A    C
ATOM   1145  HA  LEU A  82      -2.069 -26.706   5.523  1.00  0.00      A    H
ATOM   1146  CB  LEU A  82      -3.260 -27.134   3.766  1.00  0.00      A    C
ATOM   1147  HB1 LEU A  82      -2.964 -27.247   2.701  1.00  0.00      A    H
ATOM   1148  HB2 LEU A  82      -3.710 -28.109   4.054  1.00  0.00      A    H
ATOM   1149  CG  LEU A  82      -4.285 -26.082   3.872  1.00  0.00      A    C
ATOM   1150  HG  LEU A  82      -3.899 -25.208   3.304  1.00  0.00      A    H
ATOM   1151  CD1 LEU A  82      -5.699 -26.362   3.311  1.00  0.00      A    C
ATOM   1152 HD11 LEU A  82      -5.723 -26.542   2.215  1.00  0.00      A    H
ATOM   1153 HD12 LEU A  82      -6.057 -27.285   3.815  1.00  0.00      A    H
ATOM   1154 HD13 LEU A  82      -6.404 -25.523   3.495  1.00  0.00      A    H
ATOM   1155  CD2 LEU A  82      -4.438 -25.503   5.291  1.00  0.00      A    C
ATOM   1156 HD21 LEU A  82      -5.215 -24.718   5.174  1.00  0.00      A    H
ATOM   1157 HD22 LEU A  82      -4.920 -26.239   5.970  1.00  0.00      A    H
ATOM   1158 HD23 LEU A  82      -3.532 -25.134   5.818  1.00  0.00      A    H
ATOM   1159  C   LEU A  82      -0.870 -27.938   4.314  1.00  0.00      A    C
ATOM   1160  O   LEU A  82      -1.011 -28.981   4.908  1.00  0.00      A    O
ATOM   1161  N   LEU A  83       0.199 -27.848   3.453  1.00  0.00      A    N
ATOM   1162  HN  LEU A  83       0.452 -27.001   2.993  1.00  0.00      A    H
ATOM   1163  CA  LEU A  83       0.987 -29.022   3.097  1.00  0.00      A    C
ATOM   1164  HA  LEU A  83       0.390 -29.922   3.106  1.00  0.00      A    H
ATOM   1165  CB  LEU A  83       1.642 -28.822   1.679  1.00  0.00      A    C
ATOM   1166  HB1 LEU A  83       2.407 -28.032   1.838  1.00  0.00      A    H
ATOM   1167  HB2 LEU A  83       2.128 -29.790   1.435  1.00  0.00      A    H
ATOM   1168  CG  LEU A  83       0.637 -28.450   0.570  1.00  0.00      A    C
ATOM   1169  HG  LEU A  83       0.312 -27.411   0.791  1.00  0.00      A    H
ATOM   1170  CD1 LEU A  83       1.290 -28.608  -0.779  1.00  0.00      A    C
ATOM   1171 HD11 LEU A  83       0.526 -28.312  -1.530  1.00  0.00      A    H
ATOM   1172 HD12 LEU A  83       2.214 -27.994  -0.729  1.00  0.00      A    H
ATOM   1173 HD13 LEU A  83       1.729 -29.610  -0.977  1.00  0.00      A    H
ATOM   1174  CD2 LEU A  83      -0.702 -29.309   0.634  1.00  0.00      A    C
ATOM   1175 HD21 LEU A  83      -0.527 -30.398   0.500  1.00  0.00      A    H
ATOM   1176 HD22 LEU A  83      -1.462 -29.209   1.438  1.00  0.00      A    H
ATOM   1177 HD23 LEU A  83      -1.211 -28.999  -0.304  1.00  0.00      A    H
ATOM   1178  C   LEU A  83       2.139 -29.329   4.068  1.00  0.00      A    C
ATOM   1179  O   LEU A  83       2.899 -30.258   3.832  1.00  0.00      A    O
ATOM   1180  N   ALA A  84       2.279 -28.626   5.224  1.00  0.00      A    N
ATOM   1181  HN  ALA A  84       1.918 -27.724   5.450  1.00  0.00      A    H
ATOM   1182  CA  ALA A  84       3.144 -29.052   6.266  1.00  0.00      A    C
ATOM   1183  HA  ALA A  84       3.716 -29.915   5.960  1.00  0.00      A    H
ATOM   1184  CB  ALA A  84       3.935 -27.782   6.689  1.00  0.00      A    C
ATOM   1185  HB1 ALA A  84       3.178 -27.071   7.083  1.00  0.00      A    H
ATOM   1186  HB2 ALA A  84       4.757 -27.933   7.421  1.00  0.00      A    H
ATOM   1187  HB3 ALA A  84       4.469 -27.328   5.827  1.00  0.00      A    H
ATOM   1188  C   ALA A  84       2.289 -29.612   7.420  1.00  0.00      A    C
ATOM   1189  O   ALA A  84       2.350 -30.829   7.605  1.00  0.00      A    O
ATOM   1190  N   SER A  85       1.565 -28.826   8.243  1.00  0.00      A    N
ATOM   1191  HN  SER A  85       1.545 -27.836   8.132  1.00  0.00      A    H
ATOM   1192  CA  SER A  85       0.914 -29.326   9.455  1.00  0.00      A    C
ATOM   1193  HA  SER A  85       1.593 -30.060   9.864  1.00  0.00      A    H
ATOM   1194  CB  SER A  85       0.660 -28.197  10.481  1.00  0.00      A    C
ATOM   1195  HB1 SER A  85       0.282 -28.627  11.433  1.00  0.00      A    H
ATOM   1196  HB2 SER A  85       1.649 -27.759  10.732  1.00  0.00      A    H
ATOM   1197  OG  SER A  85      -0.296 -27.190   9.954  1.00  0.00      A    O
ATOM   1198  HG1 SER A  85      -0.149 -26.335  10.364  1.00  0.00      A    H
ATOM   1199  C   SER A  85      -0.312 -30.147   9.100  1.00  0.00      A    C
ATOM   1200  O   SER A  85      -0.382 -31.334   9.301  1.00  0.00      A    O
ATOM   1201  N   HSE A  86      -1.382 -29.476   8.659  1.00  0.00      A    N
ATOM   1202  HN  HSE A  86      -1.258 -28.489   8.718  1.00  0.00      A    H
ATOM   1203  CA  HSE A  86      -2.692 -29.948   8.248  1.00  0.00      A    C
ATOM   1204  HA  HSE A  86      -3.260 -30.032   9.163  1.00  0.00      A    H
ATOM   1205  CB  HSE A  86      -3.384 -28.863   7.461  1.00  0.00      A    C
ATOM   1206  HB1 HSE A  86      -2.758 -28.728   6.553  1.00  0.00      A    H
ATOM   1207  HB2 HSE A  86      -4.393 -29.166   7.107  1.00  0.00      A    H
ATOM   1208  ND1 HSE A  86      -4.472 -27.480   9.085  1.00  0.00      A    N
ATOM   1209  CG  HSE A  86      -3.451 -27.563   8.170  1.00  0.00      A    C
ATOM   1210  CE1 HSE A  86      -4.377 -26.265   9.624  1.00  0.00      A    C
ATOM   1211  HE1 HSE A  86      -5.098 -25.873  10.341  1.00  0.00      A    H
ATOM   1212  NE2 HSE A  86      -3.326 -25.581   9.174  1.00  0.00      A    N
ATOM   1213  HE2 HSE A  86      -2.985 -24.675   9.425  1.00  0.00      A    H
ATOM   1214  CD2 HSE A  86      -2.742 -26.369   8.177  1.00  0.00      A    C
ATOM   1215  HD2 HSE A  86      -1.931 -26.072   7.523  1.00  0.00      A    H
ATOM   1216  C   HSE A  86      -2.795 -31.198   7.489  1.00  0.00      A    C
ATOM   1217  O   HSE A  86      -3.655 -32.019   7.845  1.00  0.00      A    O
ATOM   1218  N   ILE A  87      -2.042 -31.352   6.328  1.00  0.00      A    N
ATOM   1219  HN  ILE A  87      -1.481 -30.615   5.960  1.00  0.00      A    H
ATOM   1220  CA  ILE A  87      -2.185 -32.529   5.408  1.00  0.00      A    C
ATOM   1221  HA  ILE A  87      -3.205 -32.530   5.053  1.00  0.00      A    H
ATOM   1222  CB  ILE A  87      -1.332 -32.412   4.082  1.00  0.00      A    C
ATOM   1223  HB  ILE A  87      -1.530 -31.419   3.624  1.00  0.00      A    H
ATOM   1224  CG2 ILE A  87       0.140 -32.402   4.398  1.00  0.00      A    C
ATOM   1225 HG21 ILE A  87       0.757 -32.066   3.537  1.00  0.00      A    H
ATOM   1226 HG22 ILE A  87       0.335 -31.813   5.319  1.00  0.00      A    H
ATOM   1227 HG23 ILE A  87       0.414 -33.463   4.579  1.00  0.00      A    H
ATOM   1228  CG1 ILE A  87      -1.648 -33.576   3.016  1.00  0.00      A    C
ATOM   1229 HG11 ILE A  87      -0.962 -34.420   3.241  1.00  0.00      A    H
ATOM   1230 HG12 ILE A  87      -2.734 -33.812   2.991  1.00  0.00      A    H
ATOM   1231  CD  ILE A  87      -1.276 -33.050   1.566  1.00  0.00      A    C
ATOM   1232  HD1 ILE A  87      -1.765 -32.059   1.444  1.00  0.00      A    H
ATOM   1233  HD2 ILE A  87      -0.186 -32.865   1.455  1.00  0.00      A    H
ATOM   1234  HD3 ILE A  87      -1.628 -33.831   0.859  1.00  0.00      A    H
ATOM   1235  C   ILE A  87      -2.111 -33.853   6.077  1.00  0.00      A    C
ATOM   1236  O   ILE A  87      -2.865 -34.748   5.758  1.00  0.00      A    O
ATOM   1237  N   GLN A  88      -1.140 -33.948   7.022  1.00  0.00      A    N
ATOM   1238  HN  GLN A  88      -0.559 -33.156   7.192  1.00  0.00      A    H
ATOM   1239  CA  GLN A  88      -1.010 -35.118   7.841  1.00  0.00      A    C
ATOM   1240  HA  GLN A  88      -1.013 -35.983   7.193  1.00  0.00      A    H
ATOM   1241  CB  GLN A  88       0.349 -35.089   8.630  1.00  0.00      A    C
ATOM   1242  HB1 GLN A  88       0.423 -34.110   9.152  1.00  0.00      A    H
ATOM   1243  HB2 GLN A  88       0.371 -35.921   9.366  1.00  0.00      A    H
ATOM   1244  CG  GLN A  88       1.576 -35.241   7.730  1.00  0.00      A    C
ATOM   1245  HG1 GLN A  88       1.638 -34.475   6.928  1.00  0.00      A    H
ATOM   1246  HG2 GLN A  88       2.493 -35.000   8.309  1.00  0.00      A    H
ATOM   1247  CD  GLN A  88       1.773 -36.664   7.094  1.00  0.00      A    C
ATOM   1248  OE1 GLN A  88       0.881 -37.198   6.381  1.00  0.00      A    O
ATOM   1249  NE2 GLN A  88       2.941 -37.308   7.384  1.00  0.00      A    N
ATOM   1250 HE21 GLN A  88       3.170 -38.212   7.022  1.00  0.00      A    H
ATOM   1251 HE22 GLN A  88       3.565 -36.784   7.964  1.00  0.00      A    H
ATOM   1252  C   GLN A  88      -2.072 -35.369   8.879  1.00  0.00      A    C
ATOM   1253  O   GLN A  88      -2.214 -36.531   9.193  1.00  0.00      A    O
ATOM   1254  N   ARG A  89      -2.783 -34.354   9.299  1.00  0.00      A    N
ATOM   1255  HN  ARG A  89      -2.669 -33.426   8.953  1.00  0.00      A    H
ATOM   1256  CA  ARG A  89      -3.814 -34.482  10.281  1.00  0.00      A    C
ATOM   1257  HA  ARG A  89      -3.531 -35.201  11.035  1.00  0.00      A    H
ATOM   1258  CB  ARG A  89      -3.857 -33.157  11.047  1.00  0.00      A    C
ATOM   1259  HB1 ARG A  89      -4.108 -32.355  10.320  1.00  0.00      A    H
ATOM   1260  HB2 ARG A  89      -4.759 -33.214  11.694  1.00  0.00      A    H
ATOM   1261  CG  ARG A  89      -2.536 -32.919  11.790  1.00  0.00      A    C
ATOM   1262  HG1 ARG A  89      -2.245 -33.795  12.407  1.00  0.00      A    H
ATOM   1263  HG2 ARG A  89      -1.668 -32.844  11.101  1.00  0.00      A    H
ATOM   1264  CD  ARG A  89      -2.512 -31.830  12.905  1.00  0.00      A    C
ATOM   1265  HD1 ARG A  89      -1.486 -31.793  13.330  1.00  0.00      A    H
ATOM   1266  HD2 ARG A  89      -2.833 -30.855  12.480  1.00  0.00      A    H
ATOM   1267  NE  ARG A  89      -3.617 -32.112  13.909  1.00  0.00      A    N
ATOM   1268  HE  ARG A  89      -4.365 -32.728  13.663  1.00  0.00      A    H
ATOM   1269  CZ  ARG A  89      -3.637 -31.810  15.205  1.00  0.00      A    C
ATOM   1270  NH1 ARG A  89      -2.766 -31.041  15.788  1.00  0.00      A    N
ATOM   1271 HH11 ARG A  89      -2.053 -30.682  15.185  1.00  0.00      A    H
ATOM   1272 HH12 ARG A  89      -2.728 -30.963  16.784  1.00  0.00      A    H
ATOM   1273  NH2 ARG A  89      -4.630 -32.245  15.962  1.00  0.00      A    N
ATOM   1274 HH21 ARG A  89      -5.464 -32.692  15.638  1.00  0.00      A    H
ATOM   1275 HH22 ARG A  89      -4.531 -31.941  16.910  1.00  0.00      A    H
ATOM   1276  C   ARG A  89      -5.121 -34.843   9.562  1.00  0.00      A    C
ATOM   1277  O   ARG A  89      -6.011 -35.601  10.045  1.00  0.00      A    O
ATOM   1278  N   SER A  90      -5.304 -34.429   8.302  1.00  0.00      A    N
ATOM   1279  HN  SER A  90      -4.593 -33.771   8.065  1.00  0.00      A    H
ATOM   1280  CA  SER A  90      -6.578 -34.510   7.608  1.00  0.00      A    C
ATOM   1281  HA  SER A  90      -7.443 -34.469   8.253  1.00  0.00      A    H
ATOM   1282  CB  SER A  90      -6.802 -33.180   6.723  1.00  0.00      A    C
ATOM   1283  HB1 SER A  90      -6.620 -32.341   7.429  1.00  0.00      A    H
ATOM   1284  HB2 SER A  90      -6.098 -33.112   5.866  1.00  0.00      A    H
ATOM   1285  OG  SER A  90      -8.191 -33.230   6.294  1.00  0.00      A    O
ATOM   1286  HG1 SER A  90      -8.371 -32.315   6.063  1.00  0.00      A    H
ATOM   1287  C   SER A  90      -6.565 -35.827   6.814  1.00  0.00      A    C
ATOM   1288  O   SER A  90      -6.491 -35.766   5.564  1.00  0.00      A    O
ATOM   1289  N   GLN A  91      -6.704 -36.971   7.516  1.00  0.00      A    N
ATOM   1290  HN  GLN A  91      -6.849 -36.928   8.501  1.00  0.00      A    H
ATOM   1291  CA  GLN A  91      -6.318 -38.263   6.940  1.00  0.00      A    C
ATOM   1292  HA  GLN A  91      -5.433 -38.111   6.339  1.00  0.00      A    H
ATOM   1293  CB  GLN A  91      -5.957 -39.375   7.904  1.00  0.00      A    C
ATOM   1294  HB1 GLN A  91      -6.819 -39.518   8.590  1.00  0.00      A    H
ATOM   1295  HB2 GLN A  91      -5.859 -40.264   7.245  1.00  0.00      A    H
ATOM   1296  CG  GLN A  91      -4.692 -39.115   8.723  1.00  0.00      A    C
ATOM   1297  HG1 GLN A  91      -3.935 -39.030   7.914  1.00  0.00      A    H
ATOM   1298  HG2 GLN A  91      -4.889 -38.208   9.334  1.00  0.00      A    H
ATOM   1299  CD  GLN A  91      -4.424 -40.389   9.590  1.00  0.00      A    C
ATOM   1300  OE1 GLN A  91      -4.734 -40.471  10.743  1.00  0.00      A    O
ATOM   1301  NE2 GLN A  91      -3.819 -41.445   8.942  1.00  0.00      A    N
ATOM   1302 HE21 GLN A  91      -3.453 -42.198   9.490  1.00  0.00      A    H
ATOM   1303 HE22 GLN A  91      -3.495 -41.204   8.027  1.00  0.00      A    H
ATOM   1304  C   GLN A  91      -7.296 -38.880   5.908  1.00  0.00      A    C
ATOM   1305  O   GLN A  91      -6.903 -39.744   5.079  1.00  0.00      A    O
ATOM   1306  N   VAL A  92      -8.589 -38.440   5.907  1.00  0.00      A    N
ATOM   1307  HN  VAL A  92      -8.986 -37.791   6.551  1.00  0.00      A    H
ATOM   1308  CA  VAL A  92      -9.591 -38.886   4.871  1.00  0.00      A    C
ATOM   1309  HA  VAL A  92      -9.438 -39.885   4.490  1.00  0.00      A    H
ATOM   1310  CB  VAL A  92     -11.001 -38.791   5.491  1.00  0.00      A    C
ATOM   1311  HB  VAL A  92     -11.151 -37.731   5.787  1.00  0.00      A    H
ATOM   1312  CG1 VAL A  92     -12.113 -39.297   4.525  1.00  0.00      A    C
ATOM   1313 HG11 VAL A  92     -11.918 -40.332   4.171  1.00  0.00      A    H
ATOM   1314 HG12 VAL A  92     -13.049 -39.465   5.099  1.00  0.00      A    H
ATOM   1315 HG13 VAL A  92     -12.274 -38.529   3.739  1.00  0.00      A    H
ATOM   1316  CG2 VAL A  92     -11.042 -39.497   6.890  1.00  0.00      A    C
ATOM   1317 HG21 VAL A  92     -12.062 -39.402   7.320  1.00  0.00      A    H
ATOM   1318 HG22 VAL A  92     -10.826 -40.583   6.802  1.00  0.00      A    H
ATOM   1319 HG23 VAL A  92     -10.249 -39.076   7.545  1.00  0.00      A    H
ATOM   1320  C   VAL A  92      -9.546 -37.967   3.645  1.00  0.00      A    C
ATOM   1321  O   VAL A  92      -9.751 -38.421   2.495  1.00  0.00      A    O
ATOM   1322  N   VAL A  93      -9.385 -36.672   3.862  1.00  0.00      A    N
ATOM   1323  HN  VAL A  93      -9.268 -36.492   4.835  1.00  0.00      A    H
ATOM   1324  CA  VAL A  93      -9.548 -35.574   2.888  1.00  0.00      A    C
ATOM   1325  HA  VAL A  93     -10.241 -35.868   2.113  1.00  0.00      A    H
ATOM   1326  CB  VAL A  93     -10.023 -34.320   3.532  1.00  0.00      A    C
ATOM   1327  HB  VAL A  93      -9.287 -33.924   4.265  1.00  0.00      A    H
ATOM   1328  CG1 VAL A  93     -10.296 -33.247   2.433  1.00  0.00      A    C
ATOM   1329 HG11 VAL A  93      -9.485 -33.119   1.684  1.00  0.00      A    H
ATOM   1330 HG12 VAL A  93     -11.332 -33.366   2.050  1.00  0.00      A    H
ATOM   1331 HG13 VAL A  93     -10.360 -32.328   3.054  1.00  0.00      A    H
ATOM   1332  CG2 VAL A  93     -11.337 -34.477   4.397  1.00  0.00      A    C
ATOM   1333 HG21 VAL A  93     -11.413 -35.291   5.149  1.00  0.00      A    H
ATOM   1334 HG22 VAL A  93     -11.463 -33.492   4.894  1.00  0.00      A    H
ATOM   1335 HG23 VAL A  93     -12.125 -34.743   3.659  1.00  0.00      A    H
ATOM   1336  C   VAL A  93      -8.287 -35.301   2.096  1.00  0.00      A    C
ATOM   1337  O   VAL A  93      -8.173 -35.648   0.892  1.00  0.00      A    O
ATOM   1338  N   LEU A  94      -7.372 -34.629   2.714  1.00  0.00      A    N
ATOM   1339  HN  LEU A  94      -7.455 -34.442   3.690  1.00  0.00      A    H
ATOM   1340  CA  LEU A  94      -6.150 -34.234   2.033  1.00  0.00      A    C
ATOM   1341  HA  LEU A  94      -6.424 -34.000   1.015  1.00  0.00      A    H
ATOM   1342  CB  LEU A  94      -5.422 -33.084   2.818  1.00  0.00      A    C
ATOM   1343  HB1 LEU A  94      -5.128 -33.492   3.809  1.00  0.00      A    H
ATOM   1344  HB2 LEU A  94      -4.463 -32.913   2.284  1.00  0.00      A    H
ATOM   1345  CG  LEU A  94      -6.260 -31.825   2.895  1.00  0.00      A    C
ATOM   1346  HG  LEU A  94      -7.225 -31.997   3.417  1.00  0.00      A    H
ATOM   1347  CD1 LEU A  94      -5.648 -30.794   3.789  1.00  0.00      A    C
ATOM   1348 HD11 LEU A  94      -6.320 -29.915   3.886  1.00  0.00      A    H
ATOM   1349 HD12 LEU A  94      -5.404 -31.218   4.786  1.00  0.00      A    H
ATOM   1350 HD13 LEU A  94      -4.752 -30.450   3.230  1.00  0.00      A    H
ATOM   1351  CD2 LEU A  94      -6.566 -31.292   1.470  1.00  0.00      A    C
ATOM   1352 HD21 LEU A  94      -7.116 -30.332   1.577  1.00  0.00      A    H
ATOM   1353 HD22 LEU A  94      -5.606 -31.133   0.934  1.00  0.00      A    H
ATOM   1354 HD23 LEU A  94      -7.207 -31.967   0.863  1.00  0.00      A    H
ATOM   1355  C   LEU A  94      -5.120 -35.343   1.844  1.00  0.00      A    C
ATOM   1356  O   LEU A  94      -4.352 -35.309   0.885  1.00  0.00      A    O
ATOM   1357  N   LEU A  95      -5.064 -36.278   2.839  1.00  0.00      A    N
ATOM   1358  HN  LEU A  95      -5.665 -36.283   3.635  1.00  0.00      A    H
ATOM   1359  CA  LEU A  95      -3.923 -37.188   2.736  1.00  0.00      A    C
ATOM   1360  HA  LEU A  95      -3.030 -36.586   2.660  1.00  0.00      A    H
ATOM   1361  CB  LEU A  95      -3.990 -38.054   4.053  1.00  0.00      A    C
ATOM   1362  HB1 LEU A  95      -4.051 -37.344   4.905  1.00  0.00      A    H
ATOM   1363  HB2 LEU A  95      -4.842 -38.767   4.024  1.00  0.00      A    H
ATOM   1364  CG  LEU A  95      -2.663 -38.790   4.313  1.00  0.00      A    C
ATOM   1365  HG  LEU A  95      -2.054 -38.883   3.388  1.00  0.00      A    H
ATOM   1366  CD1 LEU A  95      -1.738 -38.085   5.398  1.00  0.00      A    C
ATOM   1367 HD11 LEU A  95      -2.253 -38.114   6.382  1.00  0.00      A    H
ATOM   1368 HD12 LEU A  95      -0.722 -38.530   5.332  1.00  0.00      A    H
ATOM   1369 HD13 LEU A  95      -1.581 -37.001   5.211  1.00  0.00      A    H
ATOM   1370  CD2 LEU A  95      -2.990 -40.176   4.751  1.00  0.00      A    C
ATOM   1371 HD21 LEU A  95      -2.027 -40.689   4.960  1.00  0.00      A    H
ATOM   1372 HD22 LEU A  95      -3.604 -40.163   5.677  1.00  0.00      A    H
ATOM   1373 HD23 LEU A  95      -3.512 -40.788   3.984  1.00  0.00      A    H
ATOM   1374  C   LEU A  95      -3.950 -38.126   1.531  1.00  0.00      A    C
ATOM   1375  O   LEU A  95      -4.915 -38.854   1.392  1.00  0.00      A    O
ATOM   1376  N   PRO A  96      -3.001 -38.235   0.627  1.00  0.00      A    N
ATOM   1377  CD  PRO A  96      -1.920 -37.291   0.375  1.00  0.00      A    C
ATOM   1378  HD1 PRO A  96      -1.307 -37.133   1.288  1.00  0.00      A    H
ATOM   1379  HD2 PRO A  96      -2.317 -36.293   0.091  1.00  0.00      A    H
ATOM   1380  CA  PRO A  96      -2.909 -39.395  -0.221  1.00  0.00      A    C
ATOM   1381  HA  PRO A  96      -3.897 -39.704  -0.528  1.00  0.00      A    H
ATOM   1382  CB  PRO A  96      -1.997 -38.918  -1.358  1.00  0.00      A    C
ATOM   1383  HB1 PRO A  96      -1.427 -39.728  -1.861  1.00  0.00      A    H
ATOM   1384  HB2 PRO A  96      -2.541 -38.376  -2.161  1.00  0.00      A    H
ATOM   1385  CG  PRO A  96      -1.058 -37.907  -0.658  1.00  0.00      A    C
ATOM   1386  HG1 PRO A  96      -0.246 -38.433  -0.112  1.00  0.00      A    H
ATOM   1387  HG2 PRO A  96      -0.539 -37.175  -1.313  1.00  0.00      A    H
ATOM   1388  C   PRO A  96      -2.237 -40.609   0.455  1.00  0.00      A    C
ATOM   1389  O   PRO A  96      -1.627 -40.410   1.493  1.00  0.00      A    O
ATOM   1390  N   PRO A  97      -2.409 -41.811  -0.046  1.00  0.00      A    N
ATOM   1391  CD  PRO A  97      -3.637 -42.176  -0.893  1.00  0.00      A    C
ATOM   1392  HD1 PRO A  97      -3.665 -41.479  -1.758  1.00  0.00      A    H
ATOM   1393  HD2 PRO A  97      -4.507 -42.022  -0.220  1.00  0.00      A    H
ATOM   1394  CA  PRO A  97      -1.602 -42.925   0.361  1.00  0.00      A    C
ATOM   1395  HA  PRO A  97      -1.427 -42.855   1.424  1.00  0.00      A    H
ATOM   1396  CB  PRO A  97      -2.432 -44.144  -0.119  1.00  0.00      A    C
ATOM   1397  HB1 PRO A  97      -1.994 -45.165  -0.138  1.00  0.00      A    H
ATOM   1398  HB2 PRO A  97      -3.214 -44.367   0.638  1.00  0.00      A    H
ATOM   1399  CG  PRO A  97      -3.326 -43.611  -1.290  1.00  0.00      A    C
ATOM   1400  HG1 PRO A  97      -2.739 -43.829  -2.208  1.00  0.00      A    H
ATOM   1401  HG2 PRO A  97      -4.259 -44.205  -1.390  1.00  0.00      A    H
ATOM   1402  C   PRO A  97      -0.209 -43.069  -0.076  1.00  0.00      A    C
ATOM   1403  O   PRO A  97       0.630 -43.773   0.502  1.00  0.00      A    O
ATOM   1404  N   ILE A  98       0.193 -42.368  -1.089  1.00  0.00      A    N
ATOM   1405  HN  ILE A  98      -0.509 -41.865  -1.588  1.00  0.00      A    H
ATOM   1406  CA  ILE A  98       1.588 -42.293  -1.537  1.00  0.00      A    C
ATOM   1407  HA  ILE A  98       2.238 -42.883  -0.908  1.00  0.00      A    H
ATOM   1408  CB  ILE A  98       1.854 -42.547  -3.012  1.00  0.00      A    C
ATOM   1409  HB  ILE A  98       1.266 -41.830  -3.624  1.00  0.00      A    H
ATOM   1410  CG2 ILE A  98       3.383 -42.620  -3.211  1.00  0.00      A    C
ATOM   1411 HG21 ILE A  98       3.539 -43.085  -4.208  1.00  0.00      A    H
ATOM   1412 HG22 ILE A  98       3.739 -41.569  -3.258  1.00  0.00      A    H
ATOM   1413 HG23 ILE A  98       3.769 -43.250  -2.381  1.00  0.00      A    H
ATOM   1414  CG1 ILE A  98       1.269 -43.947  -3.276  1.00  0.00      A    C
ATOM   1415 HG11 ILE A  98       1.934 -44.744  -2.881  1.00  0.00      A    H
ATOM   1416 HG12 ILE A  98       0.238 -43.881  -2.868  1.00  0.00      A    H
ATOM   1417  CD  ILE A  98       1.095 -44.267  -4.810  1.00  0.00      A    C
ATOM   1418  HD1 ILE A  98       0.200 -44.876  -5.057  1.00  0.00      A    H
ATOM   1419  HD2 ILE A  98       0.791 -43.334  -5.329  1.00  0.00      A    H
ATOM   1420  HD3 ILE A  98       2.067 -44.678  -5.158  1.00  0.00      A    H
ATOM   1421  C   ILE A  98       2.110 -40.862  -1.190  1.00  0.00      A    C
ATOM   1422  O   ILE A  98       1.757 -39.973  -1.951  1.00  0.00      A    O
ATOM   1423  N   THR A  99       2.835 -40.659  -0.090  1.00  0.00      A    N
ATOM   1424  HN  THR A  99       3.063 -41.337   0.604  1.00  0.00      A    H
ATOM   1425  CA  THR A  99       3.399 -39.348   0.258  1.00  0.00      A    C
ATOM   1426  HA  THR A  99       2.792 -38.563  -0.170  1.00  0.00      A    H
ATOM   1427  CB  THR A  99       3.422 -38.960   1.750  1.00  0.00      A    C
ATOM   1428  HB  THR A  99       3.950 -37.983   1.773  1.00  0.00      A    H
ATOM   1429  OG1 THR A  99       4.154 -39.955   2.489  1.00  0.00      A    O
ATOM   1430  HG1 THR A  99       4.237 -39.697   3.410  1.00  0.00      A    H
ATOM   1431  CG2 THR A  99       1.938 -38.880   2.203  1.00  0.00      A    C
ATOM   1432 HG21 THR A  99       1.386 -38.188   1.532  1.00  0.00      A    H
ATOM   1433 HG22 THR A  99       1.536 -39.916   2.221  1.00  0.00      A    H
ATOM   1434 HG23 THR A  99       1.947 -38.416   3.212  1.00  0.00      A    H
ATOM   1435  C   THR A  99       4.841 -39.181  -0.326  1.00  0.00      A    C
ATOM   1436  O   THR A  99       5.611 -40.091  -0.542  1.00  0.00      A    O
ATOM   1437  N   SER A 100       5.172 -37.951  -0.650  1.00  0.00      A    N
ATOM   1438  HN  SER A 100       6.006 -37.868  -1.190  1.00  0.00      A    H
ATOM   1439  CA  SER A 100       4.438 -36.692  -0.433  1.00  0.00      A    C
ATOM   1440  HA  SER A 100       3.768 -36.695   0.414  1.00  0.00      A    H
ATOM   1441  CB  SER A 100       5.442 -35.613  -0.049  1.00  0.00      A    C
ATOM   1442  HB1 SER A 100       6.188 -36.019   0.667  1.00  0.00      A    H
ATOM   1443  HB2 SER A 100       5.933 -35.233  -0.971  1.00  0.00      A    H
ATOM   1444  OG  SER A 100       4.795 -34.538   0.654  1.00  0.00      A    O
ATOM   1445  HG1 SER A 100       5.387 -34.384   1.393  1.00  0.00      A    H
ATOM   1446  C   SER A 100       3.682 -36.183  -1.645  1.00  0.00      A    C
ATOM   1447  O   SER A 100       3.905 -36.789  -2.729  1.00  0.00      A    O
ATOM   1448  N   LEU A 101       2.841 -35.146  -1.521  1.00  0.00      A    N
ATOM   1449  HN  LEU A 101       2.759 -34.744  -0.612  1.00  0.00      A    H
ATOM   1450  CA  LEU A 101       1.916 -34.608  -2.515  1.00  0.00      A    C
ATOM   1451  HA  LEU A 101       1.601 -35.380  -3.201  1.00  0.00      A    H
ATOM   1452  CB  LEU A 101       0.805 -33.772  -1.788  1.00  0.00      A    C
ATOM   1453  HB1 LEU A 101       0.391 -34.307  -0.907  1.00  0.00      A    H
ATOM   1454  HB2 LEU A 101       1.203 -32.765  -1.538  1.00  0.00      A    H
ATOM   1455  CG  LEU A 101      -0.404 -33.552  -2.720  1.00  0.00      A    C
ATOM   1456  HG  LEU A 101      -0.053 -32.927  -3.569  1.00  0.00      A    H
ATOM   1457  CD1 LEU A 101      -1.250 -34.776  -3.133  1.00  0.00      A    C
ATOM   1458 HD11 LEU A 101      -2.334 -34.653  -3.341  1.00  0.00      A    H
ATOM   1459 HD12 LEU A 101      -0.592 -35.304  -3.857  1.00  0.00      A    H
ATOM   1460 HD13 LEU A 101      -1.360 -35.404  -2.223  1.00  0.00      A    H
ATOM   1461  CD2 LEU A 101      -1.437 -32.567  -2.057  1.00  0.00      A    C
ATOM   1462 HD21 LEU A 101      -2.408 -32.612  -2.595  1.00  0.00      A    H
ATOM   1463 HD22 LEU A 101      -1.623 -32.924  -1.022  1.00  0.00      A    H
ATOM   1464 HD23 LEU A 101      -1.116 -31.505  -1.999  1.00  0.00      A    H
ATOM   1465  C   LEU A 101       2.710 -33.707  -3.381  1.00  0.00      A    C
ATOM   1466  O   LEU A 101       2.997 -34.019  -4.541  1.00  0.00      A    O
ATOM   1467  N   HSE A 102       3.142 -32.534  -2.859  1.00  0.00      A    N
ATOM   1468  HN  HSE A 102       3.079 -32.376  -1.877  1.00  0.00      A    H
ATOM   1469  CA  HSE A 102       3.796 -31.483  -3.586  1.00  0.00      A    C
ATOM   1470  HA  HSE A 102       4.436 -31.921  -4.337  1.00  0.00      A    H
ATOM   1471  CB  HSE A 102       2.792 -30.526  -4.389  1.00  0.00      A    C
ATOM   1472  HB1 HSE A 102       1.729 -30.497  -4.067  1.00  0.00      A    H
ATOM   1473  HB2 HSE A 102       3.079 -29.459  -4.272  1.00  0.00      A    H
ATOM   1474  ND1 HSE A 102       4.053 -30.514  -6.514  1.00  0.00      A    N
ATOM   1475  CG  HSE A 102       2.836 -30.716  -5.920  1.00  0.00      A    C
ATOM   1476  CE1 HSE A 102       3.904 -30.971  -7.708  1.00  0.00      A    C
ATOM   1477  HE1 HSE A 102       4.710 -31.073  -8.435  1.00  0.00      A    H
ATOM   1478  NE2 HSE A 102       2.692 -31.437  -7.938  1.00  0.00      A    N
ATOM   1479  HE2 HSE A 102       2.314 -31.627  -8.844  1.00  0.00      A    H
ATOM   1480  CD2 HSE A 102       1.955 -31.316  -6.796  1.00  0.00      A    C
ATOM   1481  HD2 HSE A 102       0.897 -31.516  -6.681  1.00  0.00      A    H
ATOM   1482  C   HSE A 102       4.845 -30.836  -2.797  1.00  0.00      A    C
ATOM   1483  O   HSE A 102       5.111 -31.110  -1.634  1.00  0.00      A    O
ATOM   1484  N   ILE A 103       5.626 -29.968  -3.494  1.00  0.00      A    N
ATOM   1485  HN  ILE A 103       5.434 -29.802  -4.459  1.00  0.00      A    H
ATOM   1486  CA  ILE A 103       6.796 -29.264  -2.973  1.00  0.00      A    C
ATOM   1487  HA  ILE A 103       7.294 -29.931  -2.285  1.00  0.00      A    H
ATOM   1488  CB  ILE A 103       7.901 -29.156  -4.034  1.00  0.00      A    C
ATOM   1489  HB  ILE A 103       7.554 -28.558  -4.903  1.00  0.00      A    H
ATOM   1490  CG2 ILE A 103       9.139 -28.509  -3.456  1.00  0.00      A    C
ATOM   1491 HG21 ILE A 103       8.989 -27.445  -3.177  1.00  0.00      A    H
ATOM   1492 HG22 ILE A 103       9.527 -28.992  -2.534  1.00  0.00      A    H
ATOM   1493 HG23 ILE A 103      10.084 -28.600  -4.034  1.00  0.00      A    H
ATOM   1494  CG1 ILE A 103       8.394 -30.496  -4.534  1.00  0.00      A    C
ATOM   1495 HG11 ILE A 103       7.528 -31.011  -5.001  1.00  0.00      A    H
ATOM   1496 HG12 ILE A 103       9.131 -30.246  -5.327  1.00  0.00      A    H
ATOM   1497  CD  ILE A 103       9.066 -31.471  -3.532  1.00  0.00      A    C
ATOM   1498  HD1 ILE A 103       8.236 -31.790  -2.865  1.00  0.00      A    H
ATOM   1499  HD2 ILE A 103       9.532 -32.332  -4.056  1.00  0.00      A    H
ATOM   1500  HD3 ILE A 103       9.844 -31.015  -2.883  1.00  0.00      A    H
ATOM   1501  C   ILE A 103       6.342 -27.901  -2.300  1.00  0.00      A    C
ATOM   1502  O   ILE A 103       6.049 -27.950  -1.111  1.00  0.00      A    O
ATOM   1503  N   TYR A 104       6.187 -26.720  -2.958  1.00  0.00      A    N
ATOM   1504  HN  TYR A 104       6.519 -26.663  -3.896  1.00  0.00      A    H
ATOM   1505  CA  TYR A 104       5.670 -25.469  -2.404  1.00  0.00      A    C
ATOM   1506  HA  TYR A 104       4.997 -25.653  -1.580  1.00  0.00      A    H
ATOM   1507  CB  TYR A 104       6.837 -24.514  -2.006  1.00  0.00      A    C
ATOM   1508  HB1 TYR A 104       7.439 -24.310  -2.917  1.00  0.00      A    H
ATOM   1509  HB2 TYR A 104       6.501 -23.505  -1.685  1.00  0.00      A    H
ATOM   1510  CG  TYR A 104       7.652 -25.018  -0.797  1.00  0.00      A    C
ATOM   1511  CD1 TYR A 104       6.944 -25.257   0.424  1.00  0.00      A    C
ATOM   1512  HD1 TYR A 104       5.883 -25.087   0.531  1.00  0.00      A    H
ATOM   1513  CE1 TYR A 104       7.673 -25.807   1.476  1.00  0.00      A    C
ATOM   1514  HE1 TYR A 104       7.095 -26.056   2.354  1.00  0.00      A    H
ATOM   1515  CZ  TYR A 104       9.107 -25.989   1.483  1.00  0.00      A    C
ATOM   1516  OH  TYR A 104       9.754 -26.593   2.625  1.00  0.00      A    O
ATOM   1517  HH  TYR A 104      10.592 -26.966   2.343  1.00  0.00      A    H
ATOM   1518  CD2 TYR A 104       9.013 -25.233  -0.864  1.00  0.00      A    C
ATOM   1519  HD2 TYR A 104       9.518 -24.925  -1.768  1.00  0.00      A    H
ATOM   1520  CE2 TYR A 104       9.754 -25.791   0.220  1.00  0.00      A    C
ATOM   1521  HE2 TYR A 104      10.811 -25.987   0.125  1.00  0.00      A    H
ATOM   1522  C   TYR A 104       4.979 -24.549  -3.462  1.00  0.00      A    C
ATOM   1523  O   TYR A 104       4.010 -23.893  -3.249  1.00  0.00      A    O
ATOM   1524  N   SER A 105       5.505 -24.501  -4.689  1.00  0.00      A    N
ATOM   1525  HN  SER A 105       6.367 -24.952  -4.907  1.00  0.00      A    H
ATOM   1526  CA  SER A 105       4.869 -23.810  -5.864  1.00  0.00      A    C
ATOM   1527  HA  SER A 105       4.806 -22.759  -5.625  1.00  0.00      A    H
ATOM   1528  CB  SER A 105       5.859 -23.821  -7.012  1.00  0.00      A    C
ATOM   1529  HB1 SER A 105       6.023 -24.866  -7.354  1.00  0.00      A    H
ATOM   1530  HB2 SER A 105       5.228 -23.214  -7.695  1.00  0.00      A    H
ATOM   1531  OG  SER A 105       6.993 -23.053  -6.628  1.00  0.00      A    O
ATOM   1532  HG1 SER A 105       7.645 -23.106  -7.331  1.00  0.00      A    H
ATOM   1533  C   SER A 105       3.515 -24.414  -6.312  1.00  0.00      A    C
ATOM   1534  O   SER A 105       2.590 -23.692  -6.568  1.00  0.00      A    O
ATOM   1535  N   CYS A 106       3.364 -25.723  -6.482  1.00  0.00      A    N
ATOM   1536  HN  CYS A 106       4.096 -26.291  -6.112  1.00  0.00      A    H
ATOM   1537  CA  CYS A 106       2.062 -26.366  -6.800  1.00  0.00      A    C
ATOM   1538  HA  CYS A 106       1.636 -25.604  -7.437  1.00  0.00      A    H
ATOM   1539  CB  CYS A 106       2.243 -27.776  -7.551  1.00  0.00      A    C
ATOM   1540  HB1 CYS A 106       2.892 -28.423  -6.924  1.00  0.00      A    H
ATOM   1541  HB2 CYS A 106       1.226 -28.222  -7.563  1.00  0.00      A    H
ATOM   1542  SG  CYS A 106       3.076 -27.520  -9.101  1.00  0.00      A    S
ATOM   1543  HG1 CYS A 106       2.059 -27.004  -9.775  1.00  0.00      A    H
ATOM   1544  C   CYS A 106       1.249 -26.631  -5.595  1.00  0.00      A    C
ATOM   1545  O   CYS A 106       1.217 -27.747  -5.102  1.00  0.00      A    O
ATOM   1546  N   PHE A 107       0.473 -25.625  -4.979  1.00  0.00      A    N
ATOM   1547  HN  PHE A 107       0.350 -24.709  -5.353  1.00  0.00      A    H
ATOM   1548  CA  PHE A 107      -0.315 -25.870  -3.752  1.00  0.00      A    C
ATOM   1549  HA  PHE A 107      -0.009 -26.751  -3.208  1.00  0.00      A    H
ATOM   1550  CB  PHE A 107      -0.073 -24.575  -2.992  1.00  0.00      A    C
ATOM   1551  HB1 PHE A 107       0.986 -24.559  -2.655  1.00  0.00      A    H
ATOM   1552  HB2 PHE A 107      -0.287 -23.669  -3.598  1.00  0.00      A    H
ATOM   1553  CG  PHE A 107      -0.817 -24.465  -1.659  1.00  0.00      A    C
ATOM   1554  CD1 PHE A 107      -1.314 -25.559  -0.903  1.00  0.00      A    C
ATOM   1555  HD1 PHE A 107      -1.030 -26.565  -1.171  1.00  0.00      A    H
ATOM   1556  CE1 PHE A 107      -2.060 -25.330   0.289  1.00  0.00      A    C
ATOM   1557  HE1 PHE A 107      -2.378 -26.164   0.899  1.00  0.00      A    H
ATOM   1558  CZ  PHE A 107      -2.257 -24.062   0.812  1.00  0.00      A    C
ATOM   1559  HZ  PHE A 107      -2.693 -23.862   1.780  1.00  0.00      A    H
ATOM   1560  CD2 PHE A 107      -1.040 -23.215  -1.180  1.00  0.00      A    C
ATOM   1561  HD2 PHE A 107      -0.782 -22.289  -1.673  1.00  0.00      A    H
ATOM   1562  CE2 PHE A 107      -1.672 -22.996   0.044  1.00  0.00      A    C
ATOM   1563  HE2 PHE A 107      -1.961 -21.983   0.285  1.00  0.00      A    H
ATOM   1564  C   PHE A 107      -1.762 -26.125  -4.298  1.00  0.00      A    C
ATOM   1565  O   PHE A 107      -1.993 -26.954  -5.146  1.00  0.00      A    O
ATOM   1566  N   GLN A 108      -2.736 -25.273  -3.793  1.00  0.00      A    N
ATOM   1567  HN  GLN A 108      -2.487 -24.488  -3.231  1.00  0.00      A    H
ATOM   1568  CA  GLN A 108      -4.158 -25.467  -3.968  1.00  0.00      A    C
ATOM   1569  HA  GLN A 108      -4.334 -26.357  -4.555  1.00  0.00      A    H
ATOM   1570  CB  GLN A 108      -4.933 -25.642  -2.644  1.00  0.00      A    C
ATOM   1571  HB1 GLN A 108      -4.660 -24.768  -2.016  1.00  0.00      A    H
ATOM   1572  HB2 GLN A 108      -6.014 -25.471  -2.836  1.00  0.00      A    H
ATOM   1573  CG  GLN A 108      -4.575 -26.938  -1.909  1.00  0.00      A    C
ATOM   1574  HG1 GLN A 108      -4.592 -27.807  -2.601  1.00  0.00      A    H
ATOM   1575  HG2 GLN A 108      -3.547 -26.801  -1.510  1.00  0.00      A    H
ATOM   1576  CD  GLN A 108      -5.530 -27.195  -0.740  1.00  0.00      A    C
ATOM   1577  OE1 GLN A 108      -6.411 -26.421  -0.471  1.00  0.00      A    O
ATOM   1578  NE2 GLN A 108      -5.248 -28.189   0.067  1.00  0.00      A    N
ATOM   1579 HE21 GLN A 108      -5.915 -28.352   0.793  1.00  0.00      A    H
ATOM   1580 HE22 GLN A 108      -4.775 -28.979  -0.323  1.00  0.00      A    H
ATOM   1581  C   GLN A 108      -4.749 -24.348  -4.850  1.00  0.00      A    C
ATOM   1582  O   GLN A 108      -4.390 -23.142  -4.817  1.00  0.00      A    O
ATOM   1583  N   GLU A 109      -5.800 -24.608  -5.652  1.00  0.00      A    N
ATOM   1584  HN  GLU A 109      -6.068 -25.548  -5.849  1.00  0.00      A    H
ATOM   1585  CA  GLU A 109      -6.648 -23.626  -6.324  1.00  0.00      A    C
ATOM   1586  HA  GLU A 109      -6.068 -22.772  -6.640  1.00  0.00      A    H
ATOM   1587  CB  GLU A 109      -7.186 -24.191  -7.611  1.00  0.00      A    C
ATOM   1588  HB1 GLU A 109      -7.542 -23.363  -8.261  1.00  0.00      A    H
ATOM   1589  HB2 GLU A 109      -6.293 -24.545  -8.169  1.00  0.00      A    H
ATOM   1590  CG  GLU A 109      -8.238 -25.302  -7.625  1.00  0.00      A    C
ATOM   1591  HG1 GLU A 109      -9.167 -24.887  -7.177  1.00  0.00      A    H
ATOM   1592  HG2 GLU A 109      -8.437 -25.569  -8.685  1.00  0.00      A    H
ATOM   1593  CD  GLU A 109      -7.828 -26.573  -6.876  1.00  0.00      A    C
ATOM   1594  OE1 GLU A 109      -7.574 -27.616  -7.513  1.00  0.00      A    O
ATOM   1595  OE2 GLU A 109      -7.846 -26.449  -5.619  1.00  0.00      A    O
ATOM   1596  C   GLU A 109      -7.770 -23.147  -5.433  1.00  0.00      A    C
ATOM   1597  O   GLU A 109      -8.399 -22.103  -5.559  1.00  0.00      A    O
ATOM   1598  N   GLU A 110      -7.975 -23.904  -4.358  1.00  0.00      A    N
ATOM   1599  HN  GLU A 110      -7.590 -24.823  -4.373  1.00  0.00      A    H
ATOM   1600  CA  GLU A 110      -8.856 -23.490  -3.260  1.00  0.00      A    C
ATOM   1601  HA  GLU A 110      -9.705 -23.041  -3.754  1.00  0.00      A    H
ATOM   1602  CB  GLU A 110      -9.290 -24.735  -2.427  1.00  0.00      A    C
ATOM   1603  HB1 GLU A 110      -9.603 -25.607  -3.040  1.00  0.00      A    H
ATOM   1604  HB2 GLU A 110      -8.400 -25.169  -1.924  1.00  0.00      A    H
ATOM   1605  CG  GLU A 110     -10.329 -24.460  -1.361  1.00  0.00      A    C
ATOM   1606  HG1 GLU A 110      -9.841 -23.753  -0.657  1.00  0.00      A    H
ATOM   1607  HG2 GLU A 110     -11.192 -24.025  -1.909  1.00  0.00      A    H
ATOM   1608  CD  GLU A 110     -10.769 -25.708  -0.574  1.00  0.00      A    C
ATOM   1609  OE1 GLU A 110     -10.307 -26.853  -0.710  1.00  0.00      A    O
ATOM   1610  OE2 GLU A 110     -11.613 -25.542   0.303  1.00  0.00      A    O
ATOM   1611  C   GLU A 110      -8.361 -22.330  -2.327  1.00  0.00      A    C
ATOM   1612  O   GLU A 110      -9.108 -21.413  -2.007  1.00  0.00      A    O
ATOM   1613  N   LYS A 111      -7.155 -22.577  -1.767  1.00  0.00      A    N
ATOM   1614  HN  LYS A 111      -6.729 -23.473  -1.857  1.00  0.00      A    H
ATOM   1615  CA  LYS A 111      -6.441 -21.582  -1.003  1.00  0.00      A    C
ATOM   1616  HA  LYS A 111      -7.153 -20.975  -0.464  1.00  0.00      A    H
ATOM   1617  CB  LYS A 111      -5.483 -22.325  -0.002  1.00  0.00      A    C
ATOM   1618  HB1 LYS A 111      -5.049 -23.144  -0.614  1.00  0.00      A    H
ATOM   1619  HB2 LYS A 111      -4.652 -21.695   0.381  1.00  0.00      A    H
ATOM   1620  CG  LYS A 111      -6.353 -22.960   1.112  1.00  0.00      A    C
ATOM   1621  HG1 LYS A 111      -7.366 -23.226   0.740  1.00  0.00      A    H
ATOM   1622  HG2 LYS A 111      -5.850 -23.889   1.454  1.00  0.00      A    H
ATOM   1623  CD  LYS A 111      -6.516 -22.068   2.376  1.00  0.00      A    C
ATOM   1624  HD1 LYS A 111      -6.645 -22.782   3.217  1.00  0.00      A    H
ATOM   1625  HD2 LYS A 111      -5.602 -21.483   2.616  1.00  0.00      A    H
ATOM   1626  CE  LYS A 111      -7.718 -21.109   2.175  1.00  0.00      A    C
ATOM   1627  HE1 LYS A 111      -7.590 -20.224   1.516  1.00  0.00      A    H
ATOM   1628  HE2 LYS A 111      -8.569 -21.707   1.783  1.00  0.00      A    H
ATOM   1629  NZ  LYS A 111      -8.182 -20.706   3.455  1.00  0.00      A    N
ATOM   1630  HZ1 LYS A 111      -8.087 -19.671   3.499  1.00  0.00      A    H
ATOM   1631  HZ2 LYS A 111      -9.196 -20.926   3.516  1.00  0.00      A    H
ATOM   1632  HZ3 LYS A 111      -7.711 -21.197   4.242  1.00  0.00      A    H
ATOM   1633  C   LYS A 111      -5.702 -20.644  -1.933  1.00  0.00      A    C
ATOM   1634  O   LYS A 111      -4.675 -21.063  -2.473  1.00  0.00      A    O
ATOM   1635  N   LYS A 112      -6.075 -19.352  -2.099  1.00  0.00      A    N
ATOM   1636  HN  LYS A 112      -6.928 -19.103  -1.648  1.00  0.00      A    H
ATOM   1637  CA  LYS A 112      -5.113 -18.313  -2.690  1.00  0.00      A    C
ATOM   1638  HA  LYS A 112      -4.149 -18.727  -2.946  1.00  0.00      A    H
ATOM   1639  CB  LYS A 112      -5.714 -17.640  -3.997  1.00  0.00      A    C
ATOM   1640  HB1 LYS A 112      -6.721 -17.227  -3.773  1.00  0.00      A    H
ATOM   1641  HB2 LYS A 112      -5.031 -16.966  -4.556  1.00  0.00      A    H
ATOM   1642  CG  LYS A 112      -5.873 -18.597  -5.212  1.00  0.00      A    C
ATOM   1643  HG1 LYS A 112      -6.623 -19.378  -4.962  1.00  0.00      A    H
ATOM   1644  HG2 LYS A 112      -6.359 -17.934  -5.959  1.00  0.00      A    H
ATOM   1645  CD  LYS A 112      -4.602 -19.279  -5.660  1.00  0.00      A    C
ATOM   1646  HD1 LYS A 112      -3.809 -18.504  -5.716  1.00  0.00      A    H
ATOM   1647  HD2 LYS A 112      -4.330 -20.004  -4.863  1.00  0.00      A    H
ATOM   1648  CE  LYS A 112      -4.696 -20.069  -6.862  1.00  0.00      A    C
ATOM   1649  HE1 LYS A 112      -5.706 -20.532  -6.862  1.00  0.00      A    H
ATOM   1650  HE2 LYS A 112      -4.546 -19.550  -7.833  1.00  0.00      A    H
ATOM   1651  NZ  LYS A 112      -3.761 -21.204  -6.883  1.00  0.00      A    N
ATOM   1652  HZ1 LYS A 112      -2.811 -20.876  -7.152  1.00  0.00      A    H
ATOM   1653  HZ2 LYS A 112      -3.700 -21.713  -5.979  1.00  0.00      A    H
ATOM   1654  HZ3 LYS A 112      -3.920 -21.905  -7.635  1.00  0.00      A    H
ATOM   1655  C   LYS A 112      -4.738 -17.268  -1.698  1.00  0.00      A    C
ATOM   1656  O   LYS A 112      -5.122 -16.115  -1.705  1.00  0.00      A    O
ATOM   1657  N   VAL A 113      -3.987 -17.692  -0.686  1.00  0.00      A    N
ATOM   1658  HN  VAL A 113      -3.465 -18.538  -0.767  1.00  0.00      A    H
ATOM   1659  CA  VAL A 113      -3.704 -16.944   0.554  1.00  0.00      A    C
ATOM   1660  HA  VAL A 113      -4.571 -16.422   0.931  1.00  0.00      A    H
ATOM   1661  CB  VAL A 113      -3.242 -17.794   1.750  1.00  0.00      A    C
ATOM   1662  HB  VAL A 113      -2.261 -18.283   1.568  1.00  0.00      A    H
ATOM   1663  CG1 VAL A 113      -3.248 -16.908   3.036  1.00  0.00      A    C
ATOM   1664 HG11 VAL A 113      -2.463 -17.355   3.683  1.00  0.00      A    H
ATOM   1665 HG12 VAL A 113      -2.994 -15.849   2.816  1.00  0.00      A    H
ATOM   1666 HG13 VAL A 113      -4.265 -17.035   3.466  1.00  0.00      A    H
ATOM   1667  CG2 VAL A 113      -4.345 -18.886   1.775  1.00  0.00      A    C
ATOM   1668 HG21 VAL A 113      -4.302 -19.611   2.615  1.00  0.00      A    H
ATOM   1669 HG22 VAL A 113      -5.356 -18.428   1.831  1.00  0.00      A    H
ATOM   1670 HG23 VAL A 113      -4.398 -19.537   0.877  1.00  0.00      A    H
ATOM   1671  C   VAL A 113      -2.594 -15.993   0.231  1.00  0.00      A    C
ATOM   1672  O   VAL A 113      -1.531 -16.453  -0.239  1.00  0.00      A    O
ATOM   1673  N   VAL A 114      -2.696 -14.684   0.487  1.00  0.00      A    N
ATOM   1674  HN  VAL A 114      -3.452 -14.278   0.994  1.00  0.00      A    H
ATOM   1675  CA  VAL A 114      -1.658 -13.752   0.081  1.00  0.00      A    C
ATOM   1676  HA  VAL A 114      -1.178 -14.113  -0.817  1.00  0.00      A    H
ATOM   1677  CB  VAL A 114      -2.274 -12.402  -0.251  1.00  0.00      A    C
ATOM   1678  HB  VAL A 114      -2.851 -12.022   0.619  1.00  0.00      A    H
ATOM   1679  CG1 VAL A 114      -1.209 -11.467  -0.836  1.00  0.00      A    C
ATOM   1680 HG11 VAL A 114      -1.583 -10.617  -1.446  1.00  0.00      A    H
ATOM   1681 HG12 VAL A 114      -0.418 -11.120  -0.137  1.00  0.00      A    H
ATOM   1682 HG13 VAL A 114      -0.518 -11.968  -1.548  1.00  0.00      A    H
ATOM   1683  CG2 VAL A 114      -3.216 -12.697  -1.409  1.00  0.00      A    C
ATOM   1684 HG21 VAL A 114      -2.650 -13.127  -2.262  1.00  0.00      A    H
ATOM   1685 HG22 VAL A 114      -4.134 -13.266  -1.147  1.00  0.00      A    H
ATOM   1686 HG23 VAL A 114      -3.432 -11.679  -1.799  1.00  0.00      A    H
ATOM   1687  C   VAL A 114      -0.606 -13.576   1.160  1.00  0.00      A    C
ATOM   1688  O   VAL A 114      -0.854 -13.149   2.283  1.00  0.00      A    O
ATOM   1689  N   THR A 115       0.651 -13.849   0.802  1.00  0.00      A    N
ATOM   1690  HN  THR A 115       0.804 -14.257  -0.095  1.00  0.00      A    H
ATOM   1691  CA  THR A 115       1.785 -13.462   1.651  1.00  0.00      A    C
ATOM   1692  HA  THR A 115       1.521 -13.579   2.692  1.00  0.00      A    H
ATOM   1693  CB  THR A 115       2.943 -14.452   1.691  1.00  0.00      A    C
ATOM   1694  HB  THR A 115       3.789 -13.981   2.236  1.00  0.00      A    H
ATOM   1695  OG1 THR A 115       3.288 -14.830   0.367  1.00  0.00      A    O
ATOM   1696  HG1 THR A 115       4.199 -15.128   0.412  1.00  0.00      A    H
ATOM   1697  CG2 THR A 115       2.425 -15.742   2.409  1.00  0.00      A    C
ATOM   1698 HG21 THR A 115       1.652 -16.205   1.760  1.00  0.00      A    H
ATOM   1699 HG22 THR A 115       3.256 -16.476   2.477  1.00  0.00      A    H
ATOM   1700 HG23 THR A 115       2.036 -15.607   3.441  1.00  0.00      A    H
ATOM   1701  C   THR A 115       2.295 -12.064   1.335  1.00  0.00      A    C
ATOM   1702  O   THR A 115       2.154 -11.495   0.247  1.00  0.00      A    O
ATOM   1703  N   ILE A 116       2.955 -11.401   2.331  1.00  0.00      A    N
ATOM   1704  HN  ILE A 116       3.106 -11.678   3.277  1.00  0.00      A    H
ATOM   1705  CA  ILE A 116       3.396 -10.057   2.053  1.00  0.00      A    C
ATOM   1706  HA  ILE A 116       3.306  -9.741   1.024  1.00  0.00      A    H
ATOM   1707  CB  ILE A 116       2.606  -9.018   2.842  1.00  0.00      A    C
ATOM   1708  HB  ILE A 116       2.435  -9.465   3.845  1.00  0.00      A    H
ATOM   1709  CG2 ILE A 116       3.299  -7.631   3.006  1.00  0.00      A    C
ATOM   1710 HG21 ILE A 116       2.619  -6.963   3.577  1.00  0.00      A    H
ATOM   1711 HG22 ILE A 116       4.251  -7.634   3.579  1.00  0.00      A    H
ATOM   1712 HG23 ILE A 116       3.416  -7.121   2.027  1.00  0.00      A    H
ATOM   1713  CG1 ILE A 116       1.188  -8.803   2.231  1.00  0.00      A    C
ATOM   1714 HG11 ILE A 116       0.746  -9.813   2.092  1.00  0.00      A    H
ATOM   1715 HG12 ILE A 116       0.565  -8.223   2.945  1.00  0.00      A    H
ATOM   1716  CD  ILE A 116       1.199  -8.047   0.863  1.00  0.00      A    C
ATOM   1717  HD1 ILE A 116       1.830  -8.496   0.066  1.00  0.00      A    H
ATOM   1718  HD2 ILE A 116       0.151  -8.135   0.504  1.00  0.00      A    H
ATOM   1719  HD3 ILE A 116       1.360  -6.954   0.977  1.00  0.00      A    H
ATOM   1720  C   ILE A 116       4.887 -10.001   2.504  1.00  0.00      A    C
ATOM   1721  O   ILE A 116       5.194 -10.555   3.590  1.00  0.00      A    O
ATOM   1722  N   ASP A 117       5.799  -9.463   1.725  1.00  0.00      A    N
ATOM   1723  HN  ASP A 117       5.558  -8.971   0.892  1.00  0.00      A    H
ATOM   1724  CA  ASP A 117       7.174  -9.633   2.002  1.00  0.00      A    C
ATOM   1725  HA  ASP A 117       7.367 -10.624   2.384  1.00  0.00      A    H
ATOM   1726  CB  ASP A 117       7.985  -9.396   0.717  1.00  0.00      A    C
ATOM   1727  HB1 ASP A 117       7.896  -8.369   0.301  1.00  0.00      A    H
ATOM   1728  HB2 ASP A 117       9.066  -9.582   0.891  1.00  0.00      A    H
ATOM   1729  CG  ASP A 117       7.484 -10.430  -0.260  1.00  0.00      A    C
ATOM   1730  OD1 ASP A 117       7.542 -10.070  -1.512  1.00  0.00      A    O
ATOM   1731  OD2 ASP A 117       7.063 -11.564   0.088  1.00  0.00      A    O
ATOM   1732  C   ASP A 117       7.589  -8.704   3.082  1.00  0.00      A    C
ATOM   1733  O   ASP A 117       8.422  -9.038   3.915  1.00  0.00      A    O
ATOM   1734  N   GLY A 118       6.972  -7.471   3.109  1.00  0.00      A    N
ATOM   1735  HN  GLY A 118       6.327  -7.211   2.394  1.00  0.00      A    H
ATOM   1736  CA  GLY A 118       7.164  -6.608   4.230  1.00  0.00      A    C
ATOM   1737  HA1 GLY A 118       6.899  -7.150   5.125  1.00  0.00      A    H
ATOM   1738  HA2 GLY A 118       8.206  -6.330   4.291  1.00  0.00      A    H
ATOM   1739  C   GLY A 118       6.390  -5.360   4.098  1.00  0.00      A    C
ATOM   1740  O   GLY A 118       5.570  -5.251   3.158  1.00  0.00      A    O
ATOM   1741  N   TYR A 119       6.575  -4.425   5.049  1.00  0.00      A    N
ATOM   1742  HN  TYR A 119       7.232  -4.599   5.778  1.00  0.00      A    H
ATOM   1743  CA  TYR A 119       5.934  -3.154   5.028  1.00  0.00      A    C
ATOM   1744  HA  TYR A 119       5.616  -2.894   4.029  1.00  0.00      A    H
ATOM   1745  CB  TYR A 119       4.599  -3.131   5.870  1.00  0.00      A    C
ATOM   1746  HB1 TYR A 119       4.182  -2.126   5.650  1.00  0.00      A    H
ATOM   1747  HB2 TYR A 119       3.968  -3.945   5.453  1.00  0.00      A    H
ATOM   1748  CG  TYR A 119       4.701  -3.239   7.335  1.00  0.00      A    C
ATOM   1749  CD1 TYR A 119       4.639  -2.008   8.066  1.00  0.00      A    C
ATOM   1750  HD1 TYR A 119       4.388  -1.064   7.604  1.00  0.00      A    H
ATOM   1751  CE1 TYR A 119       4.974  -1.988   9.364  1.00  0.00      A    C
ATOM   1752  HE1 TYR A 119       5.033  -1.066   9.924  1.00  0.00      A    H
ATOM   1753  CZ  TYR A 119       5.286  -3.183  10.051  1.00  0.00      A    C
ATOM   1754  OH  TYR A 119       5.631  -3.226  11.373  1.00  0.00      A    O
ATOM   1755  HH  TYR A 119       5.668  -4.155  11.613  1.00  0.00      A    H
ATOM   1756  CD2 TYR A 119       4.919  -4.422   8.005  1.00  0.00      A    C
ATOM   1757  HD2 TYR A 119       4.816  -5.341   7.448  1.00  0.00      A    H
ATOM   1758  CE2 TYR A 119       5.180  -4.398   9.349  1.00  0.00      A    C
ATOM   1759  HE2 TYR A 119       5.384  -5.330   9.855  1.00  0.00      A    H
ATOM   1760  C   TYR A 119       6.853  -2.015   5.435  1.00  0.00      A    C
ATOM   1761  O   TYR A 119       7.859  -2.163   6.204  1.00  0.00      A    O
ATOM   1762  N   GLU A 120       6.483  -0.726   5.129  1.00  0.00      A    N
ATOM   1763  HN  GLU A 120       5.732  -0.533   4.503  1.00  0.00      A    H
ATOM   1764  CA  GLU A 120       7.431   0.335   5.421  1.00  0.00      A    C
ATOM   1765  HA  GLU A 120       7.761   0.157   6.434  1.00  0.00      A    H
ATOM   1766  CB  GLU A 120       8.676   0.232   4.403  1.00  0.00      A    C
ATOM   1767  HB1 GLU A 120       9.550   0.796   4.794  1.00  0.00      A    H
ATOM   1768  HB2 GLU A 120       9.020  -0.820   4.305  1.00  0.00      A    H
ATOM   1769  CG  GLU A 120       8.224   0.622   2.913  1.00  0.00      A    C
ATOM   1770  HG1 GLU A 120       7.340   0.003   2.650  1.00  0.00      A    H
ATOM   1771  HG2 GLU A 120       7.778   1.638   2.848  1.00  0.00      A    H
ATOM   1772  CD  GLU A 120       9.344   0.559   1.942  1.00  0.00      A    C
ATOM   1773  OE1 GLU A 120       9.785  -0.624   1.803  1.00  0.00      A    O
ATOM   1774  OE2 GLU A 120       9.912   1.501   1.342  1.00  0.00      A    O
ATOM   1775  C   GLU A 120       6.796   1.662   5.418  1.00  0.00      A    C
ATOM   1776  O   GLU A 120       5.711   1.784   4.827  1.00  0.00      A    O
ATOM   1777  N   ASP A 121       7.342   2.714   6.107  1.00  0.00      A    N
ATOM   1778  HN  ASP A 121       8.216   2.611   6.577  1.00  0.00      A    H
ATOM   1779  CA  ASP A 121       6.722   4.060   6.301  1.00  0.00      A    C
ATOM   1780  HA  ASP A 121       5.643   4.030   6.346  1.00  0.00      A    H
ATOM   1781  CB  ASP A 121       7.284   4.772   7.609  1.00  0.00      A    C
ATOM   1782  HB1 ASP A 121       8.355   4.525   7.774  1.00  0.00      A    H
ATOM   1783  HB2 ASP A 121       7.146   5.867   7.478  1.00  0.00      A    H
ATOM   1784  CG  ASP A 121       6.524   4.190   8.811  1.00  0.00      A    C
ATOM   1785  OD1 ASP A 121       7.073   3.521   9.665  1.00  0.00      A    O
ATOM   1786  OD2 ASP A 121       5.306   4.432   8.859  1.00  0.00      A    O
ATOM   1787  C   ASP A 121       7.103   4.938   5.135  1.00  0.00      A    C
ATOM   1788  O   ASP A 121       8.245   4.983   4.622  1.00  0.00      A    O
ATOM   1789  N   VAL A 122       6.129   5.708   4.615  1.00  0.00      A    N
ATOM   1790  HN  VAL A 122       5.165   5.775   4.859  1.00  0.00      A    H
ATOM   1791  CA  VAL A 122       6.338   6.737   3.637  1.00  0.00      A    C
ATOM   1792  HA  VAL A 122       7.080   6.608   2.863  1.00  0.00      A    H
ATOM   1793  CB  VAL A 122       5.096   7.077   2.887  1.00  0.00      A    C
ATOM   1794  HB  VAL A 122       4.299   7.534   3.512  1.00  0.00      A    H
ATOM   1795  CG1 VAL A 122       5.398   8.199   1.863  1.00  0.00      A    C
ATOM   1796 HG11 VAL A 122       6.047   7.770   1.069  1.00  0.00      A    H
ATOM   1797 HG12 VAL A 122       4.436   8.422   1.355  1.00  0.00      A    H
ATOM   1798 HG13 VAL A 122       5.846   9.181   2.124  1.00  0.00      A    H
ATOM   1799  CG2 VAL A 122       4.660   5.867   2.151  1.00  0.00      A    C
ATOM   1800 HG21 VAL A 122       4.020   5.248   2.816  1.00  0.00      A    H
ATOM   1801 HG22 VAL A 122       4.044   6.133   1.265  1.00  0.00      A    H
ATOM   1802 HG23 VAL A 122       5.601   5.374   1.826  1.00  0.00      A    H
ATOM   1803  C   VAL A 122       6.721   7.955   4.533  1.00  0.00      A    C
ATOM   1804  O   VAL A 122       6.163   8.275   5.533  1.00  0.00      A    O
ATOM   1805  N   ASP A 123       7.696   8.688   4.117  1.00  0.00      A    N
ATOM   1806  HN  ASP A 123       8.183   8.524   3.263  1.00  0.00      A    H
ATOM   1807  CA  ASP A 123       8.131   9.904   4.768  1.00  0.00      A    C
ATOM   1808  HA  ASP A 123       8.253   9.728   5.826  1.00  0.00      A    H
ATOM   1809  CB  ASP A 123       9.483  10.312   4.050  1.00  0.00      A    C
ATOM   1810  HB1 ASP A 123       9.348  10.527   2.968  1.00  0.00      A    H
ATOM   1811  HB2 ASP A 123       9.886  11.193   4.593  1.00  0.00      A    H
ATOM   1812  CG  ASP A 123      10.572   9.200   4.093  1.00  0.00      A    C
ATOM   1813  OD1 ASP A 123      11.530   9.283   4.878  1.00  0.00      A    O
ATOM   1814  OD2 ASP A 123      10.506   8.179   3.325  1.00  0.00      A    O
ATOM   1815  C   ASP A 123       7.152  11.012   4.655  1.00  0.00      A    C
ATOM   1816  O   ASP A 123       6.363  11.156   3.709  1.00  0.00      A    O
ATOM   1817  N   GLU A 124       7.024  11.829   5.648  1.00  0.00      A    N
ATOM   1818  HN  GLU A 124       7.609  11.823   6.456  1.00  0.00      A    H
ATOM   1819  CA  GLU A 124       5.938  12.752   5.803  1.00  0.00      A    C
ATOM   1820  HA  GLU A 124       5.045  12.257   5.450  1.00  0.00      A    H
ATOM   1821  CB  GLU A 124       5.747  13.176   7.312  1.00  0.00      A    C
ATOM   1822  HB1 GLU A 124       6.496  13.974   7.501  1.00  0.00      A    H
ATOM   1823  HB2 GLU A 124       4.694  13.505   7.444  1.00  0.00      A    H
ATOM   1824  CG  GLU A 124       6.043  12.162   8.437  1.00  0.00      A    C
ATOM   1825  HG1 GLU A 124       5.463  12.514   9.317  1.00  0.00      A    H
ATOM   1826  HG2 GLU A 124       5.727  11.117   8.232  1.00  0.00      A    H
ATOM   1827  CD  GLU A 124       7.512  11.948   8.831  1.00  0.00      A    C
ATOM   1828  OE1 GLU A 124       8.333  11.453   8.050  1.00  0.00      A    O
ATOM   1829  OE2 GLU A 124       7.831  12.288   9.957  1.00  0.00      A    O
ATOM   1830  C   GLU A 124       6.011  14.052   4.984  1.00  0.00      A    C
ATOM   1831  O   GLU A 124       5.740  15.138   5.445  1.00  0.00      A    O
ATOM   1832  N   SER A 125       6.388  13.950   3.749  1.00  0.00      A    N
ATOM   1833  HN  SER A 125       6.837  13.091   3.514  1.00  0.00      A    H
ATOM   1834  CA  SER A 125       6.330  15.036   2.818  1.00  0.00      A    C
ATOM   1835  HA  SER A 125       5.786  15.908   3.149  1.00  0.00      A    H
ATOM   1836  CB  SER A 125       7.729  15.570   2.559  1.00  0.00      A    C
ATOM   1837  HB1 SER A 125       7.596  16.454   1.899  1.00  0.00      A    H
ATOM   1838  HB2 SER A 125       8.280  16.012   3.416  1.00  0.00      A    H
ATOM   1839  OG  SER A 125       8.612  14.610   2.024  1.00  0.00      A    O
ATOM   1840  HG1 SER A 125       9.271  14.460   2.705  1.00  0.00      A    H
ATOM   1841  C   SER A 125       5.635  14.564   1.602  1.00  0.00      A    C
ATOM   1842  O   SER A 125       5.229  13.417   1.596  1.00  0.00      A    O
ATOM   1843  N   ASP A 126       5.349  15.547   0.708  1.00  0.00      A    N
ATOM   1844  HN  ASP A 126       5.633  16.498   0.802  1.00  0.00      A    H
ATOM   1845  CA  ASP A 126       4.612  15.351  -0.531  1.00  0.00      A    C
ATOM   1846  HA  ASP A 126       3.647  14.927  -0.298  1.00  0.00      A    H
ATOM   1847  CB  ASP A 126       4.395  16.694  -1.279  1.00  0.00      A    C
ATOM   1848  HB1 ASP A 126       5.315  17.299  -1.430  1.00  0.00      A    H
ATOM   1849  HB2 ASP A 126       3.778  16.484  -2.179  1.00  0.00      A    H
ATOM   1850  CG  ASP A 126       3.550  17.696  -0.477  1.00  0.00      A    C
ATOM   1851  OD1 ASP A 126       2.259  17.620  -0.541  1.00  0.00      A    O
ATOM   1852  OD2 ASP A 126       4.084  18.523   0.343  1.00  0.00      A    O
ATOM   1853  C   ASP A 126       5.286  14.491  -1.592  1.00  0.00      A    C
ATOM   1854  O   ASP A 126       4.705  13.596  -2.130  1.00  0.00      A    O
ATOM   1855  N   SER A 127       6.601  14.660  -1.799  1.00  0.00      A    N
ATOM   1856  HN  SER A 127       7.092  15.403  -1.351  1.00  0.00      A    H
ATOM   1857  CA  SER A 127       7.320  14.000  -2.881  1.00  0.00      A    C
ATOM   1858  HA  SER A 127       6.674  14.105  -3.740  1.00  0.00      A    H
ATOM   1859  CB  SER A 127       8.729  14.606  -3.121  1.00  0.00      A    C
ATOM   1860  HB1 SER A 127       9.284  14.538  -2.161  1.00  0.00      A    H
ATOM   1861  HB2 SER A 127       9.144  13.942  -3.909  1.00  0.00      A    H
ATOM   1862  OG  SER A 127       8.665  15.982  -3.547  1.00  0.00      A    O
ATOM   1863  HG1 SER A 127       9.402  16.102  -4.151  1.00  0.00      A    H
ATOM   1864  C   SER A 127       7.417  12.554  -2.592  1.00  0.00      A    C
ATOM   1865  O   SER A 127       7.245  11.741  -3.517  1.00  0.00      A    O
ATOM   1866  N   ALA A 128       7.577  12.199  -1.348  1.00  0.00      A    N
ATOM   1867  HN  ALA A 128       7.513  12.882  -0.624  1.00  0.00      A    H
ATOM   1868  CA  ALA A 128       7.559  10.877  -0.893  1.00  0.00      A    C
ATOM   1869  HA  ALA A 128       8.366  10.257  -1.255  1.00  0.00      A    H
ATOM   1870  CB  ALA A 128       7.684  10.969   0.646  1.00  0.00      A    C
ATOM   1871  HB1 ALA A 128       8.730  11.237   0.906  1.00  0.00      A    H
ATOM   1872  HB2 ALA A 128       6.929  11.630   1.122  1.00  0.00      A    H
ATOM   1873  HB3 ALA A 128       7.581   9.951   1.078  1.00  0.00      A    H
ATOM   1874  C   ALA A 128       6.233  10.165  -1.165  1.00  0.00      A    C
ATOM   1875  O   ALA A 128       6.162   9.003  -1.532  1.00  0.00      A    O
ATOM   1876  N   LEU A 129       5.120  10.886  -0.998  1.00  0.00      A    N
ATOM   1877  HN  LEU A 129       5.046  11.739  -0.487  1.00  0.00      A    H
ATOM   1878  CA  LEU A 129       3.810  10.325  -1.289  1.00  0.00      A    C
ATOM   1879  HA  LEU A 129       3.808   9.297  -0.960  1.00  0.00      A    H
ATOM   1880  CB  LEU A 129       2.719  11.161  -0.525  1.00  0.00      A    C
ATOM   1881  HB1 LEU A 129       3.097  11.224   0.518  1.00  0.00      A    H
ATOM   1882  HB2 LEU A 129       2.562  12.152  -1.000  1.00  0.00      A    H
ATOM   1883  CG  LEU A 129       1.324  10.465  -0.453  1.00  0.00      A    C
ATOM   1884  HG  LEU A 129       1.187   9.907  -1.403  1.00  0.00      A    H
ATOM   1885  CD1 LEU A 129       1.442   9.403   0.645  1.00  0.00      A    C
ATOM   1886 HD11 LEU A 129       1.972   8.533   0.202  1.00  0.00      A    H
ATOM   1887 HD12 LEU A 129       1.983   9.702   1.568  1.00  0.00      A    H
ATOM   1888 HD13 LEU A 129       0.444   8.977   0.883  1.00  0.00      A    H
ATOM   1889  CD2 LEU A 129       0.175  11.415  -0.179  1.00  0.00      A    C
ATOM   1890 HD21 LEU A 129       0.073  12.142  -1.013  1.00  0.00      A    H
ATOM   1891 HD22 LEU A 129      -0.822  10.926  -0.128  1.00  0.00      A    H
ATOM   1892 HD23 LEU A 129       0.318  11.888   0.816  1.00  0.00      A    H
ATOM   1893  C   LEU A 129       3.507  10.278  -2.739  1.00  0.00      A    C
ATOM   1894  O   LEU A 129       2.750   9.447  -3.219  1.00  0.00      A    O
ATOM   1895  N   LEU A 130       3.968  11.169  -3.560  1.00  0.00      A    N
ATOM   1896  HN  LEU A 130       4.263  12.008  -3.110  1.00  0.00      A    H
ATOM   1897  CA  LEU A 130       3.905  11.208  -4.991  1.00  0.00      A    C
ATOM   1898  HA  LEU A 130       2.855  11.048  -5.185  1.00  0.00      A    H
ATOM   1899  CB  LEU A 130       4.356  12.561  -5.517  1.00  0.00      A    C
ATOM   1900  HB1 LEU A 130       4.138  13.321  -4.737  1.00  0.00      A    H
ATOM   1901  HB2 LEU A 130       5.465  12.598  -5.460  1.00  0.00      A    H
ATOM   1902  CG  LEU A 130       3.801  13.037  -6.866  1.00  0.00      A    C
ATOM   1903  HG  LEU A 130       4.203  12.391  -7.676  1.00  0.00      A    H
ATOM   1904  CD1 LEU A 130       2.255  13.080  -6.944  1.00  0.00      A    C
ATOM   1905 HD11 LEU A 130       1.737  12.125  -6.714  1.00  0.00      A    H
ATOM   1906 HD12 LEU A 130       1.987  13.806  -6.147  1.00  0.00      A    H
ATOM   1907 HD13 LEU A 130       1.908  13.423  -7.943  1.00  0.00      A    H
ATOM   1908  CD2 LEU A 130       4.356  14.432  -7.032  1.00  0.00      A    C
ATOM   1909 HD21 LEU A 130       4.166  15.038  -6.120  1.00  0.00      A    H
ATOM   1910 HD22 LEU A 130       5.463  14.345  -7.000  1.00  0.00      A    H
ATOM   1911 HD23 LEU A 130       3.981  15.031  -7.889  1.00  0.00      A    H
ATOM   1912  C   LEU A 130       4.705  10.092  -5.619  1.00  0.00      A    C
ATOM   1913  O   LEU A 130       4.172   9.290  -6.345  1.00  0.00      A    O
ATOM   1914  N   CYS A 131       6.042   9.961  -5.293  1.00  0.00      A    N
ATOM   1915  HN  CYS A 131       6.410  10.673  -4.701  1.00  0.00      A    H
ATOM   1916  CA  CYS A 131       6.943   8.956  -5.817  1.00  0.00      A    C
ATOM   1917  HA  CYS A 131       6.905   9.122  -6.884  1.00  0.00      A    H
ATOM   1918  CB  CYS A 131       8.377   9.113  -5.085  1.00  0.00      A    C
ATOM   1919  HB1 CYS A 131       8.737  10.156  -5.212  1.00  0.00      A    H
ATOM   1920  HB2 CYS A 131       8.303   8.999  -3.982  1.00  0.00      A    H
ATOM   1921  SG  CYS A 131       9.700   7.885  -5.498  1.00  0.00      A    S
ATOM   1922  HG1 CYS A 131      10.680   8.513  -4.866  1.00  0.00      A    H
ATOM   1923  C   CYS A 131       6.334   7.570  -5.568  1.00  0.00      A    C
ATOM   1924  O   CYS A 131       6.333   6.720  -6.464  1.00  0.00      A    O
ATOM   1925  N   ALA A 132       5.746   7.387  -4.374  1.00  0.00      A    N
ATOM   1926  HN  ALA A 132       5.724   8.053  -3.632  1.00  0.00      A    H
ATOM   1927  CA  ALA A 132       5.197   6.050  -4.098  1.00  0.00      A    C
ATOM   1928  HA  ALA A 132       5.980   5.333  -4.296  1.00  0.00      A    H
ATOM   1929  CB  ALA A 132       5.035   5.983  -2.571  1.00  0.00      A    C
ATOM   1930  HB1 ALA A 132       4.860   4.952  -2.197  1.00  0.00      A    H
ATOM   1931  HB2 ALA A 132       5.928   6.390  -2.051  1.00  0.00      A    H
ATOM   1932  HB3 ALA A 132       4.181   6.616  -2.249  1.00  0.00      A    H
ATOM   1933  C   ALA A 132       3.882   5.596  -4.730  1.00  0.00      A    C
ATOM   1934  O   ALA A 132       3.731   4.426  -5.024  1.00  0.00      A    O
ATOM   1935  N   THR A 133       3.040   6.575  -5.184  1.00  0.00      A    N
ATOM   1936  HN  THR A 133       3.389   7.498  -5.039  1.00  0.00      A    H
ATOM   1937  CA  THR A 133       1.685   6.249  -5.759  1.00  0.00      A    C
ATOM   1938  HA  THR A 133       1.280   5.429  -5.184  1.00  0.00      A    H
ATOM   1939  CB  THR A 133       0.626   7.374  -5.729  1.00  0.00      A    C
ATOM   1940  HB  THR A 133      -0.265   7.187  -6.365  1.00  0.00      A    H
ATOM   1941  OG1 THR A 133       1.221   8.589  -6.215  1.00  0.00      A    O
ATOM   1942  HG1 THR A 133       2.117   8.721  -5.896  1.00  0.00      A    H
ATOM   1943  CG2 THR A 133       0.058   7.654  -4.360  1.00  0.00      A    C
ATOM   1944 HG21 THR A 133       0.833   7.948  -3.619  1.00  0.00      A    H
ATOM   1945 HG22 THR A 133      -0.641   8.517  -4.329  1.00  0.00      A    H
ATOM   1946 HG23 THR A 133      -0.495   6.777  -3.960  1.00  0.00      A    H
ATOM   1947  C   THR A 133       1.855   5.839  -7.209  1.00  0.00      A    C
ATOM   1948  O   THR A 133       0.980   5.258  -7.847  1.00  0.00      A    O
ATOM   1949  N   VAL A 134       3.033   6.080  -7.859  1.00  0.00      A    N
ATOM   1950  HN  VAL A 134       3.738   6.645  -7.437  1.00  0.00      A    H
ATOM   1951  CA  VAL A 134       3.461   5.577  -9.088  1.00  0.00      A    C
ATOM   1952  HA  VAL A 134       2.790   5.859  -9.885  1.00  0.00      A    H
ATOM   1953  CB  VAL A 134       4.906   6.153  -9.478  1.00  0.00      A    C
ATOM   1954  HB  VAL A 134       5.577   5.805  -8.664  1.00  0.00      A    H
ATOM   1955  CG1 VAL A 134       5.419   5.576 -10.819  1.00  0.00      A    C
ATOM   1956 HG11 VAL A 134       6.318   6.076 -11.239  1.00  0.00      A    H
ATOM   1957 HG12 VAL A 134       5.781   4.543 -10.631  1.00  0.00      A    H
ATOM   1958 HG13 VAL A 134       4.560   5.531 -11.522  1.00  0.00      A    H
ATOM   1959  CG2 VAL A 134       4.932   7.618  -9.522  1.00  0.00      A    C
ATOM   1960 HG21 VAL A 134       5.947   8.023  -9.724  1.00  0.00      A    H
ATOM   1961 HG22 VAL A 134       4.371   8.012 -10.396  1.00  0.00      A    H
ATOM   1962 HG23 VAL A 134       4.456   8.076  -8.629  1.00  0.00      A    H
ATOM   1963  C   VAL A 134       3.424   4.029  -9.144  1.00  0.00      A    C
ATOM   1964  O   VAL A 134       3.173   3.421 -10.202  1.00  0.00      A    O
ATOM   1965  N   ASP A 135       3.731   3.328  -8.008  1.00  0.00      A    N
ATOM   1966  HN  ASP A 135       4.016   3.824  -7.192  1.00  0.00      A    H
ATOM   1967  CA  ASP A 135       3.829   1.926  -7.978  1.00  0.00      A    C
ATOM   1968  HA  ASP A 135       4.000   1.515  -8.963  1.00  0.00      A    H
ATOM   1969  CB  ASP A 135       5.021   1.536  -7.102  1.00  0.00      A    C
ATOM   1970  HB1 ASP A 135       5.863   2.211  -7.366  1.00  0.00      A    H
ATOM   1971  HB2 ASP A 135       4.849   1.820  -6.041  1.00  0.00      A    H
ATOM   1972  CG  ASP A 135       5.437   0.083  -7.240  1.00  0.00      A    C
ATOM   1973  OD1 ASP A 135       5.904  -0.246  -8.379  1.00  0.00      A    O
ATOM   1974  OD2 ASP A 135       5.349  -0.771  -6.307  1.00  0.00      A    O
ATOM   1975  C   ASP A 135       2.561   1.340  -7.477  1.00  0.00      A    C
ATOM   1976  O   ASP A 135       1.889   0.616  -8.177  1.00  0.00      A    O
ATOM   1977  N   GLN A 136       2.244   1.578  -6.244  1.00  0.00      A    N
ATOM   1978  HN  GLN A 136       2.838   2.251  -5.809  1.00  0.00      A    H
ATOM   1979  CA  GLN A 136       1.248   0.738  -5.532  1.00  0.00      A    C
ATOM   1980  HA  GLN A 136       0.758   0.062  -6.217  1.00  0.00      A    H
ATOM   1981  CB  GLN A 136       1.942  -0.155  -4.494  1.00  0.00      A    C
ATOM   1982  HB1 GLN A 136       1.165  -0.713  -3.928  1.00  0.00      A    H
ATOM   1983  HB2 GLN A 136       2.543  -0.957  -4.973  1.00  0.00      A    H
ATOM   1984  CG  GLN A 136       2.909   0.617  -3.563  1.00  0.00      A    C
ATOM   1985  HG1 GLN A 136       3.767   1.024  -4.138  1.00  0.00      A    H
ATOM   1986  HG2 GLN A 136       2.370   1.438  -3.042  1.00  0.00      A    H
ATOM   1987  CD  GLN A 136       3.354  -0.416  -2.563  1.00  0.00      A    C
ATOM   1988  OE1 GLN A 136       4.510  -0.808  -2.698  1.00  0.00      A    O
ATOM   1989  NE2 GLN A 136       2.434  -0.815  -1.714  1.00  0.00      A    N
ATOM   1990 HE21 GLN A 136       2.721  -1.509  -1.054  1.00  0.00      A    H
ATOM   1991 HE22 GLN A 136       1.506  -0.449  -1.783  1.00  0.00      A    H
ATOM   1992  C   GLN A 136       0.185   1.685  -4.838  1.00  0.00      A    C
ATOM   1993  O   GLN A 136       0.463   2.874  -4.903  1.00  0.00      A    O
ATOM   1994  N   PRO A 137      -0.936   1.180  -4.367  1.00  0.00      A    N
ATOM   1995  CD  PRO A 137      -1.496  -0.148  -4.683  1.00  0.00      A    C
ATOM   1996  HD1 PRO A 137      -0.786  -1.001  -4.637  1.00  0.00      A    H
ATOM   1997  HD2 PRO A 137      -1.944  -0.105  -5.698  1.00  0.00      A    H
ATOM   1998  CA  PRO A 137      -1.835   1.993  -3.502  1.00  0.00      A    C
ATOM   1999  HA  PRO A 137      -1.878   2.999  -3.893  1.00  0.00      A    H
ATOM   2000  CB  PRO A 137      -3.083   1.122  -3.396  1.00  0.00      A    C
ATOM   2001  HB1 PRO A 137      -3.723   1.244  -2.495  1.00  0.00      A    H
ATOM   2002  HB2 PRO A 137      -3.702   1.361  -4.287  1.00  0.00      A    H
ATOM   2003  CG  PRO A 137      -2.587  -0.306  -3.623  1.00  0.00      A    C
ATOM   2004  HG1 PRO A 137      -2.079  -0.696  -2.715  1.00  0.00      A    H
ATOM   2005  HG2 PRO A 137      -3.409  -0.950  -4.002  1.00  0.00      A    H
ATOM   2006  C   PRO A 137      -1.193   2.140  -2.077  1.00  0.00      A    C
ATOM   2007  O   PRO A 137      -0.304   1.350  -1.649  1.00  0.00      A    O
ATOM   2008  N   ILE A 138      -1.420   3.264  -1.362  1.00  0.00      A    N
ATOM   2009  HN  ILE A 138      -1.907   4.057  -1.721  1.00  0.00      A    H
ATOM   2010  CA  ILE A 138      -0.756   3.558  -0.096  1.00  0.00      A    C
ATOM   2011  HA  ILE A 138      -0.165   2.682   0.129  1.00  0.00      A    H
ATOM   2012  CB  ILE A 138       0.022   4.904  -0.184  1.00  0.00      A    C
ATOM   2013  HB  ILE A 138      -0.686   5.759  -0.153  1.00  0.00      A    H
ATOM   2014  CG2 ILE A 138       1.031   5.149   0.993  1.00  0.00      A    C
ATOM   2015 HG21 ILE A 138       0.433   5.475   1.871  1.00  0.00      A    H
ATOM   2016 HG22 ILE A 138       1.565   4.178   1.064  1.00  0.00      A    H
ATOM   2017 HG23 ILE A 138       1.731   5.989   0.799  1.00  0.00      A    H
ATOM   2018  CG1 ILE A 138       0.638   5.016  -1.622  1.00  0.00      A    C
ATOM   2019 HG11 ILE A 138      -0.210   5.009  -2.341  1.00  0.00      A    H
ATOM   2020 HG12 ILE A 138       1.038   6.027  -1.846  1.00  0.00      A    H
ATOM   2021  CD  ILE A 138       1.636   4.004  -1.981  1.00  0.00      A    C
ATOM   2022  HD1 ILE A 138       2.213   3.684  -1.087  1.00  0.00      A    H
ATOM   2023  HD2 ILE A 138       1.128   3.133  -2.449  1.00  0.00      A    H
ATOM   2024  HD3 ILE A 138       2.341   4.360  -2.763  1.00  0.00      A    H
ATOM   2025  C   ILE A 138      -1.813   3.757   0.982  1.00  0.00      A    C
ATOM   2026  O   ILE A 138      -2.872   4.272   0.739  1.00  0.00      A    O
ATOM   2027  N   SER A 139      -1.416   3.343   2.228  1.00  0.00      A    N
ATOM   2028  HN  SER A 139      -0.572   2.821   2.322  1.00  0.00      A    H
ATOM   2029  CA  SER A 139      -2.278   3.414   3.317  1.00  0.00      A    C
ATOM   2030  HA  SER A 139      -3.308   3.532   3.016  1.00  0.00      A    H
ATOM   2031  CB  SER A 139      -2.282   2.229   4.305  1.00  0.00      A    C
ATOM   2032  HB1 SER A 139      -1.245   2.088   4.676  1.00  0.00      A    H
ATOM   2033  HB2 SER A 139      -2.936   2.341   5.196  1.00  0.00      A    H
ATOM   2034  OG  SER A 139      -2.860   1.063   3.646  1.00  0.00      A    O
ATOM   2035  HG1 SER A 139      -3.790   1.089   3.882  1.00  0.00      A    H
ATOM   2036  C   SER A 139      -2.023   4.588   4.177  1.00  0.00      A    C
ATOM   2037  O   SER A 139      -1.174   4.659   5.090  1.00  0.00      A    O
ATOM   2038  N   ALA A 140      -2.863   5.616   4.042  1.00  0.00      A    N
ATOM   2039  HN  ALA A 140      -3.555   5.401   3.357  1.00  0.00      A    H
ATOM   2040  CA  ALA A 140      -2.946   6.777   4.894  1.00  0.00      A    C
ATOM   2041  HA  ALA A 140      -2.050   6.926   5.478  1.00  0.00      A    H
ATOM   2042  CB  ALA A 140      -3.146   7.967   3.901  1.00  0.00      A    C
ATOM   2043  HB1 ALA A 140      -3.461   8.839   4.515  1.00  0.00      A    H
ATOM   2044  HB2 ALA A 140      -2.157   8.112   3.418  1.00  0.00      A    H
ATOM   2045  HB3 ALA A 140      -3.907   7.804   3.108  1.00  0.00      A    H
ATOM   2046  C   ALA A 140      -4.077   6.878   5.943  1.00  0.00      A    C
ATOM   2047  O   ALA A 140      -5.251   7.030   5.579  1.00  0.00      A    O
ATOM   2048  N   GLY A 141      -3.643   7.008   7.206  1.00  0.00      A    N
ATOM   2049  HN  GLY A 141      -2.671   7.000   7.432  1.00  0.00      A    H
ATOM   2050  CA  GLY A 141      -4.429   7.478   8.304  1.00  0.00      A    C
ATOM   2051  HA1 GLY A 141      -5.385   7.040   8.060  1.00  0.00      A    H
ATOM   2052  HA2 GLY A 141      -4.019   7.111   9.234  1.00  0.00      A    H
ATOM   2053  C   GLY A 141      -4.484   8.881   8.216  1.00  0.00      A    C
ATOM   2054  O   GLY A 141      -3.496   9.529   8.005  1.00  0.00      A    O
ATOM   2055  N   MET A 142      -5.652   9.492   8.332  1.00  0.00      A    N
ATOM   2056  HN  MET A 142      -6.399   8.910   8.643  1.00  0.00      A    H
ATOM   2057  CA  MET A 142      -5.930  10.836   7.921  1.00  0.00      A    C
ATOM   2058  HA  MET A 142      -5.113  11.371   8.384  1.00  0.00      A    H
ATOM   2059  CB  MET A 142      -5.870  11.162   6.410  1.00  0.00      A    C
ATOM   2060  HB1 MET A 142      -6.009  12.259   6.302  1.00  0.00      A    H
ATOM   2061  HB2 MET A 142      -4.853  10.884   6.060  1.00  0.00      A    H
ATOM   2062  CG  MET A 142      -6.854  10.327   5.542  1.00  0.00      A    C
ATOM   2063  HG1 MET A 142      -6.372   9.363   5.270  1.00  0.00      A    H
ATOM   2064  HG2 MET A 142      -7.747  10.057   6.145  1.00  0.00      A    H
ATOM   2065  SD  MET A 142      -7.294  11.311   4.066  1.00  0.00      A    S
ATOM   2066  CE  MET A 142      -8.570  12.439   4.687  1.00  0.00      A    C
ATOM   2067  HE1 MET A 142      -8.220  13.109   5.501  1.00  0.00      A    H
ATOM   2068  HE2 MET A 142      -8.872  13.078   3.829  1.00  0.00      A    H
ATOM   2069  HE3 MET A 142      -9.499  11.923   5.009  1.00  0.00      A    H
ATOM   2070  C   MET A 142      -7.267  11.330   8.532  1.00  0.00      A    C
ATOM   2071  O   MET A 142      -8.252  10.624   8.912  1.00  0.00      A    O
ATOM   2072  N   ASP A 143      -7.403  12.649   8.663  1.00  0.00      A    N
ATOM   2073  HN  ASP A 143      -6.619  13.239   8.486  1.00  0.00      A    H
ATOM   2074  CA  ASP A 143      -8.592  13.286   9.216  1.00  0.00      A    C
ATOM   2075  HA  ASP A 143      -8.966  12.698  10.040  1.00  0.00      A    H
ATOM   2076  CB  ASP A 143      -8.399  14.646   9.824  1.00  0.00      A    C
ATOM   2077  HB1 ASP A 143      -7.507  14.542  10.479  1.00  0.00      A    H
ATOM   2078  HB2 ASP A 143      -8.289  15.362   8.982  1.00  0.00      A    H
ATOM   2079  CG  ASP A 143      -9.589  15.042  10.738  1.00  0.00      A    C
ATOM   2080  OD1 ASP A 143      -9.990  14.192  11.589  1.00  0.00      A    O
ATOM   2081  OD2 ASP A 143     -10.197  16.157  10.579  1.00  0.00      A    O
ATOM   2082  C   ASP A 143      -9.753  13.305   8.229  1.00  0.00      A    C
ATOM   2083  O   ASP A 143      -9.937  14.262   7.452  1.00  0.00      A    O
ATOM   2084  N   GLY A 144     -10.645  12.269   8.317  1.00  0.00      A    N
ATOM   2085  HN  GLY A 144     -10.293  11.502   8.847  1.00  0.00      A    H
ATOM   2086  CA  GLY A 144     -11.854  12.106   7.626  1.00  0.00      A    C
ATOM   2087  HA1 GLY A 144     -12.027  12.965   6.995  1.00  0.00      A    H
ATOM   2088  HA2 GLY A 144     -11.688  11.185   7.088  1.00  0.00      A    H
ATOM   2089  C   GLY A 144     -12.992  11.826   8.528  1.00  0.00      A    C
ATOM   2090  O   GLY A 144     -13.593  10.770   8.613  1.00  0.00      A    O
ATOM   2091  N   SER A 145     -13.220  12.824   9.390  1.00  0.00      A    N
ATOM   2092  HN  SER A 145     -12.783  13.719   9.333  1.00  0.00      A    H
ATOM   2093  CA  SER A 145     -13.986  12.689  10.638  1.00  0.00      A    C
ATOM   2094  HA  SER A 145     -14.312  11.668  10.770  1.00  0.00      A    H
ATOM   2095  CB  SER A 145     -13.144  12.970  11.924  1.00  0.00      A    C
ATOM   2096  HB1 SER A 145     -13.790  12.744  12.799  1.00  0.00      A    H
ATOM   2097  HB2 SER A 145     -12.340  12.206  11.859  1.00  0.00      A    H
ATOM   2098  OG  SER A 145     -12.669  14.406  11.940  1.00  0.00      A    O
ATOM   2099  HG1 SER A 145     -11.730  14.223  11.859  1.00  0.00      A    H
ATOM   2100  C   SER A 145     -15.254  13.581  10.588  1.00  0.00      A    C
ATOM   2101  O   SER A 145     -16.306  13.107  11.001  1.00  0.00      A    O
ATOM   2102  N   ALA A 146     -15.081  14.812  10.063  1.00  0.00      A    N
ATOM   2103  HN  ALA A 146     -14.195  15.104   9.712  1.00  0.00      A    H
ATOM   2104  CA  ALA A 146     -15.940  15.912  10.325  1.00  0.00      A    C
ATOM   2105  HA  ALA A 146     -16.160  15.775  11.374  1.00  0.00      A    H
ATOM   2106  CB  ALA A 146     -15.095  17.189  10.189  1.00  0.00      A    C
ATOM   2107  HB1 ALA A 146     -15.625  18.164  10.248  1.00  0.00      A    H
ATOM   2108  HB2 ALA A 146     -14.362  17.214  11.023  1.00  0.00      A    H
ATOM   2109  HB3 ALA A 146     -14.574  17.241   9.209  1.00  0.00      A    H
ATOM   2110  C   ALA A 146     -17.343  15.859   9.703  1.00  0.00      A    C
ATOM   2111  O   ALA A 146     -17.671  14.905   9.000  1.00  0.00      A    O
ATOM   2112  N   ILE A 147     -18.172  16.916   9.945  1.00  0.00      A    N
ATOM   2113  HN  ILE A 147     -17.727  17.661  10.436  1.00  0.00      A    H
ATOM   2114  CA  ILE A 147     -19.571  17.126   9.484  1.00  0.00      A    C
ATOM   2115  HA  ILE A 147     -20.103  16.208   9.686  1.00  0.00      A    H
ATOM   2116  CB  ILE A 147     -20.329  18.197  10.302  1.00  0.00      A    C
ATOM   2117  HB  ILE A 147     -20.359  17.841  11.354  1.00  0.00      A    H
ATOM   2118  CG2 ILE A 147     -19.516  19.528  10.346  1.00  0.00      A    C
ATOM   2119 HG21 ILE A 147     -20.195  20.241  10.861  1.00  0.00      A    H
ATOM   2120 HG22 ILE A 147     -18.571  19.569  10.928  1.00  0.00      A    H
ATOM   2121 HG23 ILE A 147     -19.211  19.827   9.320  1.00  0.00      A    H
ATOM   2122  CG1 ILE A 147     -21.724  18.468   9.776  1.00  0.00      A    C
ATOM   2123 HG11 ILE A 147     -22.295  19.147  10.444  1.00  0.00      A    H
ATOM   2124 HG12 ILE A 147     -21.660  18.898   8.753  1.00  0.00      A    H
ATOM   2125  CD  ILE A 147     -22.539  17.114   9.658  1.00  0.00      A    C
ATOM   2126  HD1 ILE A 147     -23.631  17.279   9.542  1.00  0.00      A    H
ATOM   2127  HD2 ILE A 147     -22.159  16.483   8.827  1.00  0.00      A    H
ATOM   2128  HD3 ILE A 147     -22.466  16.640  10.660  1.00  0.00      A    H
ATOM   2129  C   ILE A 147     -19.674  17.320   7.931  1.00  0.00      A    C
ATOM   2130  O   ILE A 147     -20.426  16.636   7.264  1.00  0.00      A    O
ATOM   2131  N   ASP A 148     -18.709  18.064   7.303  1.00  0.00      A    N
ATOM   2132  HN  ASP A 148     -17.943  18.371   7.863  1.00  0.00      A    H
ATOM   2133  CA  ASP A 148     -18.474  18.101   5.892  1.00  0.00      A    C
ATOM   2134  HA  ASP A 148     -19.432  18.296   5.434  1.00  0.00      A    H
ATOM   2135  CB  ASP A 148     -17.486  19.165   5.381  1.00  0.00      A    C
ATOM   2136  HB1 ASP A 148     -16.424  18.979   5.649  1.00  0.00      A    H
ATOM   2137  HB2 ASP A 148     -17.582  19.231   4.276  1.00  0.00      A    H
ATOM   2138  CG  ASP A 148     -17.797  20.556   5.875  1.00  0.00      A    C
ATOM   2139  OD1 ASP A 148     -18.467  21.267   5.083  1.00  0.00      A    O
ATOM   2140  OD2 ASP A 148     -17.430  21.072   7.002  1.00  0.00      A    O
ATOM   2141  C   ASP A 148     -18.027  16.832   5.236  1.00  0.00      A    C
ATOM   2142  O   ASP A 148     -18.383  16.583   4.103  1.00  0.00      A    O
ATOM   2143  N   PHE A 149     -17.025  16.122   5.854  1.00  0.00      A    N
ATOM   2144  HN  PHE A 149     -16.873  16.381   6.805  1.00  0.00      A    H
ATOM   2145  CA  PHE A 149     -16.449  14.859   5.408  1.00  0.00      A    C
ATOM   2146  HA  PHE A 149     -16.179  15.058   4.382  1.00  0.00      A    H
ATOM   2147  CB  PHE A 149     -15.292  14.539   6.364  1.00  0.00      A    C
ATOM   2148  HB1 PHE A 149     -14.842  15.453   6.807  1.00  0.00      A    H
ATOM   2149  HB2 PHE A 149     -15.697  14.129   7.313  1.00  0.00      A    H
ATOM   2150  CG  PHE A 149     -14.185  13.809   5.725  1.00  0.00      A    C
ATOM   2151  CD1 PHE A 149     -13.055  14.463   5.229  1.00  0.00      A    C
ATOM   2152  HD1 PHE A 149     -13.003  15.534   5.356  1.00  0.00      A    H
ATOM   2153  CE1 PHE A 149     -12.014  13.779   4.571  1.00  0.00      A    C
ATOM   2154  HE1 PHE A 149     -11.279  14.380   4.057  1.00  0.00      A    H
ATOM   2155  CZ  PHE A 149     -12.262  12.402   4.207  1.00  0.00      A    C
ATOM   2156  HZ  PHE A 149     -11.535  11.734   3.770  1.00  0.00      A    H
ATOM   2157  CD2 PHE A 149     -14.386  12.443   5.446  1.00  0.00      A    C
ATOM   2158  HD2 PHE A 149     -15.303  12.064   5.872  1.00  0.00      A    H
ATOM   2159  CE2 PHE A 149     -13.405  11.758   4.730  1.00  0.00      A    C
ATOM   2160  HE2 PHE A 149     -13.448  10.681   4.671  1.00  0.00      A    H
ATOM   2161  C   PHE A 149     -17.491  13.786   5.246  1.00  0.00      A    C
ATOM   2162  O   PHE A 149     -17.538  13.228   4.176  1.00  0.00      A    O
ATOM   2163  N   GLN A 150     -18.448  13.707   6.295  1.00  0.00      A    N
ATOM   2164  HN  GLN A 150     -18.228  14.164   7.154  1.00  0.00      A    H
ATOM   2165  CA  GLN A 150     -19.726  12.965   6.065  1.00  0.00      A    C
ATOM   2166  HA  GLN A 150     -19.487  12.028   5.585  1.00  0.00      A    H
ATOM   2167  CB  GLN A 150     -20.406  13.028   7.432  1.00  0.00      A    C
ATOM   2168  HB1 GLN A 150     -20.555  14.109   7.642  1.00  0.00      A    H
ATOM   2169  HB2 GLN A 150     -21.408  12.551   7.380  1.00  0.00      A    H
ATOM   2170  CG  GLN A 150     -19.548  12.189   8.528  1.00  0.00      A    C
ATOM   2171  HG1 GLN A 150     -19.768  11.142   8.229  1.00  0.00      A    H
ATOM   2172  HG2 GLN A 150     -18.491  12.522   8.462  1.00  0.00      A    H
ATOM   2173  CD  GLN A 150     -20.179  12.382   9.930  1.00  0.00      A    C
ATOM   2174  OE1 GLN A 150     -21.367  12.048  10.066  1.00  0.00      A    O
ATOM   2175  NE2 GLN A 150     -19.340  12.871  10.854  1.00  0.00      A    N
ATOM   2176 HE21 GLN A 150     -19.789  13.022  11.735  1.00  0.00      A    H
ATOM   2177 HE22 GLN A 150     -18.568  13.433  10.557  1.00  0.00      A    H
ATOM   2178  C   GLN A 150     -20.646  13.463   4.936  1.00  0.00      A    C
ATOM   2179  O   GLN A 150     -20.998  12.660   4.145  1.00  0.00      A    O
ATOM   2180  N   LEU A 151     -21.010  14.738   4.919  1.00  0.00      A    N
ATOM   2181  HN  LEU A 151     -20.759  15.395   5.626  1.00  0.00      A    H
ATOM   2182  CA  LEU A 151     -21.990  15.170   3.896  1.00  0.00      A    C
ATOM   2183  HA  LEU A 151     -22.782  14.436   3.904  1.00  0.00      A    H
ATOM   2184  CB  LEU A 151     -22.541  16.596   4.342  1.00  0.00      A    C
ATOM   2185  HB1 LEU A 151     -21.672  17.237   4.605  1.00  0.00      A    H
ATOM   2186  HB2 LEU A 151     -23.101  17.101   3.526  1.00  0.00      A    H
ATOM   2187  CG  LEU A 151     -23.538  16.568   5.511  1.00  0.00      A    C
ATOM   2188  HG  LEU A 151     -23.013  15.913   6.239  1.00  0.00      A    H
ATOM   2189  CD1 LEU A 151     -23.686  17.891   6.238  1.00  0.00      A    C
ATOM   2190 HD11 LEU A 151     -23.973  17.825   7.309  1.00  0.00      A    H
ATOM   2191 HD12 LEU A 151     -22.698  18.395   6.279  1.00  0.00      A    H
ATOM   2192 HD13 LEU A 151     -24.435  18.493   5.680  1.00  0.00      A    H
ATOM   2193  CD2 LEU A 151     -24.897  15.900   5.075  1.00  0.00      A    C
ATOM   2194 HD21 LEU A 151     -25.392  16.561   4.333  1.00  0.00      A    H
ATOM   2195 HD22 LEU A 151     -24.699  14.944   4.546  1.00  0.00      A    H
ATOM   2196 HD23 LEU A 151     -25.505  15.794   5.999  1.00  0.00      A    H
ATOM   2197  C   LEU A 151     -21.480  15.300   2.545  1.00  0.00      A    C
ATOM   2198  O   LEU A 151     -22.145  15.909   1.740  1.00  0.00      A    O
ATOM   2199  N   TYR A 152     -20.332  14.727   2.201  1.00  0.00      A    N
ATOM   2200  HN  TYR A 152     -19.905  14.128   2.874  1.00  0.00      A    H
ATOM   2201  CA  TYR A 152     -19.712  14.768   0.867  1.00  0.00      A    C
ATOM   2202  HA  TYR A 152     -19.433  15.807   0.772  1.00  0.00      A    H
ATOM   2203  CB  TYR A 152     -18.444  13.902   0.909  1.00  0.00      A    C
ATOM   2204  HB1 TYR A 152     -17.782  14.225   1.740  1.00  0.00      A    H
ATOM   2205  HB2 TYR A 152     -18.672  12.863   1.227  1.00  0.00      A    H
ATOM   2206  CG  TYR A 152     -17.573  13.937  -0.351  1.00  0.00      A    C
ATOM   2207  CD1 TYR A 152     -17.091  15.188  -0.727  1.00  0.00      A    C
ATOM   2208  HD1 TYR A 152     -17.236  16.018  -0.050  1.00  0.00      A    H
ATOM   2209  CE1 TYR A 152     -16.189  15.236  -1.791  1.00  0.00      A    C
ATOM   2210  HE1 TYR A 152     -15.801  16.200  -2.086  1.00  0.00      A    H
ATOM   2211  CZ  TYR A 152     -15.914  14.044  -2.536  1.00  0.00      A    C
ATOM   2212  OH  TYR A 152     -14.906  14.014  -3.502  1.00  0.00      A    O
ATOM   2213  HH  TYR A 152     -14.655  14.888  -3.810  1.00  0.00      A    H
ATOM   2214  CD2 TYR A 152     -17.283  12.791  -1.023  1.00  0.00      A    C
ATOM   2215  HD2 TYR A 152     -17.692  11.857  -0.666  1.00  0.00      A    H
ATOM   2216  CE2 TYR A 152     -16.418  12.817  -2.143  1.00  0.00      A    C
ATOM   2217  HE2 TYR A 152     -16.196  11.881  -2.634  1.00  0.00      A    H
ATOM   2218  C   TYR A 152     -20.553  14.362  -0.420  1.00  0.00      A    C
ATOM   2219  O   TYR A 152     -21.254  13.368  -0.368  1.00  0.00      A    O
ATOM   2220  N   THR A 153     -20.528  15.149  -1.467  1.00  0.00      A    N
ATOM   2221  HN  THR A 153     -19.961  15.968  -1.506  1.00  0.00      A    H
ATOM   2222  CA  THR A 153     -21.391  15.034  -2.618  1.00  0.00      A    C
ATOM   2223  HA  THR A 153     -22.127  14.260  -2.460  1.00  0.00      A    H
ATOM   2224  CB  THR A 153     -22.359  16.158  -2.918  1.00  0.00      A    C
ATOM   2225  HB  THR A 153     -22.954  16.004  -3.843  1.00  0.00      A    H
ATOM   2226  OG1 THR A 153     -21.739  17.469  -2.998  1.00  0.00      A    O
ATOM   2227  HG1 THR A 153     -22.440  18.114  -2.884  1.00  0.00      A    H
ATOM   2228  CG2 THR A 153     -23.500  16.286  -1.864  1.00  0.00      A    C
ATOM   2229 HG21 THR A 153     -24.030  17.262  -1.879  1.00  0.00      A    H
ATOM   2230 HG22 THR A 153     -24.198  15.425  -1.939  1.00  0.00      A    H
ATOM   2231 HG23 THR A 153     -23.081  16.311  -0.836  1.00  0.00      A    H
ATOM   2232  C   THR A 153     -20.720  14.549  -3.937  1.00  0.00      A    C
ATOM   2233  O   THR A 153     -20.948  13.501  -4.468  1.00  0.00      A    O
ATOM   2234  N   GLY A 154     -19.843  15.416  -4.409  1.00  0.00      A    N
ATOM   2235  HN  GLY A 154     -19.707  16.339  -4.056  1.00  0.00      A    H
ATOM   2236  CA  GLY A 154     -19.102  15.092  -5.579  1.00  0.00      A    C
ATOM   2237  HA1 GLY A 154     -18.472  14.232  -5.403  1.00  0.00      A    H
ATOM   2238  HA2 GLY A 154     -19.767  14.929  -6.413  1.00  0.00      A    H
ATOM   2239  C   GLY A 154     -18.341  16.248  -6.006  1.00  0.00      A    C
ATOM   2240  O   GLY A 154     -18.897  17.255  -6.482  1.00  0.00      A    O
ATOM   2241  N   GLY A 155     -17.028  16.245  -5.783  1.00  0.00      A    N
ATOM   2242  HN  GLY A 155     -16.545  15.406  -5.544  1.00  0.00      A    H
ATOM   2243  CA  GLY A 155     -16.290  17.488  -5.833  1.00  0.00      A    C
ATOM   2244  HA1 GLY A 155     -16.262  17.688  -6.894  1.00  0.00      A    H
ATOM   2245  HA2 GLY A 155     -16.811  18.169  -5.177  1.00  0.00      A    H
ATOM   2246  C   GLY A 155     -14.880  17.292  -5.254  1.00  0.00      A    C
ATOM   2247  O   GLY A 155     -14.628  16.232  -4.631  1.00  0.00      A    O
ATOM   2248  N   ILE A 156     -13.985  18.328  -5.460  1.00  0.00      A    N
ATOM   2249  HN  ILE A 156     -14.155  19.039  -6.138  1.00  0.00      A    H
ATOM   2250  CA  ILE A 156     -12.748  18.466  -4.643  1.00  0.00      A    C
ATOM   2251  HA  ILE A 156     -12.394  17.467  -4.432  1.00  0.00      A    H
ATOM   2252  CB  ILE A 156     -11.622  19.257  -5.286  1.00  0.00      A    C
ATOM   2253  HB  ILE A 156     -11.870  20.273  -5.663  1.00  0.00      A    H
ATOM   2254  CG2 ILE A 156     -10.448  19.544  -4.224  1.00  0.00      A    C
ATOM   2255 HG21 ILE A 156      -9.524  20.043  -4.587  1.00  0.00      A    H
ATOM   2256 HG22 ILE A 156     -10.908  20.081  -3.367  1.00  0.00      A    H
ATOM   2257 HG23 ILE A 156     -10.061  18.610  -3.765  1.00  0.00      A    H
ATOM   2258  CG1 ILE A 156     -11.086  18.507  -6.595  1.00  0.00      A    C
ATOM   2259 HG11 ILE A 156     -10.361  17.744  -6.238  1.00  0.00      A    H
ATOM   2260 HG12 ILE A 156     -11.849  17.970  -7.199  1.00  0.00      A    H
ATOM   2261  CD  ILE A 156     -10.253  19.503  -7.372  1.00  0.00      A    C
ATOM   2262  HD1 ILE A 156     -10.746  20.481  -7.558  1.00  0.00      A    H
ATOM   2263  HD2 ILE A 156      -9.303  19.803  -6.880  1.00  0.00      A    H
ATOM   2264  HD3 ILE A 156      -9.884  19.015  -8.300  1.00  0.00      A    H
ATOM   2265  C   ILE A 156     -13.197  19.078  -3.304  1.00  0.00      A    C
ATOM   2266  O   ILE A 156     -13.791  20.140  -3.177  1.00  0.00      A    O
ATOM   2267  N   TYR A 157     -12.793  18.439  -2.212  1.00  0.00      A    N
ATOM   2268  HN  TYR A 157     -12.219  17.631  -2.323  1.00  0.00      A    H
ATOM   2269  CA  TYR A 157     -12.898  18.953  -0.834  1.00  0.00      A    C
ATOM   2270  HA  TYR A 157     -13.943  19.078  -0.594  1.00  0.00      A    H
ATOM   2271  CB  TYR A 157     -12.332  17.890   0.112  1.00  0.00      A    C
ATOM   2272  HB1 TYR A 157     -12.636  16.883  -0.245  1.00  0.00      A    H
ATOM   2273  HB2 TYR A 157     -11.230  17.928  -0.023  1.00  0.00      A    H
ATOM   2274  CG  TYR A 157     -12.765  18.135   1.554  1.00  0.00      A    C
ATOM   2275  CD1 TYR A 157     -14.128  17.885   1.927  1.00  0.00      A    C
ATOM   2276  HD1 TYR A 157     -14.817  17.650   1.129  1.00  0.00      A    H
ATOM   2277  CE1 TYR A 157     -14.522  17.941   3.281  1.00  0.00      A    C
ATOM   2278  HE1 TYR A 157     -15.567  17.811   3.519  1.00  0.00      A    H
ATOM   2279  CZ  TYR A 157     -13.588  18.209   4.291  1.00  0.00      A    C
ATOM   2280  OH  TYR A 157     -14.043  18.134   5.668  1.00  0.00      A    O
ATOM   2281  HH  TYR A 157     -13.400  18.470   6.296  1.00  0.00      A    H
ATOM   2282  CD2 TYR A 157     -11.856  18.496   2.624  1.00  0.00      A    C
ATOM   2283  HD2 TYR A 157     -10.843  18.792   2.395  1.00  0.00      A    H
ATOM   2284  CE2 TYR A 157     -12.285  18.516   3.991  1.00  0.00      A    C
ATOM   2285  HE2 TYR A 157     -11.514  18.534   4.746  1.00  0.00      A    H
ATOM   2286  C   TYR A 157     -12.212  20.320  -0.603  1.00  0.00      A    C
ATOM   2287  O   TYR A 157     -10.983  20.513  -0.840  1.00  0.00      A    O
ATOM   2288  N   ASP A 158     -12.990  21.292  -0.055  1.00  0.00      A    N
ATOM   2289  HN  ASP A 158     -13.974  21.157   0.034  1.00  0.00      A    H
ATOM   2290  CA  ASP A 158     -12.540  22.598   0.395  1.00  0.00      A    C
ATOM   2291  HA  ASP A 158     -11.660  22.834  -0.185  1.00  0.00      A    H
ATOM   2292  CB  ASP A 158     -13.624  23.604  -0.001  1.00  0.00      A    C
ATOM   2293  HB1 ASP A 158     -13.201  24.573   0.339  1.00  0.00      A    H
ATOM   2294  HB2 ASP A 158     -13.730  23.554  -1.106  1.00  0.00      A    H
ATOM   2295  CG  ASP A 158     -14.990  23.432   0.693  1.00  0.00      A    C
ATOM   2296  OD1 ASP A 158     -15.392  24.452   1.273  1.00  0.00      A    O
ATOM   2297  OD2 ASP A 158     -15.659  22.381   0.548  1.00  0.00      A    O
ATOM   2298  C   ASP A 158     -12.096  22.613   1.810  1.00  0.00      A    C
ATOM   2299  O   ASP A 158     -11.011  22.868   2.221  1.00  0.00      A    O
ATOM   2300  N   GLY A 159     -13.023  22.225   2.632  1.00  0.00      A    N
ATOM   2301  HN  GLY A 159     -13.893  21.896   2.274  1.00  0.00      A    H
ATOM   2302  CA  GLY A 159     -12.753  22.054   4.121  1.00  0.00      A    C
ATOM   2303  HA1 GLY A 159     -11.992  21.318   4.334  1.00  0.00      A    H
ATOM   2304  HA2 GLY A 159     -12.729  23.068   4.491  1.00  0.00      A    H
ATOM   2305  C   GLY A 159     -14.036  21.676   4.806  1.00  0.00      A    C
ATOM   2306  O   GLY A 159     -15.119  21.632   4.217  1.00  0.00      A    O
ATOM   2307  N   SER A 160     -13.923  21.436   6.172  1.00  0.00      A    N
ATOM   2308  HN  SER A 160     -14.725  21.079   6.645  1.00  0.00      A    H
ATOM   2309  CA  SER A 160     -12.741  21.632   6.935  1.00  0.00      A    C
ATOM   2310  HA  SER A 160     -11.901  22.125   6.468  1.00  0.00      A    H
ATOM   2311  CB  SER A 160     -12.978  22.694   8.034  1.00  0.00      A    C
ATOM   2312  HB1 SER A 160     -12.036  22.777   8.618  1.00  0.00      A    H
ATOM   2313  HB2 SER A 160     -13.247  23.689   7.620  1.00  0.00      A    H
ATOM   2314  OG  SER A 160     -14.164  22.399   8.814  1.00  0.00      A    O
ATOM   2315  HG1 SER A 160     -14.040  22.840   9.658  1.00  0.00      A    H
ATOM   2316  C   SER A 160     -12.248  20.286   7.492  1.00  0.00      A    C
ATOM   2317  O   SER A 160     -13.068  19.378   7.760  1.00  0.00      A    O
ATOM   2318  N   CYS A 161     -10.965  20.118   7.707  1.00  0.00      A    N
ATOM   2319  HN  CYS A 161     -10.258  20.811   7.592  1.00  0.00      A    H
ATOM   2320  CA  CYS A 161     -10.531  18.955   8.375  1.00  0.00      A    C
ATOM   2321  HA  CYS A 161     -11.244  18.661   9.130  1.00  0.00      A    H
ATOM   2322  CB  CYS A 161     -10.106  17.880   7.459  1.00  0.00      A    C
ATOM   2323  HB1 CYS A 161      -9.623  16.978   7.891  1.00  0.00      A    H
ATOM   2324  HB2 CYS A 161     -10.989  17.324   7.078  1.00  0.00      A    H
ATOM   2325  SG  CYS A 161      -9.123  18.534   5.996  1.00  0.00      A    S
ATOM   2326  C   CYS A 161      -9.301  19.323   9.216  1.00  0.00      A    C
ATOM   2327  O   CYS A 161      -8.723  20.443   8.956  1.00  0.00      A    O
ATOM   2328  N   SER A 162      -8.868  18.506  10.193  1.00  0.00      A    N
ATOM   2329  HN  SER A 162      -9.326  17.633  10.339  1.00  0.00      A    H
ATOM   2330  CA  SER A 162      -7.623  18.678  10.896  1.00  0.00      A    C
ATOM   2331  HA  SER A 162      -7.491  19.731  11.092  1.00  0.00      A    H
ATOM   2332  CB  SER A 162      -7.654  18.038  12.356  1.00  0.00      A    C
ATOM   2333  HB1 SER A 162      -8.499  18.490  12.917  1.00  0.00      A    H
ATOM   2334  HB2 SER A 162      -7.765  16.935  12.284  1.00  0.00      A    H
ATOM   2335  OG  SER A 162      -6.483  18.357  13.165  1.00  0.00      A    O
ATOM   2336  HG1 SER A 162      -6.621  18.037  14.060  1.00  0.00      A    H
ATOM   2337  C   SER A 162      -6.346  18.161  10.133  1.00  0.00      A    C
ATOM   2338  O   SER A 162      -6.357  17.355   9.304  1.00  0.00      A    O
ATOM   2339  N   SER A 163      -5.217  18.831  10.395  1.00  0.00      A    N
ATOM   2340  HN  SER A 163      -5.195  19.635  10.984  1.00  0.00      A    H
ATOM   2341  CA  SER A 163      -3.945  18.521   9.836  1.00  0.00      A    C
ATOM   2342  HA  SER A 163      -4.091  17.758   9.085  1.00  0.00      A    H
ATOM   2343  CB  SER A 163      -3.318  19.803   9.131  1.00  0.00      A    C
ATOM   2344  HB1 SER A 163      -2.437  19.399   8.589  1.00  0.00      A    H
ATOM   2345  HB2 SER A 163      -4.028  20.277   8.420  1.00  0.00      A    H
ATOM   2346  OG  SER A 163      -2.864  20.817  10.074  1.00  0.00      A    O
ATOM   2347  HG1 SER A 163      -3.644  21.366  10.182  1.00  0.00      A    H
ATOM   2348  C   SER A 163      -2.969  17.956  10.794  1.00  0.00      A    C
ATOM   2349  O   SER A 163      -1.880  17.497  10.468  1.00  0.00      A    O
ATOM   2350  N   ASP A 164      -3.326  18.081  12.080  1.00  0.00      A    N
ATOM   2351  HN  ASP A 164      -4.110  18.670  12.260  1.00  0.00      A    H
ATOM   2352  CA  ASP A 164      -2.619  17.626  13.167  1.00  0.00      A    C
ATOM   2353  HA  ASP A 164      -1.599  17.938  12.996  1.00  0.00      A    H
ATOM   2354  CB  ASP A 164      -3.289  18.392  14.336  1.00  0.00      A    C
ATOM   2355  HB1 ASP A 164      -3.535  19.444  14.073  1.00  0.00      A    H
ATOM   2356  HB2 ASP A 164      -4.246  17.956  14.693  1.00  0.00      A    H
ATOM   2357  CG  ASP A 164      -2.332  18.539  15.443  1.00  0.00      A    C
ATOM   2358  OD1 ASP A 164      -2.673  18.090  16.592  1.00  0.00      A    O
ATOM   2359  OD2 ASP A 164      -1.170  18.988  15.182  1.00  0.00      A    O
ATOM   2360  C   ASP A 164      -2.741  16.136  13.372  1.00  0.00      A    C
ATOM   2361  O   ASP A 164      -3.861  15.585  13.330  1.00  0.00      A    O
ATOM   2362  N   PRO A 165      -1.662  15.433  13.649  1.00  0.00      A    N
ATOM   2363  CD  PRO A 165      -0.275  15.813  13.320  1.00  0.00      A    C
ATOM   2364  HD1 PRO A 165       0.034  16.641  13.994  1.00  0.00      A    H
ATOM   2365  HD2 PRO A 165      -0.277  16.273  12.309  1.00  0.00      A    H
ATOM   2366  CA  PRO A 165      -1.698  13.949  13.666  1.00  0.00      A    C
ATOM   2367  HA  PRO A 165      -2.413  13.676  12.904  1.00  0.00      A    H
ATOM   2368  CB  PRO A 165      -0.282  13.465  13.372  1.00  0.00      A    C
ATOM   2369  HB1 PRO A 165       0.126  12.505  13.755  1.00  0.00      A    H
ATOM   2370  HB2 PRO A 165      -0.200  13.365  12.269  1.00  0.00      A    H
ATOM   2371  CG  PRO A 165       0.663  14.673  13.581  1.00  0.00      A    C
ATOM   2372  HG1 PRO A 165       0.984  14.702  14.644  1.00  0.00      A    H
ATOM   2373  HG2 PRO A 165       1.629  14.703  13.032  1.00  0.00      A    H
ATOM   2374  C   PRO A 165      -2.342  13.487  14.911  1.00  0.00      A    C
ATOM   2375  O   PRO A 165      -2.579  12.274  15.011  1.00  0.00      A    O
ATOM   2376  N   ASN A 166      -2.808  14.311  15.815  1.00  0.00      A    N
ATOM   2377  HN  ASN A 166      -2.806  15.287  15.610  1.00  0.00      A    H
ATOM   2378  CA  ASN A 166      -3.414  13.880  17.083  1.00  0.00      A    C
ATOM   2379  HA  ASN A 166      -2.945  12.937  17.321  1.00  0.00      A    H
ATOM   2380  CB  ASN A 166      -3.184  14.924  18.201  1.00  0.00      A    C
ATOM   2381  HB1 ASN A 166      -3.697  15.851  17.867  1.00  0.00      A    H
ATOM   2382  HB2 ASN A 166      -3.556  14.573  19.187  1.00  0.00      A    H
ATOM   2383  CG  ASN A 166      -1.659  15.106  18.319  1.00  0.00      A    C
ATOM   2384  OD1 ASN A 166      -1.041  14.198  18.882  1.00  0.00      A    O
ATOM   2385  ND2 ASN A 166      -1.063  16.212  17.851  1.00  0.00      A    N
ATOM   2386 HD21 ASN A 166      -0.141  16.398  18.190  1.00  0.00      A    H
ATOM   2387 HD22 ASN A 166      -1.653  16.930  17.481  1.00  0.00      A    H
ATOM   2388  C   ASN A 166      -4.900  13.633  16.778  1.00  0.00      A    C
ATOM   2389  O   ASN A 166      -5.563  12.901  17.552  1.00  0.00      A    O
ATOM   2390  N   ASP A 167      -5.480  14.172  15.770  1.00  0.00      A    N
ATOM   2391  HN  ASP A 167      -4.933  14.641  15.081  1.00  0.00      A    H
ATOM   2392  CA  ASP A 167      -6.923  14.216  15.449  1.00  0.00      A    C
ATOM   2393  HA  ASP A 167      -7.374  14.101  16.423  1.00  0.00      A    H
ATOM   2394  CB  ASP A 167      -7.287  15.491  14.616  1.00  0.00      A    C
ATOM   2395  HB1 ASP A 167      -6.533  15.642  13.813  1.00  0.00      A    H
ATOM   2396  HB2 ASP A 167      -8.290  15.566  14.144  1.00  0.00      A    H
ATOM   2397  CG  ASP A 167      -7.399  16.544  15.698  1.00  0.00      A    C
ATOM   2398  OD1 ASP A 167      -8.363  16.450  16.522  1.00  0.00      A    O
ATOM   2399  OD2 ASP A 167      -6.703  17.575  15.556  1.00  0.00      A    O
ATOM   2400  C   ASP A 167      -7.219  12.895  14.717  1.00  0.00      A    C
ATOM   2401  O   ASP A 167      -8.314  12.322  14.855  1.00  0.00      A    O
ATOM   2402  N   ILE A 168      -6.292  12.433  13.854  1.00  0.00      A    N
ATOM   2403  HN  ILE A 168      -5.346  12.745  13.823  1.00  0.00      A    H
ATOM   2404  CA  ILE A 168      -6.469  11.231  13.110  1.00  0.00      A    C
ATOM   2405  HA  ILE A 168      -7.205  11.460  12.354  1.00  0.00      A    H
ATOM   2406  CB  ILE A 168      -5.177  10.822  12.425  1.00  0.00      A    C
ATOM   2407  HB  ILE A 168      -4.404  10.769  13.221  1.00  0.00      A    H
ATOM   2408  CG2 ILE A 168      -5.324   9.381  11.710  1.00  0.00      A    C
ATOM   2409 HG21 ILE A 168      -5.568   8.586  12.446  1.00  0.00      A    H
ATOM   2410 HG22 ILE A 168      -6.120   9.306  10.939  1.00  0.00      A    H
ATOM   2411 HG23 ILE A 168      -4.406   9.121  11.142  1.00  0.00      A    H
ATOM   2412  CG1 ILE A 168      -4.724  11.866  11.384  1.00  0.00      A    C
ATOM   2413 HG11 ILE A 168      -5.475  11.927  10.567  1.00  0.00      A    H
ATOM   2414 HG12 ILE A 168      -4.697  12.877  11.843  1.00  0.00      A    H
ATOM   2415  CD  ILE A 168      -3.312  11.700  10.851  1.00  0.00      A    C
ATOM   2416  HD1 ILE A 168      -2.583  11.494  11.663  1.00  0.00      A    H
ATOM   2417  HD2 ILE A 168      -3.275  10.796  10.207  1.00  0.00      A    H
ATOM   2418  HD3 ILE A 168      -2.994  12.503  10.153  1.00  0.00      A    H
ATOM   2419  C   ILE A 168      -6.981  10.016  13.892  1.00  0.00      A    C
ATOM   2420  O   ILE A 168      -6.167   9.459  14.616  1.00  0.00      A    O
ATOM   2421  N   ASP A 169      -8.200   9.544  13.649  1.00  0.00      A    N
ATOM   2422  HN  ASP A 169      -8.932  10.155  13.355  1.00  0.00      A    H
ATOM   2423  CA  ASP A 169      -8.540   8.179  13.996  1.00  0.00      A    C
ATOM   2424  HA  ASP A 169      -7.731   7.712  14.538  1.00  0.00      A    H
ATOM   2425  CB  ASP A 169      -9.636   8.166  15.162  1.00  0.00      A    C
ATOM   2426  HB1 ASP A 169     -10.046   7.146  15.321  1.00  0.00      A    H
ATOM   2427  HB2 ASP A 169      -9.245   8.592  16.110  1.00  0.00      A    H
ATOM   2428  CG  ASP A 169     -10.841   9.028  14.927  1.00  0.00      A    C
ATOM   2429  OD1 ASP A 169     -11.692   9.037  15.877  1.00  0.00      A    O
ATOM   2430  OD2 ASP A 169     -11.043   9.692  13.847  1.00  0.00      A    O
ATOM   2431  C   ASP A 169      -8.998   7.478  12.713  1.00  0.00      A    C
ATOM   2432  O   ASP A 169      -8.857   6.283  12.641  1.00  0.00      A    O
ATOM   2433  N   HSP A 170      -9.372   8.249  11.664  1.00  0.00      A    N
ATOM   2434  HN  HSP A 170      -9.258   9.233  11.780  1.00  0.00      A    H
ATOM   2435  CA  HSP A 170      -9.895   7.714  10.383  1.00  0.00      A    C
ATOM   2436  HA  HSP A 170     -10.423   6.780  10.510  1.00  0.00      A    H
ATOM   2437  CB  HSP A 170     -10.853   8.747   9.771  1.00  0.00      A    C
ATOM   2438  HB1 HSP A 170     -10.448   9.750  10.022  1.00  0.00      A    H
ATOM   2439  HB2 HSP A 170     -10.875   8.681   8.662  1.00  0.00      A    H
ATOM   2440  CD2 HSP A 170     -13.324   8.118  10.020  1.00  0.00      A    C
ATOM   2441  HD2 HSP A 170     -13.511   7.652   9.060  1.00  0.00      A    H
ATOM   2442  CG  HSP A 170     -12.189   8.691  10.399  1.00  0.00      A    C
ATOM   2443  NE2 HSP A 170     -14.134   8.047  11.120  1.00  0.00      A    N
ATOM   2444  HE2 HSP A 170     -14.963   7.491  11.186  1.00  0.00      A    H
ATOM   2445  ND1 HSP A 170     -12.357   9.063  11.744  1.00  0.00      A    N
ATOM   2446  HD1 HSP A 170     -11.716   9.460  12.402  1.00  0.00      A    H
ATOM   2447  CE1 HSP A 170     -13.557   8.633  12.119  1.00  0.00      A    C
ATOM   2448  HE1 HSP A 170     -13.986   8.735  13.093  1.00  0.00      A    H
ATOM   2449  C   HSP A 170      -8.749   7.404   9.453  1.00  0.00      A    C
ATOM   2450  O   HSP A 170      -7.617   7.848   9.650  1.00  0.00      A    O
ATOM   2451  N   ALA A 171      -8.917   6.433   8.551  1.00  0.00      A    N
ATOM   2452  HN  ALA A 171      -9.820   6.040   8.394  1.00  0.00      A    H
ATOM   2453  CA  ALA A 171      -7.960   6.033   7.499  1.00  0.00      A    C
ATOM   2454  HA  ALA A 171      -7.212   6.811   7.474  1.00  0.00      A    H
ATOM   2455  CB  ALA A 171      -7.282   4.799   7.893  1.00  0.00      A    C
ATOM   2456  HB1 ALA A 171      -6.305   4.747   7.365  1.00  0.00      A    H
ATOM   2457  HB2 ALA A 171      -7.158   4.871   8.994  1.00  0.00      A    H
ATOM   2458  HB3 ALA A 171      -7.850   3.854   7.759  1.00  0.00      A    H
ATOM   2459  C   ALA A 171      -8.604   5.945   6.184  1.00  0.00      A    C
ATOM   2460  O   ALA A 171      -9.730   5.512   5.975  1.00  0.00      A    O
ATOM   2461  N   VAL A 172      -7.871   6.242   5.099  1.00  0.00      A    N
ATOM   2462  HN  VAL A 172      -6.912   6.513   5.051  1.00  0.00      A    H
ATOM   2463  CA  VAL A 172      -8.347   6.090   3.699  1.00  0.00      A    C
ATOM   2464  HA  VAL A 172      -9.260   5.513   3.705  1.00  0.00      A    H
ATOM   2465  CB  VAL A 172      -8.551   7.408   2.947  1.00  0.00      A    C
ATOM   2466  HB  VAL A 172      -9.020   7.212   1.959  1.00  0.00      A    H
ATOM   2467  CG1 VAL A 172      -9.492   8.189   3.827  1.00  0.00      A    C
ATOM   2468 HG11 VAL A 172      -9.818   9.183   3.451  1.00  0.00      A    H
ATOM   2469 HG12 VAL A 172     -10.454   7.656   3.983  1.00  0.00      A    H
ATOM   2470 HG13 VAL A 172      -8.979   8.346   4.800  1.00  0.00      A    H
ATOM   2471  CG2 VAL A 172      -7.278   8.143   2.652  1.00  0.00      A    C
ATOM   2472 HG21 VAL A 172      -7.336   9.085   2.065  1.00  0.00      A    H
ATOM   2473 HG22 VAL A 172      -6.678   8.366   3.560  1.00  0.00      A    H
ATOM   2474 HG23 VAL A 172      -6.600   7.531   2.020  1.00  0.00      A    H
ATOM   2475  C   VAL A 172      -7.217   5.357   2.938  1.00  0.00      A    C
ATOM   2476  O   VAL A 172      -6.141   5.112   3.426  1.00  0.00      A    O
ATOM   2477  N   LEU A 173      -7.548   5.007   1.729  1.00  0.00      A    N
ATOM   2478  HN  LEU A 173      -8.423   5.202   1.293  1.00  0.00      A    H
ATOM   2479  CA  LEU A 173      -6.621   4.222   0.931  1.00  0.00      A    C
ATOM   2480  HA  LEU A 173      -5.690   4.045   1.449  1.00  0.00      A    H
ATOM   2481  CB  LEU A 173      -7.269   2.904   0.381  1.00  0.00      A    C
ATOM   2482  HB1 LEU A 173      -7.555   2.267   1.245  1.00  0.00      A    H
ATOM   2483  HB2 LEU A 173      -8.191   3.060  -0.218  1.00  0.00      A    H
ATOM   2484  CG  LEU A 173      -6.374   1.978  -0.508  1.00  0.00      A    C
ATOM   2485  HG  LEU A 173      -5.904   2.546  -1.340  1.00  0.00      A    H
ATOM   2486  CD1 LEU A 173      -5.291   1.291   0.310  1.00  0.00      A    C
ATOM   2487 HD11 LEU A 173      -5.619   0.616   1.129  1.00  0.00      A    H
ATOM   2488 HD12 LEU A 173      -4.791   0.589  -0.392  1.00  0.00      A    H
ATOM   2489 HD13 LEU A 173      -4.637   2.038   0.808  1.00  0.00      A    H
ATOM   2490  CD2 LEU A 173      -7.171   0.861  -1.150  1.00  0.00      A    C
ATOM   2491 HD21 LEU A 173      -7.820   1.336  -1.917  1.00  0.00      A    H
ATOM   2492 HD22 LEU A 173      -6.600   0.085  -1.704  1.00  0.00      A    H
ATOM   2493 HD23 LEU A 173      -7.922   0.411  -0.467  1.00  0.00      A    H
ATOM   2494  C   LEU A 173      -6.307   5.099  -0.273  1.00  0.00      A    C
ATOM   2495  O   LEU A 173      -7.151   5.626  -0.935  1.00  0.00      A    O
ATOM   2496  N   ILE A 174      -5.003   5.378  -0.597  1.00  0.00      A    N
ATOM   2497  HN  ILE A 174      -4.362   4.948   0.034  1.00  0.00      A    H
ATOM   2498  CA  ILE A 174      -4.567   6.284  -1.665  1.00  0.00      A    C
ATOM   2499  HA  ILE A 174      -5.326   7.035  -1.826  1.00  0.00      A    H
ATOM   2500  CB  ILE A 174      -3.346   7.173  -1.392  1.00  0.00      A    C
ATOM   2501  HB  ILE A 174      -2.450   6.563  -1.635  1.00  0.00      A    H
ATOM   2502  CG2 ILE A 174      -3.214   8.410  -2.360  1.00  0.00      A    C
ATOM   2503 HG21 ILE A 174      -2.287   8.977  -2.127  1.00  0.00      A    H
ATOM   2504 HG22 ILE A 174      -2.971   8.172  -3.418  1.00  0.00      A    H
ATOM   2505 HG23 ILE A 174      -4.175   8.962  -2.421  1.00  0.00      A    H
ATOM   2506  CG1 ILE A 174      -3.345   7.726   0.052  1.00  0.00      A    C
ATOM   2507 HG11 ILE A 174      -4.228   8.399   0.090  1.00  0.00      A    H
ATOM   2508 HG12 ILE A 174      -3.466   6.841   0.713  1.00  0.00      A    H
ATOM   2509  CD  ILE A 174      -2.095   8.411   0.464  1.00  0.00      A    C
ATOM   2510  HD1 ILE A 174      -1.624   9.100  -0.270  1.00  0.00      A    H
ATOM   2511  HD2 ILE A 174      -2.279   9.040   1.361  1.00  0.00      A    H
ATOM   2512  HD3 ILE A 174      -1.284   7.652   0.482  1.00  0.00      A    H
ATOM   2513  C   ILE A 174      -4.429   5.474  -2.969  1.00  0.00      A    C
ATOM   2514  O   ILE A 174      -3.570   4.575  -3.067  1.00  0.00      A    O
ATOM   2515  N   VAL A 175      -5.111   5.911  -4.032  1.00  0.00      A    N
ATOM   2516  HN  VAL A 175      -5.538   6.810  -3.979  1.00  0.00      A    H
ATOM   2517  CA  VAL A 175      -5.163   5.211  -5.319  1.00  0.00      A    C
ATOM   2518  HA  VAL A 175      -4.873   4.174  -5.237  1.00  0.00      A    H
ATOM   2519  CB  VAL A 175      -6.521   5.205  -5.829  1.00  0.00      A    C
ATOM   2520  HB  VAL A 175      -7.000   6.205  -5.767  1.00  0.00      A    H
ATOM   2521  CG1 VAL A 175      -6.588   4.738  -7.342  1.00  0.00      A    C
ATOM   2522 HG11 VAL A 175      -6.073   3.757  -7.427  1.00  0.00      A    H
ATOM   2523 HG12 VAL A 175      -7.647   4.551  -7.620  1.00  0.00      A    H
ATOM   2524 HG13 VAL A 175      -6.187   5.540  -7.999  1.00  0.00      A    H
ATOM   2525  CG2 VAL A 175      -7.377   4.288  -4.986  1.00  0.00      A    C
ATOM   2526 HG21 VAL A 175      -7.587   4.708  -3.979  1.00  0.00      A    H
ATOM   2527 HG22 VAL A 175      -8.384   4.172  -5.439  1.00  0.00      A    H
ATOM   2528 HG23 VAL A 175      -6.996   3.245  -5.007  1.00  0.00      A    H
ATOM   2529  C   VAL A 175      -4.217   5.981  -6.211  1.00  0.00      A    C
ATOM   2530  O   VAL A 175      -3.341   5.417  -6.887  1.00  0.00      A    O
ATOM   2531  N   GLY A 176      -4.179   7.350  -6.308  1.00  0.00      A    N
ATOM   2532  HN  GLY A 176      -4.845   7.817  -5.731  1.00  0.00      A    H
ATOM   2533  CA  GLY A 176      -3.390   8.069  -7.327  1.00  0.00      A    C
ATOM   2534  HA1 GLY A 176      -2.367   7.752  -7.192  1.00  0.00      A    H
ATOM   2535  HA2 GLY A 176      -3.757   7.731  -8.285  1.00  0.00      A    H
ATOM   2536  C   GLY A 176      -3.446   9.532  -7.166  1.00  0.00      A    C
ATOM   2537  O   GLY A 176      -3.884  10.064  -6.113  1.00  0.00      A    O
ATOM   2538  N   TYR A 177      -3.045  10.206  -8.251  1.00  0.00      A    N
ATOM   2539  HN  TYR A 177      -2.638   9.760  -9.044  1.00  0.00      A    H
ATOM   2540  CA  TYR A 177      -2.998  11.692  -8.354  1.00  0.00      A    C
ATOM   2541  HA  TYR A 177      -3.664  12.121  -7.621  1.00  0.00      A    H
ATOM   2542  CB  TYR A 177      -1.706  12.307  -7.897  1.00  0.00      A    C
ATOM   2543  HB1 TYR A 177      -1.695  13.402  -8.083  1.00  0.00      A    H
ATOM   2544  HB2 TYR A 177      -1.263  12.013  -6.921  1.00  0.00      A    H
ATOM   2545  CG  TYR A 177      -0.523  11.892  -8.799  1.00  0.00      A    C
ATOM   2546  CD1 TYR A 177       0.070  12.651  -9.859  1.00  0.00      A    C
ATOM   2547  HD1 TYR A 177      -0.229  13.660 -10.101  1.00  0.00      A    H
ATOM   2548  CE1 TYR A 177       1.245  12.268 -10.519  1.00  0.00      A    C
ATOM   2549  HE1 TYR A 177       1.754  12.918 -11.215  1.00  0.00      A    H
ATOM   2550  CZ  TYR A 177       1.801  11.069 -10.140  1.00  0.00      A    C
ATOM   2551  OH  TYR A 177       2.963  10.661 -10.782  1.00  0.00      A    O
ATOM   2552  HH  TYR A 177       2.969  11.034 -11.666  1.00  0.00      A    H
ATOM   2553  CD2 TYR A 177       0.143  10.711  -8.459  1.00  0.00      A    C
ATOM   2554  HD2 TYR A 177      -0.219  10.020  -7.711  1.00  0.00      A    H
ATOM   2555  CE2 TYR A 177       1.301  10.342  -9.096  1.00  0.00      A    C
ATOM   2556  HE2 TYR A 177       1.774   9.430  -8.764  1.00  0.00      A    H
ATOM   2557  C   TYR A 177      -3.417  12.086  -9.742  1.00  0.00      A    C
ATOM   2558  O   TYR A 177      -3.184  11.379 -10.710  1.00  0.00      A    O
ATOM   2559  N   SER A 178      -4.150  13.236  -9.855  1.00  0.00      A    N
ATOM   2560  HN  SER A 178      -4.492  13.790  -9.100  1.00  0.00      A    H
ATOM   2561  CA  SER A 178      -4.532  13.728 -11.126  1.00  0.00      A    C
ATOM   2562  HA  SER A 178      -3.686  13.606 -11.787  1.00  0.00      A    H
ATOM   2563  CB  SER A 178      -5.811  13.009 -11.749  1.00  0.00      A    C
ATOM   2564  HB1 SER A 178      -5.559  11.931 -11.658  1.00  0.00      A    H
ATOM   2565  HB2 SER A 178      -6.717  13.219 -11.142  1.00  0.00      A    H
ATOM   2566  OG  SER A 178      -5.931  13.367 -13.109  1.00  0.00      A    O
ATOM   2567  HG1 SER A 178      -6.387  12.592 -13.447  1.00  0.00      A    H
ATOM   2568  C   SER A 178      -4.794  15.291 -11.025  1.00  0.00      A    C
ATOM   2569  O   SER A 178      -4.326  15.886 -10.033  1.00  0.00      A    O
ATOM   2570  N   SER A 179      -5.272  15.932 -12.078  1.00  0.00      A    N
ATOM   2571  HN  SER A 179      -5.591  15.362 -12.831  1.00  0.00      A    H
ATOM   2572  CA  SER A 179      -5.468  17.360 -12.254  1.00  0.00      A    C
ATOM   2573  HA  SER A 179      -5.596  17.785 -11.269  1.00  0.00      A    H
ATOM   2574  CB  SER A 179      -4.265  17.933 -13.148  1.00  0.00      A    C
ATOM   2575  HB1 SER A 179      -3.326  17.469 -12.778  1.00  0.00      A    H
ATOM   2576  HB2 SER A 179      -4.340  17.727 -14.237  1.00  0.00      A    H
ATOM   2577  OG  SER A 179      -3.985  19.320 -12.953  1.00  0.00      A    O
ATOM   2578  HG1 SER A 179      -3.452  19.678 -13.666  1.00  0.00      A    H
ATOM   2579  C   SER A 179      -6.814  17.699 -13.044  1.00  0.00      A    C
ATOM   2580  O   SER A 179      -7.131  17.073 -14.058  1.00  0.00      A    O
ATOM   2581  N   GLU A 180      -7.597  18.745 -12.709  1.00  0.00      A    N
ATOM   2582  HN  GLU A 180      -7.410  19.291 -11.896  1.00  0.00      A    H
ATOM   2583  CA  GLU A 180      -8.782  19.169 -13.421  1.00  0.00      A    C
ATOM   2584  HA  GLU A 180      -8.607  18.926 -14.459  1.00  0.00      A    H
ATOM   2585  CB  GLU A 180     -10.157  18.430 -13.047  1.00  0.00      A    C
ATOM   2586  HB1 GLU A 180      -9.927  17.344 -13.095  1.00  0.00      A    H
ATOM   2587  HB2 GLU A 180     -10.544  18.539 -12.011  1.00  0.00      A    H
ATOM   2588  CG  GLU A 180     -11.301  18.794 -14.062  1.00  0.00      A    C
ATOM   2589  HG1 GLU A 180     -12.325  18.644 -13.658  1.00  0.00      A    H
ATOM   2590  HG2 GLU A 180     -11.317  19.872 -14.332  1.00  0.00      A    H
ATOM   2591  CD  GLU A 180     -11.305  18.045 -15.377  1.00  0.00      A    C
ATOM   2592  OE1 GLU A 180     -11.291  18.706 -16.440  1.00  0.00      A    O
ATOM   2593  OE2 GLU A 180     -11.449  16.794 -15.301  1.00  0.00      A    O
ATOM   2594  C   GLU A 180      -9.022  20.611 -13.154  1.00  0.00      A    C
ATOM   2595  O   GLU A 180      -9.187  21.102 -12.047  1.00  0.00      A    O
ATOM   2596  N   ASP A 181      -8.916  21.425 -14.264  1.00  0.00      A    N
ATOM   2597  HN  ASP A 181      -8.767  21.063 -15.181  1.00  0.00      A    H
ATOM   2598  CA  ASP A 181      -9.161  22.865 -14.241  1.00  0.00      A    C
ATOM   2599  HA  ASP A 181      -8.871  23.207 -15.223  1.00  0.00      A    H
ATOM   2600  CB  ASP A 181     -10.650  23.184 -14.112  1.00  0.00      A    C
ATOM   2601  HB1 ASP A 181     -11.230  22.561 -14.826  1.00  0.00      A    H
ATOM   2602  HB2 ASP A 181     -11.007  23.021 -13.073  1.00  0.00      A    H
ATOM   2603  CG  ASP A 181     -10.816  24.648 -14.415  1.00  0.00      A    C
ATOM   2604  OD1 ASP A 181     -11.415  25.302 -13.522  1.00  0.00      A    O
ATOM   2605  OD2 ASP A 181     -10.324  25.158 -15.429  1.00  0.00      A    O
ATOM   2606  C   ASP A 181      -8.065  23.590 -13.358  1.00  0.00      A    C
ATOM   2607  O   ASP A 181      -8.326  24.371 -12.398  1.00  0.00      A    O
ATOM   2608  N   ASP A 182      -6.766  23.313 -13.613  1.00  0.00      A    N
ATOM   2609  HN  ASP A 182      -6.549  22.731 -14.393  1.00  0.00      A    H
ATOM   2610  CA  ASP A 182      -5.620  23.907 -13.017  1.00  0.00      A    C
ATOM   2611  HA  ASP A 182      -4.793  23.560 -13.619  1.00  0.00      A    H
ATOM   2612  CB  ASP A 182      -5.556  25.425 -13.293  1.00  0.00      A    C
ATOM   2613  HB1 ASP A 182      -6.484  25.913 -12.925  1.00  0.00      A    H
ATOM   2614  HB2 ASP A 182      -4.653  25.879 -12.833  1.00  0.00      A    H
ATOM   2615  CG  ASP A 182      -5.546  25.614 -14.808  1.00  0.00      A    C
ATOM   2616  OD1 ASP A 182      -6.501  26.277 -15.308  1.00  0.00      A    O
ATOM   2617  OD2 ASP A 182      -4.498  25.284 -15.413  1.00  0.00      A    O
ATOM   2618  C   ASP A 182      -5.324  23.431 -11.580  1.00  0.00      A    C
ATOM   2619  O   ASP A 182      -4.170  23.534 -11.101  1.00  0.00      A    O
ATOM   2620  N   VAL A 183      -6.343  22.895 -10.893  1.00  0.00      A    N
ATOM   2621  HN  VAL A 183      -7.260  22.918 -11.285  1.00  0.00      A    H
ATOM   2622  CA  VAL A 183      -6.391  22.226  -9.627  1.00  0.00      A    C
ATOM   2623  HA  VAL A 183      -5.733  22.811  -9.002  1.00  0.00      A    H
ATOM   2624  CB  VAL A 183      -7.686  22.451  -8.915  1.00  0.00      A    C
ATOM   2625  HB  VAL A 183      -8.468  21.897  -9.476  1.00  0.00      A    H
ATOM   2626  CG1 VAL A 183      -7.645  21.804  -7.547  1.00  0.00      A    C
ATOM   2627 HG11 VAL A 183      -7.009  22.341  -6.812  1.00  0.00      A    H
ATOM   2628 HG12 VAL A 183      -8.588  21.819  -6.959  1.00  0.00      A    H
ATOM   2629 HG13 VAL A 183      -7.378  20.726  -7.579  1.00  0.00      A    H
ATOM   2630  CG2 VAL A 183      -7.958  23.986  -8.828  1.00  0.00      A    C
ATOM   2631 HG21 VAL A 183      -7.070  24.478  -8.377  1.00  0.00      A    H
ATOM   2632 HG22 VAL A 183      -8.105  24.392  -9.852  1.00  0.00      A    H
ATOM   2633 HG23 VAL A 183      -8.869  24.209  -8.232  1.00  0.00      A    H
ATOM   2634  C   VAL A 183      -6.002  20.776  -9.686  1.00  0.00      A    C
ATOM   2635  O   VAL A 183      -6.689  19.928 -10.291  1.00  0.00      A    O
ATOM   2636  N   LYS A 184      -4.923  20.541  -8.997  1.00  0.00      A    N
ATOM   2637  HN  LYS A 184      -4.512  21.261  -8.443  1.00  0.00      A    H
ATOM   2638  CA  LYS A 184      -4.391  19.280  -8.859  1.00  0.00      A    C
ATOM   2639  HA  LYS A 184      -4.537  18.685  -9.748  1.00  0.00      A    H
ATOM   2640  CB  LYS A 184      -2.815  19.247  -8.592  1.00  0.00      A    C
ATOM   2641  HB1 LYS A 184      -2.570  19.849  -7.691  1.00  0.00      A    H
ATOM   2642  HB2 LYS A 184      -2.510  18.191  -8.426  1.00  0.00      A    H
ATOM   2643  CG  LYS A 184      -1.923  19.845  -9.727  1.00  0.00      A    C
ATOM   2644  HG1 LYS A 184      -2.142  19.251 -10.640  1.00  0.00      A    H
ATOM   2645  HG2 LYS A 184      -2.280  20.892  -9.827  1.00  0.00      A    H
ATOM   2646  CD  LYS A 184      -0.439  19.626  -9.313  1.00  0.00      A    C
ATOM   2647  HD1 LYS A 184      -0.341  20.199  -8.367  1.00  0.00      A    H
ATOM   2648  HD2 LYS A 184      -0.139  18.557  -9.262  1.00  0.00      A    H
ATOM   2649  CE  LYS A 184       0.375  20.249 -10.414  1.00  0.00      A    C
ATOM   2650  HE1 LYS A 184       0.419  19.539 -11.267  1.00  0.00      A    H
ATOM   2651  HE2 LYS A 184      -0.087  21.232 -10.650  1.00  0.00      A    H
ATOM   2652  NZ  LYS A 184       1.815  20.512 -10.097  1.00  0.00      A    N
ATOM   2653  HZ1 LYS A 184       2.343  20.921 -10.895  1.00  0.00      A    H
ATOM   2654  HZ2 LYS A 184       1.900  21.106  -9.248  1.00  0.00      A    H
ATOM   2655  HZ3 LYS A 184       2.146  19.563  -9.831  1.00  0.00      A    H
ATOM   2656  C   LYS A 184      -5.077  18.568  -7.648  1.00  0.00      A    C
ATOM   2657  O   LYS A 184      -5.335  19.191  -6.589  1.00  0.00      A    O
ATOM   2658  N   TYR A 185      -5.511  17.236  -7.727  1.00  0.00      A    N
ATOM   2659  HN  TYR A 185      -5.284  16.764  -8.575  1.00  0.00      A    H
ATOM   2660  CA  TYR A 185      -6.203  16.490  -6.638  1.00  0.00      A    C
ATOM   2661  HA  TYR A 185      -6.015  17.008  -5.709  1.00  0.00      A    H
ATOM   2662  CB  TYR A 185      -7.791  16.383  -6.974  1.00  0.00      A    C
ATOM   2663  HB1 TYR A 185      -8.260  15.729  -6.209  1.00  0.00      A    H
ATOM   2664  HB2 TYR A 185      -8.301  17.370  -6.946  1.00  0.00      A    H
ATOM   2665  CG  TYR A 185      -8.181  15.769  -8.281  1.00  0.00      A    C
ATOM   2666  CD1 TYR A 185      -8.281  14.328  -8.349  1.00  0.00      A    C
ATOM   2667  HD1 TYR A 185      -8.005  13.780  -7.461  1.00  0.00      A    H
ATOM   2668  CE1 TYR A 185      -8.654  13.690  -9.502  1.00  0.00      A    C
ATOM   2669  HE1 TYR A 185      -8.619  12.619  -9.637  1.00  0.00      A    H
ATOM   2670  CZ  TYR A 185      -9.070  14.450 -10.538  1.00  0.00      A    C
ATOM   2671  OH  TYR A 185      -9.399  13.785 -11.741  1.00  0.00      A    O
ATOM   2672  HH  TYR A 185      -9.314  12.837 -11.610  1.00  0.00      A    H
ATOM   2673  CD2 TYR A 185      -8.444  16.473  -9.381  1.00  0.00      A    C
ATOM   2674  HD2 TYR A 185      -8.322  17.545  -9.417  1.00  0.00      A    H
ATOM   2675  CE2 TYR A 185      -8.997  15.826 -10.465  1.00  0.00      A    C
ATOM   2676  HE2 TYR A 185      -9.347  16.287 -11.377  1.00  0.00      A    H
ATOM   2677  C   TYR A 185      -5.602  15.092  -6.466  1.00  0.00      A    C
ATOM   2678  O   TYR A 185      -4.886  14.619  -7.299  1.00  0.00      A    O
ATOM   2679  N   TRP A 186      -5.717  14.606  -5.201  1.00  0.00      A    N
ATOM   2680  HN  TRP A 186      -6.067  15.211  -4.490  1.00  0.00      A    H
ATOM   2681  CA  TRP A 186      -5.288  13.312  -4.752  1.00  0.00      A    C
ATOM   2682  HA  TRP A 186      -4.500  12.953  -5.396  1.00  0.00      A    H
ATOM   2683  CB  TRP A 186      -4.873  13.253  -3.220  1.00  0.00      A    C
ATOM   2684  HB1 TRP A 186      -5.718  13.605  -2.591  1.00  0.00      A    H
ATOM   2685  HB2 TRP A 186      -4.511  12.236  -2.957  1.00  0.00      A    H
ATOM   2686  CG  TRP A 186      -3.602  13.980  -2.902  1.00  0.00      A    C
ATOM   2687  CD1 TRP A 186      -3.383  15.161  -2.326  1.00  0.00      A    C
ATOM   2688  HD1 TRP A 186      -4.158  15.763  -1.874  1.00  0.00      A    H
ATOM   2689  NE1 TRP A 186      -2.096  15.552  -2.425  1.00  0.00      A    N
ATOM   2690  HE1 TRP A 186      -1.626  16.306  -2.020  1.00  0.00      A    H
ATOM   2691  CE2 TRP A 186      -1.350  14.493  -2.965  1.00  0.00      A    C
ATOM   2692  CD2 TRP A 186      -2.333  13.487  -3.390  1.00  0.00      A    C
ATOM   2693  CE3 TRP A 186      -1.979  12.298  -3.999  1.00  0.00      A    C
ATOM   2694  HE3 TRP A 186      -2.727  11.580  -4.300  1.00  0.00      A    H
ATOM   2695  CZ3 TRP A 186      -0.565  12.134  -4.229  1.00  0.00      A    C
ATOM   2696  HZ3 TRP A 186      -0.297  11.150  -4.583  1.00  0.00      A    H
ATOM   2697  CZ2 TRP A 186       0.009  14.263  -3.028  1.00  0.00      A    C
ATOM   2698  HZ2 TRP A 186       0.777  14.867  -2.569  1.00  0.00      A    H
ATOM   2699  CH2 TRP A 186       0.382  13.052  -3.711  1.00  0.00      A    C
ATOM   2700  HH2 TRP A 186       1.422  12.846  -3.914  1.00  0.00      A    H
ATOM   2701  C   TRP A 186      -6.470  12.432  -4.904  1.00  0.00      A    C
ATOM   2702  O   TRP A 186      -7.522  12.817  -4.398  1.00  0.00      A    O
ATOM   2703  N   ILE A 187      -6.313  11.200  -5.408  1.00  0.00      A    N
ATOM   2704  HN  ILE A 187      -5.455  10.747  -5.637  1.00  0.00      A    H
ATOM   2705  CA  ILE A 187      -7.431  10.237  -5.451  1.00  0.00      A    C
ATOM   2706  HA  ILE A 187      -8.396  10.722  -5.457  1.00  0.00      A    H
ATOM   2707  CB  ILE A 187      -7.510   9.408  -6.738  1.00  0.00      A    C
ATOM   2708  HB  ILE A 187      -6.562   8.849  -6.892  1.00  0.00      A    H
ATOM   2709  CG2 ILE A 187      -8.716   8.456  -6.712  1.00  0.00      A    C
ATOM   2710 HG21 ILE A 187      -9.507   8.979  -6.134  1.00  0.00      A    H
ATOM   2711 HG22 ILE A 187      -9.005   8.276  -7.770  1.00  0.00      A    H
ATOM   2712 HG23 ILE A 187      -8.571   7.454  -6.256  1.00  0.00      A    H
ATOM   2713  CG1 ILE A 187      -7.525  10.413  -7.909  1.00  0.00      A    C
ATOM   2714 HG11 ILE A 187      -8.530  10.874  -8.025  1.00  0.00      A    H
ATOM   2715 HG12 ILE A 187      -6.839  11.286  -7.864  1.00  0.00      A    H
ATOM   2716  CD  ILE A 187      -7.099   9.795  -9.227  1.00  0.00      A    C
ATOM   2717  HD1 ILE A 187      -7.522   8.774  -9.340  1.00  0.00      A    H
ATOM   2718  HD2 ILE A 187      -7.415  10.399 -10.105  1.00  0.00      A    H
ATOM   2719  HD3 ILE A 187      -5.996   9.894  -9.314  1.00  0.00      A    H
ATOM   2720  C   ILE A 187      -7.316   9.209  -4.287  1.00  0.00      A    C
ATOM   2721  O   ILE A 187      -6.356   8.383  -4.161  1.00  0.00      A    O
ATOM   2722  N   VAL A 188      -8.277   9.259  -3.330  1.00  0.00      A    N
ATOM   2723  HN  VAL A 188      -8.892  10.043  -3.344  1.00  0.00      A    H
ATOM   2724  CA  VAL A 188      -8.375   8.282  -2.207  1.00  0.00      A    C
ATOM   2725  HA  VAL A 188      -7.591   7.560  -2.380  1.00  0.00      A    H
ATOM   2726  CB  VAL A 188      -8.248   8.878  -0.822  1.00  0.00      A    C
ATOM   2727  HB  VAL A 188      -8.138   8.064  -0.073  1.00  0.00      A    H
ATOM   2728  CG1 VAL A 188      -6.953   9.777  -0.901  1.00  0.00      A    C
ATOM   2729 HG11 VAL A 188      -6.914  10.262   0.098  1.00  0.00      A    H
ATOM   2730 HG12 VAL A 188      -6.131   9.114  -1.244  1.00  0.00      A    H
ATOM   2731 HG13 VAL A 188      -7.062  10.569  -1.673  1.00  0.00      A    H
ATOM   2732  CG2 VAL A 188      -9.421   9.793  -0.481  1.00  0.00      A    C
ATOM   2733 HG21 VAL A 188      -9.284  10.274   0.511  1.00  0.00      A    H
ATOM   2734 HG22 VAL A 188      -9.555  10.593  -1.239  1.00  0.00      A    H
ATOM   2735 HG23 VAL A 188     -10.367   9.216  -0.393  1.00  0.00      A    H
ATOM   2736  C   VAL A 188      -9.611   7.469  -2.366  1.00  0.00      A    C
ATOM   2737  O   VAL A 188     -10.668   7.910  -2.877  1.00  0.00      A    O
ATOM   2738  N   LYS A 189      -9.555   6.157  -2.089  1.00  0.00      A    N
ATOM   2739  HN  LYS A 189      -8.699   5.802  -1.721  1.00  0.00      A    H
ATOM   2740  CA  LYS A 189     -10.793   5.443  -1.852  1.00  0.00      A    C
ATOM   2741  HA  LYS A 189     -11.399   5.723  -2.701  1.00  0.00      A    H
ATOM   2742  CB  LYS A 189     -10.698   3.888  -1.967  1.00  0.00      A    C
ATOM   2743  HB1 LYS A 189     -10.051   3.634  -2.833  1.00  0.00      A    H
ATOM   2744  HB2 LYS A 189     -10.292   3.519  -1.000  1.00  0.00      A    H
ATOM   2745  CG  LYS A 189     -12.055   3.133  -2.210  1.00  0.00      A    C
ATOM   2746  HG1 LYS A 189     -12.854   3.194  -1.441  1.00  0.00      A    H
ATOM   2747  HG2 LYS A 189     -12.606   3.679  -3.006  1.00  0.00      A    H
ATOM   2748  CD  LYS A 189     -11.817   1.696  -2.571  1.00  0.00      A    C
ATOM   2749  HD1 LYS A 189     -11.154   1.875  -3.444  1.00  0.00      A    H
ATOM   2750  HD2 LYS A 189     -11.332   1.048  -1.810  1.00  0.00      A    H
ATOM   2751  CE  LYS A 189     -12.981   0.858  -3.022  1.00  0.00      A    C
ATOM   2752  HE1 LYS A 189     -13.743   0.750  -2.220  1.00  0.00      A    H
ATOM   2753  HE2 LYS A 189     -13.528   1.369  -3.844  1.00  0.00      A    H
ATOM   2754  NZ  LYS A 189     -12.521  -0.501  -3.357  1.00  0.00      A    N
ATOM   2755  HZ1 LYS A 189     -12.463  -1.017  -2.456  1.00  0.00      A    H
ATOM   2756  HZ2 LYS A 189     -13.084  -0.995  -4.079  1.00  0.00      A    H
ATOM   2757  HZ3 LYS A 189     -11.602  -0.361  -3.825  1.00  0.00      A    H
ATOM   2758  C   LYS A 189     -11.460   5.803  -0.527  1.00  0.00      A    C
ATOM   2759  O   LYS A 189     -10.740   5.966   0.435  1.00  0.00      A    O
ATOM   2760  N   ASN A 190     -12.813   5.991  -0.543  1.00  0.00      A    N
ATOM   2761  HN  ASN A 190     -13.258   6.057  -1.432  1.00  0.00      A    H
ATOM   2762  CA  ASN A 190     -13.474   6.434   0.627  1.00  0.00      A    C
ATOM   2763  HA  ASN A 190     -12.801   7.035   1.221  1.00  0.00      A    H
ATOM   2764  CB  ASN A 190     -14.755   7.277   0.307  1.00  0.00      A    C
ATOM   2765  HB1 ASN A 190     -14.412   7.912  -0.538  1.00  0.00      A    H
ATOM   2766  HB2 ASN A 190     -15.609   6.651  -0.029  1.00  0.00      A    H
ATOM   2767  CG  ASN A 190     -15.199   8.114   1.522  1.00  0.00      A    C
ATOM   2768  OD1 ASN A 190     -14.639   8.080   2.577  1.00  0.00      A    O
ATOM   2769  ND2 ASN A 190     -16.326   8.862   1.289  1.00  0.00      A    N
ATOM   2770 HD21 ASN A 190     -16.649   9.531   1.959  1.00  0.00      A    H
ATOM   2771 HD22 ASN A 190     -16.880   8.594   0.501  1.00  0.00      A    H
ATOM   2772  C   ASN A 190     -13.849   5.136   1.420  1.00  0.00      A    C
ATOM   2773  O   ASN A 190     -14.627   4.250   1.000  1.00  0.00      A    O
ATOM   2774  N   SER A 191     -13.136   5.063   2.618  1.00  0.00      A    N
ATOM   2775  HN  SER A 191     -12.498   5.771   2.912  1.00  0.00      A    H
ATOM   2776  CA  SER A 191     -13.352   4.041   3.620  1.00  0.00      A    C
ATOM   2777  HA  SER A 191     -13.068   3.106   3.161  1.00  0.00      A    H
ATOM   2778  CB  SER A 191     -12.340   4.112   4.819  1.00  0.00      A    C
ATOM   2779  HB1 SER A 191     -12.503   3.359   5.620  1.00  0.00      A    H
ATOM   2780  HB2 SER A 191     -11.347   3.850   4.397  1.00  0.00      A    H
ATOM   2781  OG  SER A 191     -12.419   5.355   5.416  1.00  0.00      A    O
ATOM   2782  HG1 SER A 191     -11.636   5.390   5.971  1.00  0.00      A    H
ATOM   2783  C   SER A 191     -14.826   3.915   4.195  1.00  0.00      A    C
ATOM   2784  O   SER A 191     -15.374   2.807   4.491  1.00  0.00      A    O
ATOM   2785  N   TRP A 192     -15.546   5.107   4.345  1.00  0.00      A    N
ATOM   2786  HN  TRP A 192     -15.048   5.959   4.201  1.00  0.00      A    H
ATOM   2787  CA  TRP A 192     -16.964   5.231   4.683  1.00  0.00      A    C
ATOM   2788  HA  TRP A 192     -16.939   4.980   5.733  1.00  0.00      A    H
ATOM   2789  CB  TRP A 192     -17.560   6.660   4.609  1.00  0.00      A    C
ATOM   2790  HB1 TRP A 192     -17.552   7.168   3.620  1.00  0.00      A    H
ATOM   2791  HB2 TRP A 192     -18.657   6.557   4.747  1.00  0.00      A    H
ATOM   2792  CG  TRP A 192     -17.016   7.572   5.672  1.00  0.00      A    C
ATOM   2793  CD1 TRP A 192     -15.905   8.330   5.610  1.00  0.00      A    C
ATOM   2794  HD1 TRP A 192     -15.201   8.147   4.812  1.00  0.00      A    H
ATOM   2795  NE1 TRP A 192     -15.697   8.982   6.863  1.00  0.00      A    N
ATOM   2796  HE1 TRP A 192     -14.889   9.392   7.224  1.00  0.00      A    H
ATOM   2797  CE2 TRP A 192     -16.826   8.778   7.681  1.00  0.00      A    C
ATOM   2798  CD2 TRP A 192     -17.577   7.779   6.994  1.00  0.00      A    C
ATOM   2799  CE3 TRP A 192     -18.776   7.282   7.546  1.00  0.00      A    C
ATOM   2800  HE3 TRP A 192     -19.536   6.630   7.144  1.00  0.00      A    H
ATOM   2801  CZ3 TRP A 192     -19.114   7.850   8.800  1.00  0.00      A    C
ATOM   2802  HZ3 TRP A 192     -20.034   7.625   9.320  1.00  0.00      A    H
ATOM   2803  CZ2 TRP A 192     -17.078   9.159   8.936  1.00  0.00      A    C
ATOM   2804  HZ2 TRP A 192     -16.385   9.786   9.478  1.00  0.00      A    H
ATOM   2805  CH2 TRP A 192     -18.267   8.745   9.449  1.00  0.00      A    C
ATOM   2806  HH2 TRP A 192     -18.621   9.175  10.374  1.00  0.00      A    H
ATOM   2807  C   TRP A 192     -17.893   4.249   4.060  1.00  0.00      A    C
ATOM   2808  O   TRP A 192     -18.546   3.365   4.666  1.00  0.00      A    O
ATOM   2809  N   GLY A 193     -17.941   4.286   2.730  1.00  0.00      A    N
ATOM   2810  HN  GLY A 193     -17.505   4.960   2.139  1.00  0.00      A    H
ATOM   2811  CA  GLY A 193     -18.707   3.301   2.016  1.00  0.00      A    C
ATOM   2812  HA1 GLY A 193     -18.335   2.361   2.395  1.00  0.00      A    H
ATOM   2813  HA2 GLY A 193     -19.751   3.512   2.194  1.00  0.00      A    H
ATOM   2814  C   GLY A 193     -18.490   3.363   0.572  1.00  0.00      A    C
ATOM   2815  O   GLY A 193     -17.912   4.277   0.046  1.00  0.00      A    O
ATOM   2816  N   THR A 194     -19.112   2.356  -0.128  1.00  0.00      A    N
ATOM   2817  HN  THR A 194     -19.519   1.561   0.315  1.00  0.00      A    H
ATOM   2818  CA  THR A 194     -19.044   2.256  -1.568  1.00  0.00      A    C
ATOM   2819  HA  THR A 194     -17.998   2.361  -1.817  1.00  0.00      A    H
ATOM   2820  CB  THR A 194     -19.392   0.863  -2.127  1.00  0.00      A    C
ATOM   2821  HB  THR A 194     -19.263   0.817  -3.230  1.00  0.00      A    H
ATOM   2822  OG1 THR A 194     -20.750   0.540  -1.938  1.00  0.00      A    O
ATOM   2823  HG1 THR A 194     -20.796  -0.414  -2.043  1.00  0.00      A    H
ATOM   2824  CG2 THR A 194     -18.579  -0.161  -1.333  1.00  0.00      A    C
ATOM   2825 HG21 THR A 194     -17.491   0.059  -1.287  1.00  0.00      A    H
ATOM   2826 HG22 THR A 194     -18.925  -0.324  -0.290  1.00  0.00      A    H
ATOM   2827 HG23 THR A 194     -18.581  -1.173  -1.791  1.00  0.00      A    H
ATOM   2828  C   THR A 194     -19.741   3.384  -2.261  1.00  0.00      A    C
ATOM   2829  O   THR A 194     -19.212   4.007  -3.169  1.00  0.00      A    O
ATOM   2830  N   SER A 195     -21.028   3.675  -1.858  1.00  0.00      A    N
ATOM   2831  HN  SER A 195     -21.516   3.112  -1.195  1.00  0.00      A    H
ATOM   2832  CA  SER A 195     -21.922   4.722  -2.367  1.00  0.00      A    C
ATOM   2833  HA  SER A 195     -21.871   4.742  -3.445  1.00  0.00      A    H
ATOM   2834  CB  SER A 195     -23.458   4.580  -1.925  1.00  0.00      A    C
ATOM   2835  HB1 SER A 195     -24.132   5.449  -2.084  1.00  0.00      A    H
ATOM   2836  HB2 SER A 195     -23.901   3.676  -2.395  1.00  0.00      A    H
ATOM   2837  OG  SER A 195     -23.444   4.283  -0.516  1.00  0.00      A    O
ATOM   2838  HG1 SER A 195     -22.917   3.485  -0.424  1.00  0.00      A    H
ATOM   2839  C   SER A 195     -21.527   6.169  -2.009  1.00  0.00      A    C
ATOM   2840  O   SER A 195     -22.221   7.054  -2.469  1.00  0.00      A    O
ATOM   2841  N   TRP A 196     -20.445   6.348  -1.244  1.00  0.00      A    N
ATOM   2842  HN  TRP A 196     -19.947   5.577  -0.855  1.00  0.00      A    H
ATOM   2843  CA  TRP A 196     -20.024   7.654  -0.825  1.00  0.00      A    C
ATOM   2844  HA  TRP A 196     -20.846   8.349  -0.913  1.00  0.00      A    H
ATOM   2845  CB  TRP A 196     -19.546   7.545   0.613  1.00  0.00      A    C
ATOM   2846  HB1 TRP A 196     -18.680   6.850   0.668  1.00  0.00      A    H
ATOM   2847  HB2 TRP A 196     -19.191   8.580   0.803  1.00  0.00      A    H
ATOM   2848  CG  TRP A 196     -20.477   7.068   1.726  1.00  0.00      A    C
ATOM   2849  CD1 TRP A 196     -21.160   5.869   1.725  1.00  0.00      A    C
ATOM   2850  HD1 TRP A 196     -20.962   5.089   1.005  1.00  0.00      A    H
ATOM   2851  NE1 TRP A 196     -21.948   5.785   2.826  1.00  0.00      A    N
ATOM   2852  HE1 TRP A 196     -22.309   4.991   3.263  1.00  0.00      A    H
ATOM   2853  CE2 TRP A 196     -21.689   6.875   3.613  1.00  0.00      A    C
ATOM   2854  CD2 TRP A 196     -20.820   7.721   2.979  1.00  0.00      A    C
ATOM   2855  CE3 TRP A 196     -20.397   8.886   3.559  1.00  0.00      A    C
ATOM   2856  HE3 TRP A 196     -19.618   9.553   3.220  1.00  0.00      A    H
ATOM   2857  CZ3 TRP A 196     -20.828   9.185   4.913  1.00  0.00      A    C
ATOM   2858  HZ3 TRP A 196     -20.304   9.981   5.422  1.00  0.00      A    H
ATOM   2859  CZ2 TRP A 196     -22.177   7.159   4.839  1.00  0.00      A    C
ATOM   2860  HZ2 TRP A 196     -22.913   6.545   5.339  1.00  0.00      A    H
ATOM   2861  CH2 TRP A 196     -21.743   8.300   5.494  1.00  0.00      A    C
ATOM   2862  HH2 TRP A 196     -22.165   8.547   6.457  1.00  0.00      A    H
ATOM   2863  C   TRP A 196     -18.816   8.089  -1.648  1.00  0.00      A    C
ATOM   2864  O   TRP A 196     -17.760   7.542  -1.456  1.00  0.00      A    O
ATOM   2865  N   GLY A 197     -19.047   9.063  -2.567  1.00  0.00      A    N
ATOM   2866  HN  GLY A 197     -19.951   9.482  -2.581  1.00  0.00      A    H
ATOM   2867  CA  GLY A 197     -18.041   9.509  -3.429  1.00  0.00      A    C
ATOM   2868  HA1 GLY A 197     -17.832  10.559  -3.280  1.00  0.00      A    H
ATOM   2869  HA2 GLY A 197     -17.125   8.948  -3.321  1.00  0.00      A    H
ATOM   2870  C   GLY A 197     -18.339   9.448  -4.940  1.00  0.00      A    C
ATOM   2871  O   GLY A 197     -19.494   9.106  -5.316  1.00  0.00      A    O
ATOM   2872  N   ILE A 198     -17.396   9.609  -5.810  1.00  0.00      A    N
ATOM   2873  HN  ILE A 198     -16.463   9.838  -5.543  1.00  0.00      A    H
ATOM   2874  CA  ILE A 198     -17.654   9.397  -7.249  1.00  0.00      A    C
ATOM   2875  HA  ILE A 198     -18.692   9.537  -7.514  1.00  0.00      A    H
ATOM   2876  CB  ILE A 198     -16.848  10.379  -8.140  1.00  0.00      A    C
ATOM   2877  HB  ILE A 198     -15.764  10.377  -7.894  1.00  0.00      A    H
ATOM   2878  CG2 ILE A 198     -17.085  10.037  -9.603  1.00  0.00      A    C
ATOM   2879 HG21 ILE A 198     -16.219   9.808 -10.260  1.00  0.00      A    H
ATOM   2880 HG22 ILE A 198     -17.712   9.125  -9.700  1.00  0.00      A    H
ATOM   2881 HG23 ILE A 198     -17.761  10.808 -10.031  1.00  0.00      A    H
ATOM   2882  CG1 ILE A 198     -17.327  11.805  -7.679  1.00  0.00      A    C
ATOM   2883 HG11 ILE A 198     -18.417  11.976  -7.553  1.00  0.00      A    H
ATOM   2884 HG12 ILE A 198     -16.814  12.024  -6.718  1.00  0.00      A    H
ATOM   2885  CD  ILE A 198     -16.659  12.939  -8.450  1.00  0.00      A    C
ATOM   2886  HD1 ILE A 198     -16.805  13.979  -8.088  1.00  0.00      A    H
ATOM   2887  HD2 ILE A 198     -15.589  12.639  -8.425  1.00  0.00      A    H
ATOM   2888  HD3 ILE A 198     -16.840  12.832  -9.541  1.00  0.00      A    H
ATOM   2889  C   ILE A 198     -17.170   7.956  -7.625  1.00  0.00      A    C
ATOM   2890  O   ILE A 198     -16.034   7.675  -7.857  1.00  0.00      A    O
ATOM   2891  N   ASP A 199     -18.046   6.998  -7.682  1.00  0.00      A    N
ATOM   2892  HN  ASP A 199     -18.967   7.227  -7.377  1.00  0.00      A    H
ATOM   2893  CA  ASP A 199     -17.769   5.536  -7.702  1.00  0.00      A    C
ATOM   2894  HA  ASP A 199     -18.743   5.105  -7.521  1.00  0.00      A    H
ATOM   2895  CB  ASP A 199     -17.321   5.060  -9.127  1.00  0.00      A    C
ATOM   2896  HB1 ASP A 199     -16.358   5.572  -9.341  1.00  0.00      A    H
ATOM   2897  HB2 ASP A 199     -17.073   3.996  -9.327  1.00  0.00      A    H
ATOM   2898  CG  ASP A 199     -18.440   5.359 -10.141  1.00  0.00      A    C
ATOM   2899  OD1 ASP A 199     -18.241   5.990 -11.212  1.00  0.00      A    O
ATOM   2900  OD2 ASP A 199     -19.571   4.892  -9.840  1.00  0.00      A    O
ATOM   2901  C   ASP A 199     -16.911   5.034  -6.536  1.00  0.00      A    C
ATOM   2902  O   ASP A 199     -16.215   4.118  -6.673  1.00  0.00      A    O
ATOM   2903  N   GLY A 200     -17.002   5.694  -5.357  1.00  0.00      A    N
ATOM   2904  HN  GLY A 200     -17.708   6.397  -5.401  1.00  0.00      A    H
ATOM   2905  CA  GLY A 200     -16.305   5.317  -4.153  1.00  0.00      A    C
ATOM   2906  HA1 GLY A 200     -17.022   5.619  -3.403  1.00  0.00      A    H
ATOM   2907  HA2 GLY A 200     -16.137   4.251  -4.173  1.00  0.00      A    H
ATOM   2908  C   GLY A 200     -14.972   6.146  -4.012  1.00  0.00      A    C
ATOM   2909  O   GLY A 200     -14.159   5.805  -3.128  1.00  0.00      A    O
ATOM   2910  N   TYR A 201     -14.701   7.062  -4.889  1.00  0.00      A    N
ATOM   2911  HN  TYR A 201     -15.176   7.165  -5.759  1.00  0.00      A    H
ATOM   2912  CA  TYR A 201     -13.526   7.922  -4.782  1.00  0.00      A    C
ATOM   2913  HA  TYR A 201     -12.763   7.377  -4.247  1.00  0.00      A    H
ATOM   2914  CB  TYR A 201     -12.782   8.307  -6.088  1.00  0.00      A    C
ATOM   2915  HB1 TYR A 201     -13.477   8.983  -6.631  1.00  0.00      A    H
ATOM   2916  HB2 TYR A 201     -11.826   8.796  -5.802  1.00  0.00      A    H
ATOM   2917  CG  TYR A 201     -12.516   7.139  -6.950  1.00  0.00      A    C
ATOM   2918  CD1 TYR A 201     -11.627   6.070  -6.534  1.00  0.00      A    C
ATOM   2919  HD1 TYR A 201     -11.152   6.227  -5.576  1.00  0.00      A    H
ATOM   2920  CE1 TYR A 201     -11.300   5.021  -7.434  1.00  0.00      A    C
ATOM   2921  HE1 TYR A 201     -10.506   4.377  -7.087  1.00  0.00      A    H
ATOM   2922  CZ  TYR A 201     -11.924   4.940  -8.686  1.00  0.00      A    C
ATOM   2923  OH  TYR A 201     -11.644   3.849  -9.531  1.00  0.00      A    O
ATOM   2924  HH  TYR A 201     -10.879   3.384  -9.184  1.00  0.00      A    H
ATOM   2925  CD2 TYR A 201     -13.061   7.066  -8.211  1.00  0.00      A    C
ATOM   2926  HD2 TYR A 201     -13.726   7.854  -8.530  1.00  0.00      A    H
ATOM   2927  CE2 TYR A 201     -12.787   5.996  -9.040  1.00  0.00      A    C
ATOM   2928  HE2 TYR A 201     -13.311   5.870  -9.976  1.00  0.00      A    H
ATOM   2929  C   TYR A 201     -13.857   9.126  -3.992  1.00  0.00      A    C
ATOM   2930  O   TYR A 201     -15.005   9.539  -4.104  1.00  0.00      A    O
ATOM   2931  N   PHE A 202     -12.849   9.702  -3.309  1.00  0.00      A    N
ATOM   2932  HN  PHE A 202     -11.944   9.289  -3.242  1.00  0.00      A    H
ATOM   2933  CA  PHE A 202     -12.859  11.085  -2.769  1.00  0.00      A    C
ATOM   2934  HA  PHE A 202     -13.724  11.623  -3.128  1.00  0.00      A    H
ATOM   2935  CB  PHE A 202     -12.939  10.875  -1.225  1.00  0.00      A    C
ATOM   2936  HB1 PHE A 202     -13.668  10.078  -0.963  1.00  0.00      A    H
ATOM   2937  HB2 PHE A 202     -11.919  10.630  -0.861  1.00  0.00      A    H
ATOM   2938  CG  PHE A 202     -13.220  12.063  -0.405  1.00  0.00      A    C
ATOM   2939  CD1 PHE A 202     -14.221  11.963   0.669  1.00  0.00      A    C
ATOM   2940  HD1 PHE A 202     -14.876  11.116   0.808  1.00  0.00      A    H
ATOM   2941  CE1 PHE A 202     -14.465  13.048   1.545  1.00  0.00      A    C
ATOM   2942  HE1 PHE A 202     -15.199  12.978   2.334  1.00  0.00      A    H
ATOM   2943  CZ  PHE A 202     -13.633  14.159   1.516  1.00  0.00      A    C
ATOM   2944  HZ  PHE A 202     -13.731  14.952   2.242  1.00  0.00      A    H
ATOM   2945  CD2 PHE A 202     -12.333  13.125  -0.290  1.00  0.00      A    C
ATOM   2946  HD2 PHE A 202     -11.450  13.170  -0.911  1.00  0.00      A    H
ATOM   2947  CE2 PHE A 202     -12.535  14.179   0.638  1.00  0.00      A    C
ATOM   2948  HE2 PHE A 202     -11.890  15.040   0.731  1.00  0.00      A    H
ATOM   2949  C   PHE A 202     -11.642  11.970  -3.247  1.00  0.00      A    C
ATOM   2950  O   PHE A 202     -10.528  11.457  -3.386  1.00  0.00      A    O
ATOM   2951  N   TYR A 203     -11.867  13.250  -3.453  1.00  0.00      A    N
ATOM   2952  HN  TYR A 203     -12.758  13.638  -3.231  1.00  0.00      A    H
ATOM   2953  CA  TYR A 203     -10.762  14.114  -3.986  1.00  0.00      A    C
ATOM   2954  HA  TYR A 203      -9.895  13.503  -4.192  1.00  0.00      A    H
ATOM   2955  CB  TYR A 203     -11.223  14.837  -5.357  1.00  0.00      A    C
ATOM   2956  HB1 TYR A 203     -12.120  15.479  -5.221  1.00  0.00      A    H
ATOM   2957  HB2 TYR A 203     -10.269  15.321  -5.654  1.00  0.00      A    H
ATOM   2958  CG  TYR A 203     -11.507  13.761  -6.415  1.00  0.00      A    C
ATOM   2959  CD1 TYR A 203     -10.843  12.571  -6.544  1.00  0.00      A    C
ATOM   2960  HD1 TYR A 203      -9.940  12.346  -5.995  1.00  0.00      A    H
ATOM   2961  CE1 TYR A 203     -11.241  11.540  -7.417  1.00  0.00      A    C
ATOM   2962  HE1 TYR A 203     -10.709  10.607  -7.532  1.00  0.00      A    H
ATOM   2963  CZ  TYR A 203     -12.453  11.799  -8.177  1.00  0.00      A    C
ATOM   2964  OH  TYR A 203     -12.860  10.827  -9.135  1.00  0.00      A    O
ATOM   2965  HH  TYR A 203     -12.195  10.138  -9.200  1.00  0.00      A    H
ATOM   2966  CD2 TYR A 203     -12.547  14.020  -7.313  1.00  0.00      A    C
ATOM   2967  HD2 TYR A 203     -13.173  14.899  -7.269  1.00  0.00      A    H
ATOM   2968  CE2 TYR A 203     -13.057  13.069  -8.169  1.00  0.00      A    C
ATOM   2969  HE2 TYR A 203     -13.872  13.417  -8.786  1.00  0.00      A    H
ATOM   2970  C   TYR A 203     -10.270  15.104  -2.982  1.00  0.00      A    C
ATOM   2971  O   TYR A 203     -11.034  15.988  -2.527  1.00  0.00      A    O
ATOM   2972  N   LEU A 204      -8.970  15.127  -2.671  1.00  0.00      A    N
ATOM   2973  HN  LEU A 204      -8.220  14.526  -2.939  1.00  0.00      A    H
ATOM   2974  CA  LEU A 204      -8.412  16.048  -1.681  1.00  0.00      A    C
ATOM   2975  HA  LEU A 204      -9.160  16.731  -1.306  1.00  0.00      A    H
ATOM   2976  CB  LEU A 204      -7.604  15.396  -0.643  1.00  0.00      A    C
ATOM   2977  HB1 LEU A 204      -6.915  14.641  -1.078  1.00  0.00      A    H
ATOM   2978  HB2 LEU A 204      -6.944  16.084  -0.072  1.00  0.00      A    H
ATOM   2979  CG  LEU A 204      -8.451  14.596   0.346  1.00  0.00      A    C
ATOM   2980  HG  LEU A 204      -9.370  14.233  -0.160  1.00  0.00      A    H
ATOM   2981  CD1 LEU A 204      -7.777  13.321   0.940  1.00  0.00      A    C
ATOM   2982 HD11 LEU A 204      -6.888  13.594   1.547  1.00  0.00      A    H
ATOM   2983 HD12 LEU A 204      -8.524  12.757   1.538  1.00  0.00      A    H
ATOM   2984 HD13 LEU A 204      -7.494  12.601   0.142  1.00  0.00      A    H
ATOM   2985  CD2 LEU A 204      -8.963  15.379   1.448  1.00  0.00      A    C
ATOM   2986 HD21 LEU A 204      -9.805  16.009   1.091  1.00  0.00      A    H
ATOM   2987 HD22 LEU A 204      -9.436  14.739   2.224  1.00  0.00      A    H
ATOM   2988 HD23 LEU A 204      -8.043  15.811   1.897  1.00  0.00      A    H
ATOM   2989  C   LEU A 204      -7.463  16.926  -2.514  1.00  0.00      A    C
ATOM   2990  O   LEU A 204      -6.852  16.454  -3.451  1.00  0.00      A    O
ATOM   2991  N   GLU A 205      -7.429  18.223  -2.210  1.00  0.00      A    N
ATOM   2992  HN  GLU A 205      -7.990  18.639  -1.498  1.00  0.00      A    H
ATOM   2993  CA  GLU A 205      -6.473  19.123  -2.844  1.00  0.00      A    C
ATOM   2994  HA  GLU A 205      -6.730  19.189  -3.891  1.00  0.00      A    H
ATOM   2995  CB  GLU A 205      -6.748  20.516  -2.290  1.00  0.00      A    C
ATOM   2996  HB1 GLU A 205      -7.831  20.766  -2.288  1.00  0.00      A    H
ATOM   2997  HB2 GLU A 205      -6.429  20.411  -1.232  1.00  0.00      A    H
ATOM   2998  CG  GLU A 205      -6.041  21.726  -2.957  1.00  0.00      A    C
ATOM   2999  HG1 GLU A 205      -4.964  21.735  -2.686  1.00  0.00      A    H
ATOM   3000  HG2 GLU A 205      -6.203  21.620  -4.051  1.00  0.00      A    H
ATOM   3001  CD  GLU A 205      -6.616  23.037  -2.473  1.00  0.00      A    C
ATOM   3002  OE1 GLU A 205      -6.335  23.358  -1.283  1.00  0.00      A    O
ATOM   3003  OE2 GLU A 205      -7.177  23.840  -3.236  1.00  0.00      A    O
ATOM   3004  C   GLU A 205      -5.003  18.760  -2.854  1.00  0.00      A    C
ATOM   3005  O   GLU A 205      -4.484  18.282  -1.879  1.00  0.00      A    O
ATOM   3006  N   ARG A 206      -4.236  18.934  -3.950  1.00  0.00      A    N
ATOM   3007  HN  ARG A 206      -4.588  19.250  -4.828  1.00  0.00      A    H
ATOM   3008  CA  ARG A 206      -2.840  18.691  -4.102  1.00  0.00      A    C
ATOM   3009  HA  ARG A 206      -2.422  18.405  -3.148  1.00  0.00      A    H
ATOM   3010  CB  ARG A 206      -2.555  17.533  -5.127  1.00  0.00      A    C
ATOM   3011  HB1 ARG A 206      -3.030  16.723  -4.534  1.00  0.00      A    H
ATOM   3012  HB2 ARG A 206      -3.115  17.803  -6.048  1.00  0.00      A    H
ATOM   3013  CG  ARG A 206      -1.163  17.160  -5.429  1.00  0.00      A    C
ATOM   3014  HG1 ARG A 206      -0.790  17.775  -6.276  1.00  0.00      A    H
ATOM   3015  HG2 ARG A 206      -0.443  17.305  -4.596  1.00  0.00      A    H
ATOM   3016  CD  ARG A 206      -1.138  15.772  -6.085  1.00  0.00      A    C
ATOM   3017  HD1 ARG A 206      -0.080  15.451  -6.184  1.00  0.00      A    H
ATOM   3018  HD2 ARG A 206      -1.738  14.933  -5.673  1.00  0.00      A    H
ATOM   3019  NE  ARG A 206      -1.742  15.875  -7.516  1.00  0.00      A    N
ATOM   3020  HE  ARG A 206      -2.705  15.644  -7.652  1.00  0.00      A    H
ATOM   3021  CZ  ARG A 206      -0.979  16.001  -8.624  1.00  0.00      A    C
ATOM   3022  NH1 ARG A 206       0.337  16.106  -8.578  1.00  0.00      A    N
ATOM   3023 HH11 ARG A 206       0.830  16.555  -7.833  1.00  0.00      A    H
ATOM   3024 HH12 ARG A 206       0.631  16.320  -9.510  1.00  0.00      A    H
ATOM   3025  NH2 ARG A 206      -1.533  16.066  -9.829  1.00  0.00      A    N
ATOM   3026 HH21 ARG A 206      -2.485  15.928 -10.105  1.00  0.00      A    H
ATOM   3027 HH22 ARG A 206      -0.895  16.174 -10.591  1.00  0.00      A    H
ATOM   3028  C   ARG A 206      -2.247  20.052  -4.394  1.00  0.00      A    C
ATOM   3029  O   ARG A 206      -2.926  20.906  -4.945  1.00  0.00      A    O
ATOM   3030  N   ASP A 207      -1.015  20.336  -3.943  1.00  0.00      A    N
ATOM   3031  HN  ASP A 207      -0.601  19.586  -3.433  1.00  0.00      A    H
ATOM   3032  CA  ASP A 207      -0.158  21.407  -4.325  1.00  0.00      A    C
ATOM   3033  HA  ASP A 207       0.765  21.248  -3.787  1.00  0.00      A    H
ATOM   3034  CB  ASP A 207       0.134  21.613  -5.853  1.00  0.00      A    C
ATOM   3035  HB1 ASP A 207      -0.383  20.756  -6.336  1.00  0.00      A    H
ATOM   3036  HB2 ASP A 207      -0.253  22.548  -6.312  1.00  0.00      A    H
ATOM   3037  CG  ASP A 207       1.560  21.504  -6.245  1.00  0.00      A    C
ATOM   3038  OD1 ASP A 207       1.816  20.505  -6.985  1.00  0.00      A    O
ATOM   3039  OD2 ASP A 207       2.427  22.351  -5.840  1.00  0.00      A    O
ATOM   3040  C   ASP A 207      -0.600  22.758  -3.717  1.00  0.00      A    C
ATOM   3041  O   ASP A 207      -0.629  23.823  -4.345  1.00  0.00      A    O
ATOM   3042  N   ASP A 208      -0.889  22.740  -2.424  1.00  0.00      A    N
ATOM   3043  HN  ASP A 208      -0.752  21.916  -1.881  1.00  0.00      A    H
ATOM   3044  CA  ASP A 208      -1.094  23.943  -1.616  1.00  0.00      A    C
ATOM   3045  HA  ASP A 208      -1.024  24.871  -2.164  1.00  0.00      A    H
ATOM   3046  CB  ASP A 208      -2.582  23.874  -1.127  1.00  0.00      A    C
ATOM   3047  HB1 ASP A 208      -3.191  23.580  -2.008  1.00  0.00      A    H
ATOM   3048  HB2 ASP A 208      -2.607  23.209  -0.238  1.00  0.00      A    H
ATOM   3049  CG  ASP A 208      -3.142  25.307  -0.636  1.00  0.00      A    C
ATOM   3050  OD1 ASP A 208      -3.101  25.530   0.588  1.00  0.00      A    O
ATOM   3051  OD2 ASP A 208      -3.517  26.105  -1.481  1.00  0.00      A    O
ATOM   3052  C   ASP A 208      -0.037  24.013  -0.478  1.00  0.00      A    C
ATOM   3053  O   ASP A 208       1.181  23.827  -0.817  1.00  0.00      A    O
ATOM   3054  N   THR A 209      -0.427  24.450   0.762  1.00  0.00      A    N
ATOM   3055  HN  THR A 209      -1.402  24.602   0.901  1.00  0.00      A    H
ATOM   3056  CA  THR A 209       0.434  25.030   1.699  1.00  0.00      A    C
ATOM   3057  HA  THR A 209       1.155  25.566   1.101  1.00  0.00      A    H
ATOM   3058  CB  THR A 209      -0.216  25.960   2.666  1.00  0.00      A    C
ATOM   3059  HB  THR A 209      -1.005  25.397   3.209  1.00  0.00      A    H
ATOM   3060  OG1 THR A 209      -0.974  26.966   1.948  1.00  0.00      A    O
ATOM   3061  HG1 THR A 209      -1.691  26.515   1.495  1.00  0.00      A    H
ATOM   3062  CG2 THR A 209       0.738  26.712   3.565  1.00  0.00      A    C
ATOM   3063 HG21 THR A 209       1.217  26.002   4.273  1.00  0.00      A    H
ATOM   3064 HG22 THR A 209       1.525  27.209   2.958  1.00  0.00      A    H
ATOM   3065 HG23 THR A 209       0.244  27.475   4.203  1.00  0.00      A    H
ATOM   3066  C   THR A 209       1.286  24.051   2.482  1.00  0.00      A    C
ATOM   3067  O   THR A 209       2.513  23.976   2.350  1.00  0.00      A    O
ATOM   3068  N   LYS A 210       0.662  23.295   3.374  1.00  0.00      A    N
ATOM   3069  HN  LYS A 210      -0.331  23.378   3.346  1.00  0.00      A    H
ATOM   3070  CA  LYS A 210       1.219  22.463   4.476  1.00  0.00      A    C
ATOM   3071  HA  LYS A 210       1.644  23.226   5.112  1.00  0.00      A    H
ATOM   3072  CB  LYS A 210       0.079  21.923   5.384  1.00  0.00      A    C
ATOM   3073  HB1 LYS A 210      -0.541  21.496   4.567  1.00  0.00      A    H
ATOM   3074  HB2 LYS A 210       0.344  21.183   6.170  1.00  0.00      A    H
ATOM   3075  CG  LYS A 210      -0.827  22.975   6.009  1.00  0.00      A    C
ATOM   3076  HG1 LYS A 210      -0.100  23.629   6.537  1.00  0.00      A    H
ATOM   3077  HG2 LYS A 210      -1.442  23.565   5.297  1.00  0.00      A    H
ATOM   3078  CD  LYS A 210      -1.739  22.290   7.099  1.00  0.00      A    C
ATOM   3079  HD1 LYS A 210      -2.198  21.457   6.524  1.00  0.00      A    H
ATOM   3080  HD2 LYS A 210      -1.060  21.791   7.823  1.00  0.00      A    H
ATOM   3081  CE  LYS A 210      -2.713  23.226   7.850  1.00  0.00      A    C
ATOM   3082  HE1 LYS A 210      -3.286  22.594   8.561  1.00  0.00      A    H
ATOM   3083  HE2 LYS A 210      -2.136  23.948   8.466  1.00  0.00      A    H
ATOM   3084  NZ  LYS A 210      -3.687  23.897   6.977  1.00  0.00      A    N
ATOM   3085  HZ1 LYS A 210      -4.475  24.358   7.475  1.00  0.00      A    H
ATOM   3086  HZ2 LYS A 210      -3.357  24.697   6.400  1.00  0.00      A    H
ATOM   3087  HZ3 LYS A 210      -4.121  23.221   6.316  1.00  0.00      A    H
ATOM   3088  C   LYS A 210       2.268  21.405   4.026  1.00  0.00      A    C
ATOM   3089  O   LYS A 210       2.484  21.136   2.846  1.00  0.00      A    O
ATOM   3090  N   GLU A 211       2.885  20.792   5.047  1.00  0.00      A    N
ATOM   3091  HN  GLU A 211       2.755  21.184   5.955  1.00  0.00      A    H
ATOM   3092  CA  GLU A 211       3.865  19.757   4.765  1.00  0.00      A    C
ATOM   3093  HA  GLU A 211       4.213  20.014   3.775  1.00  0.00      A    H
ATOM   3094  CB  GLU A 211       4.988  19.841   5.832  1.00  0.00      A    C
ATOM   3095  HB1 GLU A 211       5.551  20.786   5.678  1.00  0.00      A    H
ATOM   3096  HB2 GLU A 211       4.600  19.838   6.873  1.00  0.00      A    H
ATOM   3097  CG  GLU A 211       5.891  18.620   5.787  1.00  0.00      A    C
ATOM   3098  HG1 GLU A 211       5.325  17.754   6.191  1.00  0.00      A    H
ATOM   3099  HG2 GLU A 211       6.210  18.436   4.739  1.00  0.00      A    H
ATOM   3100  CD  GLU A 211       7.180  18.830   6.579  1.00  0.00      A    C
ATOM   3101  OE1 GLU A 211       7.151  18.909   7.862  1.00  0.00      A    O
ATOM   3102  OE2 GLU A 211       8.237  18.933   5.941  1.00  0.00      A    O
ATOM   3103  C   GLU A 211       3.257  18.384   4.699  1.00  0.00      A    C
ATOM   3104  O   GLU A 211       3.289  17.608   3.777  1.00  0.00      A    O
ATOM   3105  N   TYR A 212       2.470  18.188   5.848  1.00  0.00      A    N
ATOM   3106  HN  TYR A 212       2.575  18.701   6.696  1.00  0.00      A    H
ATOM   3107  CA  TYR A 212       1.573  17.110   6.051  1.00  0.00      A    C
ATOM   3108  HA  TYR A 212       2.094  16.165   6.020  1.00  0.00      A    H
ATOM   3109  CB  TYR A 212       1.041  17.184   7.515  1.00  0.00      A    C
ATOM   3110  HB1 TYR A 212       0.711  18.225   7.721  1.00  0.00      A    H
ATOM   3111  HB2 TYR A 212       0.157  16.536   7.701  1.00  0.00      A    H
ATOM   3112  CG  TYR A 212       1.893  16.717   8.690  1.00  0.00      A    C
ATOM   3113  CD1 TYR A 212       1.642  17.236   9.965  1.00  0.00      A    C
ATOM   3114  HD1 TYR A 212       0.786  17.853  10.195  1.00  0.00      A    H
ATOM   3115  CE1 TYR A 212       2.557  16.941  11.032  1.00  0.00      A    C
ATOM   3116  HE1 TYR A 212       2.470  17.295  12.048  1.00  0.00      A    H
ATOM   3117  CZ  TYR A 212       3.736  16.252  10.834  1.00  0.00      A    C
ATOM   3118  OH  TYR A 212       4.530  16.062  11.991  1.00  0.00      A    O
ATOM   3119  HH  TYR A 212       5.238  15.442  11.802  1.00  0.00      A    H
ATOM   3120  CD2 TYR A 212       3.094  15.977   8.491  1.00  0.00      A    C
ATOM   3121  HD2 TYR A 212       3.411  15.609   7.527  1.00  0.00      A    H
ATOM   3122  CE2 TYR A 212       4.034  15.749   9.524  1.00  0.00      A    C
ATOM   3123  HE2 TYR A 212       4.951  15.222   9.304  1.00  0.00      A    H
ATOM   3124  C   TYR A 212       0.440  17.088   5.052  1.00  0.00      A    C
ATOM   3125  O   TYR A 212      -0.211  16.083   4.765  1.00  0.00      A    O
ATOM   3126  N   GLY A 213       0.156  18.245   4.332  1.00  0.00      A    N
ATOM   3127  HN  GLY A 213       0.692  19.082   4.401  1.00  0.00      A    H
ATOM   3128  CA  GLY A 213      -0.769  18.370   3.250  1.00  0.00      A    C
ATOM   3129  HA1 GLY A 213      -0.365  19.208   2.702  1.00  0.00      A    H
ATOM   3130  HA2 GLY A 213      -0.887  17.464   2.675  1.00  0.00      A    H
ATOM   3131  C   GLY A 213      -2.198  18.725   3.751  1.00  0.00      A    C
ATOM   3132  O   GLY A 213      -2.357  19.335   4.810  1.00  0.00      A    O
ATOM   3133  N   ALA A 214      -3.251  18.412   2.959  1.00  0.00      A    N
ATOM   3134  HN  ALA A 214      -3.162  17.904   2.106  1.00  0.00      A    H
ATOM   3135  CA  ALA A 214      -4.595  18.803   3.246  1.00  0.00      A    C
ATOM   3136  HA  ALA A 214      -4.672  19.625   3.944  1.00  0.00      A    H
ATOM   3137  CB  ALA A 214      -5.423  19.023   1.976  1.00  0.00      A    C
ATOM   3138  HB1 ALA A 214      -5.348  18.177   1.260  1.00  0.00      A    H
ATOM   3139  HB2 ALA A 214      -6.467  19.096   2.350  1.00  0.00      A    H
ATOM   3140  HB3 ALA A 214      -5.148  19.970   1.465  1.00  0.00      A    H
ATOM   3141  C   ALA A 214      -5.287  17.598   3.925  1.00  0.00      A    C
ATOM   3142  O   ALA A 214      -5.425  16.603   3.253  1.00  0.00      A    O
ATOM   3143  N   CYS A 215      -5.758  17.789   5.172  1.00  0.00      A    N
ATOM   3144  HN  CYS A 215      -5.834  18.752   5.419  1.00  0.00      A    H
ATOM   3145  CA  CYS A 215      -6.346  16.723   6.016  1.00  0.00      A    C
ATOM   3146  HA  CYS A 215      -6.804  17.192   6.874  1.00  0.00      A    H
ATOM   3147  CB  CYS A 215      -7.515  16.029   5.315  1.00  0.00      A    C
ATOM   3148  HB1 CYS A 215      -7.063  15.437   4.491  1.00  0.00      A    H
ATOM   3149  HB2 CYS A 215      -7.944  15.237   5.965  1.00  0.00      A    H
ATOM   3150  SG  CYS A 215      -8.922  17.002   4.709  1.00  0.00      A    S
ATOM   3151  C   CYS A 215      -5.478  15.626   6.574  1.00  0.00      A    C
ATOM   3152  O   CYS A 215      -6.022  14.623   7.077  1.00  0.00      A    O
ATOM   3153  N   ALA A 216      -4.104  15.812   6.455  1.00  0.00      A    N
ATOM   3154  HN  ALA A 216      -3.736  16.620   6.002  1.00  0.00      A    H
ATOM   3155  CA  ALA A 216      -3.105  14.958   6.958  1.00  0.00      A    C
ATOM   3156  HA  ALA A 216      -2.204  15.486   6.682  1.00  0.00      A    H
ATOM   3157  CB  ALA A 216      -3.096  14.790   8.464  1.00  0.00      A    C
ATOM   3158  HB1 ALA A 216      -4.037  14.340   8.848  1.00  0.00      A    H
ATOM   3159  HB2 ALA A 216      -2.203  14.232   8.818  1.00  0.00      A    H
ATOM   3160  HB3 ALA A 216      -2.987  15.759   8.997  1.00  0.00      A    H
ATOM   3161  C   ALA A 216      -2.813  13.646   6.177  1.00  0.00      A    C
ATOM   3162  O   ALA A 216      -2.340  12.673   6.714  1.00  0.00      A    O
ATOM   3163  N   ILE A 217      -2.981  13.730   4.830  1.00  0.00      A    N
ATOM   3164  HN  ILE A 217      -3.318  14.590   4.456  1.00  0.00      A    H
ATOM   3165  CA  ILE A 217      -2.816  12.621   3.886  1.00  0.00      A    C
ATOM   3166  HA  ILE A 217      -3.488  11.835   4.196  1.00  0.00      A    H
ATOM   3167  CB  ILE A 217      -3.229  13.096   2.516  1.00  0.00      A    C
ATOM   3168  HB  ILE A 217      -4.272  13.469   2.599  1.00  0.00      A    H
ATOM   3169  CG2 ILE A 217      -2.421  14.350   2.135  1.00  0.00      A    C
ATOM   3170 HG21 ILE A 217      -1.389  14.140   1.781  1.00  0.00      A    H
ATOM   3171 HG22 ILE A 217      -2.847  14.862   1.246  1.00  0.00      A    H
ATOM   3172 HG23 ILE A 217      -2.260  15.158   2.881  1.00  0.00      A    H
ATOM   3173  CG1 ILE A 217      -3.242  12.012   1.333  1.00  0.00      A    C
ATOM   3174 HG11 ILE A 217      -3.401  12.519   0.357  1.00  0.00      A    H
ATOM   3175 HG12 ILE A 217      -2.261  11.510   1.192  1.00  0.00      A    H
ATOM   3176  CD  ILE A 217      -4.353  11.002   1.591  1.00  0.00      A    C
ATOM   3177  HD1 ILE A 217      -4.053  10.363   2.449  1.00  0.00      A    H
ATOM   3178  HD2 ILE A 217      -5.337  11.514   1.655  1.00  0.00      A    H
ATOM   3179  HD3 ILE A 217      -4.467  10.405   0.661  1.00  0.00      A    H
ATOM   3180  C   ILE A 217      -1.406  12.044   3.961  1.00  0.00      A    C
ATOM   3181  O   ILE A 217      -1.183  10.835   3.883  1.00  0.00      A    O
ATOM   3182  N   ASN A 218      -0.354  12.857   4.122  1.00  0.00      A    N
ATOM   3183  HN  ASN A 218      -0.515  13.839   4.059  1.00  0.00      A    H
ATOM   3184  CA  ASN A 218       1.022  12.553   4.164  1.00  0.00      A    C
ATOM   3185  HA  ASN A 218       1.185  11.741   3.471  1.00  0.00      A    H
ATOM   3186  CB  ASN A 218       1.957  13.746   3.750  1.00  0.00      A    C
ATOM   3187  HB1 ASN A 218       1.926  14.566   4.498  1.00  0.00      A    H
ATOM   3188  HB2 ASN A 218       3.005  13.378   3.722  1.00  0.00      A    H
ATOM   3189  CG  ASN A 218       1.710  14.435   2.382  1.00  0.00      A    C
ATOM   3190  OD1 ASN A 218       0.899  14.071   1.554  1.00  0.00      A    O
ATOM   3191  ND2 ASN A 218       2.432  15.568   2.179  1.00  0.00      A    N
ATOM   3192 HD21 ASN A 218       2.413  15.934   1.248  1.00  0.00      A    H
ATOM   3193 HD22 ASN A 218       2.884  16.089   2.903  1.00  0.00      A    H
ATOM   3194  C   ASN A 218       1.507  12.143   5.487  1.00  0.00      A    C
ATOM   3195  O   ASN A 218       2.601  11.585   5.658  1.00  0.00      A    O
ATOM   3196  N   ALA A 219       0.766  12.363   6.529  1.00  0.00      A    N
ATOM   3197  HN  ALA A 219      -0.186  12.570   6.318  1.00  0.00      A    H
ATOM   3198  CA  ALA A 219       1.285  12.440   7.895  1.00  0.00      A    C
ATOM   3199  HA  ALA A 219       2.296  12.819   7.889  1.00  0.00      A    H
ATOM   3200  CB  ALA A 219       0.351  13.210   8.715  1.00  0.00      A    C
ATOM   3201  HB1 ALA A 219      -0.711  12.890   8.652  1.00  0.00      A    H
ATOM   3202  HB2 ALA A 219       0.520  13.175   9.812  1.00  0.00      A    H
ATOM   3203  HB3 ALA A 219       0.341  14.281   8.419  1.00  0.00      A    H
ATOM   3204  C   ALA A 219       1.362  11.053   8.437  1.00  0.00      A    C
ATOM   3205  O   ALA A 219       2.354  10.746   9.102  1.00  0.00      A    O
ATOM   3206  N   MET A 220       0.364  10.190   8.206  1.00  0.00      A    N
ATOM   3207  HN  MET A 220      -0.568  10.354   7.893  1.00  0.00      A    H
ATOM   3208  CA  MET A 220       0.372   8.774   8.585  1.00  0.00      A    C
ATOM   3209  HA  MET A 220       1.390   8.486   8.802  1.00  0.00      A    H
ATOM   3210  CB  MET A 220      -0.613   8.337   9.682  1.00  0.00      A    C
ATOM   3211  HB1 MET A 220      -1.600   8.664   9.289  1.00  0.00      A    H
ATOM   3212  HB2 MET A 220      -0.635   7.236   9.826  1.00  0.00      A    H
ATOM   3213  CG  MET A 220      -0.386   9.010  11.046  1.00  0.00      A    C
ATOM   3214  HG1 MET A 220       0.692   8.824  11.240  1.00  0.00      A    H
ATOM   3215  HG2 MET A 220      -0.492  10.103  10.877  1.00  0.00      A    H
ATOM   3216  SD  MET A 220      -1.318   8.421  12.451  1.00  0.00      A    S
ATOM   3217  CE  MET A 220      -0.512   9.412  13.618  1.00  0.00      A    C
ATOM   3218  HE1 MET A 220       0.586   9.273  13.716  1.00  0.00      A    H
ATOM   3219  HE2 MET A 220      -0.619  10.518  13.615  1.00  0.00      A    H
ATOM   3220  HE3 MET A 220      -0.924   9.151  14.616  1.00  0.00      A    H
ATOM   3221  C   MET A 220       0.150   7.831   7.402  1.00  0.00      A    C
ATOM   3222  O   MET A 220      -0.740   6.980   7.465  1.00  0.00      A    O
ATOM   3223  N   ALA A 221       0.958   7.884   6.319  1.00  0.00      A    N
ATOM   3224  HN  ALA A 221       1.858   8.313   6.349  1.00  0.00      A    H
ATOM   3225  CA  ALA A 221       0.988   7.005   5.180  1.00  0.00      A    C
ATOM   3226  HA  ALA A 221       0.031   6.504   5.189  1.00  0.00      A    H
ATOM   3227  CB  ALA A 221       0.995   7.869   3.916  1.00  0.00      A    C
ATOM   3228  HB1 ALA A 221       0.114   8.538   3.817  1.00  0.00      A    H
ATOM   3229  HB2 ALA A 221       1.849   8.578   3.856  1.00  0.00      A    H
ATOM   3230  HB3 ALA A 221       0.971   7.241   3.000  1.00  0.00      A    H
ATOM   3231  C   ALA A 221       2.141   5.946   5.213  1.00  0.00      A    C
ATOM   3232  O   ALA A 221       3.312   6.101   5.316  1.00  0.00      A    O
ATOM   3233  N   SER A 222       1.732   4.671   5.124  1.00  0.00      A    N
ATOM   3234  HN  SER A 222       0.765   4.430   5.107  1.00  0.00      A    H
ATOM   3235  CA  SER A 222       2.622   3.518   5.030  1.00  0.00      A    C
ATOM   3236  HA  SER A 222       3.556   3.967   4.727  1.00  0.00      A    H
ATOM   3237  CB  SER A 222       2.948   2.776   6.390  1.00  0.00      A    C
ATOM   3238  HB1 SER A 222       3.771   2.055   6.197  1.00  0.00      A    H
ATOM   3239  HB2 SER A 222       3.278   3.619   7.034  1.00  0.00      A    H
ATOM   3240  OG  SER A 222       1.815   2.169   7.002  1.00  0.00      A    O
ATOM   3241  HG1 SER A 222       2.111   1.978   7.894  1.00  0.00      A    H
ATOM   3242  C   SER A 222       2.127   2.519   4.045  1.00  0.00      A    C
ATOM   3243  O   SER A 222       0.995   2.587   3.666  1.00  0.00      A    O
ATOM   3244  N   TYR A 223       2.846   1.498   3.611  1.00  0.00      A    N
ATOM   3245  HN  TYR A 223       3.798   1.459   3.904  1.00  0.00      A    H
ATOM   3246  CA  TYR A 223       2.323   0.612   2.538  1.00  0.00      A    C
ATOM   3247  HA  TYR A 223       1.255   0.501   2.652  1.00  0.00      A    H
ATOM   3248  CB  TYR A 223       2.578   1.256   1.085  1.00  0.00      A    C
ATOM   3249  HB1 TYR A 223       2.052   0.559   0.398  1.00  0.00      A    H
ATOM   3250  HB2 TYR A 223       2.007   2.207   1.032  1.00  0.00      A    H
ATOM   3251  CG  TYR A 223       3.994   1.403   0.708  1.00  0.00      A    C
ATOM   3252  CD1 TYR A 223       4.928   0.389   0.490  1.00  0.00      A    C
ATOM   3253  HD1 TYR A 223       4.660  -0.657   0.529  1.00  0.00      A    H
ATOM   3254  CE1 TYR A 223       6.276   0.784   0.270  1.00  0.00      A    C
ATOM   3255  HE1 TYR A 223       7.015   0.002   0.180  1.00  0.00      A    H
ATOM   3256  CZ  TYR A 223       6.670   2.115   0.069  1.00  0.00      A    C
ATOM   3257  OH  TYR A 223       7.966   2.533  -0.257  1.00  0.00      A    O
ATOM   3258  HH  TYR A 223       8.595   2.121   0.339  1.00  0.00      A    H
ATOM   3259  CD2 TYR A 223       4.406   2.690   0.514  1.00  0.00      A    C
ATOM   3260  HD2 TYR A 223       3.712   3.517   0.491  1.00  0.00      A    H
ATOM   3261  CE2 TYR A 223       5.691   3.106   0.047  1.00  0.00      A    C
ATOM   3262  HE2 TYR A 223       5.929   4.131  -0.197  1.00  0.00      A    H
ATOM   3263  C   TYR A 223       2.961  -0.748   2.660  1.00  0.00      A    C
ATOM   3264  O   TYR A 223       4.099  -0.918   3.222  1.00  0.00      A    O
ATOM   3265  N   PRO A 224       2.201  -1.795   2.336  1.00  0.00      A    N
ATOM   3266  CD  PRO A 224       0.858  -1.770   1.777  1.00  0.00      A    C
ATOM   3267  HD1 PRO A 224       0.721  -1.143   0.871  1.00  0.00      A    H
ATOM   3268  HD2 PRO A 224       0.233  -1.352   2.595  1.00  0.00      A    H
ATOM   3269  CA  PRO A 224       2.707  -3.076   2.409  1.00  0.00      A    C
ATOM   3270  HA  PRO A 224       3.435  -3.172   3.202  1.00  0.00      A    H
ATOM   3271  CB  PRO A 224       1.443  -3.991   2.460  1.00  0.00      A    C
ATOM   3272  HB1 PRO A 224       1.581  -5.018   2.059  1.00  0.00      A    H
ATOM   3273  HB2 PRO A 224       1.064  -4.125   3.496  1.00  0.00      A    H
ATOM   3274  CG  PRO A 224       0.448  -3.204   1.606  1.00  0.00      A    C
ATOM   3275  HG1 PRO A 224       0.596  -3.491   0.543  1.00  0.00      A    H
ATOM   3276  HG2 PRO A 224      -0.571  -3.368   2.019  1.00  0.00      A    H
ATOM   3277  C   PRO A 224       3.482  -3.344   1.059  1.00  0.00      A    C
ATOM   3278  O   PRO A 224       3.177  -2.737   0.030  1.00  0.00      A    O
ATOM   3279  N   THR A 225       4.408  -4.305   0.875  1.00  0.00      A    N
ATOM   3280  HN  THR A 225       4.564  -4.888   1.668  1.00  0.00      A    H
ATOM   3281  CA  THR A 225       5.009  -4.700  -0.456  1.00  0.00      A    C
ATOM   3282  HA  THR A 225       4.535  -4.183  -1.277  1.00  0.00      A    H
ATOM   3283  CB  THR A 225       6.491  -4.306  -0.512  1.00  0.00      A    C
ATOM   3284  HB  THR A 225       6.854  -4.415  -1.557  1.00  0.00      A    H
ATOM   3285  OG1 THR A 225       7.287  -4.994   0.427  1.00  0.00      A    O
ATOM   3286  HG1 THR A 225       8.159  -4.675   0.182  1.00  0.00      A    H
ATOM   3287  CG2 THR A 225       6.634  -2.818  -0.131  1.00  0.00      A    C
ATOM   3288 HG21 THR A 225       7.675  -2.505  -0.361  1.00  0.00      A    H
ATOM   3289 HG22 THR A 225       5.863  -2.260  -0.704  1.00  0.00      A    H
ATOM   3290 HG23 THR A 225       6.636  -2.668   0.970  1.00  0.00      A    H
ATOM   3291  C   THR A 225       4.985  -6.222  -0.757  1.00  0.00      A    C
ATOM   3292  O   THR A 225       4.881  -7.107   0.100  1.00  0.00      A    O
ATOM   3293  N   LYS A 226       5.038  -6.553  -2.044  1.00  0.00      A    N
ATOM   3294  HN  LYS A 226       5.246  -5.870  -2.739  1.00  0.00      A    H
ATOM   3295  CA  LYS A 226       5.063  -7.992  -2.362  1.00  0.00      A    C
ATOM   3296  HA  LYS A 226       5.631  -8.581  -1.657  1.00  0.00      A    H
ATOM   3297  CB  LYS A 226       3.650  -8.614  -2.662  1.00  0.00      A    C
ATOM   3298  HB1 LYS A 226       2.951  -8.274  -1.868  1.00  0.00      A    H
ATOM   3299  HB2 LYS A 226       3.231  -8.209  -3.608  1.00  0.00      A    H
ATOM   3300  CG  LYS A 226       3.704 -10.182  -2.642  1.00  0.00      A    C
ATOM   3301  HG1 LYS A 226       4.536 -10.517  -3.298  1.00  0.00      A    H
ATOM   3302  HG2 LYS A 226       3.852 -10.586  -1.618  1.00  0.00      A    H
ATOM   3303  CD  LYS A 226       2.416 -10.856  -3.274  1.00  0.00      A    C
ATOM   3304  HD1 LYS A 226       1.494 -10.708  -2.672  1.00  0.00      A    H
ATOM   3305  HD2 LYS A 226       2.211 -10.463  -4.292  1.00  0.00      A    H
ATOM   3306  CE  LYS A 226       2.614 -12.355  -3.386  1.00  0.00      A    C
ATOM   3307  HE1 LYS A 226       1.768 -12.785  -3.963  1.00  0.00      A    H
ATOM   3308  HE2 LYS A 226       3.523 -12.499  -4.008  1.00  0.00      A    H
ATOM   3309  NZ  LYS A 226       2.732 -12.877  -2.033  1.00  0.00      A    N
ATOM   3310  HZ1 LYS A 226       3.689 -13.137  -1.720  1.00  0.00      A    H
ATOM   3311  HZ2 LYS A 226       2.345 -12.191  -1.354  1.00  0.00      A    H
ATOM   3312  HZ3 LYS A 226       2.081 -13.685  -1.959  1.00  0.00      A    H
ATOM   3313  C   LYS A 226       5.928  -8.054  -3.601  1.00  0.00      A    C
ATOM   3314  O   LYS A 226       5.847  -7.084  -4.422  1.00  0.00      A    O
ATOM   3315  N   SER A 227       6.790  -9.092  -3.873  1.00  0.00      A    N
ATOM   3316  HN  SER A 227       6.847  -9.884  -3.270  1.00  0.00      A    H
ATOM   3317  CA  SER A 227       7.601  -9.174  -5.072  1.00  0.00      A    C
ATOM   3318  HA  SER A 227       7.951  -8.195  -5.365  1.00  0.00      A    H
ATOM   3319  CB  SER A 227       8.926  -9.931  -4.648  1.00  0.00      A    C
ATOM   3320  HB1 SER A 227       9.344  -9.318  -3.822  1.00  0.00      A    H
ATOM   3321  HB2 SER A 227       8.683 -11.005  -4.501  1.00  0.00      A    H
ATOM   3322  OG  SER A 227       9.824  -9.839  -5.753  1.00  0.00      A    O
ATOM   3323  HG1 SER A 227      10.680 -10.096  -5.401  1.00  0.00      A    H
ATOM   3324  C   SER A 227       6.871  -9.878  -6.292  1.00  0.00      A    C
ATOM   3325  OT1 SER A 227       6.508 -11.038  -6.172  1.00  0.00      A    O
ATOM   3326  OT2 SER A 227       6.690  -9.160  -7.318  1.00  0.00      A    O
END
