# Supplementary material for: Sequence comparison, molecular modeling, and network analysis predict structural diversity in cysteine proteases from the Cape sundew, Drosera capensis
Source: Comput Struct Biotechnol J. 2016 Jun 14;14:271–82. doi: 10.1016/j.csbj.2016.05.003 (PMC4949590; doi:10.1016/j.csbj.2016.05.003)
Supplement: Supplementary file 4 [file mmc4.zip › Rosetta_mature/DCAP_7614_mature_m1.pdb]

CRYST1   56.149   66.168   63.717  90.00  90.00  90.00 P 1           1
ATOM      1  N   ALA A   1       7.302  -8.230 -33.873  1.00  0.00      A    N
ATOM      2  HT1 ALA A   1       7.777  -7.305 -33.875  1.00  0.00      A    H
ATOM      3  HT2 ALA A   1       7.418  -8.774 -34.752  1.00  0.00      A    H
ATOM      4  HT3 ALA A   1       7.873  -8.688 -33.134  1.00  0.00      A    H
ATOM      5  CA  ALA A   1       5.850  -8.190 -33.617  1.00  0.00      A    C
ATOM      6  HA  ALA A   1       5.570  -9.193 -33.903  1.00  0.00      A    H
ATOM      7  CB  ALA A   1       5.604  -7.914 -32.075  1.00  0.00      A    C
ATOM      8  HB1 ALA A   1       6.083  -8.689 -31.439  1.00  0.00      A    H
ATOM      9  HB2 ALA A   1       5.876  -6.894 -31.730  1.00  0.00      A    H
ATOM     10  HB3 ALA A   1       4.523  -7.887 -31.824  1.00  0.00      A    H
ATOM     11  C   ALA A   1       5.078  -7.244 -34.660  1.00  0.00      A    C
ATOM     12  O   ALA A   1       5.670  -6.605 -35.501  1.00  0.00      A    O
ATOM     13  N   PRO A   2       3.739  -7.237 -34.618  1.00  0.00      A    N
ATOM     14  CD  PRO A   2       2.922  -8.243 -33.925  1.00  0.00      A    C
ATOM     15  HD1 PRO A   2       2.786  -8.080 -32.835  1.00  0.00      A    H
ATOM     16  HD2 PRO A   2       3.253  -9.297 -34.044  1.00  0.00      A    H
ATOM     17  CA  PRO A   2       2.855  -6.264 -35.222  1.00  0.00      A    C
ATOM     18  HA  PRO A   2       3.175  -6.111 -36.242  1.00  0.00      A    H
ATOM     19  CB  PRO A   2       1.427  -6.738 -35.147  1.00  0.00      A    C
ATOM     20  HB1 PRO A   2       0.829  -6.201 -34.380  1.00  0.00      A    H
ATOM     21  HB2 PRO A   2       0.886  -6.685 -36.116  1.00  0.00      A    H
ATOM     22  CG  PRO A   2       1.597  -8.186 -34.743  1.00  0.00      A    C
ATOM     23  HG1 PRO A   2       0.772  -8.672 -34.179  1.00  0.00      A    H
ATOM     24  HG2 PRO A   2       1.792  -8.804 -35.645  1.00  0.00      A    H
ATOM     25  C   PRO A   2       2.964  -5.006 -34.453  1.00  0.00      A    C
ATOM     26  O   PRO A   2       3.439  -4.902 -33.308  1.00  0.00      A    O
ATOM     27  N   ALA A   3       2.466  -3.909 -35.113  1.00  0.00      A    N
ATOM     28  HN  ALA A   3       1.937  -4.106 -35.934  1.00  0.00      A    H
ATOM     29  CA  ALA A   3       2.514  -2.472 -34.689  1.00  0.00      A    C
ATOM     30  HA  ALA A   3       3.424  -2.349 -34.120  1.00  0.00      A    H
ATOM     31  CB  ALA A   3       2.344  -1.492 -35.870  1.00  0.00      A    C
ATOM     32  HB1 ALA A   3       2.949  -1.763 -36.761  1.00  0.00      A    H
ATOM     33  HB2 ALA A   3       1.338  -1.420 -36.337  1.00  0.00      A    H
ATOM     34  HB3 ALA A   3       2.559  -0.437 -35.597  1.00  0.00      A    H
ATOM     35  C   ALA A   3       1.429  -2.182 -33.722  1.00  0.00      A    C
ATOM     36  O   ALA A   3       1.605  -1.357 -32.862  1.00  0.00      A    O
ATOM     37  N   SER A   4       0.349  -2.892 -33.871  1.00  0.00      A    N
ATOM     38  HN  SER A   4       0.374  -3.613 -34.559  1.00  0.00      A    H
ATOM     39  CA  SER A   4      -0.823  -2.761 -33.022  1.00  0.00      A    C
ATOM     40  HA  SER A   4      -0.507  -2.270 -32.114  1.00  0.00      A    H
ATOM     41  CB  SER A   4      -1.903  -1.975 -33.755  1.00  0.00      A    C
ATOM     42  HB1 SER A   4      -1.433  -0.981 -33.914  1.00  0.00      A    H
ATOM     43  HB2 SER A   4      -2.097  -2.496 -34.717  1.00  0.00      A    H
ATOM     44  OG  SER A   4      -3.003  -1.782 -32.909  1.00  0.00      A    O
ATOM     45  HG1 SER A   4      -3.758  -1.713 -33.497  1.00  0.00      A    H
ATOM     46  C   SER A   4      -1.256  -4.183 -32.756  1.00  0.00      A    C
ATOM     47  O   SER A   4      -1.586  -4.871 -33.637  1.00  0.00      A    O
ATOM     48  N   VAL A   5      -1.083  -4.619 -31.470  1.00  0.00      A    N
ATOM     49  HN  VAL A   5      -0.598  -4.000 -30.857  1.00  0.00      A    H
ATOM     50  CA  VAL A   5      -1.758  -5.849 -30.966  1.00  0.00      A    C
ATOM     51  HA  VAL A   5      -2.320  -6.376 -31.723  1.00  0.00      A    H
ATOM     52  CB  VAL A   5      -0.834  -6.966 -30.413  1.00  0.00      A    C
ATOM     53  HB  VAL A   5      -0.069  -6.466 -29.782  1.00  0.00      A    H
ATOM     54  CG1 VAL A   5      -1.555  -7.928 -29.468  1.00  0.00      A    C
ATOM     55 HG11 VAL A   5      -0.847  -8.715 -29.131  1.00  0.00      A    H
ATOM     56 HG12 VAL A   5      -1.880  -7.339 -28.584  1.00  0.00      A    H
ATOM     57 HG13 VAL A   5      -2.521  -8.357 -29.813  1.00  0.00      A    H
ATOM     58  CG2 VAL A   5      -0.069  -7.589 -31.591  1.00  0.00      A    C
ATOM     59 HG21 VAL A   5      -0.775  -8.000 -32.344  1.00  0.00      A    H
ATOM     60 HG22 VAL A   5       0.562  -6.867 -32.152  1.00  0.00      A    H
ATOM     61 HG23 VAL A   5       0.689  -8.321 -31.239  1.00  0.00      A    H
ATOM     62  C   VAL A   5      -2.859  -5.415 -29.996  1.00  0.00      A    C
ATOM     63  O   VAL A   5      -2.680  -4.557 -29.150  1.00  0.00      A    O
ATOM     64  N   ASP A   6      -4.033  -6.033 -30.126  1.00  0.00      A    N
ATOM     65  HN  ASP A   6      -4.176  -6.623 -30.917  1.00  0.00      A    H
ATOM     66  CA  ASP A   6      -5.132  -5.789 -29.291  1.00  0.00      A    C
ATOM     67  HA  ASP A   6      -4.884  -5.305 -28.358  1.00  0.00      A    H
ATOM     68  CB  ASP A   6      -6.162  -4.838 -29.999  1.00  0.00      A    C
ATOM     69  HB1 ASP A   6      -5.654  -4.049 -30.593  1.00  0.00      A    H
ATOM     70  HB2 ASP A   6      -6.746  -5.437 -30.730  1.00  0.00      A    H
ATOM     71  CG  ASP A   6      -7.106  -4.322 -28.968  1.00  0.00      A    C
ATOM     72  OD1 ASP A   6      -8.223  -4.877 -28.812  1.00  0.00      A    O
ATOM     73  OD2 ASP A   6      -6.923  -3.212 -28.376  1.00  0.00      A    O
ATOM     74  C   ASP A   6      -5.768  -7.127 -28.865  1.00  0.00      A    C
ATOM     75  O   ASP A   6      -6.025  -8.000 -29.762  1.00  0.00      A    O
ATOM     76  N   TRP A   7      -5.983  -7.361 -27.488  1.00  0.00      A    N
ATOM     77  HN  TRP A   7      -5.741  -6.655 -26.827  1.00  0.00      A    H
ATOM     78  CA  TRP A   7      -6.704  -8.489 -26.943  1.00  0.00      A    C
ATOM     79  HA  TRP A   7      -6.831  -9.169 -27.772  1.00  0.00      A    H
ATOM     80  CB  TRP A   7      -6.032  -9.265 -25.801  1.00  0.00      A    C
ATOM     81  HB1 TRP A   7      -5.810  -8.602 -24.937  1.00  0.00      A    H
ATOM     82  HB2 TRP A   7      -6.707 -10.053 -25.404  1.00  0.00      A    H
ATOM     83  CG  TRP A   7      -4.790  -9.899 -26.347  1.00  0.00      A    C
ATOM     84  CD1 TRP A   7      -3.521  -9.651 -25.950  1.00  0.00      A    C
ATOM     85  HD1 TRP A   7      -3.306  -8.869 -25.237  1.00  0.00      A    H
ATOM     86  NE1 TRP A   7      -2.643 -10.437 -26.608  1.00  0.00      A    N
ATOM     87  HE1 TRP A   7      -1.679 -10.305 -26.680  1.00  0.00      A    H
ATOM     88  CE2 TRP A   7      -3.389 -11.268 -27.479  1.00  0.00      A    C
ATOM     89  CD2 TRP A   7      -4.772 -10.969 -27.317  1.00  0.00      A    C
ATOM     90  CE3 TRP A   7      -5.731 -11.643 -28.092  1.00  0.00      A    C
ATOM     91  HE3 TRP A   7      -6.773 -11.403 -27.941  1.00  0.00      A    H
ATOM     92  CZ3 TRP A   7      -5.275 -12.671 -28.970  1.00  0.00      A    C
ATOM     93  HZ3 TRP A   7      -5.997 -13.227 -29.549  1.00  0.00      A    H
ATOM     94  CZ2 TRP A   7      -2.995 -12.184 -28.365  1.00  0.00      A    C
ATOM     95  HZ2 TRP A   7      -1.937 -12.374 -28.467  1.00  0.00      A    H
ATOM     96  CH2 TRP A   7      -3.918 -12.947 -29.053  1.00  0.00      A    C
ATOM     97  HH2 TRP A   7      -3.568 -13.775 -29.651  1.00  0.00      A    H
ATOM     98  C   TRP A   7      -8.099  -8.077 -26.432  1.00  0.00      A    C
ATOM     99  O   TRP A   7      -8.951  -8.818 -25.991  1.00  0.00      A    O
ATOM    100  N   VAL A   8      -8.400  -6.786 -26.533  1.00  0.00      A    N
ATOM    101  HN  VAL A   8      -7.872  -6.129 -27.065  1.00  0.00      A    H
ATOM    102  CA  VAL A   8      -9.669  -6.243 -25.948  1.00  0.00      A    C
ATOM    103  HA  VAL A   8      -9.926  -6.866 -25.104  1.00  0.00      A    H
ATOM    104  CB  VAL A   8      -9.593  -4.814 -25.434  1.00  0.00      A    C
ATOM    105  HB  VAL A   8      -9.388  -4.090 -26.252  1.00  0.00      A    H
ATOM    106  CG1 VAL A   8     -10.812  -4.376 -24.548  1.00  0.00      A    C
ATOM    107 HG11 VAL A   8     -11.709  -4.505 -25.191  1.00  0.00      A    H
ATOM    108 HG12 VAL A   8     -10.792  -5.011 -23.637  1.00  0.00      A    H
ATOM    109 HG13 VAL A   8     -10.644  -3.302 -24.318  1.00  0.00      A    H
ATOM    110  CG2 VAL A   8      -8.365  -4.607 -24.540  1.00  0.00      A    C
ATOM    111 HG21 VAL A   8      -8.290  -3.571 -24.145  1.00  0.00      A    H
ATOM    112 HG22 VAL A   8      -8.365  -5.397 -23.760  1.00  0.00      A    H
ATOM    113 HG23 VAL A   8      -7.451  -4.744 -25.157  1.00  0.00      A    H
ATOM    114  C   VAL A   8     -10.937  -6.587 -26.723  1.00  0.00      A    C
ATOM    115  O   VAL A   8     -11.760  -7.407 -26.284  1.00  0.00      A    O
ATOM    116  N   ALA A   9     -11.096  -5.946 -27.934  1.00  0.00      A    N
ATOM    117  HN  ALA A   9     -10.480  -5.227 -28.246  1.00  0.00      A    H
ATOM    118  CA  ALA A   9     -12.202  -6.118 -28.832  1.00  0.00      A    C
ATOM    119  HA  ALA A   9     -13.105  -5.999 -28.251  1.00  0.00      A    H
ATOM    120  CB  ALA A   9     -12.034  -5.092 -29.969  1.00  0.00      A    C
ATOM    121  HB1 ALA A   9     -11.699  -4.070 -29.689  1.00  0.00      A    H
ATOM    122  HB2 ALA A   9     -11.239  -5.459 -30.653  1.00  0.00      A    H
ATOM    123  HB3 ALA A   9     -12.984  -5.084 -30.545  1.00  0.00      A    H
ATOM    124  C   ALA A   9     -12.430  -7.522 -29.341  1.00  0.00      A    C
ATOM    125  O   ALA A   9     -13.531  -7.897 -29.746  1.00  0.00      A    O
ATOM    126  N   LYS A  10     -11.429  -8.428 -29.232  1.00  0.00      A    N
ATOM    127  HN  LYS A  10     -10.569  -8.181 -28.791  1.00  0.00      A    H
ATOM    128  CA  LYS A  10     -11.518  -9.822 -29.408  1.00  0.00      A    C
ATOM    129  HA  LYS A  10     -12.030 -10.037 -30.334  1.00  0.00      A    H
ATOM    130  CB  LYS A  10     -10.133 -10.443 -29.608  1.00  0.00      A    C
ATOM    131  HB1 LYS A  10      -9.481 -10.006 -28.821  1.00  0.00      A    H
ATOM    132  HB2 LYS A  10     -10.141 -11.538 -29.422  1.00  0.00      A    H
ATOM    133  CG  LYS A  10      -9.423 -10.150 -30.974  1.00  0.00      A    C
ATOM    134  HG1 LYS A  10     -10.153 -10.335 -31.790  1.00  0.00      A    H
ATOM    135  HG2 LYS A  10      -9.127  -9.080 -31.016  1.00  0.00      A    H
ATOM    136  CD  LYS A  10      -8.226 -11.023 -31.249  1.00  0.00      A    C
ATOM    137  HD1 LYS A  10      -7.435 -10.869 -30.484  1.00  0.00      A    H
ATOM    138  HD2 LYS A  10      -8.579 -12.041 -30.981  1.00  0.00      A    H
ATOM    139  CE  LYS A  10      -7.514 -10.959 -32.518  1.00  0.00      A    C
ATOM    140  HE1 LYS A  10      -7.135  -9.951 -32.793  1.00  0.00      A    H
ATOM    141  HE2 LYS A  10      -6.686 -11.697 -32.463  1.00  0.00      A    H
ATOM    142  NZ  LYS A  10      -8.428 -11.346 -33.585  1.00  0.00      A    N
ATOM    143  HZ1 LYS A  10      -9.047 -10.582 -33.926  1.00  0.00      A    H
ATOM    144  HZ2 LYS A  10      -7.838 -11.503 -34.426  1.00  0.00      A    H
ATOM    145  HZ3 LYS A  10      -8.968 -12.217 -33.409  1.00  0.00      A    H
ATOM    146  C   LYS A  10     -12.238 -10.504 -28.288  1.00  0.00      A    C
ATOM    147  O   LYS A  10     -13.070 -11.332 -28.559  1.00  0.00      A    O
ATOM    148  N   GLY A  11     -11.910 -10.202 -27.000  1.00  0.00      A    N
ATOM    149  HN  GLY A  11     -11.380  -9.409 -26.708  1.00  0.00      A    H
ATOM    150  CA  GLY A  11     -12.343 -10.976 -25.832  1.00  0.00      A    C
ATOM    151  HA1 GLY A  11     -12.635 -10.206 -25.133  1.00  0.00      A    H
ATOM    152  HA2 GLY A  11     -13.263 -11.532 -25.933  1.00  0.00      A    H
ATOM    153  C   GLY A  11     -11.201 -11.843 -25.342  1.00  0.00      A    C
ATOM    154  O   GLY A  11     -11.021 -12.946 -25.808  1.00  0.00      A    O
ATOM    155  N   ALA A  12     -10.495 -11.324 -24.260  1.00  0.00      A    N
ATOM    156  HN  ALA A  12     -10.655 -10.396 -23.932  1.00  0.00      A    H
ATOM    157  CA  ALA A  12      -9.665 -12.128 -23.418  1.00  0.00      A    C
ATOM    158  HA  ALA A  12      -9.964 -13.158 -23.538  1.00  0.00      A    H
ATOM    159  CB  ALA A  12      -8.194 -11.925 -23.652  1.00  0.00      A    C
ATOM    160  HB1 ALA A  12      -7.978 -10.836 -23.652  1.00  0.00      A    H
ATOM    161  HB2 ALA A  12      -7.448 -12.435 -23.006  1.00  0.00      A    H
ATOM    162  HB3 ALA A  12      -7.918 -12.219 -24.687  1.00  0.00      A    H
ATOM    163  C   ALA A  12      -9.933 -11.861 -21.935  1.00  0.00      A    C
ATOM    164  O   ALA A  12     -10.683 -12.641 -21.318  1.00  0.00      A    O
ATOM    165  N   VAL A  13      -9.336 -10.819 -21.434  1.00  0.00      A    N
ATOM    166  HN  VAL A  13      -8.887 -10.156 -22.028  1.00  0.00      A    H
ATOM    167  CA  VAL A  13      -9.215 -10.419 -20.003  1.00  0.00      A    C
ATOM    168  HA  VAL A  13      -8.972 -11.304 -19.433  1.00  0.00      A    H
ATOM    169  CB  VAL A  13      -8.137  -9.405 -19.735  1.00  0.00      A    C
ATOM    170  HB  VAL A  13      -8.283  -8.394 -20.172  1.00  0.00      A    H
ATOM    171  CG1 VAL A  13      -7.939  -9.373 -18.261  1.00  0.00      A    C
ATOM    172 HG11 VAL A  13      -7.101  -8.702 -17.973  1.00  0.00      A    H
ATOM    173 HG12 VAL A  13      -8.838  -8.926 -17.786  1.00  0.00      A    H
ATOM    174 HG13 VAL A  13      -7.764 -10.398 -17.869  1.00  0.00      A    H
ATOM    175  CG2 VAL A  13      -6.823  -9.993 -20.316  1.00  0.00      A    C
ATOM    176 HG21 VAL A  13      -6.914 -10.133 -21.414  1.00  0.00      A    H
ATOM    177 HG22 VAL A  13      -6.067  -9.208 -20.099  1.00  0.00      A    H
ATOM    178 HG23 VAL A  13      -6.500 -10.950 -19.855  1.00  0.00      A    H
ATOM    179  C   VAL A  13     -10.537  -9.820 -19.513  1.00  0.00      A    C
ATOM    180  O   VAL A  13     -11.005  -8.732 -19.876  1.00  0.00      A    O
ATOM    181  N   THR A  14     -11.201 -10.591 -18.652  1.00  0.00      A    N
ATOM    182  HN  THR A  14     -10.712 -11.319 -18.178  1.00  0.00      A    H
ATOM    183  CA  THR A  14     -12.543 -10.450 -18.122  1.00  0.00      A    C
ATOM    184  HA  THR A  14     -13.144 -10.594 -19.008  1.00  0.00      A    H
ATOM    185  CB  THR A  14     -12.716 -11.641 -17.146  1.00  0.00      A    C
ATOM    186  HB  THR A  14     -13.669 -11.542 -16.583  1.00  0.00      A    H
ATOM    187  OG1 THR A  14     -11.581 -11.849 -16.362  1.00  0.00      A    O
ATOM    188  HG1 THR A  14     -11.711 -12.693 -15.924  1.00  0.00      A    H
ATOM    189  CG2 THR A  14     -12.906 -12.937 -17.887  1.00  0.00      A    C
ATOM    190 HG21 THR A  14     -13.740 -12.877 -18.618  1.00  0.00      A    H
ATOM    191 HG22 THR A  14     -11.992 -13.233 -18.446  1.00  0.00      A    H
ATOM    192 HG23 THR A  14     -13.173 -13.766 -17.196  1.00  0.00      A    H
ATOM    193  C   THR A  14     -12.881  -9.064 -17.509  1.00  0.00      A    C
ATOM    194  O   THR A  14     -11.999  -8.317 -17.165  1.00  0.00      A    O
ATOM    195  N   PRO A  15     -14.089  -8.666 -17.408  1.00  0.00      A    N
ATOM    196  CD  PRO A  15     -15.120  -9.312 -18.284  1.00  0.00      A    C
ATOM    197  HD1 PRO A  15     -15.346 -10.310 -17.852  1.00  0.00      A    H
ATOM    198  HD2 PRO A  15     -14.667  -9.391 -19.295  1.00  0.00      A    H
ATOM    199  CA  PRO A  15     -14.550  -7.356 -16.762  1.00  0.00      A    C
ATOM    200  HA  PRO A  15     -14.263  -6.446 -17.269  1.00  0.00      A    H
ATOM    201  CB  PRO A  15     -16.039  -7.710 -16.792  1.00  0.00      A    C
ATOM    202  HB1 PRO A  15     -16.289  -8.453 -16.005  1.00  0.00      A    H
ATOM    203  HB2 PRO A  15     -16.609  -6.770 -16.632  1.00  0.00      A    H
ATOM    204  CG  PRO A  15     -16.297  -8.410 -18.148  1.00  0.00      A    C
ATOM    205  HG1 PRO A  15     -17.284  -8.916 -18.211  1.00  0.00      A    H
ATOM    206  HG2 PRO A  15     -16.188  -7.693 -18.990  1.00  0.00      A    H
ATOM    207  C   PRO A  15     -14.224  -7.207 -15.297  1.00  0.00      A    C
ATOM    208  O   PRO A  15     -13.801  -8.213 -14.709  1.00  0.00      A    O
ATOM    209  N   ILE A  16     -14.475  -6.032 -14.661  1.00  0.00      A    N
ATOM    210  HN  ILE A  16     -15.096  -5.355 -15.049  1.00  0.00      A    H
ATOM    211  CA  ILE A  16     -13.986  -5.750 -13.377  1.00  0.00      A    C
ATOM    212  HA  ILE A  16     -12.989  -6.165 -13.358  1.00  0.00      A    H
ATOM    213  CB  ILE A  16     -13.827  -4.246 -13.198  1.00  0.00      A    C
ATOM    214  HB  ILE A  16     -14.827  -3.809 -12.990  1.00  0.00      A    H
ATOM    215  CG2 ILE A  16     -12.983  -3.972 -11.976  1.00  0.00      A    C
ATOM    216 HG21 ILE A  16     -13.436  -4.324 -11.025  1.00  0.00      A    H
ATOM    217 HG22 ILE A  16     -11.986  -4.443 -12.115  1.00  0.00      A    H
ATOM    218 HG23 ILE A  16     -12.827  -2.895 -11.755  1.00  0.00      A    H
ATOM    219  CG1 ILE A  16     -13.154  -3.460 -14.376  1.00  0.00      A    C
ATOM    220 HG11 ILE A  16     -13.747  -3.684 -15.288  1.00  0.00      A    H
ATOM    221 HG12 ILE A  16     -13.298  -2.425 -14.000  1.00  0.00      A    H
ATOM    222  CD  ILE A  16     -11.714  -3.795 -14.739  1.00  0.00      A    C
ATOM    223  HD1 ILE A  16     -11.524  -3.424 -15.769  1.00  0.00      A    H
ATOM    224  HD2 ILE A  16     -11.087  -3.142 -14.094  1.00  0.00      A    H
ATOM    225  HD3 ILE A  16     -11.483  -4.872 -14.592  1.00  0.00      A    H
ATOM    226  C   ILE A  16     -14.711  -6.607 -12.338  1.00  0.00      A    C
ATOM    227  O   ILE A  16     -15.990  -6.709 -12.345  1.00  0.00      A    O
ATOM    228  N   LYS A  17     -13.977  -7.202 -11.340  1.00  0.00      A    N
ATOM    229  HN  LYS A  17     -13.024  -6.918 -11.274  1.00  0.00      A    H
ATOM    230  CA  LYS A  17     -14.330  -8.198 -10.307  1.00  0.00      A    C
ATOM    231  HA  LYS A  17     -15.111  -8.846 -10.677  1.00  0.00      A    H
ATOM    232  CB  LYS A  17     -13.153  -9.109 -10.075  1.00  0.00      A    C
ATOM    233  HB1 LYS A  17     -12.224  -8.528  -9.896  1.00  0.00      A    H
ATOM    234  HB2 LYS A  17     -13.307  -9.711  -9.155  1.00  0.00      A    H
ATOM    235  CG  LYS A  17     -12.969 -10.069 -11.210  1.00  0.00      A    C
ATOM    236  HG1 LYS A  17     -13.659 -10.928 -11.067  1.00  0.00      A    H
ATOM    237  HG2 LYS A  17     -13.321  -9.506 -12.101  1.00  0.00      A    H
ATOM    238  CD  LYS A  17     -11.607 -10.661 -11.371  1.00  0.00      A    C
ATOM    239  HD1 LYS A  17     -10.859  -9.852 -11.227  1.00  0.00      A    H
ATOM    240  HD2 LYS A  17     -11.347 -11.293 -10.495  1.00  0.00      A    H
ATOM    241  CE  LYS A  17     -11.532 -11.454 -12.665  1.00  0.00      A    C
ATOM    242  HE1 LYS A  17     -11.302 -10.769 -13.509  1.00  0.00      A    H
ATOM    243  HE2 LYS A  17     -10.582 -12.015 -12.534  1.00  0.00      A    H
ATOM    244  NZ  LYS A  17     -12.591 -12.444 -13.013  1.00  0.00      A    N
ATOM    245  HZ1 LYS A  17     -13.433 -11.915 -13.316  1.00  0.00      A    H
ATOM    246  HZ2 LYS A  17     -12.346 -13.103 -13.780  1.00  0.00      A    H
ATOM    247  HZ3 LYS A  17     -12.970 -13.088 -12.289  1.00  0.00      A    H
ATOM    248  C   LYS A  17     -14.823  -7.502  -9.038  1.00  0.00      A    C
ATOM    249  O   LYS A  17     -14.421  -6.412  -8.593  1.00  0.00      A    O
ATOM    250  N   HSE A  18     -15.682  -8.261  -8.279  1.00  0.00      A    N
ATOM    251  HN  HSE A  18     -15.833  -9.197  -8.588  1.00  0.00      A    H
ATOM    252  CA  HSE A  18     -16.238  -7.827  -7.110  1.00  0.00      A    C
ATOM    253  HA  HSE A  18     -16.693  -6.856  -7.239  1.00  0.00      A    H
ATOM    254  CB  HSE A  18     -17.373  -8.810  -6.707  1.00  0.00      A    C
ATOM    255  HB1 HSE A  18     -18.137  -8.796  -7.513  1.00  0.00      A    H
ATOM    256  HB2 HSE A  18     -17.003  -9.856  -6.644  1.00  0.00      A    H
ATOM    257  ND1 HSE A  18     -18.909  -7.296  -5.420  1.00  0.00      A    N
ATOM    258  CG  HSE A  18     -18.215  -8.495  -5.475  1.00  0.00      A    C
ATOM    259  CE1 HSE A  18     -19.519  -7.282  -4.228  1.00  0.00      A    C
ATOM    260  HE1 HSE A  18     -20.253  -6.581  -3.829  1.00  0.00      A    H
ATOM    261  NE2 HSE A  18     -19.238  -8.462  -3.562  1.00  0.00      A    N
ATOM    262  HE2 HSE A  18     -19.750  -8.884  -2.814  1.00  0.00      A    H
ATOM    263  CD2 HSE A  18     -18.339  -9.179  -4.328  1.00  0.00      A    C
ATOM    264  HD2 HSE A  18     -17.938 -10.120  -3.969  1.00  0.00      A    H
ATOM    265  C   HSE A  18     -15.304  -7.763  -6.001  1.00  0.00      A    C
ATOM    266  O   HSE A  18     -14.819  -8.763  -5.426  1.00  0.00      A    O
ATOM    267  N   GLN A  19     -15.070  -6.528  -5.527  1.00  0.00      A    N
ATOM    268  HN  GLN A  19     -15.560  -5.785  -5.976  1.00  0.00      A    H
ATOM    269  CA  GLN A  19     -14.245  -6.099  -4.402  1.00  0.00      A    C
ATOM    270  HA  GLN A  19     -13.585  -6.915  -4.146  1.00  0.00      A    H
ATOM    271  CB  GLN A  19     -13.326  -4.849  -4.691  1.00  0.00      A    C
ATOM    272  HB1 GLN A  19     -13.944  -3.937  -4.835  1.00  0.00      A    H
ATOM    273  HB2 GLN A  19     -12.653  -4.729  -3.814  1.00  0.00      A    H
ATOM    274  CG  GLN A  19     -12.488  -4.997  -5.951  1.00  0.00      A    C
ATOM    275  HG1 GLN A  19     -13.028  -5.027  -6.921  1.00  0.00      A    H
ATOM    276  HG2 GLN A  19     -11.811  -4.116  -5.920  1.00  0.00      A    H
ATOM    277  CD  GLN A  19     -11.389  -6.203  -6.057  1.00  0.00      A    C
ATOM    278  OE1 GLN A  19     -10.197  -5.942  -5.874  1.00  0.00      A    O
ATOM    279  NE2 GLN A  19     -11.806  -7.437  -6.214  1.00  0.00      A    N
ATOM    280 HE21 GLN A  19     -11.091  -8.136  -6.220  1.00  0.00      A    H
ATOM    281 HE22 GLN A  19     -12.763  -7.627  -6.435  1.00  0.00      A    H
ATOM    282  C   GLN A  19     -15.070  -5.811  -3.127  1.00  0.00      A    C
ATOM    283  O   GLN A  19     -15.692  -6.718  -2.540  1.00  0.00      A    O
ATOM    284  N   GLY A  20     -15.128  -4.605  -2.577  1.00  0.00      A    N
ATOM    285  HN  GLY A  20     -14.499  -3.945  -2.981  1.00  0.00      A    H
ATOM    286  CA  GLY A  20     -16.084  -4.246  -1.586  1.00  0.00      A    C
ATOM    287  HA1 GLY A  20     -16.228  -3.188  -1.747  1.00  0.00      A    H
ATOM    288  HA2 GLY A  20     -16.939  -4.894  -1.714  1.00  0.00      A    H
ATOM    289  C   GLY A  20     -15.468  -4.547  -0.210  1.00  0.00      A    C
ATOM    290  O   GLY A  20     -15.105  -3.562   0.449  1.00  0.00      A    O
ATOM    291  N   GLN A  21     -15.363  -5.806   0.298  1.00  0.00      A    N
ATOM    292  HN  GLN A  21     -15.764  -6.512  -0.281  1.00  0.00      A    H
ATOM    293  CA  GLN A  21     -14.524  -6.123   1.401  1.00  0.00      A    C
ATOM    294  HA  GLN A  21     -14.413  -5.249   2.026  1.00  0.00      A    H
ATOM    295  CB  GLN A  21     -15.367  -7.025   2.316  1.00  0.00      A    C
ATOM    296  HB1 GLN A  21     -15.578  -7.995   1.816  1.00  0.00      A    H
ATOM    297  HB2 GLN A  21     -14.735  -7.310   3.184  1.00  0.00      A    H
ATOM    298  CG  GLN A  21     -16.672  -6.356   2.832  1.00  0.00      A    C
ATOM    299  HG1 GLN A  21     -16.498  -5.342   3.250  1.00  0.00      A    H
ATOM    300  HG2 GLN A  21     -17.205  -6.118   1.887  1.00  0.00      A    H
ATOM    301  CD  GLN A  21     -17.353  -7.373   3.785  1.00  0.00      A    C
ATOM    302  OE1 GLN A  21     -16.856  -8.388   4.232  1.00  0.00      A    O
ATOM    303  NE2 GLN A  21     -18.671  -7.003   4.064  1.00  0.00      A    N
ATOM    304 HE21 GLN A  21     -19.319  -7.721   4.318  1.00  0.00      A    H
ATOM    305 HE22 GLN A  21     -18.948  -6.094   3.750  1.00  0.00      A    H
ATOM    306  C   GLN A  21     -13.175  -6.581   1.003  1.00  0.00      A    C
ATOM    307  O   GLN A  21     -12.223  -5.769   1.095  1.00  0.00      A    O
ATOM    308  N   CYS A  22     -13.004  -7.776   0.441  1.00  0.00      A    N
ATOM    309  HN  CYS A  22     -13.766  -8.396   0.267  1.00  0.00      A    H
ATOM    310  CA  CYS A  22     -11.696  -8.301   0.018  1.00  0.00      A    C
ATOM    311  HA  CYS A  22     -10.975  -8.044   0.779  1.00  0.00      A    H
ATOM    312  CB  CYS A  22     -11.732  -9.860  -0.052  1.00  0.00      A    C
ATOM    313  HB1 CYS A  22     -12.101 -10.150   0.955  1.00  0.00      A    H
ATOM    314  HB2 CYS A  22     -12.498 -10.135  -0.809  1.00  0.00      A    H
ATOM    315  SG  CYS A  22     -10.155 -10.777  -0.273  1.00  0.00      A    S
ATOM    316  C   CYS A  22     -11.326  -7.738  -1.353  1.00  0.00      A    C
ATOM    317  O   CYS A  22     -11.776  -8.194  -2.446  1.00  0.00      A    O
ATOM    318  N   GLY A  23     -10.443  -6.680  -1.389  1.00  0.00      A    N
ATOM    319  HN  GLY A  23     -10.051  -6.351  -0.534  1.00  0.00      A    H
ATOM    320  CA  GLY A  23     -10.050  -6.175  -2.668  1.00  0.00      A    C
ATOM    321  HA1 GLY A  23     -10.250  -6.843  -3.492  1.00  0.00      A    H
ATOM    322  HA2 GLY A  23     -10.439  -5.177  -2.803  1.00  0.00      A    H
ATOM    323  C   GLY A  23      -8.608  -6.063  -2.656  1.00  0.00      A    C
ATOM    324  O   GLY A  23      -7.948  -5.030  -2.651  1.00  0.00      A    O
ATOM    325  N   SER A  24      -7.913  -7.224  -2.799  1.00  0.00      A    N
ATOM    326  HN  SER A  24      -8.356  -8.117  -2.781  1.00  0.00      A    H
ATOM    327  CA  SER A  24      -6.440  -7.233  -2.896  1.00  0.00      A    C
ATOM    328  HA  SER A  24      -6.031  -6.257  -2.680  1.00  0.00      A    H
ATOM    329  CB  SER A  24      -5.763  -8.368  -2.108  1.00  0.00      A    C
ATOM    330  HB1 SER A  24      -4.660  -8.243  -2.058  1.00  0.00      A    H
ATOM    331  HB2 SER A  24      -6.210  -8.293  -1.094  1.00  0.00      A    H
ATOM    332  OG  SER A  24      -6.102  -9.701  -2.620  1.00  0.00      A    O
ATOM    333  HG1 SER A  24      -5.971 -10.326  -1.903  1.00  0.00      A    H
ATOM    334  C   SER A  24      -5.984  -7.328  -4.350  1.00  0.00      A    C
ATOM    335  O   SER A  24      -6.752  -6.849  -5.194  1.00  0.00      A    O
ATOM    336  N   CYS A  25      -4.677  -7.701  -4.549  1.00  0.00      A    N
ATOM    337  HN  CYS A  25      -4.036  -8.016  -3.853  1.00  0.00      A    H
ATOM    338  CA  CYS A  25      -4.116  -7.648  -5.873  1.00  0.00      A    C
ATOM    339  HA  CYS A  25      -4.634  -6.945  -6.509  1.00  0.00      A    H
ATOM    340  CB  CYS A  25      -2.724  -7.007  -5.648  1.00  0.00      A    C
ATOM    341  HB1 CYS A  25      -2.195  -7.013  -6.625  1.00  0.00      A    H
ATOM    342  HB2 CYS A  25      -2.942  -5.956  -5.362  1.00  0.00      A    H
ATOM    343  SG  CYS A  25      -1.688  -7.739  -4.364  1.00  0.00      A    S
ATOM    344  C   CYS A  25      -4.064  -8.994  -6.568  1.00  0.00      A    C
ATOM    345  O   CYS A  25      -4.765  -9.348  -7.506  1.00  0.00      A    O
ATOM    346  N   TRP A  26      -3.069  -9.773  -6.158  1.00  0.00      A    N
ATOM    347  HN  TRP A  26      -2.476  -9.389  -5.455  1.00  0.00      A    H
ATOM    348  CA  TRP A  26      -2.526 -10.971  -6.668  1.00  0.00      A    C
ATOM    349  HA  TRP A  26      -1.951 -10.718  -7.546  1.00  0.00      A    H
ATOM    350  CB  TRP A  26      -1.400 -11.353  -5.574  1.00  0.00      A    C
ATOM    351  HB1 TRP A  26      -0.841 -12.203  -6.020  1.00  0.00      A    H
ATOM    352  HB2 TRP A  26      -0.724 -10.497  -5.361  1.00  0.00      A    H
ATOM    353  CG  TRP A  26      -1.893 -11.924  -4.208  1.00  0.00      A    C
ATOM    354  CD1 TRP A  26      -2.670 -11.293  -3.278  1.00  0.00      A    C
ATOM    355  HD1 TRP A  26      -2.924 -10.244  -3.232  1.00  0.00      A    H
ATOM    356  NE1 TRP A  26      -3.116 -12.234  -2.385  1.00  0.00      A    N
ATOM    357  HE1 TRP A  26      -3.675 -12.107  -1.595  1.00  0.00      A    H
ATOM    358  CE2 TRP A  26      -2.804 -13.450  -2.860  1.00  0.00      A    C
ATOM    359  CD2 TRP A  26      -2.044 -13.303  -4.017  1.00  0.00      A    C
ATOM    360  CE3 TRP A  26      -1.609 -14.401  -4.769  1.00  0.00      A    C
ATOM    361  HE3 TRP A  26      -1.142 -14.276  -5.735  1.00  0.00      A    H
ATOM    362  CZ3 TRP A  26      -1.878 -15.637  -4.198  1.00  0.00      A    C
ATOM    363  HZ3 TRP A  26      -1.567 -16.567  -4.651  1.00  0.00      A    H
ATOM    364  CZ2 TRP A  26      -3.153 -14.699  -2.339  1.00  0.00      A    C
ATOM    365  HZ2 TRP A  26      -3.599 -14.960  -1.391  1.00  0.00      A    H
ATOM    366  CH2 TRP A  26      -2.616 -15.821  -3.035  1.00  0.00      A    C
ATOM    367  HH2 TRP A  26      -2.741 -16.826  -2.660  1.00  0.00      A    H
ATOM    368  C   TRP A  26      -3.535 -12.117  -6.914  1.00  0.00      A    C
ATOM    369  O   TRP A  26      -3.298 -12.892  -7.862  1.00  0.00      A    O
ATOM    370  N   THR A  27      -4.635 -12.276  -6.177  1.00  0.00      A    N
ATOM    371  HN  THR A  27      -4.956 -11.669  -5.454  1.00  0.00      A    H
ATOM    372  CA  THR A  27      -5.702 -13.214  -6.516  1.00  0.00      A    C
ATOM    373  HA  THR A  27      -5.198 -14.147  -6.722  1.00  0.00      A    H
ATOM    374  CB  THR A  27      -6.700 -13.487  -5.331  1.00  0.00      A    C
ATOM    375  HB  THR A  27      -7.574 -14.075  -5.683  1.00  0.00      A    H
ATOM    376  OG1 THR A  27      -7.107 -12.224  -4.826  1.00  0.00      A    O
ATOM    377  HG1 THR A  27      -7.866 -12.402  -4.265  1.00  0.00      A    H
ATOM    378  CG2 THR A  27      -5.879 -14.157  -4.216  1.00  0.00      A    C
ATOM    379 HG21 THR A  27      -5.343 -15.004  -4.695  1.00  0.00      A    H
ATOM    380 HG22 THR A  27      -5.165 -13.399  -3.829  1.00  0.00      A    H
ATOM    381 HG23 THR A  27      -6.519 -14.381  -3.336  1.00  0.00      A    H
ATOM    382  C   THR A  27      -6.580 -12.951  -7.761  1.00  0.00      A    C
ATOM    383  O   THR A  27      -6.694 -13.761  -8.737  1.00  0.00      A    O
ATOM    384  N   PHE A  28      -7.165 -11.771  -7.751  1.00  0.00      A    N
ATOM    385  HN  PHE A  28      -7.101 -11.307  -6.870  1.00  0.00      A    H
ATOM    386  CA  PHE A  28      -8.240 -11.370  -8.608  1.00  0.00      A    C
ATOM    387  HA  PHE A  28      -8.874 -12.208  -8.857  1.00  0.00      A    H
ATOM    388  CB  PHE A  28      -9.082 -10.112  -8.181  1.00  0.00      A    C
ATOM    389  HB1 PHE A  28      -8.417  -9.224  -8.118  1.00  0.00      A    H
ATOM    390  HB2 PHE A  28      -9.925  -9.882  -8.868  1.00  0.00      A    H
ATOM    391  CG  PHE A  28      -9.627 -10.264  -6.827  1.00  0.00      A    C
ATOM    392  CD1 PHE A  28      -8.882  -9.769  -5.787  1.00  0.00      A    C
ATOM    393  HD1 PHE A  28      -7.881  -9.425  -6.004  1.00  0.00      A    H
ATOM    394  CE1 PHE A  28      -9.406  -9.947  -4.504  1.00  0.00      A    C
ATOM    395  HE1 PHE A  28      -8.847  -9.600  -3.648  1.00  0.00      A    H
ATOM    396  CZ  PHE A  28     -10.644 -10.560  -4.219  1.00  0.00      A    C
ATOM    397  HZ  PHE A  28     -11.002 -10.636  -3.203  1.00  0.00      A    H
ATOM    398  CD2 PHE A  28     -10.893 -10.816  -6.652  1.00  0.00      A    C
ATOM    399  HD2 PHE A  28     -11.362 -11.163  -7.561  1.00  0.00      A    H
ATOM    400  CE2 PHE A  28     -11.464 -10.873  -5.374  1.00  0.00      A    C
ATOM    401  HE2 PHE A  28     -12.498 -11.157  -5.248  1.00  0.00      A    H
ATOM    402  C   PHE A  28      -7.569 -10.926  -9.929  1.00  0.00      A    C
ATOM    403  O   PHE A  28      -8.213 -10.797 -10.981  1.00  0.00      A    O
ATOM    404  N   ALA A  29      -6.265 -10.588  -9.890  1.00  0.00      A    N
ATOM    405  HN  ALA A  29      -5.776 -10.457  -9.031  1.00  0.00      A    H
ATOM    406  CA  ALA A  29      -5.360 -10.523 -11.070  1.00  0.00      A    C
ATOM    407  HA  ALA A  29      -5.873  -9.958 -11.834  1.00  0.00      A    H
ATOM    408  CB  ALA A  29      -4.034  -9.901 -10.582  1.00  0.00      A    C
ATOM    409  HB1 ALA A  29      -3.251  -9.888 -11.370  1.00  0.00      A    H
ATOM    410  HB2 ALA A  29      -4.336  -8.933 -10.128  1.00  0.00      A    H
ATOM    411  HB3 ALA A  29      -3.660 -10.349  -9.637  1.00  0.00      A    H
ATOM    412  C   ALA A  29      -5.082 -11.977 -11.613  1.00  0.00      A    C
ATOM    413  O   ALA A  29      -5.144 -12.200 -12.809  1.00  0.00      A    O
ATOM    414  N   THR A  30      -4.675 -12.966 -10.759  1.00  0.00      A    N
ATOM    415  HN  THR A  30      -4.500 -12.722  -9.809  1.00  0.00      A    H
ATOM    416  CA  THR A  30      -4.474 -14.408 -11.141  1.00  0.00      A    C
ATOM    417  HA  THR A  30      -3.643 -14.424 -11.831  1.00  0.00      A    H
ATOM    418  CB  THR A  30      -4.001 -15.225  -9.959  1.00  0.00      A    C
ATOM    419  HB  THR A  30      -4.647 -15.085  -9.066  1.00  0.00      A    H
ATOM    420  OG1 THR A  30      -2.677 -14.840  -9.628  1.00  0.00      A    O
ATOM    421  HG1 THR A  30      -2.829 -14.115  -9.018  1.00  0.00      A    H
ATOM    422  CG2 THR A  30      -3.921 -16.741 -10.367  1.00  0.00      A    C
ATOM    423 HG21 THR A  30      -3.221 -17.257  -9.676  1.00  0.00      A    H
ATOM    424 HG22 THR A  30      -4.947 -17.166 -10.328  1.00  0.00      A    H
ATOM    425 HG23 THR A  30      -3.370 -16.855 -11.326  1.00  0.00      A    H
ATOM    426  C   THR A  30      -5.651 -14.950 -11.899  1.00  0.00      A    C
ATOM    427  O   THR A  30      -5.453 -15.445 -13.028  1.00  0.00      A    O
ATOM    428  N   SER A  31      -6.900 -14.818 -11.343  1.00  0.00      A    N
ATOM    429  HN  SER A  31      -6.899 -14.508 -10.396  1.00  0.00      A    H
ATOM    430  CA  SER A  31      -8.135 -15.188 -12.008  1.00  0.00      A    C
ATOM    431  HA  SER A  31      -8.005 -16.236 -12.233  1.00  0.00      A    H
ATOM    432  CB  SER A  31      -9.436 -14.960 -11.154  1.00  0.00      A    C
ATOM    433  HB1 SER A  31     -10.306 -15.278 -11.768  1.00  0.00      A    H
ATOM    434  HB2 SER A  31      -9.292 -15.657 -10.301  1.00  0.00      A    H
ATOM    435  OG  SER A  31      -9.627 -13.658 -10.625  1.00  0.00      A    O
ATOM    436  HG1 SER A  31     -10.369 -13.639 -10.016  1.00  0.00      A    H
ATOM    437  C   SER A  31      -8.241 -14.556 -13.386  1.00  0.00      A    C
ATOM    438  O   SER A  31      -8.340 -15.272 -14.375  1.00  0.00      A    O
ATOM    439  N   ALA A  32      -8.081 -13.240 -13.497  1.00  0.00      A    N
ATOM    440  HN  ALA A  32      -7.803 -12.674 -12.725  1.00  0.00      A    H
ATOM    441  CA  ALA A  32      -8.208 -12.499 -14.784  1.00  0.00      A    C
ATOM    442  HA  ALA A  32      -9.188 -12.575 -15.233  1.00  0.00      A    H
ATOM    443  CB  ALA A  32      -7.944 -10.970 -14.641  1.00  0.00      A    C
ATOM    444  HB1 ALA A  32      -6.857 -10.802 -14.487  1.00  0.00      A    H
ATOM    445  HB2 ALA A  32      -8.417 -10.450 -15.502  1.00  0.00      A    H
ATOM    446  HB3 ALA A  32      -8.487 -10.534 -13.775  1.00  0.00      A    H
ATOM    447  C   ALA A  32      -7.227 -12.893 -15.879  1.00  0.00      A    C
ATOM    448  O   ALA A  32      -7.553 -13.027 -17.096  1.00  0.00      A    O
ATOM    449  N   THR A  33      -5.951 -13.167 -15.470  1.00  0.00      A    N
ATOM    450  HN  THR A  33      -5.609 -13.074 -14.538  1.00  0.00      A    H
ATOM    451  CA  THR A  33      -4.968 -13.810 -16.428  1.00  0.00      A    C
ATOM    452  HA  THR A  33      -5.012 -13.264 -17.358  1.00  0.00      A    H
ATOM    453  CB  THR A  33      -3.443 -13.743 -16.021  1.00  0.00      A    C
ATOM    454  HB  THR A  33      -2.858 -14.215 -16.839  1.00  0.00      A    H
ATOM    455  OG1 THR A  33      -3.143 -14.470 -14.814  1.00  0.00      A    O
ATOM    456  HG1 THR A  33      -3.739 -14.147 -14.135  1.00  0.00      A    H
ATOM    457  CG2 THR A  33      -3.085 -12.239 -15.835  1.00  0.00      A    C
ATOM    458 HG21 THR A  33      -2.924 -11.690 -16.788  1.00  0.00      A    H
ATOM    459 HG22 THR A  33      -3.885 -11.697 -15.288  1.00  0.00      A    H
ATOM    460 HG23 THR A  33      -2.248 -12.097 -15.119  1.00  0.00      A    H
ATOM    461  C   THR A  33      -5.276 -15.224 -16.819  1.00  0.00      A    C
ATOM    462  O   THR A  33      -5.234 -15.470 -18.013  1.00  0.00      A    O
ATOM    463  N   ILE A  34      -5.666 -16.116 -15.900  1.00  0.00      A    N
ATOM    464  HN  ILE A  34      -5.701 -15.876 -14.933  1.00  0.00      A    H
ATOM    465  CA  ILE A  34      -5.945 -17.467 -16.307  1.00  0.00      A    C
ATOM    466  HA  ILE A  34      -5.116 -17.834 -16.894  1.00  0.00      A    H
ATOM    467  CB  ILE A  34      -5.946 -18.495 -15.147  1.00  0.00      A    C
ATOM    468  HB  ILE A  34      -6.759 -18.250 -14.431  1.00  0.00      A    H
ATOM    469  CG2 ILE A  34      -6.269 -19.868 -15.738  1.00  0.00      A    C
ATOM    470 HG21 ILE A  34      -5.544 -20.330 -16.441  1.00  0.00      A    H
ATOM    471 HG22 ILE A  34      -6.372 -20.645 -14.951  1.00  0.00      A    H
ATOM    472 HG23 ILE A  34      -7.261 -19.792 -16.234  1.00  0.00      A    H
ATOM    473  CG1 ILE A  34      -4.561 -18.486 -14.474  1.00  0.00      A    C
ATOM    474 HG11 ILE A  34      -3.786 -18.862 -15.175  1.00  0.00      A    H
ATOM    475 HG12 ILE A  34      -4.310 -17.412 -14.343  1.00  0.00      A    H
ATOM    476  CD  ILE A  34      -4.622 -19.232 -13.162  1.00  0.00      A    C
ATOM    477  HD1 ILE A  34      -4.781 -20.326 -13.275  1.00  0.00      A    H
ATOM    478  HD2 ILE A  34      -3.656 -19.052 -12.644  1.00  0.00      A    H
ATOM    479  HD3 ILE A  34      -5.285 -18.726 -12.428  1.00  0.00      A    H
ATOM    480  C   ILE A  34      -7.112 -17.549 -17.226  1.00  0.00      A    C
ATOM    481  O   ILE A  34      -6.965 -18.131 -18.357  1.00  0.00      A    O
ATOM    482  N   GLU A  35      -8.192 -16.823 -16.856  1.00  0.00      A    N
ATOM    483  HN  GLU A  35      -8.079 -16.326 -15.999  1.00  0.00      A    H
ATOM    484  CA  GLU A  35      -9.444 -16.646 -17.658  1.00  0.00      A    C
ATOM    485  HA  GLU A  35      -9.815 -17.655 -17.762  1.00  0.00      A    H
ATOM    486  CB  GLU A  35     -10.402 -15.562 -16.950  1.00  0.00      A    C
ATOM    487  HB1 GLU A  35      -9.850 -14.633 -16.694  1.00  0.00      A    H
ATOM    488  HB2 GLU A  35     -11.177 -15.307 -17.704  1.00  0.00      A    H
ATOM    489  CG  GLU A  35     -11.189 -16.174 -15.796  1.00  0.00      A    C
ATOM    490  HG1 GLU A  35     -11.746 -17.078 -16.123  1.00  0.00      A    H
ATOM    491  HG2 GLU A  35     -10.562 -16.453 -14.922  1.00  0.00      A    H
ATOM    492  CD  GLU A  35     -12.245 -15.165 -15.304  1.00  0.00      A    C
ATOM    493  OE1 GLU A  35     -11.932 -14.021 -14.875  1.00  0.00      A    O
ATOM    494  OE2 GLU A  35     -13.433 -15.634 -15.173  1.00  0.00      A    O
ATOM    495  C   GLU A  35      -9.183 -16.083 -19.061  1.00  0.00      A    C
ATOM    496  O   GLU A  35      -9.567 -16.749 -20.009  1.00  0.00      A    O
ATOM    497  N   GLY A  36      -8.482 -14.960 -19.201  1.00  0.00      A    N
ATOM    498  HN  GLY A  36      -7.969 -14.680 -18.394  1.00  0.00      A    H
ATOM    499  CA  GLY A  36      -7.983 -14.429 -20.454  1.00  0.00      A    C
ATOM    500  HA1 GLY A  36      -8.854 -14.137 -21.022  1.00  0.00      A    H
ATOM    501  HA2 GLY A  36      -7.293 -13.624 -20.247  1.00  0.00      A    H
ATOM    502  C   GLY A  36      -7.195 -15.431 -21.354  1.00  0.00      A    C
ATOM    503  O   GLY A  36      -7.407 -15.513 -22.554  1.00  0.00      A    O
ATOM    504  N   LEU A  37      -6.215 -16.175 -20.748  1.00  0.00      A    N
ATOM    505  HN  LEU A  37      -6.045 -16.170 -19.766  1.00  0.00      A    H
ATOM    506  CA  LEU A  37      -5.314 -17.113 -21.355  1.00  0.00      A    C
ATOM    507  HA  LEU A  37      -4.821 -16.604 -22.170  1.00  0.00      A    H
ATOM    508  CB  LEU A  37      -4.171 -17.597 -20.488  1.00  0.00      A    C
ATOM    509  HB1 LEU A  37      -3.456 -16.847 -20.086  1.00  0.00      A    H
ATOM    510  HB2 LEU A  37      -4.627 -18.140 -19.633  1.00  0.00      A    H
ATOM    511  CG  LEU A  37      -3.348 -18.656 -21.264  1.00  0.00      A    C
ATOM    512  HG  LEU A  37      -3.908 -19.478 -21.758  1.00  0.00      A    H
ATOM    513  CD1 LEU A  37      -2.737 -18.058 -22.453  1.00  0.00      A    C
ATOM    514 HD11 LEU A  37      -3.519 -18.016 -23.241  1.00  0.00      A    H
ATOM    515 HD12 LEU A  37      -2.406 -17.079 -22.046  1.00  0.00      A    H
ATOM    516 HD13 LEU A  37      -1.879 -18.623 -22.875  1.00  0.00      A    H
ATOM    517  CD2 LEU A  37      -2.323 -19.371 -20.346  1.00  0.00      A    C
ATOM    518 HD21 LEU A  37      -1.682 -20.029 -20.971  1.00  0.00      A    H
ATOM    519 HD22 LEU A  37      -1.729 -18.646 -19.749  1.00  0.00      A    H
ATOM    520 HD23 LEU A  37      -2.818 -19.989 -19.567  1.00  0.00      A    H
ATOM    521  C   LEU A  37      -6.177 -18.305 -21.804  1.00  0.00      A    C
ATOM    522  O   LEU A  37      -6.064 -18.715 -22.935  1.00  0.00      A    O
ATOM    523  N   HSE A  38      -7.021 -18.898 -20.891  1.00  0.00      A    N
ATOM    524  HN  HSE A  38      -6.998 -18.592 -19.942  1.00  0.00      A    H
ATOM    525  CA  HSE A  38      -8.036 -19.926 -21.099  1.00  0.00      A    C
ATOM    526  HA  HSE A  38      -7.404 -20.788 -21.251  1.00  0.00      A    H
ATOM    527  CB  HSE A  38      -8.875 -20.260 -19.897  1.00  0.00      A    C
ATOM    528  HB1 HSE A  38      -8.243 -20.367 -18.990  1.00  0.00      A    H
ATOM    529  HB2 HSE A  38      -9.579 -19.426 -19.688  1.00  0.00      A    H
ATOM    530  ND1 HSE A  38      -9.280 -22.672 -20.213  1.00  0.00      A    N
ATOM    531  CG  HSE A  38      -9.800 -21.415 -19.915  1.00  0.00      A    C
ATOM    532  CE1 HSE A  38     -10.337 -23.447 -20.059  1.00  0.00      A    C
ATOM    533  HE1 HSE A  38     -10.372 -24.527 -20.203  1.00  0.00      A    H
ATOM    534  NE2 HSE A  38     -11.448 -22.797 -19.648  1.00  0.00      A    N
ATOM    535  HE2 HSE A  38     -12.362 -23.203 -19.673  1.00  0.00      A    H
ATOM    536  CD2 HSE A  38     -11.099 -21.441 -19.634  1.00  0.00      A    C
ATOM    537  HD2 HSE A  38     -11.792 -20.731 -19.198  1.00  0.00      A    H
ATOM    538  C   HSE A  38      -8.835 -19.702 -22.388  1.00  0.00      A    C
ATOM    539  O   HSE A  38      -8.975 -20.574 -23.220  1.00  0.00      A    O
ATOM    540  N   LYS A  39      -9.256 -18.458 -22.554  1.00  0.00      A    N
ATOM    541  HN  LYS A  39      -9.147 -17.772 -21.838  1.00  0.00      A    H
ATOM    542  CA  LYS A  39     -10.061 -17.939 -23.755  1.00  0.00      A    C
ATOM    543  HA  LYS A  39     -10.763 -18.750 -23.883  1.00  0.00      A    H
ATOM    544  CB  LYS A  39     -10.681 -16.570 -23.456  1.00  0.00      A    C
ATOM    545  HB1 LYS A  39     -11.343 -16.729 -22.578  1.00  0.00      A    H
ATOM    546  HB2 LYS A  39      -9.809 -15.985 -23.090  1.00  0.00      A    H
ATOM    547  CG  LYS A  39     -11.389 -15.873 -24.695  1.00  0.00      A    C
ATOM    548  HG1 LYS A  39     -11.824 -14.951 -24.254  1.00  0.00      A    H
ATOM    549  HG2 LYS A  39     -10.695 -15.464 -25.461  1.00  0.00      A    H
ATOM    550  CD  LYS A  39     -12.541 -16.674 -25.431  1.00  0.00      A    C
ATOM    551  HD1 LYS A  39     -12.222 -17.732 -25.550  1.00  0.00      A    H
ATOM    552  HD2 LYS A  39     -13.440 -16.635 -24.779  1.00  0.00      A    H
ATOM    553  CE  LYS A  39     -12.877 -16.005 -26.800  1.00  0.00      A    C
ATOM    554  HE1 LYS A  39     -12.685 -14.911 -26.750  1.00  0.00      A    H
ATOM    555  HE2 LYS A  39     -12.373 -16.411 -27.702  1.00  0.00      A    H
ATOM    556  NZ  LYS A  39     -14.346 -16.237 -27.034  1.00  0.00      A    N
ATOM    557  HZ1 LYS A  39     -14.725 -16.092 -27.992  1.00  0.00      A    H
ATOM    558  HZ2 LYS A  39     -14.498 -17.201 -26.676  1.00  0.00      A    H
ATOM    559  HZ3 LYS A  39     -14.890 -15.581 -26.438  1.00  0.00      A    H
ATOM    560  C   LYS A  39      -9.309 -17.982 -25.034  1.00  0.00      A    C
ATOM    561  O   LYS A  39      -9.733 -18.630 -26.007  1.00  0.00      A    O
ATOM    562  N   ILE A  40      -8.152 -17.281 -25.099  1.00  0.00      A    N
ATOM    563  HN  ILE A  40      -7.815 -16.836 -24.273  1.00  0.00      A    H
ATOM    564  CA  ILE A  40      -7.277 -17.225 -26.249  1.00  0.00      A    C
ATOM    565  HA  ILE A  40      -7.780 -16.821 -27.116  1.00  0.00      A    H
ATOM    566  CB  ILE A  40      -6.014 -16.456 -25.851  1.00  0.00      A    C
ATOM    567  HB  ILE A  40      -5.592 -16.770 -24.872  1.00  0.00      A    H
ATOM    568  CG2 ILE A  40      -4.877 -16.631 -26.941  1.00  0.00      A    C
ATOM    569 HG21 ILE A  40      -4.175 -15.778 -26.817  1.00  0.00      A    H
ATOM    570 HG22 ILE A  40      -4.237 -17.529 -26.806  1.00  0.00      A    H
ATOM    571 HG23 ILE A  40      -5.294 -16.594 -27.970  1.00  0.00      A    H
ATOM    572  CG1 ILE A  40      -6.444 -14.922 -25.764  1.00  0.00      A    C
ATOM    573 HG11 ILE A  40      -6.759 -14.663 -26.797  1.00  0.00      A    H
ATOM    574 HG12 ILE A  40      -7.354 -14.797 -25.139  1.00  0.00      A    H
ATOM    575  CD  ILE A  40      -5.461 -13.874 -25.254  1.00  0.00      A    C
ATOM    576  HD1 ILE A  40      -5.889 -12.857 -25.127  1.00  0.00      A    H
ATOM    577  HD2 ILE A  40      -4.881 -14.322 -24.419  1.00  0.00      A    H
ATOM    578  HD3 ILE A  40      -4.633 -13.839 -25.994  1.00  0.00      A    H
ATOM    579  C   ILE A  40      -6.922 -18.616 -26.658  1.00  0.00      A    C
ATOM    580  O   ILE A  40      -6.804 -18.896 -27.897  1.00  0.00      A    O
ATOM    581  N   THR A  41      -6.599 -19.579 -25.707  1.00  0.00      A    N
ATOM    582  HN  THR A  41      -6.654 -19.310 -24.749  1.00  0.00      A    H
ATOM    583  CA  THR A  41      -6.179 -20.924 -26.005  1.00  0.00      A    C
ATOM    584  HA  THR A  41      -5.579 -20.927 -26.903  1.00  0.00      A    H
ATOM    585  CB  THR A  41      -5.261 -21.471 -24.907  1.00  0.00      A    C
ATOM    586  HB  THR A  41      -4.998 -22.477 -25.297  1.00  0.00      A    H
ATOM    587  OG1 THR A  41      -5.786 -21.501 -23.607  1.00  0.00      A    O
ATOM    588  HG1 THR A  41      -5.858 -20.603 -23.273  1.00  0.00      A    H
ATOM    589  CG2 THR A  41      -4.072 -20.550 -24.887  1.00  0.00      A    C
ATOM    590 HG21 THR A  41      -4.424 -19.521 -24.659  1.00  0.00      A    H
ATOM    591 HG22 THR A  41      -3.264 -20.872 -24.195  1.00  0.00      A    H
ATOM    592 HG23 THR A  41      -3.669 -20.459 -25.918  1.00  0.00      A    H
ATOM    593  C   THR A  41      -7.322 -21.931 -26.245  1.00  0.00      A    C
ATOM    594  O   THR A  41      -7.318 -22.641 -27.243  1.00  0.00      A    O
ATOM    595  N   THR A  42      -8.330 -22.096 -25.346  1.00  0.00      A    N
ATOM    596  HN  THR A  42      -8.380 -21.518 -24.535  1.00  0.00      A    H
ATOM    597  CA  THR A  42      -9.389 -23.122 -25.629  1.00  0.00      A    C
ATOM    598  HA  THR A  42      -8.964 -23.933 -26.203  1.00  0.00      A    H
ATOM    599  CB  THR A  42      -9.928 -23.780 -24.311  1.00  0.00      A    C
ATOM    600  HB  THR A  42     -10.635 -24.604 -24.545  1.00  0.00      A    H
ATOM    601  OG1 THR A  42     -10.678 -22.876 -23.455  1.00  0.00      A    O
ATOM    602  HG1 THR A  42     -10.096 -22.128 -23.301  1.00  0.00      A    H
ATOM    603  CG2 THR A  42      -8.764 -24.270 -23.403  1.00  0.00      A    C
ATOM    604 HG21 THR A  42      -9.173 -24.825 -22.532  1.00  0.00      A    H
ATOM    605 HG22 THR A  42      -8.003 -24.881 -23.933  1.00  0.00      A    H
ATOM    606 HG23 THR A  42      -8.134 -23.424 -23.054  1.00  0.00      A    H
ATOM    607  C   THR A  42     -10.455 -22.593 -26.470  1.00  0.00      A    C
ATOM    608  O   THR A  42     -10.296 -22.482 -27.679  1.00  0.00      A    O
ATOM    609  N   GLY A  43     -11.632 -22.140 -25.914  1.00  0.00      A    N
ATOM    610  HN  GLY A  43     -11.847 -22.310 -24.956  1.00  0.00      A    H
ATOM    611  CA  GLY A  43     -12.617 -21.422 -26.669  1.00  0.00      A    C
ATOM    612  HA1 GLY A  43     -12.101 -20.504 -26.909  1.00  0.00      A    H
ATOM    613  HA2 GLY A  43     -12.995 -21.973 -27.518  1.00  0.00      A    H
ATOM    614  C   GLY A  43     -13.680 -20.916 -25.702  1.00  0.00      A    C
ATOM    615  O   GLY A  43     -14.106 -19.768 -25.565  1.00  0.00      A    O
ATOM    616  N   LYS A  44     -14.310 -21.841 -24.842  1.00  0.00      A    N
ATOM    617  HN  LYS A  44     -13.996 -22.762 -25.058  1.00  0.00      A    H
ATOM    618  CA  LYS A  44     -15.446 -21.675 -23.927  1.00  0.00      A    C
ATOM    619  HA  LYS A  44     -16.007 -20.838 -24.317  1.00  0.00      A    H
ATOM    620  CB  LYS A  44     -16.295 -22.954 -23.849  1.00  0.00      A    C
ATOM    621  HB1 LYS A  44     -16.688 -23.154 -24.869  1.00  0.00      A    H
ATOM    622  HB2 LYS A  44     -15.618 -23.757 -23.488  1.00  0.00      A    H
ATOM    623  CG  LYS A  44     -17.513 -22.843 -22.852  1.00  0.00      A    C
ATOM    624  HG1 LYS A  44     -17.193 -22.636 -21.808  1.00  0.00      A    H
ATOM    625  HG2 LYS A  44     -18.072 -21.974 -23.259  1.00  0.00      A    H
ATOM    626  CD  LYS A  44     -18.680 -23.945 -22.949  1.00  0.00      A    C
ATOM    627  HD1 LYS A  44     -19.313 -23.689 -23.825  1.00  0.00      A    H
ATOM    628  HD2 LYS A  44     -18.209 -24.931 -23.151  1.00  0.00      A    H
ATOM    629  CE  LYS A  44     -19.508 -23.984 -21.651  1.00  0.00      A    C
ATOM    630  HE1 LYS A  44     -20.372 -24.677 -21.722  1.00  0.00      A    H
ATOM    631  HE2 LYS A  44     -18.931 -24.319 -20.762  1.00  0.00      A    H
ATOM    632  NZ  LYS A  44     -20.069 -22.627 -21.501  1.00  0.00      A    N
ATOM    633  HZ1 LYS A  44     -19.401 -21.831 -21.541  1.00  0.00      A    H
ATOM    634  HZ2 LYS A  44     -20.695 -22.498 -22.322  1.00  0.00      A    H
ATOM    635  HZ3 LYS A  44     -20.526 -22.477 -20.579  1.00  0.00      A    H
ATOM    636  C   LYS A  44     -14.954 -21.138 -22.581  1.00  0.00      A    C
ATOM    637  O   LYS A  44     -14.359 -21.812 -21.691  1.00  0.00      A    O
ATOM    638  N   LEU A  45     -15.207 -19.804 -22.439  1.00  0.00      A    N
ATOM    639  HN  LEU A  45     -15.643 -19.329 -23.200  1.00  0.00      A    H
ATOM    640  CA  LEU A  45     -14.766 -18.963 -21.272  1.00  0.00      A    C
ATOM    641  HA  LEU A  45     -13.797 -19.368 -21.019  1.00  0.00      A    H
ATOM    642  CB  LEU A  45     -14.484 -17.478 -21.773  1.00  0.00      A    C
ATOM    643  HB1 LEU A  45     -13.739 -17.437 -22.596  1.00  0.00      A    H
ATOM    644  HB2 LEU A  45     -15.388 -17.088 -22.288  1.00  0.00      A    H
ATOM    645  CG  LEU A  45     -14.071 -16.477 -20.635  1.00  0.00      A    C
ATOM    646  HG  LEU A  45     -14.891 -16.530 -19.887  1.00  0.00      A    H
ATOM    647  CD1 LEU A  45     -12.768 -16.842 -19.956  1.00  0.00      A    C
ATOM    648 HD11 LEU A  45     -12.831 -17.788 -19.377  1.00  0.00      A    H
ATOM    649 HD12 LEU A  45     -12.036 -16.962 -20.783  1.00  0.00      A    H
ATOM    650 HD13 LEU A  45     -12.396 -16.064 -19.256  1.00  0.00      A    H
ATOM    651  CD2 LEU A  45     -14.178 -15.038 -21.182  1.00  0.00      A    C
ATOM    652 HD21 LEU A  45     -15.185 -15.009 -21.651  1.00  0.00      A    H
ATOM    653 HD22 LEU A  45     -14.336 -14.280 -20.386  1.00  0.00      A    H
ATOM    654 HD23 LEU A  45     -13.316 -14.797 -21.840  1.00  0.00      A    H
ATOM    655  C   LEU A  45     -15.748 -19.016 -20.114  1.00  0.00      A    C
ATOM    656  O   LEU A  45     -16.823 -18.465 -20.062  1.00  0.00      A    O
ATOM    657  N   VAL A  46     -15.347 -19.719 -19.019  1.00  0.00      A    N
ATOM    658  HN  VAL A  46     -14.435 -20.116 -19.090  1.00  0.00      A    H
ATOM    659  CA  VAL A  46     -16.071 -19.989 -17.817  1.00  0.00      A    C
ATOM    660  HA  VAL A  46     -17.100 -19.668 -17.884  1.00  0.00      A    H
ATOM    661  CB  VAL A  46     -16.118 -21.439 -17.435  1.00  0.00      A    C
ATOM    662  HB  VAL A  46     -16.494 -21.647 -16.410  1.00  0.00      A    H
ATOM    663  CG1 VAL A  46     -16.957 -22.176 -18.508  1.00  0.00      A    C
ATOM    664 HG11 VAL A  46     -17.910 -21.618 -18.625  1.00  0.00      A    H
ATOM    665 HG12 VAL A  46     -16.487 -22.273 -19.510  1.00  0.00      A    H
ATOM    666 HG13 VAL A  46     -17.211 -23.189 -18.127  1.00  0.00      A    H
ATOM    667  CG2 VAL A  46     -14.709 -22.072 -17.372  1.00  0.00      A    C
ATOM    668 HG21 VAL A  46     -13.968 -21.495 -16.778  1.00  0.00      A    H
ATOM    669 HG22 VAL A  46     -14.705 -23.087 -16.921  1.00  0.00      A    H
ATOM    670 HG23 VAL A  46     -14.259 -22.160 -18.384  1.00  0.00      A    H
ATOM    671  C   VAL A  46     -15.374 -19.231 -16.671  1.00  0.00      A    C
ATOM    672  O   VAL A  46     -14.205 -18.753 -16.785  1.00  0.00      A    O
ATOM    673  N   SER A  47     -16.094 -18.974 -15.593  1.00  0.00      A    N
ATOM    674  HN  SER A  47     -17.026 -19.314 -15.498  1.00  0.00      A    H
ATOM    675  CA  SER A  47     -15.642 -18.115 -14.473  1.00  0.00      A    C
ATOM    676  HA  SER A  47     -14.931 -17.460 -14.953  1.00  0.00      A    H
ATOM    677  CB  SER A  47     -16.798 -17.348 -13.770  1.00  0.00      A    C
ATOM    678  HB1 SER A  47     -17.352 -16.811 -14.569  1.00  0.00      A    H
ATOM    679  HB2 SER A  47     -17.627 -18.063 -13.582  1.00  0.00      A    H
ATOM    680  OG  SER A  47     -16.423 -16.473 -12.676  1.00  0.00      A    O
ATOM    681  HG1 SER A  47     -17.196 -16.498 -12.107  1.00  0.00      A    H
ATOM    682  C   SER A  47     -14.942 -18.952 -13.438  1.00  0.00      A    C
ATOM    683  O   SER A  47     -15.335 -20.091 -13.119  1.00  0.00      A    O
ATOM    684  N   LEU A  48     -13.904 -18.308 -12.875  1.00  0.00      A    N
ATOM    685  HN  LEU A  48     -13.686 -17.367 -13.121  1.00  0.00      A    H
ATOM    686  CA  LEU A  48     -12.898 -18.938 -12.042  1.00  0.00      A    C
ATOM    687  HA  LEU A  48     -13.163 -19.972 -11.881  1.00  0.00      A    H
ATOM    688  CB  LEU A  48     -11.466 -18.843 -12.615  1.00  0.00      A    C
ATOM    689  HB1 LEU A  48     -11.194 -17.786 -12.823  1.00  0.00      A    H
ATOM    690  HB2 LEU A  48     -10.757 -19.286 -11.883  1.00  0.00      A    H
ATOM    691  CG  LEU A  48     -11.237 -19.589 -13.986  1.00  0.00      A    C
ATOM    692  HG  LEU A  48     -12.043 -19.272 -14.682  1.00  0.00      A    H
ATOM    693  CD1 LEU A  48      -9.861 -19.314 -14.660  1.00  0.00      A    C
ATOM    694 HD11 LEU A  48      -9.861 -18.228 -14.894  1.00  0.00      A    H
ATOM    695 HD12 LEU A  48      -8.956 -19.550 -14.060  1.00  0.00      A    H
ATOM    696 HD13 LEU A  48      -9.787 -19.757 -15.677  1.00  0.00      A    H
ATOM    697  CD2 LEU A  48     -11.324 -21.123 -13.914  1.00  0.00      A    C
ATOM    698 HD21 LEU A  48     -12.364 -21.431 -13.676  1.00  0.00      A    H
ATOM    699 HD22 LEU A  48     -11.040 -21.547 -14.901  1.00  0.00      A    H
ATOM    700 HD23 LEU A  48     -10.770 -21.590 -13.071  1.00  0.00      A    H
ATOM    701  C   LEU A  48     -12.919 -18.406 -10.665  1.00  0.00      A    C
ATOM    702  O   LEU A  48     -13.107 -17.186 -10.397  1.00  0.00      A    O
ATOM    703  N   SER A  49     -12.667 -19.266  -9.620  1.00  0.00      A    N
ATOM    704  HN  SER A  49     -12.295 -20.180  -9.756  1.00  0.00      A    H
ATOM    705  CA  SER A  49     -12.758 -19.036  -8.198  1.00  0.00      A    C
ATOM    706  HA  SER A  49     -13.466 -18.262  -7.942  1.00  0.00      A    H
ATOM    707  CB  SER A  49     -13.281 -20.228  -7.358  1.00  0.00      A    C
ATOM    708  HB1 SER A  49     -14.098 -20.799  -7.849  1.00  0.00      A    H
ATOM    709  HB2 SER A  49     -12.487 -20.996  -7.242  1.00  0.00      A    H
ATOM    710  OG  SER A  49     -13.558 -19.950  -6.032  1.00  0.00      A    O
ATOM    711  HG1 SER A  49     -14.190 -20.603  -5.722  1.00  0.00      A    H
ATOM    712  C   SER A  49     -11.411 -18.565  -7.663  1.00  0.00      A    C
ATOM    713  O   SER A  49     -10.428 -19.304  -7.711  1.00  0.00      A    O
ATOM    714  N   GLU A  50     -11.381 -17.395  -7.031  1.00  0.00      A    N
ATOM    715  HN  GLU A  50     -12.157 -16.802  -7.228  1.00  0.00      A    H
ATOM    716  CA  GLU A  50     -10.284 -16.844  -6.267  1.00  0.00      A    C
ATOM    717  HA  GLU A  50      -9.421 -16.920  -6.911  1.00  0.00      A    H
ATOM    718  CB  GLU A  50     -10.350 -15.332  -5.927  1.00  0.00      A    C
ATOM    719  HB1 GLU A  50     -11.270 -15.219  -5.315  1.00  0.00      A    H
ATOM    720  HB2 GLU A  50      -9.462 -15.197  -5.274  1.00  0.00      A    H
ATOM    721  CG  GLU A  50     -10.267 -14.392  -7.127  1.00  0.00      A    C
ATOM    722  HG1 GLU A  50      -9.993 -13.356  -6.834  1.00  0.00      A    H
ATOM    723  HG2 GLU A  50      -9.496 -14.819  -7.802  1.00  0.00      A    H
ATOM    724  CD  GLU A  50     -11.598 -14.247  -7.882  1.00  0.00      A    C
ATOM    725  OE1 GLU A  50     -12.615 -14.667  -7.367  1.00  0.00      A    O
ATOM    726  OE2 GLU A  50     -11.645 -13.752  -9.042  1.00  0.00      A    O
ATOM    727  C   GLU A  50     -10.045 -17.685  -5.039  1.00  0.00      A    C
ATOM    728  O   GLU A  50      -8.992 -17.626  -4.452  1.00  0.00      A    O
ATOM    729  N   GLN A  51     -11.067 -18.426  -4.547  1.00  0.00      A    N
ATOM    730  HN  GLN A  51     -11.836 -18.689  -5.124  1.00  0.00      A    H
ATOM    731  CA  GLN A  51     -11.067 -18.929  -3.166  1.00  0.00      A    C
ATOM    732  HA  GLN A  51     -10.801 -18.150  -2.467  1.00  0.00      A    H
ATOM    733  CB  GLN A  51     -12.470 -19.603  -2.879  1.00  0.00      A    C
ATOM    734  HB1 GLN A  51     -13.230 -18.878  -3.243  1.00  0.00      A    H
ATOM    735  HB2 GLN A  51     -12.578 -20.571  -3.413  1.00  0.00      A    H
ATOM    736  CG  GLN A  51     -12.894 -19.826  -1.403  1.00  0.00      A    C
ATOM    737  HG1 GLN A  51     -13.993 -19.987  -1.416  1.00  0.00      A    H
ATOM    738  HG2 GLN A  51     -12.343 -20.662  -0.922  1.00  0.00      A    H
ATOM    739  CD  GLN A  51     -12.732 -18.569  -0.559  1.00  0.00      A    C
ATOM    740  OE1 GLN A  51     -13.604 -17.691  -0.741  1.00  0.00      A    O
ATOM    741  NE2 GLN A  51     -11.731 -18.456   0.332  1.00  0.00      A    N
ATOM    742 HE21 GLN A  51     -11.775 -17.740   1.028  1.00  0.00      A    H
ATOM    743 HE22 GLN A  51     -11.024 -19.163   0.302  1.00  0.00      A    H
ATOM    744  C   GLN A  51      -9.980 -19.974  -2.900  1.00  0.00      A    C
ATOM    745  O   GLN A  51      -9.562 -20.020  -1.760  1.00  0.00      A    O
ATOM    746  N   GLN A  52      -9.599 -20.747  -3.896  1.00  0.00      A    N
ATOM    747  HN  GLN A  52      -9.903 -20.520  -4.818  1.00  0.00      A    H
ATOM    748  CA  GLN A  52      -8.563 -21.738  -3.941  1.00  0.00      A    C
ATOM    749  HA  GLN A  52      -9.004 -22.485  -3.297  1.00  0.00      A    H
ATOM    750  CB  GLN A  52      -8.552 -22.379  -5.381  1.00  0.00      A    C
ATOM    751  HB1 GLN A  52      -9.566 -22.756  -5.632  1.00  0.00      A    H
ATOM    752  HB2 GLN A  52      -8.440 -21.632  -6.195  1.00  0.00      A    H
ATOM    753  CG  GLN A  52      -7.507 -23.577  -5.462  1.00  0.00      A    C
ATOM    754  HG1 GLN A  52      -6.508 -23.117  -5.309  1.00  0.00      A    H
ATOM    755  HG2 GLN A  52      -7.673 -24.381  -4.713  1.00  0.00      A    H
ATOM    756  CD  GLN A  52      -7.543 -24.266  -6.812  1.00  0.00      A    C
ATOM    757  OE1 GLN A  52      -8.589 -24.565  -7.409  1.00  0.00      A    O
ATOM    758  NE2 GLN A  52      -6.313 -24.593  -7.265  1.00  0.00      A    N
ATOM    759 HE21 GLN A  52      -6.263 -25.179  -8.073  1.00  0.00      A    H
ATOM    760 HE22 GLN A  52      -5.563 -24.544  -6.606  1.00  0.00      A    H
ATOM    761  C   GLN A  52      -7.241 -21.379  -3.373  1.00  0.00      A    C
ATOM    762  O   GLN A  52      -6.846 -21.873  -2.333  1.00  0.00      A    O
ATOM    763  N   ILE A  53      -6.669 -20.316  -4.025  1.00  0.00      A    N
ATOM    764  HN  ILE A  53      -7.155 -19.982  -4.829  1.00  0.00      A    H
ATOM    765  CA  ILE A  53      -5.433 -19.631  -3.585  1.00  0.00      A    C
ATOM    766  HA  ILE A  53      -4.774 -20.443  -3.313  1.00  0.00      A    H
ATOM    767  CB  ILE A  53      -4.814 -18.650  -4.672  1.00  0.00      A    C
ATOM    768  HB  ILE A  53      -4.010 -18.068  -4.173  1.00  0.00      A    H
ATOM    769  CG2 ILE A  53      -4.200 -19.546  -5.845  1.00  0.00      A    C
ATOM    770 HG21 ILE A  53      -3.565 -18.901  -6.489  1.00  0.00      A    H
ATOM    771 HG22 ILE A  53      -3.525 -20.309  -5.402  1.00  0.00      A    H
ATOM    772 HG23 ILE A  53      -5.092 -19.982  -6.343  1.00  0.00      A    H
ATOM    773  CG1 ILE A  53      -5.943 -17.675  -5.209  1.00  0.00      A    C
ATOM    774 HG11 ILE A  53      -6.832 -18.258  -5.533  1.00  0.00      A    H
ATOM    775 HG12 ILE A  53      -6.307 -16.939  -4.461  1.00  0.00      A    H
ATOM    776  CD  ILE A  53      -5.550 -16.950  -6.504  1.00  0.00      A    C
ATOM    777  HD1 ILE A  53      -5.602 -17.610  -7.397  1.00  0.00      A    H
ATOM    778  HD2 ILE A  53      -6.368 -16.227  -6.711  1.00  0.00      A    H
ATOM    779  HD3 ILE A  53      -4.661 -16.296  -6.376  1.00  0.00      A    H
ATOM    780  C   ILE A  53      -5.450 -18.846  -2.254  1.00  0.00      A    C
ATOM    781  O   ILE A  53      -4.402 -18.515  -1.690  1.00  0.00      A    O
ATOM    782  N   LEU A  54      -6.688 -18.468  -1.740  1.00  0.00      A    N
ATOM    783  HN  LEU A  54      -7.536 -18.569  -2.254  1.00  0.00      A    H
ATOM    784  CA  LEU A  54      -6.878 -18.000  -0.333  1.00  0.00      A    C
ATOM    785  HA  LEU A  54      -6.160 -17.235  -0.078  1.00  0.00      A    H
ATOM    786  CB  LEU A  54      -8.226 -17.321  -0.144  1.00  0.00      A    C
ATOM    787  HB1 LEU A  54      -9.012 -18.065  -0.391  1.00  0.00      A    H
ATOM    788  HB2 LEU A  54      -8.211 -16.919   0.892  1.00  0.00      A    H
ATOM    789  CG  LEU A  54      -8.495 -16.105  -1.002  1.00  0.00      A    C
ATOM    790  HG  LEU A  54      -8.345 -16.359  -2.074  1.00  0.00      A    H
ATOM    791  CD1 LEU A  54      -9.989 -15.655  -0.859  1.00  0.00      A    C
ATOM    792 HD11 LEU A  54     -10.796 -16.384  -1.087  1.00  0.00      A    H
ATOM    793 HD12 LEU A  54     -10.056 -15.337   0.203  1.00  0.00      A    H
ATOM    794 HD13 LEU A  54     -10.163 -14.807  -1.555  1.00  0.00      A    H
ATOM    795  CD2 LEU A  54      -7.713 -14.856  -0.707  1.00  0.00      A    C
ATOM    796 HD21 LEU A  54      -8.020 -14.057  -1.415  1.00  0.00      A    H
ATOM    797 HD22 LEU A  54      -7.815 -14.682   0.386  1.00  0.00      A    H
ATOM    798 HD23 LEU A  54      -6.617 -14.954  -0.861  1.00  0.00      A    H
ATOM    799  C   LEU A  54      -6.737 -19.139   0.614  1.00  0.00      A    C
ATOM    800  O   LEU A  54      -5.947 -19.100   1.531  1.00  0.00      A    O
ATOM    801  N   ASP A  55      -7.435 -20.310   0.385  1.00  0.00      A    N
ATOM    802  HN  ASP A  55      -8.178 -20.382  -0.276  1.00  0.00      A    H
ATOM    803  CA  ASP A  55      -7.501 -21.378   1.438  1.00  0.00      A    C
ATOM    804  HA  ASP A  55      -7.752 -20.893   2.369  1.00  0.00      A    H
ATOM    805  CB  ASP A  55      -8.575 -22.381   1.035  1.00  0.00      A    C
ATOM    806  HB1 ASP A  55      -8.508 -22.456  -0.071  1.00  0.00      A    H
ATOM    807  HB2 ASP A  55      -8.469 -23.312   1.633  1.00  0.00      A    H
ATOM    808  CG  ASP A  55     -10.065 -21.851   1.277  1.00  0.00      A    C
ATOM    809  OD1 ASP A  55     -10.205 -20.676   1.683  1.00  0.00      A    O
ATOM    810  OD2 ASP A  55     -11.059 -22.587   0.995  1.00  0.00      A    O
ATOM    811  C   ASP A  55      -6.222 -22.168   1.585  1.00  0.00      A    C
ATOM    812  O   ASP A  55      -5.584 -22.205   2.626  1.00  0.00      A    O
ATOM    813  N   CYS A  56      -5.714 -22.826   0.463  1.00  0.00      A    N
ATOM    814  HN  CYS A  56      -6.264 -22.729  -0.362  1.00  0.00      A    H
ATOM    815  CA  CYS A  56      -4.691 -23.823   0.642  1.00  0.00      A    C
ATOM    816  HA  CYS A  56      -4.827 -24.349   1.575  1.00  0.00      A    H
ATOM    817  CB  CYS A  56      -4.787 -24.823  -0.483  1.00  0.00      A    C
ATOM    818  HB1 CYS A  56      -3.990 -25.596  -0.431  1.00  0.00      A    H
ATOM    819  HB2 CYS A  56      -4.624 -24.282  -1.440  1.00  0.00      A    H
ATOM    820  SG  CYS A  56      -6.421 -25.663  -0.238  1.00  0.00      A    S
ATOM    821  C   CYS A  56      -3.290 -23.276   0.674  1.00  0.00      A    C
ATOM    822  O   CYS A  56      -3.048 -22.174   0.111  1.00  0.00      A    O
ATOM    823  N   ASP A  57      -2.382 -23.821   1.366  1.00  0.00      A    N
ATOM    824  HN  ASP A  57      -2.475 -24.712   1.803  1.00  0.00      A    H
ATOM    825  CA  ASP A  57      -1.106 -23.185   1.620  1.00  0.00      A    C
ATOM    826  HA  ASP A  57      -1.261 -22.129   1.780  1.00  0.00      A    H
ATOM    827  CB  ASP A  57      -0.537 -23.748   2.905  1.00  0.00      A    C
ATOM    828  HB1 ASP A  57      -1.207 -23.783   3.791  1.00  0.00      A    H
ATOM    829  HB2 ASP A  57      -0.272 -24.795   2.646  1.00  0.00      A    H
ATOM    830  CG  ASP A  57       0.592 -22.966   3.437  1.00  0.00      A    C
ATOM    831  OD1 ASP A  57       0.556 -22.529   4.609  1.00  0.00      A    O
ATOM    832  OD2 ASP A  57       1.624 -22.806   2.778  1.00  0.00      A    O
ATOM    833  C   ASP A  57      -0.125 -23.363   0.416  1.00  0.00      A    C
ATOM    834  O   ASP A  57       0.001 -24.418  -0.139  1.00  0.00      A    O
ATOM    835  N   ILE A  58       0.498 -22.258  -0.086  1.00  0.00      A    N
ATOM    836  HN  ILE A  58       0.378 -21.385   0.380  1.00  0.00      A    H
ATOM    837  CA  ILE A  58       1.426 -22.118  -1.117  1.00  0.00      A    C
ATOM    838  HA  ILE A  58       1.195 -22.859  -1.867  1.00  0.00      A    H
ATOM    839  CB  ILE A  58       1.384 -20.846  -1.967  1.00  0.00      A    C
ATOM    840  HB  ILE A  58       1.765 -20.017  -1.333  1.00  0.00      A    H
ATOM    841  CG2 ILE A  58       2.327 -21.015  -3.224  1.00  0.00      A    C
ATOM    842 HG21 ILE A  58       3.399 -21.024  -2.930  1.00  0.00      A    H
ATOM    843 HG22 ILE A  58       2.230 -21.988  -3.752  1.00  0.00      A    H
ATOM    844 HG23 ILE A  58       2.092 -20.280  -4.023  1.00  0.00      A    H
ATOM    845  CG1 ILE A  58      -0.073 -20.421  -2.354  1.00  0.00      A    C
ATOM    846 HG11 ILE A  58      -0.551 -21.192  -2.996  1.00  0.00      A    H
ATOM    847 HG12 ILE A  58      -0.664 -20.355  -1.416  1.00  0.00      A    H
ATOM    848  CD  ILE A  58      -0.156 -19.070  -3.051  1.00  0.00      A    C
ATOM    849  HD1 ILE A  58      -1.182 -18.671  -2.900  1.00  0.00      A    H
ATOM    850  HD2 ILE A  58       0.464 -18.329  -2.502  1.00  0.00      A    H
ATOM    851  HD3 ILE A  58       0.083 -18.956  -4.130  1.00  0.00      A    H
ATOM    852  C   ILE A  58       2.885 -22.374  -0.598  1.00  0.00      A    C
ATOM    853  O   ILE A  58       3.467 -23.459  -0.794  1.00  0.00      A    O
ATOM    854  N   HSE A  59       3.537 -21.381   0.090  1.00  0.00      A    N
ATOM    855  HN  HSE A  59       3.085 -20.512   0.275  1.00  0.00      A    H
ATOM    856  CA  HSE A  59       4.737 -21.585   0.815  1.00  0.00      A    C
ATOM    857  HA  HSE A  59       4.804 -22.620   1.117  1.00  0.00      A    H
ATOM    858  CB  HSE A  59       5.907 -21.187  -0.027  1.00  0.00      A    C
ATOM    859  HB1 HSE A  59       5.842 -21.736  -0.990  1.00  0.00      A    H
ATOM    860  HB2 HSE A  59       5.954 -20.086  -0.170  1.00  0.00      A    H
ATOM    861  ND1 HSE A  59       7.307 -23.030   0.862  1.00  0.00      A    N
ATOM    862  CG  HSE A  59       7.209 -21.661   0.645  1.00  0.00      A    C
ATOM    863  CE1 HSE A  59       8.515 -23.199   1.382  1.00  0.00      A    C
ATOM    864  HE1 HSE A  59       8.811 -24.217   1.636  1.00  0.00      A    H
ATOM    865  NE2 HSE A  59       9.178 -22.055   1.515  1.00  0.00      A    N
ATOM    866  HE2 HSE A  59      10.047 -22.028   2.009  1.00  0.00      A    H
ATOM    867  CD2 HSE A  59       8.360 -21.034   1.036  1.00  0.00      A    C
ATOM    868  HD2 HSE A  59       8.599 -19.979   0.998  1.00  0.00      A    H
ATOM    869  C   HSE A  59       4.856 -20.897   2.172  1.00  0.00      A    C
ATOM    870  O   HSE A  59       4.761 -21.522   3.257  1.00  0.00      A    O
ATOM    871  N   GLY A  60       5.134 -19.539   2.184  1.00  0.00      A    N
ATOM    872  HN  GLY A  60       5.211 -19.108   1.288  1.00  0.00      A    H
ATOM    873  CA  GLY A  60       5.149 -18.744   3.380  1.00  0.00      A    C
ATOM    874  HA1 GLY A  60       4.450 -19.196   4.069  1.00  0.00      A    H
ATOM    875  HA2 GLY A  60       6.190 -18.709   3.666  1.00  0.00      A    H
ATOM    876  C   GLY A  60       4.608 -17.360   2.955  1.00  0.00      A    C
ATOM    877  O   GLY A  60       5.310 -16.414   2.706  1.00  0.00      A    O
ATOM    878  N   HSE A  61       3.285 -17.220   2.731  1.00  0.00      A    N
ATOM    879  HN  HSE A  61       2.740 -18.043   2.870  1.00  0.00      A    H
ATOM    880  CA  HSE A  61       2.566 -16.191   2.067  1.00  0.00      A    C
ATOM    881  HA  HSE A  61       3.286 -15.658   1.464  1.00  0.00      A    H
ATOM    882  CB  HSE A  61       1.520 -16.892   1.234  1.00  0.00      A    C
ATOM    883  HB1 HSE A  61       1.905 -17.854   0.832  1.00  0.00      A    H
ATOM    884  HB2 HSE A  61       0.712 -17.217   1.924  1.00  0.00      A    H
ATOM    885  ND1 HSE A  61       1.903 -16.190  -1.071  1.00  0.00      A    N
ATOM    886  CG  HSE A  61       1.098 -16.133   0.059  1.00  0.00      A    C
ATOM    887  CE1 HSE A  61       1.167 -15.570  -1.958  1.00  0.00      A    C
ATOM    888  HE1 HSE A  61       1.530 -15.416  -2.974  1.00  0.00      A    H
ATOM    889  NE2 HSE A  61      -0.018 -15.116  -1.496  1.00  0.00      A    N
ATOM    890  HE2 HSE A  61      -0.673 -14.607  -2.054  1.00  0.00      A    H
ATOM    891  CD2 HSE A  61      -0.095 -15.576  -0.185  1.00  0.00      A    C
ATOM    892  HD2 HSE A  61      -0.971 -15.409   0.429  1.00  0.00      A    H
ATOM    893  C   HSE A  61       1.882 -15.264   3.001  1.00  0.00      A    C
ATOM    894  O   HSE A  61       1.558 -15.646   4.122  1.00  0.00      A    O
ATOM    895  N   GLN A  62       1.734 -13.965   2.584  1.00  0.00      A    N
ATOM    896  HN  GLN A  62       1.955 -13.784   1.629  1.00  0.00      A    H
ATOM    897  CA  GLN A  62       1.152 -12.936   3.406  1.00  0.00      A    C
ATOM    898  HA  GLN A  62       1.470 -13.066   4.429  1.00  0.00      A    H
ATOM    899  CB  GLN A  62       1.600 -11.531   2.919  1.00  0.00      A    C
ATOM    900  HB1 GLN A  62       1.367 -11.444   1.836  1.00  0.00      A    H
ATOM    901  HB2 GLN A  62       1.061 -10.765   3.517  1.00  0.00      A    H
ATOM    902  CG  GLN A  62       3.094 -11.269   3.128  1.00  0.00      A    C
ATOM    903  HG1 GLN A  62       3.742 -11.980   2.572  1.00  0.00      A    H
ATOM    904  HG2 GLN A  62       3.284 -10.239   2.759  1.00  0.00      A    H
ATOM    905  CD  GLN A  62       3.447 -11.228   4.608  1.00  0.00      A    C
ATOM    906  OE1 GLN A  62       3.901 -12.264   5.159  1.00  0.00      A    O
ATOM    907  NE2 GLN A  62       3.232 -10.078   5.317  1.00  0.00      A    N
ATOM    908 HE21 GLN A  62       3.528 -10.056   6.271  1.00  0.00      A    H
ATOM    909 HE22 GLN A  62       2.714  -9.257   5.076  1.00  0.00      A    H
ATOM    910  C   GLN A  62      -0.365 -13.048   3.434  1.00  0.00      A    C
ATOM    911  O   GLN A  62      -0.916 -13.910   2.785  1.00  0.00      A    O
ATOM    912  N   LEU A  63      -1.136 -12.192   4.128  1.00  0.00      A    N
ATOM    913  HN  LEU A  63      -0.698 -11.557   4.759  1.00  0.00      A    H
ATOM    914  CA  LEU A  63      -2.578 -12.287   4.241  1.00  0.00      A    C
ATOM    915  HA  LEU A  63      -2.811 -13.335   4.355  1.00  0.00      A    H
ATOM    916  CB  LEU A  63      -3.171 -11.532   5.434  1.00  0.00      A    C
ATOM    917  HB1 LEU A  63      -2.845 -10.471   5.483  1.00  0.00      A    H
ATOM    918  HB2 LEU A  63      -4.267 -11.474   5.257  1.00  0.00      A    H
ATOM    919  CG  LEU A  63      -2.775 -12.250   6.793  1.00  0.00      A    C
ATOM    920  HG  LEU A  63      -1.760 -12.675   6.640  1.00  0.00      A    H
ATOM    921  CD1 LEU A  63      -2.700 -11.332   7.888  1.00  0.00      A    C
ATOM    922 HD11 LEU A  63      -1.825 -10.648   7.858  1.00  0.00      A    H
ATOM    923 HD12 LEU A  63      -3.617 -10.720   8.027  1.00  0.00      A    H
ATOM    924 HD13 LEU A  63      -2.601 -11.905   8.835  1.00  0.00      A    H
ATOM    925  CD2 LEU A  63      -3.763 -13.369   7.147  1.00  0.00      A    C
ATOM    926 HD21 LEU A  63      -3.609 -14.053   6.285  1.00  0.00      A    H
ATOM    927 HD22 LEU A  63      -3.390 -13.837   8.083  1.00  0.00      A    H
ATOM    928 HD23 LEU A  63      -4.836 -13.093   7.236  1.00  0.00      A    H
ATOM    929  C   LEU A  63      -3.325 -11.881   2.996  1.00  0.00      A    C
ATOM    930  O   LEU A  63      -3.229 -10.843   2.339  1.00  0.00      A    O
ATOM    931  N   GLY A  64      -4.389 -12.716   2.735  1.00  0.00      A    N
ATOM    932  HN  GLY A  64      -4.739 -13.439   3.325  1.00  0.00      A    H
ATOM    933  CA  GLY A  64      -5.050 -12.806   1.394  1.00  0.00      A    C
ATOM    934  HA1 GLY A  64      -4.255 -12.904   0.669  1.00  0.00      A    H
ATOM    935  HA2 GLY A  64      -5.849 -13.532   1.360  1.00  0.00      A    H
ATOM    936  C   GLY A  64      -5.771 -11.537   0.948  1.00  0.00      A    C
ATOM    937  O   GLY A  64      -5.501 -10.864  -0.058  1.00  0.00      A    O
ATOM    938  N   CYS A  65      -6.714 -11.069   1.763  1.00  0.00      A    N
ATOM    939  HN  CYS A  65      -6.961 -11.441   2.655  1.00  0.00      A    H
ATOM    940  CA  CYS A  65      -7.437  -9.846   1.422  1.00  0.00      A    C
ATOM    941  HA  CYS A  65      -7.648  -9.908   0.364  1.00  0.00      A    H
ATOM    942  CB  CYS A  65      -8.767  -9.715   2.204  1.00  0.00      A    C
ATOM    943  HB1 CYS A  65      -9.285  -8.791   1.868  1.00  0.00      A    H
ATOM    944  HB2 CYS A  65      -8.549  -9.560   3.282  1.00  0.00      A    H
ATOM    945  SG  CYS A  65      -9.748 -11.243   1.713  1.00  0.00      A    S
ATOM    946  C   CYS A  65      -6.695  -8.492   1.625  1.00  0.00      A    C
ATOM    947  O   CYS A  65      -7.167  -7.398   1.240  1.00  0.00      A    O
ATOM    948  N   LYS A  66      -5.464  -8.541   2.122  1.00  0.00      A    N
ATOM    949  HN  LYS A  66      -5.188  -9.456   2.405  1.00  0.00      A    H
ATOM    950  CA  LYS A  66      -4.488  -7.462   2.109  1.00  0.00      A    C
ATOM    951  HA  LYS A  66      -4.997  -6.510   2.131  1.00  0.00      A    H
ATOM    952  CB  LYS A  66      -3.684  -7.601   3.400  1.00  0.00      A    C
ATOM    953  HB1 LYS A  66      -3.421  -8.657   3.624  1.00  0.00      A    H
ATOM    954  HB2 LYS A  66      -2.767  -6.995   3.243  1.00  0.00      A    H
ATOM    955  CG  LYS A  66      -4.446  -7.095   4.678  1.00  0.00      A    C
ATOM    956  HG1 LYS A  66      -5.484  -7.490   4.667  1.00  0.00      A    H
ATOM    957  HG2 LYS A  66      -3.855  -7.465   5.543  1.00  0.00      A    H
ATOM    958  CD  LYS A  66      -4.348  -5.583   4.849  1.00  0.00      A    C
ATOM    959  HD1 LYS A  66      -3.286  -5.376   4.595  1.00  0.00      A    H
ATOM    960  HD2 LYS A  66      -4.961  -5.101   4.059  1.00  0.00      A    H
ATOM    961  CE  LYS A  66      -4.897  -5.097   6.163  1.00  0.00      A    C
ATOM    962  HE1 LYS A  66      -4.179  -5.367   6.967  1.00  0.00      A    H
ATOM    963  HE2 LYS A  66      -5.074  -4.002   6.111  1.00  0.00      A    H
ATOM    964  NZ  LYS A  66      -6.229  -5.774   6.465  1.00  0.00      A    N
ATOM    965  HZ1 LYS A  66      -6.758  -5.946   5.586  1.00  0.00      A    H
ATOM    966  HZ2 LYS A  66      -6.081  -6.664   6.982  1.00  0.00      A    H
ATOM    967  HZ3 LYS A  66      -6.763  -5.127   7.080  1.00  0.00      A    H
ATOM    968  C   LYS A  66      -3.640  -7.404   0.916  1.00  0.00      A    C
ATOM    969  O   LYS A  66      -3.431  -6.421   0.236  1.00  0.00      A    O
ATOM    970  N   GLY A  67      -3.067  -8.632   0.592  1.00  0.00      A    N
ATOM    971  HN  GLY A  67      -3.167  -9.423   1.190  1.00  0.00      A    H
ATOM    972  CA  GLY A  67      -2.424  -8.951  -0.633  1.00  0.00      A    C
ATOM    973  HA1 GLY A  67      -3.081  -9.519  -1.276  1.00  0.00      A    H
ATOM    974  HA2 GLY A  67      -2.110  -8.028  -1.098  1.00  0.00      A    H
ATOM    975  C   GLY A  67      -1.184  -9.715  -0.398  1.00  0.00      A    C
ATOM    976  O   GLY A  67      -0.888 -10.118   0.717  1.00  0.00      A    O
ATOM    977  N   GLY A  68      -0.403 -10.065  -1.448  1.00  0.00      A    N
ATOM    978  HN  GLY A  68      -0.610  -9.800  -2.387  1.00  0.00      A    H
ATOM    979  CA  GLY A  68       0.739 -10.959  -1.289  1.00  0.00      A    C
ATOM    980  HA1 GLY A  68       1.381 -10.544  -0.526  1.00  0.00      A    H
ATOM    981  HA2 GLY A  68       0.366 -11.923  -0.977  1.00  0.00      A    H
ATOM    982  C   GLY A  68       1.504 -11.069  -2.579  1.00  0.00      A    C
ATOM    983  O   GLY A  68       1.151 -10.463  -3.558  1.00  0.00      A    O
ATOM    984  N   TYR A  69       2.587 -11.895  -2.607  1.00  0.00      A    N
ATOM    985  HN  TYR A  69       3.002 -12.253  -1.774  1.00  0.00      A    H
ATOM    986  CA  TYR A  69       3.531 -11.957  -3.751  1.00  0.00      A    C
ATOM    987  HA  TYR A  69       3.701 -10.931  -4.042  1.00  0.00      A    H
ATOM    988  CB  TYR A  69       4.767 -12.755  -3.290  1.00  0.00      A    C
ATOM    989  HB1 TYR A  69       5.046 -12.637  -2.221  1.00  0.00      A    H
ATOM    990  HB2 TYR A  69       4.617 -13.851  -3.395  1.00  0.00      A    H
ATOM    991  CG  TYR A  69       5.928 -12.349  -4.151  1.00  0.00      A    C
ATOM    992  CD1 TYR A  69       6.815 -11.384  -3.696  1.00  0.00      A    C
ATOM    993  HD1 TYR A  69       6.582 -10.882  -2.768  1.00  0.00      A    H
ATOM    994  CE1 TYR A  69       8.036 -11.155  -4.387  1.00  0.00      A    C
ATOM    995  HE1 TYR A  69       8.737 -10.417  -4.026  1.00  0.00      A    H
ATOM    996  CZ  TYR A  69       8.178 -11.776  -5.641  1.00  0.00      A    C
ATOM    997  OH  TYR A  69       9.367 -11.405  -6.302  1.00  0.00      A    O
ATOM    998  HH  TYR A  69       9.263 -11.727  -7.200  1.00  0.00      A    H
ATOM    999  CD2 TYR A  69       6.122 -12.963  -5.415  1.00  0.00      A    C
ATOM   1000  HD2 TYR A  69       5.514 -13.768  -5.803  1.00  0.00      A    H
ATOM   1001  CE2 TYR A  69       7.204 -12.595  -6.195  1.00  0.00      A    C
ATOM   1002  HE2 TYR A  69       7.264 -12.932  -7.219  1.00  0.00      A    H
ATOM   1003  C   TYR A  69       2.741 -12.614  -4.911  1.00  0.00      A    C
ATOM   1004  O   TYR A  69       1.840 -13.378  -4.749  1.00  0.00      A    O
ATOM   1005  N   TYR A  70       3.067 -12.256  -6.188  1.00  0.00      A    N
ATOM   1006  HN  TYR A  70       3.844 -11.660  -6.378  1.00  0.00      A    H
ATOM   1007  CA  TYR A  70       2.264 -12.594  -7.284  1.00  0.00      A    C
ATOM   1008  HA  TYR A  70       1.237 -12.524  -6.958  1.00  0.00      A    H
ATOM   1009  CB  TYR A  70       2.438 -11.618  -8.503  1.00  0.00      A    C
ATOM   1010  HB1 TYR A  70       2.247 -10.573  -8.178  1.00  0.00      A    H
ATOM   1011  HB2 TYR A  70       3.474 -11.607  -8.906  1.00  0.00      A    H
ATOM   1012  CG  TYR A  70       1.484 -11.759  -9.666  1.00  0.00      A    C
ATOM   1013  CD1 TYR A  70       0.169 -11.510  -9.343  1.00  0.00      A    C
ATOM   1014  HD1 TYR A  70      -0.070 -11.264  -8.320  1.00  0.00      A    H
ATOM   1015  CE1 TYR A  70      -0.876 -11.852 -10.262  1.00  0.00      A    C
ATOM   1016  HE1 TYR A  70      -1.852 -12.022  -9.833  1.00  0.00      A    H
ATOM   1017  CZ  TYR A  70      -0.560 -12.305 -11.558  1.00  0.00      A    C
ATOM   1018  OH  TYR A  70      -1.579 -12.624 -12.387  1.00  0.00      A    O
ATOM   1019  HH  TYR A  70      -1.148 -13.197 -13.026  1.00  0.00      A    H
ATOM   1020  CD2 TYR A  70       1.799 -12.094 -11.017  1.00  0.00      A    C
ATOM   1021  HD2 TYR A  70       2.825 -12.300 -11.281  1.00  0.00      A    H
ATOM   1022  CE2 TYR A  70       0.780 -12.345 -11.937  1.00  0.00      A    C
ATOM   1023  HE2 TYR A  70       1.005 -12.795 -12.892  1.00  0.00      A    H
ATOM   1024  C   TYR A  70       2.508 -14.056  -7.761  1.00  0.00      A    C
ATOM   1025  O   TYR A  70       1.575 -14.854  -8.020  1.00  0.00      A    O
ATOM   1026  N   THR A  71       3.769 -14.312  -8.128  1.00  0.00      A    N
ATOM   1027  HN  THR A  71       4.499 -13.659  -7.942  1.00  0.00      A    H
ATOM   1028  CA  THR A  71       4.207 -15.490  -8.887  1.00  0.00      A    C
ATOM   1029  HA  THR A  71       3.596 -15.414  -9.775  1.00  0.00      A    H
ATOM   1030  CB  THR A  71       5.645 -15.536  -9.269  1.00  0.00      A    C
ATOM   1031  HB  THR A  71       5.869 -16.529  -9.714  1.00  0.00      A    H
ATOM   1032  OG1 THR A  71       6.472 -15.401  -8.163  1.00  0.00      A    O
ATOM   1033  HG1 THR A  71       7.299 -15.275  -8.634  1.00  0.00      A    H
ATOM   1034  CG2 THR A  71       5.890 -14.374 -10.351  1.00  0.00      A    C
ATOM   1035 HG21 THR A  71       6.976 -14.446 -10.574  1.00  0.00      A    H
ATOM   1036 HG22 THR A  71       5.241 -14.470 -11.247  1.00  0.00      A    H
ATOM   1037 HG23 THR A  71       5.713 -13.322 -10.042  1.00  0.00      A    H
ATOM   1038  C   THR A  71       3.859 -16.801  -8.243  1.00  0.00      A    C
ATOM   1039  O   THR A  71       3.472 -17.810  -8.912  1.00  0.00      A    O
ATOM   1040  N   GLU A  72       3.833 -16.877  -6.887  1.00  0.00      A    N
ATOM   1041  HN  GLU A  72       4.145 -16.121  -6.316  1.00  0.00      A    H
ATOM   1042  CA  GLU A  72       3.287 -17.880  -6.018  1.00  0.00      A    C
ATOM   1043  HA  GLU A  72       3.914 -18.755  -5.926  1.00  0.00      A    H
ATOM   1044  CB  GLU A  72       3.192 -17.208  -4.714  1.00  0.00      A    C
ATOM   1045  HB1 GLU A  72       2.570 -16.289  -4.764  1.00  0.00      A    H
ATOM   1046  HB2 GLU A  72       2.772 -17.819  -3.887  1.00  0.00      A    H
ATOM   1047  CG  GLU A  72       4.443 -16.729  -4.025  1.00  0.00      A    C
ATOM   1048  HG1 GLU A  72       4.994 -15.968  -4.617  1.00  0.00      A    H
ATOM   1049  HG2 GLU A  72       4.070 -16.253  -3.093  1.00  0.00      A    H
ATOM   1050  CD  GLU A  72       5.489 -17.807  -3.794  1.00  0.00      A    C
ATOM   1051  OE1 GLU A  72       5.542 -18.471  -2.753  1.00  0.00      A    O
ATOM   1052  OE2 GLU A  72       6.320 -18.091  -4.679  1.00  0.00      A    O
ATOM   1053  C   GLU A  72       1.932 -18.429  -6.446  1.00  0.00      A    C
ATOM   1054  O   GLU A  72       1.714 -19.650  -6.483  1.00  0.00      A    O
ATOM   1055  N   ALA A  73       0.978 -17.577  -6.860  1.00  0.00      A    N
ATOM   1056  HN  ALA A  73       1.072 -16.585  -6.825  1.00  0.00      A    H
ATOM   1057  CA  ALA A  73      -0.298 -17.858  -7.547  1.00  0.00      A    C
ATOM   1058  HA  ALA A  73      -0.971 -18.205  -6.777  1.00  0.00      A    H
ATOM   1059  CB  ALA A  73      -0.938 -16.570  -7.977  1.00  0.00      A    C
ATOM   1060  HB1 ALA A  73      -0.557 -16.184  -8.947  1.00  0.00      A    H
ATOM   1061  HB2 ALA A  73      -2.023 -16.759  -8.124  1.00  0.00      A    H
ATOM   1062  HB3 ALA A  73      -0.699 -15.724  -7.298  1.00  0.00      A    H
ATOM   1063  C   ALA A  73      -0.190 -18.860  -8.730  1.00  0.00      A    C
ATOM   1064  O   ALA A  73      -1.016 -19.725  -8.799  1.00  0.00      A    O
ATOM   1065  N   TYR A  74       0.807 -18.757  -9.703  1.00  0.00      A    N
ATOM   1066  HN  TYR A  74       1.483 -18.032  -9.813  1.00  0.00      A    H
ATOM   1067  CA  TYR A  74       0.913 -19.760 -10.723  1.00  0.00      A    C
ATOM   1068  HA  TYR A  74      -0.099 -19.999 -11.016  1.00  0.00      A    H
ATOM   1069  CB  TYR A  74       1.626 -19.255 -11.970  1.00  0.00      A    C
ATOM   1070  HB1 TYR A  74       2.662 -19.144 -11.584  1.00  0.00      A    H
ATOM   1071  HB2 TYR A  74       1.626 -19.964 -12.824  1.00  0.00      A    H
ATOM   1072  CG  TYR A  74       0.949 -18.002 -12.542  1.00  0.00      A    C
ATOM   1073  CD1 TYR A  74       1.730 -16.867 -12.909  1.00  0.00      A    C
ATOM   1074  HD1 TYR A  74       2.765 -16.951 -12.611  1.00  0.00      A    H
ATOM   1075  CE1 TYR A  74       1.214 -15.710 -13.431  1.00  0.00      A    C
ATOM   1076  HE1 TYR A  74       1.846 -14.916 -13.801  1.00  0.00      A    H
ATOM   1077  CZ  TYR A  74      -0.131 -15.676 -13.755  1.00  0.00      A    C
ATOM   1078  OH  TYR A  74      -0.592 -14.475 -14.309  1.00  0.00      A    O
ATOM   1079  HH  TYR A  74      -1.547 -14.560 -14.364  1.00  0.00      A    H
ATOM   1080  CD2 TYR A  74      -0.467 -17.841 -12.715  1.00  0.00      A    C
ATOM   1081  HD2 TYR A  74      -1.133 -18.658 -12.479  1.00  0.00      A    H
ATOM   1082  CE2 TYR A  74      -0.996 -16.729 -13.275  1.00  0.00      A    C
ATOM   1083  HE2 TYR A  74      -2.059 -16.748 -13.461  1.00  0.00      A    H
ATOM   1084  C   TYR A  74       1.727 -21.043 -10.283  1.00  0.00      A    C
ATOM   1085  O   TYR A  74       1.573 -22.097 -10.896  1.00  0.00      A    O
ATOM   1086  N   LYS A  75       2.548 -20.988  -9.219  1.00  0.00      A    N
ATOM   1087  HN  LYS A  75       2.723 -20.111  -8.776  1.00  0.00      A    H
ATOM   1088  CA  LYS A  75       3.188 -22.104  -8.592  1.00  0.00      A    C
ATOM   1089  HA  LYS A  75       3.741 -22.678  -9.321  1.00  0.00      A    H
ATOM   1090  CB  LYS A  75       4.250 -21.627  -7.512  1.00  0.00      A    C
ATOM   1091  HB1 LYS A  75       3.770 -20.972  -6.754  1.00  0.00      A    H
ATOM   1092  HB2 LYS A  75       4.655 -22.541  -7.026  1.00  0.00      A    H
ATOM   1093  CG  LYS A  75       5.492 -20.943  -8.203  1.00  0.00      A    C
ATOM   1094  HG1 LYS A  75       6.043 -21.720  -8.775  1.00  0.00      A    H
ATOM   1095  HG2 LYS A  75       5.092 -20.165  -8.887  1.00  0.00      A    H
ATOM   1096  CD  LYS A  75       6.371 -20.140  -7.324  1.00  0.00      A    C
ATOM   1097  HD1 LYS A  75       6.959 -19.391  -7.895  1.00  0.00      A    H
ATOM   1098  HD2 LYS A  75       5.709 -19.486  -6.717  1.00  0.00      A    H
ATOM   1099  CE  LYS A  75       7.261 -20.974  -6.410  1.00  0.00      A    C
ATOM   1100  HE1 LYS A  75       6.736 -21.751  -5.813  1.00  0.00      A    H
ATOM   1101  HE2 LYS A  75       8.070 -21.554  -6.903  1.00  0.00      A    H
ATOM   1102  NZ  LYS A  75       7.907 -20.115  -5.423  1.00  0.00      A    N
ATOM   1103  HZ1 LYS A  75       7.969 -20.626  -4.519  1.00  0.00      A    H
ATOM   1104  HZ2 LYS A  75       8.829 -19.786  -5.773  1.00  0.00      A    H
ATOM   1105  HZ3 LYS A  75       7.362 -19.289  -5.104  1.00  0.00      A    H
ATOM   1106  C   LYS A  75       2.173 -23.064  -8.022  1.00  0.00      A    C
ATOM   1107  O   LYS A  75       2.246 -24.278  -8.216  1.00  0.00      A    O
ATOM   1108  N   PHE A  76       1.112 -22.573  -7.294  1.00  0.00      A    N
ATOM   1109  HN  PHE A  76       1.064 -21.580  -7.369  1.00  0.00      A    H
ATOM   1110  CA  PHE A  76       0.087 -23.435  -6.681  1.00  0.00      A    C
ATOM   1111  HA  PHE A  76       0.586 -24.223  -6.136  1.00  0.00      A    H
ATOM   1112  CB  PHE A  76      -0.803 -22.556  -5.738  1.00  0.00      A    C
ATOM   1113  HB1 PHE A  76      -0.163 -21.805  -5.227  1.00  0.00      A    H
ATOM   1114  HB2 PHE A  76      -1.590 -21.990  -6.280  1.00  0.00      A    H
ATOM   1115  CG  PHE A  76      -1.632 -23.409  -4.846  1.00  0.00      A    C
ATOM   1116  CD1 PHE A  76      -1.075 -24.056  -3.720  1.00  0.00      A    C
ATOM   1117  HD1 PHE A  76      -0.042 -23.843  -3.487  1.00  0.00      A    H
ATOM   1118  CE1 PHE A  76      -1.665 -25.104  -3.081  1.00  0.00      A    C
ATOM   1119  HE1 PHE A  76      -1.228 -25.697  -2.291  1.00  0.00      A    H
ATOM   1120  CZ  PHE A  76      -2.970 -25.450  -3.397  1.00  0.00      A    C
ATOM   1121  HZ  PHE A  76      -3.419 -26.329  -2.960  1.00  0.00      A    H
ATOM   1122  CD2 PHE A  76      -2.953 -23.813  -5.215  1.00  0.00      A    C
ATOM   1123  HD2 PHE A  76      -3.456 -23.354  -6.053  1.00  0.00      A    H
ATOM   1124  CE2 PHE A  76      -3.636 -24.726  -4.432  1.00  0.00      A    C
ATOM   1125  HE2 PHE A  76      -4.653 -24.978  -4.692  1.00  0.00      A    H
ATOM   1126  C   PHE A  76      -0.718 -24.177  -7.785  1.00  0.00      A    C
ATOM   1127  O   PHE A  76      -0.920 -25.412  -7.683  1.00  0.00      A    O
ATOM   1128  N   VAL A  77      -1.168 -23.465  -8.907  1.00  0.00      A    N
ATOM   1129  HN  VAL A  77      -1.170 -22.470  -8.839  1.00  0.00      A    H
ATOM   1130  CA  VAL A  77      -1.692 -24.019 -10.116  1.00  0.00      A    C
ATOM   1131  HA  VAL A  77      -2.501 -24.664  -9.807  1.00  0.00      A    H
ATOM   1132  CB  VAL A  77      -2.166 -22.892 -11.057  1.00  0.00      A    C
ATOM   1133  HB  VAL A  77      -1.244 -22.354 -11.364  1.00  0.00      A    H
ATOM   1134  CG1 VAL A  77      -2.900 -23.474 -12.348  1.00  0.00      A    C
ATOM   1135 HG11 VAL A  77      -3.748 -22.787 -12.554  1.00  0.00      A    H
ATOM   1136 HG12 VAL A  77      -2.203 -23.452 -13.213  1.00  0.00      A    H
ATOM   1137 HG13 VAL A  77      -3.391 -24.422 -12.041  1.00  0.00      A    H
ATOM   1138  CG2 VAL A  77      -3.146 -22.048 -10.219  1.00  0.00      A    C
ATOM   1139 HG21 VAL A  77      -3.645 -21.305 -10.877  1.00  0.00      A    H
ATOM   1140 HG22 VAL A  77      -3.873 -22.753  -9.761  1.00  0.00      A    H
ATOM   1141 HG23 VAL A  77      -2.744 -21.552  -9.310  1.00  0.00      A    H
ATOM   1142  C   VAL A  77      -0.762 -24.983 -10.846  1.00  0.00      A    C
ATOM   1143  O   VAL A  77      -1.211 -26.119 -11.166  1.00  0.00      A    O
ATOM   1144  N   LYS A  78       0.540 -24.695 -11.069  1.00  0.00      A    N
ATOM   1145  HN  LYS A  78       0.855 -23.795 -10.778  1.00  0.00      A    H
ATOM   1146  CA  LYS A  78       1.466 -25.549 -11.762  1.00  0.00      A    C
ATOM   1147  HA  LYS A  78       1.067 -25.803 -12.733  1.00  0.00      A    H
ATOM   1148  CB  LYS A  78       2.790 -24.832 -11.771  1.00  0.00      A    C
ATOM   1149  HB1 LYS A  78       2.682 -23.842 -12.264  1.00  0.00      A    H
ATOM   1150  HB2 LYS A  78       2.986 -24.578 -10.708  1.00  0.00      A    H
ATOM   1151  CG  LYS A  78       4.051 -25.557 -12.378  1.00  0.00      A    C
ATOM   1152  HG1 LYS A  78       4.253 -26.484 -11.800  1.00  0.00      A    H
ATOM   1153  HG2 LYS A  78       3.680 -25.980 -13.336  1.00  0.00      A    H
ATOM   1154  CD  LYS A  78       5.451 -24.859 -12.446  1.00  0.00      A    C
ATOM   1155  HD1 LYS A  78       5.398 -23.977 -13.120  1.00  0.00      A    H
ATOM   1156  HD2 LYS A  78       5.653 -24.416 -11.447  1.00  0.00      A    H
ATOM   1157  CE  LYS A  78       6.591 -25.682 -12.996  1.00  0.00      A    C
ATOM   1158  HE1 LYS A  78       6.355 -26.028 -14.025  1.00  0.00      A    H
ATOM   1159  HE2 LYS A  78       7.543 -25.109 -13.008  1.00  0.00      A    H
ATOM   1160  NZ  LYS A  78       6.681 -26.919 -12.224  1.00  0.00      A    N
ATOM   1161  HZ1 LYS A  78       5.848 -27.505 -12.436  1.00  0.00      A    H
ATOM   1162  HZ2 LYS A  78       7.499 -27.492 -12.514  1.00  0.00      A    H
ATOM   1163  HZ3 LYS A  78       6.696 -26.851 -11.186  1.00  0.00      A    H
ATOM   1164  C   LYS A  78       1.626 -26.983 -11.071  1.00  0.00      A    C
ATOM   1165  O   LYS A  78       1.716 -28.049 -11.743  1.00  0.00      A    O
ATOM   1166  N   LYS A  79       1.650 -27.038  -9.667  1.00  0.00      A    N
ATOM   1167  HN  LYS A  79       1.527 -26.180  -9.174  1.00  0.00      A    H
ATOM   1168  CA  LYS A  79       1.711 -28.291  -8.872  1.00  0.00      A    C
ATOM   1169  HA  LYS A  79       2.496 -28.864  -9.345  1.00  0.00      A    H
ATOM   1170  CB  LYS A  79       2.054 -27.973  -7.427  1.00  0.00      A    C
ATOM   1171  HB1 LYS A  79       1.468 -27.119  -7.023  1.00  0.00      A    H
ATOM   1172  HB2 LYS A  79       2.109 -28.848  -6.746  1.00  0.00      A    H
ATOM   1173  CG  LYS A  79       3.558 -27.613  -7.346  1.00  0.00      A    C
ATOM   1174  HG1 LYS A  79       4.159 -28.418  -7.822  1.00  0.00      A    H
ATOM   1175  HG2 LYS A  79       3.716 -26.668  -7.909  1.00  0.00      A    H
ATOM   1176  CD  LYS A  79       4.143 -27.399  -5.948  1.00  0.00      A    C
ATOM   1177  HD1 LYS A  79       3.754 -28.319  -5.462  1.00  0.00      A    H
ATOM   1178  HD2 LYS A  79       5.235 -27.194  -5.947  1.00  0.00      A    H
ATOM   1179  CE  LYS A  79       3.553 -26.209  -5.106  1.00  0.00      A    C
ATOM   1180  HE1 LYS A  79       3.846 -25.247  -5.580  1.00  0.00      A    H
ATOM   1181  HE2 LYS A  79       2.445 -26.291  -5.106  1.00  0.00      A    H
ATOM   1182  NZ  LYS A  79       3.993 -26.277  -3.672  1.00  0.00      A    N
ATOM   1183  HZ1 LYS A  79       4.516 -25.390  -3.525  1.00  0.00      A    H
ATOM   1184  HZ2 LYS A  79       3.161 -26.355  -3.053  1.00  0.00      A    H
ATOM   1185  HZ3 LYS A  79       4.610 -27.058  -3.368  1.00  0.00      A    H
ATOM   1186  C   LYS A  79       0.449 -29.062  -9.019  1.00  0.00      A    C
ATOM   1187  O   LYS A  79       0.421 -30.283  -9.359  1.00  0.00      A    O
ATOM   1188  N   ASN A  80      -0.692 -28.384  -8.736  1.00  0.00      A    N
ATOM   1189  HN  ASN A  80      -0.517 -27.462  -8.401  1.00  0.00      A    H
ATOM   1190  CA  ASN A  80      -1.993 -28.976  -8.749  1.00  0.00      A    C
ATOM   1191  HA  ASN A  80      -1.941 -29.833  -8.093  1.00  0.00      A    H
ATOM   1192  CB  ASN A  80      -2.947 -27.941  -8.109  1.00  0.00      A    C
ATOM   1193  HB1 ASN A  80      -2.637 -27.887  -7.043  1.00  0.00      A    H
ATOM   1194  HB2 ASN A  80      -2.874 -26.891  -8.464  1.00  0.00      A    H
ATOM   1195  CG  ASN A  80      -4.441 -28.361  -8.065  1.00  0.00      A    C
ATOM   1196  OD1 ASN A  80      -5.164 -27.911  -8.952  1.00  0.00      A    O
ATOM   1197  ND2 ASN A  80      -4.886 -29.178  -7.076  1.00  0.00      A    N
ATOM   1198 HD21 ASN A  80      -5.769 -29.646  -7.104  1.00  0.00      A    H
ATOM   1199 HD22 ASN A  80      -4.249 -29.348  -6.325  1.00  0.00      A    H
ATOM   1200  C   ASN A  80      -2.422 -29.477 -10.083  1.00  0.00      A    C
ATOM   1201  O   ASN A  80      -2.704 -30.672 -10.197  1.00  0.00      A    O
ATOM   1202  N   GLY A  81      -2.618 -28.602 -11.103  1.00  0.00      A    N
ATOM   1203  HN  GLY A  81      -2.275 -27.666 -11.073  1.00  0.00      A    H
ATOM   1204  CA  GLY A  81      -3.239 -28.957 -12.387  1.00  0.00      A    C
ATOM   1205  HA1 GLY A  81      -2.471 -29.303 -13.062  1.00  0.00      A    H
ATOM   1206  HA2 GLY A  81      -3.960 -29.737 -12.189  1.00  0.00      A    H
ATOM   1207  C   GLY A  81      -3.892 -27.926 -13.120  1.00  0.00      A    C
ATOM   1208  O   GLY A  81      -3.676 -27.712 -14.334  1.00  0.00      A    O
ATOM   1209  N   GLY A  82      -4.734 -27.136 -12.389  1.00  0.00      A    N
ATOM   1210  HN  GLY A  82      -5.012 -27.454 -11.486  1.00  0.00      A    H
ATOM   1211  CA  GLY A  82      -5.418 -26.007 -12.985  1.00  0.00      A    C
ATOM   1212  HA1 GLY A  82      -4.740 -25.397 -13.564  1.00  0.00      A    H
ATOM   1213  HA2 GLY A  82      -6.130 -26.387 -13.702  1.00  0.00      A    H
ATOM   1214  C   GLY A  82      -6.108 -25.250 -11.945  1.00  0.00      A    C
ATOM   1215  O   GLY A  82      -6.132 -25.677 -10.798  1.00  0.00      A    O
ATOM   1216  N   LEU A  83      -6.711 -24.132 -12.286  1.00  0.00      A    N
ATOM   1217  HN  LEU A  83      -6.587 -23.827 -13.227  1.00  0.00      A    H
ATOM   1218  CA  LEU A  83      -7.539 -23.319 -11.370  1.00  0.00      A    C
ATOM   1219  HA  LEU A  83      -7.351 -23.578 -10.338  1.00  0.00      A    H
ATOM   1220  CB  LEU A  83      -7.309 -21.753 -11.433  1.00  0.00      A    C
ATOM   1221  HB1 LEU A  83      -6.202 -21.665 -11.424  1.00  0.00      A    H
ATOM   1222  HB2 LEU A  83      -7.703 -21.313 -12.374  1.00  0.00      A    H
ATOM   1223  CG  LEU A  83      -7.994 -20.980 -10.312  1.00  0.00      A    C
ATOM   1224  HG  LEU A  83      -9.081 -21.209 -10.299  1.00  0.00      A    H
ATOM   1225  CD1 LEU A  83      -7.476 -21.251  -8.893  1.00  0.00      A    C
ATOM   1226 HD11 LEU A  83      -6.393 -21.010  -8.839  1.00  0.00      A    H
ATOM   1227 HD12 LEU A  83      -8.037 -20.601  -8.189  1.00  0.00      A    H
ATOM   1228 HD13 LEU A  83      -7.532 -22.314  -8.575  1.00  0.00      A    H
ATOM   1229  CD2 LEU A  83      -7.848 -19.497 -10.543  1.00  0.00      A    C
ATOM   1230 HD21 LEU A  83      -6.838 -19.152 -10.234  1.00  0.00      A    H
ATOM   1231 HD22 LEU A  83      -8.073 -19.286 -11.610  1.00  0.00      A    H
ATOM   1232 HD23 LEU A  83      -8.631 -18.960  -9.966  1.00  0.00      A    H
ATOM   1233  C   LEU A  83      -9.076 -23.648 -11.470  1.00  0.00      A    C
ATOM   1234  O   LEU A  83      -9.733 -23.695 -12.521  1.00  0.00      A    O
ATOM   1235  N   THR A  84      -9.730 -23.886 -10.316  1.00  0.00      A    N
ATOM   1236  HN  THR A  84      -9.257 -23.965  -9.442  1.00  0.00      A    H
ATOM   1237  CA  THR A  84     -11.171 -24.189 -10.271  1.00  0.00      A    C
ATOM   1238  HA  THR A  84     -11.345 -24.954 -11.014  1.00  0.00      A    H
ATOM   1239  CB  THR A  84     -11.671 -24.726  -8.935  1.00  0.00      A    C
ATOM   1240  HB  THR A  84     -12.776 -24.832  -8.909  1.00  0.00      A    H
ATOM   1241  OG1 THR A  84     -11.327 -23.996  -7.757  1.00  0.00      A    O
ATOM   1242  HG1 THR A  84     -10.478 -24.391  -7.544  1.00  0.00      A    H
ATOM   1243  CG2 THR A  84     -11.188 -26.132  -8.763  1.00  0.00      A    C
ATOM   1244 HG21 THR A  84     -10.119 -26.323  -8.995  1.00  0.00      A    H
ATOM   1245 HG22 THR A  84     -11.327 -26.615  -7.773  1.00  0.00      A    H
ATOM   1246 HG23 THR A  84     -11.763 -26.766  -9.472  1.00  0.00      A    H
ATOM   1247  C   THR A  84     -12.181 -23.085 -10.602  1.00  0.00      A    C
ATOM   1248  O   THR A  84     -11.955 -21.841 -10.457  1.00  0.00      A    O
ATOM   1249  N   THR A  85     -13.414 -23.571 -10.986  1.00  0.00      A    N
ATOM   1250  HN  THR A  85     -13.495 -24.560 -11.079  1.00  0.00      A    H
ATOM   1251  CA  THR A  85     -14.632 -22.737 -11.287  1.00  0.00      A    C
ATOM   1252  HA  THR A  85     -14.281 -21.819 -11.736  1.00  0.00      A    H
ATOM   1253  CB  THR A  85     -15.391 -23.298 -12.382  1.00  0.00      A    C
ATOM   1254  HB  THR A  85     -15.980 -22.452 -12.797  1.00  0.00      A    H
ATOM   1255  OG1 THR A  85     -16.274 -24.381 -12.038  1.00  0.00      A    O
ATOM   1256  HG1 THR A  85     -16.679 -24.488 -12.902  1.00  0.00      A    H
ATOM   1257  CG2 THR A  85     -14.642 -23.852 -13.534  1.00  0.00      A    C
ATOM   1258 HG21 THR A  85     -15.267 -24.245 -14.364  1.00  0.00      A    H
ATOM   1259 HG22 THR A  85     -13.965 -23.095 -13.986  1.00  0.00      A    H
ATOM   1260 HG23 THR A  85     -13.901 -24.632 -13.258  1.00  0.00      A    H
ATOM   1261  C   THR A  85     -15.491 -22.244 -10.134  1.00  0.00      A    C
ATOM   1262  O   THR A  85     -15.569 -22.916  -9.075  1.00  0.00      A    O
ATOM   1263  N   GLU A  86     -16.175 -21.119 -10.337  1.00  0.00      A    N
ATOM   1264  HN  GLU A  86     -16.058 -20.729 -11.247  1.00  0.00      A    H
ATOM   1265  CA  GLU A  86     -16.944 -20.491  -9.193  1.00  0.00      A    C
ATOM   1266  HA  GLU A  86     -16.349 -20.524  -8.292  1.00  0.00      A    H
ATOM   1267  CB  GLU A  86     -17.467 -19.017  -9.562  1.00  0.00      A    C
ATOM   1268  HB1 GLU A  86     -17.821 -18.459  -8.669  1.00  0.00      A    H
ATOM   1269  HB2 GLU A  86     -16.557 -18.381  -9.598  1.00  0.00      A    H
ATOM   1270  CG  GLU A  86     -18.386 -19.000 -10.776  1.00  0.00      A    C
ATOM   1271  HG1 GLU A  86     -17.765 -19.366 -11.621  1.00  0.00      A    H
ATOM   1272  HG2 GLU A  86     -19.280 -19.656 -10.703  1.00  0.00      A    H
ATOM   1273  CD  GLU A  86     -18.970 -17.684 -11.121  1.00  0.00      A    C
ATOM   1274  OE1 GLU A  86     -18.370 -16.618 -11.030  1.00  0.00      A    O
ATOM   1275  OE2 GLU A  86     -20.175 -17.683 -11.448  1.00  0.00      A    O
ATOM   1276  C   GLU A  86     -18.159 -21.302  -8.698  1.00  0.00      A    C
ATOM   1277  O   GLU A  86     -18.758 -21.061  -7.637  1.00  0.00      A    O
ATOM   1278  N   THR A  87     -18.590 -22.368  -9.497  1.00  0.00      A    N
ATOM   1279  HN  THR A  87     -18.147 -22.504 -10.379  1.00  0.00      A    H
ATOM   1280  CA  THR A  87     -19.706 -23.269  -9.281  1.00  0.00      A    C
ATOM   1281  HA  THR A  87     -20.548 -22.812  -8.784  1.00  0.00      A    H
ATOM   1282  CB  THR A  87     -20.320 -23.819 -10.645  1.00  0.00      A    C
ATOM   1283  HB  THR A  87     -21.228 -24.412 -10.403  1.00  0.00      A    H
ATOM   1284  OG1 THR A  87     -19.403 -24.512 -11.421  1.00  0.00      A    O
ATOM   1285  HG1 THR A  87     -19.836 -24.742 -12.246  1.00  0.00      A    H
ATOM   1286  CG2 THR A  87     -20.881 -22.695 -11.472  1.00  0.00      A    C
ATOM   1287 HG21 THR A  87     -20.216 -21.854 -11.764  1.00  0.00      A    H
ATOM   1288 HG22 THR A  87     -21.351 -23.074 -12.405  1.00  0.00      A    H
ATOM   1289 HG23 THR A  87     -21.742 -22.275 -10.909  1.00  0.00      A    H
ATOM   1290  C   THR A  87     -19.284 -24.391  -8.350  1.00  0.00      A    C
ATOM   1291  O   THR A  87     -20.056 -24.879  -7.528  1.00  0.00      A    O
ATOM   1292  N   ASN A  88     -18.053 -24.861  -8.576  1.00  0.00      A    N
ATOM   1293  HN  ASN A  88     -17.605 -24.383  -9.328  1.00  0.00      A    H
ATOM   1294  CA  ASN A  88     -17.431 -25.972  -7.869  1.00  0.00      A    C
ATOM   1295  HA  ASN A  88     -18.185 -26.724  -7.686  1.00  0.00      A    H
ATOM   1296  CB  ASN A  88     -16.339 -26.688  -8.728  1.00  0.00      A    C
ATOM   1297  HB1 ASN A  88     -15.627 -25.981  -9.205  1.00  0.00      A    H
ATOM   1298  HB2 ASN A  88     -15.640 -27.305  -8.123  1.00  0.00      A    H
ATOM   1299  CG  ASN A  88     -17.048 -27.480  -9.764  1.00  0.00      A    C
ATOM   1300  OD1 ASN A  88     -17.337 -28.642  -9.424  1.00  0.00      A    O
ATOM   1301  ND2 ASN A  88     -17.279 -27.021 -10.962  1.00  0.00      A    N
ATOM   1302 HD21 ASN A  88     -17.746 -27.622 -11.611  1.00  0.00      A    H
ATOM   1303 HD22 ASN A  88     -17.076 -26.082 -11.239  1.00  0.00      A    H
ATOM   1304  C   ASN A  88     -16.807 -25.595  -6.519  1.00  0.00      A    C
ATOM   1305  O   ASN A  88     -17.008 -26.224  -5.475  1.00  0.00      A    O
ATOM   1306  N   TYR A  89     -16.009 -24.484  -6.538  1.00  0.00      A    N
ATOM   1307  HN  TYR A  89     -15.929 -24.005  -7.409  1.00  0.00      A    H
ATOM   1308  CA  TYR A  89     -15.474 -23.874  -5.350  1.00  0.00      A    C
ATOM   1309  HA  TYR A  89     -15.629 -24.491  -4.477  1.00  0.00      A    H
ATOM   1310  CB  TYR A  89     -13.969 -23.863  -5.476  1.00  0.00      A    C
ATOM   1311  HB1 TYR A  89     -13.712 -24.830  -5.959  1.00  0.00      A    H
ATOM   1312  HB2 TYR A  89     -13.761 -22.982  -6.120  1.00  0.00      A    H
ATOM   1313  CG  TYR A  89     -13.107 -23.824  -4.248  1.00  0.00      A    C
ATOM   1314  CD1 TYR A  89     -13.413 -23.299  -2.973  1.00  0.00      A    C
ATOM   1315  HD1 TYR A  89     -14.414 -22.922  -2.820  1.00  0.00      A    H
ATOM   1316  CE1 TYR A  89     -12.487 -23.403  -1.964  1.00  0.00      A    C
ATOM   1317  HE1 TYR A  89     -12.761 -22.989  -1.005  1.00  0.00      A    H
ATOM   1318  CZ  TYR A  89     -11.257 -24.080  -2.066  1.00  0.00      A    C
ATOM   1319  OH  TYR A  89     -10.339 -24.299  -0.992  1.00  0.00      A    O
ATOM   1320  HH  TYR A  89     -10.740 -23.861  -0.237  1.00  0.00      A    H
ATOM   1321  CD2 TYR A  89     -11.791 -24.315  -4.447  1.00  0.00      A    C
ATOM   1322  HD2 TYR A  89     -11.575 -24.784  -5.396  1.00  0.00      A    H
ATOM   1323  CE2 TYR A  89     -10.826 -24.437  -3.380  1.00  0.00      A    C
ATOM   1324  HE2 TYR A  89      -9.863 -24.909  -3.507  1.00  0.00      A    H
ATOM   1325  C   TYR A  89     -16.079 -22.461  -5.124  1.00  0.00      A    C
ATOM   1326  O   TYR A  89     -15.592 -21.464  -5.662  1.00  0.00      A    O
ATOM   1327  N   PRO A  90     -17.099 -22.222  -4.312  1.00  0.00      A    N
ATOM   1328  CD  PRO A  90     -18.078 -23.254  -3.959  1.00  0.00      A    C
ATOM   1329  HD1 PRO A  90     -17.552 -24.119  -3.500  1.00  0.00      A    H
ATOM   1330  HD2 PRO A  90     -18.643 -23.591  -4.854  1.00  0.00      A    H
ATOM   1331  CA  PRO A  90     -17.735 -20.937  -4.187  1.00  0.00      A    C
ATOM   1332  HA  PRO A  90     -18.021 -20.606  -5.175  1.00  0.00      A    H
ATOM   1333  CB  PRO A  90     -18.969 -21.192  -3.276  1.00  0.00      A    C
ATOM   1334  HB1 PRO A  90     -18.937 -20.505  -2.403  1.00  0.00      A    H
ATOM   1335  HB2 PRO A  90     -19.885 -21.004  -3.875  1.00  0.00      A    H
ATOM   1336  CG  PRO A  90     -19.010 -22.674  -2.886  1.00  0.00      A    C
ATOM   1337  HG1 PRO A  90     -18.558 -22.802  -1.880  1.00  0.00      A    H
ATOM   1338  HG2 PRO A  90     -20.078 -22.975  -2.936  1.00  0.00      A    H
ATOM   1339  C   PRO A  90     -16.883 -19.867  -3.488  1.00  0.00      A    C
ATOM   1340  O   PRO A  90     -15.906 -20.192  -2.866  1.00  0.00      A    O
ATOM   1341  N   TYR A  91     -17.138 -18.585  -3.896  1.00  0.00      A    N
ATOM   1342  HN  TYR A  91     -17.835 -18.436  -4.593  1.00  0.00      A    H
ATOM   1343  CA  TYR A  91     -16.366 -17.501  -3.300  1.00  0.00      A    C
ATOM   1344  HA  TYR A  91     -15.371 -17.872  -3.104  1.00  0.00      A    H
ATOM   1345  CB  TYR A  91     -16.351 -16.329  -4.339  1.00  0.00      A    C
ATOM   1346  HB1 TYR A  91     -15.846 -16.743  -5.238  1.00  0.00      A    H
ATOM   1347  HB2 TYR A  91     -17.382 -15.995  -4.582  1.00  0.00      A    H
ATOM   1348  CG  TYR A  91     -15.505 -15.233  -3.752  1.00  0.00      A    C
ATOM   1349  CD1 TYR A  91     -14.070 -15.277  -3.919  1.00  0.00      A    C
ATOM   1350  HD1 TYR A  91     -13.533 -16.121  -4.327  1.00  0.00      A    H
ATOM   1351  CE1 TYR A  91     -13.257 -14.188  -3.530  1.00  0.00      A    C
ATOM   1352  HE1 TYR A  91     -12.197 -14.381  -3.607  1.00  0.00      A    H
ATOM   1353  CZ  TYR A  91     -13.817 -13.220  -2.756  1.00  0.00      A    C
ATOM   1354  OH  TYR A  91     -12.960 -12.278  -2.217  1.00  0.00      A    O
ATOM   1355  HH  TYR A  91     -13.401 -11.438  -2.361  1.00  0.00      A    H
ATOM   1356  CD2 TYR A  91     -16.060 -14.177  -3.050  1.00  0.00      A    C
ATOM   1357  HD2 TYR A  91     -17.121 -14.002  -3.141  1.00  0.00      A    H
ATOM   1358  CE2 TYR A  91     -15.217 -13.145  -2.594  1.00  0.00      A    C
ATOM   1359  HE2 TYR A  91     -15.613 -12.207  -2.235  1.00  0.00      A    H
ATOM   1360  C   TYR A  91     -17.115 -17.082  -1.947  1.00  0.00      A    C
ATOM   1361  O   TYR A  91     -18.259 -16.769  -2.006  1.00  0.00      A    O
ATOM   1362  N   VAL A  92     -16.385 -17.156  -0.825  1.00  0.00      A    N
ATOM   1363  HN  VAL A  92     -15.510 -17.633  -0.864  1.00  0.00      A    H
ATOM   1364  CA  VAL A  92     -16.738 -16.599   0.513  1.00  0.00      A    C
ATOM   1365  HA  VAL A  92     -17.708 -16.132   0.431  1.00  0.00      A    H
ATOM   1366  CB  VAL A  92     -16.707 -17.631   1.666  1.00  0.00      A    C
ATOM   1367  HB  VAL A  92     -17.258 -17.278   2.564  1.00  0.00      A    H
ATOM   1368  CG1 VAL A  92     -17.570 -18.794   1.168  1.00  0.00      A    C
ATOM   1369 HG11 VAL A  92     -17.031 -19.410   0.417  1.00  0.00      A    H
ATOM   1370 HG12 VAL A  92     -17.817 -19.365   2.089  1.00  0.00      A    H
ATOM   1371 HG13 VAL A  92     -18.482 -18.388   0.681  1.00  0.00      A    H
ATOM   1372  CG2 VAL A  92     -15.325 -18.120   2.009  1.00  0.00      A    C
ATOM   1373 HG21 VAL A  92     -14.895 -18.791   1.234  1.00  0.00      A    H
ATOM   1374 HG22 VAL A  92     -14.602 -17.326   2.292  1.00  0.00      A    H
ATOM   1375 HG23 VAL A  92     -15.462 -18.824   2.858  1.00  0.00      A    H
ATOM   1376  C   VAL A  92     -15.841 -15.486   0.941  1.00  0.00      A    C
ATOM   1377  O   VAL A  92     -16.231 -14.608   1.644  1.00  0.00      A    O
ATOM   1378  N   GLY A  93     -14.534 -15.484   0.530  1.00  0.00      A    N
ATOM   1379  HN  GLY A  93     -14.259 -16.348   0.115  1.00  0.00      A    H
ATOM   1380  CA  GLY A  93     -13.592 -14.368   0.623  1.00  0.00      A    C
ATOM   1381  HA1 GLY A  93     -12.929 -14.259  -0.222  1.00  0.00      A    H
ATOM   1382  HA2 GLY A  93     -14.052 -13.393   0.685  1.00  0.00      A    H
ATOM   1383  C   GLY A  93     -12.744 -14.484   1.869  1.00  0.00      A    C
ATOM   1384  O   GLY A  93     -11.561 -14.135   1.863  1.00  0.00      A    O
ATOM   1385  N   ARG A  94     -13.330 -15.009   2.961  1.00  0.00      A    N
ATOM   1386  HN  ARG A  94     -14.301 -15.237   2.955  1.00  0.00      A    H
ATOM   1387  CA  ARG A  94     -12.536 -15.503   4.016  1.00  0.00      A    C
ATOM   1388  HA  ARG A  94     -11.982 -14.644   4.363  1.00  0.00      A    H
ATOM   1389  CB  ARG A  94     -13.458 -15.855   5.258  1.00  0.00      A    C
ATOM   1390  HB1 ARG A  94     -14.275 -16.592   5.105  1.00  0.00      A    H
ATOM   1391  HB2 ARG A  94     -12.921 -16.256   6.145  1.00  0.00      A    H
ATOM   1392  CG  ARG A  94     -14.285 -14.687   5.855  1.00  0.00      A    C
ATOM   1393  HG1 ARG A  94     -14.675 -14.000   5.074  1.00  0.00      A    H
ATOM   1394  HG2 ARG A  94     -15.132 -15.154   6.402  1.00  0.00      A    H
ATOM   1395  CD  ARG A  94     -13.437 -13.742   6.765  1.00  0.00      A    C
ATOM   1396  HD1 ARG A  94     -13.118 -14.229   7.711  1.00  0.00      A    H
ATOM   1397  HD2 ARG A  94     -12.452 -13.553   6.286  1.00  0.00      A    H
ATOM   1398  NE  ARG A  94     -14.207 -12.462   7.029  1.00  0.00      A    N
ATOM   1399  HE  ARG A  94     -13.993 -11.568   6.637  1.00  0.00      A    H
ATOM   1400  CZ  ARG A  94     -15.065 -12.261   8.027  1.00  0.00      A    C
ATOM   1401  NH1 ARG A  94     -15.426 -13.205   8.870  1.00  0.00      A    N
ATOM   1402 HH11 ARG A  94     -15.211 -14.175   8.757  1.00  0.00      A    H
ATOM   1403 HH12 ARG A  94     -16.067 -12.954   9.595  1.00  0.00      A    H
ATOM   1404  NH2 ARG A  94     -15.652 -11.076   8.123  1.00  0.00      A    N
ATOM   1405 HH21 ARG A  94     -15.464 -10.311   7.507  1.00  0.00      A    H
ATOM   1406 HH22 ARG A  94     -16.246 -10.857   8.897  1.00  0.00      A    H
ATOM   1407  C   ARG A  94     -11.805 -16.763   3.770  1.00  0.00      A    C
ATOM   1408  O   ARG A  94     -12.293 -17.687   3.121  1.00  0.00      A    O
ATOM   1409  N   GLN A  95     -10.591 -16.817   4.298  1.00  0.00      A    N
ATOM   1410  HN  GLN A  95     -10.227 -16.074   4.854  1.00  0.00      A    H
ATOM   1411  CA  GLN A  95      -9.628 -17.946   4.194  1.00  0.00      A    C
ATOM   1412  HA  GLN A  95      -9.708 -18.405   3.220  1.00  0.00      A    H
ATOM   1413  CB  GLN A  95      -8.182 -17.567   4.576  1.00  0.00      A    C
ATOM   1414  HB1 GLN A  95      -7.749 -16.933   3.773  1.00  0.00      A    H
ATOM   1415  HB2 GLN A  95      -8.281 -17.002   5.528  1.00  0.00      A    H
ATOM   1416  CG  GLN A  95      -7.311 -18.760   4.871  1.00  0.00      A    C
ATOM   1417  HG1 GLN A  95      -7.614 -19.293   5.797  1.00  0.00      A    H
ATOM   1418  HG2 GLN A  95      -7.525 -19.458   4.032  1.00  0.00      A    H
ATOM   1419  CD  GLN A  95      -5.828 -18.325   4.984  1.00  0.00      A    C
ATOM   1420  OE1 GLN A  95      -5.544 -17.594   5.963  1.00  0.00      A    O
ATOM   1421  NE2 GLN A  95      -4.962 -18.602   4.030  1.00  0.00      A    N
ATOM   1422 HE21 GLN A  95      -4.022 -18.282   4.146  1.00  0.00      A    H
ATOM   1423 HE22 GLN A  95      -5.270 -18.906   3.129  1.00  0.00      A    H
ATOM   1424  C   GLN A  95     -10.181 -18.997   5.155  1.00  0.00      A    C
ATOM   1425  O   GLN A  95     -10.282 -18.778   6.395  1.00  0.00      A    O
ATOM   1426  N   GLN A  96     -10.534 -20.199   4.659  1.00  0.00      A    N
ATOM   1427  HN  GLN A  96     -10.522 -20.403   3.683  1.00  0.00      A    H
ATOM   1428  CA  GLN A  96     -10.795 -21.365   5.495  1.00  0.00      A    C
ATOM   1429  HA  GLN A  96     -10.600 -21.144   6.534  1.00  0.00      A    H
ATOM   1430  CB  GLN A  96     -12.303 -21.922   5.314  1.00  0.00      A    C
ATOM   1431  HB1 GLN A  96     -12.384 -22.054   4.213  1.00  0.00      A    H
ATOM   1432  HB2 GLN A  96     -12.598 -22.892   5.769  1.00  0.00      A    H
ATOM   1433  CG  GLN A  96     -13.311 -20.834   5.943  1.00  0.00      A    C
ATOM   1434  HG1 GLN A  96     -13.093 -19.827   5.527  1.00  0.00      A    H
ATOM   1435  HG2 GLN A  96     -14.348 -21.063   5.617  1.00  0.00      A    H
ATOM   1436  CD  GLN A  96     -13.415 -20.853   7.466  1.00  0.00      A    C
ATOM   1437  OE1 GLN A  96     -12.803 -21.654   8.271  1.00  0.00      A    O
ATOM   1438  NE2 GLN A  96     -14.179 -19.906   7.958  1.00  0.00      A    N
ATOM   1439 HE21 GLN A  96     -14.072 -19.756   8.941  1.00  0.00      A    H
ATOM   1440 HE22 GLN A  96     -14.706 -19.403   7.274  1.00  0.00      A    H
ATOM   1441  C   GLN A  96      -9.884 -22.539   5.207  1.00  0.00      A    C
ATOM   1442  O   GLN A  96      -8.659 -22.345   5.034  1.00  0.00      A    O
ATOM   1443  N   THR A  97     -10.372 -23.857   5.200  1.00  0.00      A    N
ATOM   1444  HN  THR A  97     -11.325 -24.061   5.408  1.00  0.00      A    H
ATOM   1445  CA  THR A  97      -9.562 -25.012   4.890  1.00  0.00      A    C
ATOM   1446  HA  THR A  97      -8.511 -24.763   4.911  1.00  0.00      A    H
ATOM   1447  CB  THR A  97      -9.703 -26.097   5.925  1.00  0.00      A    C
ATOM   1448  HB  THR A  97      -9.099 -27.007   5.720  1.00  0.00      A    H
ATOM   1449  OG1 THR A  97     -11.066 -26.657   6.221  1.00  0.00      A    O
ATOM   1450  HG1 THR A  97     -11.041 -26.968   7.128  1.00  0.00      A    H
ATOM   1451  CG2 THR A  97      -9.160 -25.630   7.249  1.00  0.00      A    C
ATOM   1452 HG21 THR A  97      -9.925 -25.028   7.784  1.00  0.00      A    H
ATOM   1453 HG22 THR A  97      -8.827 -26.486   7.873  1.00  0.00      A    H
ATOM   1454 HG23 THR A  97      -8.234 -25.055   7.032  1.00  0.00      A    H
ATOM   1455  C   THR A  97      -9.821 -25.570   3.539  1.00  0.00      A    C
ATOM   1456  O   THR A  97     -10.814 -25.213   2.856  1.00  0.00      A    O
ATOM   1457  N   CYS A  98      -9.012 -26.513   3.120  1.00  0.00      A    N
ATOM   1458  HN  CYS A  98      -8.325 -26.956   3.692  1.00  0.00      A    H
ATOM   1459  CA  CYS A  98      -9.062 -26.941   1.721  1.00  0.00      A    C
ATOM   1460  HA  CYS A  98      -9.266 -26.083   1.097  1.00  0.00      A    H
ATOM   1461  CB  CYS A  98      -7.815 -27.751   1.379  1.00  0.00      A    C
ATOM   1462  HB1 CYS A  98      -7.686 -28.595   2.090  1.00  0.00      A    H
ATOM   1463  HB2 CYS A  98      -7.873 -28.272   0.400  1.00  0.00      A    H
ATOM   1464  SG  CYS A  98      -6.246 -26.802   1.380  1.00  0.00      A    S
ATOM   1465  C   CYS A  98     -10.257 -27.889   1.457  1.00  0.00      A    C
ATOM   1466  O   CYS A  98     -10.633 -28.745   2.308  1.00  0.00      A    O
ATOM   1467  N   LYS A  99     -10.853 -27.817   0.256  1.00  0.00      A    N
ATOM   1468  HN  LYS A  99     -10.366 -27.445  -0.531  1.00  0.00      A    H
ATOM   1469  CA  LYS A  99     -11.995 -28.629  -0.196  1.00  0.00      A    C
ATOM   1470  HA  LYS A  99     -12.455 -29.067   0.677  1.00  0.00      A    H
ATOM   1471  CB  LYS A  99     -12.940 -27.685  -1.107  1.00  0.00      A    C
ATOM   1472  HB1 LYS A  99     -12.287 -27.095  -1.785  1.00  0.00      A    H
ATOM   1473  HB2 LYS A  99     -13.570 -28.203  -1.862  1.00  0.00      A    H
ATOM   1474  CG  LYS A  99     -13.812 -26.842  -0.180  1.00  0.00      A    C
ATOM   1475  HG1 LYS A  99     -14.633 -26.519  -0.856  1.00  0.00      A    H
ATOM   1476  HG2 LYS A  99     -14.322 -27.496   0.560  1.00  0.00      A    H
ATOM   1477  CD  LYS A  99     -13.163 -25.699   0.642  1.00  0.00      A    C
ATOM   1478  HD1 LYS A  99     -12.454 -26.099   1.398  1.00  0.00      A    H
ATOM   1479  HD2 LYS A  99     -12.661 -25.122  -0.163  1.00  0.00      A    H
ATOM   1480  CE  LYS A  99     -14.138 -24.588   1.122  1.00  0.00      A    C
ATOM   1481  HE1 LYS A  99     -14.640 -24.225   0.199  1.00  0.00      A    H
ATOM   1482  HE2 LYS A  99     -15.007 -24.985   1.689  1.00  0.00      A    H
ATOM   1483  NZ  LYS A  99     -13.356 -23.633   1.948  1.00  0.00      A    N
ATOM   1484  HZ1 LYS A  99     -13.819 -22.760   2.271  1.00  0.00      A    H
ATOM   1485  HZ2 LYS A  99     -13.184 -24.148   2.836  1.00  0.00      A    H
ATOM   1486  HZ3 LYS A  99     -12.458 -23.226   1.618  1.00  0.00      A    H
ATOM   1487  C   LYS A  99     -11.425 -29.704  -1.031  1.00  0.00      A    C
ATOM   1488  O   LYS A  99     -10.199 -29.798  -1.111  1.00  0.00      A    O
ATOM   1489  N   LYS A 100     -12.185 -30.618  -1.591  1.00  0.00      A    N
ATOM   1490  HN  LYS A 100     -13.175 -30.586  -1.473  1.00  0.00      A    H
ATOM   1491  CA  LYS A 100     -11.734 -31.656  -2.519  1.00  0.00      A    C
ATOM   1492  HA  LYS A 100     -10.704 -31.926  -2.335  1.00  0.00      A    H
ATOM   1493  CB  LYS A 100     -12.618 -32.948  -2.402  1.00  0.00      A    C
ATOM   1494  HB1 LYS A 100     -13.678 -32.618  -2.343  1.00  0.00      A    H
ATOM   1495  HB2 LYS A 100     -12.412 -33.636  -3.249  1.00  0.00      A    H
ATOM   1496  CG  LYS A 100     -12.281 -33.792  -1.117  1.00  0.00      A    C
ATOM   1497  HG1 LYS A 100     -12.243 -33.131  -0.226  1.00  0.00      A    H
ATOM   1498  HG2 LYS A 100     -13.135 -34.483  -0.952  1.00  0.00      A    H
ATOM   1499  CD  LYS A 100     -10.989 -34.606  -1.211  1.00  0.00      A    C
ATOM   1500  HD1 LYS A 100     -11.154 -35.455  -1.909  1.00  0.00      A    H
ATOM   1501  HD2 LYS A 100     -10.164 -33.993  -1.633  1.00  0.00      A    H
ATOM   1502  CE  LYS A 100     -10.437 -35.097   0.130  1.00  0.00      A    C
ATOM   1503  HE1 LYS A 100     -11.294 -35.579   0.646  1.00  0.00      A    H
ATOM   1504  HE2 LYS A 100      -9.560 -35.771   0.025  1.00  0.00      A    H
ATOM   1505  NZ  LYS A 100     -10.012 -33.903   0.934  1.00  0.00      A    N
ATOM   1506  HZ1 LYS A 100      -9.344 -33.275   0.443  1.00  0.00      A    H
ATOM   1507  HZ2 LYS A 100     -10.792 -33.307   1.275  1.00  0.00      A    H
ATOM   1508  HZ3 LYS A 100      -9.454 -34.236   1.746  1.00  0.00      A    H
ATOM   1509  C   LYS A 100     -11.651 -31.127  -3.916  1.00  0.00      A    C
ATOM   1510  O   LYS A 100     -12.550 -30.517  -4.465  1.00  0.00      A    O
ATOM   1511  N   ASN A 101     -10.490 -31.394  -4.556  1.00  0.00      A    N
ATOM   1512  HN  ASN A 101      -9.891 -32.047  -4.100  1.00  0.00      A    H
ATOM   1513  CA  ASN A 101     -10.099 -31.090  -5.894  1.00  0.00      A    C
ATOM   1514  HA  ASN A 101      -9.965 -30.022  -5.983  1.00  0.00      A    H
ATOM   1515  CB  ASN A 101      -8.712 -31.813  -6.121  1.00  0.00      A    C
ATOM   1516  HB1 ASN A 101      -8.021 -31.301  -5.418  1.00  0.00      A    H
ATOM   1517  HB2 ASN A 101      -8.792 -32.847  -5.724  1.00  0.00      A    H
ATOM   1518  CG  ASN A 101      -8.055 -31.623  -7.429  1.00  0.00      A    C
ATOM   1519  OD1 ASN A 101      -7.459 -30.592  -7.700  1.00  0.00      A    O
ATOM   1520  ND2 ASN A 101      -8.186 -32.582  -8.411  1.00  0.00      A    N
ATOM   1521 HD21 ASN A 101      -7.709 -32.378  -9.266  1.00  0.00      A    H
ATOM   1522 HD22 ASN A 101      -8.529 -33.476  -8.122  1.00  0.00      A    H
ATOM   1523  C   ASN A 101     -11.115 -31.676  -6.814  1.00  0.00      A    C
ATOM   1524  O   ASN A 101     -11.429 -32.854  -6.654  1.00  0.00      A    O
ATOM   1525  N   VAL A 102     -11.611 -30.982  -7.810  1.00  0.00      A    N
ATOM   1526  HN  VAL A 102     -11.329 -30.034  -7.930  1.00  0.00      A    H
ATOM   1527  CA  VAL A 102     -12.624 -31.406  -8.782  1.00  0.00      A    C
ATOM   1528  HA  VAL A 102     -13.087 -32.329  -8.467  1.00  0.00      A    H
ATOM   1529  CB  VAL A 102     -13.734 -30.375  -8.812  1.00  0.00      A    C
ATOM   1530  HB  VAL A 102     -14.474 -30.577  -9.616  1.00  0.00      A    H
ATOM   1531  CG1 VAL A 102     -14.680 -30.479  -7.538  1.00  0.00      A    C
ATOM   1532 HG11 VAL A 102     -15.270 -31.411  -7.671  1.00  0.00      A    H
ATOM   1533 HG12 VAL A 102     -14.093 -30.446  -6.595  1.00  0.00      A    H
ATOM   1534 HG13 VAL A 102     -15.416 -29.650  -7.463  1.00  0.00      A    H
ATOM   1535  CG2 VAL A 102     -13.191 -28.916  -9.197  1.00  0.00      A    C
ATOM   1536 HG21 VAL A 102     -12.445 -29.062 -10.007  1.00  0.00      A    H
ATOM   1537 HG22 VAL A 102     -14.084 -28.335  -9.512  1.00  0.00      A    H
ATOM   1538 HG23 VAL A 102     -12.685 -28.422  -8.340  1.00  0.00      A    H
ATOM   1539  C   VAL A 102     -11.985 -31.513 -10.195  1.00  0.00      A    C
ATOM   1540  O   VAL A 102     -10.875 -31.002 -10.326  1.00  0.00      A    O
ATOM   1541  N   PRO A 103     -12.548 -32.236 -11.143  1.00  0.00      A    N
ATOM   1542  CD  PRO A 103     -13.749 -33.052 -10.974  1.00  0.00      A    C
ATOM   1543  HD1 PRO A 103     -14.519 -32.550 -10.349  1.00  0.00      A    H
ATOM   1544  HD2 PRO A 103     -13.442 -33.978 -10.441  1.00  0.00      A    H
ATOM   1545  CA  PRO A 103     -12.047 -32.247 -12.508  1.00  0.00      A    C
ATOM   1546  HA  PRO A 103     -10.970 -32.284 -12.572  1.00  0.00      A    H
ATOM   1547  CB  PRO A 103     -12.937 -33.298 -13.182  1.00  0.00      A    C
ATOM   1548  HB1 PRO A 103     -13.160 -33.216 -14.267  1.00  0.00      A    H
ATOM   1549  HB2 PRO A 103     -12.447 -34.284 -13.033  1.00  0.00      A    H
ATOM   1550  CG  PRO A 103     -14.271 -33.370 -12.391  1.00  0.00      A    C
ATOM   1551  HG1 PRO A 103     -14.993 -32.571 -12.664  1.00  0.00      A    H
ATOM   1552  HG2 PRO A 103     -14.782 -34.356 -12.422  1.00  0.00      A    H
ATOM   1553  C   PRO A 103     -12.356 -30.942 -13.200  1.00  0.00      A    C
ATOM   1554  O   PRO A 103     -11.924 -30.824 -14.320  1.00  0.00      A    O
ATOM   1555  N   VAL A 104     -13.035 -29.991 -12.608  1.00  0.00      A    N
ATOM   1556  HN  VAL A 104     -13.210 -30.003 -11.626  1.00  0.00      A    H
ATOM   1557  CA  VAL A 104     -13.602 -28.913 -13.344  1.00  0.00      A    C
ATOM   1558  HA  VAL A 104     -13.525 -29.185 -14.386  1.00  0.00      A    H
ATOM   1559  CB  VAL A 104     -15.074 -28.656 -12.969  1.00  0.00      A    C
ATOM   1560  HB  VAL A 104     -15.164 -28.334 -11.909  1.00  0.00      A    H
ATOM   1561  CG1 VAL A 104     -15.746 -27.591 -13.879  1.00  0.00      A    C
ATOM   1562 HG11 VAL A 104     -16.831 -27.444 -13.687  1.00  0.00      A    H
ATOM   1563 HG12 VAL A 104     -15.286 -26.585 -13.778  1.00  0.00      A    H
ATOM   1564 HG13 VAL A 104     -15.567 -27.853 -14.944  1.00  0.00      A    H
ATOM   1565  CG2 VAL A 104     -15.760 -30.059 -13.007  1.00  0.00      A    C
ATOM   1566 HG21 VAL A 104     -15.626 -30.469 -14.031  1.00  0.00      A    H
ATOM   1567 HG22 VAL A 104     -15.319 -30.636 -12.166  1.00  0.00      A    H
ATOM   1568 HG23 VAL A 104     -16.856 -30.009 -12.831  1.00  0.00      A    H
ATOM   1569  C   VAL A 104     -12.676 -27.658 -13.152  1.00  0.00      A    C
ATOM   1570  O   VAL A 104     -12.892 -26.837 -12.279  1.00  0.00      A    O
ATOM   1571  N   ALA A 105     -11.606 -27.595 -13.939  1.00  0.00      A    N
ATOM   1572  HN  ALA A 105     -11.276 -28.403 -14.420  1.00  0.00      A    H
ATOM   1573  CA  ALA A 105     -10.667 -26.536 -13.728  1.00  0.00      A    C
ATOM   1574  HA  ALA A 105     -11.019 -25.663 -13.199  1.00  0.00      A    H
ATOM   1575  CB  ALA A 105      -9.430 -27.081 -12.966  1.00  0.00      A    C
ATOM   1576  HB1 ALA A 105      -8.654 -26.313 -12.758  1.00  0.00      A    H
ATOM   1577  HB2 ALA A 105      -9.777 -27.513 -12.003  1.00  0.00      A    H
ATOM   1578  HB3 ALA A 105      -8.982 -27.930 -13.525  1.00  0.00      A    H
ATOM   1579  C   ALA A 105     -10.142 -26.054 -15.070  1.00  0.00      A    C
ATOM   1580  O   ALA A 105     -10.283 -26.668 -16.093  1.00  0.00      A    O
ATOM   1581  N   ALA A 106      -9.521 -24.867 -15.094  1.00  0.00      A    N
ATOM   1582  HN  ALA A 106      -9.585 -24.331 -14.255  1.00  0.00      A    H
ATOM   1583  CA  ALA A 106      -8.721 -24.440 -16.197  1.00  0.00      A    C
ATOM   1584  HA  ALA A 106      -9.199 -24.796 -17.098  1.00  0.00      A    H
ATOM   1585  CB  ALA A 106      -8.603 -22.925 -16.128  1.00  0.00      A    C
ATOM   1586  HB1 ALA A 106      -7.833 -22.642 -16.877  1.00  0.00      A    H
ATOM   1587  HB2 ALA A 106      -9.615 -22.524 -16.353  1.00  0.00      A    H
ATOM   1588  HB3 ALA A 106      -8.137 -22.554 -15.190  1.00  0.00      A    H
ATOM   1589  C   ALA A 106      -7.278 -24.955 -16.199  1.00  0.00      A    C
ATOM   1590  O   ALA A 106      -6.551 -24.772 -15.213  1.00  0.00      A    O
ATOM   1591  N   LYS A 107      -6.852 -25.815 -17.200  1.00  0.00      A    N
ATOM   1592  HN  LYS A 107      -7.467 -25.945 -17.974  1.00  0.00      A    H
ATOM   1593  CA  LYS A 107      -5.633 -26.630 -17.162  1.00  0.00      A    C
ATOM   1594  HA  LYS A 107      -5.441 -26.886 -16.131  1.00  0.00      A    H
ATOM   1595  CB  LYS A 107      -5.950 -27.857 -18.065  1.00  0.00      A    C
ATOM   1596  HB1 LYS A 107      -6.959 -28.262 -17.840  1.00  0.00      A    H
ATOM   1597  HB2 LYS A 107      -6.026 -27.509 -19.117  1.00  0.00      A    H
ATOM   1598  CG  LYS A 107      -5.003 -29.024 -17.903  1.00  0.00      A    C
ATOM   1599  HG1 LYS A 107      -4.016 -28.520 -17.981  1.00  0.00      A    H
ATOM   1600  HG2 LYS A 107      -5.115 -29.473 -16.893  1.00  0.00      A    H
ATOM   1601  CD  LYS A 107      -5.201 -30.154 -18.908  1.00  0.00      A    C
ATOM   1602  HD1 LYS A 107      -6.296 -30.335 -18.947  1.00  0.00      A    H
ATOM   1603  HD2 LYS A 107      -4.859 -29.765 -19.891  1.00  0.00      A    H
ATOM   1604  CE  LYS A 107      -4.493 -31.495 -18.722  1.00  0.00      A    C
ATOM   1605  HE1 LYS A 107      -4.763 -31.924 -17.733  1.00  0.00      A    H
ATOM   1606  HE2 LYS A 107      -4.866 -32.252 -19.446  1.00  0.00      A    H
ATOM   1607  NZ  LYS A 107      -2.990 -31.491 -18.755  1.00  0.00      A    N
ATOM   1608  HZ1 LYS A 107      -2.596 -32.382 -18.391  1.00  0.00      A    H
ATOM   1609  HZ2 LYS A 107      -2.681 -31.426 -19.746  1.00  0.00      A    H
ATOM   1610  HZ3 LYS A 107      -2.615 -30.575 -18.437  1.00  0.00      A    H
ATOM   1611  C   LYS A 107      -4.365 -25.880 -17.708  1.00  0.00      A    C
ATOM   1612  O   LYS A 107      -4.183 -25.742 -18.905  1.00  0.00      A    O
ATOM   1613  N   ILE A 108      -3.458 -25.381 -16.792  1.00  0.00      A    N
ATOM   1614  HN  ILE A 108      -3.826 -25.412 -15.866  1.00  0.00      A    H
ATOM   1615  CA  ILE A 108      -2.284 -24.604 -17.088  1.00  0.00      A    C
ATOM   1616  HA  ILE A 108      -2.255 -24.456 -18.157  1.00  0.00      A    H
ATOM   1617  CB  ILE A 108      -2.266 -23.376 -16.209  1.00  0.00      A    C
ATOM   1618  HB  ILE A 108      -2.132 -23.666 -15.144  1.00  0.00      A    H
ATOM   1619  CG2 ILE A 108      -0.972 -22.567 -16.492  1.00  0.00      A    C
ATOM   1620 HG21 ILE A 108      -1.027 -21.503 -16.176  1.00  0.00      A    H
ATOM   1621 HG22 ILE A 108      -0.076 -22.978 -15.981  1.00  0.00      A    H
ATOM   1622 HG23 ILE A 108      -0.767 -22.558 -17.584  1.00  0.00      A    H
ATOM   1623  CG1 ILE A 108      -3.629 -22.561 -16.371  1.00  0.00      A    C
ATOM   1624 HG11 ILE A 108      -4.498 -23.138 -15.988  1.00  0.00      A    H
ATOM   1625 HG12 ILE A 108      -3.581 -21.677 -15.700  1.00  0.00      A    H
ATOM   1626  CD  ILE A 108      -3.887 -21.975 -17.770  1.00  0.00      A    C
ATOM   1627  HD1 ILE A 108      -3.044 -21.335 -18.110  1.00  0.00      A    H
ATOM   1628  HD2 ILE A 108      -3.894 -22.838 -18.469  1.00  0.00      A    H
ATOM   1629  HD3 ILE A 108      -4.797 -21.339 -17.736  1.00  0.00      A    H
ATOM   1630  C   ILE A 108      -1.093 -25.471 -16.841  1.00  0.00      A    C
ATOM   1631  O   ILE A 108      -1.147 -26.404 -16.043  1.00  0.00      A    O
ATOM   1632  N   GLY A 109      -0.000 -25.290 -17.646  1.00  0.00      A    N
ATOM   1633  HN  GLY A 109       0.149 -24.486 -18.216  1.00  0.00      A    H
ATOM   1634  CA  GLY A 109       1.095 -26.192 -17.567  1.00  0.00      A    C
ATOM   1635  HA1 GLY A 109       0.748 -27.142 -17.188  1.00  0.00      A    H
ATOM   1636  HA2 GLY A 109       1.426 -26.320 -18.587  1.00  0.00      A    H
ATOM   1637  C   GLY A 109       2.202 -25.645 -16.649  1.00  0.00      A    C
ATOM   1638  O   GLY A 109       2.869 -26.385 -15.932  1.00  0.00      A    O
ATOM   1639  N   GLY A 110       2.432 -24.336 -16.621  1.00  0.00      A    N
ATOM   1640  HN  GLY A 110       1.802 -23.813 -17.189  1.00  0.00      A    H
ATOM   1641  CA  GLY A 110       3.570 -23.702 -15.928  1.00  0.00      A    C
ATOM   1642  HA1 GLY A 110       3.659 -24.007 -14.896  1.00  0.00      A    H
ATOM   1643  HA2 GLY A 110       4.511 -23.809 -16.448  1.00  0.00      A    H
ATOM   1644  C   GLY A 110       3.420 -22.225 -16.121  1.00  0.00      A    C
ATOM   1645  O   GLY A 110       2.357 -21.685 -16.387  1.00  0.00      A    O
ATOM   1646  N   TYR A 111       4.562 -21.537 -15.925  1.00  0.00      A    N
ATOM   1647  HN  TYR A 111       5.361 -22.047 -15.614  1.00  0.00      A    H
ATOM   1648  CA  TYR A 111       4.710 -20.092 -16.146  1.00  0.00      A    C
ATOM   1649  HA  TYR A 111       4.082 -19.650 -16.905  1.00  0.00      A    H
ATOM   1650  CB  TYR A 111       4.359 -19.256 -14.882  1.00  0.00      A    C
ATOM   1651  HB1 TYR A 111       4.334 -18.178 -15.152  1.00  0.00      A    H
ATOM   1652  HB2 TYR A 111       3.326 -19.459 -14.530  1.00  0.00      A    H
ATOM   1653  CG  TYR A 111       5.347 -19.494 -13.689  1.00  0.00      A    C
ATOM   1654  CD1 TYR A 111       6.532 -18.803 -13.614  1.00  0.00      A    C
ATOM   1655  HD1 TYR A 111       6.628 -17.960 -14.282  1.00  0.00      A    H
ATOM   1656  CE1 TYR A 111       7.498 -19.027 -12.632  1.00  0.00      A    C
ATOM   1657  HE1 TYR A 111       8.369 -18.390 -12.596  1.00  0.00      A    H
ATOM   1658  CZ  TYR A 111       7.295 -20.118 -11.711  1.00  0.00      A    C
ATOM   1659  OH  TYR A 111       8.233 -20.486 -10.710  1.00  0.00      A    O
ATOM   1660  HH  TYR A 111       8.924 -19.832 -10.837  1.00  0.00      A    H
ATOM   1661  CD2 TYR A 111       5.071 -20.467 -12.723  1.00  0.00      A    C
ATOM   1662  HD2 TYR A 111       4.102 -20.922 -12.864  1.00  0.00      A    H
ATOM   1663  CE2 TYR A 111       6.100 -20.780 -11.746  1.00  0.00      A    C
ATOM   1664  HE2 TYR A 111       5.954 -21.670 -11.152  1.00  0.00      A    H
ATOM   1665  C   TYR A 111       6.147 -19.949 -16.649  1.00  0.00      A    C
ATOM   1666  O   TYR A 111       7.116 -20.634 -16.331  1.00  0.00      A    O
ATOM   1667  N   GLN A 112       6.316 -18.999 -17.612  1.00  0.00      A    N
ATOM   1668  HN  GLN A 112       5.532 -18.397 -17.738  1.00  0.00      A    H
ATOM   1669  CA  GLN A 112       7.536 -18.765 -18.268  1.00  0.00      A    C
ATOM   1670  HA  GLN A 112       8.230 -19.572 -18.084  1.00  0.00      A    H
ATOM   1671  CB  GLN A 112       7.417 -18.724 -19.825  1.00  0.00      A    C
ATOM   1672  HB1 GLN A 112       6.904 -19.684 -20.050  1.00  0.00      A    H
ATOM   1673  HB2 GLN A 112       6.703 -17.916 -20.091  1.00  0.00      A    H
ATOM   1674  CG  GLN A 112       8.659 -18.428 -20.573  1.00  0.00      A    C
ATOM   1675  HG1 GLN A 112       8.987 -17.381 -20.404  1.00  0.00      A    H
ATOM   1676  HG2 GLN A 112       9.476 -19.147 -20.350  1.00  0.00      A    H
ATOM   1677  CD  GLN A 112       8.279 -18.623 -21.999  1.00  0.00      A    C
ATOM   1678  OE1 GLN A 112       8.211 -17.622 -22.755  1.00  0.00      A    O
ATOM   1679  NE2 GLN A 112       8.008 -19.843 -22.441  1.00  0.00      A    N
ATOM   1680 HE21 GLN A 112       7.884 -19.929 -23.430  1.00  0.00      A    H
ATOM   1681 HE22 GLN A 112       8.307 -20.647 -21.927  1.00  0.00      A    H
ATOM   1682  C   GLN A 112       8.141 -17.483 -17.771  1.00  0.00      A    C
ATOM   1683  O   GLN A 112       7.428 -16.535 -17.363  1.00  0.00      A    O
ATOM   1684  N   GLN A 113       9.457 -17.417 -17.744  1.00  0.00      A    N
ATOM   1685  HN  GLN A 113      10.022 -18.170 -18.074  1.00  0.00      A    H
ATOM   1686  CA  GLN A 113      10.175 -16.267 -17.386  1.00  0.00      A    C
ATOM   1687  HA  GLN A 113       9.721 -15.589 -16.678  1.00  0.00      A    H
ATOM   1688  CB  GLN A 113      11.573 -16.659 -16.828  1.00  0.00      A    C
ATOM   1689  HB1 GLN A 113      11.425 -17.297 -15.930  1.00  0.00      A    H
ATOM   1690  HB2 GLN A 113      12.056 -17.304 -17.593  1.00  0.00      A    H
ATOM   1691  CG  GLN A 113      12.653 -15.608 -16.390  1.00  0.00      A    C
ATOM   1692  HG1 GLN A 113      13.498 -16.119 -15.882  1.00  0.00      A    H
ATOM   1693  HG2 GLN A 113      13.189 -14.971 -17.125  1.00  0.00      A    H
ATOM   1694  CD  GLN A 113      12.058 -14.687 -15.417  1.00  0.00      A    C
ATOM   1695  OE1 GLN A 113      11.834 -15.061 -14.233  1.00  0.00      A    O
ATOM   1696  NE2 GLN A 113      11.834 -13.372 -15.877  1.00  0.00      A    N
ATOM   1697 HE21 GLN A 113      11.242 -12.747 -15.368  1.00  0.00      A    H
ATOM   1698 HE22 GLN A 113      12.149 -13.165 -16.804  1.00  0.00      A    H
ATOM   1699  C   GLN A 113      10.291 -15.379 -18.654  1.00  0.00      A    C
ATOM   1700  O   GLN A 113      11.172 -15.575 -19.428  1.00  0.00      A    O
ATOM   1701  N   VAL A 114       9.488 -14.281 -18.790  1.00  0.00      A    N
ATOM   1702  HN  VAL A 114       8.723 -14.114 -18.173  1.00  0.00      A    H
ATOM   1703  CA  VAL A 114       9.725 -13.250 -19.877  1.00  0.00      A    C
ATOM   1704  HA  VAL A 114       9.822 -13.907 -20.729  1.00  0.00      A    H
ATOM   1705  CB  VAL A 114       8.494 -12.321 -20.065  1.00  0.00      A    C
ATOM   1706  HB  VAL A 114       8.454 -11.876 -19.047  1.00  0.00      A    H
ATOM   1707  CG1 VAL A 114       8.728 -11.299 -21.136  1.00  0.00      A    C
ATOM   1708 HG11 VAL A 114       7.956 -10.501 -21.187  1.00  0.00      A    H
ATOM   1709 HG12 VAL A 114       9.620 -10.725 -20.805  1.00  0.00      A    H
ATOM   1710 HG13 VAL A 114       8.809 -11.725 -22.159  1.00  0.00      A    H
ATOM   1711  CG2 VAL A 114       7.228 -13.149 -20.411  1.00  0.00      A    C
ATOM   1712 HG21 VAL A 114       7.123 -13.868 -19.571  1.00  0.00      A    H
ATOM   1713 HG22 VAL A 114       6.421 -12.390 -20.493  1.00  0.00      A    H
ATOM   1714 HG23 VAL A 114       7.378 -13.628 -21.402  1.00  0.00      A    H
ATOM   1715  C   VAL A 114      10.975 -12.501 -19.526  1.00  0.00      A    C
ATOM   1716  O   VAL A 114      11.182 -12.148 -18.373  1.00  0.00      A    O
ATOM   1717  N   PRO A 115      11.869 -12.230 -20.402  1.00  0.00      A    N
ATOM   1718  CD  PRO A 115      11.838 -12.571 -21.823  1.00  0.00      A    C
ATOM   1719  HD1 PRO A 115      11.163 -11.984 -22.482  1.00  0.00      A    H
ATOM   1720  HD2 PRO A 115      11.619 -13.651 -21.969  1.00  0.00      A    H
ATOM   1721  CA  PRO A 115      13.119 -11.428 -20.145  1.00  0.00      A    C
ATOM   1722  HA  PRO A 115      13.764 -12.078 -19.572  1.00  0.00      A    H
ATOM   1723  CB  PRO A 115      13.761 -11.242 -21.503  1.00  0.00      A    C
ATOM   1724  HB1 PRO A 115      13.462 -10.353 -22.098  1.00  0.00      A    H
ATOM   1725  HB2 PRO A 115      14.865 -11.253 -21.384  1.00  0.00      A    H
ATOM   1726  CG  PRO A 115      13.324 -12.390 -22.309  1.00  0.00      A    C
ATOM   1727  HG1 PRO A 115      13.358 -12.351 -23.419  1.00  0.00      A    H
ATOM   1728  HG2 PRO A 115      13.865 -13.300 -21.969  1.00  0.00      A    H
ATOM   1729  C   PRO A 115      12.905 -10.043 -19.513  1.00  0.00      A    C
ATOM   1730  O   PRO A 115      12.303  -9.135 -20.058  1.00  0.00      A    O
ATOM   1731  N   ARG A 116      13.529  -9.908 -18.309  1.00  0.00      A    N
ATOM   1732  HN  ARG A 116      14.059 -10.688 -17.986  1.00  0.00      A    H
ATOM   1733  CA  ARG A 116      13.270  -8.837 -17.410  1.00  0.00      A    C
ATOM   1734  HA  ARG A 116      12.203  -8.671 -17.426  1.00  0.00      A    H
ATOM   1735  CB  ARG A 116      13.856  -9.084 -15.991  1.00  0.00      A    C
ATOM   1736  HB1 ARG A 116      14.913  -9.379 -16.166  1.00  0.00      A    H
ATOM   1737  HB2 ARG A 116      13.745  -8.122 -15.447  1.00  0.00      A    H
ATOM   1738  CG  ARG A 116      13.028 -10.084 -15.064  1.00  0.00      A    C
ATOM   1739  HG1 ARG A 116      11.970  -9.790 -15.237  1.00  0.00      A    H
ATOM   1740  HG2 ARG A 116      13.202 -11.117 -15.434  1.00  0.00      A    H
ATOM   1741  CD  ARG A 116      13.193 -10.041 -13.570  1.00  0.00      A    C
ATOM   1742  HD1 ARG A 116      14.221  -9.859 -13.191  1.00  0.00      A    H
ATOM   1743  HD2 ARG A 116      12.490  -9.233 -13.274  1.00  0.00      A    H
ATOM   1744  NE  ARG A 116      12.755 -11.368 -13.076  1.00  0.00      A    N
ATOM   1745  HE  ARG A 116      11.786 -11.578 -12.949  1.00  0.00      A    H
ATOM   1746  CZ  ARG A 116      13.630 -12.280 -12.594  1.00  0.00      A    C
ATOM   1747  NH1 ARG A 116      14.899 -12.040 -12.499  1.00  0.00      A    N
ATOM   1748 HH11 ARG A 116      15.258 -11.171 -12.841  1.00  0.00      A    H
ATOM   1749 HH12 ARG A 116      15.492 -12.672 -12.000  1.00  0.00      A    H
ATOM   1750  NH2 ARG A 116      13.106 -13.453 -12.282  1.00  0.00      A    N
ATOM   1751 HH21 ARG A 116      12.317 -13.753 -12.817  1.00  0.00      A    H
ATOM   1752 HH22 ARG A 116      13.648 -14.179 -11.858  1.00  0.00      A    H
ATOM   1753  C   ARG A 116      14.006  -7.571 -18.001  1.00  0.00      A    C
ATOM   1754  O   ARG A 116      15.025  -7.584 -18.645  1.00  0.00      A    O
ATOM   1755  N   ASN A 117      13.432  -6.381 -17.729  1.00  0.00      A    N
ATOM   1756  HN  ASN A 117      12.603  -6.391 -17.176  1.00  0.00      A    H
ATOM   1757  CA  ASN A 117      13.858  -5.035 -17.989  1.00  0.00      A    C
ATOM   1758  HA  ASN A 117      13.038  -4.390 -17.709  1.00  0.00      A    H
ATOM   1759  CB  ASN A 117      15.241  -4.567 -17.204  1.00  0.00      A    C
ATOM   1760  HB1 ASN A 117      16.130  -5.108 -17.591  1.00  0.00      A    H
ATOM   1761  HB2 ASN A 117      15.201  -3.467 -17.353  1.00  0.00      A    H
ATOM   1762  CG  ASN A 117      15.125  -4.861 -15.659  1.00  0.00      A    C
ATOM   1763  OD1 ASN A 117      14.280  -4.322 -14.967  1.00  0.00      A    O
ATOM   1764  ND2 ASN A 117      16.000  -5.745 -15.141  1.00  0.00      A    N
ATOM   1765 HD21 ASN A 117      16.101  -5.875 -14.154  1.00  0.00      A    H
ATOM   1766 HD22 ASN A 117      16.479  -6.375 -15.753  1.00  0.00      A    H
ATOM   1767  C   ASN A 117      14.052  -4.720 -19.415  1.00  0.00      A    C
ATOM   1768  O   ASN A 117      14.952  -3.961 -19.727  1.00  0.00      A    O
ATOM   1769  N   ASN A 118      13.098  -5.232 -20.224  1.00  0.00      A    N
ATOM   1770  HN  ASN A 118      12.279  -5.728 -19.945  1.00  0.00      A    H
ATOM   1771  CA  ASN A 118      13.413  -5.241 -21.626  1.00  0.00      A    C
ATOM   1772  HA  ASN A 118      14.023  -4.362 -21.769  1.00  0.00      A    H
ATOM   1773  CB  ASN A 118      14.128  -6.573 -22.142  1.00  0.00      A    C
ATOM   1774  HB1 ASN A 118      15.059  -6.642 -21.539  1.00  0.00      A    H
ATOM   1775  HB2 ASN A 118      13.483  -7.469 -22.018  1.00  0.00      A    H
ATOM   1776  CG  ASN A 118      14.578  -6.451 -23.624  1.00  0.00      A    C
ATOM   1777  OD1 ASN A 118      14.083  -7.136 -24.500  1.00  0.00      A    O
ATOM   1778  ND2 ASN A 118      15.493  -5.578 -24.030  1.00  0.00      A    N
ATOM   1779 HD21 ASN A 118      15.718  -5.516 -25.002  1.00  0.00      A    H
ATOM   1780 HD22 ASN A 118      15.849  -4.918 -23.369  1.00  0.00      A    H
ATOM   1781  C   ASN A 118      12.148  -4.998 -22.349  1.00  0.00      A    C
ATOM   1782  O   ASN A 118      11.193  -5.791 -22.365  1.00  0.00      A    O
ATOM   1783  N   GLU A 119      11.936  -3.847 -23.023  1.00  0.00      A    N
ATOM   1784  HN  GLU A 119      12.624  -3.129 -22.960  1.00  0.00      A    H
ATOM   1785  CA  GLU A 119      10.583  -3.473 -23.556  1.00  0.00      A    C
ATOM   1786  HA  GLU A 119       9.985  -3.833 -22.732  1.00  0.00      A    H
ATOM   1787  CB  GLU A 119      10.199  -1.917 -23.520  1.00  0.00      A    C
ATOM   1788  HB1 GLU A 119       9.099  -1.770 -23.561  1.00  0.00      A    H
ATOM   1789  HB2 GLU A 119      10.432  -1.530 -22.504  1.00  0.00      A    H
ATOM   1790  CG  GLU A 119      10.776  -1.059 -24.638  1.00  0.00      A    C
ATOM   1791  HG1 GLU A 119      10.952  -0.041 -24.230  1.00  0.00      A    H
ATOM   1792  HG2 GLU A 119      11.732  -1.494 -25.002  1.00  0.00      A    H
ATOM   1793  CD  GLU A 119       9.948  -0.796 -25.942  1.00  0.00      A    C
ATOM   1794  OE1 GLU A 119       8.898  -0.148 -25.890  1.00  0.00      A    O
ATOM   1795  OE2 GLU A 119      10.396  -1.271 -26.995  1.00  0.00      A    O
ATOM   1796  C   GLU A 119      10.129  -4.110 -24.884  1.00  0.00      A    C
ATOM   1797  O   GLU A 119       8.958  -4.275 -25.266  1.00  0.00      A    O
ATOM   1798  N   LYS A 120      11.241  -4.661 -25.567  1.00  0.00      A    N
ATOM   1799  HN  LYS A 120      12.172  -4.506 -25.243  1.00  0.00      A    H
ATOM   1800  CA  LYS A 120      11.051  -5.429 -26.767  1.00  0.00      A    C
ATOM   1801  HA  LYS A 120      10.496  -4.928 -27.547  1.00  0.00      A    H
ATOM   1802  CB  LYS A 120      12.447  -5.575 -27.495  1.00  0.00      A    C
ATOM   1803  HB1 LYS A 120      13.138  -6.069 -26.780  1.00  0.00      A    H
ATOM   1804  HB2 LYS A 120      12.308  -6.154 -28.433  1.00  0.00      A    H
ATOM   1805  CG  LYS A 120      13.184  -4.265 -27.783  1.00  0.00      A    C
ATOM   1806  HG1 LYS A 120      13.546  -4.002 -26.766  1.00  0.00      A    H
ATOM   1807  HG2 LYS A 120      14.103  -4.589 -28.317  1.00  0.00      A    H
ATOM   1808  CD  LYS A 120      12.395  -3.277 -28.699  1.00  0.00      A    C
ATOM   1809  HD1 LYS A 120      12.324  -3.757 -29.699  1.00  0.00      A    H
ATOM   1810  HD2 LYS A 120      11.366  -3.202 -28.287  1.00  0.00      A    H
ATOM   1811  CE  LYS A 120      13.076  -1.985 -28.968  1.00  0.00      A    C
ATOM   1812  HE1 LYS A 120      14.140  -2.075 -29.273  1.00  0.00      A    H
ATOM   1813  HE2 LYS A 120      12.603  -1.336 -29.736  1.00  0.00      A    H
ATOM   1814  NZ  LYS A 120      13.027  -1.282 -27.649  1.00  0.00      A    N
ATOM   1815  HZ1 LYS A 120      13.186  -0.255 -27.687  1.00  0.00      A    H
ATOM   1816  HZ2 LYS A 120      12.064  -1.374 -27.266  1.00  0.00      A    H
ATOM   1817  HZ3 LYS A 120      13.662  -1.752 -26.973  1.00  0.00      A    H
ATOM   1818  C   LYS A 120      10.524  -6.813 -26.519  1.00  0.00      A    C
ATOM   1819  O   LYS A 120       9.591  -7.224 -27.158  1.00  0.00      A    O
ATOM   1820  N   ALA A 121      11.033  -7.471 -25.491  1.00  0.00      A    N
ATOM   1821  HN  ALA A 121      11.953  -7.149 -25.281  1.00  0.00      A    H
ATOM   1822  CA  ALA A 121      10.621  -8.754 -25.003  1.00  0.00      A    C
ATOM   1823  HA  ALA A 121      10.581  -9.414 -25.858  1.00  0.00      A    H
ATOM   1824  CB  ALA A 121      11.641  -9.190 -23.940  1.00  0.00      A    C
ATOM   1825  HB1 ALA A 121      11.523  -8.689 -22.955  1.00  0.00      A    H
ATOM   1826  HB2 ALA A 121      11.439 -10.240 -23.636  1.00  0.00      A    H
ATOM   1827  HB3 ALA A 121      12.698  -9.190 -24.280  1.00  0.00      A    H
ATOM   1828  C   ALA A 121       9.225  -8.837 -24.337  1.00  0.00      A    C
ATOM   1829  O   ALA A 121       8.581  -9.889 -24.369  1.00  0.00      A    O
ATOM   1830  N   LEU A 122       8.869  -7.663 -23.778  1.00  0.00      A    N
ATOM   1831  HN  LEU A 122       9.510  -6.899 -23.782  1.00  0.00      A    H
ATOM   1832  CA  LEU A 122       7.680  -7.347 -23.153  1.00  0.00      A    C
ATOM   1833  HA  LEU A 122       7.503  -8.206 -22.522  1.00  0.00      A    H
ATOM   1834  CB  LEU A 122       7.840  -6.017 -22.363  1.00  0.00      A    C
ATOM   1835  HB1 LEU A 122       8.541  -6.116 -21.507  1.00  0.00      A    H
ATOM   1836  HB2 LEU A 122       8.192  -5.350 -23.178  1.00  0.00      A    H
ATOM   1837  CG  LEU A 122       6.473  -5.396 -21.935  1.00  0.00      A    C
ATOM   1838  HG  LEU A 122       5.882  -5.267 -22.867  1.00  0.00      A    H
ATOM   1839  CD1 LEU A 122       5.728  -6.232 -20.890  1.00  0.00      A    C
ATOM   1840 HD11 LEU A 122       4.648  -5.987 -20.984  1.00  0.00      A    H
ATOM   1841 HD12 LEU A 122       5.943  -7.322 -20.912  1.00  0.00      A    H
ATOM   1842 HD13 LEU A 122       6.052  -5.816 -19.913  1.00  0.00      A    H
ATOM   1843  CD2 LEU A 122       6.627  -3.949 -21.349  1.00  0.00      A    C
ATOM   1844 HD21 LEU A 122       5.605  -3.518 -21.414  1.00  0.00      A    H
ATOM   1845 HD22 LEU A 122       7.101  -4.018 -20.347  1.00  0.00      A    H
ATOM   1846 HD23 LEU A 122       7.318  -3.337 -21.967  1.00  0.00      A    H
ATOM   1847  C   LEU A 122       6.635  -7.298 -24.254  1.00  0.00      A    C
ATOM   1848  O   LEU A 122       5.490  -7.725 -24.176  1.00  0.00      A    O
ATOM   1849  N   GLN A 123       7.022  -6.646 -25.353  1.00  0.00      A    N
ATOM   1850  HN  GLN A 123       7.866  -6.120 -25.279  1.00  0.00      A    H
ATOM   1851  CA  GLN A 123       6.149  -6.406 -26.495  1.00  0.00      A    C
ATOM   1852  HA  GLN A 123       5.171  -6.046 -26.213  1.00  0.00      A    H
ATOM   1853  CB  GLN A 123       6.914  -5.525 -27.528  1.00  0.00      A    C
ATOM   1854  HB1 GLN A 123       7.168  -4.554 -27.053  1.00  0.00      A    H
ATOM   1855  HB2 GLN A 123       7.850  -6.075 -27.762  1.00  0.00      A    H
ATOM   1856  CG  GLN A 123       6.095  -5.305 -28.813  1.00  0.00      A    C
ATOM   1857  HG1 GLN A 123       5.869  -6.298 -29.258  1.00  0.00      A    H
ATOM   1858  HG2 GLN A 123       5.124  -4.845 -28.529  1.00  0.00      A    H
ATOM   1859  CD  GLN A 123       6.846  -4.398 -29.786  1.00  0.00      A    C
ATOM   1860  OE1 GLN A 123       8.066  -4.107 -29.840  1.00  0.00      A    O
ATOM   1861  NE2 GLN A 123       6.042  -3.868 -30.749  1.00  0.00      A    N
ATOM   1862 HE21 GLN A 123       6.519  -3.596 -31.584  1.00  0.00      A    H
ATOM   1863 HE22 GLN A 123       5.069  -4.095 -30.719  1.00  0.00      A    H
ATOM   1864  C   GLN A 123       5.957  -7.772 -27.094  1.00  0.00      A    C
ATOM   1865  O   GLN A 123       4.810  -8.203 -27.402  1.00  0.00      A    O
ATOM   1866  N   ASN A 124       7.011  -8.597 -27.211  1.00  0.00      A    N
ATOM   1867  HN  ASN A 124       7.874  -8.148 -26.994  1.00  0.00      A    H
ATOM   1868  CA  ASN A 124       6.999  -9.895 -27.661  1.00  0.00      A    C
ATOM   1869  HA  ASN A 124       6.636  -9.896 -28.678  1.00  0.00      A    H
ATOM   1870  CB  ASN A 124       8.350 -10.616 -27.684  1.00  0.00      A    C
ATOM   1871  HB1 ASN A 124       8.822 -10.467 -26.690  1.00  0.00      A    H
ATOM   1872  HB2 ASN A 124       8.166 -11.698 -27.856  1.00  0.00      A    H
ATOM   1873  CG  ASN A 124       9.161  -9.898 -28.679  1.00  0.00      A    C
ATOM   1874  OD1 ASN A 124       8.694  -9.294 -29.652  1.00  0.00      A    O
ATOM   1875  ND2 ASN A 124      10.470  -9.942 -28.399  1.00  0.00      A    N
ATOM   1876 HD21 ASN A 124      11.074  -9.382 -28.966  1.00  0.00      A    H
ATOM   1877 HD22 ASN A 124      10.900 -10.395 -27.617  1.00  0.00      A    H
ATOM   1878  C   ASN A 124       5.991 -10.765 -26.982  1.00  0.00      A    C
ATOM   1879  O   ASN A 124       5.312 -11.572 -27.597  1.00  0.00      A    O
ATOM   1880  N   ALA A 125       5.771 -10.615 -25.661  1.00  0.00      A    N
ATOM   1881  HN  ALA A 125       6.347  -9.943 -25.203  1.00  0.00      A    H
ATOM   1882  CA  ALA A 125       4.815 -11.325 -24.853  1.00  0.00      A    C
ATOM   1883  HA  ALA A 125       4.887 -12.379 -25.078  1.00  0.00      A    H
ATOM   1884  CB  ALA A 125       4.962 -10.934 -23.374  1.00  0.00      A    C
ATOM   1885  HB1 ALA A 125       4.188 -11.314 -22.673  1.00  0.00      A    H
ATOM   1886  HB2 ALA A 125       5.886 -11.347 -22.916  1.00  0.00      A    H
ATOM   1887  HB3 ALA A 125       5.011  -9.826 -23.301  1.00  0.00      A    H
ATOM   1888  C   ALA A 125       3.349 -10.891 -25.211  1.00  0.00      A    C
ATOM   1889  O   ALA A 125       2.476 -11.751 -25.326  1.00  0.00      A    O
ATOM   1890  N   VAL A 126       3.065  -9.613 -25.277  1.00  0.00      A    N
ATOM   1891  HN  VAL A 126       3.755  -8.946 -25.007  1.00  0.00      A    H
ATOM   1892  CA  VAL A 126       1.731  -8.998 -25.643  1.00  0.00      A    C
ATOM   1893  HA  VAL A 126       1.109  -9.525 -24.935  1.00  0.00      A    H
ATOM   1894  CB  VAL A 126       1.612  -7.504 -25.555  1.00  0.00      A    C
ATOM   1895  HB  VAL A 126       2.200  -7.006 -26.356  1.00  0.00      A    H
ATOM   1896  CG1 VAL A 126       0.098  -7.027 -25.760  1.00  0.00      A    C
ATOM   1897 HG11 VAL A 126      -0.047  -5.928 -25.700  1.00  0.00      A    H
ATOM   1898 HG12 VAL A 126      -0.440  -7.286 -26.697  1.00  0.00      A    H
ATOM   1899 HG13 VAL A 126      -0.424  -7.574 -24.946  1.00  0.00      A    H
ATOM   1900  CG2 VAL A 126       2.094  -6.951 -24.141  1.00  0.00      A    C
ATOM   1901 HG21 VAL A 126       1.377  -6.889 -23.295  1.00  0.00      A    H
ATOM   1902 HG22 VAL A 126       2.979  -7.555 -23.846  1.00  0.00      A    H
ATOM   1903 HG23 VAL A 126       2.463  -5.904 -24.085  1.00  0.00      A    H
ATOM   1904  C   VAL A 126       1.317  -9.522 -26.998  1.00  0.00      A    C
ATOM   1905  O   VAL A 126       0.146  -9.917 -27.228  1.00  0.00      A    O
ATOM   1906  N   ALA A 127       2.163  -9.579 -27.955  1.00  0.00      A    N
ATOM   1907  HN  ALA A 127       3.052  -9.147 -27.825  1.00  0.00      A    H
ATOM   1908  CA  ALA A 127       1.923 -10.097 -29.335  1.00  0.00      A    C
ATOM   1909  HA  ALA A 127       1.145  -9.513 -29.802  1.00  0.00      A    H
ATOM   1910  CB  ALA A 127       3.302  -9.974 -30.085  1.00  0.00      A    C
ATOM   1911  HB1 ALA A 127       3.390 -10.486 -31.067  1.00  0.00      A    H
ATOM   1912  HB2 ALA A 127       3.439  -8.885 -30.257  1.00  0.00      A    H
ATOM   1913  HB3 ALA A 127       4.162 -10.291 -29.457  1.00  0.00      A    H
ATOM   1914  C   ALA A 127       1.467 -11.525 -29.409  1.00  0.00      A    C
ATOM   1915  O   ALA A 127       0.852 -11.914 -30.409  1.00  0.00      A    O
ATOM   1916  N   ASN A 128       1.624 -12.351 -28.351  1.00  0.00      A    N
ATOM   1917  HN  ASN A 128       1.983 -11.914 -27.530  1.00  0.00      A    H
ATOM   1918  CA  ASN A 128       1.304 -13.791 -28.272  1.00  0.00      A    C
ATOM   1919  HA  ASN A 128       0.996 -14.219 -29.214  1.00  0.00      A    H
ATOM   1920  CB  ASN A 128       2.471 -14.606 -27.747  1.00  0.00      A    C
ATOM   1921  HB1 ASN A 128       2.908 -14.086 -26.869  1.00  0.00      A    H
ATOM   1922  HB2 ASN A 128       2.035 -15.544 -27.341  1.00  0.00      A    H
ATOM   1923  CG  ASN A 128       3.481 -14.748 -28.859  1.00  0.00      A    C
ATOM   1924  OD1 ASN A 128       3.137 -15.510 -29.773  1.00  0.00      A    O
ATOM   1925  ND2 ASN A 128       4.657 -14.083 -28.837  1.00  0.00      A    N
ATOM   1926 HD21 ASN A 128       5.239 -14.237 -29.635  1.00  0.00      A    H
ATOM   1927 HD22 ASN A 128       4.753 -13.216 -28.347  1.00  0.00      A    H
ATOM   1928  C   ASN A 128       0.060 -13.983 -27.384  1.00  0.00      A    C
ATOM   1929  O   ASN A 128      -0.952 -14.562 -27.895  1.00  0.00      A    O
ATOM   1930  N   GLN A 129       0.022 -13.495 -26.139  1.00  0.00      A    N
ATOM   1931  HN  GLN A 129       0.617 -12.754 -25.840  1.00  0.00      A    H
ATOM   1932  CA  GLN A 129      -1.093 -13.583 -25.268  1.00  0.00      A    C
ATOM   1933  HA  GLN A 129      -1.999 -13.441 -25.839  1.00  0.00      A    H
ATOM   1934  CB  GLN A 129      -1.103 -14.882 -24.417  1.00  0.00      A    C
ATOM   1935  HB1 GLN A 129      -1.751 -14.686 -23.536  1.00  0.00      A    H
ATOM   1936  HB2 GLN A 129      -1.625 -15.651 -25.026  1.00  0.00      A    H
ATOM   1937  CG  GLN A 129       0.256 -15.300 -23.965  1.00  0.00      A    C
ATOM   1938  HG1 GLN A 129       0.840 -15.508 -24.886  1.00  0.00      A    H
ATOM   1939  HG2 GLN A 129       0.692 -14.390 -23.499  1.00  0.00      A    H
ATOM   1940  CD  GLN A 129       0.390 -16.375 -22.880  1.00  0.00      A    C
ATOM   1941  OE1 GLN A 129       0.441 -17.594 -23.071  1.00  0.00      A    O
ATOM   1942  NE2 GLN A 129       0.496 -15.945 -21.578  1.00  0.00      A    N
ATOM   1943 HE21 GLN A 129       0.849 -16.672 -20.990  1.00  0.00      A    H
ATOM   1944 HE22 GLN A 129       0.348 -14.986 -21.338  1.00  0.00      A    H
ATOM   1945  C   GLN A 129      -0.977 -12.408 -24.301  1.00  0.00      A    C
ATOM   1946  O   GLN A 129       0.024 -11.710 -24.523  1.00  0.00      A    O
ATOM   1947  N   PRO A 130      -1.821 -11.944 -23.415  1.00  0.00      A    N
ATOM   1948  CD  PRO A 130      -3.184 -12.410 -23.227  1.00  0.00      A    C
ATOM   1949  HD1 PRO A 130      -3.303 -13.513 -23.170  1.00  0.00      A    H
ATOM   1950  HD2 PRO A 130      -3.815 -11.894 -23.982  1.00  0.00      A    H
ATOM   1951  CA  PRO A 130      -1.526 -10.857 -22.495  1.00  0.00      A    C
ATOM   1952  HA  PRO A 130      -1.095 -10.022 -23.027  1.00  0.00      A    H
ATOM   1953  CB  PRO A 130      -2.907 -10.551 -21.892  1.00  0.00      A    C
ATOM   1954  HB1 PRO A 130      -2.819 -10.122 -20.872  1.00  0.00      A    H
ATOM   1955  HB2 PRO A 130      -3.566  -9.938 -22.543  1.00  0.00      A    H
ATOM   1956  CG  PRO A 130      -3.528 -11.977 -21.857  1.00  0.00      A    C
ATOM   1957  HG1 PRO A 130      -3.179 -12.523 -20.955  1.00  0.00      A    H
ATOM   1958  HG2 PRO A 130      -4.637 -12.017 -21.798  1.00  0.00      A    H
ATOM   1959  C   PRO A 130      -0.498 -11.244 -21.441  1.00  0.00      A    C
ATOM   1960  O   PRO A 130      -0.170 -12.425 -21.299  1.00  0.00      A    O
ATOM   1961  N   VAL A 131      -0.025 -10.323 -20.587  1.00  0.00      A    N
ATOM   1962  HN  VAL A 131      -0.461  -9.426 -20.575  1.00  0.00      A    H
ATOM   1963  CA  VAL A 131       1.046 -10.517 -19.612  1.00  0.00      A    C
ATOM   1964  HA  VAL A 131       1.179 -11.540 -19.292  1.00  0.00      A    H
ATOM   1965  CB  VAL A 131       2.392 -10.022 -20.130  1.00  0.00      A    C
ATOM   1966  HB  VAL A 131       2.606 -10.748 -20.944  1.00  0.00      A    H
ATOM   1967  CG1 VAL A 131       2.343  -8.577 -20.625  1.00  0.00      A    C
ATOM   1968 HG11 VAL A 131       1.928  -7.844 -19.900  1.00  0.00      A    H
ATOM   1969 HG12 VAL A 131       3.332  -8.095 -20.782  1.00  0.00      A    H
ATOM   1970 HG13 VAL A 131       1.734  -8.596 -21.553  1.00  0.00      A    H
ATOM   1971  CG2 VAL A 131       3.623 -10.126 -19.255  1.00  0.00      A    C
ATOM   1972 HG21 VAL A 131       3.477  -9.540 -18.323  1.00  0.00      A    H
ATOM   1973 HG22 VAL A 131       3.757 -11.189 -18.962  1.00  0.00      A    H
ATOM   1974 HG23 VAL A 131       4.495  -9.842 -19.883  1.00  0.00      A    H
ATOM   1975  C   VAL A 131       0.726  -9.670 -18.372  1.00  0.00      A    C
ATOM   1976  O   VAL A 131       0.047  -8.641 -18.504  1.00  0.00      A    O
ATOM   1977  N   ALA A 132       1.073 -10.081 -17.148  1.00  0.00      A    N
ATOM   1978  HN  ALA A 132       1.565 -10.933 -16.988  1.00  0.00      A    H
ATOM   1979  CA  ALA A 132       0.899  -9.332 -15.945  1.00  0.00      A    C
ATOM   1980  HA  ALA A 132       0.087  -8.631 -16.070  1.00  0.00      A    H
ATOM   1981  CB  ALA A 132       0.372 -10.168 -14.755  1.00  0.00      A    C
ATOM   1982  HB1 ALA A 132       1.186 -10.907 -14.599  1.00  0.00      A    H
ATOM   1983  HB2 ALA A 132       0.196  -9.481 -13.899  1.00  0.00      A    H
ATOM   1984  HB3 ALA A 132      -0.544 -10.708 -15.077  1.00  0.00      A    H
ATOM   1985  C   ALA A 132       2.210  -8.630 -15.567  1.00  0.00      A    C
ATOM   1986  O   ALA A 132       3.164  -9.321 -15.423  1.00  0.00      A    O
ATOM   1987  N   VAL A 133       2.204  -7.307 -15.487  1.00  0.00      A    N
ATOM   1988  HN  VAL A 133       1.325  -6.837 -15.463  1.00  0.00      A    H
ATOM   1989  CA  VAL A 133       3.281  -6.473 -15.179  1.00  0.00      A    C
ATOM   1990  HA  VAL A 133       4.192  -7.049 -15.116  1.00  0.00      A    H
ATOM   1991  CB  VAL A 133       3.491  -5.529 -16.440  1.00  0.00      A    C
ATOM   1992  HB  VAL A 133       4.395  -4.889 -16.361  1.00  0.00      A    H
ATOM   1993  CG1 VAL A 133       3.764  -6.329 -17.696  1.00  0.00      A    C
ATOM   1994 HG11 VAL A 133       2.852  -6.899 -17.976  1.00  0.00      A    H
ATOM   1995 HG12 VAL A 133       3.992  -5.646 -18.542  1.00  0.00      A    H
ATOM   1996 HG13 VAL A 133       4.652  -6.995 -17.648  1.00  0.00      A    H
ATOM   1997  CG2 VAL A 133       2.165  -4.657 -16.575  1.00  0.00      A    C
ATOM   1998 HG21 VAL A 133       2.278  -3.879 -17.360  1.00  0.00      A    H
ATOM   1999 HG22 VAL A 133       1.229  -5.211 -16.802  1.00  0.00      A    H
ATOM   2000 HG23 VAL A 133       2.015  -4.128 -15.610  1.00  0.00      A    H
ATOM   2001  C   VAL A 133       3.236  -5.766 -13.835  1.00  0.00      A    C
ATOM   2002  O   VAL A 133       2.249  -5.244 -13.461  1.00  0.00      A    O
ATOM   2003  N   ALA A 134       4.299  -5.822 -12.974  1.00  0.00      A    N
ATOM   2004  HN  ALA A 134       5.156  -6.233 -13.274  1.00  0.00      A    H
ATOM   2005  CA  ALA A 134       4.298  -5.256 -11.625  1.00  0.00      A    C
ATOM   2006  HA  ALA A 134       3.343  -5.376 -11.137  1.00  0.00      A    H
ATOM   2007  CB  ALA A 134       5.423  -6.009 -10.942  1.00  0.00      A    C
ATOM   2008  HB1 ALA A 134       5.120  -7.076 -10.895  1.00  0.00      A    H
ATOM   2009  HB2 ALA A 134       6.384  -5.884 -11.486  1.00  0.00      A    H
ATOM   2010  HB3 ALA A 134       5.490  -5.807  -9.851  1.00  0.00      A    H
ATOM   2011  C   ALA A 134       4.632  -3.768 -11.616  1.00  0.00      A    C
ATOM   2012  O   ALA A 134       5.765  -3.413 -11.441  1.00  0.00      A    O
ATOM   2013  N   VAL A 135       3.663  -2.881 -11.778  1.00  0.00      A    N
ATOM   2014  HN  VAL A 135       2.792  -3.280 -12.055  1.00  0.00      A    H
ATOM   2015  CA  VAL A 135       3.784  -1.399 -11.690  1.00  0.00      A    C
ATOM   2016  HA  VAL A 135       4.789  -1.033 -11.834  1.00  0.00      A    H
ATOM   2017  CB  VAL A 135       2.928  -0.688 -12.743  1.00  0.00      A    C
ATOM   2018  HB  VAL A 135       3.121   0.405 -12.709  1.00  0.00      A    H
ATOM   2019  CG1 VAL A 135       3.288  -1.060 -14.148  1.00  0.00      A    C
ATOM   2020 HG11 VAL A 135       2.491  -0.702 -14.834  1.00  0.00      A    H
ATOM   2021 HG12 VAL A 135       4.359  -0.815 -14.308  1.00  0.00      A    H
ATOM   2022 HG13 VAL A 135       3.353  -2.166 -14.236  1.00  0.00      A    H
ATOM   2023  CG2 VAL A 135       1.401  -1.084 -12.523  1.00  0.00      A    C
ATOM   2024 HG21 VAL A 135       0.882  -0.832 -13.472  1.00  0.00      A    H
ATOM   2025 HG22 VAL A 135       1.273  -2.186 -12.574  1.00  0.00      A    H
ATOM   2026 HG23 VAL A 135       0.951  -0.785 -11.552  1.00  0.00      A    H
ATOM   2027  C   VAL A 135       3.381  -0.889 -10.314  1.00  0.00      A    C
ATOM   2028  O   VAL A 135       2.943  -1.685  -9.476  1.00  0.00      A    O
ATOM   2029  N   ASP A 136       3.634   0.399 -10.050  1.00  0.00      A    N
ATOM   2030  HN  ASP A 136       4.220   0.866 -10.708  1.00  0.00      A    H
ATOM   2031  CA  ASP A 136       2.997   1.226  -9.103  1.00  0.00      A    C
ATOM   2032  HA  ASP A 136       2.449   0.593  -8.420  1.00  0.00      A    H
ATOM   2033  CB  ASP A 136       4.113   2.061  -8.303  1.00  0.00      A    C
ATOM   2034  HB1 ASP A 136       4.881   1.327  -7.977  1.00  0.00      A    H
ATOM   2035  HB2 ASP A 136       4.551   2.748  -9.058  1.00  0.00      A    H
ATOM   2036  CG  ASP A 136       3.471   2.825  -7.210  1.00  0.00      A    C
ATOM   2037  OD1 ASP A 136       2.612   2.232  -6.523  1.00  0.00      A    O
ATOM   2038  OD2 ASP A 136       3.873   4.000  -7.112  1.00  0.00      A    O
ATOM   2039  C   ASP A 136       1.963   2.105  -9.666  1.00  0.00      A    C
ATOM   2040  O   ASP A 136       2.203   2.806 -10.702  1.00  0.00      A    O
ATOM   2041  N   SER A 137       0.831   2.250  -9.019  1.00  0.00      A    N
ATOM   2042  HN  SER A 137       0.792   1.692  -8.194  1.00  0.00      A    H
ATOM   2043  CA  SER A 137      -0.284   3.087  -9.372  1.00  0.00      A    C
ATOM   2044  HA  SER A 137      -0.098   3.371 -10.398  1.00  0.00      A    H
ATOM   2045  CB  SER A 137      -1.673   2.409  -9.536  1.00  0.00      A    C
ATOM   2046  HB1 SER A 137      -2.084   2.052  -8.567  1.00  0.00      A    H
ATOM   2047  HB2 SER A 137      -2.391   3.019 -10.125  1.00  0.00      A    H
ATOM   2048  OG  SER A 137      -1.589   1.302 -10.458  1.00  0.00      A    O
ATOM   2049  HG1 SER A 137      -2.456   0.901 -10.555  1.00  0.00      A    H
ATOM   2050  C   SER A 137      -0.509   4.323  -8.578  1.00  0.00      A    C
ATOM   2051  O   SER A 137      -1.137   5.301  -9.060  1.00  0.00      A    O
ATOM   2052  N   ASN A 138      -0.140   4.315  -7.265  1.00  0.00      A    N
ATOM   2053  HN  ASN A 138       0.310   3.539  -6.829  1.00  0.00      A    H
ATOM   2054  CA  ASN A 138      -0.386   5.474  -6.460  1.00  0.00      A    C
ATOM   2055  HA  ASN A 138      -1.339   5.887  -6.757  1.00  0.00      A    H
ATOM   2056  CB  ASN A 138      -0.515   5.026  -4.957  1.00  0.00      A    C
ATOM   2057  HB1 ASN A 138       0.393   4.493  -4.603  1.00  0.00      A    H
ATOM   2058  HB2 ASN A 138      -0.733   5.890  -4.293  1.00  0.00      A    H
ATOM   2059  CG  ASN A 138      -1.677   4.108  -4.728  1.00  0.00      A    C
ATOM   2060  OD1 ASN A 138      -2.864   4.530  -4.816  1.00  0.00      A    O
ATOM   2061  ND2 ASN A 138      -1.424   2.796  -4.512  1.00  0.00      A    N
ATOM   2062 HD21 ASN A 138      -2.239   2.227  -4.405  1.00  0.00      A    H
ATOM   2063 HD22 ASN A 138      -0.523   2.375  -4.405  1.00  0.00      A    H
ATOM   2064  C   ASN A 138       0.596   6.597  -6.536  1.00  0.00      A    C
ATOM   2065  O   ASN A 138       1.310   6.848  -5.567  1.00  0.00      A    O
ATOM   2066  N   SER A 139       0.635   7.292  -7.749  1.00  0.00      A    N
ATOM   2067  HN  SER A 139       0.089   7.044  -8.546  1.00  0.00      A    H
ATOM   2068  CA  SER A 139       1.224   8.588  -7.870  1.00  0.00      A    C
ATOM   2069  HA  SER A 139       1.837   8.823  -7.013  1.00  0.00      A    H
ATOM   2070  CB  SER A 139       2.018   8.691  -9.182  1.00  0.00      A    C
ATOM   2071  HB1 SER A 139       2.699   7.824  -9.315  1.00  0.00      A    H
ATOM   2072  HB2 SER A 139       1.377   8.628 -10.087  1.00  0.00      A    H
ATOM   2073  OG  SER A 139       2.813   9.874  -9.196  1.00  0.00      A    O
ATOM   2074  HG1 SER A 139       3.363   9.919  -9.981  1.00  0.00      A    H
ATOM   2075  C   SER A 139       0.131   9.647  -7.909  1.00  0.00      A    C
ATOM   2076  O   SER A 139      -0.884   9.416  -8.573  1.00  0.00      A    O
ATOM   2077  N   THR A 140       0.358  10.845  -7.304  1.00  0.00      A    N
ATOM   2078  HN  THR A 140       1.193  11.037  -6.794  1.00  0.00      A    H
ATOM   2079  CA  THR A 140      -0.678  11.870  -7.114  1.00  0.00      A    C
ATOM   2080  HA  THR A 140      -1.414  11.355  -6.514  1.00  0.00      A    H
ATOM   2081  CB  THR A 140      -0.003  13.104  -6.474  1.00  0.00      A    C
ATOM   2082  HB  THR A 140       0.860  13.449  -7.083  1.00  0.00      A    H
ATOM   2083  OG1 THR A 140       0.488  12.741  -5.211  1.00  0.00      A    O
ATOM   2084  HG1 THR A 140       0.892  13.507  -4.797  1.00  0.00      A    H
ATOM   2085  CG2 THR A 140      -1.010  14.190  -6.059  1.00  0.00      A    C
ATOM   2086 HG21 THR A 140      -0.697  14.970  -5.332  1.00  0.00      A    H
ATOM   2087 HG22 THR A 140      -1.326  14.780  -6.945  1.00  0.00      A    H
ATOM   2088 HG23 THR A 140      -1.925  13.695  -5.669  1.00  0.00      A    H
ATOM   2089  C   THR A 140      -1.341  12.276  -8.353  1.00  0.00      A    C
ATOM   2090  O   THR A 140      -2.527  12.513  -8.486  1.00  0.00      A    O
ATOM   2091  N   THR A 141      -0.576  12.374  -9.495  1.00  0.00      A    N
ATOM   2092  HN  THR A 141       0.340  11.984  -9.536  1.00  0.00      A    H
ATOM   2093  CA  THR A 141      -1.147  12.758 -10.815  1.00  0.00      A    C
ATOM   2094  HA  THR A 141      -1.945  13.480 -10.716  1.00  0.00      A    H
ATOM   2095  CB  THR A 141      -0.079  13.298 -11.799  1.00  0.00      A    C
ATOM   2096  HB  THR A 141      -0.615  13.356 -12.770  1.00  0.00      A    H
ATOM   2097  OG1 THR A 141       1.020  12.403 -11.915  1.00  0.00      A    O
ATOM   2098  HG1 THR A 141       1.775  12.996 -11.914  1.00  0.00      A    H
ATOM   2099  CG2 THR A 141       0.398  14.633 -11.242  1.00  0.00      A    C
ATOM   2100 HG21 THR A 141       1.056  15.284 -11.858  1.00  0.00      A    H
ATOM   2101 HG22 THR A 141      -0.489  15.271 -11.040  1.00  0.00      A    H
ATOM   2102 HG23 THR A 141       0.899  14.516 -10.258  1.00  0.00      A    H
ATOM   2103  C   THR A 141      -1.929  11.666 -11.572  1.00  0.00      A    C
ATOM   2104  O   THR A 141      -2.924  11.870 -12.242  1.00  0.00      A    O
ATOM   2105  N   PHE A 142      -1.442  10.482 -11.424  1.00  0.00      A    N
ATOM   2106  HN  PHE A 142      -0.716  10.393 -10.746  1.00  0.00      A    H
ATOM   2107  CA  PHE A 142      -2.043   9.261 -12.000  1.00  0.00      A    C
ATOM   2108  HA  PHE A 142      -2.144   9.346 -13.072  1.00  0.00      A    H
ATOM   2109  CB  PHE A 142      -1.037   8.107 -11.751  1.00  0.00      A    C
ATOM   2110  HB1 PHE A 142      -0.055   8.456 -12.137  1.00  0.00      A    H
ATOM   2111  HB2 PHE A 142      -0.854   7.897 -10.675  1.00  0.00      A    H
ATOM   2112  CG  PHE A 142      -1.093   6.798 -12.503  1.00  0.00      A    C
ATOM   2113  CD1 PHE A 142      -0.147   5.786 -12.157  1.00  0.00      A    C
ATOM   2114  HD1 PHE A 142       0.692   5.937 -11.493  1.00  0.00      A    H
ATOM   2115  CE1 PHE A 142      -0.050   4.598 -12.941  1.00  0.00      A    C
ATOM   2116  HE1 PHE A 142       0.736   3.900 -12.691  1.00  0.00      A    H
ATOM   2117  CZ  PHE A 142      -0.948   4.356 -13.911  1.00  0.00      A    C
ATOM   2118  HZ  PHE A 142      -0.930   3.401 -14.416  1.00  0.00      A    H
ATOM   2119  CD2 PHE A 142      -2.073   6.527 -13.459  1.00  0.00      A    C
ATOM   2120  HD2 PHE A 142      -2.831   7.231 -13.768  1.00  0.00      A    H
ATOM   2121  CE2 PHE A 142      -2.038   5.255 -14.086  1.00  0.00      A    C
ATOM   2122  HE2 PHE A 142      -2.802   5.101 -14.834  1.00  0.00      A    H
ATOM   2123  C   PHE A 142      -3.344   8.874 -11.335  1.00  0.00      A    C
ATOM   2124  O   PHE A 142      -4.236   8.279 -12.009  1.00  0.00      A    O
ATOM   2125  N   LYS A 143      -3.618   9.273 -10.126  1.00  0.00      A    N
ATOM   2126  HN  LYS A 143      -2.827   9.546  -9.584  1.00  0.00      A    H
ATOM   2127  CA  LYS A 143      -4.935   9.093  -9.501  1.00  0.00      A    C
ATOM   2128  HA  LYS A 143      -5.171   8.078  -9.785  1.00  0.00      A    H
ATOM   2129  CB  LYS A 143      -4.916   9.478  -7.997  1.00  0.00      A    C
ATOM   2130  HB1 LYS A 143      -4.435  10.479  -8.033  1.00  0.00      A    H
ATOM   2131  HB2 LYS A 143      -5.978   9.485  -7.671  1.00  0.00      A    H
ATOM   2132  CG  LYS A 143      -4.276   8.418  -7.148  1.00  0.00      A    C
ATOM   2133  HG1 LYS A 143      -4.922   7.515  -7.126  1.00  0.00      A    H
ATOM   2134  HG2 LYS A 143      -3.265   8.235  -7.571  1.00  0.00      A    H
ATOM   2135  CD  LYS A 143      -4.090   8.800  -5.642  1.00  0.00      A    C
ATOM   2136  HD1 LYS A 143      -3.406   9.675  -5.612  1.00  0.00      A    H
ATOM   2137  HD2 LYS A 143      -4.981   9.227  -5.134  1.00  0.00      A    H
ATOM   2138  CE  LYS A 143      -3.416   7.762  -4.690  1.00  0.00      A    C
ATOM   2139  HE1 LYS A 143      -3.953   6.802  -4.845  1.00  0.00      A    H
ATOM   2140  HE2 LYS A 143      -2.348   7.655  -4.975  1.00  0.00      A    H
ATOM   2141  NZ  LYS A 143      -3.494   8.070  -3.321  1.00  0.00      A    N
ATOM   2142  HZ1 LYS A 143      -3.400   9.099  -3.202  1.00  0.00      A    H
ATOM   2143  HZ2 LYS A 143      -4.444   7.796  -2.999  1.00  0.00      A    H
ATOM   2144  HZ3 LYS A 143      -2.764   7.637  -2.721  1.00  0.00      A    H
ATOM   2145  C   LYS A 143      -5.916   9.946 -10.257  1.00  0.00      A    C
ATOM   2146  O   LYS A 143      -7.053   9.499 -10.537  1.00  0.00      A    O
ATOM   2147  N   ASN A 144      -5.554  11.209 -10.529  1.00  0.00      A    N
ATOM   2148  HN  ASN A 144      -4.606  11.433 -10.315  1.00  0.00      A    H
ATOM   2149  CA  ASN A 144      -6.480  12.230 -11.106  1.00  0.00      A    C
ATOM   2150  HA  ASN A 144      -7.332  12.286 -10.445  1.00  0.00      A    H
ATOM   2151  CB  ASN A 144      -5.792  13.615 -11.143  1.00  0.00      A    C
ATOM   2152  HB1 ASN A 144      -4.857  13.646 -11.742  1.00  0.00      A    H
ATOM   2153  HB2 ASN A 144      -6.431  14.438 -11.529  1.00  0.00      A    H
ATOM   2154  CG  ASN A 144      -5.221  14.106  -9.803  1.00  0.00      A    C
ATOM   2155  OD1 ASN A 144      -5.758  14.025  -8.701  1.00  0.00      A    O
ATOM   2156  ND2 ASN A 144      -4.087  14.761  -9.959  1.00  0.00      A    N
ATOM   2157 HD21 ASN A 144      -3.551  14.999  -9.150  1.00  0.00      A    H
ATOM   2158 HD22 ASN A 144      -3.710  14.957 -10.864  1.00  0.00      A    H
ATOM   2159  C   ASN A 144      -6.912  12.012 -12.565  1.00  0.00      A    C
ATOM   2160  O   ASN A 144      -8.076  12.254 -12.997  1.00  0.00      A    O
ATOM   2161  N   TYR A 145      -5.976  11.489 -13.389  1.00  0.00      A    N
ATOM   2162  HN  TYR A 145      -5.162  11.269 -12.858  1.00  0.00      A    H
ATOM   2163  CA  TYR A 145      -6.073  10.965 -14.821  1.00  0.00      A    C
ATOM   2164  HA  TYR A 145      -5.858  11.859 -15.387  1.00  0.00      A    H
ATOM   2165  CB  TYR A 145      -5.107   9.733 -14.900  1.00  0.00      A    C
ATOM   2166  HB1 TYR A 145      -4.074  10.142 -14.889  1.00  0.00      A    H
ATOM   2167  HB2 TYR A 145      -5.305   9.060 -14.038  1.00  0.00      A    H
ATOM   2168  CG  TYR A 145      -5.211   8.932 -16.112  1.00  0.00      A    C
ATOM   2169  CD1 TYR A 145      -5.225   9.463 -17.444  1.00  0.00      A    C
ATOM   2170  HD1 TYR A 145      -5.357  10.535 -17.462  1.00  0.00      A    H
ATOM   2171  CE1 TYR A 145      -5.399   8.702 -18.583  1.00  0.00      A    C
ATOM   2172  HE1 TYR A 145      -5.392   9.106 -19.584  1.00  0.00      A    H
ATOM   2173  CZ  TYR A 145      -5.635   7.301 -18.512  1.00  0.00      A    C
ATOM   2174  OH  TYR A 145      -5.918   6.525 -19.670  1.00  0.00      A    O
ATOM   2175  HH  TYR A 145      -5.724   7.113 -20.403  1.00  0.00      A    H
ATOM   2176  CD2 TYR A 145      -5.464   7.549 -16.057  1.00  0.00      A    C
ATOM   2177  HD2 TYR A 145      -5.510   7.074 -15.088  1.00  0.00      A    H
ATOM   2178  CE2 TYR A 145      -5.548   6.748 -17.184  1.00  0.00      A    C
ATOM   2179  HE2 TYR A 145      -5.715   5.702 -16.975  1.00  0.00      A    H
ATOM   2180  C   TYR A 145      -7.549  10.428 -15.209  1.00  0.00      A    C
ATOM   2181  O   TYR A 145      -8.065   9.494 -14.613  1.00  0.00      A    O
ATOM   2182  N   LYS A 146      -8.132  11.130 -16.238  1.00  0.00      A    N
ATOM   2183  HN  LYS A 146      -7.745  11.953 -16.646  1.00  0.00      A    H
ATOM   2184  CA  LYS A 146      -9.417  10.797 -16.742  1.00  0.00      A    C
ATOM   2185  HA  LYS A 146     -10.089  10.323 -16.042  1.00  0.00      A    H
ATOM   2186  CB  LYS A 146     -10.039  12.120 -17.185  1.00  0.00      A    C
ATOM   2187  HB1 LYS A 146      -9.797  12.783 -16.326  1.00  0.00      A    H
ATOM   2188  HB2 LYS A 146      -9.729  12.372 -18.221  1.00  0.00      A    H
ATOM   2189  CG  LYS A 146     -11.576  12.039 -17.298  1.00  0.00      A    C
ATOM   2190  HG1 LYS A 146     -11.825  11.376 -18.154  1.00  0.00      A    H
ATOM   2191  HG2 LYS A 146     -12.045  11.605 -16.389  1.00  0.00      A    H
ATOM   2192  CD  LYS A 146     -12.299  13.327 -17.599  1.00  0.00      A    C
ATOM   2193  HD1 LYS A 146     -12.213  13.933 -16.671  1.00  0.00      A    H
ATOM   2194  HD2 LYS A 146     -11.871  13.805 -18.506  1.00  0.00      A    H
ATOM   2195  CE  LYS A 146     -13.856  13.239 -17.816  1.00  0.00      A    C
ATOM   2196  HE1 LYS A 146     -14.181  12.798 -18.782  1.00  0.00      A    H
ATOM   2197  HE2 LYS A 146     -14.264  12.719 -16.923  1.00  0.00      A    H
ATOM   2198  NZ  LYS A 146     -14.416  14.597 -17.903  1.00  0.00      A    N
ATOM   2199  HZ1 LYS A 146     -15.428  14.560 -18.138  1.00  0.00      A    H
ATOM   2200  HZ2 LYS A 146     -14.255  15.140 -17.031  1.00  0.00      A    H
ATOM   2201  HZ3 LYS A 146     -13.892  15.114 -18.638  1.00  0.00      A    H
ATOM   2202  C   LYS A 146      -9.416   9.853 -17.940  1.00  0.00      A    C
ATOM   2203  O   LYS A 146     -10.043   8.762 -17.966  1.00  0.00      A    O
ATOM   2204  N   SER A 147      -8.695  10.164 -18.988  1.00  0.00      A    N
ATOM   2205  HN  SER A 147      -8.152  11.001 -18.995  1.00  0.00      A    H
ATOM   2206  CA  SER A 147      -8.711   9.496 -20.326  1.00  0.00      A    C
ATOM   2207  HA  SER A 147      -8.474   8.458 -20.146  1.00  0.00      A    H
ATOM   2208  CB  SER A 147     -10.016   9.670 -21.158  1.00  0.00      A    C
ATOM   2209  HB1 SER A 147     -10.071   9.055 -22.082  1.00  0.00      A    H
ATOM   2210  HB2 SER A 147     -10.840   9.305 -20.509  1.00  0.00      A    H
ATOM   2211  OG  SER A 147     -10.307  10.998 -21.545  1.00  0.00      A    O
ATOM   2212  HG1 SER A 147     -11.251  11.072 -21.703  1.00  0.00      A    H
ATOM   2213  C   SER A 147      -7.651  10.022 -21.191  1.00  0.00      A    C
ATOM   2214  O   SER A 147      -7.164  11.164 -21.026  1.00  0.00      A    O
ATOM   2215  N   GLY A 148      -7.236   9.225 -22.196  1.00  0.00      A    N
ATOM   2216  HN  GLY A 148      -7.701   8.347 -22.280  1.00  0.00      A    H
ATOM   2217  CA  GLY A 148      -6.061   9.474 -23.092  1.00  0.00      A    C
ATOM   2218  HA1 GLY A 148      -6.262   9.183 -24.112  1.00  0.00      A    H
ATOM   2219  HA2 GLY A 148      -5.764  10.512 -23.096  1.00  0.00      A    H
ATOM   2220  C   GLY A 148      -4.771   8.907 -22.553  1.00  0.00      A    C
ATOM   2221  O   GLY A 148      -4.888   7.885 -21.875  1.00  0.00      A    O
ATOM   2222  N   VAL A 149      -3.569   9.380 -22.859  1.00  0.00      A    N
ATOM   2223  HN  VAL A 149      -3.390  10.240 -23.331  1.00  0.00      A    H
ATOM   2224  CA  VAL A 149      -2.345   8.700 -22.323  1.00  0.00      A    C
ATOM   2225  HA  VAL A 149      -2.622   7.685 -22.078  1.00  0.00      A    H
ATOM   2226  CB  VAL A 149      -1.249   8.658 -23.357  1.00  0.00      A    C
ATOM   2227  HB  VAL A 149      -1.082   9.691 -23.730  1.00  0.00      A    H
ATOM   2228  CG1 VAL A 149       0.080   8.072 -22.706  1.00  0.00      A    C
ATOM   2229 HG11 VAL A 149      -0.155   7.037 -22.378  1.00  0.00      A    H
ATOM   2230 HG12 VAL A 149       0.848   7.951 -23.500  1.00  0.00      A    H
ATOM   2231 HG13 VAL A 149       0.570   8.744 -21.970  1.00  0.00      A    H
ATOM   2232  CG2 VAL A 149      -1.517   7.738 -24.535  1.00  0.00      A    C
ATOM   2233 HG21 VAL A 149      -2.310   8.087 -25.230  1.00  0.00      A    H
ATOM   2234 HG22 VAL A 149      -0.608   7.644 -25.168  1.00  0.00      A    H
ATOM   2235 HG23 VAL A 149      -1.692   6.687 -24.222  1.00  0.00      A    H
ATOM   2236  C   VAL A 149      -1.980   9.389 -20.967  1.00  0.00      A    C
ATOM   2237  O   VAL A 149      -2.311  10.549 -20.774  1.00  0.00      A    O
ATOM   2238  N   TYR A 150      -1.328   8.684 -20.034  1.00  0.00      A    N
ATOM   2239  HN  TYR A 150      -1.083   7.719 -20.085  1.00  0.00      A    H
ATOM   2240  CA  TYR A 150      -0.701   9.258 -18.838  1.00  0.00      A    C
ATOM   2241  HA  TYR A 150      -1.150  10.231 -18.704  1.00  0.00      A    H
ATOM   2242  CB  TYR A 150      -1.070   8.347 -17.611  1.00  0.00      A    C
ATOM   2243  HB1 TYR A 150      -2.174   8.444 -17.539  1.00  0.00      A    H
ATOM   2244  HB2 TYR A 150      -0.663   7.335 -17.819  1.00  0.00      A    H
ATOM   2245  CG  TYR A 150      -0.426   8.894 -16.346  1.00  0.00      A    C
ATOM   2246  CD1 TYR A 150      -0.670  10.218 -15.840  1.00  0.00      A    C
ATOM   2247  HD1 TYR A 150      -1.294  10.909 -16.388  1.00  0.00      A    H
ATOM   2248  CE1 TYR A 150       0.131  10.666 -14.728  1.00  0.00      A    C
ATOM   2249  HE1 TYR A 150      -0.119  11.607 -14.261  1.00  0.00      A    H
ATOM   2250  CZ  TYR A 150       1.057   9.800 -14.166  1.00  0.00      A    C
ATOM   2251  OH  TYR A 150       1.867  10.208 -13.097  1.00  0.00      A    O
ATOM   2252  HH  TYR A 150       1.581  11.083 -12.825  1.00  0.00      A    H
ATOM   2253  CD2 TYR A 150       0.519   8.128 -15.730  1.00  0.00      A    C
ATOM   2254  HD2 TYR A 150       0.795   7.122 -16.010  1.00  0.00      A    H
ATOM   2255  CE2 TYR A 150       1.265   8.532 -14.636  1.00  0.00      A    C
ATOM   2256  HE2 TYR A 150       2.031   7.903 -14.207  1.00  0.00      A    H
ATOM   2257  C   TYR A 150       0.833   9.409 -19.086  1.00  0.00      A    C
ATOM   2258  O   TYR A 150       1.460   8.616 -19.698  1.00  0.00      A    O
ATOM   2259  N   LYS A 151       1.370  10.561 -18.634  1.00  0.00      A    N
ATOM   2260  HN  LYS A 151       0.798  11.114 -18.032  1.00  0.00      A    H
ATOM   2261  CA  LYS A 151       2.688  11.090 -19.011  1.00  0.00      A    C
ATOM   2262  HA  LYS A 151       3.176  10.148 -19.216  1.00  0.00      A    H
ATOM   2263  CB  LYS A 151       2.731  12.036 -20.265  1.00  0.00      A    C
ATOM   2264  HB1 LYS A 151       2.088  12.911 -20.031  1.00  0.00      A    H
ATOM   2265  HB2 LYS A 151       3.778  12.375 -20.417  1.00  0.00      A    H
ATOM   2266  CG  LYS A 151       2.345  11.338 -21.574  1.00  0.00      A    C
ATOM   2267  HG1 LYS A 151       2.974  10.428 -21.675  1.00  0.00      A    H
ATOM   2268  HG2 LYS A 151       1.307  10.953 -21.475  1.00  0.00      A    H
ATOM   2269  CD  LYS A 151       2.442  12.117 -22.874  1.00  0.00      A    C
ATOM   2270  HD1 LYS A 151       1.564  12.785 -23.005  1.00  0.00      A    H
ATOM   2271  HD2 LYS A 151       3.332  12.782 -22.907  1.00  0.00      A    H
ATOM   2272  CE  LYS A 151       2.296  11.187 -24.038  1.00  0.00      A    C
ATOM   2273  HE1 LYS A 151       2.944  10.285 -24.032  1.00  0.00      A    H
ATOM   2274  HE2 LYS A 151       1.239  10.852 -24.120  1.00  0.00      A    H
ATOM   2275  NZ  LYS A 151       2.685  11.999 -25.309  1.00  0.00      A    N
ATOM   2276  HZ1 LYS A 151       2.089  11.627 -26.076  1.00  0.00      A    H
ATOM   2277  HZ2 LYS A 151       2.382  12.979 -25.139  1.00  0.00      A    H
ATOM   2278  HZ3 LYS A 151       3.691  11.833 -25.512  1.00  0.00      A    H
ATOM   2279  C   LYS A 151       3.412  11.706 -17.839  1.00  0.00      A    C
ATOM   2280  O   LYS A 151       3.858  12.854 -17.942  1.00  0.00      A    O
ATOM   2281  N   ASP A 152       3.504  10.866 -16.755  1.00  0.00      A    N
ATOM   2282  HN  ASP A 152       2.822  10.139 -16.784  1.00  0.00      A    H
ATOM   2283  CA  ASP A 152       4.587  10.841 -15.811  1.00  0.00      A    C
ATOM   2284  HA  ASP A 152       4.539   9.879 -15.322  1.00  0.00      A    H
ATOM   2285  CB  ASP A 152       6.014  10.855 -16.531  1.00  0.00      A    C
ATOM   2286  HB1 ASP A 152       6.006  11.732 -17.212  1.00  0.00      A    H
ATOM   2287  HB2 ASP A 152       6.851  10.905 -15.802  1.00  0.00      A    H
ATOM   2288  CG  ASP A 152       6.236   9.671 -17.513  1.00  0.00      A    C
ATOM   2289  OD1 ASP A 152       6.965   8.734 -17.115  1.00  0.00      A    O
ATOM   2290  OD2 ASP A 152       5.798   9.718 -18.681  1.00  0.00      A    O
ATOM   2291  C   ASP A 152       4.605  11.877 -14.702  1.00  0.00      A    C
ATOM   2292  O   ASP A 152       4.084  12.964 -14.899  1.00  0.00      A    O
ATOM   2293  N   SER A 153       5.263  11.710 -13.503  1.00  0.00      A    N
ATOM   2294  HN  SER A 153       5.167  12.430 -12.819  1.00  0.00      A    H
ATOM   2295  CA  SER A 153       6.144  10.634 -13.131  1.00  0.00      A    C
ATOM   2296  HA  SER A 153       6.271  10.054 -14.033  1.00  0.00      A    H
ATOM   2297  CB  SER A 153       7.584  11.011 -12.779  1.00  0.00      A    C
ATOM   2298  HB1 SER A 153       7.551  11.702 -11.909  1.00  0.00      A    H
ATOM   2299  HB2 SER A 153       8.215  10.120 -12.572  1.00  0.00      A    H
ATOM   2300  OG  SER A 153       8.232  11.729 -13.816  1.00  0.00      A    O
ATOM   2301  HG1 SER A 153       7.974  12.647 -13.706  1.00  0.00      A    H
ATOM   2302  C   SER A 153       5.588   9.741 -12.013  1.00  0.00      A    C
ATOM   2303  O   SER A 153       4.826  10.233 -11.177  1.00  0.00      A    O
ATOM   2304  N   CYS A 154       5.752   8.426 -12.125  1.00  0.00      A    N
ATOM   2305  HN  CYS A 154       6.046   7.987 -12.970  1.00  0.00      A    H
ATOM   2306  CA  CYS A 154       5.316   7.462 -11.165  1.00  0.00      A    C
ATOM   2307  HA  CYS A 154       4.299   7.698 -10.890  1.00  0.00      A    H
ATOM   2308  CB  CYS A 154       5.318   6.017 -11.758  1.00  0.00      A    C
ATOM   2309  HB1 CYS A 154       6.259   5.795 -12.305  1.00  0.00      A    H
ATOM   2310  HB2 CYS A 154       5.190   5.155 -11.068  1.00  0.00      A    H
ATOM   2311  SG  CYS A 154       3.875   5.713 -12.859  1.00  0.00      A    S
ATOM   2312  C   CYS A 154       6.196   7.463  -9.950  1.00  0.00      A    C
ATOM   2313  O   CYS A 154       7.253   8.108  -9.784  1.00  0.00      A    O
ATOM   2314  N   GLY A 155       5.800   6.620  -9.037  1.00  0.00      A    N
ATOM   2315  HN  GLY A 155       4.886   6.222  -9.074  1.00  0.00      A    H
ATOM   2316  CA  GLY A 155       6.633   6.159  -7.942  1.00  0.00      A    C
ATOM   2317  HA1 GLY A 155       7.132   7.047  -7.585  1.00  0.00      A    H
ATOM   2318  HA2 GLY A 155       5.941   5.648  -7.288  1.00  0.00      A    H
ATOM   2319  C   GLY A 155       7.702   5.145  -8.286  1.00  0.00      A    C
ATOM   2320  O   GLY A 155       7.629   4.356  -9.257  1.00  0.00      A    O
ATOM   2321  N   THR A 156       8.860   5.264  -7.651  1.00  0.00      A    N
ATOM   2322  HN  THR A 156       9.127   6.027  -7.067  1.00  0.00      A    H
ATOM   2323  CA  THR A 156       9.995   4.320  -7.791  1.00  0.00      A    C
ATOM   2324  HA  THR A 156      10.203   4.294  -8.850  1.00  0.00      A    H
ATOM   2325  CB  THR A 156      11.345   4.849  -7.218  1.00  0.00      A    C
ATOM   2326  HB  THR A 156      12.098   4.254  -7.778  1.00  0.00      A    H
ATOM   2327  OG1 THR A 156      11.395   4.831  -5.765  1.00  0.00      A    O
ATOM   2328  HG1 THR A 156      12.308   4.997  -5.516  1.00  0.00      A    H
ATOM   2329  CG2 THR A 156      11.599   6.300  -7.746  1.00  0.00      A    C
ATOM   2330 HG21 THR A 156      12.523   6.709  -7.285  1.00  0.00      A    H
ATOM   2331 HG22 THR A 156      11.614   6.395  -8.853  1.00  0.00      A    H
ATOM   2332 HG23 THR A 156      10.824   6.992  -7.354  1.00  0.00      A    H
ATOM   2333  C   THR A 156       9.654   2.973  -7.224  1.00  0.00      A    C
ATOM   2334  O   THR A 156      10.014   1.900  -7.742  1.00  0.00      A    O
ATOM   2335  N   ARG A 157       8.905   2.941  -6.031  1.00  0.00      A    N
ATOM   2336  HN  ARG A 157       8.627   3.711  -5.463  1.00  0.00      A    H
ATOM   2337  CA  ARG A 157       8.659   1.594  -5.474  1.00  0.00      A    C
ATOM   2338  HA  ARG A 157       9.591   1.061  -5.591  1.00  0.00      A    H
ATOM   2339  CB  ARG A 157       8.213   1.752  -3.979  1.00  0.00      A    C
ATOM   2340  HB1 ARG A 157       7.189   2.182  -3.955  1.00  0.00      A    H
ATOM   2341  HB2 ARG A 157       8.166   0.737  -3.530  1.00  0.00      A    H
ATOM   2342  CG  ARG A 157       9.120   2.594  -3.112  1.00  0.00      A    C
ATOM   2343  HG1 ARG A 157      10.153   2.214  -3.264  1.00  0.00      A    H
ATOM   2344  HG2 ARG A 157       9.073   3.669  -3.390  1.00  0.00      A    H
ATOM   2345  CD  ARG A 157       8.741   2.519  -1.634  1.00  0.00      A    C
ATOM   2346  HD1 ARG A 157       7.834   3.131  -1.440  1.00  0.00      A    H
ATOM   2347  HD2 ARG A 157       8.496   1.463  -1.388  1.00  0.00      A    H
ATOM   2348  NE  ARG A 157       9.866   3.038  -0.795  1.00  0.00      A    N
ATOM   2349  HE  ARG A 157      10.789   3.013  -1.180  1.00  0.00      A    H
ATOM   2350  CZ  ARG A 157       9.740   3.459   0.438  1.00  0.00      A    C
ATOM   2351  NH1 ARG A 157       8.635   3.409   1.197  1.00  0.00      A    N
ATOM   2352 HH11 ARG A 157       7.756   3.237   0.751  1.00  0.00      A    H
ATOM   2353 HH12 ARG A 157       8.626   3.904   2.065  1.00  0.00      A    H
ATOM   2354  NH2 ARG A 157      10.848   3.912   1.050  1.00  0.00      A    N
ATOM   2355 HH21 ARG A 157      11.769   3.602   0.814  1.00  0.00      A    H
ATOM   2356 HH22 ARG A 157      10.752   4.321   1.958  1.00  0.00      A    H
ATOM   2357  C   ARG A 157       7.605   0.903  -6.326  1.00  0.00      A    C
ATOM   2358  O   ARG A 157       6.434   1.338  -6.293  1.00  0.00      A    O
ATOM   2359  N   ILE A 158       7.937  -0.235  -6.930  1.00  0.00      A    N
ATOM   2360  HN  ILE A 158       8.879  -0.561  -6.903  1.00  0.00      A    H
ATOM   2361  CA  ILE A 158       6.963  -1.054  -7.657  1.00  0.00      A    C
ATOM   2362  HA  ILE A 158       6.125  -0.411  -7.879  1.00  0.00      A    H
ATOM   2363  CB  ILE A 158       7.610  -1.717  -8.846  1.00  0.00      A    C
ATOM   2364  HB  ILE A 158       6.869  -2.425  -9.275  1.00  0.00      A    H
ATOM   2365  CG2 ILE A 158       7.849  -0.575  -9.894  1.00  0.00      A    C
ATOM   2366 HG21 ILE A 158       6.969   0.057 -10.141  1.00  0.00      A    H
ATOM   2367 HG22 ILE A 158       8.588   0.129  -9.458  1.00  0.00      A    H
ATOM   2368 HG23 ILE A 158       8.219  -1.000 -10.852  1.00  0.00      A    H
ATOM   2369  CG1 ILE A 158       8.794  -2.644  -8.504  1.00  0.00      A    C
ATOM   2370 HG11 ILE A 158       9.566  -1.855  -8.382  1.00  0.00      A    H
ATOM   2371 HG12 ILE A 158       8.717  -3.293  -7.606  1.00  0.00      A    H
ATOM   2372  CD  ILE A 158       9.208  -3.507  -9.702  1.00  0.00      A    C
ATOM   2373  HD1 ILE A 158       9.358  -2.830 -10.570  1.00  0.00      A    H
ATOM   2374  HD2 ILE A 158      10.130  -4.078  -9.459  1.00  0.00      A    H
ATOM   2375  HD3 ILE A 158       8.422  -4.221 -10.030  1.00  0.00      A    H
ATOM   2376  C   ILE A 158       6.267  -2.101  -6.837  1.00  0.00      A    C
ATOM   2377  O   ILE A 158       6.745  -2.457  -5.773  1.00  0.00      A    O
ATOM   2378  N   ASN A 159       5.035  -2.516  -7.256  1.00  0.00      A    N
ATOM   2379  HN  ASN A 159       4.676  -2.188  -8.126  1.00  0.00      A    H
ATOM   2380  CA  ASN A 159       4.163  -3.422  -6.440  1.00  0.00      A    C
ATOM   2381  HA  ASN A 159       4.857  -4.070  -5.926  1.00  0.00      A    H
ATOM   2382  CB  ASN A 159       3.418  -2.645  -5.319  1.00  0.00      A    C
ATOM   2383  HB1 ASN A 159       2.673  -3.303  -4.822  1.00  0.00      A    H
ATOM   2384  HB2 ASN A 159       4.240  -2.444  -4.599  1.00  0.00      A    H
ATOM   2385  CG  ASN A 159       2.694  -1.453  -5.752  1.00  0.00      A    C
ATOM   2386  OD1 ASN A 159       1.611  -1.490  -6.376  1.00  0.00      A    O
ATOM   2387  ND2 ASN A 159       3.277  -0.286  -5.546  1.00  0.00      A    N
ATOM   2388 HD21 ASN A 159       2.877   0.525  -5.974  1.00  0.00      A    H
ATOM   2389 HD22 ASN A 159       4.110  -0.076  -5.035  1.00  0.00      A    H
ATOM   2390  C   ASN A 159       3.318  -4.386  -7.233  1.00  0.00      A    C
ATOM   2391  O   ASN A 159       3.692  -5.452  -7.714  1.00  0.00      A    O
ATOM   2392  N   HSP A 160       2.045  -4.039  -7.444  1.00  0.00      A    N
ATOM   2393  HN  HSP A 160       1.816  -3.077  -7.310  1.00  0.00      A    H
ATOM   2394  CA  HSP A 160       0.924  -4.927  -7.828  1.00  0.00      A    C
ATOM   2395  HA  HSP A 160       1.049  -5.859  -7.296  1.00  0.00      A    H
ATOM   2396  CB  HSP A 160      -0.341  -4.247  -7.259  1.00  0.00      A    C
ATOM   2397  HB1 HSP A 160      -1.222  -4.919  -7.330  1.00  0.00      A    H
ATOM   2398  HB2 HSP A 160      -0.052  -4.001  -6.215  1.00  0.00      A    H
ATOM   2399  CD2 HSP A 160      -0.095  -2.205  -8.900  1.00  0.00      A    C
ATOM   2400  HD2 HSP A 160       0.871  -2.405  -9.347  1.00  0.00      A    H
ATOM   2401  CG  HSP A 160      -0.670  -2.928  -7.901  1.00  0.00      A    C
ATOM   2402  NE2 HSP A 160      -1.001  -1.186  -9.106  1.00  0.00      A    N
ATOM   2403  HE2 HSP A 160      -0.734  -0.328  -9.546  1.00  0.00      A    H
ATOM   2404  ND1 HSP A 160      -1.907  -2.375  -7.576  1.00  0.00      A    N
ATOM   2405  HD1 HSP A 160      -2.559  -2.677  -6.881  1.00  0.00      A    H
ATOM   2406  CE1 HSP A 160      -2.100  -1.333  -8.372  1.00  0.00      A    C
ATOM   2407  HE1 HSP A 160      -2.930  -0.659  -8.359  1.00  0.00      A    H
ATOM   2408  C   HSP A 160       0.730  -5.224  -9.266  1.00  0.00      A    C
ATOM   2409  O   HSP A 160       1.047  -4.387 -10.118  1.00  0.00      A    O
ATOM   2410  N   ALA A 161       0.385  -6.482  -9.719  1.00  0.00      A    N
ATOM   2411  HN  ALA A 161       0.029  -7.174  -9.096  1.00  0.00      A    H
ATOM   2412  CA  ALA A 161       0.473  -6.849 -11.094  1.00  0.00      A    C
ATOM   2413  HA  ALA A 161       1.381  -6.359 -11.412  1.00  0.00      A    H
ATOM   2414  CB  ALA A 161       0.586  -8.386 -11.140  1.00  0.00      A    C
ATOM   2415  HB1 ALA A 161       1.365  -8.715 -10.420  1.00  0.00      A    H
ATOM   2416  HB2 ALA A 161      -0.369  -8.941 -11.018  1.00  0.00      A    H
ATOM   2417  HB3 ALA A 161       0.990  -8.624 -12.148  1.00  0.00      A    H
ATOM   2418  C   ALA A 161      -0.772  -6.453 -11.943  1.00  0.00      A    C
ATOM   2419  O   ALA A 161      -1.871  -6.996 -11.732  1.00  0.00      A    O
ATOM   2420  N   VAL A 162      -0.626  -5.494 -12.893  1.00  0.00      A    N
ATOM   2421  HN  VAL A 162       0.216  -4.981 -13.045  1.00  0.00      A    H
ATOM   2422  CA  VAL A 162      -1.747  -5.118 -13.766  1.00  0.00      A    C
ATOM   2423  HA  VAL A 162      -2.652  -5.381 -13.240  1.00  0.00      A    H
ATOM   2424  CB  VAL A 162      -1.780  -3.647 -14.109  1.00  0.00      A    C
ATOM   2425  HB  VAL A 162      -2.607  -3.413 -14.814  1.00  0.00      A    H
ATOM   2426  CG1 VAL A 162      -2.068  -2.815 -12.844  1.00  0.00      A    C
ATOM   2427 HG11 VAL A 162      -1.482  -3.148 -11.960  1.00  0.00      A    H
ATOM   2428 HG12 VAL A 162      -1.893  -1.725 -12.966  1.00  0.00      A    H
ATOM   2429 HG13 VAL A 162      -3.148  -2.874 -12.593  1.00  0.00      A    H
ATOM   2430  CG2 VAL A 162      -0.491  -3.187 -14.800  1.00  0.00      A    C
ATOM   2431 HG21 VAL A 162      -0.439  -2.078 -14.798  1.00  0.00      A    H
ATOM   2432 HG22 VAL A 162       0.278  -3.576 -14.098  1.00  0.00      A    H
ATOM   2433 HG23 VAL A 162      -0.434  -3.704 -15.782  1.00  0.00      A    H
ATOM   2434  C   VAL A 162      -1.648  -5.901 -15.036  1.00  0.00      A    C
ATOM   2435  O   VAL A 162      -0.569  -6.217 -15.533  1.00  0.00      A    O
ATOM   2436  N   THR A 163      -2.743  -6.250 -15.700  1.00  0.00      A    N
ATOM   2437  HN  THR A 163      -3.644  -5.926 -15.422  1.00  0.00      A    H
ATOM   2438  CA  THR A 163      -2.575  -7.090 -16.943  1.00  0.00      A    C
ATOM   2439  HA  THR A 163      -1.670  -7.678 -16.908  1.00  0.00      A    H
ATOM   2440  CB  THR A 163      -3.675  -8.128 -17.045  1.00  0.00      A    C
ATOM   2441  HB  THR A 163      -4.692  -7.699 -16.913  1.00  0.00      A    H
ATOM   2442  OG1 THR A 163      -3.560  -9.101 -15.945  1.00  0.00      A    O
ATOM   2443  HG1 THR A 163      -3.586  -8.602 -15.125  1.00  0.00      A    H
ATOM   2444  CG2 THR A 163      -3.515  -8.958 -18.361  1.00  0.00      A    C
ATOM   2445 HG21 THR A 163      -4.385  -9.645 -18.297  1.00  0.00      A    H
ATOM   2446 HG22 THR A 163      -3.532  -8.336 -19.281  1.00  0.00      A    H
ATOM   2447 HG23 THR A 163      -2.557  -9.521 -18.400  1.00  0.00      A    H
ATOM   2448  C   THR A 163      -2.495  -6.210 -18.185  1.00  0.00      A    C
ATOM   2449  O   THR A 163      -3.296  -5.273 -18.393  1.00  0.00      A    O
ATOM   2450  N   VAL A 164      -1.493  -6.516 -19.053  1.00  0.00      A    N
ATOM   2451  HN  VAL A 164      -1.008  -7.383 -18.967  1.00  0.00      A    H
ATOM   2452  CA  VAL A 164      -1.235  -5.758 -20.222  1.00  0.00      A    C
ATOM   2453  HA  VAL A 164      -1.608  -4.771 -19.994  1.00  0.00      A    H
ATOM   2454  CB  VAL A 164       0.216  -5.622 -20.706  1.00  0.00      A    C
ATOM   2455  HB  VAL A 164       0.570  -6.607 -21.077  1.00  0.00      A    H
ATOM   2456  CG1 VAL A 164       0.301  -4.558 -21.732  1.00  0.00      A    C
ATOM   2457 HG11 VAL A 164       1.273  -4.046 -21.896  1.00  0.00      A    H
ATOM   2458 HG12 VAL A 164      -0.114  -5.025 -22.651  1.00  0.00      A    H
ATOM   2459 HG13 VAL A 164      -0.394  -3.761 -21.390  1.00  0.00      A    H
ATOM   2460  CG2 VAL A 164       1.087  -5.222 -19.572  1.00  0.00      A    C
ATOM   2461 HG21 VAL A 164       1.115  -6.052 -18.834  1.00  0.00      A    H
ATOM   2462 HG22 VAL A 164       2.076  -4.799 -19.849  1.00  0.00      A    H
ATOM   2463 HG23 VAL A 164       0.608  -4.439 -18.945  1.00  0.00      A    H
ATOM   2464  C   VAL A 164      -2.037  -6.357 -21.429  1.00  0.00      A    C
ATOM   2465  O   VAL A 164      -1.895  -7.563 -21.617  1.00  0.00      A    O
ATOM   2466  N   VAL A 165      -3.048  -5.598 -21.988  1.00  0.00      A    N
ATOM   2467  HN  VAL A 165      -3.115  -4.639 -21.725  1.00  0.00      A    H
ATOM   2468  CA  VAL A 165      -3.916  -6.151 -23.021  1.00  0.00      A    C
ATOM   2469  HA  VAL A 165      -3.777  -7.219 -23.101  1.00  0.00      A    H
ATOM   2470  CB  VAL A 165      -5.336  -5.882 -22.637  1.00  0.00      A    C
ATOM   2471  HB  VAL A 165      -6.083  -6.153 -23.413  1.00  0.00      A    H
ATOM   2472  CG1 VAL A 165      -5.653  -6.915 -21.532  1.00  0.00      A    C
ATOM   2473 HG11 VAL A 165      -6.747  -6.875 -21.346  1.00  0.00      A    H
ATOM   2474 HG12 VAL A 165      -5.346  -7.899 -21.948  1.00  0.00      A    H
ATOM   2475 HG13 VAL A 165      -5.184  -6.536 -20.599  1.00  0.00      A    H
ATOM   2476  CG2 VAL A 165      -5.669  -4.431 -22.165  1.00  0.00      A    C
ATOM   2477 HG21 VAL A 165      -6.722  -4.420 -21.810  1.00  0.00      A    H
ATOM   2478 HG22 VAL A 165      -5.037  -4.076 -21.322  1.00  0.00      A    H
ATOM   2479 HG23 VAL A 165      -5.634  -3.721 -23.019  1.00  0.00      A    H
ATOM   2480  C   VAL A 165      -3.719  -5.574 -24.425  1.00  0.00      A    C
ATOM   2481  O   VAL A 165      -4.478  -5.861 -25.398  1.00  0.00      A    O
ATOM   2482  N   GLY A 166      -2.695  -4.715 -24.642  1.00  0.00      A    N
ATOM   2483  HN  GLY A 166      -2.214  -4.338 -23.854  1.00  0.00      A    H
ATOM   2484  CA  GLY A 166      -2.232  -4.328 -26.009  1.00  0.00      A    C
ATOM   2485  HA1 GLY A 166      -1.849  -5.118 -26.638  1.00  0.00      A    H
ATOM   2486  HA2 GLY A 166      -3.105  -3.834 -26.411  1.00  0.00      A    H
ATOM   2487  C   GLY A 166      -1.263  -3.277 -25.965  1.00  0.00      A    C
ATOM   2488  O   GLY A 166      -0.738  -2.856 -24.888  1.00  0.00      A    O
ATOM   2489  N   TYR A 167      -1.038  -2.720 -27.145  1.00  0.00      A    N
ATOM   2490  HN  TYR A 167      -1.577  -2.967 -27.946  1.00  0.00      A    H
ATOM   2491  CA  TYR A 167      -0.193  -1.530 -27.426  1.00  0.00      A    C
ATOM   2492  HA  TYR A 167      -0.571  -0.742 -26.791  1.00  0.00      A    H
ATOM   2493  CB  TYR A 167       1.360  -1.749 -27.380  1.00  0.00      A    C
ATOM   2494  HB1 TYR A 167       1.848  -0.809 -27.713  1.00  0.00      A    H
ATOM   2495  HB2 TYR A 167       1.677  -1.931 -26.331  1.00  0.00      A    H
ATOM   2496  CG  TYR A 167       1.827  -2.945 -28.202  1.00  0.00      A    C
ATOM   2497  CD1 TYR A 167       2.142  -2.647 -29.549  1.00  0.00      A    C
ATOM   2498  HD1 TYR A 167       2.024  -1.677 -30.008  1.00  0.00      A    H
ATOM   2499  CE1 TYR A 167       2.715  -3.629 -30.298  1.00  0.00      A    C
ATOM   2500  HE1 TYR A 167       2.938  -3.411 -31.332  1.00  0.00      A    H
ATOM   2501  CZ  TYR A 167       2.699  -4.934 -29.868  1.00  0.00      A    C
ATOM   2502  OH  TYR A 167       3.219  -5.922 -30.772  1.00  0.00      A    O
ATOM   2503  HH  TYR A 167       3.279  -5.513 -31.638  1.00  0.00      A    H
ATOM   2504  CD2 TYR A 167       1.953  -4.239 -27.666  1.00  0.00      A    C
ATOM   2505  HD2 TYR A 167       1.620  -4.554 -26.688  1.00  0.00      A    H
ATOM   2506  CE2 TYR A 167       2.320  -5.257 -28.547  1.00  0.00      A    C
ATOM   2507  HE2 TYR A 167       2.203  -6.302 -28.298  1.00  0.00      A    H
ATOM   2508  C   TYR A 167      -0.586  -0.941 -28.764  1.00  0.00      A    C
ATOM   2509  O   TYR A 167      -1.362  -1.575 -29.495  1.00  0.00      A    O
ATOM   2510  N   GLY A 168      -0.084   0.299 -29.004  1.00  0.00      A    N
ATOM   2511  HN  GLY A 168       0.469   0.837 -28.372  1.00  0.00      A    H
ATOM   2512  CA  GLY A 168      -0.625   0.942 -30.195  1.00  0.00      A    C
ATOM   2513  HA1 GLY A 168      -0.251   0.344 -31.013  1.00  0.00      A    H
ATOM   2514  HA2 GLY A 168      -1.694   1.084 -30.145  1.00  0.00      A    H
ATOM   2515  C   GLY A 168       0.032   2.333 -30.229  1.00  0.00      A    C
ATOM   2516  O   GLY A 168       0.706   2.786 -29.308  1.00  0.00      A    O
ATOM   2517  N   GLN A 169      -0.166   3.032 -31.376  1.00  0.00      A    N
ATOM   2518  HN  GLN A 169      -0.569   2.721 -32.234  1.00  0.00      A    H
ATOM   2519  CA  GLN A 169       0.239   4.421 -31.374  1.00  0.00      A    C
ATOM   2520  HA  GLN A 169       0.726   4.668 -30.443  1.00  0.00      A    H
ATOM   2521  CB  GLN A 169       1.389   4.535 -32.434  1.00  0.00      A    C
ATOM   2522  HB1 GLN A 169       2.221   3.804 -32.346  1.00  0.00      A    H
ATOM   2523  HB2 GLN A 169       0.936   4.301 -33.421  1.00  0.00      A    H
ATOM   2524  CG  GLN A 169       1.888   6.000 -32.605  1.00  0.00      A    C
ATOM   2525  HG1 GLN A 169       1.069   6.647 -32.985  1.00  0.00      A    H
ATOM   2526  HG2 GLN A 169       2.268   6.355 -31.624  1.00  0.00      A    H
ATOM   2527  CD  GLN A 169       3.114   6.147 -33.540  1.00  0.00      A    C
ATOM   2528  OE1 GLN A 169       3.807   7.139 -33.443  1.00  0.00      A    O
ATOM   2529  NE2 GLN A 169       3.371   5.140 -34.431  1.00  0.00      A    N
ATOM   2530 HE21 GLN A 169       4.146   5.302 -35.043  1.00  0.00      A    H
ATOM   2531 HE22 GLN A 169       2.917   4.249 -34.423  1.00  0.00      A    H
ATOM   2532  C   GLN A 169      -0.899   5.438 -31.572  1.00  0.00      A    C
ATOM   2533  O   GLN A 169      -1.776   5.173 -32.374  1.00  0.00      A    O
ATOM   2534  N   ALA A 170      -0.729   6.553 -30.871  1.00  0.00      A    N
ATOM   2535  HN  ALA A 170       0.083   6.479 -30.296  1.00  0.00      A    H
ATOM   2536  CA  ALA A 170      -1.610   7.614 -30.754  1.00  0.00      A    C
ATOM   2537  HA  ALA A 170      -2.594   7.168 -30.775  1.00  0.00      A    H
ATOM   2538  CB  ALA A 170      -1.398   8.575 -29.504  1.00  0.00      A    C
ATOM   2539  HB1 ALA A 170      -0.414   9.085 -29.588  1.00  0.00      A    H
ATOM   2540  HB2 ALA A 170      -2.221   9.317 -29.423  1.00  0.00      A    H
ATOM   2541  HB3 ALA A 170      -1.257   7.935 -28.607  1.00  0.00      A    H
ATOM   2542  C   ALA A 170      -1.627   8.522 -32.009  1.00  0.00      A    C
ATOM   2543  O   ALA A 170      -0.889   8.409 -32.953  1.00  0.00      A    O
ATOM   2544  N   SER A 171      -2.633   9.479 -31.936  1.00  0.00      A    N
ATOM   2545  HN  SER A 171      -3.192   9.611 -31.121  1.00  0.00      A    H
ATOM   2546  CA  SER A 171      -2.849  10.406 -33.075  1.00  0.00      A    C
ATOM   2547  HA  SER A 171      -2.757   9.839 -33.990  1.00  0.00      A    H
ATOM   2548  CB  SER A 171      -4.202  11.184 -33.034  1.00  0.00      A    C
ATOM   2549  HB1 SER A 171      -4.490  11.671 -32.078  1.00  0.00      A    H
ATOM   2550  HB2 SER A 171      -4.272  11.951 -33.835  1.00  0.00      A    H
ATOM   2551  OG  SER A 171      -5.237  10.290 -33.104  1.00  0.00      A    O
ATOM   2552  HG1 SER A 171      -6.012  10.854 -33.061  1.00  0.00      A    H
ATOM   2553  C   SER A 171      -1.780  11.451 -33.261  1.00  0.00      A    C
ATOM   2554  O   SER A 171      -1.574  11.943 -34.371  1.00  0.00      A    O
ATOM   2555  N   ASP A 172      -1.096  11.878 -32.148  1.00  0.00      A    N
ATOM   2556  HN  ASP A 172      -1.210  11.375 -31.295  1.00  0.00      A    H
ATOM   2557  CA  ASP A 172      -0.020  12.793 -32.100  1.00  0.00      A    C
ATOM   2558  HA  ASP A 172      -0.223  13.640 -32.738  1.00  0.00      A    H
ATOM   2559  CB  ASP A 172       0.059  13.385 -30.726  1.00  0.00      A    C
ATOM   2560  HB1 ASP A 172       0.940  14.047 -30.584  1.00  0.00      A    H
ATOM   2561  HB2 ASP A 172      -0.876  13.925 -30.465  1.00  0.00      A    H
ATOM   2562  CG  ASP A 172       0.053  12.316 -29.630  1.00  0.00      A    C
ATOM   2563  OD1 ASP A 172      -1.068  11.852 -29.231  1.00  0.00      A    O
ATOM   2564  OD2 ASP A 172       1.127  11.797 -29.267  1.00  0.00      A    O
ATOM   2565  C   ASP A 172       1.241  12.093 -32.659  1.00  0.00      A    C
ATOM   2566  O   ASP A 172       1.918  12.386 -33.687  1.00  0.00      A    O
ATOM   2567  N   GLY A 173       1.653  11.024 -31.986  1.00  0.00      A    N
ATOM   2568  HN  GLY A 173       1.381  11.055 -31.028  1.00  0.00      A    H
ATOM   2569  CA  GLY A 173       2.787  10.131 -32.293  1.00  0.00      A    C
ATOM   2570  HA1 GLY A 173       2.352   9.296 -32.822  1.00  0.00      A    H
ATOM   2571  HA2 GLY A 173       3.518  10.550 -32.969  1.00  0.00      A    H
ATOM   2572  C   GLY A 173       3.450   9.644 -31.007  1.00  0.00      A    C
ATOM   2573  O   GLY A 173       4.672   9.757 -30.800  1.00  0.00      A    O
ATOM   2574  N   THR A 174       2.638   9.143 -30.075  1.00  0.00      A    N
ATOM   2575  HN  THR A 174       1.650   9.186 -30.203  1.00  0.00      A    H
ATOM   2576  CA  THR A 174       3.016   8.484 -28.834  1.00  0.00      A    C
ATOM   2577  HA  THR A 174       4.075   8.638 -28.690  1.00  0.00      A    H
ATOM   2578  CB  THR A 174       2.259   8.948 -27.627  1.00  0.00      A    C
ATOM   2579  HB  THR A 174       1.154   8.830 -27.660  1.00  0.00      A    H
ATOM   2580  OG1 THR A 174       2.475  10.304 -27.540  1.00  0.00      A    O
ATOM   2581  HG1 THR A 174       1.909  10.687 -28.214  1.00  0.00      A    H
ATOM   2582  CG2 THR A 174       2.855   8.312 -26.348  1.00  0.00      A    C
ATOM   2583 HG21 THR A 174       3.915   8.637 -26.273  1.00  0.00      A    H
ATOM   2584 HG22 THR A 174       2.327   8.760 -25.480  1.00  0.00      A    H
ATOM   2585 HG23 THR A 174       2.740   7.207 -26.320  1.00  0.00      A    H
ATOM   2586  C   THR A 174       2.773   6.966 -28.925  1.00  0.00      A    C
ATOM   2587  O   THR A 174       1.563   6.652 -29.073  1.00  0.00      A    O
ATOM   2588  N   PRO A 175       3.774   6.142 -28.862  1.00  0.00      A    N
ATOM   2589  CD  PRO A 175       5.147   6.498 -29.365  1.00  0.00      A    C
ATOM   2590  HD1 PRO A 175       5.791   6.760 -28.498  1.00  0.00      A    H
ATOM   2591  HD2 PRO A 175       5.091   7.322 -30.109  1.00  0.00      A    H
ATOM   2592  CA  PRO A 175       3.539   4.712 -28.678  1.00  0.00      A    C
ATOM   2593  HA  PRO A 175       2.759   4.368 -29.341  1.00  0.00      A    H
ATOM   2594  CB  PRO A 175       5.025   4.144 -29.025  1.00  0.00      A    C
ATOM   2595  HB1 PRO A 175       5.527   4.124 -28.034  1.00  0.00      A    H
ATOM   2596  HB2 PRO A 175       5.027   3.150 -29.521  1.00  0.00      A    H
ATOM   2597  CG  PRO A 175       5.642   5.220 -29.945  1.00  0.00      A    C
ATOM   2598  HG1 PRO A 175       6.750   5.273 -30.013  1.00  0.00      A    H
ATOM   2599  HG2 PRO A 175       5.245   5.149 -30.980  1.00  0.00      A    H
ATOM   2600  C   PRO A 175       3.091   4.320 -27.293  1.00  0.00      A    C
ATOM   2601  O   PRO A 175       3.837   4.588 -26.401  1.00  0.00      A    O
ATOM   2602  N   TYR A 176       1.940   3.659 -27.088  1.00  0.00      A    N
ATOM   2603  HN  TYR A 176       1.318   3.391 -27.820  1.00  0.00      A    H
ATOM   2604  CA  TYR A 176       1.365   3.416 -25.743  1.00  0.00      A    C
ATOM   2605  HA  TYR A 176       2.058   3.774 -24.996  1.00  0.00      A    H
ATOM   2606  CB  TYR A 176       0.164   4.266 -25.571  1.00  0.00      A    C
ATOM   2607  HB1 TYR A 176      -0.265   4.350 -24.550  1.00  0.00      A    H
ATOM   2608  HB2 TYR A 176       0.411   5.316 -25.836  1.00  0.00      A    H
ATOM   2609  CG  TYR A 176      -0.960   3.922 -26.477  1.00  0.00      A    C
ATOM   2610  CD1 TYR A 176      -1.925   2.948 -26.177  1.00  0.00      A    C
ATOM   2611  HD1 TYR A 176      -1.845   2.305 -25.313  1.00  0.00      A    H
ATOM   2612  CE1 TYR A 176      -2.955   2.634 -27.037  1.00  0.00      A    C
ATOM   2613  HE1 TYR A 176      -3.713   1.981 -26.628  1.00  0.00      A    H
ATOM   2614  CZ  TYR A 176      -3.114   3.389 -28.161  1.00  0.00      A    C
ATOM   2615  OH  TYR A 176      -4.297   3.203 -28.848  1.00  0.00      A    O
ATOM   2616  HH  TYR A 176      -4.399   3.856 -29.544  1.00  0.00      A    H
ATOM   2617  CD2 TYR A 176      -1.123   4.654 -27.642  1.00  0.00      A    C
ATOM   2618  HD2 TYR A 176      -0.444   5.443 -27.930  1.00  0.00      A    H
ATOM   2619  CE2 TYR A 176      -2.161   4.372 -28.485  1.00  0.00      A    C
ATOM   2620  HE2 TYR A 176      -2.310   4.812 -29.459  1.00  0.00      A    H
ATOM   2621  C   TYR A 176       1.267   1.978 -25.463  1.00  0.00      A    C
ATOM   2622  O   TYR A 176       1.123   1.125 -26.273  1.00  0.00      A    O
ATOM   2623  N   TRP A 177       1.341   1.644 -24.158  1.00  0.00      A    N
ATOM   2624  HN  TRP A 177       1.561   2.345 -23.483  1.00  0.00      A    H
ATOM   2625  CA  TRP A 177       0.949   0.396 -23.596  1.00  0.00      A    C
ATOM   2626  HA  TRP A 177       1.076  -0.431 -24.279  1.00  0.00      A    H
ATOM   2627  CB  TRP A 177       1.729  -0.059 -22.292  1.00  0.00      A    C
ATOM   2628  HB1 TRP A 177       1.476   0.706 -21.528  1.00  0.00      A    H
ATOM   2629  HB2 TRP A 177       1.296  -1.034 -21.982  1.00  0.00      A    H
ATOM   2630  CG  TRP A 177       3.211  -0.132 -22.446  1.00  0.00      A    C
ATOM   2631  CD1 TRP A 177       4.189   0.715 -21.948  1.00  0.00      A    C
ATOM   2632  HD1 TRP A 177       3.999   1.635 -21.416  1.00  0.00      A    H
ATOM   2633  NE1 TRP A 177       5.437   0.279 -22.398  1.00  0.00      A    N
ATOM   2634  HE1 TRP A 177       6.279   0.716 -22.169  1.00  0.00      A    H
ATOM   2635  CE2 TRP A 177       5.294  -0.869 -23.209  1.00  0.00      A    C
ATOM   2636  CD2 TRP A 177       3.901  -1.212 -23.172  1.00  0.00      A    C
ATOM   2637  CE3 TRP A 177       3.399  -2.287 -23.894  1.00  0.00      A    C
ATOM   2638  HE3 TRP A 177       2.347  -2.530 -23.883  1.00  0.00      A    H
ATOM   2639  CZ3 TRP A 177       4.353  -3.028 -24.608  1.00  0.00      A    C
ATOM   2640  HZ3 TRP A 177       3.992  -3.940 -25.060  1.00  0.00      A    H
ATOM   2641  CZ2 TRP A 177       6.172  -1.590 -23.983  1.00  0.00      A    C
ATOM   2642  HZ2 TRP A 177       7.212  -1.298 -23.968  1.00  0.00      A    H
ATOM   2643  CH2 TRP A 177       5.730  -2.659 -24.648  1.00  0.00      A    C
ATOM   2644  HH2 TRP A 177       6.344  -3.285 -25.278  1.00  0.00      A    H
ATOM   2645  C   TRP A 177      -0.556   0.500 -23.204  1.00  0.00      A    C
ATOM   2646  O   TRP A 177      -0.919   1.390 -22.433  1.00  0.00      A    O
ATOM   2647  N   LEU A 178      -1.351  -0.458 -23.553  1.00  0.00      A    N
ATOM   2648  HN  LEU A 178      -1.099  -1.271 -24.072  1.00  0.00      A    H
ATOM   2649  CA  LEU A 178      -2.735  -0.463 -23.077  1.00  0.00      A    C
ATOM   2650  HA  LEU A 178      -3.028   0.528 -22.762  1.00  0.00      A    H
ATOM   2651  CB  LEU A 178      -3.707  -0.846 -24.198  1.00  0.00      A    C
ATOM   2652  HB1 LEU A 178      -3.546  -0.295 -25.149  1.00  0.00      A    H
ATOM   2653  HB2 LEU A 178      -3.570  -1.921 -24.445  1.00  0.00      A    H
ATOM   2654  CG  LEU A 178      -5.243  -0.703 -23.837  1.00  0.00      A    C
ATOM   2655  HG  LEU A 178      -5.396  -1.235 -22.873  1.00  0.00      A    H
ATOM   2656  CD1 LEU A 178      -5.692   0.738 -23.721  1.00  0.00      A    C
ATOM   2657 HD11 LEU A 178      -5.553   1.233 -24.706  1.00  0.00      A    H
ATOM   2658 HD12 LEU A 178      -6.797   0.847 -23.691  1.00  0.00      A    H
ATOM   2659 HD13 LEU A 178      -5.156   1.274 -22.909  1.00  0.00      A    H
ATOM   2660  CD2 LEU A 178      -6.031  -1.300 -24.984  1.00  0.00      A    C
ATOM   2661 HD21 LEU A 178      -5.795  -2.383 -24.907  1.00  0.00      A    H
ATOM   2662 HD22 LEU A 178      -7.107  -1.031 -24.917  1.00  0.00      A    H
ATOM   2663 HD23 LEU A 178      -5.701  -0.918 -25.973  1.00  0.00      A    H
ATOM   2664  C   LEU A 178      -2.845  -1.438 -21.887  1.00  0.00      A    C
ATOM   2665  O   LEU A 178      -2.627  -2.630 -22.006  1.00  0.00      A    O
ATOM   2666  N   ILE A 179      -3.136  -0.929 -20.694  1.00  0.00      A    N
ATOM   2667  HN  ILE A 179      -3.501  -0.004 -20.630  1.00  0.00      A    H
ATOM   2668  CA  ILE A 179      -3.166  -1.696 -19.436  1.00  0.00      A    C
ATOM   2669  HA  ILE A 179      -2.897  -2.728 -19.608  1.00  0.00      A    H
ATOM   2670  CB  ILE A 179      -2.230  -1.122 -18.316  1.00  0.00      A    C
ATOM   2671  HB  ILE A 179      -2.103  -0.019 -18.276  1.00  0.00      A    H
ATOM   2672  CG2 ILE A 179      -2.765  -1.374 -16.868  1.00  0.00      A    C
ATOM   2673 HG21 ILE A 179      -3.740  -0.885 -16.660  1.00  0.00      A    H
ATOM   2674 HG22 ILE A 179      -2.908  -2.471 -16.761  1.00  0.00      A    H
ATOM   2675 HG23 ILE A 179      -1.986  -0.951 -16.198  1.00  0.00      A    H
ATOM   2676  CG1 ILE A 179      -0.833  -1.681 -18.416  1.00  0.00      A    C
ATOM   2677 HG11 ILE A 179      -0.191  -1.275 -17.605  1.00  0.00      A    H
ATOM   2678 HG12 ILE A 179      -0.936  -2.747 -18.122  1.00  0.00      A    H
ATOM   2679  CD  ILE A 179      -0.021  -1.504 -19.672  1.00  0.00      A    C
ATOM   2680  HD1 ILE A 179      -0.469  -1.883 -20.616  1.00  0.00      A    H
ATOM   2681  HD2 ILE A 179       0.167  -0.429 -19.880  1.00  0.00      A    H
ATOM   2682  HD3 ILE A 179       0.984  -1.930 -19.464  1.00  0.00      A    H
ATOM   2683  C   ILE A 179      -4.586  -1.816 -18.969  1.00  0.00      A    C
ATOM   2684  O   ILE A 179      -5.447  -0.981 -19.195  1.00  0.00      A    O
ATOM   2685  N   LYS A 180      -4.991  -2.999 -18.355  1.00  0.00      A    N
ATOM   2686  HN  LYS A 180      -4.332  -3.747 -18.332  1.00  0.00      A    H
ATOM   2687  CA  LYS A 180      -6.200  -3.235 -17.613  1.00  0.00      A    C
ATOM   2688  HA  LYS A 180      -6.757  -2.309 -17.594  1.00  0.00      A    H
ATOM   2689  CB  LYS A 180      -7.182  -4.182 -18.409  1.00  0.00      A    C
ATOM   2690  HB1 LYS A 180      -7.239  -3.768 -19.438  1.00  0.00      A    H
ATOM   2691  HB2 LYS A 180      -6.732  -5.181 -18.590  1.00  0.00      A    H
ATOM   2692  CG  LYS A 180      -8.536  -4.412 -17.733  1.00  0.00      A    C
ATOM   2693  HG1 LYS A 180      -8.300  -4.903 -16.765  1.00  0.00      A    H
ATOM   2694  HG2 LYS A 180      -8.941  -3.383 -17.628  1.00  0.00      A    H
ATOM   2695  CD  LYS A 180      -9.409  -5.364 -18.582  1.00  0.00      A    C
ATOM   2696  HD1 LYS A 180      -9.382  -5.075 -19.654  1.00  0.00      A    H
ATOM   2697  HD2 LYS A 180      -8.983  -6.368 -18.369  1.00  0.00      A    H
ATOM   2698  CE  LYS A 180     -10.865  -5.307 -18.134  1.00  0.00      A    C
ATOM   2699  HE1 LYS A 180     -11.089  -5.583 -17.082  1.00  0.00      A    H
ATOM   2700  HE2 LYS A 180     -11.099  -4.221 -18.138  1.00  0.00      A    H
ATOM   2701  NZ  LYS A 180     -11.768  -6.021 -19.120  1.00  0.00      A    N
ATOM   2702  HZ1 LYS A 180     -11.581  -7.032 -18.964  1.00  0.00      A    H
ATOM   2703  HZ2 LYS A 180     -12.735  -5.857 -18.773  1.00  0.00      A    H
ATOM   2704  HZ3 LYS A 180     -11.806  -5.721 -20.115  1.00  0.00      A    H
ATOM   2705  C   LYS A 180      -5.927  -3.685 -16.139  1.00  0.00      A    C
ATOM   2706  O   LYS A 180      -5.220  -4.653 -15.939  1.00  0.00      A    O
ATOM   2707  N   ASN A 181      -6.638  -3.051 -15.180  1.00  0.00      A    N
ATOM   2708  HN  ASN A 181      -7.390  -2.459 -15.461  1.00  0.00      A    H
ATOM   2709  CA  ASN A 181      -6.582  -3.566 -13.784  1.00  0.00      A    C
ATOM   2710  HA  ASN A 181      -5.705  -4.195 -13.813  1.00  0.00      A    H
ATOM   2711  CB  ASN A 181      -6.345  -2.477 -12.777  1.00  0.00      A    C
ATOM   2712  HB1 ASN A 181      -5.628  -2.760 -11.977  1.00  0.00      A    H
ATOM   2713  HB2 ASN A 181      -5.799  -1.717 -13.376  1.00  0.00      A    H
ATOM   2714  CG  ASN A 181      -7.695  -1.897 -12.327  1.00  0.00      A    C
ATOM   2715  OD1 ASN A 181      -8.147  -2.209 -11.198  1.00  0.00      A    O
ATOM   2716  ND2 ASN A 181      -8.240  -0.983 -13.136  1.00  0.00      A    N
ATOM   2717 HD21 ASN A 181      -9.132  -0.709 -12.776  1.00  0.00      A    H
ATOM   2718 HD22 ASN A 181      -7.795  -0.700 -13.986  1.00  0.00      A    H
ATOM   2719  C   ASN A 181      -7.763  -4.533 -13.636  1.00  0.00      A    C
ATOM   2720  O   ASN A 181      -8.777  -4.441 -14.326  1.00  0.00      A    O
ATOM   2721  N   SER A 182      -7.715  -5.490 -12.663  1.00  0.00      A    N
ATOM   2722  HN  SER A 182      -7.038  -5.422 -11.934  1.00  0.00      A    H
ATOM   2723  CA  SER A 182      -8.733  -6.444 -12.369  1.00  0.00      A    C
ATOM   2724  HA  SER A 182      -9.297  -6.822 -13.209  1.00  0.00      A    H
ATOM   2725  CB  SER A 182      -8.075  -7.686 -11.626  1.00  0.00      A    C
ATOM   2726  HB1 SER A 182      -8.534  -7.959 -10.651  1.00  0.00      A    H
ATOM   2727  HB2 SER A 182      -8.114  -8.540 -12.335  1.00  0.00      A    H
ATOM   2728  OG  SER A 182      -6.686  -7.458 -11.398  1.00  0.00      A    O
ATOM   2729  HG1 SER A 182      -6.661  -7.121 -10.500  1.00  0.00      A    H
ATOM   2730  C   SER A 182      -9.775  -5.932 -11.344  1.00  0.00      A    C
ATOM   2731  O   SER A 182     -10.825  -6.562 -11.237  1.00  0.00      A    O
ATOM   2732  N   TRP A 183      -9.465  -4.865 -10.523  1.00  0.00      A    N
ATOM   2733  HN  TRP A 183      -8.620  -4.370 -10.710  1.00  0.00      A    H
ATOM   2734  CA  TRP A 183     -10.107  -4.506  -9.282  1.00  0.00      A    C
ATOM   2735  HA  TRP A 183     -10.711  -5.373  -9.057  1.00  0.00      A    H
ATOM   2736  CB  TRP A 183      -9.030  -4.155  -8.240  1.00  0.00      A    C
ATOM   2737  HB1 TRP A 183      -8.646  -3.132  -8.443  1.00  0.00      A    H
ATOM   2738  HB2 TRP A 183      -9.382  -4.214  -7.188  1.00  0.00      A    H
ATOM   2739  CG  TRP A 183      -7.817  -5.061  -8.373  1.00  0.00      A    C
ATOM   2740  CD1 TRP A 183      -7.771  -6.396  -7.983  1.00  0.00      A    C
ATOM   2741  HD1 TRP A 183      -8.512  -6.999  -7.478  1.00  0.00      A    H
ATOM   2742  NE1 TRP A 183      -6.523  -6.879  -8.327  1.00  0.00      A    N
ATOM   2743  HE1 TRP A 183      -6.243  -7.798  -8.153  1.00  0.00      A    H
ATOM   2744  CE2 TRP A 183      -5.747  -5.887  -8.940  1.00  0.00      A    C
ATOM   2745  CD2 TRP A 183      -6.523  -4.693  -8.923  1.00  0.00      A    C
ATOM   2746  CE3 TRP A 183      -5.952  -3.546  -9.356  1.00  0.00      A    C
ATOM   2747  HE3 TRP A 183      -6.620  -2.698  -9.397  1.00  0.00      A    H
ATOM   2748  CZ3 TRP A 183      -4.609  -3.460  -9.715  1.00  0.00      A    C
ATOM   2749  HZ3 TRP A 183      -4.223  -2.456  -9.810  1.00  0.00      A    H
ATOM   2750  CZ2 TRP A 183      -4.388  -5.876  -9.309  1.00  0.00      A    C
ATOM   2751  HZ2 TRP A 183      -3.729  -6.727  -9.226  1.00  0.00      A    H
ATOM   2752  CH2 TRP A 183      -3.806  -4.622  -9.701  1.00  0.00      A    C
ATOM   2753  HH2 TRP A 183      -2.787  -4.489 -10.035  1.00  0.00      A    H
ATOM   2754  C   TRP A 183     -11.073  -3.318  -9.316  1.00  0.00      A    C
ATOM   2755  O   TRP A 183     -12.241  -3.465  -8.966  1.00  0.00      A    O
ATOM   2756  N   GLY A 184     -10.672  -2.155  -9.916  1.00  0.00      A    N
ATOM   2757  HN  GLY A 184      -9.742  -1.971 -10.222  1.00  0.00      A    H
ATOM   2758  CA  GLY A 184     -11.546  -0.930  -9.859  1.00  0.00      A    C
ATOM   2759  HA1 GLY A 184     -12.546  -1.280  -9.653  1.00  0.00      A    H
ATOM   2760  HA2 GLY A 184     -11.160  -0.258  -9.106  1.00  0.00      A    H
ATOM   2761  C   GLY A 184     -11.623  -0.226 -11.241  1.00  0.00      A    C
ATOM   2762  O   GLY A 184     -10.685   0.089 -11.947  1.00  0.00      A    O
ATOM   2763  N   THR A 185     -12.872   0.132 -11.644  1.00  0.00      A    N
ATOM   2764  HN  THR A 185     -13.698  -0.091 -11.132  1.00  0.00      A    H
ATOM   2765  CA  THR A 185     -13.233   0.923 -12.787  1.00  0.00      A    C
ATOM   2766  HA  THR A 185     -12.637   0.401 -13.521  1.00  0.00      A    H
ATOM   2767  CB  THR A 185     -14.728   0.913 -13.155  1.00  0.00      A    C
ATOM   2768  HB  THR A 185     -14.974   1.540 -14.038  1.00  0.00      A    H
ATOM   2769  OG1 THR A 185     -15.410   1.465 -11.971  1.00  0.00      A    O
ATOM   2770  HG1 THR A 185     -15.445   0.736 -11.348  1.00  0.00      A    H
ATOM   2771  CG2 THR A 185     -15.390  -0.450 -13.402  1.00  0.00      A    C
ATOM   2772 HG21 THR A 185     -15.312  -1.145 -12.538  1.00  0.00      A    H
ATOM   2773 HG22 THR A 185     -16.458  -0.404 -13.707  1.00  0.00      A    H
ATOM   2774 HG23 THR A 185     -14.744  -0.940 -14.161  1.00  0.00      A    H
ATOM   2775  C   THR A 185     -12.712   2.339 -12.688  1.00  0.00      A    C
ATOM   2776  O   THR A 185     -12.644   3.067 -13.636  1.00  0.00      A    O
ATOM   2777  N   THR A 186     -12.363   2.703 -11.451  1.00  0.00      A    N
ATOM   2778  HN  THR A 186     -12.372   2.049 -10.699  1.00  0.00      A    H
ATOM   2779  CA  THR A 186     -11.940   4.005 -10.992  1.00  0.00      A    C
ATOM   2780  HA  THR A 186     -12.709   4.664 -11.367  1.00  0.00      A    H
ATOM   2781  CB  THR A 186     -11.892   4.047  -9.466  1.00  0.00      A    C
ATOM   2782  HB  THR A 186     -11.585   5.072  -9.165  1.00  0.00      A    H
ATOM   2783  OG1 THR A 186     -11.150   3.027  -8.807  1.00  0.00      A    O
ATOM   2784  HG1 THR A 186     -10.543   3.546  -8.275  1.00  0.00      A    H
ATOM   2785  CG2 THR A 186     -13.348   3.813  -9.092  1.00  0.00      A    C
ATOM   2786 HG21 THR A 186     -14.010   4.473  -9.694  1.00  0.00      A    H
ATOM   2787 HG22 THR A 186     -13.615   2.757  -9.309  1.00  0.00      A    H
ATOM   2788 HG23 THR A 186     -13.561   4.053  -8.029  1.00  0.00      A    H
ATOM   2789  C   THR A 186     -10.660   4.470 -11.632  1.00  0.00      A    C
ATOM   2790  O   THR A 186     -10.526   5.698 -11.729  1.00  0.00      A    O
ATOM   2791  N   TRP A 187      -9.753   3.540 -12.040  1.00  0.00      A    N
ATOM   2792  HN  TRP A 187      -9.885   2.554 -12.109  1.00  0.00      A    H
ATOM   2793  CA  TRP A 187      -8.548   3.905 -12.696  1.00  0.00      A    C
ATOM   2794  HA  TRP A 187      -8.189   4.832 -12.273  1.00  0.00      A    H
ATOM   2795  CB  TRP A 187      -7.421   2.806 -12.524  1.00  0.00      A    C
ATOM   2796  HB1 TRP A 187      -7.821   1.803 -12.788  1.00  0.00      A    H
ATOM   2797  HB2 TRP A 187      -6.634   2.914 -13.302  1.00  0.00      A    H
ATOM   2798  CG  TRP A 187      -6.884   2.696 -11.105  1.00  0.00      A    C
ATOM   2799  CD1 TRP A 187      -7.214   1.897 -10.085  1.00  0.00      A    C
ATOM   2800  HD1 TRP A 187      -8.107   1.291 -10.129  1.00  0.00      A    H
ATOM   2801  NE1 TRP A 187      -6.607   2.264  -8.930  1.00  0.00      A    N
ATOM   2802  HE1 TRP A 187      -6.979   2.122  -8.039  1.00  0.00      A    H
ATOM   2803  CE2 TRP A 187      -5.758   3.328  -9.270  1.00  0.00      A    C
ATOM   2804  CD2 TRP A 187      -5.852   3.564 -10.628  1.00  0.00      A    C
ATOM   2805  CE3 TRP A 187      -5.147   4.509 -11.364  1.00  0.00      A    C
ATOM   2806  HE3 TRP A 187      -5.237   4.645 -12.432  1.00  0.00      A    H
ATOM   2807  CZ3 TRP A 187      -4.289   5.299 -10.608  1.00  0.00      A    C
ATOM   2808  HZ3 TRP A 187      -3.684   6.028 -11.127  1.00  0.00      A    H
ATOM   2809  CZ2 TRP A 187      -4.772   4.067  -8.549  1.00  0.00      A    C
ATOM   2810  HZ2 TRP A 187      -4.556   3.835  -7.517  1.00  0.00      A    H
ATOM   2811  CH2 TRP A 187      -4.070   5.066  -9.208  1.00  0.00      A    C
ATOM   2812  HH2 TRP A 187      -3.455   5.739  -8.629  1.00  0.00      A    H
ATOM   2813  C   TRP A 187      -8.915   4.036 -14.161  1.00  0.00      A    C
ATOM   2814  O   TRP A 187      -9.527   3.181 -14.754  1.00  0.00      A    O
ATOM   2815  N   GLY A 188      -8.454   5.136 -14.719  1.00  0.00      A    N
ATOM   2816  HN  GLY A 188      -7.841   5.685 -14.155  1.00  0.00      A    H
ATOM   2817  CA  GLY A 188      -8.448   5.531 -16.060  1.00  0.00      A    C
ATOM   2818  HA1 GLY A 188      -8.077   6.544 -16.089  1.00  0.00      A    H
ATOM   2819  HA2 GLY A 188      -7.714   4.956 -16.606  1.00  0.00      A    H
ATOM   2820  C   GLY A 188      -9.821   5.467 -16.741  1.00  0.00      A    C
ATOM   2821  O   GLY A 188     -10.863   5.927 -16.224  1.00  0.00      A    O
ATOM   2822  N   GLU A 189      -9.787   4.814 -17.895  1.00  0.00      A    N
ATOM   2823  HN  GLU A 189      -8.890   4.475 -18.167  1.00  0.00      A    H
ATOM   2824  CA  GLU A 189     -11.004   4.700 -18.730  1.00  0.00      A    C
ATOM   2825  HA  GLU A 189     -11.699   5.507 -18.551  1.00  0.00      A    H
ATOM   2826  CB  GLU A 189     -10.647   4.749 -20.282  1.00  0.00      A    C
ATOM   2827  HB1 GLU A 189      -9.951   3.901 -20.458  1.00  0.00      A    H
ATOM   2828  HB2 GLU A 189     -11.579   4.593 -20.867  1.00  0.00      A    H
ATOM   2829  CG  GLU A 189     -10.010   6.137 -20.700  1.00  0.00      A    C
ATOM   2830  HG1 GLU A 189     -10.914   6.781 -20.748  1.00  0.00      A    H
ATOM   2831  HG2 GLU A 189      -9.364   6.570 -19.907  1.00  0.00      A    H
ATOM   2832  CD  GLU A 189      -9.504   6.265 -22.128  1.00  0.00      A    C
ATOM   2833  OE1 GLU A 189      -8.312   6.544 -22.331  1.00  0.00      A    O
ATOM   2834  OE2 GLU A 189     -10.339   6.266 -23.066  1.00  0.00      A    O
ATOM   2835  C   GLU A 189     -11.773   3.403 -18.464  1.00  0.00      A    C
ATOM   2836  O   GLU A 189     -11.496   2.351 -18.981  1.00  0.00      A    O
ATOM   2837  N   LYS A 190     -12.667   3.458 -17.482  1.00  0.00      A    N
ATOM   2838  HN  LYS A 190     -13.003   4.368 -17.251  1.00  0.00      A    H
ATOM   2839  CA  LYS A 190     -13.357   2.360 -16.803  1.00  0.00      A    C
ATOM   2840  HA  LYS A 190     -13.513   2.701 -15.790  1.00  0.00      A    H
ATOM   2841  CB  LYS A 190     -14.784   1.946 -17.335  1.00  0.00      A    C
ATOM   2842  HB1 LYS A 190     -14.540   1.522 -18.333  1.00  0.00      A    H
ATOM   2843  HB2 LYS A 190     -15.371   1.277 -16.670  1.00  0.00      A    H
ATOM   2844  CG  LYS A 190     -15.683   3.126 -17.643  1.00  0.00      A    C
ATOM   2845  HG1 LYS A 190     -15.808   3.744 -16.728  1.00  0.00      A    H
ATOM   2846  HG2 LYS A 190     -15.284   3.910 -18.322  1.00  0.00      A    H
ATOM   2847  CD  LYS A 190     -17.053   2.602 -18.247  1.00  0.00      A    C
ATOM   2848  HD1 LYS A 190     -16.741   1.972 -19.108  1.00  0.00      A    H
ATOM   2849  HD2 LYS A 190     -17.672   2.066 -17.497  1.00  0.00      A    H
ATOM   2850  CE  LYS A 190     -18.045   3.664 -18.815  1.00  0.00      A    C
ATOM   2851  HE1 LYS A 190     -17.410   4.199 -19.555  1.00  0.00      A    H
ATOM   2852  HE2 LYS A 190     -18.933   3.194 -19.288  1.00  0.00      A    H
ATOM   2853  NZ  LYS A 190     -18.521   4.585 -17.788  1.00  0.00      A    N
ATOM   2854  HZ1 LYS A 190     -17.757   5.066 -17.272  1.00  0.00      A    H
ATOM   2855  HZ2 LYS A 190     -19.068   5.356 -18.223  1.00  0.00      A    H
ATOM   2856  HZ3 LYS A 190     -18.939   3.963 -17.068  1.00  0.00      A    H
ATOM   2857  C   LYS A 190     -12.463   1.141 -16.494  1.00  0.00      A    C
ATOM   2858  O   LYS A 190     -12.841   0.032 -16.736  1.00  0.00      A    O
ATOM   2859  N   GLY A 191     -11.353   1.282 -15.840  1.00  0.00      A    N
ATOM   2860  HN  GLY A 191     -11.005   2.121 -15.430  1.00  0.00      A    H
ATOM   2861  CA  GLY A 191     -10.420   0.183 -15.586  1.00  0.00      A    C
ATOM   2862  HA1 GLY A 191     -10.059   0.328 -14.578  1.00  0.00      A    H
ATOM   2863  HA2 GLY A 191     -10.758  -0.835 -15.709  1.00  0.00      A    H
ATOM   2864  C   GLY A 191      -9.171   0.289 -16.420  1.00  0.00      A    C
ATOM   2865  O   GLY A 191      -8.123  -0.115 -15.992  1.00  0.00      A    O
ATOM   2866  N   TYR A 192      -9.292   0.779 -17.671  1.00  0.00      A    N
ATOM   2867  HN  TYR A 192     -10.136   1.255 -17.905  1.00  0.00      A    H
ATOM   2868  CA  TYR A 192      -8.197   0.681 -18.652  1.00  0.00      A    C
ATOM   2869  HA  TYR A 192      -7.698  -0.261 -18.485  1.00  0.00      A    H
ATOM   2870  CB  TYR A 192      -8.832   0.704 -20.065  1.00  0.00      A    C
ATOM   2871  HB1 TYR A 192      -9.584   1.520 -20.118  1.00  0.00      A    H
ATOM   2872  HB2 TYR A 192      -7.971   0.906 -20.737  1.00  0.00      A    H
ATOM   2873  CG  TYR A 192      -9.527  -0.509 -20.488  1.00  0.00      A    C
ATOM   2874  CD1 TYR A 192     -10.879  -0.596 -19.992  1.00  0.00      A    C
ATOM   2875  HD1 TYR A 192     -11.259   0.170 -19.332  1.00  0.00      A    H
ATOM   2876  CE1 TYR A 192     -11.614  -1.805 -20.247  1.00  0.00      A    C
ATOM   2877  HE1 TYR A 192     -12.593  -1.936 -19.809  1.00  0.00      A    H
ATOM   2878  CZ  TYR A 192     -10.993  -2.869 -20.981  1.00  0.00      A    C
ATOM   2879  OH  TYR A 192     -11.722  -4.046 -21.246  1.00  0.00      A    O
ATOM   2880  HH  TYR A 192     -12.634  -3.806 -21.066  1.00  0.00      A    H
ATOM   2881  CD2 TYR A 192      -9.018  -1.555 -21.161  1.00  0.00      A    C
ATOM   2882  HD2 TYR A 192      -7.981  -1.465 -21.447  1.00  0.00      A    H
ATOM   2883  CE2 TYR A 192      -9.653  -2.738 -21.411  1.00  0.00      A    C
ATOM   2884  HE2 TYR A 192      -9.110  -3.542 -21.886  1.00  0.00      A    H
ATOM   2885  C   TYR A 192      -7.241   1.905 -18.575  1.00  0.00      A    C
ATOM   2886  O   TYR A 192      -7.688   3.013 -18.685  1.00  0.00      A    O
ATOM   2887  N   MET A 193      -5.904   1.766 -18.382  1.00  0.00      A    N
ATOM   2888  HN  MET A 193      -5.600   0.868 -18.076  1.00  0.00      A    H
ATOM   2889  CA  MET A 193      -4.961   2.741 -18.275  1.00  0.00      A    C
ATOM   2890  HA  MET A 193      -5.546   3.648 -18.328  1.00  0.00      A    H
ATOM   2891  CB  MET A 193      -4.131   2.614 -16.931  1.00  0.00      A    C
ATOM   2892  HB1 MET A 193      -3.391   1.785 -16.900  1.00  0.00      A    H
ATOM   2893  HB2 MET A 193      -3.532   3.541 -16.803  1.00  0.00      A    H
ATOM   2894  CG  MET A 193      -4.979   2.539 -15.628  1.00  0.00      A    C
ATOM   2895  HG1 MET A 193      -4.644   3.349 -14.945  1.00  0.00      A    H
ATOM   2896  HG2 MET A 193      -6.068   2.643 -15.822  1.00  0.00      A    H
ATOM   2897  SD  MET A 193      -4.777   0.963 -14.704  1.00  0.00      A    S
ATOM   2898  CE  MET A 193      -3.083   1.153 -14.090  1.00  0.00      A    C
ATOM   2899  HE1 MET A 193      -2.911   0.777 -13.059  1.00  0.00      A    H
ATOM   2900  HE2 MET A 193      -2.397   0.637 -14.796  1.00  0.00      A    H
ATOM   2901  HE3 MET A 193      -2.775   2.215 -13.982  1.00  0.00      A    H
ATOM   2902  C   MET A 193      -4.023   2.757 -19.409  1.00  0.00      A    C
ATOM   2903  O   MET A 193      -3.947   1.672 -20.064  1.00  0.00      A    O
ATOM   2904  N   LYS A 194      -3.338   3.913 -19.782  1.00  0.00      A    N
ATOM   2905  HN  LYS A 194      -3.568   4.701 -19.216  1.00  0.00      A    H
ATOM   2906  CA  LYS A 194      -2.406   3.948 -20.899  1.00  0.00      A    C
ATOM   2907  HA  LYS A 194      -2.141   2.939 -21.178  1.00  0.00      A    H
ATOM   2908  CB  LYS A 194      -2.806   4.659 -22.207  1.00  0.00      A    C
ATOM   2909  HB1 LYS A 194      -3.132   5.612 -21.738  1.00  0.00      A    H
ATOM   2910  HB2 LYS A 194      -1.904   4.803 -22.840  1.00  0.00      A    H
ATOM   2911  CG  LYS A 194      -4.153   4.097 -22.819  1.00  0.00      A    C
ATOM   2912  HG1 LYS A 194      -3.822   3.072 -23.092  1.00  0.00      A    H
ATOM   2913  HG2 LYS A 194      -4.958   4.094 -22.054  1.00  0.00      A    H
ATOM   2914  CD  LYS A 194      -4.531   4.948 -24.022  1.00  0.00      A    C
ATOM   2915  HD1 LYS A 194      -4.697   6.030 -23.833  1.00  0.00      A    H
ATOM   2916  HD2 LYS A 194      -3.755   4.970 -24.817  1.00  0.00      A    H
ATOM   2917  CE  LYS A 194      -5.758   4.455 -24.805  1.00  0.00      A    C
ATOM   2918  HE1 LYS A 194      -5.670   4.937 -25.802  1.00  0.00      A    H
ATOM   2919  HE2 LYS A 194      -5.711   3.360 -24.986  1.00  0.00      A    H
ATOM   2920  NZ  LYS A 194      -7.057   4.809 -24.096  1.00  0.00      A    N
ATOM   2921  HZ1 LYS A 194      -7.874   4.940 -24.726  1.00  0.00      A    H
ATOM   2922  HZ2 LYS A 194      -7.277   4.152 -23.321  1.00  0.00      A    H
ATOM   2923  HZ3 LYS A 194      -7.035   5.713 -23.581  1.00  0.00      A    H
ATOM   2924  C   LYS A 194      -1.112   4.635 -20.430  1.00  0.00      A    C
ATOM   2925  O   LYS A 194      -1.200   5.702 -19.818  1.00  0.00      A    O
ATOM   2926  N   LEU A 195       0.001   3.966 -20.660  1.00  0.00      A    N
ATOM   2927  HN  LEU A 195      -0.138   3.069 -21.072  1.00  0.00      A    H
ATOM   2928  CA  LEU A 195       1.364   4.327 -20.255  1.00  0.00      A    C
ATOM   2929  HA  LEU A 195       1.365   5.280 -19.747  1.00  0.00      A    H
ATOM   2930  CB  LEU A 195       2.189   3.238 -19.496  1.00  0.00      A    C
ATOM   2931  HB1 LEU A 195       2.171   2.335 -20.144  1.00  0.00      A    H
ATOM   2932  HB2 LEU A 195       3.241   3.591 -19.444  1.00  0.00      A    H
ATOM   2933  CG  LEU A 195       1.728   3.032 -18.055  1.00  0.00      A    C
ATOM   2934  HG  LEU A 195       0.762   2.484 -18.018  1.00  0.00      A    H
ATOM   2935  CD1 LEU A 195       2.750   2.203 -17.341  1.00  0.00      A    C
ATOM   2936 HD11 LEU A 195       2.262   1.826 -16.416  1.00  0.00      A    H
ATOM   2937 HD12 LEU A 195       2.997   1.319 -17.966  1.00  0.00      A    H
ATOM   2938 HD13 LEU A 195       3.759   2.655 -17.234  1.00  0.00      A    H
ATOM   2939  CD2 LEU A 195       1.877   4.366 -17.252  1.00  0.00      A    C
ATOM   2940 HD21 LEU A 195       2.930   4.713 -17.335  1.00  0.00      A    H
ATOM   2941 HD22 LEU A 195       1.129   5.122 -17.571  1.00  0.00      A    H
ATOM   2942 HD23 LEU A 195       1.820   4.134 -16.168  1.00  0.00      A    H
ATOM   2943  C   LEU A 195       2.075   4.597 -21.619  1.00  0.00      A    C
ATOM   2944  O   LEU A 195       1.720   3.967 -22.628  1.00  0.00      A    O
ATOM   2945  N   GLN A 196       3.099   5.449 -21.617  1.00  0.00      A    N
ATOM   2946  HN  GLN A 196       3.268   6.037 -20.830  1.00  0.00      A    H
ATOM   2947  CA  GLN A 196       4.021   5.639 -22.693  1.00  0.00      A    C
ATOM   2948  HA  GLN A 196       3.475   5.746 -23.619  1.00  0.00      A    H
ATOM   2949  CB  GLN A 196       4.703   7.108 -22.591  1.00  0.00      A    C
ATOM   2950  HB1 GLN A 196       3.826   7.788 -22.633  1.00  0.00      A    H
ATOM   2951  HB2 GLN A 196       5.245   7.197 -21.625  1.00  0.00      A    H
ATOM   2952  CG  GLN A 196       5.509   7.611 -23.826  1.00  0.00      A    C
ATOM   2953  HG1 GLN A 196       6.416   6.981 -23.948  1.00  0.00      A    H
ATOM   2954  HG2 GLN A 196       5.008   7.714 -24.813  1.00  0.00      A    H
ATOM   2955  CD  GLN A 196       5.977   8.986 -23.550  1.00  0.00      A    C
ATOM   2956  OE1 GLN A 196       5.214   9.876 -23.090  1.00  0.00      A    O
ATOM   2957  NE2 GLN A 196       7.252   9.226 -23.847  1.00  0.00      A    N
ATOM   2958 HE21 GLN A 196       7.811   9.962 -23.465  1.00  0.00      A    H
ATOM   2959 HE22 GLN A 196       7.852   8.452 -24.050  1.00  0.00      A    H
ATOM   2960  C   GLN A 196       5.116   4.566 -22.750  1.00  0.00      A    C
ATOM   2961  O   GLN A 196       5.541   3.949 -21.774  1.00  0.00      A    O
ATOM   2962  N   ARG A 197       5.533   4.287 -23.991  1.00  0.00      A    N
ATOM   2963  HN  ARG A 197       5.012   4.648 -24.760  1.00  0.00      A    H
ATOM   2964  CA  ARG A 197       6.584   3.214 -24.093  1.00  0.00      A    C
ATOM   2965  HA  ARG A 197       6.358   2.369 -23.460  1.00  0.00      A    H
ATOM   2966  CB  ARG A 197       6.698   2.562 -25.471  1.00  0.00      A    C
ATOM   2967  HB1 ARG A 197       6.606   3.312 -26.285  1.00  0.00      A    H
ATOM   2968  HB2 ARG A 197       7.518   1.822 -25.592  1.00  0.00      A    H
ATOM   2969  CG  ARG A 197       5.485   1.536 -25.641  1.00  0.00      A    C
ATOM   2970  HG1 ARG A 197       5.734   0.850 -24.803  1.00  0.00      A    H
ATOM   2971  HG2 ARG A 197       4.559   2.136 -25.516  1.00  0.00      A    H
ATOM   2972  CD  ARG A 197       5.357   0.831 -26.980  1.00  0.00      A    C
ATOM   2973  HD1 ARG A 197       4.377   0.308 -26.954  1.00  0.00      A    H
ATOM   2974  HD2 ARG A 197       5.450   1.520 -27.846  1.00  0.00      A    H
ATOM   2975  NE  ARG A 197       6.559  -0.135 -27.123  1.00  0.00      A    N
ATOM   2976  HE  ARG A 197       7.285  -0.237 -26.443  1.00  0.00      A    H
ATOM   2977  CZ  ARG A 197       6.772  -0.793 -28.269  1.00  0.00      A    C
ATOM   2978  NH1 ARG A 197       6.096  -0.621 -29.378  1.00  0.00      A    N
ATOM   2979 HH11 ARG A 197       5.283  -0.048 -29.274  1.00  0.00      A    H
ATOM   2980 HH12 ARG A 197       6.313  -1.248 -30.127  1.00  0.00      A    H
ATOM   2981  NH2 ARG A 197       7.793  -1.699 -28.254  1.00  0.00      A    N
ATOM   2982 HH21 ARG A 197       8.390  -1.606 -27.457  1.00  0.00      A    H
ATOM   2983 HH22 ARG A 197       8.268  -1.996 -29.082  1.00  0.00      A    H
ATOM   2984  C   ARG A 197       8.002   3.707 -23.754  1.00  0.00      A    C
ATOM   2985  O   ARG A 197       8.118   4.823 -23.154  1.00  0.00      A    O
ATOM   2986  N   ASN A 198       9.093   2.874 -24.063  1.00  0.00      A    N
ATOM   2987  HN  ASN A 198       8.942   2.017 -24.549  1.00  0.00      A    H
ATOM   2988  CA  ASN A 198      10.505   3.358 -23.873  1.00  0.00      A    C
ATOM   2989  HA  ASN A 198      10.448   4.434 -23.797  1.00  0.00      A    H
ATOM   2990  CB  ASN A 198      11.185   2.690 -22.668  1.00  0.00      A    C
ATOM   2991  HB1 ASN A 198      11.240   1.586 -22.781  1.00  0.00      A    H
ATOM   2992  HB2 ASN A 198      12.209   3.096 -22.522  1.00  0.00      A    H
ATOM   2993  CG  ASN A 198      10.552   3.089 -21.362  1.00  0.00      A    C
ATOM   2994  OD1 ASN A 198       9.784   2.402 -20.688  1.00  0.00      A    O
ATOM   2995  ND2 ASN A 198      10.775   4.372 -20.917  1.00  0.00      A    N
ATOM   2996 HD21 ASN A 198      10.293   4.685 -20.098  1.00  0.00      A    H
ATOM   2997 HD22 ASN A 198      11.370   4.995 -21.425  1.00  0.00      A    H
ATOM   2998  C   ASN A 198      11.254   3.063 -25.177  1.00  0.00      A    C
ATOM   2999  O   ASN A 198      10.688   2.377 -25.997  1.00  0.00      A    O
ATOM   3000  N   ILE A 199      12.504   3.645 -25.414  1.00  0.00      A    N
ATOM   3001  HN  ILE A 199      12.835   4.323 -24.763  1.00  0.00      A    H
ATOM   3002  CA  ILE A 199      13.112   3.569 -26.715  1.00  0.00      A    C
ATOM   3003  HA  ILE A 199      12.346   3.374 -27.451  1.00  0.00      A    H
ATOM   3004  CB  ILE A 199      13.688   4.794 -27.334  1.00  0.00      A    C
ATOM   3005  HB  ILE A 199      14.634   5.153 -26.876  1.00  0.00      A    H
ATOM   3006  CG2 ILE A 199      13.849   4.533 -28.851  1.00  0.00      A    C
ATOM   3007 HG21 ILE A 199      12.912   4.372 -29.426  1.00  0.00      A    H
ATOM   3008 HG22 ILE A 199      14.296   5.337 -29.474  1.00  0.00      A    H
ATOM   3009 HG23 ILE A 199      14.590   3.732 -29.061  1.00  0.00      A    H
ATOM   3010  CG1 ILE A 199      12.620   5.935 -27.078  1.00  0.00      A    C
ATOM   3011 HG11 ILE A 199      11.678   5.555 -27.526  1.00  0.00      A    H
ATOM   3012 HG12 ILE A 199      12.366   6.069 -26.004  1.00  0.00      A    H
ATOM   3013  CD  ILE A 199      13.038   7.264 -27.836  1.00  0.00      A    C
ATOM   3014  HD1 ILE A 199      12.491   8.108 -27.364  1.00  0.00      A    H
ATOM   3015  HD2 ILE A 199      14.111   7.491 -27.659  1.00  0.00      A    H
ATOM   3016  HD3 ILE A 199      12.828   7.158 -28.922  1.00  0.00      A    H
ATOM   3017  C   ILE A 199      13.963   2.254 -26.812  1.00  0.00      A    C
ATOM   3018  O   ILE A 199      13.685   1.408 -27.665  1.00  0.00      A    O
ATOM   3019  N   LYS A 200      14.991   2.110 -25.998  1.00  0.00      A    N
ATOM   3020  HN  LYS A 200      15.175   2.739 -25.247  1.00  0.00      A    H
ATOM   3021  CA  LYS A 200      15.982   1.088 -26.250  1.00  0.00      A    C
ATOM   3022  HA  LYS A 200      15.572   0.089 -26.230  1.00  0.00      A    H
ATOM   3023  CB  LYS A 200      16.926   1.475 -27.350  1.00  0.00      A    C
ATOM   3024  HB1 LYS A 200      16.496   1.141 -28.319  1.00  0.00      A    H
ATOM   3025  HB2 LYS A 200      17.055   2.579 -27.352  1.00  0.00      A    H
ATOM   3026  CG  LYS A 200      18.288   0.814 -27.325  1.00  0.00      A    C
ATOM   3027  HG1 LYS A 200      18.920   1.114 -26.462  1.00  0.00      A    H
ATOM   3028  HG2 LYS A 200      18.187  -0.292 -27.278  1.00  0.00      A    H
ATOM   3029  CD  LYS A 200      19.190   1.307 -28.502  1.00  0.00      A    C
ATOM   3030  HD1 LYS A 200      18.674   0.810 -29.351  1.00  0.00      A    H
ATOM   3031  HD2 LYS A 200      19.166   2.418 -28.509  1.00  0.00      A    H
ATOM   3032  CE  LYS A 200      20.631   0.856 -28.439  1.00  0.00      A    C
ATOM   3033  HE1 LYS A 200      20.726  -0.150 -27.976  1.00  0.00      A    H
ATOM   3034  HE2 LYS A 200      20.991   0.688 -29.476  1.00  0.00      A    H
ATOM   3035  NZ  LYS A 200      21.521   1.847 -27.805  1.00  0.00      A    N
ATOM   3036  HZ1 LYS A 200      21.398   2.840 -28.088  1.00  0.00      A    H
ATOM   3037  HZ2 LYS A 200      21.344   1.913 -26.782  1.00  0.00      A    H
ATOM   3038  HZ3 LYS A 200      22.519   1.644 -28.012  1.00  0.00      A    H
ATOM   3039  C   LYS A 200      16.762   1.038 -24.905  1.00  0.00      A    C
ATOM   3040  O   LYS A 200      16.882  -0.011 -24.287  1.00  0.00      A    O
ATOM   3041  N   ASP A 201      17.427   2.142 -24.443  1.00  0.00      A    N
ATOM   3042  HN  ASP A 201      17.448   3.043 -24.868  1.00  0.00      A    H
ATOM   3043  CA  ASP A 201      18.302   2.019 -23.349  1.00  0.00      A    C
ATOM   3044  HA  ASP A 201      18.746   1.035 -23.406  1.00  0.00      A    H
ATOM   3045  CB  ASP A 201      19.338   3.131 -23.496  1.00  0.00      A    C
ATOM   3046  HB1 ASP A 201      18.745   4.068 -23.560  1.00  0.00      A    H
ATOM   3047  HB2 ASP A 201      19.951   3.181 -22.571  1.00  0.00      A    H
ATOM   3048  CG  ASP A 201      20.270   3.061 -24.655  1.00  0.00      A    C
ATOM   3049  OD1 ASP A 201      20.301   4.015 -25.483  1.00  0.00      A    O
ATOM   3050  OD2 ASP A 201      21.059   2.075 -24.848  1.00  0.00      A    O
ATOM   3051  C   ASP A 201      17.642   2.163 -22.019  1.00  0.00      A    C
ATOM   3052  O   ASP A 201      18.126   1.545 -21.062  1.00  0.00      A    O
ATOM   3053  N   ARG A 202      16.583   2.951 -21.862  1.00  0.00      A    N
ATOM   3054  HN  ARG A 202      16.286   3.524 -22.622  1.00  0.00      A    H
ATOM   3055  CA  ARG A 202      15.878   2.984 -20.552  1.00  0.00      A    C
ATOM   3056  HA  ARG A 202      16.620   3.217 -19.802  1.00  0.00      A    H
ATOM   3057  CB  ARG A 202      14.721   4.013 -20.507  1.00  0.00      A    C
ATOM   3058  HB1 ARG A 202      14.010   3.819 -21.339  1.00  0.00      A    H
ATOM   3059  HB2 ARG A 202      14.132   3.886 -19.574  1.00  0.00      A    H
ATOM   3060  CG  ARG A 202      15.126   5.513 -20.723  1.00  0.00      A    C
ATOM   3061  HG1 ARG A 202      15.622   5.566 -21.716  1.00  0.00      A    H
ATOM   3062  HG2 ARG A 202      14.161   6.056 -20.807  1.00  0.00      A    H
ATOM   3063  CD  ARG A 202      15.950   6.013 -19.542  1.00  0.00      A    C
ATOM   3064  HD1 ARG A 202      15.523   5.987 -18.517  1.00  0.00      A    H
ATOM   3065  HD2 ARG A 202      16.827   5.331 -19.502  1.00  0.00      A    H
ATOM   3066  NE  ARG A 202      16.450   7.430 -19.799  1.00  0.00      A    N
ATOM   3067  HE  ARG A 202      15.857   8.178 -19.499  1.00  0.00      A    H
ATOM   3068  CZ  ARG A 202      17.311   7.711 -20.833  1.00  0.00      A    C
ATOM   3069  NH1 ARG A 202      18.250   6.866 -21.252  1.00  0.00      A    N
ATOM   3070 HH11 ARG A 202      18.623   6.166 -20.643  1.00  0.00      A    H
ATOM   3071 HH12 ARG A 202      18.741   7.153 -22.075  1.00  0.00      A    H
ATOM   3072  NH2 ARG A 202      17.165   8.871 -21.463  1.00  0.00      A    N
ATOM   3073 HH21 ARG A 202      16.450   9.535 -21.247  1.00  0.00      A    H
ATOM   3074 HH22 ARG A 202      17.690   9.122 -22.276  1.00  0.00      A    H
ATOM   3075  C   ARG A 202      15.156   1.625 -20.217  1.00  0.00      A    C
ATOM   3076  O   ARG A 202      15.136   0.728 -21.046  1.00  0.00      A    O
ATOM   3077  N   LYS A 203      14.792   1.430 -18.900  1.00  0.00      A    N
ATOM   3078  HN  LYS A 203      14.594   2.216 -18.321  1.00  0.00      A    H
ATOM   3079  CA  LYS A 203      14.277   0.120 -18.435  1.00  0.00      A    C
ATOM   3080  HA  LYS A 203      14.970  -0.606 -18.834  1.00  0.00      A    H
ATOM   3081  CB  LYS A 203      14.278   0.052 -16.817  1.00  0.00      A    C
ATOM   3082  HB1 LYS A 203      13.484   0.760 -16.494  1.00  0.00      A    H
ATOM   3083  HB2 LYS A 203      13.951  -0.982 -16.578  1.00  0.00      A    H
ATOM   3084  CG  LYS A 203      15.608   0.323 -16.192  1.00  0.00      A    C
ATOM   3085  HG1 LYS A 203      16.364  -0.245 -16.775  1.00  0.00      A    H
ATOM   3086  HG2 LYS A 203      15.908   1.393 -16.200  1.00  0.00      A    H
ATOM   3087  CD  LYS A 203      15.585  -0.017 -14.627  1.00  0.00      A    C
ATOM   3088  HD1 LYS A 203      14.666   0.447 -14.208  1.00  0.00      A    H
ATOM   3089  HD2 LYS A 203      15.405  -1.113 -14.618  1.00  0.00      A    H
ATOM   3090  CE  LYS A 203      16.864   0.389 -13.966  1.00  0.00      A    C
ATOM   3091  HE1 LYS A 203      17.670  -0.016 -14.614  1.00  0.00      A    H
ATOM   3092  HE2 LYS A 203      16.853   1.499 -13.923  1.00  0.00      A    H
ATOM   3093  NZ  LYS A 203      16.931  -0.259 -12.605  1.00  0.00      A    N
ATOM   3094  HZ1 LYS A 203      17.883  -0.257 -12.188  1.00  0.00      A    H
ATOM   3095  HZ2 LYS A 203      16.233   0.184 -11.973  1.00  0.00      A    H
ATOM   3096  HZ3 LYS A 203      16.761  -1.274 -12.756  1.00  0.00      A    H
ATOM   3097  C   LYS A 203      12.907  -0.222 -18.976  1.00  0.00      A    C
ATOM   3098  O   LYS A 203      12.687  -0.903 -19.974  1.00  0.00      A    O
ATOM   3099  N   GLY A 204      11.935   0.268 -18.225  1.00  0.00      A    N
ATOM   3100  HN  GLY A 204      12.232   0.996 -17.612  1.00  0.00      A    H
ATOM   3101  CA  GLY A 204      10.596  -0.150 -18.300  1.00  0.00      A    C
ATOM   3102  HA1 GLY A 204      10.260   0.012 -19.313  1.00  0.00      A    H
ATOM   3103  HA2 GLY A 204      10.460  -1.159 -17.938  1.00  0.00      A    H
ATOM   3104  C   GLY A 204       9.736   0.677 -17.472  1.00  0.00      A    C
ATOM   3105  O   GLY A 204       9.686   0.469 -16.262  1.00  0.00      A    O
ATOM   3106  N   ARG A 205       8.972   1.647 -18.078  1.00  0.00      A    N
ATOM   3107  HN  ARG A 205       9.352   1.929 -18.956  1.00  0.00      A    H
ATOM   3108  CA  ARG A 205       8.245   2.718 -17.497  1.00  0.00      A    C
ATOM   3109  HA  ARG A 205       8.979   3.392 -17.081  1.00  0.00      A    H
ATOM   3110  CB  ARG A 205       7.479   3.560 -18.536  1.00  0.00      A    C
ATOM   3111  HB1 ARG A 205       8.232   3.762 -19.327  1.00  0.00      A    H
ATOM   3112  HB2 ARG A 205       6.630   2.991 -18.971  1.00  0.00      A    H
ATOM   3113  CG  ARG A 205       7.006   4.874 -17.962  1.00  0.00      A    C
ATOM   3114  HG1 ARG A 205       6.381   4.844 -17.044  1.00  0.00      A    H
ATOM   3115  HG2 ARG A 205       7.883   5.424 -17.559  1.00  0.00      A    H
ATOM   3116  CD  ARG A 205       6.259   5.753 -18.983  1.00  0.00      A    C
ATOM   3117  HD1 ARG A 205       5.301   5.234 -19.202  1.00  0.00      A    H
ATOM   3118  HD2 ARG A 205       6.071   6.731 -18.491  1.00  0.00      A    H
ATOM   3119  NE  ARG A 205       6.963   5.961 -20.276  1.00  0.00      A    N
ATOM   3120  HE  ARG A 205       7.073   5.215 -20.933  1.00  0.00      A    H
ATOM   3121  CZ  ARG A 205       7.848   6.999 -20.453  1.00  0.00      A    C
ATOM   3122  NH1 ARG A 205       7.974   8.060 -19.648  1.00  0.00      A    N
ATOM   3123 HH11 ARG A 205       7.277   8.303 -18.973  1.00  0.00      A    H
ATOM   3124 HH12 ARG A 205       8.415   8.847 -20.080  1.00  0.00      A    H
ATOM   3125  NH2 ARG A 205       8.703   6.872 -21.456  1.00  0.00      A    N
ATOM   3126 HH21 ARG A 205       8.687   6.042 -22.014  1.00  0.00      A    H
ATOM   3127 HH22 ARG A 205       9.603   7.305 -21.408  1.00  0.00      A    H
ATOM   3128  C   ARG A 205       7.196   2.439 -16.357  1.00  0.00      A    C
ATOM   3129  O   ARG A 205       6.362   1.549 -16.473  1.00  0.00      A    O
ATOM   3130  N   CYS A 206       7.313   3.162 -15.216  1.00  0.00      A    N
ATOM   3131  HN  CYS A 206       7.972   3.894 -15.056  1.00  0.00      A    H
ATOM   3132  CA  CYS A 206       6.582   2.813 -14.056  1.00  0.00      A    C
ATOM   3133  HA  CYS A 206       6.841   3.521 -13.284  1.00  0.00      A    H
ATOM   3134  CB  CYS A 206       5.089   3.105 -14.039  1.00  0.00      A    C
ATOM   3135  HB1 CYS A 206       4.468   2.408 -14.642  1.00  0.00      A    H
ATOM   3136  HB2 CYS A 206       4.705   3.020 -13.000  1.00  0.00      A    H
ATOM   3137  SG  CYS A 206       4.537   4.806 -14.541  1.00  0.00      A    S
ATOM   3138  C   CYS A 206       6.699   1.344 -13.531  1.00  0.00      A    C
ATOM   3139  O   CYS A 206       5.984   1.028 -12.544  1.00  0.00      A    O
ATOM   3140  N   GLY A 207       7.583   0.427 -14.057  1.00  0.00      A    N
ATOM   3141  HN  GLY A 207       8.197   0.768 -14.764  1.00  0.00      A    H
ATOM   3142  CA  GLY A 207       7.505  -0.994 -13.644  1.00  0.00      A    C
ATOM   3143  HA1 GLY A 207       8.539  -1.291 -13.540  1.00  0.00      A    H
ATOM   3144  HA2 GLY A 207       6.934  -1.063 -12.730  1.00  0.00      A    H
ATOM   3145  C   GLY A 207       6.979  -1.937 -14.648  1.00  0.00      A    C
ATOM   3146  O   GLY A 207       6.900  -3.106 -14.345  1.00  0.00      A    O
ATOM   3147  N   VAL A 208       6.555  -1.391 -15.834  1.00  0.00      A    N
ATOM   3148  HN  VAL A 208       6.597  -0.418 -16.047  1.00  0.00      A    H
ATOM   3149  CA  VAL A 208       5.893  -2.281 -16.822  1.00  0.00      A    C
ATOM   3150  HA  VAL A 208       5.268  -2.954 -16.253  1.00  0.00      A    H
ATOM   3151  CB  VAL A 208       5.096  -1.549 -17.914  1.00  0.00      A    C
ATOM   3152  HB  VAL A 208       4.333  -0.993 -17.329  1.00  0.00      A    H
ATOM   3153  CG1 VAL A 208       6.025  -0.668 -18.760  1.00  0.00      A    C
ATOM   3154 HG11 VAL A 208       6.796  -0.132 -18.166  1.00  0.00      A    H
ATOM   3155 HG12 VAL A 208       6.585  -1.256 -19.518  1.00  0.00      A    H
ATOM   3156 HG13 VAL A 208       5.454   0.024 -19.415  1.00  0.00      A    H
ATOM   3157  CG2 VAL A 208       4.307  -2.523 -18.770  1.00  0.00      A    C
ATOM   3158 HG21 VAL A 208       3.797  -3.251 -18.105  1.00  0.00      A    H
ATOM   3159 HG22 VAL A 208       3.539  -2.148 -19.480  1.00  0.00      A    H
ATOM   3160 HG23 VAL A 208       5.070  -3.032 -19.397  1.00  0.00      A    H
ATOM   3161  C   VAL A 208       6.936  -3.318 -17.527  1.00  0.00      A    C
ATOM   3162  O   VAL A 208       6.617  -4.468 -17.450  1.00  0.00      A    O
ATOM   3163  N   ALA A 209       8.145  -2.987 -17.925  1.00  0.00      A    N
ATOM   3164  HN  ALA A 209       8.580  -2.104 -17.767  1.00  0.00      A    H
ATOM   3165  CA  ALA A 209       9.034  -4.002 -18.418  1.00  0.00      A    C
ATOM   3166  HA  ALA A 209       8.458  -4.769 -18.914  1.00  0.00      A    H
ATOM   3167  CB  ALA A 209      10.045  -3.480 -19.470  1.00  0.00      A    C
ATOM   3168  HB1 ALA A 209      10.487  -4.235 -20.155  1.00  0.00      A    H
ATOM   3169  HB2 ALA A 209       9.685  -2.703 -20.178  1.00  0.00      A    H
ATOM   3170  HB3 ALA A 209      10.976  -3.032 -19.060  1.00  0.00      A    H
ATOM   3171  C   ALA A 209       9.879  -4.735 -17.400  1.00  0.00      A    C
ATOM   3172  O   ALA A 209      10.410  -5.792 -17.633  1.00  0.00      A    O
ATOM   3173  N   MET A 210       9.977  -4.185 -16.165  1.00  0.00      A    N
ATOM   3174  HN  MET A 210       9.335  -3.423 -16.122  1.00  0.00      A    H
ATOM   3175  CA  MET A 210      10.826  -4.532 -15.040  1.00  0.00      A    C
ATOM   3176  HA  MET A 210      11.836  -4.604 -15.413  1.00  0.00      A    H
ATOM   3177  CB  MET A 210      10.650  -3.540 -13.879  1.00  0.00      A    C
ATOM   3178  HB1 MET A 210       9.581  -3.423 -13.598  1.00  0.00      A    H
ATOM   3179  HB2 MET A 210      11.221  -3.956 -13.022  1.00  0.00      A    H
ATOM   3180  CG  MET A 210      11.242  -2.226 -14.185  1.00  0.00      A    C
ATOM   3181  HG1 MET A 210      12.282  -2.438 -14.515  1.00  0.00      A    H
ATOM   3182  HG2 MET A 210      10.788  -1.638 -15.011  1.00  0.00      A    H
ATOM   3183  SD  MET A 210      11.136  -1.198 -12.664  1.00  0.00      A    S
ATOM   3184  CE  MET A 210      12.287  -1.869 -11.474  1.00  0.00      A    C
ATOM   3185  HE1 MET A 210      11.642  -2.402 -10.743  1.00  0.00      A    H
ATOM   3186  HE2 MET A 210      13.006  -2.491 -12.050  1.00  0.00      A    H
ATOM   3187  HE3 MET A 210      12.806  -1.053 -10.927  1.00  0.00      A    H
ATOM   3188  C   MET A 210      10.576  -6.013 -14.601  1.00  0.00      A    C
ATOM   3189  O   MET A 210      11.425  -6.880 -14.820  1.00  0.00      A    O
ATOM   3190  N   ILE A 211       9.394  -6.178 -13.991  1.00  0.00      A    N
ATOM   3191  HN  ILE A 211       8.759  -5.438 -13.782  1.00  0.00      A    H
ATOM   3192  CA  ILE A 211       9.050  -7.526 -13.619  1.00  0.00      A    C
ATOM   3193  HA  ILE A 211       9.783  -8.269 -13.897  1.00  0.00      A    H
ATOM   3194  CB  ILE A 211       8.873  -7.699 -12.073  1.00  0.00      A    C
ATOM   3195  HB  ILE A 211       8.044  -7.080 -11.668  1.00  0.00      A    H
ATOM   3196  CG2 ILE A 211       8.432  -9.174 -11.725  1.00  0.00      A    C
ATOM   3197 HG21 ILE A 211       9.050 -10.025 -12.081  1.00  0.00      A    H
ATOM   3198 HG22 ILE A 211       8.271  -9.204 -10.626  1.00  0.00      A    H
ATOM   3199 HG23 ILE A 211       7.416  -9.389 -12.120  1.00  0.00      A    H
ATOM   3200  CG1 ILE A 211      10.200  -7.358 -11.344  1.00  0.00      A    C
ATOM   3201 HG11 ILE A 211      10.897  -8.199 -11.544  1.00  0.00      A    H
ATOM   3202 HG12 ILE A 211      10.604  -6.435 -11.811  1.00  0.00      A    H
ATOM   3203  CD  ILE A 211      10.192  -7.329  -9.795  1.00  0.00      A    C
ATOM   3204  HD1 ILE A 211       9.188  -6.950  -9.506  1.00  0.00      A    H
ATOM   3205  HD2 ILE A 211      10.247  -8.407  -9.532  1.00  0.00      A    H
ATOM   3206  HD3 ILE A 211      11.110  -6.824  -9.425  1.00  0.00      A    H
ATOM   3207  C   ILE A 211       7.792  -7.807 -14.360  1.00  0.00      A    C
ATOM   3208  O   ILE A 211       6.676  -7.398 -13.936  1.00  0.00      A    O
ATOM   3209  N   PRO A 212       7.838  -8.508 -15.427  1.00  0.00      A    N
ATOM   3210  CD  PRO A 212       8.901  -8.582 -16.442  1.00  0.00      A    C
ATOM   3211  HD1 PRO A 212       9.859  -8.816 -15.933  1.00  0.00      A    H
ATOM   3212  HD2 PRO A 212       9.009  -7.599 -16.950  1.00  0.00      A    H
ATOM   3213  CA  PRO A 212       6.550  -9.134 -15.897  1.00  0.00      A    C
ATOM   3214  HA  PRO A 212       5.663  -8.534 -15.758  1.00  0.00      A    H
ATOM   3215  CB  PRO A 212       6.802  -9.313 -17.373  1.00  0.00      A    C
ATOM   3216  HB1 PRO A 212       6.228 -10.080 -17.936  1.00  0.00      A    H
ATOM   3217  HB2 PRO A 212       6.668  -8.310 -17.833  1.00  0.00      A    H
ATOM   3218  CG  PRO A 212       8.332  -9.590 -17.478  1.00  0.00      A    C
ATOM   3219  HG1 PRO A 212       8.444 -10.645 -17.147  1.00  0.00      A    H
ATOM   3220  HG2 PRO A 212       8.772  -9.587 -18.498  1.00  0.00      A    H
ATOM   3221  C   PRO A 212       6.335 -10.490 -15.267  1.00  0.00      A    C
ATOM   3222  O   PRO A 212       7.227 -11.001 -14.634  1.00  0.00      A    O
ATOM   3223  N   ALA A 213       5.125 -11.053 -15.482  1.00  0.00      A    N
ATOM   3224  HN  ALA A 213       4.318 -10.685 -15.936  1.00  0.00      A    H
ATOM   3225  CA  ALA A 213       4.857 -12.408 -15.174  1.00  0.00      A    C
ATOM   3226  HA  ALA A 213       5.754 -12.942 -15.453  1.00  0.00      A    H
ATOM   3227  CB  ALA A 213       4.502 -12.683 -13.744  1.00  0.00      A    C
ATOM   3228  HB1 ALA A 213       4.071 -13.670 -13.469  1.00  0.00      A    H
ATOM   3229  HB2 ALA A 213       5.390 -12.359 -13.159  1.00  0.00      A    H
ATOM   3230  HB3 ALA A 213       3.708 -11.953 -13.480  1.00  0.00      A    H
ATOM   3231  C   ALA A 213       3.801 -12.872 -16.133  1.00  0.00      A    C
ATOM   3232  O   ALA A 213       3.051 -12.125 -16.733  1.00  0.00      A    O
ATOM   3233  N   TYR A 214       3.810 -14.201 -16.371  1.00  0.00      A    N
ATOM   3234  HN  TYR A 214       4.327 -14.862 -15.833  1.00  0.00      A    H
ATOM   3235  CA  TYR A 214       3.291 -14.720 -17.629  1.00  0.00      A    C
ATOM   3236  HA  TYR A 214       2.442 -14.156 -17.984  1.00  0.00      A    H
ATOM   3237  CB  TYR A 214       4.351 -14.651 -18.767  1.00  0.00      A    C
ATOM   3238  HB1 TYR A 214       4.991 -13.750 -18.652  1.00  0.00      A    H
ATOM   3239  HB2 TYR A 214       5.154 -15.406 -18.625  1.00  0.00      A    H
ATOM   3240  CG  TYR A 214       3.795 -14.708 -20.143  1.00  0.00      A    C
ATOM   3241  CD1 TYR A 214       4.238 -15.697 -21.059  1.00  0.00      A    C
ATOM   3242  HD1 TYR A 214       4.836 -16.527 -20.714  1.00  0.00      A    H
ATOM   3243  CE1 TYR A 214       3.968 -15.591 -22.429  1.00  0.00      A    C
ATOM   3244  HE1 TYR A 214       4.337 -16.365 -23.085  1.00  0.00      A    H
ATOM   3245  CZ  TYR A 214       3.310 -14.489 -22.950  1.00  0.00      A    C
ATOM   3246  OH  TYR A 214       3.061 -14.372 -24.314  1.00  0.00      A    O
ATOM   3247  HH  TYR A 214       2.540 -13.587 -24.496  1.00  0.00      A    H
ATOM   3248  CD2 TYR A 214       3.058 -13.618 -20.751  1.00  0.00      A    C
ATOM   3249  HD2 TYR A 214       2.637 -12.833 -20.140  1.00  0.00      A    H
ATOM   3250  CE2 TYR A 214       2.749 -13.583 -22.118  1.00  0.00      A    C
ATOM   3251  HE2 TYR A 214       2.152 -12.766 -22.496  1.00  0.00      A    H
ATOM   3252  C   TYR A 214       2.907 -16.225 -17.541  1.00  0.00      A    C
ATOM   3253  O   TYR A 214       3.799 -17.062 -17.480  1.00  0.00      A    O
ATOM   3254  N   PRO A 215       1.657 -16.675 -17.536  1.00  0.00      A    N
ATOM   3255  CD  PRO A 215       0.464 -15.818 -17.349  1.00  0.00      A    C
ATOM   3256  HD1 PRO A 215       0.297 -15.064 -18.147  1.00  0.00      A    H
ATOM   3257  HD2 PRO A 215       0.504 -15.183 -16.439  1.00  0.00      A    H
ATOM   3258  CA  PRO A 215       1.324 -18.059 -17.439  1.00  0.00      A    C
ATOM   3259  HA  PRO A 215       2.010 -18.540 -16.758  1.00  0.00      A    H
ATOM   3260  CB  PRO A 215      -0.130 -18.082 -16.894  1.00  0.00      A    C
ATOM   3261  HB1 PRO A 215      -0.687 -19.038 -17.001  1.00  0.00      A    H
ATOM   3262  HB2 PRO A 215       0.040 -18.140 -15.797  1.00  0.00      A    H
ATOM   3263  CG  PRO A 215      -0.738 -16.750 -17.367  1.00  0.00      A    C
ATOM   3264  HG1 PRO A 215      -1.131 -16.847 -18.402  1.00  0.00      A    H
ATOM   3265  HG2 PRO A 215      -1.520 -16.429 -16.647  1.00  0.00      A    H
ATOM   3266  C   PRO A 215       1.323 -18.725 -18.815  1.00  0.00      A    C
ATOM   3267  O   PRO A 215       1.031 -18.080 -19.810  1.00  0.00      A    O
ATOM   3268  N   THR A 216       1.723 -19.989 -18.815  1.00  0.00      A    N
ATOM   3269  HN  THR A 216       2.195 -20.299 -17.993  1.00  0.00      A    H
ATOM   3270  CA  THR A 216       1.901 -20.784 -20.008  1.00  0.00      A    C
ATOM   3271  HA  THR A 216       1.416 -20.225 -20.795  1.00  0.00      A    H
ATOM   3272  CB  THR A 216       3.365 -21.071 -20.395  1.00  0.00      A    C
ATOM   3273  HB  THR A 216       3.415 -21.826 -21.208  1.00  0.00      A    H
ATOM   3274  OG1 THR A 216       4.145 -21.483 -19.302  1.00  0.00      A    O
ATOM   3275  HG1 THR A 216       4.982 -21.807 -19.642  1.00  0.00      A    H
ATOM   3276  CG2 THR A 216       3.928 -19.776 -20.996  1.00  0.00      A    C
ATOM   3277 HG21 THR A 216       3.160 -19.356 -21.680  1.00  0.00      A    H
ATOM   3278 HG22 THR A 216       4.126 -19.076 -20.156  1.00  0.00      A    H
ATOM   3279 HG23 THR A 216       4.822 -20.133 -21.550  1.00  0.00      A    H
ATOM   3280  C   THR A 216       1.172 -22.122 -19.877  1.00  0.00      A    C
ATOM   3281  O   THR A 216       1.333 -22.941 -18.979  1.00  0.00      A    O
ATOM   3282  N   LYS A 217       0.215 -22.375 -20.827  1.00  0.00      A    N
ATOM   3283  HN  LYS A 217       0.133 -21.718 -21.573  1.00  0.00      A    H
ATOM   3284  CA  LYS A 217      -0.292 -23.648 -21.212  1.00  0.00      A    C
ATOM   3285  HA  LYS A 217      -0.324 -24.350 -20.393  1.00  0.00      A    H
ATOM   3286  CB  LYS A 217      -1.622 -23.387 -21.868  1.00  0.00      A    C
ATOM   3287  HB1 LYS A 217      -2.164 -22.613 -21.283  1.00  0.00      A    H
ATOM   3288  HB2 LYS A 217      -1.450 -22.872 -22.837  1.00  0.00      A    H
ATOM   3289  CG  LYS A 217      -2.307 -24.659 -22.044  1.00  0.00      A    C
ATOM   3290  HG1 LYS A 217      -1.855 -25.238 -22.878  1.00  0.00      A    H
ATOM   3291  HG2 LYS A 217      -2.367 -25.176 -21.063  1.00  0.00      A    H
ATOM   3292  CD  LYS A 217      -3.810 -24.370 -22.365  1.00  0.00      A    C
ATOM   3293  HD1 LYS A 217      -4.266 -23.822 -21.513  1.00  0.00      A    H
ATOM   3294  HD2 LYS A 217      -3.887 -23.691 -23.241  1.00  0.00      A    H
ATOM   3295  CE  LYS A 217      -4.643 -25.641 -22.699  1.00  0.00      A    C
ATOM   3296  HE1 LYS A 217      -5.697 -25.434 -22.981  1.00  0.00      A    H
ATOM   3297  HE2 LYS A 217      -4.201 -26.263 -23.506  1.00  0.00      A    H
ATOM   3298  NZ  LYS A 217      -4.732 -26.562 -21.558  1.00  0.00      A    N
ATOM   3299  HZ1 LYS A 217      -4.864 -25.958 -20.722  1.00  0.00      A    H
ATOM   3300  HZ2 LYS A 217      -5.497 -27.264 -21.629  1.00  0.00      A    H
ATOM   3301  HZ3 LYS A 217      -3.806 -26.981 -21.339  1.00  0.00      A    H
ATOM   3302  C   LYS A 217       0.781 -24.245 -22.101  1.00  0.00      A    C
ATOM   3303  OT1 LYS A 217       1.011 -23.699 -23.221  1.00  0.00      A    O
ATOM   3304  OT2 LYS A 217       1.386 -25.263 -21.744  1.00  0.00      A    O
END
