# Supplementary material for: Sequence comparison, molecular modeling, and network analysis predict structural diversity in cysteine proteases from the Cape sundew, Drosera capensis
Source: Comput Struct Biotechnol J. 2016 Jun 14;14:271–82. doi: 10.1016/j.csbj.2016.05.003 (PMC4949590; doi:10.1016/j.csbj.2016.05.003)
Supplement: Supplementary file 4 [file mmc4.zip › Rosetta_mature/DCAP_7627_mature_m1.pdb]

CRYST1   71.536   56.908   60.665  90.00  90.00  90.00 P 1           1
ATOM      1  N   VAL A   1     -35.255  11.591  39.545  1.00  0.00      A    N
ATOM      2  HT1 VAL A   1     -36.146  11.134  39.828  1.00  0.00      A    H
ATOM      3  HT2 VAL A   1     -34.944  12.053  40.423  1.00  0.00      A    H
ATOM      4  HT3 VAL A   1     -34.554  10.858  39.317  1.00  0.00      A    H
ATOM      5  CA  VAL A   1     -35.565  12.600  38.519  1.00  0.00      A    C
ATOM      6  HA  VAL A   1     -36.595  12.845  38.731  1.00  0.00      A    H
ATOM      7  CB  VAL A   1     -34.847  13.943  38.909  1.00  0.00      A    C
ATOM      8  HB  VAL A   1     -33.898  13.776  39.462  1.00  0.00      A    H
ATOM      9  CG1 VAL A   1     -34.488  14.892  37.701  1.00  0.00      A    C
ATOM     10 HG11 VAL A   1     -35.390  15.011  37.063  1.00  0.00      A    H
ATOM     11 HG12 VAL A   1     -34.222  15.910  38.058  1.00  0.00      A    H
ATOM     12 HG13 VAL A   1     -33.657  14.443  37.116  1.00  0.00      A    H
ATOM     13  CG2 VAL A   1     -35.807  14.733  39.844  1.00  0.00      A    C
ATOM     14 HG21 VAL A   1     -36.238  14.072  40.627  1.00  0.00      A    H
ATOM     15 HG22 VAL A   1     -35.166  15.436  40.419  1.00  0.00      A    H
ATOM     16 HG23 VAL A   1     -36.554  15.150  39.137  1.00  0.00      A    H
ATOM     17  C   VAL A   1     -35.507  12.243  37.085  1.00  0.00      A    C
ATOM     18  O   VAL A   1     -34.569  11.596  36.633  1.00  0.00      A    O
ATOM     19  N   LEU A   2     -36.510  12.703  36.335  1.00  0.00      A    N
ATOM     20  HN  LEU A   2     -37.133  13.391  36.700  1.00  0.00      A    H
ATOM     21  CA  LEU A   2     -36.618  12.297  34.948  1.00  0.00      A    C
ATOM     22  HA  LEU A   2     -36.390  11.242  34.894  1.00  0.00      A    H
ATOM     23  CB  LEU A   2     -38.043  12.552  34.470  1.00  0.00      A    C
ATOM     24  HB1 LEU A   2     -38.067  13.641  34.689  1.00  0.00      A    H
ATOM     25  HB2 LEU A   2     -38.144  12.546  33.364  1.00  0.00      A    H
ATOM     26  CG  LEU A   2     -39.037  11.615  35.196  1.00  0.00      A    C
ATOM     27  HG  LEU A   2     -38.990  11.737  36.300  1.00  0.00      A    H
ATOM     28  CD1 LEU A   2     -40.489  12.095  34.800  1.00  0.00      A    C
ATOM     29 HD11 LEU A   2     -40.526  12.036  33.691  1.00  0.00      A    H
ATOM     30 HD12 LEU A   2     -41.252  11.415  35.234  1.00  0.00      A    H
ATOM     31 HD13 LEU A   2     -40.681  13.120  35.184  1.00  0.00      A    H
ATOM     32  CD2 LEU A   2     -38.880  10.105  34.718  1.00  0.00      A    C
ATOM     33 HD21 LEU A   2     -37.810   9.807  34.695  1.00  0.00      A    H
ATOM     34 HD22 LEU A   2     -39.417   9.382  35.369  1.00  0.00      A    H
ATOM     35 HD23 LEU A   2     -39.277  10.093  33.680  1.00  0.00      A    H
ATOM     36  C   LEU A   2     -35.625  13.029  34.066  1.00  0.00      A    C
ATOM     37  O   LEU A   2     -35.055  14.017  34.520  1.00  0.00      A    O
ATOM     38  N   ASP A   3     -35.301  12.540  32.838  1.00  0.00      A    N
ATOM     39  HN  ASP A   3     -35.795  11.736  32.514  1.00  0.00      A    H
ATOM     40  CA  ASP A   3     -34.180  13.098  32.071  1.00  0.00      A    C
ATOM     41  HA  ASP A   3     -33.628  13.837  32.632  1.00  0.00      A    H
ATOM     42  CB  ASP A   3     -33.309  11.959  31.497  1.00  0.00      A    C
ATOM     43  HB1 ASP A   3     -33.855  11.051  31.163  1.00  0.00      A    H
ATOM     44  HB2 ASP A   3     -32.828  12.367  30.582  1.00  0.00      A    H
ATOM     45  CG  ASP A   3     -32.172  11.621  32.395  1.00  0.00      A    C
ATOM     46  OD1 ASP A   3     -31.575  10.531  32.166  1.00  0.00      A    O
ATOM     47  OD2 ASP A   3     -31.862  12.408  33.370  1.00  0.00      A    O
ATOM     48  C   ASP A   3     -34.831  13.960  30.974  1.00  0.00      A    C
ATOM     49  O   ASP A   3     -34.965  15.142  31.133  1.00  0.00      A    O
ATOM     50  N   SER A   4     -35.307  13.212  29.860  1.00  0.00      A    N
ATOM     51  HN  SER A   4     -35.206  12.242  29.654  1.00  0.00      A    H
ATOM     52  CA  SER A   4     -36.155  13.821  28.795  1.00  0.00      A    C
ATOM     53  HA  SER A   4     -35.880  14.865  28.771  1.00  0.00      A    H
ATOM     54  CB  SER A   4     -36.109  13.074  27.457  1.00  0.00      A    C
ATOM     55  HB1 SER A   4     -36.497  12.033  27.444  1.00  0.00      A    H
ATOM     56  HB2 SER A   4     -36.850  13.529  26.765  1.00  0.00      A    H
ATOM     57  OG  SER A   4     -34.822  13.239  26.808  1.00  0.00      A    O
ATOM     58  HG1 SER A   4     -34.758  12.388  26.368  1.00  0.00      A    H
ATOM     59  C   SER A   4     -37.626  13.878  29.228  1.00  0.00      A    C
ATOM     60  O   SER A   4     -38.312  12.906  29.058  1.00  0.00      A    O
ATOM     61  N   ILE A   5     -38.163  15.068  29.641  1.00  0.00      A    N
ATOM     62  HN  ILE A   5     -37.591  15.879  29.727  1.00  0.00      A    H
ATOM     63  CA  ILE A   5     -39.618  15.339  29.808  1.00  0.00      A    C
ATOM     64  HA  ILE A   5     -40.160  14.408  29.878  1.00  0.00      A    H
ATOM     65  CB  ILE A   5     -39.860  16.197  31.088  1.00  0.00      A    C
ATOM     66  HB  ILE A   5     -39.212  17.097  31.156  1.00  0.00      A    H
ATOM     67  CG2 ILE A   5     -41.309  16.677  31.169  1.00  0.00      A    C
ATOM     68 HG21 ILE A   5     -41.634  17.200  30.244  1.00  0.00      A    H
ATOM     69 HG22 ILE A   5     -41.877  15.732  31.303  1.00  0.00      A    H
ATOM     70 HG23 ILE A   5     -41.499  17.347  32.035  1.00  0.00      A    H
ATOM     71  CG1 ILE A   5     -39.497  15.300  32.278  1.00  0.00      A    C
ATOM     72 HG11 ILE A   5     -40.212  14.451  32.305  1.00  0.00      A    H
ATOM     73 HG12 ILE A   5     -38.521  14.797  32.107  1.00  0.00      A    H
ATOM     74  CD  ILE A   5     -39.498  15.947  33.656  1.00  0.00      A    C
ATOM     75  HD1 ILE A   5     -38.914  16.892  33.643  1.00  0.00      A    H
ATOM     76  HD2 ILE A   5     -40.503  16.214  34.046  1.00  0.00      A    H
ATOM     77  HD3 ILE A   5     -38.999  15.431  34.504  1.00  0.00      A    H
ATOM     78  C   ILE A   5     -40.206  15.934  28.616  1.00  0.00      A    C
ATOM     79  O   ILE A   5     -39.861  17.048  28.313  1.00  0.00      A    O
ATOM     80  N   ASP A   6     -41.188  15.245  27.949  1.00  0.00      A    N
ATOM     81  HN  ASP A   6     -41.364  14.284  28.147  1.00  0.00      A    H
ATOM     82  CA  ASP A   6     -41.798  15.734  26.739  1.00  0.00      A    C
ATOM     83  HA  ASP A   6     -41.552  16.784  26.685  1.00  0.00      A    H
ATOM     84  CB  ASP A   6     -41.176  14.838  25.676  1.00  0.00      A    C
ATOM     85  HB1 ASP A   6     -40.072  14.749  25.771  1.00  0.00      A    H
ATOM     86  HB2 ASP A   6     -41.560  13.806  25.825  1.00  0.00      A    H
ATOM     87  CG  ASP A   6     -41.603  15.349  24.299  1.00  0.00      A    C
ATOM     88  OD1 ASP A   6     -42.433  16.245  24.064  1.00  0.00      A    O
ATOM     89  OD2 ASP A   6     -40.867  14.898  23.393  1.00  0.00      A    O
ATOM     90  C   ASP A   6     -43.342  15.562  26.785  1.00  0.00      A    C
ATOM     91  O   ASP A   6     -43.807  14.426  26.696  1.00  0.00      A    O
ATOM     92  N   TRP A   7     -44.087  16.676  26.792  1.00  0.00      A    N
ATOM     93  HN  TRP A   7     -43.645  17.550  26.977  1.00  0.00      A    H
ATOM     94  CA  TRP A   7     -45.531  16.639  26.849  1.00  0.00      A    C
ATOM     95  HA  TRP A   7     -45.813  15.875  27.559  1.00  0.00      A    H
ATOM     96  CB  TRP A   7     -45.919  17.976  27.384  1.00  0.00      A    C
ATOM     97  HB1 TRP A   7     -45.328  18.836  27.000  1.00  0.00      A    H
ATOM     98  HB2 TRP A   7     -46.987  18.237  27.228  1.00  0.00      A    H
ATOM     99  CG  TRP A   7     -45.860  17.939  28.926  1.00  0.00      A    C
ATOM    100  CD1 TRP A   7     -45.014  18.625  29.786  1.00  0.00      A    C
ATOM    101  HD1 TRP A   7     -44.241  19.312  29.475  1.00  0.00      A    H
ATOM    102  NE1 TRP A   7     -45.472  18.552  31.073  1.00  0.00      A    N
ATOM    103  HE1 TRP A   7     -45.021  18.911  31.860  1.00  0.00      A    H
ATOM    104  CE2 TRP A   7     -46.678  17.901  31.019  1.00  0.00      A    C
ATOM    105  CD2 TRP A   7     -46.944  17.495  29.706  1.00  0.00      A    C
ATOM    106  CE3 TRP A   7     -48.170  16.797  29.346  1.00  0.00      A    C
ATOM    107  HE3 TRP A   7     -48.326  16.456  28.333  1.00  0.00      A    H
ATOM    108  CZ3 TRP A   7     -49.100  16.615  30.351  1.00  0.00      A    C
ATOM    109  HZ3 TRP A   7     -50.088  16.205  30.207  1.00  0.00      A    H
ATOM    110  CZ2 TRP A   7     -47.642  17.720  32.012  1.00  0.00      A    C
ATOM    111  HZ2 TRP A   7     -47.524  17.991  33.051  1.00  0.00      A    H
ATOM    112  CH2 TRP A   7     -48.909  17.143  31.621  1.00  0.00      A    C
ATOM    113  HH2 TRP A   7     -49.620  16.846  32.377  1.00  0.00      A    H
ATOM    114  C   TRP A   7     -46.240  16.274  25.547  1.00  0.00      A    C
ATOM    115  O   TRP A   7     -47.457  15.977  25.614  1.00  0.00      A    O
ATOM    116  N   ARG A   8     -45.466  16.204  24.410  1.00  0.00      A    N
ATOM    117  HN  ARG A   8     -44.586  16.649  24.266  1.00  0.00      A    H
ATOM    118  CA  ARG A   8     -45.984  15.591  23.138  1.00  0.00      A    C
ATOM    119  HA  ARG A   8     -46.913  16.085  22.894  1.00  0.00      A    H
ATOM    120  CB  ARG A   8     -44.928  15.642  22.071  1.00  0.00      A    C
ATOM    121  HB1 ARG A   8     -43.974  15.169  22.392  1.00  0.00      A    H
ATOM    122  HB2 ARG A   8     -45.228  15.138  21.128  1.00  0.00      A    H
ATOM    123  CG  ARG A   8     -44.754  17.074  21.600  1.00  0.00      A    C
ATOM    124  HG1 ARG A   8     -45.628  17.270  20.942  1.00  0.00      A    H
ATOM    125  HG2 ARG A   8     -44.727  17.860  22.384  1.00  0.00      A    H
ATOM    126  CD  ARG A   8     -43.529  17.231  20.670  1.00  0.00      A    C
ATOM    127  HD1 ARG A   8     -43.460  16.437  19.895  1.00  0.00      A    H
ATOM    128  HD2 ARG A   8     -43.530  18.200  20.127  1.00  0.00      A    H
ATOM    129  NE  ARG A   8     -42.261  17.085  21.462  1.00  0.00      A    N
ATOM    130  HE  ARG A   8     -42.275  16.697  22.383  1.00  0.00      A    H
ATOM    131  CZ  ARG A   8     -41.045  17.361  20.988  1.00  0.00      A    C
ATOM    132  NH1 ARG A   8     -40.825  17.795  19.770  1.00  0.00      A    N
ATOM    133 HH11 ARG A   8     -41.526  17.629  19.075  1.00  0.00      A    H
ATOM    134 HH12 ARG A   8     -39.863  17.848  19.503  1.00  0.00      A    H
ATOM    135  NH2 ARG A   8     -40.050  17.069  21.835  1.00  0.00      A    N
ATOM    136 HH21 ARG A   8     -40.213  16.392  22.553  1.00  0.00      A    H
ATOM    137 HH22 ARG A   8     -39.175  16.970  21.361  1.00  0.00      A    H
ATOM    138  C   ARG A   8     -46.311  14.097  23.324  1.00  0.00      A    C
ATOM    139  O   ARG A   8     -47.222  13.602  22.701  1.00  0.00      A    O
ATOM    140  N   GLU A   9     -45.530  13.279  24.042  1.00  0.00      A    N
ATOM    141  HN  GLU A   9     -44.708  13.598  24.508  1.00  0.00      A    H
ATOM    142  CA  GLU A   9     -45.744  11.868  24.202  1.00  0.00      A    C
ATOM    143  HA  GLU A   9     -46.276  11.422  23.374  1.00  0.00      A    H
ATOM    144  CB  GLU A   9     -44.460  11.155  24.636  1.00  0.00      A    C
ATOM    145  HB1 GLU A   9     -44.071  11.618  25.569  1.00  0.00      A    H
ATOM    146  HB2 GLU A   9     -44.549  10.057  24.780  1.00  0.00      A    H
ATOM    147  CG  GLU A   9     -43.290  11.430  23.596  1.00  0.00      A    C
ATOM    148  HG1 GLU A   9     -43.854  11.164  22.677  1.00  0.00      A    H
ATOM    149  HG2 GLU A   9     -42.878  12.462  23.609  1.00  0.00      A    H
ATOM    150  CD  GLU A   9     -42.083  10.550  23.714  1.00  0.00      A    C
ATOM    151  OE1 GLU A   9     -40.973  10.987  23.223  1.00  0.00      A    O
ATOM    152  OE2 GLU A   9     -42.084   9.390  24.250  1.00  0.00      A    O
ATOM    153  C   GLU A   9     -46.724  11.599  25.328  1.00  0.00      A    C
ATOM    154  O   GLU A   9     -47.548  10.704  25.285  1.00  0.00      A    O
ATOM    155  N   LYS A  10     -46.661  12.446  26.441  1.00  0.00      A    N
ATOM    156  HN  LYS A  10     -45.972  13.164  26.375  1.00  0.00      A    H
ATOM    157  CA  LYS A  10     -47.428  12.253  27.670  1.00  0.00      A    C
ATOM    158  HA  LYS A  10     -47.165  11.270  28.031  1.00  0.00      A    H
ATOM    159  CB  LYS A  10     -47.018  13.379  28.642  1.00  0.00      A    C
ATOM    160  HB1 LYS A  10     -46.856  14.298  28.038  1.00  0.00      A    H
ATOM    161  HB2 LYS A  10     -47.761  13.645  29.425  1.00  0.00      A    H
ATOM    162  CG  LYS A  10     -45.753  13.015  29.406  1.00  0.00      A    C
ATOM    163  HG1 LYS A  10     -45.841  12.048  29.947  1.00  0.00      A    H
ATOM    164  HG2 LYS A  10     -44.956  12.901  28.641  1.00  0.00      A    H
ATOM    165  CD  LYS A  10     -45.172  14.184  30.241  1.00  0.00      A    C
ATOM    166  HD1 LYS A  10     -44.123  13.978  30.542  1.00  0.00      A    H
ATOM    167  HD2 LYS A  10     -45.086  15.086  29.599  1.00  0.00      A    H
ATOM    168  CE  LYS A  10     -45.999  14.736  31.424  1.00  0.00      A    C
ATOM    169  HE1 LYS A  10     -45.586  15.619  31.957  1.00  0.00      A    H
ATOM    170  HE2 LYS A  10     -47.027  14.959  31.067  1.00  0.00      A    H
ATOM    171  NZ  LYS A  10     -46.155  13.704  32.487  1.00  0.00      A    N
ATOM    172  HZ1 LYS A  10     -47.118  13.328  32.366  1.00  0.00      A    H
ATOM    173  HZ2 LYS A  10     -45.457  12.934  32.509  1.00  0.00      A    H
ATOM    174  HZ3 LYS A  10     -46.128  14.215  33.392  1.00  0.00      A    H
ATOM    175  C   LYS A  10     -48.971  12.240  27.485  1.00  0.00      A    C
ATOM    176  O   LYS A  10     -49.735  11.293  27.712  1.00  0.00      A    O
ATOM    177  N   GLY A  11     -49.432  13.357  27.000  1.00  0.00      A    N
ATOM    178  HN  GLY A  11     -48.827  14.032  26.585  1.00  0.00      A    H
ATOM    179  CA  GLY A  11     -50.841  13.532  26.758  1.00  0.00      A    C
ATOM    180  HA1 GLY A  11     -51.117  13.107  25.805  1.00  0.00      A    H
ATOM    181  HA2 GLY A  11     -51.255  12.976  27.586  1.00  0.00      A    H
ATOM    182  C   GLY A  11     -51.347  14.966  27.029  1.00  0.00      A    C
ATOM    183  O   GLY A  11     -51.827  15.211  28.157  1.00  0.00      A    O
ATOM    184  N   ALA A  12     -51.289  15.874  26.034  1.00  0.00      A    N
ATOM    185  HN  ALA A  12     -50.809  15.505  25.243  1.00  0.00      A    H
ATOM    186  CA  ALA A  12     -51.637  17.249  26.159  1.00  0.00      A    C
ATOM    187  HA  ALA A  12     -52.667  17.394  26.450  1.00  0.00      A    H
ATOM    188  CB  ALA A  12     -50.693  17.926  27.083  1.00  0.00      A    C
ATOM    189  HB1 ALA A  12     -50.838  17.519  28.106  1.00  0.00      A    H
ATOM    190  HB2 ALA A  12     -49.615  17.990  26.821  1.00  0.00      A    H
ATOM    191  HB3 ALA A  12     -51.036  18.979  27.172  1.00  0.00      A    H
ATOM    192  C   ALA A  12     -51.429  17.948  24.809  1.00  0.00      A    C
ATOM    193  O   ALA A  12     -52.229  18.836  24.396  1.00  0.00      A    O
ATOM    194  N   VAL A  13     -50.314  17.729  24.136  1.00  0.00      A    N
ATOM    195  HN  VAL A  13     -49.631  17.048  24.389  1.00  0.00      A    H
ATOM    196  CA  VAL A  13     -49.884  18.586  22.999  1.00  0.00      A    C
ATOM    197  HA  VAL A  13     -50.363  19.510  23.288  1.00  0.00      A    H
ATOM    198  CB  VAL A  13     -48.384  18.719  22.804  1.00  0.00      A    C
ATOM    199  HB  VAL A  13     -47.974  17.707  22.593  1.00  0.00      A    H
ATOM    200  CG1 VAL A  13     -47.999  19.766  21.741  1.00  0.00      A    C
ATOM    201 HG11 VAL A  13     -46.899  19.905  21.802  1.00  0.00      A    H
ATOM    202 HG12 VAL A  13     -48.352  19.544  20.712  1.00  0.00      A    H
ATOM    203 HG13 VAL A  13     -48.483  20.709  22.076  1.00  0.00      A    H
ATOM    204  CG2 VAL A  13     -47.770  19.138  24.164  1.00  0.00      A    C
ATOM    205 HG21 VAL A  13     -48.135  20.147  24.452  1.00  0.00      A    H
ATOM    206 HG22 VAL A  13     -48.057  18.407  24.950  1.00  0.00      A    H
ATOM    207 HG23 VAL A  13     -46.663  19.153  24.075  1.00  0.00      A    H
ATOM    208  C   VAL A  13     -50.584  18.156  21.645  1.00  0.00      A    C
ATOM    209  O   VAL A  13     -50.541  16.973  21.326  1.00  0.00      A    O
ATOM    210  N   THR A  14     -51.247  19.069  20.940  1.00  0.00      A    N
ATOM    211  HN  THR A  14     -51.429  20.009  21.218  1.00  0.00      A    H
ATOM    212  CA  THR A  14     -51.693  18.836  19.578  1.00  0.00      A    C
ATOM    213  HA  THR A  14     -51.935  17.791  19.457  1.00  0.00      A    H
ATOM    214  CB  THR A  14     -52.968  19.594  19.346  1.00  0.00      A    C
ATOM    215  HB  THR A  14     -53.396  19.560  18.321  1.00  0.00      A    H
ATOM    216  OG1 THR A  14     -52.911  20.960  19.715  1.00  0.00      A    O
ATOM    217  HG1 THR A  14     -53.791  21.341  19.752  1.00  0.00      A    H
ATOM    218  CG2 THR A  14     -53.955  19.001  20.299  1.00  0.00      A    C
ATOM    219 HG21 THR A  14     -54.955  19.457  20.140  1.00  0.00      A    H
ATOM    220 HG22 THR A  14     -54.008  17.915  20.072  1.00  0.00      A    H
ATOM    221 HG23 THR A  14     -53.734  19.075  21.386  1.00  0.00      A    H
ATOM    222  C   THR A  14     -50.643  19.172  18.515  1.00  0.00      A    C
ATOM    223  O   THR A  14     -49.737  20.014  18.748  1.00  0.00      A    O
ATOM    224  N   LEU A  15     -50.727  18.697  17.274  1.00  0.00      A    N
ATOM    225  HN  LEU A  15     -51.492  18.095  17.054  1.00  0.00      A    H
ATOM    226  CA  LEU A  15     -49.701  18.912  16.279  1.00  0.00      A    C
ATOM    227  HA  LEU A  15     -48.724  18.601  16.619  1.00  0.00      A    H
ATOM    228  CB  LEU A  15     -50.065  18.047  15.023  1.00  0.00      A    C
ATOM    229  HB1 LEU A  15     -51.106  18.223  14.677  1.00  0.00      A    H
ATOM    230  HB2 LEU A  15     -49.398  18.252  14.159  1.00  0.00      A    H
ATOM    231  CG  LEU A  15     -49.927  16.537  15.362  1.00  0.00      A    C
ATOM    232  HG  LEU A  15     -50.645  16.269  16.167  1.00  0.00      A    H
ATOM    233  CD1 LEU A  15     -50.183  15.738  14.126  1.00  0.00      A    C
ATOM    234 HD11 LEU A  15     -51.203  16.010  13.781  1.00  0.00      A    H
ATOM    235 HD12 LEU A  15     -49.408  16.011  13.378  1.00  0.00      A    H
ATOM    236 HD13 LEU A  15     -50.092  14.640  14.272  1.00  0.00      A    H
ATOM    237  CD2 LEU A  15     -48.569  16.111  15.826  1.00  0.00      A    C
ATOM    238 HD21 LEU A  15     -47.780  16.467  15.131  1.00  0.00      A    H
ATOM    239 HD22 LEU A  15     -48.317  16.387  16.872  1.00  0.00      A    H
ATOM    240 HD23 LEU A  15     -48.495  15.002  15.827  1.00  0.00      A    H
ATOM    241  C   LEU A  15     -49.509  20.366  15.703  1.00  0.00      A    C
ATOM    242  O   LEU A  15     -50.375  21.250  15.758  1.00  0.00      A    O
ATOM    243  N   VAL A  16     -48.305  20.649  15.109  1.00  0.00      A    N
ATOM    244  HN  VAL A  16     -47.537  20.048  15.316  1.00  0.00      A    H
ATOM    245  CA  VAL A  16     -48.025  21.875  14.392  1.00  0.00      A    C
ATOM    246  HA  VAL A  16     -48.282  22.712  15.025  1.00  0.00      A    H
ATOM    247  CB  VAL A  16     -46.508  22.026  14.062  1.00  0.00      A    C
ATOM    248  HB  VAL A  16     -46.156  21.107  13.548  1.00  0.00      A    H
ATOM    249  CG1 VAL A  16     -46.057  23.290  13.272  1.00  0.00      A    C
ATOM    250 HG11 VAL A  16     -46.256  23.294  12.179  1.00  0.00      A    H
ATOM    251 HG12 VAL A  16     -46.730  24.098  13.630  1.00  0.00      A    H
ATOM    252 HG13 VAL A  16     -44.990  23.569  13.405  1.00  0.00      A    H
ATOM    253  CG2 VAL A  16     -45.702  21.988  15.337  1.00  0.00      A    C
ATOM    254 HG21 VAL A  16     -45.998  21.103  15.940  1.00  0.00      A    H
ATOM    255 HG22 VAL A  16     -44.647  21.939  14.990  1.00  0.00      A    H
ATOM    256 HG23 VAL A  16     -45.733  22.906  15.963  1.00  0.00      A    H
ATOM    257  C   VAL A  16     -48.740  22.139  13.090  1.00  0.00      A    C
ATOM    258  O   VAL A  16     -48.796  21.306  12.193  1.00  0.00      A    O
ATOM    259  N   LYS A  17     -49.330  23.330  12.941  1.00  0.00      A    N
ATOM    260  HN  LYS A  17     -49.339  23.965  13.710  1.00  0.00      A    H
ATOM    261  CA  LYS A  17     -49.947  23.734  11.663  1.00  0.00      A    C
ATOM    262  HA  LYS A  17     -50.012  22.958  10.915  1.00  0.00      A    H
ATOM    263  CB  LYS A  17     -51.390  24.282  11.763  1.00  0.00      A    C
ATOM    264  HB1 LYS A  17     -51.263  25.120  12.482  1.00  0.00      A    H
ATOM    265  HB2 LYS A  17     -51.752  24.676  10.789  1.00  0.00      A    H
ATOM    266  CG  LYS A  17     -52.234  23.140  12.195  1.00  0.00      A    C
ATOM    267  HG1 LYS A  17     -52.141  22.250  11.537  1.00  0.00      A    H
ATOM    268  HG2 LYS A  17     -51.868  22.924  13.221  1.00  0.00      A    H
ATOM    269  CD  LYS A  17     -53.735  23.433  12.235  1.00  0.00      A    C
ATOM    270  HD1 LYS A  17     -54.053  23.535  11.176  1.00  0.00      A    H
ATOM    271  HD2 LYS A  17     -54.241  22.548  12.676  1.00  0.00      A    H
ATOM    272  CE  LYS A  17     -54.028  24.658  13.135  1.00  0.00      A    C
ATOM    273  HE1 LYS A  17     -53.571  24.471  14.130  1.00  0.00      A    H
ATOM    274  HE2 LYS A  17     -53.489  25.547  12.744  1.00  0.00      A    H
ATOM    275  NZ  LYS A  17     -55.520  24.848  13.265  1.00  0.00      A    N
ATOM    276  HZ1 LYS A  17     -55.839  24.722  12.283  1.00  0.00      A    H
ATOM    277  HZ2 LYS A  17     -55.958  24.175  13.925  1.00  0.00      A    H
ATOM    278  HZ3 LYS A  17     -55.756  25.815  13.565  1.00  0.00      A    H
ATOM    279  C   LYS A  17     -48.982  24.580  10.839  1.00  0.00      A    C
ATOM    280  O   LYS A  17     -47.762  24.314  10.775  1.00  0.00      A    O
ATOM    281  N   HSE A  18     -49.347  25.710  10.213  1.00  0.00      A    N
ATOM    282  HN  HSE A  18     -50.329  25.866  10.297  1.00  0.00      A    H
ATOM    283  CA  HSE A  18     -48.566  26.757   9.716  1.00  0.00      A    C
ATOM    284  HA  HSE A  18     -47.638  26.728  10.267  1.00  0.00      A    H
ATOM    285  CB  HSE A  18     -48.283  26.818   8.149  1.00  0.00      A    C
ATOM    286  HB1 HSE A  18     -47.635  25.924   8.028  1.00  0.00      A    H
ATOM    287  HB2 HSE A  18     -49.202  26.767   7.527  1.00  0.00      A    H
ATOM    288  ND1 HSE A  18     -46.279  28.246   8.494  1.00  0.00      A    N
ATOM    289  CG  HSE A  18     -47.410  27.988   7.760  1.00  0.00      A    C
ATOM    290  CE1 HSE A  18     -45.582  29.092   7.806  1.00  0.00      A    C
ATOM    291  HE1 HSE A  18     -44.592  29.427   8.114  1.00  0.00      A    H
ATOM    292  NE2 HSE A  18     -46.274  29.376   6.664  1.00  0.00      A    N
ATOM    293  HE2 HSE A  18     -45.926  30.001   5.967  1.00  0.00      A    H
ATOM    294  CD2 HSE A  18     -47.468  28.665   6.643  1.00  0.00      A    C
ATOM    295  HD2 HSE A  18     -48.077  28.540   5.755  1.00  0.00      A    H
ATOM    296  C   HSE A  18     -49.277  28.009  10.118  1.00  0.00      A    C
ATOM    297  O   HSE A  18     -50.486  27.989  10.463  1.00  0.00      A    O
ATOM    298  N   GLN A  19     -48.650  29.190  10.007  1.00  0.00      A    N
ATOM    299  HN  GLN A  19     -47.657  29.120   9.951  1.00  0.00      A    H
ATOM    300  CA  GLN A  19     -49.298  30.421  10.043  1.00  0.00      A    C
ATOM    301  HA  GLN A  19     -50.201  30.253  10.613  1.00  0.00      A    H
ATOM    302  CB  GLN A  19     -48.617  31.450  10.880  1.00  0.00      A    C
ATOM    303  HB1 GLN A  19     -49.241  32.363  10.980  1.00  0.00      A    H
ATOM    304  HB2 GLN A  19     -48.567  31.123  11.941  1.00  0.00      A    H
ATOM    305  CG  GLN A  19     -47.341  31.994  10.375  1.00  0.00      A    C
ATOM    306  HG1 GLN A  19     -46.633  31.163  10.171  1.00  0.00      A    H
ATOM    307  HG2 GLN A  19     -47.580  32.555   9.447  1.00  0.00      A    H
ATOM    308  CD  GLN A  19     -46.598  32.881  11.363  1.00  0.00      A    C
ATOM    309  OE1 GLN A  19     -45.995  32.470  12.377  1.00  0.00      A    O
ATOM    310  NE2 GLN A  19     -46.574  34.176  11.046  1.00  0.00      A    N
ATOM    311 HE21 GLN A  19     -46.030  34.785  11.624  1.00  0.00      A    H
ATOM    312 HE22 GLN A  19     -47.071  34.553  10.264  1.00  0.00      A    H
ATOM    313  C   GLN A  19     -49.787  30.908   8.691  1.00  0.00      A    C
ATOM    314  O   GLN A  19     -50.980  30.885   8.376  1.00  0.00      A    O
ATOM    315  N   GLY A  20     -48.934  31.331   7.802  1.00  0.00      A    N
ATOM    316  HN  GLY A  20     -47.982  31.395   8.091  1.00  0.00      A    H
ATOM    317  CA  GLY A  20     -49.257  31.550   6.419  1.00  0.00      A    C
ATOM    318  HA1 GLY A  20     -48.495  31.080   5.815  1.00  0.00      A    H
ATOM    319  HA2 GLY A  20     -50.141  30.944   6.289  1.00  0.00      A    H
ATOM    320  C   GLY A  20     -49.508  33.025   6.106  1.00  0.00      A    C
ATOM    321  O   GLY A  20     -48.676  33.682   5.582  1.00  0.00      A    O
ATOM    322  N   LYS A  21     -50.697  33.492   6.610  1.00  0.00      A    N
ATOM    323  HN  LYS A  21     -51.224  32.931   7.244  1.00  0.00      A    H
ATOM    324  CA  LYS A  21     -51.251  34.787   6.191  1.00  0.00      A    C
ATOM    325  HA  LYS A  21     -50.710  35.181   5.344  1.00  0.00      A    H
ATOM    326  CB  LYS A  21     -52.681  34.523   5.767  1.00  0.00      A    C
ATOM    327  HB1 LYS A  21     -53.278  34.034   6.565  1.00  0.00      A    H
ATOM    328  HB2 LYS A  21     -53.102  35.491   5.422  1.00  0.00      A    H
ATOM    329  CG  LYS A  21     -52.791  33.489   4.608  1.00  0.00      A    C
ATOM    330  HG1 LYS A  21     -52.184  32.625   4.952  1.00  0.00      A    H
ATOM    331  HG2 LYS A  21     -53.811  33.130   4.355  1.00  0.00      A    H
ATOM    332  CD  LYS A  21     -52.309  34.088   3.253  1.00  0.00      A    C
ATOM    333  HD1 LYS A  21     -52.948  34.988   3.123  1.00  0.00      A    H
ATOM    334  HD2 LYS A  21     -51.259  34.439   3.163  1.00  0.00      A    H
ATOM    335  CE  LYS A  21     -52.588  33.166   2.044  1.00  0.00      A    C
ATOM    336  HE1 LYS A  21     -51.884  32.308   2.108  1.00  0.00      A    H
ATOM    337  HE2 LYS A  21     -53.652  32.845   2.062  1.00  0.00      A    H
ATOM    338  NZ  LYS A  21     -52.245  33.854   0.770  1.00  0.00      A    N
ATOM    339  HZ1 LYS A  21     -51.271  34.218   0.744  1.00  0.00      A    H
ATOM    340  HZ2 LYS A  21     -52.448  33.187  -0.002  1.00  0.00      A    H
ATOM    341  HZ3 LYS A  21     -52.879  34.658   0.589  1.00  0.00      A    H
ATOM    342  C   LYS A  21     -51.222  35.759   7.337  1.00  0.00      A    C
ATOM    343  O   LYS A  21     -50.253  36.524   7.498  1.00  0.00      A    O
ATOM    344  N   CYS A  22     -52.257  35.804   8.205  1.00  0.00      A    N
ATOM    345  HN  CYS A  22     -53.044  35.197   8.123  1.00  0.00      A    H
ATOM    346  CA  CYS A  22     -52.243  36.633   9.424  1.00  0.00      A    C
ATOM    347  HA  CYS A  22     -51.663  37.538   9.319  1.00  0.00      A    H
ATOM    348  CB  CYS A  22     -53.695  36.927   9.961  1.00  0.00      A    C
ATOM    349  HB1 CYS A  22     -54.237  35.958   9.974  1.00  0.00      A    H
ATOM    350  HB2 CYS A  22     -53.740  37.257  11.021  1.00  0.00      A    H
ATOM    351  SG  CYS A  22     -54.555  38.192   8.967  1.00  0.00      A    S
ATOM    352  C   CYS A  22     -51.446  36.096  10.550  1.00  0.00      A    C
ATOM    353  O   CYS A  22     -50.814  35.022  10.442  1.00  0.00      A    O
ATOM    354  N   GLY A  23     -51.433  36.837  11.655  1.00  0.00      A    N
ATOM    355  HN  GLY A  23     -51.904  37.704  11.798  1.00  0.00      A    H
ATOM    356  CA  GLY A  23     -50.522  36.559  12.772  1.00  0.00      A    C
ATOM    357  HA1 GLY A  23     -49.601  36.172  12.364  1.00  0.00      A    H
ATOM    358  HA2 GLY A  23     -50.384  37.449  13.367  1.00  0.00      A    H
ATOM    359  C   GLY A  23     -51.081  35.445  13.626  1.00  0.00      A    C
ATOM    360  O   GLY A  23     -51.599  35.675  14.752  1.00  0.00      A    O
ATOM    361  N   SER A  24     -51.046  34.132  13.182  1.00  0.00      A    N
ATOM    362  HN  SER A  24     -50.600  33.945  12.310  1.00  0.00      A    H
ATOM    363  CA  SER A  24     -51.734  33.045  13.881  1.00  0.00      A    C
ATOM    364  HA  SER A  24     -52.536  33.487  14.454  1.00  0.00      A    H
ATOM    365  CB  SER A  24     -52.151  31.907  12.996  1.00  0.00      A    C
ATOM    366  HB1 SER A  24     -51.273  31.436  12.506  1.00  0.00      A    H
ATOM    367  HB2 SER A  24     -52.672  31.211  13.688  1.00  0.00      A    H
ATOM    368  OG  SER A  24     -53.099  32.200  11.985  1.00  0.00      A    O
ATOM    369  HG1 SER A  24     -53.889  32.293  12.524  1.00  0.00      A    H
ATOM    370  C   SER A  24     -50.811  32.634  14.976  1.00  0.00      A    C
ATOM    371  O   SER A  24     -51.314  31.903  15.822  1.00  0.00      A    O
ATOM    372  N   CYS A  25     -49.571  33.112  15.136  1.00  0.00      A    N
ATOM    373  HN  CYS A  25     -49.136  33.808  14.571  1.00  0.00      A    H
ATOM    374  CA  CYS A  25     -48.577  32.798  16.097  1.00  0.00      A    C
ATOM    375  HA  CYS A  25     -48.463  31.728  16.006  1.00  0.00      A    H
ATOM    376  CB  CYS A  25     -47.310  33.519  15.691  1.00  0.00      A    C
ATOM    377  HB1 CYS A  25     -46.435  33.525  16.375  1.00  0.00      A    H
ATOM    378  HB2 CYS A  25     -46.992  32.922  14.809  1.00  0.00      A    H
ATOM    379  SG  CYS A  25     -47.619  35.252  15.146  1.00  0.00      A    S
ATOM    380  C   CYS A  25     -49.067  33.023  17.549  1.00  0.00      A    C
ATOM    381  O   CYS A  25     -48.994  32.107  18.398  1.00  0.00      A    O
ATOM    382  N   TRP A  26     -49.582  34.215  17.849  1.00  0.00      A    N
ATOM    383  HN  TRP A  26     -49.489  34.946  17.178  1.00  0.00      A    H
ATOM    384  CA  TRP A  26     -50.192  34.599  19.137  1.00  0.00      A    C
ATOM    385  HA  TRP A  26     -49.497  34.453  19.951  1.00  0.00      A    H
ATOM    386  CB  TRP A  26     -50.717  36.069  19.032  1.00  0.00      A    C
ATOM    387  HB1 TRP A  26     -51.475  36.182  18.228  1.00  0.00      A    H
ATOM    388  HB2 TRP A  26     -51.152  36.492  19.963  1.00  0.00      A    H
ATOM    389  CG  TRP A  26     -49.485  36.954  18.590  1.00  0.00      A    C
ATOM    390  CD1 TRP A  26     -49.030  37.353  17.364  1.00  0.00      A    C
ATOM    391  HD1 TRP A  26     -49.505  37.096  16.429  1.00  0.00      A    H
ATOM    392  NE1 TRP A  26     -47.986  38.311  17.481  1.00  0.00      A    N
ATOM    393  HE1 TRP A  26     -47.363  38.617  16.795  1.00  0.00      A    H
ATOM    394  CE2 TRP A  26     -47.713  38.430  18.828  1.00  0.00      A    C
ATOM    395  CD2 TRP A  26     -48.612  37.565  19.547  1.00  0.00      A    C
ATOM    396  CE3 TRP A  26     -48.558  37.369  20.953  1.00  0.00      A    C
ATOM    397  HE3 TRP A  26     -49.273  36.744  21.467  1.00  0.00      A    H
ATOM    398  CZ3 TRP A  26     -47.649  38.094  21.602  1.00  0.00      A    C
ATOM    399  HZ3 TRP A  26     -47.596  38.045  22.680  1.00  0.00      A    H
ATOM    400  CZ2 TRP A  26     -46.667  39.105  19.563  1.00  0.00      A    C
ATOM    401  HZ2 TRP A  26     -46.035  39.865  19.128  1.00  0.00      A    H
ATOM    402  CH2 TRP A  26     -46.775  39.006  20.971  1.00  0.00      A    C
ATOM    403  HH2 TRP A  26     -46.015  39.510  21.550  1.00  0.00      A    H
ATOM    404  C   TRP A  26     -51.387  33.731  19.539  1.00  0.00      A    C
ATOM    405  O   TRP A  26     -51.727  33.527  20.682  1.00  0.00      A    O
ATOM    406  N   ALA A  27     -52.056  33.183  18.518  1.00  0.00      A    N
ATOM    407  HN  ALA A  27     -51.699  33.346  17.601  1.00  0.00      A    H
ATOM    408  CA  ALA A  27     -53.191  32.361  18.708  1.00  0.00      A    C
ATOM    409  HA  ALA A  27     -53.830  32.800  19.459  1.00  0.00      A    H
ATOM    410  CB  ALA A  27     -54.098  32.326  17.455  1.00  0.00      A    C
ATOM    411  HB1 ALA A  27     -54.215  33.337  17.009  1.00  0.00      A    H
ATOM    412  HB2 ALA A  27     -53.678  31.723  16.622  1.00  0.00      A    H
ATOM    413  HB3 ALA A  27     -55.158  32.028  17.602  1.00  0.00      A    H
ATOM    414  C   ALA A  27     -52.848  30.907  18.963  1.00  0.00      A    C
ATOM    415  O   ALA A  27     -53.414  30.180  19.781  1.00  0.00      A    O
ATOM    416  N   PHE A  28     -51.828  30.408  18.227  1.00  0.00      A    N
ATOM    417  HN  PHE A  28     -51.466  30.900  17.439  1.00  0.00      A    H
ATOM    418  CA  PHE A  28     -51.352  29.063  18.558  1.00  0.00      A    C
ATOM    419  HA  PHE A  28     -52.127  28.318  18.661  1.00  0.00      A    H
ATOM    420  CB  PHE A  28     -50.436  28.587  17.464  1.00  0.00      A    C
ATOM    421  HB1 PHE A  28     -49.580  29.291  17.384  1.00  0.00      A    H
ATOM    422  HB2 PHE A  28     -49.933  27.606  17.604  1.00  0.00      A    H
ATOM    423  CG  PHE A  28     -51.059  28.403  16.087  1.00  0.00      A    C
ATOM    424  CD1 PHE A  28     -50.239  28.140  14.981  1.00  0.00      A    C
ATOM    425  HD1 PHE A  28     -49.215  27.944  15.264  1.00  0.00      A    H
ATOM    426  CE1 PHE A  28     -50.716  27.764  13.762  1.00  0.00      A    C
ATOM    427  HE1 PHE A  28     -50.013  27.582  12.963  1.00  0.00      A    H
ATOM    428  CZ  PHE A  28     -52.091  27.766  13.514  1.00  0.00      A    C
ATOM    429  HZ  PHE A  28     -52.472  27.467  12.549  1.00  0.00      A    H
ATOM    430  CD2 PHE A  28     -52.455  28.379  15.891  1.00  0.00      A    C
ATOM    431  HD2 PHE A  28     -53.160  28.675  16.653  1.00  0.00      A    H
ATOM    432  CE2 PHE A  28     -53.000  28.040  14.625  1.00  0.00      A    C
ATOM    433  HE2 PHE A  28     -54.035  28.142  14.335  1.00  0.00      A    H
ATOM    434  C   PHE A  28     -50.589  28.923  19.801  1.00  0.00      A    C
ATOM    435  O   PHE A  28     -50.562  27.952  20.518  1.00  0.00      A    O
ATOM    436  N   SER A  29     -49.995  30.057  20.138  1.00  0.00      A    N
ATOM    437  HN  SER A  29     -50.185  30.849  19.563  1.00  0.00      A    H
ATOM    438  CA  SER A  29     -49.481  30.288  21.537  1.00  0.00      A    C
ATOM    439  HA  SER A  29     -48.761  29.511  21.744  1.00  0.00      A    H
ATOM    440  CB  SER A  29     -48.768  31.642  21.695  1.00  0.00      A    C
ATOM    441  HB1 SER A  29     -47.986  31.813  20.924  1.00  0.00      A    H
ATOM    442  HB2 SER A  29     -49.465  32.496  21.560  1.00  0.00      A    H
ATOM    443  OG  SER A  29     -48.161  31.787  22.979  1.00  0.00      A    O
ATOM    444  HG1 SER A  29     -47.228  31.628  22.820  1.00  0.00      A    H
ATOM    445  C   SER A  29     -50.464  30.139  22.761  1.00  0.00      A    C
ATOM    446  O   SER A  29     -50.299  29.359  23.666  1.00  0.00      A    O
ATOM    447  N   THR A  30     -51.539  30.880  22.613  1.00  0.00      A    N
ATOM    448  HN  THR A  30     -51.628  31.483  21.825  1.00  0.00      A    H
ATOM    449  CA  THR A  30     -52.722  30.706  23.488  1.00  0.00      A    C
ATOM    450  HA  THR A  30     -52.451  30.716  24.534  1.00  0.00      A    H
ATOM    451  CB  THR A  30     -53.770  31.885  23.241  1.00  0.00      A    C
ATOM    452  HB  THR A  30     -54.074  31.785  22.177  1.00  0.00      A    H
ATOM    453  OG1 THR A  30     -53.092  33.188  23.342  1.00  0.00      A    O
ATOM    454  HG1 THR A  30     -52.815  33.481  22.471  1.00  0.00      A    H
ATOM    455  CG2 THR A  30     -54.961  31.899  24.217  1.00  0.00      A    C
ATOM    456 HG21 THR A  30     -55.511  30.944  24.071  1.00  0.00      A    H
ATOM    457 HG22 THR A  30     -54.614  31.934  25.271  1.00  0.00      A    H
ATOM    458 HG23 THR A  30     -55.696  32.713  24.039  1.00  0.00      A    H
ATOM    459  C   THR A  30     -53.390  29.408  23.440  1.00  0.00      A    C
ATOM    460  O   THR A  30     -53.734  28.848  24.482  1.00  0.00      A    O
ATOM    461  N   LEU A  31     -53.652  28.808  22.294  1.00  0.00      A    N
ATOM    462  HN  LEU A  31     -53.392  29.208  21.419  1.00  0.00      A    H
ATOM    463  CA  LEU A  31     -54.482  27.604  22.170  1.00  0.00      A    C
ATOM    464  HA  LEU A  31     -55.308  27.605  22.866  1.00  0.00      A    H
ATOM    465  CB  LEU A  31     -54.960  27.226  20.726  1.00  0.00      A    C
ATOM    466  HB1 LEU A  31     -54.098  27.086  20.038  1.00  0.00      A    H
ATOM    467  HB2 LEU A  31     -55.322  26.176  20.754  1.00  0.00      A    H
ATOM    468  CG  LEU A  31     -55.940  28.115  20.007  1.00  0.00      A    C
ATOM    469  HG  LEU A  31     -55.445  29.104  19.898  1.00  0.00      A    H
ATOM    470  CD1 LEU A  31     -56.325  27.644  18.698  1.00  0.00      A    C
ATOM    471 HD11 LEU A  31     -56.984  28.424  18.260  1.00  0.00      A    H
ATOM    472 HD12 LEU A  31     -55.503  27.329  18.020  1.00  0.00      A    H
ATOM    473 HD13 LEU A  31     -57.019  26.787  18.840  1.00  0.00      A    H
ATOM    474  CD2 LEU A  31     -57.177  28.454  20.845  1.00  0.00      A    C
ATOM    475 HD21 LEU A  31     -57.858  29.065  20.215  1.00  0.00      A    H
ATOM    476 HD22 LEU A  31     -57.743  27.607  21.288  1.00  0.00      A    H
ATOM    477 HD23 LEU A  31     -57.001  29.018  21.786  1.00  0.00      A    H
ATOM    478  C   LEU A  31     -53.705  26.436  22.680  1.00  0.00      A    C
ATOM    479  O   LEU A  31     -54.363  25.566  23.280  1.00  0.00      A    O
ATOM    480  N   ALA A  32     -52.384  26.426  22.570  1.00  0.00      A    N
ATOM    481  HN  ALA A  32     -51.903  27.110  22.027  1.00  0.00      A    H
ATOM    482  CA  ALA A  32     -51.491  25.370  23.098  1.00  0.00      A    C
ATOM    483  HA  ALA A  32     -51.736  24.525  22.471  1.00  0.00      A    H
ATOM    484  CB  ALA A  32     -50.004  25.801  23.289  1.00  0.00      A    C
ATOM    485  HB1 ALA A  32     -49.388  24.909  23.531  1.00  0.00      A    H
ATOM    486  HB2 ALA A  32     -49.624  26.293  22.368  1.00  0.00      A    H
ATOM    487  HB3 ALA A  32     -49.874  26.506  24.138  1.00  0.00      A    H
ATOM    488  C   ALA A  32     -51.817  24.946  24.524  1.00  0.00      A    C
ATOM    489  O   ALA A  32     -52.016  23.742  24.786  1.00  0.00      A    O
ATOM    490  N   ALA A  33     -51.856  25.877  25.418  1.00  0.00      A    N
ATOM    491  HN  ALA A  33     -51.803  26.790  25.022  1.00  0.00      A    H
ATOM    492  CA  ALA A  33     -52.101  25.703  26.824  1.00  0.00      A    C
ATOM    493  HA  ALA A  33     -51.485  24.907  27.214  1.00  0.00      A    H
ATOM    494  CB  ALA A  33     -51.778  27.062  27.548  1.00  0.00      A    C
ATOM    495  HB1 ALA A  33     -52.590  27.738  27.204  1.00  0.00      A    H
ATOM    496  HB2 ALA A  33     -51.828  26.943  28.652  1.00  0.00      A    H
ATOM    497  HB3 ALA A  33     -50.739  27.353  27.285  1.00  0.00      A    H
ATOM    498  C   ALA A  33     -53.573  25.312  27.105  1.00  0.00      A    C
ATOM    499  O   ALA A  33     -53.752  24.345  27.848  1.00  0.00      A    O
ATOM    500  N   VAL A  34     -54.578  25.949  26.442  1.00  0.00      A    N
ATOM    501  HN  VAL A  34     -54.291  26.729  25.891  1.00  0.00      A    H
ATOM    502  CA  VAL A  34     -55.943  25.561  26.498  1.00  0.00      A    C
ATOM    503  HA  VAL A  34     -56.078  25.492  27.567  1.00  0.00      A    H
ATOM    504  CB  VAL A  34     -56.939  26.592  25.911  1.00  0.00      A    C
ATOM    505  HB  VAL A  34     -56.970  26.649  24.802  1.00  0.00      A    H
ATOM    506  CG1 VAL A  34     -58.368  26.126  26.352  1.00  0.00      A    C
ATOM    507 HG11 VAL A  34     -58.404  25.775  27.405  1.00  0.00      A    H
ATOM    508 HG12 VAL A  34     -59.221  26.825  26.215  1.00  0.00      A    H
ATOM    509 HG13 VAL A  34     -58.692  25.239  25.766  1.00  0.00      A    H
ATOM    510  CG2 VAL A  34     -56.622  28.062  26.459  1.00  0.00      A    C
ATOM    511 HG21 VAL A  34     -57.259  28.682  25.793  1.00  0.00      A    H
ATOM    512 HG22 VAL A  34     -56.936  28.269  27.505  1.00  0.00      A    H
ATOM    513 HG23 VAL A  34     -55.527  28.246  26.500  1.00  0.00      A    H
ATOM    514  C   VAL A  34     -56.249  24.141  26.026  1.00  0.00      A    C
ATOM    515  O   VAL A  34     -56.844  23.306  26.697  1.00  0.00      A    O
ATOM    516  N   GLU A  35     -55.802  23.724  24.854  1.00  0.00      A    N
ATOM    517  HN  GLU A  35     -55.267  24.278  24.220  1.00  0.00      A    H
ATOM    518  CA  GLU A  35     -55.940  22.327  24.355  1.00  0.00      A    C
ATOM    519  HA  GLU A  35     -56.971  22.034  24.490  1.00  0.00      A    H
ATOM    520  CB  GLU A  35     -55.516  22.200  22.842  1.00  0.00      A    C
ATOM    521  HB1 GLU A  35     -54.425  22.406  22.799  1.00  0.00      A    H
ATOM    522  HB2 GLU A  35     -55.694  21.120  22.654  1.00  0.00      A    H
ATOM    523  CG  GLU A  35     -56.278  23.045  21.891  1.00  0.00      A    C
ATOM    524  HG1 GLU A  35     -57.334  23.146  22.223  1.00  0.00      A    H
ATOM    525  HG2 GLU A  35     -55.932  24.089  22.043  1.00  0.00      A    H
ATOM    526  CD  GLU A  35     -56.234  22.633  20.361  1.00  0.00      A    C
ATOM    527  OE1 GLU A  35     -57.311  22.533  19.777  1.00  0.00      A    O
ATOM    528  OE2 GLU A  35     -55.118  22.429  19.814  1.00  0.00      A    O
ATOM    529  C   GLU A  35     -55.103  21.297  25.199  1.00  0.00      A    C
ATOM    530  O   GLU A  35     -55.229  20.065  25.099  1.00  0.00      A    O
ATOM    531  N   SER A  36     -54.199  21.847  26.080  1.00  0.00      A    N
ATOM    532  HN  SER A  36     -54.124  22.837  26.173  1.00  0.00      A    H
ATOM    533  CA  SER A  36     -53.557  20.953  27.037  1.00  0.00      A    C
ATOM    534  HA  SER A  36     -53.470  19.984  26.568  1.00  0.00      A    H
ATOM    535  CB  SER A  36     -52.140  21.435  27.414  1.00  0.00      A    C
ATOM    536  HB1 SER A  36     -52.287  22.377  27.984  1.00  0.00      A    H
ATOM    537  HB2 SER A  36     -51.738  20.710  28.154  1.00  0.00      A    H
ATOM    538  OG  SER A  36     -51.351  21.421  26.209  1.00  0.00      A    O
ATOM    539  HG1 SER A  36     -51.648  22.077  25.575  1.00  0.00      A    H
ATOM    540  C   SER A  36     -54.419  20.749  28.291  1.00  0.00      A    C
ATOM    541  O   SER A  36     -54.595  19.592  28.684  1.00  0.00      A    O
ATOM    542  N   ILE A  37     -54.973  21.829  28.841  1.00  0.00      A    N
ATOM    543  HN  ILE A  37     -54.726  22.763  28.598  1.00  0.00      A    H
ATOM    544  CA  ILE A  37     -55.662  21.697  30.116  1.00  0.00      A    C
ATOM    545  HA  ILE A  37     -55.016  21.100  30.743  1.00  0.00      A    H
ATOM    546  CB  ILE A  37     -55.921  22.984  30.824  1.00  0.00      A    C
ATOM    547  HB  ILE A  37     -54.972  23.552  30.925  1.00  0.00      A    H
ATOM    548  CG2 ILE A  37     -56.979  23.793  29.998  1.00  0.00      A    C
ATOM    549 HG21 ILE A  37     -56.910  23.459  28.940  1.00  0.00      A    H
ATOM    550 HG22 ILE A  37     -58.020  23.665  30.365  1.00  0.00      A    H
ATOM    551 HG23 ILE A  37     -56.705  24.841  30.244  1.00  0.00      A    H
ATOM    552  CG1 ILE A  37     -56.292  22.868  32.328  1.00  0.00      A    C
ATOM    553 HG11 ILE A  37     -57.224  22.279  32.463  1.00  0.00      A    H
ATOM    554 HG12 ILE A  37     -55.448  22.325  32.805  1.00  0.00      A    H
ATOM    555  CD  ILE A  37     -56.567  24.185  32.989  1.00  0.00      A    C
ATOM    556  HD1 ILE A  37     -55.924  24.980  32.555  1.00  0.00      A    H
ATOM    557  HD2 ILE A  37     -57.625  24.349  32.691  1.00  0.00      A    H
ATOM    558  HD3 ILE A  37     -56.534  24.057  34.092  1.00  0.00      A    H
ATOM    559  C   ILE A  37     -56.931  20.886  29.937  1.00  0.00      A    C
ATOM    560  O   ILE A  37     -57.355  20.109  30.774  1.00  0.00      A    O
ATOM    561  N   ASN A  38     -57.576  21.012  28.780  1.00  0.00      A    N
ATOM    562  HN  ASN A  38     -57.349  21.765  28.168  1.00  0.00      A    H
ATOM    563  CA  ASN A  38     -58.770  20.146  28.494  1.00  0.00      A    C
ATOM    564  HA  ASN A  38     -59.435  20.173  29.345  1.00  0.00      A    H
ATOM    565  CB  ASN A  38     -59.562  20.652  27.214  1.00  0.00      A    C
ATOM    566  HB1 ASN A  38     -59.013  20.617  26.249  1.00  0.00      A    H
ATOM    567  HB2 ASN A  38     -60.453  20.003  27.076  1.00  0.00      A    H
ATOM    568  CG  ASN A  38     -60.162  22.068  27.406  1.00  0.00      A    C
ATOM    569  OD1 ASN A  38     -60.543  22.421  28.511  1.00  0.00      A    O
ATOM    570  ND2 ASN A  38     -60.131  22.922  26.365  1.00  0.00      A    N
ATOM    571 HD21 ASN A  38     -60.788  23.675  26.364  1.00  0.00      A    H
ATOM    572 HD22 ASN A  38     -59.815  22.624  25.464  1.00  0.00      A    H
ATOM    573  C   ASN A  38     -58.386  18.663  28.247  1.00  0.00      A    C
ATOM    574  O   ASN A  38     -59.136  17.718  28.646  1.00  0.00      A    O
ATOM    575  N   GLN A  39     -57.170  18.477  27.639  1.00  0.00      A    N
ATOM    576  HN  GLN A  39     -56.487  19.176  27.443  1.00  0.00      A    H
ATOM    577  CA  GLN A  39     -56.748  17.082  27.430  1.00  0.00      A    C
ATOM    578  HA  GLN A  39     -57.685  16.603  27.187  1.00  0.00      A    H
ATOM    579  CB  GLN A  39     -55.699  16.953  26.306  1.00  0.00      A    C
ATOM    580  HB1 GLN A  39     -56.126  17.404  25.385  1.00  0.00      A    H
ATOM    581  HB2 GLN A  39     -54.809  17.578  26.534  1.00  0.00      A    H
ATOM    582  CG  GLN A  39     -55.130  15.525  26.073  1.00  0.00      A    C
ATOM    583  HG1 GLN A  39     -54.414  15.190  26.854  1.00  0.00      A    H
ATOM    584  HG2 GLN A  39     -55.948  14.776  26.132  1.00  0.00      A    H
ATOM    585  CD  GLN A  39     -54.400  15.126  24.736  1.00  0.00      A    C
ATOM    586  OE1 GLN A  39     -53.962  13.949  24.614  1.00  0.00      A    O
ATOM    587  NE2 GLN A  39     -54.263  16.055  23.767  1.00  0.00      A    N
ATOM    588 HE21 GLN A  39     -53.906  15.932  22.841  1.00  0.00      A    H
ATOM    589 HE22 GLN A  39     -54.342  17.024  24.002  1.00  0.00      A    H
ATOM    590  C   GLN A  39     -56.338  16.416  28.788  1.00  0.00      A    C
ATOM    591  O   GLN A  39     -56.727  15.273  29.082  1.00  0.00      A    O
ATOM    592  N   ILE A  40     -55.800  17.189  29.730  1.00  0.00      A    N
ATOM    593  HN  ILE A  40     -55.422  18.072  29.464  1.00  0.00      A    H
ATOM    594  CA  ILE A  40     -55.416  16.634  31.033  1.00  0.00      A    C
ATOM    595  HA  ILE A  40     -54.971  15.666  30.858  1.00  0.00      A    H
ATOM    596  CB  ILE A  40     -54.276  17.473  31.624  1.00  0.00      A    C
ATOM    597  HB  ILE A  40     -54.588  18.532  31.744  1.00  0.00      A    H
ATOM    598  CG2 ILE A  40     -53.905  17.025  33.033  1.00  0.00      A    C
ATOM    599 HG21 ILE A  40     -54.618  17.338  33.826  1.00  0.00      A    H
ATOM    600 HG22 ILE A  40     -53.889  15.914  33.038  1.00  0.00      A    H
ATOM    601 HG23 ILE A  40     -52.880  17.293  33.367  1.00  0.00      A    H
ATOM    602  CG1 ILE A  40     -52.972  17.470  30.699  1.00  0.00      A    C
ATOM    603 HG11 ILE A  40     -52.473  16.484  30.812  1.00  0.00      A    H
ATOM    604 HG12 ILE A  40     -53.224  17.481  29.617  1.00  0.00      A    H
ATOM    605  CD  ILE A  40     -52.072  18.704  31.014  1.00  0.00      A    C
ATOM    606  HD1 ILE A  40     -52.637  19.564  30.594  1.00  0.00      A    H
ATOM    607  HD2 ILE A  40     -51.920  18.975  32.080  1.00  0.00      A    H
ATOM    608  HD3 ILE A  40     -51.137  18.587  30.424  1.00  0.00      A    H
ATOM    609  C   ILE A  40     -56.541  16.599  32.028  1.00  0.00      A    C
ATOM    610  O   ILE A  40     -56.707  15.583  32.681  1.00  0.00      A    O
ATOM    611  N   LYS A  41     -57.252  17.712  32.323  1.00  0.00      A    N
ATOM    612  HN  LYS A  41     -57.096  18.565  31.831  1.00  0.00      A    H
ATOM    613  CA  LYS A  41     -58.159  17.786  33.497  1.00  0.00      A    C
ATOM    614  HA  LYS A  41     -57.790  17.198  34.324  1.00  0.00      A    H
ATOM    615  CB  LYS A  41     -58.197  19.279  33.999  1.00  0.00      A    C
ATOM    616  HB1 LYS A  41     -58.404  20.042  33.219  1.00  0.00      A    H
ATOM    617  HB2 LYS A  41     -59.047  19.370  34.709  1.00  0.00      A    H
ATOM    618  CG  LYS A  41     -56.834  19.705  34.538  1.00  0.00      A    C
ATOM    619  HG1 LYS A  41     -56.405  18.929  35.207  1.00  0.00      A    H
ATOM    620  HG2 LYS A  41     -56.212  19.804  33.622  1.00  0.00      A    H
ATOM    621  CD  LYS A  41     -56.965  20.915  35.428  1.00  0.00      A    C
ATOM    622  HD1 LYS A  41     -55.964  21.208  35.812  1.00  0.00      A    H
ATOM    623  HD2 LYS A  41     -57.425  21.769  34.885  1.00  0.00      A    H
ATOM    624  CE  LYS A  41     -57.801  20.702  36.701  1.00  0.00      A    C
ATOM    625  HE1 LYS A  41     -58.859  20.547  36.399  1.00  0.00      A    H
ATOM    626  HE2 LYS A  41     -57.369  19.811  37.205  1.00  0.00      A    H
ATOM    627  NZ  LYS A  41     -57.859  22.022  37.447  1.00  0.00      A    N
ATOM    628  HZ1 LYS A  41     -58.562  21.942  38.210  1.00  0.00      A    H
ATOM    629  HZ2 LYS A  41     -56.912  22.103  37.869  1.00  0.00      A    H
ATOM    630  HZ3 LYS A  41     -58.035  22.863  36.861  1.00  0.00      A    H
ATOM    631  C   LYS A  41     -59.557  17.284  33.174  1.00  0.00      A    C
ATOM    632  O   LYS A  41     -60.221  16.572  33.901  1.00  0.00      A    O
ATOM    633  N   THR A  42     -60.063  17.678  31.986  1.00  0.00      A    N
ATOM    634  HN  THR A  42     -59.430  18.125  31.359  1.00  0.00      A    H
ATOM    635  CA  THR A  42     -61.295  17.114  31.419  1.00  0.00      A    C
ATOM    636  HA  THR A  42     -62.036  17.167  32.203  1.00  0.00      A    H
ATOM    637  CB  THR A  42     -61.878  17.987  30.218  1.00  0.00      A    C
ATOM    638  HB  THR A  42     -61.548  17.647  29.213  1.00  0.00      A    H
ATOM    639  OG1 THR A  42     -61.532  19.335  30.483  1.00  0.00      A    O
ATOM    640  HG1 THR A  42     -61.359  19.396  31.425  1.00  0.00      A    H
ATOM    641  CG2 THR A  42     -63.411  17.979  30.195  1.00  0.00      A    C
ATOM    642 HG21 THR A  42     -63.936  17.007  30.074  1.00  0.00      A    H
ATOM    643 HG22 THR A  42     -63.742  18.529  31.101  1.00  0.00      A    H
ATOM    644 HG23 THR A  42     -63.710  18.643  29.356  1.00  0.00      A    H
ATOM    645  C   THR A  42     -61.291  15.713  30.866  1.00  0.00      A    C
ATOM    646  O   THR A  42     -62.333  15.086  30.900  1.00  0.00      A    O
ATOM    647  N   ASN A  43     -60.124  15.222  30.351  1.00  0.00      A    N
ATOM    648  HN  ASN A  43     -59.302  15.782  30.416  1.00  0.00      A    H
ATOM    649  CA  ASN A  43     -60.004  14.040  29.591  1.00  0.00      A    C
ATOM    650  HA  ASN A  43     -59.008  14.055  29.175  1.00  0.00      A    H
ATOM    651  CB  ASN A  43     -60.117  12.663  30.255  1.00  0.00      A    C
ATOM    652  HB1 ASN A  43     -61.182  12.591  30.564  1.00  0.00      A    H
ATOM    653  HB2 ASN A  43     -59.930  11.886  29.483  1.00  0.00      A    H
ATOM    654  CG  ASN A  43     -59.249  12.574  31.525  1.00  0.00      A    C
ATOM    655  OD1 ASN A  43     -59.657  12.462  32.687  1.00  0.00      A    O
ATOM    656  ND2 ASN A  43     -57.947  12.691  31.261  1.00  0.00      A    N
ATOM    657 HD21 ASN A  43     -57.227  12.561  31.943  1.00  0.00      A    H
ATOM    658 HD22 ASN A  43     -57.685  12.966  30.336  1.00  0.00      A    H
ATOM    659  C   ASN A  43     -60.851  14.070  28.302  1.00  0.00      A    C
ATOM    660  O   ASN A  43     -61.634  13.122  27.944  1.00  0.00      A    O
ATOM    661  N   LYS A  44     -60.983  15.258  27.704  1.00  0.00      A    N
ATOM    662  HN  LYS A  44     -60.425  15.959  28.142  1.00  0.00      A    H
ATOM    663  CA  LYS A  44     -61.930  15.416  26.601  1.00  0.00      A    C
ATOM    664  HA  LYS A  44     -61.798  14.542  25.980  1.00  0.00      A    H
ATOM    665  CB  LYS A  44     -63.486  15.470  26.924  1.00  0.00      A    C
ATOM    666  HB1 LYS A  44     -63.756  14.697  27.676  1.00  0.00      A    H
ATOM    667  HB2 LYS A  44     -63.618  16.439  27.452  1.00  0.00      A    H
ATOM    668  CG  LYS A  44     -64.382  15.213  25.722  1.00  0.00      A    C
ATOM    669  HG1 LYS A  44     -64.036  16.010  25.031  1.00  0.00      A    H
ATOM    670  HG2 LYS A  44     -64.062  14.229  25.318  1.00  0.00      A    H
ATOM    671  CD  LYS A  44     -65.862  15.353  26.113  1.00  0.00      A    C
ATOM    672  HD1 LYS A  44     -66.030  14.455  26.746  1.00  0.00      A    H
ATOM    673  HD2 LYS A  44     -65.981  16.235  26.778  1.00  0.00      A    H
ATOM    674  CE  LYS A  44     -66.785  15.411  24.856  1.00  0.00      A    C
ATOM    675  HE1 LYS A  44     -67.787  15.677  25.255  1.00  0.00      A    H
ATOM    676  HE2 LYS A  44     -66.581  16.325  24.258  1.00  0.00      A    H
ATOM    677  NZ  LYS A  44     -66.841  14.180  24.009  1.00  0.00      A    N
ATOM    678  HZ1 LYS A  44     -67.607  14.306  23.317  1.00  0.00      A    H
ATOM    679  HZ2 LYS A  44     -65.957  13.960  23.508  1.00  0.00      A    H
ATOM    680  HZ3 LYS A  44     -67.045  13.497  24.767  1.00  0.00      A    H
ATOM    681  C   LYS A  44     -61.601  16.557  25.694  1.00  0.00      A    C
ATOM    682  O   LYS A  44     -61.964  17.686  26.002  1.00  0.00      A    O
ATOM    683  N   LEU A  45     -60.889  16.224  24.631  1.00  0.00      A    N
ATOM    684  HN  LEU A  45     -60.613  15.267  24.578  1.00  0.00      A    H
ATOM    685  CA  LEU A  45     -60.515  17.223  23.663  1.00  0.00      A    C
ATOM    686  HA  LEU A  45     -60.394  18.148  24.208  1.00  0.00      A    H
ATOM    687  CB  LEU A  45     -59.134  16.831  23.018  1.00  0.00      A    C
ATOM    688  HB1 LEU A  45     -58.357  16.533  23.754  1.00  0.00      A    H
ATOM    689  HB2 LEU A  45     -59.318  15.858  22.513  1.00  0.00      A    H
ATOM    690  CG  LEU A  45     -58.556  17.863  22.118  1.00  0.00      A    C
ATOM    691  HG  LEU A  45     -59.317  18.333  21.461  1.00  0.00      A    H
ATOM    692  CD1 LEU A  45     -57.952  18.986  22.958  1.00  0.00      A    C
ATOM    693 HD11 LEU A  45     -58.625  19.580  23.613  1.00  0.00      A    H
ATOM    694 HD12 LEU A  45     -57.196  18.727  23.729  1.00  0.00      A    H
ATOM    695 HD13 LEU A  45     -57.486  19.769  22.323  1.00  0.00      A    H
ATOM    696  CD2 LEU A  45     -57.455  17.170  21.239  1.00  0.00      A    C
ATOM    697 HD21 LEU A  45     -57.888  16.375  20.595  1.00  0.00      A    H
ATOM    698 HD22 LEU A  45     -56.894  17.914  20.634  1.00  0.00      A    H
ATOM    699 HD23 LEU A  45     -56.681  16.592  21.787  1.00  0.00      A    H
ATOM    700  C   LEU A  45     -61.537  17.450  22.598  1.00  0.00      A    C
ATOM    701  O   LEU A  45     -62.029  16.488  22.030  1.00  0.00      A    O
ATOM    702  N   ILE A  46     -61.911  18.737  22.339  1.00  0.00      A    N
ATOM    703  HN  ILE A  46     -61.436  19.434  22.871  1.00  0.00      A    H
ATOM    704  CA  ILE A  46     -62.485  19.237  21.196  1.00  0.00      A    C
ATOM    705  HA  ILE A  46     -62.596  18.450  20.466  1.00  0.00      A    H
ATOM    706  CB  ILE A  46     -63.825  19.988  21.506  1.00  0.00      A    C
ATOM    707  HB  ILE A  46     -63.758  20.815  22.244  1.00  0.00      A    H
ATOM    708  CG2 ILE A  46     -64.354  20.468  20.153  1.00  0.00      A    C
ATOM    709 HG21 ILE A  46     -65.303  21.043  20.211  1.00  0.00      A    H
ATOM    710 HG22 ILE A  46     -63.588  21.144  19.716  1.00  0.00      A    H
ATOM    711 HG23 ILE A  46     -64.611  19.680  19.413  1.00  0.00      A    H
ATOM    712  CG1 ILE A  46     -64.812  18.983  22.097  1.00  0.00      A    C
ATOM    713 HG11 ILE A  46     -65.801  19.288  21.692  1.00  0.00      A    H
ATOM    714 HG12 ILE A  46     -64.508  17.969  21.757  1.00  0.00      A    H
ATOM    715  CD  ILE A  46     -64.896  19.026  23.603  1.00  0.00      A    C
ATOM    716  HD1 ILE A  46     -64.936  20.009  24.119  1.00  0.00      A    H
ATOM    717  HD2 ILE A  46     -65.855  18.531  23.869  1.00  0.00      A    H
ATOM    718  HD3 ILE A  46     -64.124  18.416  24.119  1.00  0.00      A    H
ATOM    719  C   ILE A  46     -61.369  20.192  20.541  1.00  0.00      A    C
ATOM    720  O   ILE A  46     -60.703  20.982  21.282  1.00  0.00      A    O
ATOM    721  N   SER A  47     -61.166  20.128  19.219  1.00  0.00      A    N
ATOM    722  HN  SER A  47     -61.842  19.660  18.656  1.00  0.00      A    H
ATOM    723  CA  SER A  47     -60.184  21.038  18.570  1.00  0.00      A    C
ATOM    724  HA  SER A  47     -59.199  20.842  18.969  1.00  0.00      A    H
ATOM    725  CB  SER A  47     -60.037  20.570  17.118  1.00  0.00      A    C
ATOM    726  HB1 SER A  47     -59.864  19.476  17.202  1.00  0.00      A    H
ATOM    727  HB2 SER A  47     -60.961  20.819  16.554  1.00  0.00      A    H
ATOM    728  OG  SER A  47     -58.896  21.182  16.535  1.00  0.00      A    O
ATOM    729  HG1 SER A  47     -58.766  20.951  15.613  1.00  0.00      A    H
ATOM    730  C   SER A  47     -60.642  22.537  18.480  1.00  0.00      A    C
ATOM    731  O   SER A  47     -61.794  22.784  18.067  1.00  0.00      A    O
ATOM    732  N   LEU A  48     -59.864  23.460  19.059  1.00  0.00      A    N
ATOM    733  HN  LEU A  48     -58.950  23.296  19.423  1.00  0.00      A    H
ATOM    734  CA  LEU A  48     -60.324  24.846  19.233  1.00  0.00      A    C
ATOM    735  HA  LEU A  48     -61.396  24.889  19.352  1.00  0.00      A    H
ATOM    736  CB  LEU A  48     -59.558  25.416  20.500  1.00  0.00      A    C
ATOM    737  HB1 LEU A  48     -58.457  25.451  20.356  1.00  0.00      A    H
ATOM    738  HB2 LEU A  48     -59.804  26.479  20.712  1.00  0.00      A    H
ATOM    739  CG  LEU A  48     -59.777  24.569  21.711  1.00  0.00      A    C
ATOM    740  HG  LEU A  48     -59.432  23.521  21.585  1.00  0.00      A    H
ATOM    741  CD1 LEU A  48     -59.089  25.099  22.942  1.00  0.00      A    C
ATOM    742 HD11 LEU A  48     -59.594  26.014  23.318  1.00  0.00      A    H
ATOM    743 HD12 LEU A  48     -59.225  24.340  23.742  1.00  0.00      A    H
ATOM    744 HD13 LEU A  48     -58.023  25.399  22.861  1.00  0.00      A    H
ATOM    745  CD2 LEU A  48     -61.266  24.311  21.979  1.00  0.00      A    C
ATOM    746 HD21 LEU A  48     -61.698  23.494  21.363  1.00  0.00      A    H
ATOM    747 HD22 LEU A  48     -61.316  24.076  23.064  1.00  0.00      A    H
ATOM    748 HD23 LEU A  48     -61.785  25.287  21.865  1.00  0.00      A    H
ATOM    749  C   LEU A  48     -59.972  25.764  18.052  1.00  0.00      A    C
ATOM    750  O   LEU A  48     -59.084  25.461  17.198  1.00  0.00      A    O
ATOM    751  N   SER A  49     -60.579  26.989  17.922  1.00  0.00      A    N
ATOM    752  HN  SER A  49     -61.243  27.162  18.645  1.00  0.00      A    H
ATOM    753  CA  SER A  49     -60.454  27.974  16.855  1.00  0.00      A    C
ATOM    754  HA  SER A  49     -59.901  27.467  16.079  1.00  0.00      A    H
ATOM    755  CB  SER A  49     -61.749  28.646  16.435  1.00  0.00      A    C
ATOM    756  HB1 SER A  49     -62.410  27.799  16.153  1.00  0.00      A    H
ATOM    757  HB2 SER A  49     -62.297  29.189  17.234  1.00  0.00      A    H
ATOM    758  OG  SER A  49     -61.588  29.445  15.327  1.00  0.00      A    O
ATOM    759  HG1 SER A  49     -61.975  28.943  14.605  1.00  0.00      A    H
ATOM    760  C   SER A  49     -59.382  29.004  17.133  1.00  0.00      A    C
ATOM    761  O   SER A  49     -59.473  29.754  18.046  1.00  0.00      A    O
ATOM    762  N   GLU A  50     -58.419  29.195  16.151  1.00  0.00      A    N
ATOM    763  HN  GLU A  50     -58.261  28.613  15.357  1.00  0.00      A    H
ATOM    764  CA  GLU A  50     -57.457  30.247  16.222  1.00  0.00      A    C
ATOM    765  HA  GLU A  50     -57.241  30.476  17.255  1.00  0.00      A    H
ATOM    766  CB  GLU A  50     -56.197  29.877  15.455  1.00  0.00      A    C
ATOM    767  HB1 GLU A  50     -55.496  30.736  15.518  1.00  0.00      A    H
ATOM    768  HB2 GLU A  50     -55.676  29.102  16.057  1.00  0.00      A    H
ATOM    769  CG  GLU A  50     -56.382  29.561  13.971  1.00  0.00      A    C
ATOM    770  HG1 GLU A  50     -56.920  30.419  13.514  1.00  0.00      A    H
ATOM    771  HG2 GLU A  50     -55.327  29.538  13.624  1.00  0.00      A    H
ATOM    772  CD  GLU A  50     -56.960  28.231  13.546  1.00  0.00      A    C
ATOM    773  OE1 GLU A  50     -58.156  27.934  13.796  1.00  0.00      A    O
ATOM    774  OE2 GLU A  50     -56.158  27.467  12.953  1.00  0.00      A    O
ATOM    775  C   GLU A  50     -57.968  31.548  15.651  1.00  0.00      A    C
ATOM    776  O   GLU A  50     -57.347  32.603  15.934  1.00  0.00      A    O
ATOM    777  N   GLN A  51     -59.023  31.595  14.847  1.00  0.00      A    N
ATOM    778  HN  GLN A  51     -59.626  30.817  14.690  1.00  0.00      A    H
ATOM    779  CA  GLN A  51     -59.672  32.805  14.365  1.00  0.00      A    C
ATOM    780  HA  GLN A  51     -58.889  33.322  13.831  1.00  0.00      A    H
ATOM    781  CB  GLN A  51     -60.897  32.381  13.455  1.00  0.00      A    C
ATOM    782  HB1 GLN A  51     -60.485  31.686  12.692  1.00  0.00      A    H
ATOM    783  HB2 GLN A  51     -61.669  31.814  14.017  1.00  0.00      A    H
ATOM    784  CG  GLN A  51     -61.486  33.634  12.722  1.00  0.00      A    C
ATOM    785  HG1 GLN A  51     -61.692  34.464  13.431  1.00  0.00      A    H
ATOM    786  HG2 GLN A  51     -60.770  34.056  11.985  1.00  0.00      A    H
ATOM    787  CD  GLN A  51     -62.804  33.244  11.981  1.00  0.00      A    C
ATOM    788  OE1 GLN A  51     -63.851  33.207  12.662  1.00  0.00      A    O
ATOM    789  NE2 GLN A  51     -62.713  32.859  10.671  1.00  0.00      A    N
ATOM    790 HE21 GLN A  51     -63.513  32.498  10.191  1.00  0.00      A    H
ATOM    791 HE22 GLN A  51     -61.847  32.833  10.171  1.00  0.00      A    H
ATOM    792  C   GLN A  51     -60.233  33.698  15.433  1.00  0.00      A    C
ATOM    793  O   GLN A  51     -60.078  34.934  15.290  1.00  0.00      A    O
ATOM    794  N   GLN A  52     -60.911  33.250  16.505  1.00  0.00      A    N
ATOM    795  HN  GLN A  52     -61.005  32.257  16.476  1.00  0.00      A    H
ATOM    796  CA  GLN A  52     -61.775  34.067  17.417  1.00  0.00      A    C
ATOM    797  HA  GLN A  52     -62.138  34.996  17.004  1.00  0.00      A    H
ATOM    798  CB  GLN A  52     -63.014  33.304  17.786  1.00  0.00      A    C
ATOM    799  HB1 GLN A  52     -62.669  32.356  18.252  1.00  0.00      A    H
ATOM    800  HB2 GLN A  52     -63.566  33.711  18.660  1.00  0.00      A    H
ATOM    801  CG  GLN A  52     -63.910  32.885  16.630  1.00  0.00      A    C
ATOM    802  HG1 GLN A  52     -63.366  32.590  15.707  1.00  0.00      A    H
ATOM    803  HG2 GLN A  52     -64.616  32.050  16.827  1.00  0.00      A    H
ATOM    804  CD  GLN A  52     -64.934  34.001  16.219  1.00  0.00      A    C
ATOM    805  OE1 GLN A  52     -65.734  34.261  17.102  1.00  0.00      A    O
ATOM    806  NE2 GLN A  52     -65.054  34.424  14.917  1.00  0.00      A    N
ATOM    807 HE21 GLN A  52     -65.711  35.157  14.738  1.00  0.00      A    H
ATOM    808 HE22 GLN A  52     -64.413  34.157  14.197  1.00  0.00      A    H
ATOM    809  C   GLN A  52     -60.980  34.559  18.653  1.00  0.00      A    C
ATOM    810  O   GLN A  52     -61.372  34.360  19.781  1.00  0.00      A    O
ATOM    811  N   LEU A  53     -59.712  35.100  18.452  1.00  0.00      A    N
ATOM    812  HN  LEU A  53     -59.410  35.151  17.503  1.00  0.00      A    H
ATOM    813  CA  LEU A  53     -58.884  35.565  19.602  1.00  0.00      A    C
ATOM    814  HA  LEU A  53     -59.479  35.488  20.500  1.00  0.00      A    H
ATOM    815  CB  LEU A  53     -57.563  34.651  19.835  1.00  0.00      A    C
ATOM    816  HB1 LEU A  53     -57.027  34.669  18.862  1.00  0.00      A    H
ATOM    817  HB2 LEU A  53     -56.981  35.109  20.663  1.00  0.00      A    H
ATOM    818  CG  LEU A  53     -57.840  33.169  20.178  1.00  0.00      A    C
ATOM    819  HG  LEU A  53     -58.577  32.766  19.450  1.00  0.00      A    H
ATOM    820  CD1 LEU A  53     -56.722  32.109  20.267  1.00  0.00      A    C
ATOM    821 HD11 LEU A  53     -56.288  31.913  19.263  1.00  0.00      A    H
ATOM    822 HD12 LEU A  53     -55.860  32.414  20.899  1.00  0.00      A    H
ATOM    823 HD13 LEU A  53     -57.072  31.162  20.731  1.00  0.00      A    H
ATOM    824  CD2 LEU A  53     -58.390  33.190  21.623  1.00  0.00      A    C
ATOM    825 HD21 LEU A  53     -58.635  32.130  21.844  1.00  0.00      A    H
ATOM    826 HD22 LEU A  53     -57.689  33.589  22.388  1.00  0.00      A    H
ATOM    827 HD23 LEU A  53     -59.280  33.850  21.697  1.00  0.00      A    H
ATOM    828  C   LEU A  53     -58.311  37.020  19.359  1.00  0.00      A    C
ATOM    829  O   LEU A  53     -58.638  37.917  20.105  1.00  0.00      A    O
ATOM    830  N   VAL A  54     -57.528  37.323  18.351  1.00  0.00      A    N
ATOM    831  HN  VAL A  54     -57.281  36.609  17.701  1.00  0.00      A    H
ATOM    832  CA  VAL A  54     -56.919  38.665  18.159  1.00  0.00      A    C
ATOM    833  HA  VAL A  54     -56.568  39.104  19.082  1.00  0.00      A    H
ATOM    834  CB  VAL A  54     -55.802  38.524  17.131  1.00  0.00      A    C
ATOM    835  HB  VAL A  54     -56.265  38.306  16.145  1.00  0.00      A    H
ATOM    836  CG1 VAL A  54     -55.084  39.828  17.001  1.00  0.00      A    C
ATOM    837 HG11 VAL A  54     -54.641  40.148  17.969  1.00  0.00      A    H
ATOM    838 HG12 VAL A  54     -54.290  39.689  16.235  1.00  0.00      A    H
ATOM    839 HG13 VAL A  54     -55.792  40.648  16.754  1.00  0.00      A    H
ATOM    840  CG2 VAL A  54     -54.844  37.404  17.419  1.00  0.00      A    C
ATOM    841 HG21 VAL A  54     -54.161  37.169  16.575  1.00  0.00      A    H
ATOM    842 HG22 VAL A  54     -54.243  37.578  18.337  1.00  0.00      A    H
ATOM    843 HG23 VAL A  54     -55.395  36.444  17.510  1.00  0.00      A    H
ATOM    844  C   VAL A  54     -57.902  39.695  17.629  1.00  0.00      A    C
ATOM    845  O   VAL A  54     -57.874  40.891  17.908  1.00  0.00      A    O
ATOM    846  N   ASP A  55     -58.835  39.327  16.801  1.00  0.00      A    N
ATOM    847  HN  ASP A  55     -58.856  38.383  16.481  1.00  0.00      A    H
ATOM    848  CA  ASP A  55     -59.755  40.244  16.268  1.00  0.00      A    C
ATOM    849  HA  ASP A  55     -59.306  41.042  15.694  1.00  0.00      A    H
ATOM    850  CB  ASP A  55     -60.488  39.391  15.211  1.00  0.00      A    C
ATOM    851  HB1 ASP A  55     -60.145  38.347  15.049  1.00  0.00      A    H
ATOM    852  HB2 ASP A  55     -61.498  39.172  15.620  1.00  0.00      A    H
ATOM    853  CG  ASP A  55     -60.562  39.921  13.795  1.00  0.00      A    C
ATOM    854  OD1 ASP A  55     -59.762  39.443  12.936  1.00  0.00      A    O
ATOM    855  OD2 ASP A  55     -61.369  40.871  13.560  1.00  0.00      A    O
ATOM    856  C   ASP A  55     -60.848  40.802  17.195  1.00  0.00      A    C
ATOM    857  O   ASP A  55     -61.521  41.734  16.898  1.00  0.00      A    O
ATOM    858  N   CYS A  56     -61.054  40.193  18.408  1.00  0.00      A    N
ATOM    859  HN  CYS A  56     -60.615  39.311  18.559  1.00  0.00      A    H
ATOM    860  CA  CYS A  56     -62.111  40.483  19.428  1.00  0.00      A    C
ATOM    861  HA  CYS A  56     -63.087  40.458  18.965  1.00  0.00      A    H
ATOM    862  CB  CYS A  56     -62.167  39.530  20.623  1.00  0.00      A    C
ATOM    863  HB1 CYS A  56     -63.000  39.737  21.329  1.00  0.00      A    H
ATOM    864  HB2 CYS A  56     -61.229  39.725  21.185  1.00  0.00      A    H
ATOM    865  SG  CYS A  56     -62.272  37.754  20.119  1.00  0.00      A    S
ATOM    866  C   CYS A  56     -62.001  41.937  19.865  1.00  0.00      A    C
ATOM    867  O   CYS A  56     -62.990  42.687  19.873  1.00  0.00      A    O
ATOM    868  N   ASP A  57     -60.874  42.363  20.438  1.00  0.00      A    N
ATOM    869  HN  ASP A  57     -60.092  41.761  20.579  1.00  0.00      A    H
ATOM    870  CA  ASP A  57     -60.637  43.703  20.853  1.00  0.00      A    C
ATOM    871  HA  ASP A  57     -61.572  44.090  21.230  1.00  0.00      A    H
ATOM    872  CB  ASP A  57     -59.815  43.581  22.191  1.00  0.00      A    C
ATOM    873  HB1 ASP A  57     -60.085  42.631  22.699  1.00  0.00      A    H
ATOM    874  HB2 ASP A  57     -58.720  43.474  22.037  1.00  0.00      A    H
ATOM    875  CG  ASP A  57     -60.140  44.848  23.053  1.00  0.00      A    C
ATOM    876  OD1 ASP A  57     -61.378  45.029  23.284  1.00  0.00      A    O
ATOM    877  OD2 ASP A  57     -59.233  45.656  23.344  1.00  0.00      A    O
ATOM    878  C   ASP A  57     -60.103  44.709  19.898  1.00  0.00      A    C
ATOM    879  O   ASP A  57     -59.360  44.353  18.988  1.00  0.00      A    O
ATOM    880  N   LYS A  58     -60.535  45.977  20.071  1.00  0.00      A    N
ATOM    881  HN  LYS A  58     -61.015  46.176  20.922  1.00  0.00      A    H
ATOM    882  CA  LYS A  58     -60.299  47.001  19.144  1.00  0.00      A    C
ATOM    883  HA  LYS A  58     -60.042  46.532  18.206  1.00  0.00      A    H
ATOM    884  CB  LYS A  58     -61.533  47.909  18.933  1.00  0.00      A    C
ATOM    885  HB1 LYS A  58     -61.843  48.350  19.904  1.00  0.00      A    H
ATOM    886  HB2 LYS A  58     -61.237  48.717  18.229  1.00  0.00      A    H
ATOM    887  CG  LYS A  58     -62.626  47.104  18.224  1.00  0.00      A    C
ATOM    888  HG1 LYS A  58     -62.917  46.169  18.749  1.00  0.00      A    H
ATOM    889  HG2 LYS A  58     -63.583  47.667  18.253  1.00  0.00      A    H
ATOM    890  CD  LYS A  58     -62.557  46.790  16.699  1.00  0.00      A    C
ATOM    891  HD1 LYS A  58     -63.589  46.802  16.287  1.00  0.00      A    H
ATOM    892  HD2 LYS A  58     -61.983  47.635  16.262  1.00  0.00      A    H
ATOM    893  CE  LYS A  58     -62.028  45.400  16.346  1.00  0.00      A    C
ATOM    894  HE1 LYS A  58     -60.962  45.216  16.598  1.00  0.00      A    H
ATOM    895  HE2 LYS A  58     -62.652  44.637  16.858  1.00  0.00      A    H
ATOM    896  NZ  LYS A  58     -62.145  45.280  14.830  1.00  0.00      A    N
ATOM    897  HZ1 LYS A  58     -63.110  45.430  14.472  1.00  0.00      A    H
ATOM    898  HZ2 LYS A  58     -61.552  45.917  14.261  1.00  0.00      A    H
ATOM    899  HZ3 LYS A  58     -61.906  44.301  14.573  1.00  0.00      A    H
ATOM    900  C   LYS A  58     -59.102  47.779  19.552  1.00  0.00      A    C
ATOM    901  O   LYS A  58     -58.663  48.611  18.773  1.00  0.00      A    O
ATOM    902  N   SER A  59     -58.498  47.514  20.691  1.00  0.00      A    N
ATOM    903  HN  SER A  59     -58.818  46.685  21.144  1.00  0.00      A    H
ATOM    904  CA  SER A  59     -57.213  48.137  21.053  1.00  0.00      A    C
ATOM    905  HA  SER A  59     -57.310  49.172  20.759  1.00  0.00      A    H
ATOM    906  CB  SER A  59     -56.834  47.857  22.564  1.00  0.00      A    C
ATOM    907  HB1 SER A  59     -55.856  48.365  22.712  1.00  0.00      A    H
ATOM    908  HB2 SER A  59     -57.658  48.280  23.178  1.00  0.00      A    H
ATOM    909  OG  SER A  59     -56.745  46.428  22.884  1.00  0.00      A    O
ATOM    910  HG1 SER A  59     -57.632  46.078  22.993  1.00  0.00      A    H
ATOM    911  C   SER A  59     -56.066  47.573  20.198  1.00  0.00      A    C
ATOM    912  O   SER A  59     -55.343  48.447  19.642  1.00  0.00      A    O
ATOM    913  N   ASN A  60     -55.873  46.263  20.059  1.00  0.00      A    N
ATOM    914  HN  ASN A  60     -56.386  45.588  20.583  1.00  0.00      A    H
ATOM    915  CA  ASN A  60     -54.687  45.754  19.260  1.00  0.00      A    C
ATOM    916  HA  ASN A  60     -53.872  46.448  19.405  1.00  0.00      A    H
ATOM    917  CB  ASN A  60     -54.207  44.325  19.710  1.00  0.00      A    C
ATOM    918  HB1 ASN A  60     -53.440  43.937  19.007  1.00  0.00      A    H
ATOM    919  HB2 ASN A  60     -53.915  44.347  20.782  1.00  0.00      A    H
ATOM    920  CG  ASN A  60     -55.450  43.436  19.782  1.00  0.00      A    C
ATOM    921  OD1 ASN A  60     -55.833  43.129  20.907  1.00  0.00      A    O
ATOM    922  ND2 ASN A  60     -55.771  42.688  18.701  1.00  0.00      A    N
ATOM    923 HD21 ASN A  60     -56.433  41.946  18.808  1.00  0.00      A    H
ATOM    924 HD22 ASN A  60     -55.218  42.539  17.881  1.00  0.00      A    H
ATOM    925  C   ASN A  60     -55.055  45.665  17.738  1.00  0.00      A    C
ATOM    926  O   ASN A  60     -56.127  45.937  17.292  1.00  0.00      A    O
ATOM    927  N   GLN A  61     -53.992  45.319  16.797  1.00  0.00      A    N
ATOM    928  HN  GLN A  61     -53.112  44.968  17.108  1.00  0.00      A    H
ATOM    929  CA  GLN A  61     -54.332  45.163  15.372  1.00  0.00      A    C
ATOM    930  HA  GLN A  61     -55.087  45.891  15.113  1.00  0.00      A    H
ATOM    931  CB  GLN A  61     -53.095  45.453  14.568  1.00  0.00      A    C
ATOM    932  HB1 GLN A  61     -52.248  44.788  14.839  1.00  0.00      A    H
ATOM    933  HB2 GLN A  61     -53.263  45.133  13.517  1.00  0.00      A    H
ATOM    934  CG  GLN A  61     -52.606  46.883  14.741  1.00  0.00      A    C
ATOM    935  HG1 GLN A  61     -53.210  47.564  14.103  1.00  0.00      A    H
ATOM    936  HG2 GLN A  61     -52.771  47.173  15.800  1.00  0.00      A    H
ATOM    937  CD  GLN A  61     -51.153  47.039  14.438  1.00  0.00      A    C
ATOM    938  OE1 GLN A  61     -50.507  46.234  13.765  1.00  0.00      A    O
ATOM    939  NE2 GLN A  61     -50.634  48.136  15.023  1.00  0.00      A    N
ATOM    940 HE21 GLN A  61     -49.667  48.380  14.958  1.00  0.00      A    H
ATOM    941 HE22 GLN A  61     -51.232  48.757  15.530  1.00  0.00      A    H
ATOM    942  C   GLN A  61     -54.883  43.755  15.249  1.00  0.00      A    C
ATOM    943  O   GLN A  61     -54.153  42.741  15.567  1.00  0.00      A    O
ATOM    944  N   GLY A  62     -56.085  43.617  14.711  1.00  0.00      A    N
ATOM    945  HN  GLY A  62     -56.600  44.446  14.506  1.00  0.00      A    H
ATOM    946  CA  GLY A  62     -56.684  42.284  14.497  1.00  0.00      A    C
ATOM    947  HA1 GLY A  62     -56.968  41.906  15.468  1.00  0.00      A    H
ATOM    948  HA2 GLY A  62     -57.540  42.523  13.882  1.00  0.00      A    H
ATOM    949  C   GLY A  62     -56.163  41.149  13.670  1.00  0.00      A    C
ATOM    950  O   GLY A  62     -56.567  39.982  13.922  1.00  0.00      A    O
ATOM    951  N   CYS A  63     -55.427  41.313  12.564  1.00  0.00      A    N
ATOM    952  HN  CYS A  63     -55.245  42.285  12.433  1.00  0.00      A    H
ATOM    953  CA  CYS A  63     -54.668  40.350  11.783  1.00  0.00      A    C
ATOM    954  HA  CYS A  63     -55.250  39.440  11.786  1.00  0.00      A    H
ATOM    955  CB  CYS A  63     -54.481  40.954  10.318  1.00  0.00      A    C
ATOM    956  HB1 CYS A  63     -54.204  42.030  10.321  1.00  0.00      A    H
ATOM    957  HB2 CYS A  63     -55.503  40.960   9.884  1.00  0.00      A    H
ATOM    958  SG  CYS A  63     -53.423  39.924   9.244  1.00  0.00      A    S
ATOM    959  C   CYS A  63     -53.335  40.071  12.446  1.00  0.00      A    C
ATOM    960  O   CYS A  63     -52.886  38.956  12.619  1.00  0.00      A    O
ATOM    961  N   ASN A  64     -52.585  41.154  12.944  1.00  0.00      A    N
ATOM    962  HN  ASN A  64     -52.990  42.033  12.706  1.00  0.00      A    H
ATOM    963  CA  ASN A  64     -51.187  41.086  13.226  1.00  0.00      A    C
ATOM    964  HA  ASN A  64     -50.710  40.453  12.492  1.00  0.00      A    H
ATOM    965  CB  ASN A  64     -50.490  42.509  13.202  1.00  0.00      A    C
ATOM    966  HB1 ASN A  64     -51.074  43.223  13.822  1.00  0.00      A    H
ATOM    967  HB2 ASN A  64     -49.424  42.426  13.502  1.00  0.00      A    H
ATOM    968  CG  ASN A  64     -50.433  42.965  11.771  1.00  0.00      A    C
ATOM    969  OD1 ASN A  64     -50.421  42.172  10.828  1.00  0.00      A    O
ATOM    970  ND2 ASN A  64     -50.407  44.314  11.561  1.00  0.00      A    N
ATOM    971 HD21 ASN A  64     -50.360  44.610  10.607  1.00  0.00      A    H
ATOM    972 HD22 ASN A  64     -50.451  44.979  12.306  1.00  0.00      A    H
ATOM    973  C   ASN A  64     -50.906  40.432  14.568  1.00  0.00      A    C
ATOM    974  O   ASN A  64     -50.094  39.489  14.680  1.00  0.00      A    O
ATOM    975  N   GLY A  65     -51.549  40.889  15.637  1.00  0.00      A    N
ATOM    976  HN  GLY A  65     -52.124  41.702  15.591  1.00  0.00      A    H
ATOM    977  CA  GLY A  65     -51.208  40.308  16.954  1.00  0.00      A    C
ATOM    978  HA1 GLY A  65     -51.843  39.446  17.091  1.00  0.00      A    H
ATOM    979  HA2 GLY A  65     -50.177  40.036  17.125  1.00  0.00      A    H
ATOM    980  C   GLY A  65     -51.444  41.321  17.998  1.00  0.00      A    C
ATOM    981  O   GLY A  65     -52.052  42.336  17.724  1.00  0.00      A    O
ATOM    982  N   GLU A  66     -50.890  41.069  19.176  1.00  0.00      A    N
ATOM    983  HN  GLU A  66     -50.450  40.222  19.463  1.00  0.00      A    H
ATOM    984  CA  GLU A  66     -51.194  41.932  20.275  1.00  0.00      A    C
ATOM    985  HA  GLU A  66     -51.234  42.985  20.035  1.00  0.00      A    H
ATOM    986  CB  GLU A  66     -52.486  41.486  20.854  1.00  0.00      A    C
ATOM    987  HB1 GLU A  66     -52.716  42.197  21.676  1.00  0.00      A    H
ATOM    988  HB2 GLU A  66     -53.264  41.650  20.078  1.00  0.00      A    H
ATOM    989  CG  GLU A  66     -52.571  40.024  21.402  1.00  0.00      A    C
ATOM    990  HG1 GLU A  66     -53.107  39.317  20.733  1.00  0.00      A    H
ATOM    991  HG2 GLU A  66     -51.551  39.596  21.501  1.00  0.00      A    H
ATOM    992  CD  GLU A  66     -53.330  39.924  22.764  1.00  0.00      A    C
ATOM    993  OE1 GLU A  66     -53.012  40.680  23.687  1.00  0.00      A    O
ATOM    994  OE2 GLU A  66     -54.319  39.242  22.856  1.00  0.00      A    O
ATOM    995  C   GLU A  66     -50.196  41.785  21.338  1.00  0.00      A    C
ATOM    996  O   GLU A  66     -49.031  41.499  21.071  1.00  0.00      A    O
ATOM    997  N   ARG A  67     -50.410  42.116  22.667  1.00  0.00      A    N
ATOM    998  HN  ARG A  67     -51.287  42.575  22.786  1.00  0.00      A    H
ATOM    999  CA  ARG A  67     -49.396  41.955  23.672  1.00  0.00      A    C
ATOM   1000  HA  ARG A  67     -48.393  42.155  23.326  1.00  0.00      A    H
ATOM   1001  CB  ARG A  67     -49.625  43.005  24.741  1.00  0.00      A    C
ATOM   1002  HB1 ARG A  67     -50.641  42.789  25.135  1.00  0.00      A    H
ATOM   1003  HB2 ARG A  67     -48.842  43.066  25.526  1.00  0.00      A    H
ATOM   1004  CG  ARG A  67     -49.821  44.454  24.255  1.00  0.00      A    C
ATOM   1005  HG1 ARG A  67     -49.056  44.808  23.531  1.00  0.00      A    H
ATOM   1006  HG2 ARG A  67     -50.760  44.399  23.664  1.00  0.00      A    H
ATOM   1007  CD  ARG A  67     -49.801  45.500  25.383  1.00  0.00      A    C
ATOM   1008  HD1 ARG A  67     -50.570  45.264  26.150  1.00  0.00      A    H
ATOM   1009  HD2 ARG A  67     -48.789  45.553  25.838  1.00  0.00      A    H
ATOM   1010  NE  ARG A  67     -50.033  46.889  24.791  1.00  0.00      A    N
ATOM   1011  HE  ARG A  67     -50.467  46.980  23.894  1.00  0.00      A    H
ATOM   1012  CZ  ARG A  67     -50.418  47.977  25.499  1.00  0.00      A    C
ATOM   1013  NH1 ARG A  67     -50.207  48.009  26.815  1.00  0.00      A    N
ATOM   1014 HH11 ARG A  67     -49.884  47.175  27.261  1.00  0.00      A    H
ATOM   1015 HH12 ARG A  67     -50.887  48.657  27.160  1.00  0.00      A    H
ATOM   1016  NH2 ARG A  67     -50.944  49.057  24.890  1.00  0.00      A    N
ATOM   1017 HH21 ARG A  67     -50.824  49.058  23.897  1.00  0.00      A    H
ATOM   1018 HH22 ARG A  67     -50.949  49.893  25.439  1.00  0.00      A    H
ATOM   1019  C   ARG A  67     -49.387  40.662  24.397  1.00  0.00      A    C
ATOM   1020  O   ARG A  67     -48.333  40.371  25.006  1.00  0.00      A    O
ATOM   1021  N   MET A  68     -50.476  39.880  24.397  1.00  0.00      A    N
ATOM   1022  HN  MET A  68     -51.175  40.284  23.813  1.00  0.00      A    H
ATOM   1023  CA  MET A  68     -50.784  38.640  25.090  1.00  0.00      A    C
ATOM   1024  HA  MET A  68     -51.416  38.157  24.360  1.00  0.00      A    H
ATOM   1025  CB  MET A  68     -49.628  37.697  25.224  1.00  0.00      A    C
ATOM   1026  HB1 MET A  68     -48.993  37.819  24.320  1.00  0.00      A    H
ATOM   1027  HB2 MET A  68     -49.065  37.996  26.133  1.00  0.00      A    H
ATOM   1028  CG  MET A  68     -49.933  36.238  25.530  1.00  0.00      A    C
ATOM   1029  HG1 MET A  68     -48.956  35.882  25.922  1.00  0.00      A    H
ATOM   1030  HG2 MET A  68     -50.543  36.113  26.450  1.00  0.00      A    H
ATOM   1031  SD  MET A  68     -50.384  35.155  24.185  1.00  0.00      A    S
ATOM   1032  CE  MET A  68     -50.402  33.611  25.063  1.00  0.00      A    C
ATOM   1033  HE1 MET A  68     -49.397  33.142  25.113  1.00  0.00      A    H
ATOM   1034  HE2 MET A  68     -50.910  33.671  26.049  1.00  0.00      A    H
ATOM   1035  HE3 MET A  68     -50.948  32.804  24.528  1.00  0.00      A    H
ATOM   1036  C   MET A  68     -51.615  38.830  26.339  1.00  0.00      A    C
ATOM   1037  O   MET A  68     -51.319  38.334  27.410  1.00  0.00      A    O
ATOM   1038  N   THR A  69     -52.611  39.724  26.207  1.00  0.00      A    N
ATOM   1039  HN  THR A  69     -52.777  40.261  25.384  1.00  0.00      A    H
ATOM   1040  CA  THR A  69     -53.419  40.223  27.331  1.00  0.00      A    C
ATOM   1041  HA  THR A  69     -53.248  39.582  28.183  1.00  0.00      A    H
ATOM   1042  CB  THR A  69     -53.084  41.697  27.633  1.00  0.00      A    C
ATOM   1043  HB  THR A  69     -53.534  41.955  28.615  1.00  0.00      A    H
ATOM   1044  OG1 THR A  69     -53.361  42.593  26.516  1.00  0.00      A    O
ATOM   1045  HG1 THR A  69     -53.298  43.488  26.857  1.00  0.00      A    H
ATOM   1046  CG2 THR A  69     -51.563  41.635  27.969  1.00  0.00      A    C
ATOM   1047 HG21 THR A  69     -51.411  40.847  28.736  1.00  0.00      A    H
ATOM   1048 HG22 THR A  69     -50.937  41.526  27.058  1.00  0.00      A    H
ATOM   1049 HG23 THR A  69     -51.346  42.579  28.514  1.00  0.00      A    H
ATOM   1050  C   THR A  69     -54.869  40.114  27.018  1.00  0.00      A    C
ATOM   1051  O   THR A  69     -55.629  39.807  27.905  1.00  0.00      A    O
ATOM   1052  N   ARG A  70     -55.293  40.366  25.795  1.00  0.00      A    N
ATOM   1053  HN  ARG A  70     -54.669  40.628  25.063  1.00  0.00      A    H
ATOM   1054  CA  ARG A  70     -56.612  40.300  25.412  1.00  0.00      A    C
ATOM   1055  HA  ARG A  70     -57.242  40.529  26.259  1.00  0.00      A    H
ATOM   1056  CB  ARG A  70     -56.922  41.379  24.306  1.00  0.00      A    C
ATOM   1057  HB1 ARG A  70     -55.993  41.331  23.699  1.00  0.00      A    H
ATOM   1058  HB2 ARG A  70     -57.751  40.972  23.688  1.00  0.00      A    H
ATOM   1059  CG  ARG A  70     -57.242  42.844  24.785  1.00  0.00      A    C
ATOM   1060  HG1 ARG A  70     -56.506  43.166  25.552  1.00  0.00      A    H
ATOM   1061  HG2 ARG A  70     -57.205  43.585  23.957  1.00  0.00      A    H
ATOM   1062  CD  ARG A  70     -58.536  43.011  25.535  1.00  0.00      A    C
ATOM   1063  HD1 ARG A  70     -59.390  42.688  24.902  1.00  0.00      A    H
ATOM   1064  HD2 ARG A  70     -58.465  42.455  26.493  1.00  0.00      A    H
ATOM   1065  NE  ARG A  70     -58.597  44.518  25.797  1.00  0.00      A    N
ATOM   1066  HE  ARG A  70     -58.660  45.148  25.023  1.00  0.00      A    H
ATOM   1067  CZ  ARG A  70     -58.518  45.201  26.939  1.00  0.00      A    C
ATOM   1068  NH1 ARG A  70     -58.162  44.588  28.092  1.00  0.00      A    N
ATOM   1069 HH11 ARG A  70     -57.647  43.731  28.081  1.00  0.00      A    H
ATOM   1070 HH12 ARG A  70     -58.114  45.060  28.973  1.00  0.00      A    H
ATOM   1071  NH2 ARG A  70     -58.885  46.487  26.992  1.00  0.00      A    N
ATOM   1072 HH21 ARG A  70     -59.379  46.845  26.200  1.00  0.00      A    H
ATOM   1073 HH22 ARG A  70     -59.342  46.728  27.849  1.00  0.00      A    H
ATOM   1074  C   ARG A  70     -57.060  38.841  25.070  1.00  0.00      A    C
ATOM   1075  O   ARG A  70     -58.167  38.457  25.479  1.00  0.00      A    O
ATOM   1076  N   ALA A  71     -56.214  37.978  24.411  1.00  0.00      A    N
ATOM   1077  HN  ALA A  71     -55.453  38.362  23.894  1.00  0.00      A    H
ATOM   1078  CA  ALA A  71     -56.586  36.608  24.190  1.00  0.00      A    C
ATOM   1079  HA  ALA A  71     -57.519  36.551  23.650  1.00  0.00      A    H
ATOM   1080  CB  ALA A  71     -55.457  35.955  23.329  1.00  0.00      A    C
ATOM   1081  HB1 ALA A  71     -55.296  36.552  22.406  1.00  0.00      A    H
ATOM   1082  HB2 ALA A  71     -54.529  36.048  23.932  1.00  0.00      A    H
ATOM   1083  HB3 ALA A  71     -55.586  34.895  23.022  1.00  0.00      A    H
ATOM   1084  C   ALA A  71     -56.843  35.882  25.485  1.00  0.00      A    C
ATOM   1085  O   ALA A  71     -57.788  35.083  25.507  1.00  0.00      A    O
ATOM   1086  N   LEU A  72     -56.050  35.997  26.541  1.00  0.00      A    N
ATOM   1087  HN  LEU A  72     -55.280  36.631  26.549  1.00  0.00      A    H
ATOM   1088  CA  LEU A  72     -56.428  35.640  27.935  1.00  0.00      A    C
ATOM   1089  HA  LEU A  72     -56.567  34.569  27.969  1.00  0.00      A    H
ATOM   1090  CB  LEU A  72     -55.110  36.122  28.670  1.00  0.00      A    C
ATOM   1091  HB1 LEU A  72     -54.893  37.208  28.576  1.00  0.00      A    H
ATOM   1092  HB2 LEU A  72     -55.220  36.051  29.773  1.00  0.00      A    H
ATOM   1093  CG  LEU A  72     -53.819  35.325  28.348  1.00  0.00      A    C
ATOM   1094  HG  LEU A  72     -53.394  35.591  27.357  1.00  0.00      A    H
ATOM   1095  CD1 LEU A  72     -52.618  35.725  29.222  1.00  0.00      A    C
ATOM   1096 HD11 LEU A  72     -52.605  36.836  29.226  1.00  0.00      A    H
ATOM   1097 HD12 LEU A  72     -52.902  35.538  30.280  1.00  0.00      A    H
ATOM   1098 HD13 LEU A  72     -51.615  35.396  28.876  1.00  0.00      A    H
ATOM   1099  CD2 LEU A  72     -54.146  33.810  28.420  1.00  0.00      A    C
ATOM   1100 HD21 LEU A  72     -54.822  33.523  29.254  1.00  0.00      A    H
ATOM   1101 HD22 LEU A  72     -54.661  33.456  27.502  1.00  0.00      A    H
ATOM   1102 HD23 LEU A  72     -53.194  33.239  28.471  1.00  0.00      A    H
ATOM   1103  C   LEU A  72     -57.653  36.316  28.458  1.00  0.00      A    C
ATOM   1104  O   LEU A  72     -58.538  35.626  28.958  1.00  0.00      A    O
ATOM   1105  N   ALA A  73     -57.873  37.568  28.310  1.00  0.00      A    N
ATOM   1106  HN  ALA A  73     -57.209  38.247  28.005  1.00  0.00      A    H
ATOM   1107  CA  ALA A  73     -59.168  38.225  28.630  1.00  0.00      A    C
ATOM   1108  HA  ALA A  73     -59.435  38.061  29.664  1.00  0.00      A    H
ATOM   1109  CB  ALA A  73     -59.059  39.688  28.415  1.00  0.00      A    C
ATOM   1110  HB1 ALA A  73     -58.247  40.075  29.068  1.00  0.00      A    H
ATOM   1111  HB2 ALA A  73     -58.811  39.871  27.347  1.00  0.00      A    H
ATOM   1112  HB3 ALA A  73     -59.942  40.340  28.585  1.00  0.00      A    H
ATOM   1113  C   ALA A  73     -60.409  37.728  27.909  1.00  0.00      A    C
ATOM   1114  O   ALA A  73     -61.525  37.641  28.463  1.00  0.00      A    O
ATOM   1115  N   TYR A  74     -60.446  37.363  26.599  1.00  0.00      A    N
ATOM   1116  HN  TYR A  74     -59.601  37.427  26.072  1.00  0.00      A    H
ATOM   1117  CA  TYR A  74     -61.648  36.814  26.012  1.00  0.00      A    C
ATOM   1118  HA  TYR A  74     -62.473  37.484  26.205  1.00  0.00      A    H
ATOM   1119  CB  TYR A  74     -61.470  36.780  24.436  1.00  0.00      A    C
ATOM   1120  HB1 TYR A  74     -61.255  37.789  24.023  1.00  0.00      A    H
ATOM   1121  HB2 TYR A  74     -60.610  36.102  24.249  1.00  0.00      A    H
ATOM   1122  CG  TYR A  74     -62.664  36.203  23.659  1.00  0.00      A    C
ATOM   1123  CD1 TYR A  74     -63.896  36.941  23.559  1.00  0.00      A    C
ATOM   1124  HD1 TYR A  74     -63.904  37.878  24.096  1.00  0.00      A    H
ATOM   1125  CE1 TYR A  74     -64.937  36.478  22.691  1.00  0.00      A    C
ATOM   1126  HE1 TYR A  74     -65.844  37.064  22.662  1.00  0.00      A    H
ATOM   1127  CZ  TYR A  74     -64.810  35.309  22.007  1.00  0.00      A    C
ATOM   1128  OH  TYR A  74     -65.789  34.910  21.126  1.00  0.00      A    O
ATOM   1129  HH  TYR A  74     -66.406  35.634  21.001  1.00  0.00      A    H
ATOM   1130  CD2 TYR A  74     -62.480  35.103  22.781  1.00  0.00      A    C
ATOM   1131  HD2 TYR A  74     -61.447  34.876  22.558  1.00  0.00      A    H
ATOM   1132  CE2 TYR A  74     -63.551  34.669  22.014  1.00  0.00      A    C
ATOM   1133  HE2 TYR A  74     -63.458  33.932  21.230  1.00  0.00      A    H
ATOM   1134  C   TYR A  74     -61.967  35.436  26.563  1.00  0.00      A    C
ATOM   1135  O   TYR A  74     -63.097  35.151  26.912  1.00  0.00      A    O
ATOM   1136  N   ILE A  75     -60.915  34.604  26.565  1.00  0.00      A    N
ATOM   1137  HN  ILE A  75     -60.046  34.918  26.191  1.00  0.00      A    H
ATOM   1138  CA  ILE A  75     -61.039  33.248  27.138  1.00  0.00      A    C
ATOM   1139  HA  ILE A  75     -61.854  32.707  26.680  1.00  0.00      A    H
ATOM   1140  CB  ILE A  75     -59.719  32.408  27.041  1.00  0.00      A    C
ATOM   1141  HB  ILE A  75     -58.854  32.939  27.493  1.00  0.00      A    H
ATOM   1142  CG2 ILE A  75     -59.742  31.145  27.921  1.00  0.00      A    C
ATOM   1143 HG21 ILE A  75     -59.747  31.294  29.022  1.00  0.00      A    H
ATOM   1144 HG22 ILE A  75     -60.585  30.538  27.527  1.00  0.00      A    H
ATOM   1145 HG23 ILE A  75     -58.874  30.467  27.770  1.00  0.00      A    H
ATOM   1146  CG1 ILE A  75     -59.508  32.011  25.643  1.00  0.00      A    C
ATOM   1147 HG11 ILE A  75     -60.397  31.449  25.284  1.00  0.00      A    H
ATOM   1148 HG12 ILE A  75     -59.485  32.943  25.038  1.00  0.00      A    H
ATOM   1149  CD  ILE A  75     -58.200  31.186  25.409  1.00  0.00      A    C
ATOM   1150  HD1 ILE A  75     -57.368  31.719  25.918  1.00  0.00      A    H
ATOM   1151  HD2 ILE A  75     -58.370  30.182  25.852  1.00  0.00      A    H
ATOM   1152  HD3 ILE A  75     -57.973  31.033  24.332  1.00  0.00      A    H
ATOM   1153  C   ILE A  75     -61.552  33.209  28.576  1.00  0.00      A    C
ATOM   1154  O   ILE A  75     -62.434  32.390  28.854  1.00  0.00      A    O
ATOM   1155  N   ILE A  76     -61.268  34.175  29.470  1.00  0.00      A    N
ATOM   1156  HN  ILE A  76     -60.606  34.864  29.185  1.00  0.00      A    H
ATOM   1157  CA  ILE A  76     -62.079  34.387  30.653  1.00  0.00      A    C
ATOM   1158  HA  ILE A  76     -62.400  33.410  30.983  1.00  0.00      A    H
ATOM   1159  CB  ILE A  76     -61.414  35.053  31.797  1.00  0.00      A    C
ATOM   1160  HB  ILE A  76     -60.433  34.558  31.957  1.00  0.00      A    H
ATOM   1161  CG2 ILE A  76     -61.118  36.525  31.528  1.00  0.00      A    C
ATOM   1162 HG21 ILE A  76     -61.992  37.196  31.385  1.00  0.00      A    H
ATOM   1163 HG22 ILE A  76     -60.472  37.028  32.279  1.00  0.00      A    H
ATOM   1164 HG23 ILE A  76     -60.630  36.466  30.532  1.00  0.00      A    H
ATOM   1165  CG1 ILE A  76     -62.181  34.814  33.098  1.00  0.00      A    C
ATOM   1166 HG11 ILE A  76     -63.157  35.338  33.012  1.00  0.00      A    H
ATOM   1167 HG12 ILE A  76     -62.347  33.716  33.125  1.00  0.00      A    H
ATOM   1168  CD  ILE A  76     -61.440  35.204  34.380  1.00  0.00      A    C
ATOM   1169  HD1 ILE A  76     -62.055  34.995  35.281  1.00  0.00      A    H
ATOM   1170  HD2 ILE A  76     -60.534  34.572  34.497  1.00  0.00      A    H
ATOM   1171  HD3 ILE A  76     -61.135  36.269  34.459  1.00  0.00      A    H
ATOM   1172  C   ILE A  76     -63.466  35.018  30.398  1.00  0.00      A    C
ATOM   1173  O   ILE A  76     -64.452  34.497  30.916  1.00  0.00      A    O
ATOM   1174  N   LYS A  77     -63.587  36.127  29.714  1.00  0.00      A    N
ATOM   1175  HN  LYS A  77     -62.834  36.477  29.162  1.00  0.00      A    H
ATOM   1176  CA  LYS A  77     -64.819  36.934  29.711  1.00  0.00      A    C
ATOM   1177  HA  LYS A  77     -65.047  37.163  30.742  1.00  0.00      A    H
ATOM   1178  CB  LYS A  77     -64.628  38.295  28.918  1.00  0.00      A    C
ATOM   1179  HB1 LYS A  77     -63.905  38.893  29.512  1.00  0.00      A    H
ATOM   1180  HB2 LYS A  77     -64.100  38.176  27.948  1.00  0.00      A    H
ATOM   1181  CG  LYS A  77     -65.873  39.237  28.742  1.00  0.00      A    C
ATOM   1182  HG1 LYS A  77     -66.388  38.872  27.828  1.00  0.00      A    H
ATOM   1183  HG2 LYS A  77     -66.578  39.142  29.596  1.00  0.00      A    H
ATOM   1184  CD  LYS A  77     -65.458  40.690  28.606  1.00  0.00      A    C
ATOM   1185  HD1 LYS A  77     -64.888  40.961  29.521  1.00  0.00      A    H
ATOM   1186  HD2 LYS A  77     -64.880  40.966  27.699  1.00  0.00      A    H
ATOM   1187  CE  LYS A  77     -66.686  41.555  28.310  1.00  0.00      A    C
ATOM   1188  HE1 LYS A  77     -67.117  41.320  27.313  1.00  0.00      A    H
ATOM   1189  HE2 LYS A  77     -67.497  41.256  29.007  1.00  0.00      A    H
ATOM   1190  NZ  LYS A  77     -66.417  43.014  28.428  1.00  0.00      A    N
ATOM   1191  HZ1 LYS A  77     -65.639  43.162  27.754  1.00  0.00      A    H
ATOM   1192  HZ2 LYS A  77     -67.276  43.568  28.239  1.00  0.00      A    H
ATOM   1193  HZ3 LYS A  77     -66.058  43.255  29.374  1.00  0.00      A    H
ATOM   1194  C   LYS A  77     -65.975  36.257  28.993  1.00  0.00      A    C
ATOM   1195  O   LYS A  77     -67.087  36.198  29.498  1.00  0.00      A    O
ATOM   1196  N   ASN A  78     -65.781  35.721  27.780  1.00  0.00      A    N
ATOM   1197  HN  ASN A  78     -64.861  35.744  27.397  1.00  0.00      A    H
ATOM   1198  CA  ASN A  78     -66.768  34.932  26.966  1.00  0.00      A    C
ATOM   1199  HA  ASN A  78     -67.734  35.407  26.877  1.00  0.00      A    H
ATOM   1200  CB  ASN A  78     -66.034  34.653  25.626  1.00  0.00      A    C
ATOM   1201  HB1 ASN A  78     -65.804  35.620  25.129  1.00  0.00      A    H
ATOM   1202  HB2 ASN A  78     -65.064  34.166  25.863  1.00  0.00      A    H
ATOM   1203  CG  ASN A  78     -66.939  33.861  24.656  1.00  0.00      A    C
ATOM   1204  OD1 ASN A  78     -68.069  34.226  24.338  1.00  0.00      A    O
ATOM   1205  ND2 ASN A  78     -66.486  32.705  24.156  1.00  0.00      A    N
ATOM   1206 HD21 ASN A  78     -67.181  32.031  23.906  1.00  0.00      A    H
ATOM   1207 HD22 ASN A  78     -65.557  32.391  24.353  1.00  0.00      A    H
ATOM   1208  C   ASN A  78     -67.081  33.679  27.773  1.00  0.00      A    C
ATOM   1209  O   ASN A  78     -68.240  33.503  28.109  1.00  0.00      A    O
ATOM   1210  N   GLY A  79     -66.087  32.793  28.017  1.00  0.00      A    N
ATOM   1211  HN  GLY A  79     -65.193  33.028  27.643  1.00  0.00      A    H
ATOM   1212  CA  GLY A  79     -66.191  31.575  28.753  1.00  0.00      A    C
ATOM   1213  HA1 GLY A  79     -65.726  31.741  29.714  1.00  0.00      A    H
ATOM   1214  HA2 GLY A  79     -67.234  31.305  28.815  1.00  0.00      A    H
ATOM   1215  C   GLY A  79     -65.490  30.463  27.926  1.00  0.00      A    C
ATOM   1216  O   GLY A  79     -66.028  29.489  27.432  1.00  0.00      A    O
ATOM   1217  N   GLY A  80     -64.200  30.719  27.721  1.00  0.00      A    N
ATOM   1218  HN  GLY A  80     -63.723  31.385  28.289  1.00  0.00      A    H
ATOM   1219  CA  GLY A  80     -63.462  29.962  26.653  1.00  0.00      A    C
ATOM   1220  HA1 GLY A  80     -62.465  29.886  27.061  1.00  0.00      A    H
ATOM   1221  HA2 GLY A  80     -63.899  28.977  26.589  1.00  0.00      A    H
ATOM   1222  C   GLY A  80     -63.445  30.655  25.255  1.00  0.00      A    C
ATOM   1223  O   GLY A  80     -64.168  31.618  25.029  1.00  0.00      A    O
ATOM   1224  N   VAL A  81     -62.590  30.080  24.376  1.00  0.00      A    N
ATOM   1225  HN  VAL A  81     -62.035  29.341  24.750  1.00  0.00      A    H
ATOM   1226  CA  VAL A  81     -62.617  30.342  22.903  1.00  0.00      A    C
ATOM   1227  HA  VAL A  81     -63.076  31.294  22.681  1.00  0.00      A    H
ATOM   1228  CB  VAL A  81     -61.209  30.154  22.311  1.00  0.00      A    C
ATOM   1229  HB  VAL A  81     -60.392  30.705  22.824  1.00  0.00      A    H
ATOM   1230  CG1 VAL A  81     -60.678  28.743  22.178  1.00  0.00      A    C
ATOM   1231 HG11 VAL A  81     -59.639  28.739  21.782  1.00  0.00      A    H
ATOM   1232 HG12 VAL A  81     -60.635  28.162  23.124  1.00  0.00      A    H
ATOM   1233 HG13 VAL A  81     -61.291  28.138  21.477  1.00  0.00      A    H
ATOM   1234  CG2 VAL A  81     -61.201  30.778  20.940  1.00  0.00      A    C
ATOM   1235 HG21 VAL A  81     -61.462  30.074  20.122  1.00  0.00      A    H
ATOM   1236 HG22 VAL A  81     -61.855  31.673  20.860  1.00  0.00      A    H
ATOM   1237 HG23 VAL A  81     -60.136  30.969  20.686  1.00  0.00      A    H
ATOM   1238  C   VAL A  81     -63.486  29.260  22.199  1.00  0.00      A    C
ATOM   1239  O   VAL A  81     -63.812  28.260  22.846  1.00  0.00      A    O
ATOM   1240  N   THR A  82     -63.974  29.479  20.953  1.00  0.00      A    N
ATOM   1241  HN  THR A  82     -63.516  30.218  20.465  1.00  0.00      A    H
ATOM   1242  CA  THR A  82     -64.900  28.608  20.305  1.00  0.00      A    C
ATOM   1243  HA  THR A  82     -65.475  28.165  21.104  1.00  0.00      A    H
ATOM   1244  CB  THR A  82     -65.858  29.445  19.501  1.00  0.00      A    C
ATOM   1245  HB  THR A  82     -66.513  28.728  18.962  1.00  0.00      A    H
ATOM   1246  OG1 THR A  82     -65.209  30.331  18.571  1.00  0.00      A    O
ATOM   1247  HG1 THR A  82     -65.779  31.083  18.395  1.00  0.00      A    H
ATOM   1248  CG2 THR A  82     -66.658  30.439  20.400  1.00  0.00      A    C
ATOM   1249 HG21 THR A  82     -66.041  31.315  20.693  1.00  0.00      A    H
ATOM   1250 HG22 THR A  82     -67.413  31.006  19.813  1.00  0.00      A    H
ATOM   1251 HG23 THR A  82     -66.996  29.936  21.330  1.00  0.00      A    H
ATOM   1252  C   THR A  82     -64.233  27.473  19.473  1.00  0.00      A    C
ATOM   1253  O   THR A  82     -63.057  27.460  19.310  1.00  0.00      A    O
ATOM   1254  N   THR A  83     -64.986  26.484  18.911  1.00  0.00      A    N
ATOM   1255  HN  THR A  83     -65.970  26.421  19.061  1.00  0.00      A    H
ATOM   1256  CA  THR A  83     -64.410  25.277  18.286  1.00  0.00      A    C
ATOM   1257  HA  THR A  83     -63.501  25.096  18.840  1.00  0.00      A    H
ATOM   1258  CB  THR A  83     -65.306  24.046  18.388  1.00  0.00      A    C
ATOM   1259  HB  THR A  83     -64.979  23.117  17.875  1.00  0.00      A    H
ATOM   1260  OG1 THR A  83     -66.588  24.394  17.883  1.00  0.00      A    O
ATOM   1261  HG1 THR A  83     -67.179  23.758  18.294  1.00  0.00      A    H
ATOM   1262  CG2 THR A  83     -65.485  23.660  19.889  1.00  0.00      A    C
ATOM   1263 HG21 THR A  83     -64.583  23.176  20.322  1.00  0.00      A    H
ATOM   1264 HG22 THR A  83     -65.812  24.457  20.591  1.00  0.00      A    H
ATOM   1265 HG23 THR A  83     -66.200  22.810  19.905  1.00  0.00      A    H
ATOM   1266  C   THR A  83     -63.992  25.475  16.870  1.00  0.00      A    C
ATOM   1267  O   THR A  83     -64.545  26.249  16.150  1.00  0.00      A    O
ATOM   1268  N   GLN A  84     -62.992  24.756  16.372  1.00  0.00      A    N
ATOM   1269  HN  GLN A  84     -62.406  24.225  16.979  1.00  0.00      A    H
ATOM   1270  CA  GLN A  84     -62.482  24.693  15.003  1.00  0.00      A    C
ATOM   1271  HA  GLN A  84     -62.259  25.690  14.655  1.00  0.00      A    H
ATOM   1272  CB  GLN A  84     -61.416  23.590  14.933  1.00  0.00      A    C
ATOM   1273  HB1 GLN A  84     -60.618  23.833  15.667  1.00  0.00      A    H
ATOM   1274  HB2 GLN A  84     -61.830  22.630  15.311  1.00  0.00      A    H
ATOM   1275  CG  GLN A  84     -60.660  23.431  13.615  1.00  0.00      A    C
ATOM   1276  HG1 GLN A  84     -59.915  22.632  13.818  1.00  0.00      A    H
ATOM   1277  HG2 GLN A  84     -61.323  23.215  12.751  1.00  0.00      A    H
ATOM   1278  CD  GLN A  84     -59.840  24.630  13.143  1.00  0.00      A    C
ATOM   1279  OE1 GLN A  84     -59.898  24.936  11.981  1.00  0.00      A    O
ATOM   1280  NE2 GLN A  84     -59.093  25.351  14.052  1.00  0.00      A    N
ATOM   1281 HE21 GLN A  84     -58.703  26.239  13.808  1.00  0.00      A    H
ATOM   1282 HE22 GLN A  84     -58.819  25.017  14.955  1.00  0.00      A    H
ATOM   1283  C   GLN A  84     -63.716  24.200  14.151  1.00  0.00      A    C
ATOM   1284  O   GLN A  84     -63.960  24.703  13.065  1.00  0.00      A    O
ATOM   1285  N   LYS A  85     -64.516  23.245  14.693  1.00  0.00      A    N
ATOM   1286  HN  LYS A  85     -64.402  22.767  15.561  1.00  0.00      A    H
ATOM   1287  CA  LYS A  85     -65.738  22.769  14.027  1.00  0.00      A    C
ATOM   1288  HA  LYS A  85     -65.432  22.365  13.074  1.00  0.00      A    H
ATOM   1289  CB  LYS A  85     -66.270  21.522  14.805  1.00  0.00      A    C
ATOM   1290  HB1 LYS A  85     -66.696  21.869  15.770  1.00  0.00      A    H
ATOM   1291  HB2 LYS A  85     -67.042  20.991  14.208  1.00  0.00      A    H
ATOM   1292  CG  LYS A  85     -65.127  20.512  14.999  1.00  0.00      A    C
ATOM   1293  HG1 LYS A  85     -64.770  20.183  13.999  1.00  0.00      A    H
ATOM   1294  HG2 LYS A  85     -64.296  20.836  15.660  1.00  0.00      A    H
ATOM   1295  CD  LYS A  85     -65.476  19.162  15.671  1.00  0.00      A    C
ATOM   1296  HD1 LYS A  85     -64.493  18.672  15.838  1.00  0.00      A    H
ATOM   1297  HD2 LYS A  85     -65.975  19.352  16.646  1.00  0.00      A    H
ATOM   1298  CE  LYS A  85     -66.470  18.325  14.825  1.00  0.00      A    C
ATOM   1299  HE1 LYS A  85     -67.390  18.797  14.420  1.00  0.00      A    H
ATOM   1300  HE2 LYS A  85     -65.815  17.947  14.011  1.00  0.00      A    H
ATOM   1301  NZ  LYS A  85     -66.886  17.146  15.666  1.00  0.00      A    N
ATOM   1302  HZ1 LYS A  85     -67.198  16.405  15.006  1.00  0.00      A    H
ATOM   1303  HZ2 LYS A  85     -66.081  16.811  16.233  1.00  0.00      A    H
ATOM   1304  HZ3 LYS A  85     -67.664  17.593  16.191  1.00  0.00      A    H
ATOM   1305  C   LYS A  85     -66.786  23.778  13.790  1.00  0.00      A    C
ATOM   1306  O   LYS A  85     -67.500  23.738  12.804  1.00  0.00      A    O
ATOM   1307  N   ASN A  86     -66.762  24.866  14.600  1.00  0.00      A    N
ATOM   1308  HN  ASN A  86     -66.126  24.723  15.355  1.00  0.00      A    H
ATOM   1309  CA  ASN A  86     -67.657  25.983  14.366  1.00  0.00      A    C
ATOM   1310  HA  ASN A  86     -68.555  25.669  13.856  1.00  0.00      A    H
ATOM   1311  CB  ASN A  86     -68.074  26.714  15.750  1.00  0.00      A    C
ATOM   1312  HB1 ASN A  86     -67.188  26.819  16.412  1.00  0.00      A    H
ATOM   1313  HB2 ASN A  86     -68.541  27.706  15.574  1.00  0.00      A    H
ATOM   1314  CG  ASN A  86     -69.211  25.881  16.431  1.00  0.00      A    C
ATOM   1315  OD1 ASN A  86     -69.873  25.098  15.772  1.00  0.00      A    O
ATOM   1316  ND2 ASN A  86     -69.373  26.126  17.751  1.00  0.00      A    N
ATOM   1317 HD21 ASN A  86     -70.102  25.678  18.268  1.00  0.00      A    H
ATOM   1318 HD22 ASN A  86     -68.662  26.661  18.207  1.00  0.00      A    H
ATOM   1319  C   ASN A  86     -67.056  27.098  13.488  1.00  0.00      A    C
ATOM   1320  O   ASN A  86     -67.696  27.484  12.509  1.00  0.00      A    O
ATOM   1321  N   TYR A  87     -65.928  27.707  13.855  1.00  0.00      A    N
ATOM   1322  HN  TYR A  87     -65.434  27.350  14.644  1.00  0.00      A    H
ATOM   1323  CA  TYR A  87     -65.383  28.828  13.199  1.00  0.00      A    C
ATOM   1324  HA  TYR A  87     -65.993  29.140  12.364  1.00  0.00      A    H
ATOM   1325  CB  TYR A  87     -65.102  30.017  14.237  1.00  0.00      A    C
ATOM   1326  HB1 TYR A  87     -64.447  29.777  15.101  1.00  0.00      A    H
ATOM   1327  HB2 TYR A  87     -64.716  30.937  13.750  1.00  0.00      A    H
ATOM   1328  CG  TYR A  87     -66.385  30.400  14.867  1.00  0.00      A    C
ATOM   1329  CD1 TYR A  87     -66.944  29.780  15.986  1.00  0.00      A    C
ATOM   1330  HD1 TYR A  87     -66.406  28.928  16.374  1.00  0.00      A    H
ATOM   1331  CE1 TYR A  87     -68.088  30.258  16.639  1.00  0.00      A    C
ATOM   1332  HE1 TYR A  87     -68.475  29.730  17.499  1.00  0.00      A    H
ATOM   1333  CZ  TYR A  87     -68.755  31.350  16.068  1.00  0.00      A    C
ATOM   1334  OH  TYR A  87     -69.923  31.847  16.723  1.00  0.00      A    O
ATOM   1335  HH  TYR A  87     -70.165  31.333  17.497  1.00  0.00      A    H
ATOM   1336  CD2 TYR A  87     -67.179  31.443  14.249  1.00  0.00      A    C
ATOM   1337  HD2 TYR A  87     -66.815  31.782  13.290  1.00  0.00      A    H
ATOM   1338  CE2 TYR A  87     -68.314  31.976  14.903  1.00  0.00      A    C
ATOM   1339  HE2 TYR A  87     -68.895  32.789  14.493  1.00  0.00      A    H
ATOM   1340  C   TYR A  87     -64.051  28.412  12.635  1.00  0.00      A    C
ATOM   1341  O   TYR A  87     -63.015  28.565  13.290  1.00  0.00      A    O
ATOM   1342  N   PRO A  88     -63.899  27.779  11.435  1.00  0.00      A    N
ATOM   1343  CD  PRO A  88     -65.027  27.278  10.636  1.00  0.00      A    C
ATOM   1344  HD1 PRO A  88     -65.716  28.114  10.391  1.00  0.00      A    H
ATOM   1345  HD2 PRO A  88     -65.449  26.458  11.255  1.00  0.00      A    H
ATOM   1346  CA  PRO A  88     -62.617  27.512  10.883  1.00  0.00      A    C
ATOM   1347  HA  PRO A  88     -61.929  27.225  11.665  1.00  0.00      A    H
ATOM   1348  CB  PRO A  88     -62.934  26.419   9.904  1.00  0.00      A    C
ATOM   1349  HB1 PRO A  88     -62.325  26.367   8.976  1.00  0.00      A    H
ATOM   1350  HB2 PRO A  88     -62.884  25.549  10.592  1.00  0.00      A    H
ATOM   1351  CG  PRO A  88     -64.424  26.556   9.485  1.00  0.00      A    C
ATOM   1352  HG1 PRO A  88     -64.645  27.255   8.650  1.00  0.00      A    H
ATOM   1353  HG2 PRO A  88     -64.999  25.608   9.417  1.00  0.00      A    H
ATOM   1354  C   PRO A  88     -62.037  28.796  10.372  1.00  0.00      A    C
ATOM   1355  O   PRO A  88     -62.772  29.664   9.897  1.00  0.00      A    O
ATOM   1356  N   TYR A  89     -60.736  28.761  10.288  1.00  0.00      A    N
ATOM   1357  HN  TYR A  89     -60.147  28.011  10.577  1.00  0.00      A    H
ATOM   1358  CA  TYR A  89     -59.968  29.829   9.664  1.00  0.00      A    C
ATOM   1359  HA  TYR A  89     -60.503  30.748   9.852  1.00  0.00      A    H
ATOM   1360  CB  TYR A  89     -58.653  30.058  10.334  1.00  0.00      A    C
ATOM   1361  HB1 TYR A  89     -58.703  30.096  11.443  1.00  0.00      A    H
ATOM   1362  HB2 TYR A  89     -57.960  29.267   9.974  1.00  0.00      A    H
ATOM   1363  CG  TYR A  89     -58.039  31.374   9.811  1.00  0.00      A    C
ATOM   1364  CD1 TYR A  89     -58.141  32.599  10.514  1.00  0.00      A    C
ATOM   1365  HD1 TYR A  89     -58.768  32.640  11.392  1.00  0.00      A    H
ATOM   1366  CE1 TYR A  89     -57.586  33.790  10.012  1.00  0.00      A    C
ATOM   1367  HE1 TYR A  89     -57.713  34.750  10.489  1.00  0.00      A    H
ATOM   1368  CZ  TYR A  89     -56.638  33.774   8.958  1.00  0.00      A    C
ATOM   1369  OH  TYR A  89     -55.888  34.960   8.480  1.00  0.00      A    O
ATOM   1370  HH  TYR A  89     -56.267  35.691   8.974  1.00  0.00      A    H
ATOM   1371  CD2 TYR A  89     -57.201  31.475   8.679  1.00  0.00      A    C
ATOM   1372  HD2 TYR A  89     -57.112  30.551   8.127  1.00  0.00      A    H
ATOM   1373  CE2 TYR A  89     -56.502  32.572   8.256  1.00  0.00      A    C
ATOM   1374  HE2 TYR A  89     -55.968  32.568   7.317  1.00  0.00      A    H
ATOM   1375  C   TYR A  89     -59.734  29.553   8.193  1.00  0.00      A    C
ATOM   1376  O   TYR A  89     -59.120  28.514   7.797  1.00  0.00      A    O
ATOM   1377  N   THR A  90     -60.259  30.396   7.271  1.00  0.00      A    N
ATOM   1378  HN  THR A  90     -60.822  31.177   7.528  1.00  0.00      A    H
ATOM   1379  CA  THR A  90     -60.170  30.340   5.797  1.00  0.00      A    C
ATOM   1380  HA  THR A  90     -59.355  29.670   5.566  1.00  0.00      A    H
ATOM   1381  CB  THR A  90     -61.485  29.995   5.159  1.00  0.00      A    C
ATOM   1382  HB  THR A  90     -61.448  29.975   4.049  1.00  0.00      A    H
ATOM   1383  OG1 THR A  90     -62.453  30.849   5.649  1.00  0.00      A    O
ATOM   1384  HG1 THR A  90     -63.308  30.535   5.346  1.00  0.00      A    H
ATOM   1385  CG2 THR A  90     -61.933  28.673   5.691  1.00  0.00      A    C
ATOM   1386 HG21 THR A  90     -62.098  28.628   6.789  1.00  0.00      A    H
ATOM   1387 HG22 THR A  90     -62.911  28.366   5.263  1.00  0.00      A    H
ATOM   1388 HG23 THR A  90     -61.175  27.921   5.386  1.00  0.00      A    H
ATOM   1389  C   THR A  90     -59.844  31.744   5.284  1.00  0.00      A    C
ATOM   1390  O   THR A  90     -59.676  32.702   5.995  1.00  0.00      A    O
ATOM   1391  N   ARG A  91     -59.785  31.932   3.948  1.00  0.00      A    N
ATOM   1392  HN  ARG A  91     -59.796  31.171   3.305  1.00  0.00      A    H
ATOM   1393  CA  ARG A  91     -59.653  33.222   3.314  1.00  0.00      A    C
ATOM   1394  HA  ARG A  91     -58.794  33.809   3.605  1.00  0.00      A    H
ATOM   1395  CB  ARG A  91     -59.112  32.993   1.831  1.00  0.00      A    C
ATOM   1396  HB1 ARG A  91     -59.948  32.499   1.290  1.00  0.00      A    H
ATOM   1397  HB2 ARG A  91     -58.936  33.983   1.358  1.00  0.00      A    H
ATOM   1398  CG  ARG A  91     -57.884  32.001   1.624  1.00  0.00      A    C
ATOM   1399  HG1 ARG A  91     -57.023  32.366   2.223  1.00  0.00      A    H
ATOM   1400  HG2 ARG A  91     -58.166  31.034   2.092  1.00  0.00      A    H
ATOM   1401  CD  ARG A  91     -57.285  32.045   0.175  1.00  0.00      A    C
ATOM   1402  HD1 ARG A  91     -56.325  31.498   0.059  1.00  0.00      A    H
ATOM   1403  HD2 ARG A  91     -58.073  31.600  -0.468  1.00  0.00      A    H
ATOM   1404  NE  ARG A  91     -56.957  33.477  -0.203  1.00  0.00      A    N
ATOM   1405  HE  ARG A  91     -56.861  34.168   0.513  1.00  0.00      A    H
ATOM   1406  CZ  ARG A  91     -57.170  33.991  -1.434  1.00  0.00      A    C
ATOM   1407  NH1 ARG A  91     -57.264  33.209  -2.521  1.00  0.00      A    N
ATOM   1408 HH11 ARG A  91     -57.248  32.224  -2.348  1.00  0.00      A    H
ATOM   1409 HH12 ARG A  91     -57.586  33.525  -3.413  1.00  0.00      A    H
ATOM   1410  NH2 ARG A  91     -57.260  35.288  -1.484  1.00  0.00      A    N
ATOM   1411 HH21 ARG A  91     -57.122  35.768  -0.618  1.00  0.00      A    H
ATOM   1412 HH22 ARG A  91     -57.445  35.746  -2.354  1.00  0.00      A    H
ATOM   1413  C   ARG A  91     -60.823  34.290   3.371  1.00  0.00      A    C
ATOM   1414  O   ARG A  91     -60.769  35.380   2.765  1.00  0.00      A    O
ATOM   1415  N   LYS A  92     -61.934  33.961   3.988  1.00  0.00      A    N
ATOM   1416  HN  LYS A  92     -62.080  33.025   4.300  1.00  0.00      A    H
ATOM   1417  CA  LYS A  92     -63.053  34.924   4.165  1.00  0.00      A    C
ATOM   1418  HA  LYS A  92     -63.078  35.624   3.342  1.00  0.00      A    H
ATOM   1419  CB  LYS A  92     -64.438  34.229   4.104  1.00  0.00      A    C
ATOM   1420  HB1 LYS A  92     -65.242  34.911   3.752  1.00  0.00      A    H
ATOM   1421  HB2 LYS A  92     -64.452  33.341   3.436  1.00  0.00      A    H
ATOM   1422  CG  LYS A  92     -64.960  33.596   5.501  1.00  0.00      A    C
ATOM   1423  HG1 LYS A  92     -64.225  32.889   5.942  1.00  0.00      A    H
ATOM   1424  HG2 LYS A  92     -65.129  34.449   6.193  1.00  0.00      A    H
ATOM   1425  CD  LYS A  92     -66.246  32.768   5.400  1.00  0.00      A    C
ATOM   1426  HD1 LYS A  92     -66.105  31.936   4.677  1.00  0.00      A    H
ATOM   1427  HD2 LYS A  92     -66.512  32.383   6.407  1.00  0.00      A    H
ATOM   1428  CE  LYS A  92     -67.450  33.571   4.950  1.00  0.00      A    C
ATOM   1429  HE1 LYS A  92     -67.438  34.490   5.574  1.00  0.00      A    H
ATOM   1430  HE2 LYS A  92     -67.338  33.849   3.881  1.00  0.00      A    H
ATOM   1431  NZ  LYS A  92     -68.688  32.760   5.030  1.00  0.00      A    N
ATOM   1432  HZ1 LYS A  92     -69.055  32.691   6.000  1.00  0.00      A    H
ATOM   1433  HZ2 LYS A  92     -69.462  33.095   4.421  1.00  0.00      A    H
ATOM   1434  HZ3 LYS A  92     -68.462  31.784   4.752  1.00  0.00      A    H
ATOM   1435  C   LYS A  92     -62.835  35.675   5.451  1.00  0.00      A    C
ATOM   1436  O   LYS A  92     -62.186  35.122   6.327  1.00  0.00      A    O
ATOM   1437  N   GLU A  93     -63.382  36.866   5.551  1.00  0.00      A    N
ATOM   1438  HN  GLU A  93     -64.048  37.071   4.837  1.00  0.00      A    H
ATOM   1439  CA  GLU A  93     -63.189  37.594   6.814  1.00  0.00      A    C
ATOM   1440  HA  GLU A  93     -62.164  37.497   7.141  1.00  0.00      A    H
ATOM   1441  CB  GLU A  93     -63.395  39.152   6.702  1.00  0.00      A    C
ATOM   1442  HB1 GLU A  93     -62.777  39.706   7.441  1.00  0.00      A    H
ATOM   1443  HB2 GLU A  93     -63.019  39.471   5.706  1.00  0.00      A    H
ATOM   1444  CG  GLU A  93     -64.898  39.556   6.816  1.00  0.00      A    C
ATOM   1445  HG1 GLU A  93     -65.435  38.864   6.133  1.00  0.00      A    H
ATOM   1446  HG2 GLU A  93     -65.272  39.452   7.857  1.00  0.00      A    H
ATOM   1447  CD  GLU A  93     -65.044  40.989   6.370  1.00  0.00      A    C
ATOM   1448  OE1 GLU A  93     -65.746  41.826   6.990  1.00  0.00      A    O
ATOM   1449  OE2 GLU A  93     -64.394  41.344   5.322  1.00  0.00      A    O
ATOM   1450  C   GLU A  93     -64.155  37.051   7.904  1.00  0.00      A    C
ATOM   1451  O   GLU A  93     -65.063  36.257   7.579  1.00  0.00      A    O
ATOM   1452  N   GLY A  94     -63.870  37.293   9.138  1.00  0.00      A    N
ATOM   1453  HN  GLY A  94     -63.272  38.026   9.452  1.00  0.00      A    H
ATOM   1454  CA  GLY A  94     -64.622  36.543  10.130  1.00  0.00      A    C
ATOM   1455  HA1 GLY A  94     -65.688  36.654   9.992  1.00  0.00      A    H
ATOM   1456  HA2 GLY A  94     -64.318  35.515  10.262  1.00  0.00      A    H
ATOM   1457  C   GLY A  94     -64.404  37.179  11.450  1.00  0.00      A    C
ATOM   1458  O   GLY A  94     -63.433  36.788  12.174  1.00  0.00      A    O
ATOM   1459  N   ASP A  95     -65.302  38.019  11.861  1.00  0.00      A    N
ATOM   1460  HN  ASP A  95     -66.111  38.062  11.280  1.00  0.00      A    H
ATOM   1461  CA  ASP A  95     -65.387  38.844  12.978  1.00  0.00      A    C
ATOM   1462  HA  ASP A  95     -64.470  39.411  13.039  1.00  0.00      A    H
ATOM   1463  CB  ASP A  95     -66.409  40.000  12.822  1.00  0.00      A    C
ATOM   1464  HB1 ASP A  95     -67.465  39.676  12.702  1.00  0.00      A    H
ATOM   1465  HB2 ASP A  95     -66.266  40.757  13.622  1.00  0.00      A    H
ATOM   1466  CG  ASP A  95     -66.139  40.838  11.544  1.00  0.00      A    C
ATOM   1467  OD1 ASP A  95     -65.204  41.709  11.541  1.00  0.00      A    O
ATOM   1468  OD2 ASP A  95     -66.994  40.631  10.650  1.00  0.00      A    O
ATOM   1469  C   ASP A  95     -65.659  38.039  14.275  1.00  0.00      A    C
ATOM   1470  O   ASP A  95     -66.305  37.040  14.258  1.00  0.00      A    O
ATOM   1471  N   CYS A  96     -65.214  38.481  15.488  1.00  0.00      A    N
ATOM   1472  HN  CYS A  96     -64.798  39.385  15.554  1.00  0.00      A    H
ATOM   1473  CA  CYS A  96     -65.193  37.618  16.699  1.00  0.00      A    C
ATOM   1474  HA  CYS A  96     -65.198  36.567  16.448  1.00  0.00      A    H
ATOM   1475  CB  CYS A  96     -64.031  38.063  17.588  1.00  0.00      A    C
ATOM   1476  HB1 CYS A  96     -63.148  37.612  17.087  1.00  0.00      A    H
ATOM   1477  HB2 CYS A  96     -63.937  39.158  17.427  1.00  0.00      A    H
ATOM   1478  SG  CYS A  96     -64.184  37.612  19.331  1.00  0.00      A    S
ATOM   1479  C   CYS A  96     -66.567  37.720  17.359  1.00  0.00      A    C
ATOM   1480  O   CYS A  96     -67.129  38.859  17.502  1.00  0.00      A    O
ATOM   1481  N   ASN A  97     -67.192  36.583  17.749  1.00  0.00      A    N
ATOM   1482  HN  ASN A  97     -66.706  35.713  17.768  1.00  0.00      A    H
ATOM   1483  CA  ASN A  97     -68.601  36.550  18.164  1.00  0.00      A    C
ATOM   1484  HA  ASN A  97     -69.033  37.534  18.058  1.00  0.00      A    H
ATOM   1485  CB  ASN A  97     -69.177  35.460  17.313  1.00  0.00      A    C
ATOM   1486  HB1 ASN A  97     -68.510  34.572  17.306  1.00  0.00      A    H
ATOM   1487  HB2 ASN A  97     -70.155  35.083  17.682  1.00  0.00      A    H
ATOM   1488  CG  ASN A  97     -69.403  35.970  15.854  1.00  0.00      A    C
ATOM   1489  OD1 ASN A  97     -69.575  37.152  15.632  1.00  0.00      A    O
ATOM   1490  ND2 ASN A  97     -69.346  35.062  14.895  1.00  0.00      A    N
ATOM   1491 HD21 ASN A  97     -69.460  35.260  13.922  1.00  0.00      A    H
ATOM   1492 HD22 ASN A  97     -69.129  34.124  15.164  1.00  0.00      A    H
ATOM   1493  C   ASN A  97     -68.522  36.155  19.672  1.00  0.00      A    C
ATOM   1494  O   ASN A  97     -67.818  36.716  20.508  1.00  0.00      A    O
ATOM   1495  N   ALA A  98     -69.348  35.196  20.068  1.00  0.00      A    N
ATOM   1496  HN  ALA A  98     -70.046  34.954  19.398  1.00  0.00      A    H
ATOM   1497  CA  ALA A  98     -69.551  34.772  21.469  1.00  0.00      A    C
ATOM   1498  HA  ALA A  98     -68.556  34.485  21.775  1.00  0.00      A    H
ATOM   1499  CB  ALA A  98     -70.201  35.732  22.488  1.00  0.00      A    C
ATOM   1500  HB1 ALA A  98     -71.038  36.344  22.087  1.00  0.00      A    H
ATOM   1501  HB2 ALA A  98     -70.572  35.177  23.377  1.00  0.00      A    H
ATOM   1502  HB3 ALA A  98     -69.315  36.300  22.843  1.00  0.00      A    H
ATOM   1503  C   ALA A  98     -70.267  33.450  21.432  1.00  0.00      A    C
ATOM   1504  O   ALA A  98     -70.860  32.961  20.430  1.00  0.00      A    O
ATOM   1505  N   GLY A  99     -70.173  32.814  22.599  1.00  0.00      A    N
ATOM   1506  HN  GLY A  99     -69.604  33.182  23.329  1.00  0.00      A    H
ATOM   1507  CA  GLY A  99     -70.723  31.465  22.889  1.00  0.00      A    C
ATOM   1508  HA1 GLY A  99     -71.603  31.492  23.515  1.00  0.00      A    H
ATOM   1509  HA2 GLY A  99     -70.925  30.921  21.978  1.00  0.00      A    H
ATOM   1510  C   GLY A  99     -69.751  30.668  23.678  1.00  0.00      A    C
ATOM   1511  O   GLY A  99     -68.594  30.385  23.324  1.00  0.00      A    O
ATOM   1512  N   LYS A 100     -70.170  30.332  24.864  1.00  0.00      A    N
ATOM   1513  HN  LYS A 100     -71.075  30.673  25.103  1.00  0.00      A    H
ATOM   1514  CA  LYS A 100     -69.514  29.602  25.914  1.00  0.00      A    C
ATOM   1515  HA  LYS A 100     -68.666  30.158  26.288  1.00  0.00      A    H
ATOM   1516  CB  LYS A 100     -70.490  29.543  27.071  1.00  0.00      A    C
ATOM   1517  HB1 LYS A 100     -71.532  29.593  26.688  1.00  0.00      A    H
ATOM   1518  HB2 LYS A 100     -70.317  28.628  27.676  1.00  0.00      A    H
ATOM   1519  CG  LYS A 100     -70.302  30.787  27.938  1.00  0.00      A    C
ATOM   1520  HG1 LYS A 100     -69.357  30.677  28.512  1.00  0.00      A    H
ATOM   1521  HG2 LYS A 100     -70.221  31.667  27.265  1.00  0.00      A    H
ATOM   1522  CD  LYS A 100     -71.440  31.026  28.889  1.00  0.00      A    C
ATOM   1523  HD1 LYS A 100     -72.339  31.201  28.260  1.00  0.00      A    H
ATOM   1524  HD2 LYS A 100     -71.668  30.184  29.576  1.00  0.00      A    H
ATOM   1525  CE  LYS A 100     -71.432  32.317  29.778  1.00  0.00      A    C
ATOM   1526  HE1 LYS A 100     -70.497  32.447  30.365  1.00  0.00      A    H
ATOM   1527  HE2 LYS A 100     -71.558  33.200  29.115  1.00  0.00      A    H
ATOM   1528  NZ  LYS A 100     -72.590  32.443  30.673  1.00  0.00      A    N
ATOM   1529  HZ1 LYS A 100     -72.524  31.697  31.395  1.00  0.00      A    H
ATOM   1530  HZ2 LYS A 100     -72.525  33.318  31.231  1.00  0.00      A    H
ATOM   1531  HZ3 LYS A 100     -73.515  32.445  30.197  1.00  0.00      A    H
ATOM   1532  C   LYS A 100     -69.005  28.213  25.517  1.00  0.00      A    C
ATOM   1533  O   LYS A 100     -69.626  27.344  24.891  1.00  0.00      A    O
ATOM   1534  N   ALA A 101     -67.771  27.989  25.944  1.00  0.00      A    N
ATOM   1535  HN  ALA A 101     -67.379  28.814  26.342  1.00  0.00      A    H
ATOM   1536  CA  ALA A 101     -67.019  26.775  25.891  1.00  0.00      A    C
ATOM   1537  HA  ALA A 101     -67.439  26.144  25.122  1.00  0.00      A    H
ATOM   1538  CB  ALA A 101     -65.543  27.028  25.441  1.00  0.00      A    C
ATOM   1539  HB1 ALA A 101     -64.908  27.398  26.275  1.00  0.00      A    H
ATOM   1540  HB2 ALA A 101     -65.154  26.018  25.194  1.00  0.00      A    H
ATOM   1541  HB3 ALA A 101     -65.455  27.851  24.699  1.00  0.00      A    H
ATOM   1542  C   ALA A 101     -67.222  26.042  27.217  1.00  0.00      A    C
ATOM   1543  O   ALA A 101     -67.710  24.920  27.192  1.00  0.00      A    O
ATOM   1544  N   GLY A 102     -66.757  26.611  28.330  1.00  0.00      A    N
ATOM   1545  HN  GLY A 102     -66.348  27.519  28.384  1.00  0.00      A    H
ATOM   1546  CA  GLY A 102     -66.942  26.006  29.621  1.00  0.00      A    C
ATOM   1547  HA1 GLY A 102     -68.015  25.884  29.636  1.00  0.00      A    H
ATOM   1548  HA2 GLY A 102     -66.396  25.074  29.627  1.00  0.00      A    H
ATOM   1549  C   GLY A 102     -66.366  27.017  30.558  1.00  0.00      A    C
ATOM   1550  O   GLY A 102     -66.274  28.148  30.102  1.00  0.00      A    O
ATOM   1551  N   LYS A 103     -66.019  26.647  31.765  1.00  0.00      A    N
ATOM   1552  HN  LYS A 103     -66.247  25.725  32.069  1.00  0.00      A    H
ATOM   1553  CA  LYS A 103     -65.556  27.584  32.829  1.00  0.00      A    C
ATOM   1554  HA  LYS A 103     -66.004  28.558  32.698  1.00  0.00      A    H
ATOM   1555  CB  LYS A 103     -65.898  26.956  34.169  1.00  0.00      A    C
ATOM   1556  HB1 LYS A 103     -65.270  26.040  34.179  1.00  0.00      A    H
ATOM   1557  HB2 LYS A 103     -65.690  27.607  35.045  1.00  0.00      A    H
ATOM   1558  CG  LYS A 103     -67.397  26.566  34.288  1.00  0.00      A    C
ATOM   1559  HG1 LYS A 103     -68.071  27.449  34.304  1.00  0.00      A    H
ATOM   1560  HG2 LYS A 103     -67.752  26.047  33.373  1.00  0.00      A    H
ATOM   1561  CD  LYS A 103     -67.654  25.790  35.490  1.00  0.00      A    C
ATOM   1562  HD1 LYS A 103     -68.636  25.282  35.387  1.00  0.00      A    H
ATOM   1563  HD2 LYS A 103     -66.988  24.903  35.548  1.00  0.00      A    H
ATOM   1564  CE  LYS A 103     -67.726  26.593  36.800  1.00  0.00      A    C
ATOM   1565  HE1 LYS A 103     -66.797  27.127  37.094  1.00  0.00      A    H
ATOM   1566  HE2 LYS A 103     -68.572  27.309  36.715  1.00  0.00      A    H
ATOM   1567  NZ  LYS A 103     -68.122  25.676  37.934  1.00  0.00      A    N
ATOM   1568  HZ1 LYS A 103     -68.217  26.149  38.856  1.00  0.00      A    H
ATOM   1569  HZ2 LYS A 103     -68.998  25.133  37.791  1.00  0.00      A    H
ATOM   1570  HZ3 LYS A 103     -67.364  24.989  38.122  1.00  0.00      A    H
ATOM   1571  C   LYS A 103     -64.067  27.868  32.791  1.00  0.00      A    C
ATOM   1572  O   LYS A 103     -63.363  27.644  33.748  1.00  0.00      A    O
ATOM   1573  N   HSE A 104     -63.461  28.355  31.711  1.00  0.00      A    N
ATOM   1574  HN  HSE A 104     -64.037  28.456  30.904  1.00  0.00      A    H
ATOM   1575  CA  HSE A 104     -62.072  28.763  31.708  1.00  0.00      A    C
ATOM   1576  HA  HSE A 104     -61.565  28.064  32.358  1.00  0.00      A    H
ATOM   1577  CB  HSE A 104     -61.595  28.690  30.199  1.00  0.00      A    C
ATOM   1578  HB1 HSE A 104     -62.151  29.540  29.749  1.00  0.00      A    H
ATOM   1579  HB2 HSE A 104     -60.515  28.947  30.164  1.00  0.00      A    H
ATOM   1580  ND1 HSE A 104     -62.989  27.187  28.775  1.00  0.00      A    N
ATOM   1581  CG  HSE A 104     -61.808  27.499  29.396  1.00  0.00      A    C
ATOM   1582  CE1 HSE A 104     -62.947  25.909  28.367  1.00  0.00      A    C
ATOM   1583  HE1 HSE A 104     -63.716  25.440  27.752  1.00  0.00      A    H
ATOM   1584  NE2 HSE A 104     -61.763  25.401  28.728  1.00  0.00      A    N
ATOM   1585  HE2 HSE A 104     -61.468  24.445  28.724  1.00  0.00      A    H
ATOM   1586  CD2 HSE A 104     -61.000  26.376  29.354  1.00  0.00      A    C
ATOM   1587  HD2 HSE A 104     -60.120  26.199  29.960  1.00  0.00      A    H
ATOM   1588  C   HSE A 104     -61.745  30.203  32.286  1.00  0.00      A    C
ATOM   1589  O   HSE A 104     -62.464  31.185  32.249  1.00  0.00      A    O
ATOM   1590  N   LYS A 105     -60.568  30.333  32.869  1.00  0.00      A    N
ATOM   1591  HN  LYS A 105     -60.046  29.519  33.113  1.00  0.00      A    H
ATOM   1592  CA  LYS A 105     -60.025  31.516  33.480  1.00  0.00      A    C
ATOM   1593  HA  LYS A 105     -60.479  32.387  33.032  1.00  0.00      A    H
ATOM   1594  CB  LYS A 105     -60.210  31.318  35.029  1.00  0.00      A    C
ATOM   1595  HB1 LYS A 105     -59.675  30.386  35.311  1.00  0.00      A    H
ATOM   1596  HB2 LYS A 105     -59.630  32.125  35.523  1.00  0.00      A    H
ATOM   1597  CG  LYS A 105     -61.607  31.307  35.525  1.00  0.00      A    C
ATOM   1598  HG1 LYS A 105     -62.203  32.127  35.070  1.00  0.00      A    H
ATOM   1599  HG2 LYS A 105     -62.074  30.317  35.331  1.00  0.00      A    H
ATOM   1600  CD  LYS A 105     -61.661  31.395  37.036  1.00  0.00      A    C
ATOM   1601  HD1 LYS A 105     -60.928  30.654  37.419  1.00  0.00      A    H
ATOM   1602  HD2 LYS A 105     -61.340  32.387  37.422  1.00  0.00      A    H
ATOM   1603  CE  LYS A 105     -63.038  31.060  37.678  1.00  0.00      A    C
ATOM   1604  HE1 LYS A 105     -63.677  31.965  37.587  1.00  0.00      A    H
ATOM   1605  HE2 LYS A 105     -63.531  30.173  37.225  1.00  0.00      A    H
ATOM   1606  NZ  LYS A 105     -62.902  30.809  39.144  1.00  0.00      A    N
ATOM   1607  HZ1 LYS A 105     -62.366  31.579  39.593  1.00  0.00      A    H
ATOM   1608  HZ2 LYS A 105     -63.891  30.830  39.465  1.00  0.00      A    H
ATOM   1609  HZ3 LYS A 105     -62.523  29.854  39.304  1.00  0.00      A    H
ATOM   1610  C   LYS A 105     -58.541  31.557  33.161  1.00  0.00      A    C
ATOM   1611  O   LYS A 105     -58.102  30.800  32.263  1.00  0.00      A    O
ATOM   1612  N   TYR A 106     -57.638  32.269  33.912  1.00  0.00      A    N
ATOM   1613  HN  TYR A 106     -57.940  32.843  34.670  1.00  0.00      A    H
ATOM   1614  CA  TYR A 106     -56.245  32.192  33.531  1.00  0.00      A    C
ATOM   1615  HA  TYR A 106     -56.014  31.148  33.377  1.00  0.00      A    H
ATOM   1616  CB  TYR A 106     -55.899  33.015  32.219  1.00  0.00      A    C
ATOM   1617  HB1 TYR A 106     -54.898  32.812  31.782  1.00  0.00      A    H
ATOM   1618  HB2 TYR A 106     -56.680  32.721  31.486  1.00  0.00      A    H
ATOM   1619  CG  TYR A 106     -55.991  34.535  32.316  1.00  0.00      A    C
ATOM   1620  CD1 TYR A 106     -54.871  35.350  32.520  1.00  0.00      A    C
ATOM   1621  HD1 TYR A 106     -53.886  34.980  32.764  1.00  0.00      A    H
ATOM   1622  CE1 TYR A 106     -54.964  36.743  32.569  1.00  0.00      A    C
ATOM   1623  HE1 TYR A 106     -54.113  37.376  32.771  1.00  0.00      A    H
ATOM   1624  CZ  TYR A 106     -56.205  37.333  32.217  1.00  0.00      A    C
ATOM   1625  OH  TYR A 106     -56.250  38.727  32.155  1.00  0.00      A    O
ATOM   1626  HH  TYR A 106     -57.181  38.959  32.118  1.00  0.00      A    H
ATOM   1627  CD2 TYR A 106     -57.233  35.148  32.146  1.00  0.00      A    C
ATOM   1628  HD2 TYR A 106     -58.103  34.543  31.938  1.00  0.00      A    H
ATOM   1629  CE2 TYR A 106     -57.328  36.583  32.120  1.00  0.00      A    C
ATOM   1630  HE2 TYR A 106     -58.304  36.997  31.917  1.00  0.00      A    H
ATOM   1631  C   TYR A 106     -55.353  32.643  34.619  1.00  0.00      A    C
ATOM   1632  O   TYR A 106     -55.699  33.247  35.653  1.00  0.00      A    O
ATOM   1633  N   LEU A 107     -54.089  32.270  34.477  1.00  0.00      A    N
ATOM   1634  HN  LEU A 107     -53.787  31.798  33.652  1.00  0.00      A    H
ATOM   1635  CA  LEU A 107     -53.043  32.369  35.480  1.00  0.00      A    C
ATOM   1636  HA  LEU A 107     -53.228  33.271  36.045  1.00  0.00      A    H
ATOM   1637  CB  LEU A 107     -52.909  31.094  36.291  1.00  0.00      A    C
ATOM   1638  HB1 LEU A 107     -53.936  30.761  36.553  1.00  0.00      A    H
ATOM   1639  HB2 LEU A 107     -52.402  30.285  35.722  1.00  0.00      A    H
ATOM   1640  CG  LEU A 107     -52.244  31.243  37.674  1.00  0.00      A    C
ATOM   1641  HG  LEU A 107     -51.171  31.486  37.516  1.00  0.00      A    H
ATOM   1642  CD1 LEU A 107     -52.908  32.346  38.528  1.00  0.00      A    C
ATOM   1643 HD11 LEU A 107     -53.997  32.189  38.687  1.00  0.00      A    H
ATOM   1644 HD12 LEU A 107     -52.410  32.353  39.521  1.00  0.00      A    H
ATOM   1645 HD13 LEU A 107     -52.770  33.331  38.032  1.00  0.00      A    H
ATOM   1646  CD2 LEU A 107     -52.442  29.921  38.400  1.00  0.00      A    C
ATOM   1647 HD21 LEU A 107     -53.399  29.849  38.959  1.00  0.00      A    H
ATOM   1648 HD22 LEU A 107     -52.192  29.090  37.706  1.00  0.00      A    H
ATOM   1649 HD23 LEU A 107     -51.757  29.806  39.267  1.00  0.00      A    H
ATOM   1650  C   LEU A 107     -51.670  32.620  34.899  1.00  0.00      A    C
ATOM   1651  O   LEU A 107     -51.123  31.820  34.115  1.00  0.00      A    O
ATOM   1652  N   HSE A 108     -51.017  33.712  35.354  1.00  0.00      A    N
ATOM   1653  HN  HSE A 108     -51.413  34.356  36.003  1.00  0.00      A    H
ATOM   1654  CA  HSE A 108     -49.580  34.031  35.071  1.00  0.00      A    C
ATOM   1655  HA  HSE A 108     -49.381  33.710  34.060  1.00  0.00      A    H
ATOM   1656  CB  HSE A 108     -49.325  35.524  35.295  1.00  0.00      A    C
ATOM   1657  HB1 HSE A 108     -49.638  35.900  36.292  1.00  0.00      A    H
ATOM   1658  HB2 HSE A 108     -48.237  35.705  35.155  1.00  0.00      A    H
ATOM   1659  ND1 HSE A 108     -51.316  36.961  34.826  1.00  0.00      A    N
ATOM   1660  CG  HSE A 108     -50.176  36.368  34.418  1.00  0.00      A    C
ATOM   1661  CE1 HSE A 108     -51.760  37.684  33.792  1.00  0.00      A    C
ATOM   1662  HE1 HSE A 108     -52.652  38.308  33.749  1.00  0.00      A    H
ATOM   1663  NE2 HSE A 108     -50.842  37.547  32.760  1.00  0.00      A    N
ATOM   1664  HE2 HSE A 108     -50.829  38.201  32.003  1.00  0.00      A    H
ATOM   1665  CD2 HSE A 108     -49.860  36.739  33.167  1.00  0.00      A    C
ATOM   1666  HD2 HSE A 108     -49.026  36.580  32.495  1.00  0.00      A    H
ATOM   1667  C   HSE A 108     -48.751  33.349  36.062  1.00  0.00      A    C
ATOM   1668  O   HSE A 108     -48.976  33.638  37.211  1.00  0.00      A    O
ATOM   1669  N   LEU A 109     -47.868  32.462  35.620  1.00  0.00      A    N
ATOM   1670  HN  LEU A 109     -47.693  32.240  34.664  1.00  0.00      A    H
ATOM   1671  CA  LEU A 109     -47.155  31.630  36.517  1.00  0.00      A    C
ATOM   1672  HA  LEU A 109     -47.807  31.441  37.357  1.00  0.00      A    H
ATOM   1673  CB  LEU A 109     -46.846  30.238  35.808  1.00  0.00      A    C
ATOM   1674  HB1 LEU A 109     -46.203  30.472  34.932  1.00  0.00      A    H
ATOM   1675  HB2 LEU A 109     -46.250  29.721  36.589  1.00  0.00      A    H
ATOM   1676  CG  LEU A 109     -48.072  29.435  35.353  1.00  0.00      A    C
ATOM   1677  HG  LEU A 109     -48.525  30.086  34.575  1.00  0.00      A    H
ATOM   1678  CD1 LEU A 109     -47.749  28.031  34.879  1.00  0.00      A    C
ATOM   1679 HD11 LEU A 109     -48.511  27.652  34.165  1.00  0.00      A    H
ATOM   1680 HD12 LEU A 109     -46.806  28.175  34.311  1.00  0.00      A    H
ATOM   1681 HD13 LEU A 109     -47.517  27.367  35.739  1.00  0.00      A    H
ATOM   1682  CD2 LEU A 109     -49.122  29.337  36.489  1.00  0.00      A    C
ATOM   1683 HD21 LEU A 109     -48.796  28.896  37.456  1.00  0.00      A    H
ATOM   1684 HD22 LEU A 109     -49.635  30.298  36.708  1.00  0.00      A    H
ATOM   1685 HD23 LEU A 109     -49.825  28.567  36.106  1.00  0.00      A    H
ATOM   1686  C   LEU A 109     -45.855  32.297  36.947  1.00  0.00      A    C
ATOM   1687  O   LEU A 109     -45.593  33.465  36.544  1.00  0.00      A    O
ATOM   1688  N   MET A 110     -45.011  31.566  37.709  1.00  0.00      A    N
ATOM   1689  HN  MET A 110     -45.378  30.667  37.934  1.00  0.00      A    H
ATOM   1690  CA  MET A 110     -43.789  31.956  38.399  1.00  0.00      A    C
ATOM   1691  HA  MET A 110     -43.928  32.762  39.103  1.00  0.00      A    H
ATOM   1692  CB  MET A 110     -43.106  30.676  38.959  1.00  0.00      A    C
ATOM   1693  HB1 MET A 110     -43.819  30.108  39.594  1.00  0.00      A    H
ATOM   1694  HB2 MET A 110     -42.851  30.132  38.024  1.00  0.00      A    H
ATOM   1695  CG  MET A 110     -41.909  30.890  39.915  1.00  0.00      A    C
ATOM   1696  HG1 MET A 110     -41.551  29.872  40.180  1.00  0.00      A    H
ATOM   1697  HG2 MET A 110     -41.074  31.404  39.392  1.00  0.00      A    H
ATOM   1698  SD  MET A 110     -42.195  31.841  41.403  1.00  0.00      A    S
ATOM   1699  CE  MET A 110     -40.491  31.827  42.112  1.00  0.00      A    C
ATOM   1700  HE1 MET A 110     -39.999  32.694  41.622  1.00  0.00      A    H
ATOM   1701  HE2 MET A 110     -40.481  32.004  43.209  1.00  0.00      A    H
ATOM   1702  HE3 MET A 110     -40.150  30.786  41.930  1.00  0.00      A    H
ATOM   1703  C   MET A 110     -42.819  32.598  37.426  1.00  0.00      A    C
ATOM   1704  O   MET A 110     -42.766  32.424  36.209  1.00  0.00      A    O
ATOM   1705  N   THR A 111     -41.992  33.568  37.909  1.00  0.00      A    N
ATOM   1706  HN  THR A 111     -41.907  33.804  38.874  1.00  0.00      A    H
ATOM   1707  CA  THR A 111     -41.104  34.254  37.009  1.00  0.00      A    C
ATOM   1708  HA  THR A 111     -41.729  34.778  36.300  1.00  0.00      A    H
ATOM   1709  CB  THR A 111     -40.364  35.407  37.814  1.00  0.00      A    C
ATOM   1710  HB  THR A 111     -39.729  36.070  37.188  1.00  0.00      A    H
ATOM   1711  OG1 THR A 111     -39.791  34.899  38.913  1.00  0.00      A    O
ATOM   1712  HG1 THR A 111     -39.445  35.647  39.404  1.00  0.00      A    H
ATOM   1713  CG2 THR A 111     -41.463  36.398  38.432  1.00  0.00      A    C
ATOM   1714 HG21 THR A 111     -42.140  35.870  39.137  1.00  0.00      A    H
ATOM   1715 HG22 THR A 111     -40.981  37.174  39.063  1.00  0.00      A    H
ATOM   1716 HG23 THR A 111     -42.013  36.818  37.563  1.00  0.00      A    H
ATOM   1717  C   THR A 111     -40.069  33.348  36.285  1.00  0.00      A    C
ATOM   1718  O   THR A 111     -39.875  33.395  35.070  1.00  0.00      A    O
ATOM   1719  N   ARG A 112     -39.405  32.468  37.022  1.00  0.00      A    N
ATOM   1720  HN  ARG A 112     -39.522  32.558  38.008  1.00  0.00      A    H
ATOM   1721  CA  ARG A 112     -38.427  31.582  36.604  1.00  0.00      A    C
ATOM   1722  HA  ARG A 112     -37.745  31.994  35.875  1.00  0.00      A    H
ATOM   1723  CB  ARG A 112     -37.368  31.185  37.714  1.00  0.00      A    C
ATOM   1724  HB1 ARG A 112     -37.881  30.687  38.565  1.00  0.00      A    H
ATOM   1725  HB2 ARG A 112     -36.670  30.500  37.188  1.00  0.00      A    H
ATOM   1726  CG  ARG A 112     -36.634  32.400  38.369  1.00  0.00      A    C
ATOM   1727  HG1 ARG A 112     -37.391  33.154  38.675  1.00  0.00      A    H
ATOM   1728  HG2 ARG A 112     -36.158  32.009  39.293  1.00  0.00      A    H
ATOM   1729  CD  ARG A 112     -35.598  33.078  37.359  1.00  0.00      A    C
ATOM   1730  HD1 ARG A 112     -34.950  32.245  37.011  1.00  0.00      A    H
ATOM   1731  HD2 ARG A 112     -36.251  33.631  36.651  1.00  0.00      A    H
ATOM   1732  NE  ARG A 112     -34.878  34.094  38.197  1.00  0.00      A    N
ATOM   1733  HE  ARG A 112     -35.241  34.162  39.126  1.00  0.00      A    H
ATOM   1734  CZ  ARG A 112     -34.194  35.150  37.783  1.00  0.00      A    C
ATOM   1735  NH1 ARG A 112     -33.447  35.065  36.713  1.00  0.00      A    N
ATOM   1736 HH11 ARG A 112     -33.458  34.135  36.344  1.00  0.00      A    H
ATOM   1737 HH12 ARG A 112     -32.848  35.814  36.430  1.00  0.00      A    H
ATOM   1738  NH2 ARG A 112     -34.174  36.287  38.496  1.00  0.00      A    N
ATOM   1739 HH21 ARG A 112     -34.740  36.313  39.320  1.00  0.00      A    H
ATOM   1740 HH22 ARG A 112     -33.500  36.961  38.195  1.00  0.00      A    H
ATOM   1741  C   ARG A 112     -39.123  30.291  36.079  1.00  0.00      A    C
ATOM   1742  O   ARG A 112     -39.875  29.690  36.930  1.00  0.00      A    O
ATOM   1743  N   PRO A 113     -38.988  29.846  34.911  1.00  0.00      A    N
ATOM   1744  CD  PRO A 113     -38.076  30.357  33.911  1.00  0.00      A    C
ATOM   1745  HD1 PRO A 113     -37.121  30.573  34.435  1.00  0.00      A    H
ATOM   1746  HD2 PRO A 113     -38.461  31.300  33.466  1.00  0.00      A    H
ATOM   1747  CA  PRO A 113     -39.711  28.648  34.439  1.00  0.00      A    C
ATOM   1748  HA  PRO A 113     -40.742  28.621  34.759  1.00  0.00      A    H
ATOM   1749  CB  PRO A 113     -39.385  28.783  32.919  1.00  0.00      A    C
ATOM   1750  HB1 PRO A 113     -39.439  27.798  32.407  1.00  0.00      A    H
ATOM   1751  HB2 PRO A 113     -40.181  29.426  32.488  1.00  0.00      A    H
ATOM   1752  CG  PRO A 113     -37.890  29.269  32.900  1.00  0.00      A    C
ATOM   1753  HG1 PRO A 113     -37.189  28.489  33.268  1.00  0.00      A    H
ATOM   1754  HG2 PRO A 113     -37.621  29.750  31.935  1.00  0.00      A    H
ATOM   1755  C   PRO A 113     -39.122  27.295  34.977  1.00  0.00      A    C
ATOM   1756  O   PRO A 113     -39.433  26.209  34.476  1.00  0.00      A    O
ATOM   1757  N   SER A 114     -38.282  27.362  36.052  1.00  0.00      A    N
ATOM   1758  HN  SER A 114     -37.959  28.194  36.498  1.00  0.00      A    H
ATOM   1759  CA  SER A 114     -37.569  26.161  36.432  1.00  0.00      A    C
ATOM   1760  HA  SER A 114     -37.021  25.784  35.581  1.00  0.00      A    H
ATOM   1761  CB  SER A 114     -36.524  26.498  37.499  1.00  0.00      A    C
ATOM   1762  HB1 SER A 114     -37.024  26.454  38.490  1.00  0.00      A    H
ATOM   1763  HB2 SER A 114     -35.710  25.742  37.535  1.00  0.00      A    H
ATOM   1764  OG  SER A 114     -35.937  27.809  37.210  1.00  0.00      A    O
ATOM   1765  HG1 SER A 114     -35.490  28.092  38.010  1.00  0.00      A    H
ATOM   1766  C   SER A 114     -38.430  24.952  36.860  1.00  0.00      A    C
ATOM   1767  O   SER A 114     -38.121  23.811  36.644  1.00  0.00      A    O
ATOM   1768  N   MET A 115     -39.577  25.304  37.553  1.00  0.00      A    N
ATOM   1769  HN  MET A 115     -39.692  26.225  37.918  1.00  0.00      A    H
ATOM   1770  CA  MET A 115     -40.534  24.307  37.813  1.00  0.00      A    C
ATOM   1771  HA  MET A 115     -40.046  23.358  37.980  1.00  0.00      A    H
ATOM   1772  CB  MET A 115     -41.365  24.662  39.059  1.00  0.00      A    C
ATOM   1773  HB1 MET A 115     -40.725  25.028  39.891  1.00  0.00      A    H
ATOM   1774  HB2 MET A 115     -41.948  25.570  38.792  1.00  0.00      A    H
ATOM   1775  CG  MET A 115     -42.319  23.492  39.446  1.00  0.00      A    C
ATOM   1776  HG1 MET A 115     -43.036  23.173  38.659  1.00  0.00      A    H
ATOM   1777  HG2 MET A 115     -41.696  22.578  39.550  1.00  0.00      A    H
ATOM   1778  SD  MET A 115     -43.071  23.878  41.072  1.00  0.00      A    S
ATOM   1779  CE  MET A 115     -41.685  23.459  42.189  1.00  0.00      A    C
ATOM   1780  HE1 MET A 115     -41.352  22.408  42.052  1.00  0.00      A    H
ATOM   1781  HE2 MET A 115     -40.717  23.988  42.053  1.00  0.00      A    H
ATOM   1782  HE3 MET A 115     -41.991  23.444  43.257  1.00  0.00      A    H
ATOM   1783  C   MET A 115     -41.438  24.089  36.608  1.00  0.00      A    C
ATOM   1784  O   MET A 115     -41.859  22.971  36.175  1.00  0.00      A    O
ATOM   1785  N   ALA A 116     -41.925  25.230  36.034  1.00  0.00      A    N
ATOM   1786  HN  ALA A 116     -41.490  26.121  36.135  1.00  0.00      A    H
ATOM   1787  CA  ALA A 116     -43.192  25.328  35.347  1.00  0.00      A    C
ATOM   1788  HA  ALA A 116     -44.048  24.953  35.888  1.00  0.00      A    H
ATOM   1789  CB  ALA A 116     -43.450  26.783  34.912  1.00  0.00      A    C
ATOM   1790  HB1 ALA A 116     -42.604  27.086  34.258  1.00  0.00      A    H
ATOM   1791  HB2 ALA A 116     -44.389  26.922  34.335  1.00  0.00      A    H
ATOM   1792  HB3 ALA A 116     -43.585  27.434  35.802  1.00  0.00      A    H
ATOM   1793  C   ALA A 116     -43.382  24.480  34.076  1.00  0.00      A    C
ATOM   1794  O   ALA A 116     -44.379  23.721  34.018  1.00  0.00      A    O
ATOM   1795  N   VAL A 117     -42.466  24.458  33.023  1.00  0.00      A    N
ATOM   1796  HN  VAL A 117     -41.678  25.057  33.143  1.00  0.00      A    H
ATOM   1797  CA  VAL A 117     -42.598  23.772  31.759  1.00  0.00      A    C
ATOM   1798  HA  VAL A 117     -43.458  24.163  31.238  1.00  0.00      A    H
ATOM   1799  CB  VAL A 117     -41.390  24.280  30.932  1.00  0.00      A    C
ATOM   1800  HB  VAL A 117     -40.485  23.773  31.330  1.00  0.00      A    H
ATOM   1801  CG1 VAL A 117     -41.617  23.791  29.427  1.00  0.00      A    C
ATOM   1802 HG11 VAL A 117     -40.777  24.194  28.821  1.00  0.00      A    H
ATOM   1803 HG12 VAL A 117     -41.653  22.683  29.356  1.00  0.00      A    H
ATOM   1804 HG13 VAL A 117     -42.571  24.160  28.995  1.00  0.00      A    H
ATOM   1805  CG2 VAL A 117     -41.295  25.802  30.911  1.00  0.00      A    C
ATOM   1806 HG21 VAL A 117     -42.337  26.186  30.937  1.00  0.00      A    H
ATOM   1807 HG22 VAL A 117     -40.811  26.283  31.788  1.00  0.00      A    H
ATOM   1808 HG23 VAL A 117     -40.930  26.234  29.955  1.00  0.00      A    H
ATOM   1809  C   VAL A 117     -42.683  22.279  31.889  1.00  0.00      A    C
ATOM   1810  O   VAL A 117     -43.366  21.550  31.152  1.00  0.00      A    O
ATOM   1811  N   ALA A 118     -41.877  21.780  32.877  1.00  0.00      A    N
ATOM   1812  HN  ALA A 118     -41.258  22.352  33.409  1.00  0.00      A    H
ATOM   1813  CA  ALA A 118     -41.870  20.349  33.125  1.00  0.00      A    C
ATOM   1814  HA  ALA A 118     -41.984  19.930  32.136  1.00  0.00      A    H
ATOM   1815  CB  ALA A 118     -40.587  19.897  33.956  1.00  0.00      A    C
ATOM   1816  HB1 ALA A 118     -40.419  20.476  34.889  1.00  0.00      A    H
ATOM   1817  HB2 ALA A 118     -40.703  18.865  34.351  1.00  0.00      A    H
ATOM   1818  HB3 ALA A 118     -39.678  19.965  33.320  1.00  0.00      A    H
ATOM   1819  C   ALA A 118     -43.178  19.891  33.782  1.00  0.00      A    C
ATOM   1820  O   ALA A 118     -43.795  18.867  33.503  1.00  0.00      A    O
ATOM   1821  N   GLN A 119     -43.710  20.754  34.662  1.00  0.00      A    N
ATOM   1822  HN  GLN A 119     -43.259  21.619  34.869  1.00  0.00      A    H
ATOM   1823  CA  GLN A 119     -45.071  20.526  35.228  1.00  0.00      A    C
ATOM   1824  HA  GLN A 119     -45.109  19.463  35.417  1.00  0.00      A    H
ATOM   1825  CB  GLN A 119     -45.204  21.180  36.608  1.00  0.00      A    C
ATOM   1826  HB1 GLN A 119     -44.299  21.023  37.233  1.00  0.00      A    H
ATOM   1827  HB2 GLN A 119     -45.366  22.263  36.424  1.00  0.00      A    H
ATOM   1828  CG  GLN A 119     -46.334  20.624  37.534  1.00  0.00      A    C
ATOM   1829  HG1 GLN A 119     -47.285  20.698  36.964  1.00  0.00      A    H
ATOM   1830  HG2 GLN A 119     -46.139  19.568  37.822  1.00  0.00      A    H
ATOM   1831  CD  GLN A 119     -46.472  21.445  38.825  1.00  0.00      A    C
ATOM   1832  OE1 GLN A 119     -47.407  22.261  39.054  1.00  0.00      A    O
ATOM   1833  NE2 GLN A 119     -45.414  21.244  39.682  1.00  0.00      A    N
ATOM   1834 HE21 GLN A 119     -45.514  21.659  40.586  1.00  0.00      A    H
ATOM   1835 HE22 GLN A 119     -44.623  20.699  39.404  1.00  0.00      A    H
ATOM   1836  C   GLN A 119     -46.277  20.728  34.313  1.00  0.00      A    C
ATOM   1837  O   GLN A 119     -47.259  19.961  34.452  1.00  0.00      A    O
ATOM   1838  N   GLN A 120     -46.216  21.678  33.334  1.00  0.00      A    N
ATOM   1839  HN  GLN A 120     -45.440  22.302  33.309  1.00  0.00      A    H
ATOM   1840  CA  GLN A 120     -47.335  21.878  32.414  1.00  0.00      A    C
ATOM   1841  HA  GLN A 120     -47.544  20.849  32.161  1.00  0.00      A    H
ATOM   1842  CB  GLN A 120     -48.635  22.540  32.929  1.00  0.00      A    C
ATOM   1843  HB1 GLN A 120     -49.318  22.693  32.067  1.00  0.00      A    H
ATOM   1844  HB2 GLN A 120     -49.190  21.838  33.588  1.00  0.00      A    H
ATOM   1845  CG  GLN A 120     -48.503  23.958  33.560  1.00  0.00      A    C
ATOM   1846  HG1 GLN A 120     -47.684  24.599  33.169  1.00  0.00      A    H
ATOM   1847  HG2 GLN A 120     -49.509  24.425  33.500  1.00  0.00      A    H
ATOM   1848  CD  GLN A 120     -48.186  23.706  35.041  1.00  0.00      A    C
ATOM   1849  OE1 GLN A 120     -49.086  23.301  35.806  1.00  0.00      A    O
ATOM   1850  NE2 GLN A 120     -46.987  24.029  35.565  1.00  0.00      A    N
ATOM   1851 HE21 GLN A 120     -46.904  23.787  36.532  1.00  0.00      A    H
ATOM   1852 HE22 GLN A 120     -46.272  24.396  34.970  1.00  0.00      A    H
ATOM   1853  C   GLN A 120     -46.812  22.587  31.098  1.00  0.00      A    C
ATOM   1854  O   GLN A 120     -45.962  23.434  31.141  1.00  0.00      A    O
ATOM   1855  N   PRO A 121     -47.299  22.239  29.969  1.00  0.00      A    N
ATOM   1856  CD  PRO A 121     -48.288  21.187  29.687  1.00  0.00      A    C
ATOM   1857  HD1 PRO A 121     -49.213  21.446  30.246  1.00  0.00      A    H
ATOM   1858  HD2 PRO A 121     -47.810  20.250  30.045  1.00  0.00      A    H
ATOM   1859  CA  PRO A 121     -46.828  22.867  28.749  1.00  0.00      A    C
ATOM   1860  HA  PRO A 121     -45.752  22.941  28.817  1.00  0.00      A    H
ATOM   1861  CB  PRO A 121     -47.266  21.917  27.629  1.00  0.00      A    C
ATOM   1862  HB1 PRO A 121     -47.610  22.520  26.762  1.00  0.00      A    H
ATOM   1863  HB2 PRO A 121     -46.422  21.302  27.251  1.00  0.00      A    H
ATOM   1864  CG  PRO A 121     -48.494  21.108  28.253  1.00  0.00      A    C
ATOM   1865  HG1 PRO A 121     -49.366  21.641  27.817  1.00  0.00      A    H
ATOM   1866  HG2 PRO A 121     -48.464  20.169  27.660  1.00  0.00      A    H
ATOM   1867  C   PRO A 121     -47.352  24.300  28.523  1.00  0.00      A    C
ATOM   1868  O   PRO A 121     -48.519  24.510  28.155  1.00  0.00      A    O
ATOM   1869  N   VAL A 122     -46.565  25.286  28.883  1.00  0.00      A    N
ATOM   1870  HN  VAL A 122     -45.733  25.009  29.357  1.00  0.00      A    H
ATOM   1871  CA  VAL A 122     -46.936  26.703  28.920  1.00  0.00      A    C
ATOM   1872  HA  VAL A 122     -47.996  26.724  29.123  1.00  0.00      A    H
ATOM   1873  CB  VAL A 122     -46.148  27.464  30.000  1.00  0.00      A    C
ATOM   1874  HB  VAL A 122     -46.501  28.517  30.017  1.00  0.00      A    H
ATOM   1875  CG1 VAL A 122     -46.618  26.888  31.281  1.00  0.00      A    C
ATOM   1876 HG11 VAL A 122     -47.654  27.274  31.388  1.00  0.00      A    H
ATOM   1877 HG12 VAL A 122     -46.539  25.780  31.319  1.00  0.00      A    H
ATOM   1878 HG13 VAL A 122     -46.012  27.322  32.105  1.00  0.00      A    H
ATOM   1879  CG2 VAL A 122     -44.665  27.244  29.957  1.00  0.00      A    C
ATOM   1880 HG21 VAL A 122     -44.309  27.938  30.748  1.00  0.00      A    H
ATOM   1881 HG22 VAL A 122     -44.378  26.185  30.129  1.00  0.00      A    H
ATOM   1882 HG23 VAL A 122     -44.292  27.628  28.983  1.00  0.00      A    H
ATOM   1883  C   VAL A 122     -46.909  27.404  27.563  1.00  0.00      A    C
ATOM   1884  O   VAL A 122     -46.143  27.096  26.676  1.00  0.00      A    O
ATOM   1885  N   SER A 123     -47.728  28.465  27.488  1.00  0.00      A    N
ATOM   1886  HN  SER A 123     -48.344  28.580  28.264  1.00  0.00      A    H
ATOM   1887  CA  SER A 123     -47.663  29.596  26.592  1.00  0.00      A    C
ATOM   1888  HA  SER A 123     -47.571  29.310  25.554  1.00  0.00      A    H
ATOM   1889  CB  SER A 123     -48.974  30.404  26.731  1.00  0.00      A    C
ATOM   1890  HB1 SER A 123     -49.087  30.602  27.818  1.00  0.00      A    H
ATOM   1891  HB2 SER A 123     -48.983  31.317  26.098  1.00  0.00      A    H
ATOM   1892  OG  SER A 123     -50.129  29.685  26.282  1.00  0.00      A    O
ATOM   1893  HG1 SER A 123     -50.093  29.682  25.323  1.00  0.00      A    H
ATOM   1894  C   SER A 123     -46.448  30.567  26.924  1.00  0.00      A    C
ATOM   1895  O   SER A 123     -46.474  31.193  28.012  1.00  0.00      A    O
ATOM   1896  N   VAL A 124     -45.452  30.679  26.046  1.00  0.00      A    N
ATOM   1897  HN  VAL A 124     -45.484  30.173  25.187  1.00  0.00      A    H
ATOM   1898  CA  VAL A 124     -44.239  31.350  26.227  1.00  0.00      A    C
ATOM   1899  HA  VAL A 124     -44.374  31.984  27.091  1.00  0.00      A    H
ATOM   1900  CB  VAL A 124     -43.058  30.418  26.549  1.00  0.00      A    C
ATOM   1901  HB  VAL A 124     -42.139  31.041  26.513  1.00  0.00      A    H
ATOM   1902  CG1 VAL A 124     -43.299  29.722  27.955  1.00  0.00      A    C
ATOM   1903 HG11 VAL A 124     -43.065  30.539  28.669  1.00  0.00      A    H
ATOM   1904 HG12 VAL A 124     -44.328  29.331  28.107  1.00  0.00      A    H
ATOM   1905 HG13 VAL A 124     -42.532  28.952  28.186  1.00  0.00      A    H
ATOM   1906  CG2 VAL A 124     -42.935  29.362  25.465  1.00  0.00      A    C
ATOM   1907 HG21 VAL A 124     -43.623  28.534  25.739  1.00  0.00      A    H
ATOM   1908 HG22 VAL A 124     -43.195  29.833  24.493  1.00  0.00      A    H
ATOM   1909 HG23 VAL A 124     -41.917  28.952  25.288  1.00  0.00      A    H
ATOM   1910  C   VAL A 124     -43.895  32.304  25.126  1.00  0.00      A    C
ATOM   1911  O   VAL A 124     -44.638  32.469  24.198  1.00  0.00      A    O
ATOM   1912  N   LYS A 125     -42.713  32.988  25.225  1.00  0.00      A    N
ATOM   1913  HN  LYS A 125     -42.069  32.827  25.969  1.00  0.00      A    H
ATOM   1914  CA  LYS A 125     -42.184  33.904  24.233  1.00  0.00      A    C
ATOM   1915  HA  LYS A 125     -42.867  34.084  23.416  1.00  0.00      A    H
ATOM   1916  CB  LYS A 125     -41.905  35.220  24.808  1.00  0.00      A    C
ATOM   1917  HB1 LYS A 125     -40.939  35.306  25.350  1.00  0.00      A    H
ATOM   1918  HB2 LYS A 125     -41.923  35.989  24.007  1.00  0.00      A    H
ATOM   1919  CG  LYS A 125     -42.928  35.638  25.848  1.00  0.00      A    C
ATOM   1920  HG1 LYS A 125     -43.962  35.451  25.489  1.00  0.00      A    H
ATOM   1921  HG2 LYS A 125     -42.932  35.099  26.820  1.00  0.00      A    H
ATOM   1922  CD  LYS A 125     -42.917  37.102  26.332  1.00  0.00      A    C
ATOM   1923  HD1 LYS A 125     -43.682  37.241  27.125  1.00  0.00      A    H
ATOM   1924  HD2 LYS A 125     -41.933  37.296  26.810  1.00  0.00      A    H
ATOM   1925  CE  LYS A 125     -43.214  38.207  25.280  1.00  0.00      A    C
ATOM   1926  HE1 LYS A 125     -42.886  39.156  25.757  1.00  0.00      A    H
ATOM   1927  HE2 LYS A 125     -42.690  38.026  24.317  1.00  0.00      A    H
ATOM   1928  NZ  LYS A 125     -44.619  38.144  24.852  1.00  0.00      A    N
ATOM   1929  HZ1 LYS A 125     -44.731  37.372  24.165  1.00  0.00      A    H
ATOM   1930  HZ2 LYS A 125     -45.152  37.782  25.669  1.00  0.00      A    H
ATOM   1931  HZ3 LYS A 125     -45.102  39.036  24.622  1.00  0.00      A    H
ATOM   1932  C   LYS A 125     -40.853  33.351  23.755  1.00  0.00      A    C
ATOM   1933  O   LYS A 125     -40.251  32.473  24.386  1.00  0.00      A    O
ATOM   1934  N   ILE A 126     -40.359  33.862  22.649  1.00  0.00      A    N
ATOM   1935  HN  ILE A 126     -40.832  34.643  22.249  1.00  0.00      A    H
ATOM   1936  CA  ILE A 126     -38.997  33.642  22.191  1.00  0.00      A    C
ATOM   1937  HA  ILE A 126     -38.341  33.419  23.020  1.00  0.00      A    H
ATOM   1938  CB  ILE A 126     -38.713  32.548  21.172  1.00  0.00      A    C
ATOM   1939  HB  ILE A 126     -37.667  32.568  20.798  1.00  0.00      A    H
ATOM   1940  CG2 ILE A 126     -38.889  31.181  21.858  1.00  0.00      A    C
ATOM   1941 HG21 ILE A 126     -38.907  30.374  21.095  1.00  0.00      A    H
ATOM   1942 HG22 ILE A 126     -38.033  31.053  22.555  1.00  0.00      A    H
ATOM   1943 HG23 ILE A 126     -39.889  31.200  22.342  1.00  0.00      A    H
ATOM   1944  CG1 ILE A 126     -39.690  32.660  19.956  1.00  0.00      A    C
ATOM   1945 HG11 ILE A 126     -40.677  32.255  20.268  1.00  0.00      A    H
ATOM   1946 HG12 ILE A 126     -39.814  33.750  19.779  1.00  0.00      A    H
ATOM   1947  CD  ILE A 126     -39.135  32.068  18.705  1.00  0.00      A    C
ATOM   1948  HD1 ILE A 126     -39.268  30.965  18.692  1.00  0.00      A    H
ATOM   1949  HD2 ILE A 126     -39.724  32.390  17.820  1.00  0.00      A    H
ATOM   1950  HD3 ILE A 126     -38.089  32.344  18.453  1.00  0.00      A    H
ATOM   1951  C   ILE A 126     -38.506  34.978  21.621  1.00  0.00      A    C
ATOM   1952  O   ILE A 126     -39.163  36.007  21.623  1.00  0.00      A    O
ATOM   1953  N   ASP A 127     -37.261  34.935  21.100  1.00  0.00      A    N
ATOM   1954  HN  ASP A 127     -36.642  34.154  21.130  1.00  0.00      A    H
ATOM   1955  CA  ASP A 127     -36.839  36.067  20.299  1.00  0.00      A    C
ATOM   1956  HA  ASP A 127     -37.361  36.939  20.665  1.00  0.00      A    H
ATOM   1957  CB  ASP A 127     -35.329  36.244  20.465  1.00  0.00      A    C
ATOM   1958  HB1 ASP A 127     -34.967  36.101  21.506  1.00  0.00      A    H
ATOM   1959  HB2 ASP A 127     -34.889  35.397  19.896  1.00  0.00      A    H
ATOM   1960  CG  ASP A 127     -34.933  37.619  19.959  1.00  0.00      A    C
ATOM   1961  OD1 ASP A 127     -34.657  37.780  18.746  1.00  0.00      A    O
ATOM   1962  OD2 ASP A 127     -35.077  38.547  20.772  1.00  0.00      A    O
ATOM   1963  C   ASP A 127     -37.264  36.037  18.806  1.00  0.00      A    C
ATOM   1964  O   ASP A 127     -38.396  36.439  18.566  1.00  0.00      A    O
ATOM   1965  N   ALA A 128     -36.488  35.659  17.758  1.00  0.00      A    N
ATOM   1966  HN  ALA A 128     -35.674  35.094  17.865  1.00  0.00      A    H
ATOM   1967  CA  ALA A 128     -36.852  35.862  16.391  1.00  0.00      A    C
ATOM   1968  HA  ALA A 128     -35.981  35.503  15.865  1.00  0.00      A    H
ATOM   1969  CB  ALA A 128     -37.979  34.957  16.034  1.00  0.00      A    C
ATOM   1970  HB1 ALA A 128     -38.165  34.912  14.940  1.00  0.00      A    H
ATOM   1971  HB2 ALA A 128     -37.781  33.950  16.459  1.00  0.00      A    H
ATOM   1972  HB3 ALA A 128     -38.882  35.238  16.617  1.00  0.00      A    H
ATOM   1973  C   ALA A 128     -37.044  37.297  15.973  1.00  0.00      A    C
ATOM   1974  O   ALA A 128     -37.960  37.610  15.236  1.00  0.00      A    O
ATOM   1975  N   SER A 129     -36.050  38.169  16.306  1.00  0.00      A    N
ATOM   1976  HN  SER A 129     -35.371  37.835  16.956  1.00  0.00      A    H
ATOM   1977  CA  SER A 129     -35.881  39.545  15.826  1.00  0.00      A    C
ATOM   1978  HA  SER A 129     -36.869  39.909  15.586  1.00  0.00      A    H
ATOM   1979  CB  SER A 129     -35.294  40.453  16.906  1.00  0.00      A    C
ATOM   1980  HB1 SER A 129     -35.154  41.519  16.627  1.00  0.00      A    H
ATOM   1981  HB2 SER A 129     -35.931  40.512  17.815  1.00  0.00      A    H
ATOM   1982  OG  SER A 129     -34.075  39.953  17.479  1.00  0.00      A    O
ATOM   1983  HG1 SER A 129     -34.351  39.375  18.195  1.00  0.00      A    H
ATOM   1984  C   SER A 129     -34.992  39.496  14.590  1.00  0.00      A    C
ATOM   1985  O   SER A 129     -34.979  40.480  13.862  1.00  0.00      A    O
ATOM   1986  N   GLY A 130     -34.173  38.416  14.491  1.00  0.00      A    N
ATOM   1987  HN  GLY A 130     -34.287  37.715  15.191  1.00  0.00      A    H
ATOM   1988  CA  GLY A 130     -33.257  38.252  13.392  1.00  0.00      A    C
ATOM   1989  HA1 GLY A 130     -33.194  39.203  12.883  1.00  0.00      A    H
ATOM   1990  HA2 GLY A 130     -32.283  38.037  13.804  1.00  0.00      A    H
ATOM   1991  C   GLY A 130     -33.708  37.241  12.365  1.00  0.00      A    C
ATOM   1992  O   GLY A 130     -34.202  36.214  12.795  1.00  0.00      A    O
ATOM   1993  N   PRO A 131     -33.577  37.375  11.041  1.00  0.00      A    N
ATOM   1994  CD  PRO A 131     -33.182  38.586  10.270  1.00  0.00      A    C
ATOM   1995  HD1 PRO A 131     -32.220  39.003  10.637  1.00  0.00      A    H
ATOM   1996  HD2 PRO A 131     -34.028  39.303  10.345  1.00  0.00      A    H
ATOM   1997  CA  PRO A 131     -33.962  36.305  10.127  1.00  0.00      A    C
ATOM   1998  HA  PRO A 131     -34.880  35.856  10.476  1.00  0.00      A    H
ATOM   1999  CB  PRO A 131     -34.109  36.988   8.753  1.00  0.00      A    C
ATOM   2000  HB1 PRO A 131     -34.052  36.423   7.797  1.00  0.00      A    H
ATOM   2001  HB2 PRO A 131     -35.061  37.559   8.699  1.00  0.00      A    H
ATOM   2002  CG  PRO A 131     -33.000  38.014   8.832  1.00  0.00      A    C
ATOM   2003  HG1 PRO A 131     -32.002  37.529   8.775  1.00  0.00      A    H
ATOM   2004  HG2 PRO A 131     -33.007  38.869   8.122  1.00  0.00      A    H
ATOM   2005  C   PRO A 131     -32.986  35.138  10.135  1.00  0.00      A    C
ATOM   2006  O   PRO A 131     -33.147  34.265   9.330  1.00  0.00      A    O
ATOM   2007  N   ILE A 132     -31.842  35.094  10.937  1.00  0.00      A    N
ATOM   2008  HN  ILE A 132     -31.704  35.941  11.444  1.00  0.00      A    H
ATOM   2009  CA  ILE A 132     -30.956  34.007  11.171  1.00  0.00      A    C
ATOM   2010  HA  ILE A 132     -30.650  33.511  10.262  1.00  0.00      A    H
ATOM   2011  CB  ILE A 132     -29.653  34.357  11.875  1.00  0.00      A    C
ATOM   2012  HB  ILE A 132     -29.176  33.407  12.197  1.00  0.00      A    H
ATOM   2013  CG2 ILE A 132     -28.713  34.930  10.833  1.00  0.00      A    C
ATOM   2014 HG21 ILE A 132     -29.198  35.714  10.213  1.00  0.00      A    H
ATOM   2015 HG22 ILE A 132     -27.849  35.360  11.383  1.00  0.00      A    H
ATOM   2016 HG23 ILE A 132     -28.364  34.131  10.144  1.00  0.00      A    H
ATOM   2017  CG1 ILE A 132     -29.867  35.228  13.179  1.00  0.00      A    C
ATOM   2018 HG11 ILE A 132     -30.018  36.267  12.815  1.00  0.00      A    H
ATOM   2019 HG12 ILE A 132     -30.707  34.883  13.820  1.00  0.00      A    H
ATOM   2020  CD  ILE A 132     -28.539  35.230  13.960  1.00  0.00      A    C
ATOM   2021  HD1 ILE A 132     -28.045  34.235  13.979  1.00  0.00      A    H
ATOM   2022  HD2 ILE A 132     -27.853  35.883  13.380  1.00  0.00      A    H
ATOM   2023  HD3 ILE A 132     -28.673  35.669  14.972  1.00  0.00      A    H
ATOM   2024  C   ILE A 132     -31.600  32.917  12.022  1.00  0.00      A    C
ATOM   2025  O   ILE A 132     -31.090  31.829  12.195  1.00  0.00      A    O
ATOM   2026  N   PHE A 133     -32.807  33.184  12.614  1.00  0.00      A    N
ATOM   2027  HN  PHE A 133     -33.181  34.107  12.602  1.00  0.00      A    H
ATOM   2028  CA  PHE A 133     -33.542  32.273  13.476  1.00  0.00      A    C
ATOM   2029  HA  PHE A 133     -32.901  31.885  14.254  1.00  0.00      A    H
ATOM   2030  CB  PHE A 133     -34.675  33.092  14.146  1.00  0.00      A    C
ATOM   2031  HB1 PHE A 133     -34.318  34.136  14.278  1.00  0.00      A    H
ATOM   2032  HB2 PHE A 133     -35.546  33.132  13.457  1.00  0.00      A    H
ATOM   2033  CG  PHE A 133     -35.113  32.501  15.467  1.00  0.00      A    C
ATOM   2034  CD1 PHE A 133     -34.564  33.116  16.624  1.00  0.00      A    C
ATOM   2035  HD1 PHE A 133     -33.955  34.008  16.642  1.00  0.00      A    H
ATOM   2036  CE1 PHE A 133     -34.887  32.666  17.924  1.00  0.00      A    C
ATOM   2037  HE1 PHE A 133     -34.596  33.146  18.847  1.00  0.00      A    H
ATOM   2038  CZ  PHE A 133     -35.707  31.502  18.058  1.00  0.00      A    C
ATOM   2039  HZ  PHE A 133     -35.981  31.029  18.989  1.00  0.00      A    H
ATOM   2040  CD2 PHE A 133     -35.958  31.413  15.644  1.00  0.00      A    C
ATOM   2041  HD2 PHE A 133     -36.464  30.905  14.836  1.00  0.00      A    H
ATOM   2042  CE2 PHE A 133     -36.254  30.825  16.887  1.00  0.00      A    C
ATOM   2043  HE2 PHE A 133     -36.894  29.956  16.932  1.00  0.00      A    H
ATOM   2044  C   PHE A 133     -34.179  31.255  12.545  1.00  0.00      A    C
ATOM   2045  O   PHE A 133     -34.451  30.080  12.779  1.00  0.00      A    O
ATOM   2046  N   GLN A 134     -34.473  31.681  11.309  1.00  0.00      A    N
ATOM   2047  HN  GLN A 134     -34.198  32.620  11.116  1.00  0.00      A    H
ATOM   2048  CA  GLN A 134     -35.172  30.896  10.345  1.00  0.00      A    C
ATOM   2049  HA  GLN A 134     -36.031  30.429  10.804  1.00  0.00      A    H
ATOM   2050  CB  GLN A 134     -35.545  31.762   9.084  1.00  0.00      A    C
ATOM   2051  HB1 GLN A 134     -34.633  32.153   8.583  1.00  0.00      A    H
ATOM   2052  HB2 GLN A 134     -36.124  31.091   8.414  1.00  0.00      A    H
ATOM   2053  CG  GLN A 134     -36.422  32.993   9.472  1.00  0.00      A    C
ATOM   2054  HG1 GLN A 134     -37.352  32.644   9.969  1.00  0.00      A    H
ATOM   2055  HG2 GLN A 134     -35.903  33.799  10.034  1.00  0.00      A    H
ATOM   2056  CD  GLN A 134     -36.862  33.656   8.199  1.00  0.00      A    C
ATOM   2057  OE1 GLN A 134     -37.182  33.092   7.150  1.00  0.00      A    O
ATOM   2058  NE2 GLN A 134     -36.930  35.011   8.235  1.00  0.00      A    N
ATOM   2059 HE21 GLN A 134     -37.025  35.469   7.351  1.00  0.00      A    H
ATOM   2060 HE22 GLN A 134     -36.984  35.454   9.130  1.00  0.00      A    H
ATOM   2061  C   GLN A 134     -34.348  29.736   9.771  1.00  0.00      A    C
ATOM   2062  O   GLN A 134     -34.800  28.694   9.270  1.00  0.00      A    O
ATOM   2063  N   LEU A 135     -32.995  29.857   9.829  1.00  0.00      A    N
ATOM   2064  HN  LEU A 135     -32.613  30.679  10.245  1.00  0.00      A    H
ATOM   2065  CA  LEU A 135     -31.961  28.868   9.502  1.00  0.00      A    C
ATOM   2066  HA  LEU A 135     -32.288  28.402   8.584  1.00  0.00      A    H
ATOM   2067  CB  LEU A 135     -30.581  29.511   9.388  1.00  0.00      A    C
ATOM   2068  HB1 LEU A 135     -30.395  30.171  10.262  1.00  0.00      A    H
ATOM   2069  HB2 LEU A 135     -29.764  28.759   9.375  1.00  0.00      A    H
ATOM   2070  CG  LEU A 135     -30.319  30.337   8.113  1.00  0.00      A    C
ATOM   2071  HG  LEU A 135     -31.222  30.956   7.925  1.00  0.00      A    H
ATOM   2072  CD1 LEU A 135     -29.176  31.291   8.439  1.00  0.00      A    C
ATOM   2073 HD11 LEU A 135     -28.753  31.772   7.532  1.00  0.00      A    H
ATOM   2074 HD12 LEU A 135     -29.385  31.993   9.275  1.00  0.00      A    H
ATOM   2075 HD13 LEU A 135     -28.361  30.650   8.840  1.00  0.00      A    H
ATOM   2076  CD2 LEU A 135     -30.012  29.648   6.847  1.00  0.00      A    C
ATOM   2077 HD21 LEU A 135     -29.153  28.949   6.928  1.00  0.00      A    H
ATOM   2078 HD22 LEU A 135     -30.961  29.259   6.420  1.00  0.00      A    H
ATOM   2079 HD23 LEU A 135     -29.704  30.410   6.100  1.00  0.00      A    H
ATOM   2080  C   LEU A 135     -31.898  27.748  10.501  1.00  0.00      A    C
ATOM   2081  O   LEU A 135     -31.220  26.816  10.230  1.00  0.00      A    O
ATOM   2082  N   TYR A 136     -32.632  27.750  11.631  1.00  0.00      A    N
ATOM   2083  HN  TYR A 136     -33.075  28.576  11.970  1.00  0.00      A    H
ATOM   2084  CA  TYR A 136     -32.463  26.602  12.560  1.00  0.00      A    C
ATOM   2085  HA  TYR A 136     -31.397  26.464  12.658  1.00  0.00      A    H
ATOM   2086  CB  TYR A 136     -33.095  26.977  13.920  1.00  0.00      A    C
ATOM   2087  HB1 TYR A 136     -34.184  27.130  13.760  1.00  0.00      A    H
ATOM   2088  HB2 TYR A 136     -32.988  26.217  14.724  1.00  0.00      A    H
ATOM   2089  CG  TYR A 136     -32.478  28.186  14.725  1.00  0.00      A    C
ATOM   2090  CD1 TYR A 136     -31.337  28.839  14.279  1.00  0.00      A    C
ATOM   2091  HD1 TYR A 136     -30.727  28.431  13.487  1.00  0.00      A    H
ATOM   2092  CE1 TYR A 136     -31.111  30.114  14.867  1.00  0.00      A    C
ATOM   2093  HE1 TYR A 136     -30.279  30.654  14.438  1.00  0.00      A    H
ATOM   2094  CZ  TYR A 136     -31.777  30.606  15.949  1.00  0.00      A    C
ATOM   2095  OH  TYR A 136     -31.453  31.815  16.523  1.00  0.00      A    O
ATOM   2096  HH  TYR A 136     -31.489  31.630  17.465  1.00  0.00      A    H
ATOM   2097  CD2 TYR A 136     -33.239  28.729  15.823  1.00  0.00      A    C
ATOM   2098  HD2 TYR A 136     -34.127  28.215  16.160  1.00  0.00      A    H
ATOM   2099  CE2 TYR A 136     -32.857  29.896  16.437  1.00  0.00      A    C
ATOM   2100  HE2 TYR A 136     -33.320  30.277  17.335  1.00  0.00      A    H
ATOM   2101  C   TYR A 136     -33.016  25.241  12.144  1.00  0.00      A    C
ATOM   2102  O   TYR A 136     -33.972  24.975  11.350  1.00  0.00      A    O
ATOM   2103  N   SER A 137     -32.278  24.208  12.712  1.00  0.00      A    N
ATOM   2104  HN  SER A 137     -31.636  24.453  13.433  1.00  0.00      A    H
ATOM   2105  CA  SER A 137     -32.445  22.801  12.515  1.00  0.00      A    C
ATOM   2106  HA  SER A 137     -33.345  22.692  11.929  1.00  0.00      A    H
ATOM   2107  CB  SER A 137     -31.236  22.110  11.882  1.00  0.00      A    C
ATOM   2108  HB1 SER A 137     -31.082  22.479  10.846  1.00  0.00      A    H
ATOM   2109  HB2 SER A 137     -30.376  22.369  12.536  1.00  0.00      A    H
ATOM   2110  OG  SER A 137     -31.400  20.680  11.907  1.00  0.00      A    O
ATOM   2111  HG1 SER A 137     -30.569  20.231  11.735  1.00  0.00      A    H
ATOM   2112  C   SER A 137     -32.748  22.257  13.896  1.00  0.00      A    C
ATOM   2113  O   SER A 137     -33.605  21.367  13.999  1.00  0.00      A    O
ATOM   2114  N   GLY A 138     -32.148  22.672  15.005  1.00  0.00      A    N
ATOM   2115  HN  GLY A 138     -31.442  23.376  15.023  1.00  0.00      A    H
ATOM   2116  CA  GLY A 138     -32.660  22.257  16.310  1.00  0.00      A    C
ATOM   2117  HA1 GLY A 138     -33.732  22.364  16.238  1.00  0.00      A    H
ATOM   2118  HA2 GLY A 138     -32.355  21.249  16.548  1.00  0.00      A    H
ATOM   2119  C   GLY A 138     -32.184  23.128  17.334  1.00  0.00      A    C
ATOM   2120  O   GLY A 138     -32.980  23.764  17.958  1.00  0.00      A    O
ATOM   2121  N   ASP A 139     -30.843  23.266  17.519  1.00  0.00      A    N
ATOM   2122  HN  ASP A 139     -30.105  22.734  17.111  1.00  0.00      A    H
ATOM   2123  CA  ASP A 139     -30.372  24.201  18.554  1.00  0.00      A    C
ATOM   2124  HA  ASP A 139     -30.991  24.077  19.430  1.00  0.00      A    H
ATOM   2125  CB  ASP A 139     -28.849  23.896  18.817  1.00  0.00      A    C
ATOM   2126  HB1 ASP A 139     -28.323  24.138  17.869  1.00  0.00      A    H
ATOM   2127  HB2 ASP A 139     -28.424  24.513  19.638  1.00  0.00      A    H
ATOM   2128  CG  ASP A 139     -28.599  22.382  19.166  1.00  0.00      A    C
ATOM   2129  OD1 ASP A 139     -28.879  21.952  20.308  1.00  0.00      A    O
ATOM   2130  OD2 ASP A 139     -27.913  21.703  18.327  1.00  0.00      A    O
ATOM   2131  C   ASP A 139     -30.602  25.683  18.269  1.00  0.00      A    C
ATOM   2132  O   ASP A 139     -30.348  26.112  17.185  1.00  0.00      A    O
ATOM   2133  N   ALA A 140     -31.081  26.465  19.229  1.00  0.00      A    N
ATOM   2134  HN  ALA A 140     -31.255  26.112  20.145  1.00  0.00      A    H
ATOM   2135  CA  ALA A 140     -31.413  27.848  19.081  1.00  0.00      A    C
ATOM   2136  HA  ALA A 140     -31.334  28.146  18.046  1.00  0.00      A    H
ATOM   2137  CB  ALA A 140     -32.906  28.064  19.486  1.00  0.00      A    C
ATOM   2138  HB1 ALA A 140     -33.230  27.563  20.422  1.00  0.00      A    H
ATOM   2139  HB2 ALA A 140     -33.172  29.138  19.588  1.00  0.00      A    H
ATOM   2140  HB3 ALA A 140     -33.572  27.654  18.697  1.00  0.00      A    H
ATOM   2141  C   ALA A 140     -30.572  28.793  19.810  1.00  0.00      A    C
ATOM   2142  O   ALA A 140     -30.742  28.764  21.028  1.00  0.00      A    O
ATOM   2143  N   PRO A 141     -29.797  29.741  19.171  1.00  0.00      A    N
ATOM   2144  CD  PRO A 141     -28.988  29.526  17.961  1.00  0.00      A    C
ATOM   2145  HD1 PRO A 141     -29.472  29.933  17.048  1.00  0.00      A    H
ATOM   2146  HD2 PRO A 141     -28.752  28.478  17.678  1.00  0.00      A    H
ATOM   2147  CA  PRO A 141     -29.413  31.021  19.824  1.00  0.00      A    C
ATOM   2148  HA  PRO A 141     -29.052  30.817  20.821  1.00  0.00      A    H
ATOM   2149  CB  PRO A 141     -28.309  31.537  18.933  1.00  0.00      A    C
ATOM   2150  HB1 PRO A 141     -28.643  32.118  18.047  1.00  0.00      A    H
ATOM   2151  HB2 PRO A 141     -27.555  32.205  19.403  1.00  0.00      A    H
ATOM   2152  CG  PRO A 141     -27.746  30.357  18.265  1.00  0.00      A    C
ATOM   2153  HG1 PRO A 141     -27.068  30.737  17.471  1.00  0.00      A    H
ATOM   2154  HG2 PRO A 141     -27.094  29.788  18.961  1.00  0.00      A    H
ATOM   2155  C   PRO A 141     -30.574  32.025  19.877  1.00  0.00      A    C
ATOM   2156  O   PRO A 141     -31.545  31.965  19.136  1.00  0.00      A    O
ATOM   2157  N   CYS A 142     -30.528  33.116  20.675  1.00  0.00      A    N
ATOM   2158  HN  CYS A 142     -29.812  33.226  21.361  1.00  0.00      A    H
ATOM   2159  CA  CYS A 142     -31.609  34.085  20.796  1.00  0.00      A    C
ATOM   2160  HA  CYS A 142     -32.190  34.131  19.887  1.00  0.00      A    H
ATOM   2161  CB  CYS A 142     -32.609  33.756  21.927  1.00  0.00      A    C
ATOM   2162  HB1 CYS A 142     -33.270  34.646  21.997  1.00  0.00      A    H
ATOM   2163  HB2 CYS A 142     -31.974  33.639  22.831  1.00  0.00      A    H
ATOM   2164  SG  CYS A 142     -33.617  32.274  21.603  1.00  0.00      A    S
ATOM   2165  C   CYS A 142     -30.939  35.402  21.117  1.00  0.00      A    C
ATOM   2166  O   CYS A 142     -29.783  35.398  21.523  1.00  0.00      A    O
ATOM   2167  N   ALA A 143     -31.642  36.516  20.938  1.00  0.00      A    N
ATOM   2168  HN  ALA A 143     -32.512  36.499  20.450  1.00  0.00      A    H
ATOM   2169  CA  ALA A 143     -31.204  37.760  21.461  1.00  0.00      A    C
ATOM   2170  HA  ALA A 143     -30.155  37.712  21.712  1.00  0.00      A    H
ATOM   2171  CB  ALA A 143     -31.330  38.901  20.460  1.00  0.00      A    C
ATOM   2172  HB1 ALA A 143     -30.592  38.792  19.637  1.00  0.00      A    H
ATOM   2173  HB2 ALA A 143     -32.335  38.869  19.987  1.00  0.00      A    H
ATOM   2174  HB3 ALA A 143     -31.162  39.929  20.845  1.00  0.00      A    H
ATOM   2175  C   ALA A 143     -32.096  37.998  22.693  1.00  0.00      A    C
ATOM   2176  O   ALA A 143     -32.875  37.119  23.086  1.00  0.00      A    O
ATOM   2177  N   ALA A 144     -31.925  39.172  23.349  1.00  0.00      A    N
ATOM   2178  HN  ALA A 144     -31.186  39.783  23.074  1.00  0.00      A    H
ATOM   2179  CA  ALA A 144     -32.654  39.674  24.473  1.00  0.00      A    C
ATOM   2180  HA  ALA A 144     -33.294  38.871  24.808  1.00  0.00      A    H
ATOM   2181  CB  ALA A 144     -31.746  39.993  25.630  1.00  0.00      A    C
ATOM   2182  HB1 ALA A 144     -32.395  40.328  26.467  1.00  0.00      A    H
ATOM   2183  HB2 ALA A 144     -31.260  39.048  25.956  1.00  0.00      A    H
ATOM   2184  HB3 ALA A 144     -31.012  40.794  25.398  1.00  0.00      A    H
ATOM   2185  C   ALA A 144     -33.630  40.784  24.062  1.00  0.00      A    C
ATOM   2186  O   ALA A 144     -33.760  41.783  24.783  1.00  0.00      A    O
ATOM   2187  N   ASN A 145     -34.216  40.673  22.865  1.00  0.00      A    N
ATOM   2188  HN  ASN A 145     -33.985  39.883  22.302  1.00  0.00      A    H
ATOM   2189  CA  ASN A 145     -35.206  41.592  22.313  1.00  0.00      A    C
ATOM   2190  HA  ASN A 145     -35.213  42.578  22.754  1.00  0.00      A    H
ATOM   2191  CB  ASN A 145     -35.193  41.772  20.788  1.00  0.00      A    C
ATOM   2192  HB1 ASN A 145     -35.234  40.716  20.443  1.00  0.00      A    H
ATOM   2193  HB2 ASN A 145     -36.141  42.272  20.497  1.00  0.00      A    H
ATOM   2194  CG  ASN A 145     -33.920  42.495  20.328  1.00  0.00      A    C
ATOM   2195  OD1 ASN A 145     -33.508  43.520  20.810  1.00  0.00      A    O
ATOM   2196  ND2 ASN A 145     -33.219  41.807  19.410  1.00  0.00      A    N
ATOM   2197 HD21 ASN A 145     -32.358  42.133  19.022  1.00  0.00      A    H
ATOM   2198 HD22 ASN A 145     -33.663  41.110  18.848  1.00  0.00      A    H
ATOM   2199  C   ASN A 145     -36.617  41.107  22.687  1.00  0.00      A    C
ATOM   2200  O   ASN A 145     -37.400  41.828  23.270  1.00  0.00      A    O
ATOM   2201  N   ILE A 146     -36.962  39.852  22.301  1.00  0.00      A    N
ATOM   2202  HN  ILE A 146     -36.326  39.304  21.763  1.00  0.00      A    H
ATOM   2203  CA  ILE A 146     -38.279  39.216  22.556  1.00  0.00      A    C
ATOM   2204  HA  ILE A 146     -38.210  38.166  22.312  1.00  0.00      A    H
ATOM   2205  CB  ILE A 146     -38.619  39.245  24.048  1.00  0.00      A    C
ATOM   2206  HB  ILE A 146     -38.778  40.295  24.375  1.00  0.00      A    H
ATOM   2207  CG2 ILE A 146     -39.994  38.496  24.293  1.00  0.00      A    C
ATOM   2208 HG21 ILE A 146     -40.135  38.449  25.394  1.00  0.00      A    H
ATOM   2209 HG22 ILE A 146     -40.909  38.847  23.769  1.00  0.00      A    H
ATOM   2210 HG23 ILE A 146     -39.880  37.426  24.020  1.00  0.00      A    H
ATOM   2211  CG1 ILE A 146     -37.430  38.732  24.887  1.00  0.00      A    C
ATOM   2212 HG11 ILE A 146     -37.243  37.682  24.576  1.00  0.00      A    H
ATOM   2213 HG12 ILE A 146     -36.543  39.383  24.740  1.00  0.00      A    H
ATOM   2214  CD  ILE A 146     -37.725  38.840  26.415  1.00  0.00      A    C
ATOM   2215  HD1 ILE A 146     -38.525  38.165  26.788  1.00  0.00      A    H
ATOM   2216  HD2 ILE A 146     -36.766  38.580  26.912  1.00  0.00      A    H
ATOM   2217  HD3 ILE A 146     -38.089  39.859  26.667  1.00  0.00      A    H
ATOM   2218  C   ILE A 146     -39.380  39.768  21.617  1.00  0.00      A    C
ATOM   2219  O   ILE A 146     -40.089  40.735  21.930  1.00  0.00      A    O
ATOM   2220  N   ASN A 147     -39.502  39.070  20.452  1.00  0.00      A    N
ATOM   2221  HN  ASN A 147     -39.041  38.192  20.352  1.00  0.00      A    H
ATOM   2222  CA  ASN A 147     -40.335  39.447  19.367  1.00  0.00      A    C
ATOM   2223  HA  ASN A 147     -40.766  40.402  19.627  1.00  0.00      A    H
ATOM   2224  CB  ASN A 147     -39.337  39.625  18.158  1.00  0.00      A    C
ATOM   2225  HB1 ASN A 147     -38.557  40.330  18.517  1.00  0.00      A    H
ATOM   2226  HB2 ASN A 147     -38.954  38.608  17.930  1.00  0.00      A    H
ATOM   2227  CG  ASN A 147     -39.989  40.281  16.977  1.00  0.00      A    C
ATOM   2228  OD1 ASN A 147     -40.240  41.477  16.857  1.00  0.00      A    O
ATOM   2229  ND2 ASN A 147     -40.134  39.446  15.883  1.00  0.00      A    N
ATOM   2230 HD21 ASN A 147     -40.485  39.888  15.058  1.00  0.00      A    H
ATOM   2231 HD22 ASN A 147     -39.780  38.511  15.845  1.00  0.00      A    H
ATOM   2232  C   ASN A 147     -41.460  38.440  19.017  1.00  0.00      A    C
ATOM   2233  O   ASN A 147     -42.647  38.802  18.874  1.00  0.00      A    O
ATOM   2234  N   HSP A 148     -41.150  37.142  18.843  1.00  0.00      A    N
ATOM   2235  HN  HSP A 148     -40.225  36.784  18.946  1.00  0.00      A    H
ATOM   2236  CA  HSP A 148     -42.105  36.153  18.397  1.00  0.00      A    C
ATOM   2237  HA  HSP A 148     -42.811  36.634  17.736  1.00  0.00      A    H
ATOM   2238  CB  HSP A 148     -41.402  35.158  17.361  1.00  0.00      A    C
ATOM   2239  HB1 HSP A 148     -40.916  35.734  16.545  1.00  0.00      A    H
ATOM   2240  HB2 HSP A 148     -40.535  34.730  17.908  1.00  0.00      A    H
ATOM   2241  CD2 HSP A 148     -42.894  33.042  16.991  1.00  0.00      A    C
ATOM   2242  HD2 HSP A 148     -42.896  32.371  17.840  1.00  0.00      A    H
ATOM   2243  CG  HSP A 148     -42.296  34.214  16.685  1.00  0.00      A    C
ATOM   2244  NE2 HSP A 148     -43.757  32.761  15.966  1.00  0.00      A    N
ATOM   2245  HE2 HSP A 148     -44.239  31.898  15.812  1.00  0.00      A    H
ATOM   2246  ND1 HSP A 148     -42.892  34.648  15.560  1.00  0.00      A    N
ATOM   2247  HD1 HSP A 148     -42.698  35.546  15.166  1.00  0.00      A    H
ATOM   2248  CE1 HSP A 148     -43.775  33.782  15.149  1.00  0.00      A    C
ATOM   2249  HE1 HSP A 148     -44.392  33.897  14.282  1.00  0.00      A    H
ATOM   2250  C   HSP A 148     -42.794  35.432  19.528  1.00  0.00      A    C
ATOM   2251  O   HSP A 148     -42.107  35.175  20.502  1.00  0.00      A    O
ATOM   2252  N   GLU A 149     -44.022  34.971  19.399  1.00  0.00      A    N
ATOM   2253  HN  GLU A 149     -44.542  35.150  18.568  1.00  0.00      A    H
ATOM   2254  CA  GLU A 149     -44.689  34.280  20.526  1.00  0.00      A    C
ATOM   2255  HA  GLU A 149     -44.103  34.325  21.432  1.00  0.00      A    H
ATOM   2256  CB  GLU A 149     -46.090  34.746  20.835  1.00  0.00      A    C
ATOM   2257  HB1 GLU A 149     -46.262  35.763  20.423  1.00  0.00      A    H
ATOM   2258  HB2 GLU A 149     -46.750  34.185  20.139  1.00  0.00      A    H
ATOM   2259  CG  GLU A 149     -46.434  34.562  22.423  1.00  0.00      A    C
ATOM   2260  HG1 GLU A 149     -47.531  34.738  22.447  1.00  0.00      A    H
ATOM   2261  HG2 GLU A 149     -46.231  33.538  22.804  1.00  0.00      A    H
ATOM   2262  CD  GLU A 149     -45.774  35.535  23.361  1.00  0.00      A    C
ATOM   2263  OE1 GLU A 149     -44.903  36.349  22.892  1.00  0.00      A    O
ATOM   2264  OE2 GLU A 149     -46.287  35.603  24.480  1.00  0.00      A    O
ATOM   2265  C   GLU A 149     -44.633  32.740  20.319  1.00  0.00      A    C
ATOM   2266  O   GLU A 149     -44.641  32.303  19.173  1.00  0.00      A    O
ATOM   2267  N   ALA A 150     -44.515  31.916  21.372  1.00  0.00      A    N
ATOM   2268  HN  ALA A 150     -44.685  32.240  22.300  1.00  0.00      A    H
ATOM   2269  CA  ALA A 150     -44.344  30.487  21.211  1.00  0.00      A    C
ATOM   2270  HA  ALA A 150     -44.755  30.140  20.274  1.00  0.00      A    H
ATOM   2271  CB  ALA A 150     -42.866  30.275  21.410  1.00  0.00      A    C
ATOM   2272  HB1 ALA A 150     -42.408  30.866  20.588  1.00  0.00      A    H
ATOM   2273  HB2 ALA A 150     -42.381  30.606  22.353  1.00  0.00      A    H
ATOM   2274  HB3 ALA A 150     -42.638  29.209  21.193  1.00  0.00      A    H
ATOM   2275  C   ALA A 150     -45.140  29.672  22.255  1.00  0.00      A    C
ATOM   2276  O   ALA A 150     -45.956  30.197  22.989  1.00  0.00      A    O
ATOM   2277  N   ALA A 151     -44.894  28.346  22.420  1.00  0.00      A    N
ATOM   2278  HN  ALA A 151     -44.370  27.821  21.754  1.00  0.00      A    H
ATOM   2279  CA  ALA A 151     -45.286  27.560  23.496  1.00  0.00      A    C
ATOM   2280  HA  ALA A 151     -45.660  28.191  24.289  1.00  0.00      A    H
ATOM   2281  CB  ALA A 151     -46.445  26.629  23.157  1.00  0.00      A    C
ATOM   2282  HB1 ALA A 151     -46.207  25.994  22.277  1.00  0.00      A    H
ATOM   2283  HB2 ALA A 151     -46.825  25.976  23.971  1.00  0.00      A    H
ATOM   2284  HB3 ALA A 151     -47.315  27.267  22.892  1.00  0.00      A    H
ATOM   2285  C   ALA A 151     -44.075  26.690  23.896  1.00  0.00      A    C
ATOM   2286  O   ALA A 151     -43.098  26.730  23.111  1.00  0.00      A    O
ATOM   2287  N   ALA A 152     -44.071  26.028  25.067  1.00  0.00      A    N
ATOM   2288  HN  ALA A 152     -44.827  26.370  25.620  1.00  0.00      A    H
ATOM   2289  CA  ALA A 152     -43.012  25.173  25.558  1.00  0.00      A    C
ATOM   2290  HA  ALA A 152     -42.464  25.013  24.641  1.00  0.00      A    H
ATOM   2291  CB  ALA A 152     -42.144  25.794  26.633  1.00  0.00      A    C
ATOM   2292  HB1 ALA A 152     -42.790  25.956  27.522  1.00  0.00      A    H
ATOM   2293  HB2 ALA A 152     -41.259  25.169  26.878  1.00  0.00      A    H
ATOM   2294  HB3 ALA A 152     -41.745  26.790  26.345  1.00  0.00      A    H
ATOM   2295  C   ALA A 152     -43.607  23.847  25.768  1.00  0.00      A    C
ATOM   2296  O   ALA A 152     -44.790  23.667  25.970  1.00  0.00      A    O
ATOM   2297  N   VAL A 153     -42.813  22.788  25.516  1.00  0.00      A    N
ATOM   2298  HN  VAL A 153     -41.857  22.930  25.270  1.00  0.00      A    H
ATOM   2299  CA  VAL A 153     -43.322  21.390  25.544  1.00  0.00      A    C
ATOM   2300  HA  VAL A 153     -44.210  21.471  26.154  1.00  0.00      A    H
ATOM   2301  CB  VAL A 153     -43.664  20.770  24.194  1.00  0.00      A    C
ATOM   2302  HB  VAL A 153     -43.974  19.721  24.392  1.00  0.00      A    H
ATOM   2303  CG1 VAL A 153     -44.886  21.503  23.626  1.00  0.00      A    C
ATOM   2304 HG11 VAL A 153     -45.235  21.107  22.648  1.00  0.00      A    H
ATOM   2305 HG12 VAL A 153     -45.719  21.537  24.361  1.00  0.00      A    H
ATOM   2306 HG13 VAL A 153     -44.662  22.578  23.462  1.00  0.00      A    H
ATOM   2307  CG2 VAL A 153     -42.361  20.618  23.388  1.00  0.00      A    C
ATOM   2308 HG21 VAL A 153     -42.604  20.262  22.364  1.00  0.00      A    H
ATOM   2309 HG22 VAL A 153     -41.964  21.640  23.214  1.00  0.00      A    H
ATOM   2310 HG23 VAL A 153     -41.613  19.968  23.892  1.00  0.00      A    H
ATOM   2311  C   VAL A 153     -42.486  20.481  26.423  1.00  0.00      A    C
ATOM   2312  O   VAL A 153     -42.979  19.397  26.740  1.00  0.00      A    O
ATOM   2313  N   GLY A 154     -41.261  20.826  26.856  1.00  0.00      A    N
ATOM   2314  HN  GLY A 154     -40.699  21.620  26.640  1.00  0.00      A    H
ATOM   2315  CA  GLY A 154     -40.579  19.955  27.752  1.00  0.00      A    C
ATOM   2316  HA1 GLY A 154     -41.054  19.918  28.721  1.00  0.00      A    H
ATOM   2317  HA2 GLY A 154     -40.658  18.989  27.276  1.00  0.00      A    H
ATOM   2318  C   GLY A 154     -39.110  20.324  27.966  1.00  0.00      A    C
ATOM   2319  O   GLY A 154     -38.720  21.403  27.565  1.00  0.00      A    O
ATOM   2320  N   TYR A 155     -38.339  19.463  28.515  1.00  0.00      A    N
ATOM   2321  HN  TYR A 155     -38.795  18.596  28.702  1.00  0.00      A    H
ATOM   2322  CA  TYR A 155     -37.033  19.696  29.041  1.00  0.00      A    C
ATOM   2323  HA  TYR A 155     -36.528  20.414  28.412  1.00  0.00      A    H
ATOM   2324  CB  TYR A 155     -37.052  20.154  30.548  1.00  0.00      A    C
ATOM   2325  HB1 TYR A 155     -37.728  21.024  30.690  1.00  0.00      A    H
ATOM   2326  HB2 TYR A 155     -37.431  19.270  31.104  1.00  0.00      A    H
ATOM   2327  CG  TYR A 155     -35.647  20.618  30.949  1.00  0.00      A    C
ATOM   2328  CD1 TYR A 155     -35.190  21.830  30.456  1.00  0.00      A    C
ATOM   2329  HD1 TYR A 155     -35.795  22.432  29.793  1.00  0.00      A    H
ATOM   2330  CE1 TYR A 155     -34.021  22.397  30.948  1.00  0.00      A    C
ATOM   2331  HE1 TYR A 155     -33.677  23.318  30.500  1.00  0.00      A    H
ATOM   2332  CZ  TYR A 155     -33.274  21.653  31.952  1.00  0.00      A    C
ATOM   2333  OH  TYR A 155     -32.170  22.135  32.562  1.00  0.00      A    O
ATOM   2334  HH  TYR A 155     -31.962  21.519  33.268  1.00  0.00      A    H
ATOM   2335  CD2 TYR A 155     -34.831  19.805  31.768  1.00  0.00      A    C
ATOM   2336  HD2 TYR A 155     -35.118  18.817  32.094  1.00  0.00      A    H
ATOM   2337  CE2 TYR A 155     -33.641  20.342  32.269  1.00  0.00      A    C
ATOM   2338  HE2 TYR A 155     -33.028  19.654  32.833  1.00  0.00      A    H
ATOM   2339  C   TYR A 155     -36.319  18.326  28.956  1.00  0.00      A    C
ATOM   2340  O   TYR A 155     -36.680  17.252  29.423  1.00  0.00      A    O
ATOM   2341  N   GLY A 156     -35.221  18.387  28.271  1.00  0.00      A    N
ATOM   2342  HN  GLY A 156     -34.892  19.270  27.946  1.00  0.00      A    H
ATOM   2343  CA  GLY A 156     -34.228  17.362  28.109  1.00  0.00      A    C
ATOM   2344  HA1 GLY A 156     -34.663  16.450  28.492  1.00  0.00      A    H
ATOM   2345  HA2 GLY A 156     -33.875  17.394  27.089  1.00  0.00      A    H
ATOM   2346  C   GLY A 156     -33.016  17.678  28.929  1.00  0.00      A    C
ATOM   2347  O   GLY A 156     -32.155  18.438  28.505  1.00  0.00      A    O
ATOM   2348  N   ASP A 157     -32.803  17.048  30.103  1.00  0.00      A    N
ATOM   2349  HN  ASP A 157     -33.532  16.472  30.465  1.00  0.00      A    H
ATOM   2350  CA  ASP A 157     -31.527  16.977  30.722  1.00  0.00      A    C
ATOM   2351  HA  ASP A 157     -30.920  17.851  30.536  1.00  0.00      A    H
ATOM   2352  CB  ASP A 157     -31.856  16.878  32.237  1.00  0.00      A    C
ATOM   2353  HB1 ASP A 157     -32.701  17.500  32.601  1.00  0.00      A    H
ATOM   2354  HB2 ASP A 157     -32.167  15.826  32.416  1.00  0.00      A    H
ATOM   2355  CG  ASP A 157     -30.728  17.337  33.142  1.00  0.00      A    C
ATOM   2356  OD1 ASP A 157     -30.933  17.912  34.257  1.00  0.00      A    O
ATOM   2357  OD2 ASP A 157     -29.562  17.168  32.633  1.00  0.00      A    O
ATOM   2358  C   ASP A 157     -30.753  15.796  30.143  1.00  0.00      A    C
ATOM   2359  O   ASP A 157     -31.068  14.630  30.347  1.00  0.00      A    O
ATOM   2360  N   GLU A 158     -29.636  16.015  29.342  1.00  0.00      A    N
ATOM   2361  HN  GLU A 158     -29.313  16.945  29.186  1.00  0.00      A    H
ATOM   2362  CA  GLU A 158     -28.971  15.005  28.531  1.00  0.00      A    C
ATOM   2363  HA  GLU A 158     -29.641  14.158  28.551  1.00  0.00      A    H
ATOM   2364  CB  GLU A 158     -28.876  15.532  27.061  1.00  0.00      A    C
ATOM   2365  HB1 GLU A 158     -29.880  15.967  26.869  1.00  0.00      A    H
ATOM   2366  HB2 GLU A 158     -28.108  16.328  26.960  1.00  0.00      A    H
ATOM   2367  CG  GLU A 158     -28.686  14.361  26.037  1.00  0.00      A    C
ATOM   2368  HG1 GLU A 158     -27.741  13.820  26.257  1.00  0.00      A    H
ATOM   2369  HG2 GLU A 158     -29.568  13.688  25.973  1.00  0.00      A    H
ATOM   2370  CD  GLU A 158     -28.625  14.947  24.625  1.00  0.00      A    C
ATOM   2371  OE1 GLU A 158     -29.648  14.815  23.915  1.00  0.00      A    O
ATOM   2372  OE2 GLU A 158     -27.552  15.505  24.267  1.00  0.00      A    O
ATOM   2373  C   GLU A 158     -27.712  14.412  29.256  1.00  0.00      A    C
ATOM   2374  O   GLU A 158     -27.721  14.044  30.484  1.00  0.00      A    O
ATOM   2375  N   SER A 159     -26.631  14.209  28.528  1.00  0.00      A    N
ATOM   2376  HN  SER A 159     -26.695  14.460  27.565  1.00  0.00      A    H
ATOM   2377  CA  SER A 159     -25.365  13.767  29.058  1.00  0.00      A    C
ATOM   2378  HA  SER A 159     -25.532  13.222  29.974  1.00  0.00      A    H
ATOM   2379  CB  SER A 159     -24.596  12.912  27.984  1.00  0.00      A    C
ATOM   2380  HB1 SER A 159     -25.412  12.207  27.717  1.00  0.00      A    H
ATOM   2381  HB2 SER A 159     -24.263  13.349  27.019  1.00  0.00      A    H
ATOM   2382  OG  SER A 159     -23.517  12.214  28.648  1.00  0.00      A    O
ATOM   2383  HG1 SER A 159     -22.959  11.771  28.004  1.00  0.00      A    H
ATOM   2384  C   SER A 159     -24.344  14.879  29.296  1.00  0.00      A    C
ATOM   2385  O   SER A 159     -23.819  15.022  30.439  1.00  0.00      A    O
ATOM   2386  N   SER A 160     -24.142  15.778  28.267  1.00  0.00      A    N
ATOM   2387  HN  SER A 160     -24.756  15.721  27.483  1.00  0.00      A    H
ATOM   2388  CA  SER A 160     -23.273  16.945  28.448  1.00  0.00      A    C
ATOM   2389  HA  SER A 160     -22.660  16.822  29.328  1.00  0.00      A    H
ATOM   2390  CB  SER A 160     -22.362  17.231  27.217  1.00  0.00      A    C
ATOM   2391  HB1 SER A 160     -23.161  17.472  26.483  1.00  0.00      A    H
ATOM   2392  HB2 SER A 160     -21.639  18.058  27.381  1.00  0.00      A    H
ATOM   2393  OG  SER A 160     -21.731  16.015  26.823  1.00  0.00      A    O
ATOM   2394  HG1 SER A 160     -21.362  15.589  27.600  1.00  0.00      A    H
ATOM   2395  C   SER A 160     -24.135  18.223  28.679  1.00  0.00      A    C
ATOM   2396  O   SER A 160     -23.770  19.015  29.544  1.00  0.00      A    O
ATOM   2397  N   LYS A 161     -25.221  18.398  27.867  1.00  0.00      A    N
ATOM   2398  HN  LYS A 161     -25.539  17.600  27.360  1.00  0.00      A    H
ATOM   2399  CA  LYS A 161     -26.010  19.622  27.732  1.00  0.00      A    C
ATOM   2400  HA  LYS A 161     -25.436  20.394  28.224  1.00  0.00      A    H
ATOM   2401  CB  LYS A 161     -26.002  19.906  26.242  1.00  0.00      A    C
ATOM   2402  HB1 LYS A 161     -24.954  19.873  25.875  1.00  0.00      A    H
ATOM   2403  HB2 LYS A 161     -26.401  19.010  25.719  1.00  0.00      A    H
ATOM   2404  CG  LYS A 161     -26.759  21.093  25.720  1.00  0.00      A    C
ATOM   2405  HG1 LYS A 161     -27.862  21.009  25.826  1.00  0.00      A    H
ATOM   2406  HG2 LYS A 161     -26.688  22.017  26.331  1.00  0.00      A    H
ATOM   2407  CD  LYS A 161     -26.369  21.409  24.276  1.00  0.00      A    C
ATOM   2408  HD1 LYS A 161     -25.303  21.713  24.353  1.00  0.00      A    H
ATOM   2409  HD2 LYS A 161     -26.327  20.508  23.627  1.00  0.00      A    H
ATOM   2410  CE  LYS A 161     -27.216  22.469  23.637  1.00  0.00      A    C
ATOM   2411  HE1 LYS A 161     -28.292  22.224  23.766  1.00  0.00      A    H
ATOM   2412  HE2 LYS A 161     -27.013  23.522  23.930  1.00  0.00      A    H
ATOM   2413  NZ  LYS A 161     -26.845  22.438  22.213  1.00  0.00      A    N
ATOM   2414  HZ1 LYS A 161     -26.450  23.396  22.124  1.00  0.00      A    H
ATOM   2415  HZ2 LYS A 161     -26.022  21.845  21.985  1.00  0.00      A    H
ATOM   2416  HZ3 LYS A 161     -27.632  22.235  21.563  1.00  0.00      A    H
ATOM   2417  C   LYS A 161     -27.394  19.465  28.265  1.00  0.00      A    C
ATOM   2418  O   LYS A 161     -27.855  18.367  28.535  1.00  0.00      A    O
ATOM   2419  N   LYS A 162     -28.133  20.576  28.496  1.00  0.00      A    N
ATOM   2420  HN  LYS A 162     -27.654  21.446  28.420  1.00  0.00      A    H
ATOM   2421  CA  LYS A 162     -29.452  20.662  29.039  1.00  0.00      A    C
ATOM   2422  HA  LYS A 162     -29.924  19.692  28.991  1.00  0.00      A    H
ATOM   2423  CB  LYS A 162     -29.508  21.170  30.468  1.00  0.00      A    C
ATOM   2424  HB1 LYS A 162     -28.936  22.120  30.410  1.00  0.00      A    H
ATOM   2425  HB2 LYS A 162     -30.578  21.415  30.638  1.00  0.00      A    H
ATOM   2426  CG  LYS A 162     -28.915  20.196  31.547  1.00  0.00      A    C
ATOM   2427  HG1 LYS A 162     -29.630  19.416  31.883  1.00  0.00      A    H
ATOM   2428  HG2 LYS A 162     -28.037  19.725  31.055  1.00  0.00      A    H
ATOM   2429  CD  LYS A 162     -28.340  21.035  32.739  1.00  0.00      A    C
ATOM   2430  HD1 LYS A 162     -27.492  21.648  32.368  1.00  0.00      A    H
ATOM   2431  HD2 LYS A 162     -29.109  21.751  33.101  1.00  0.00      A    H
ATOM   2432  CE  LYS A 162     -27.948  20.062  33.876  1.00  0.00      A    C
ATOM   2433  HE1 LYS A 162     -28.801  19.452  34.245  1.00  0.00      A    H
ATOM   2434  HE2 LYS A 162     -27.111  19.409  33.548  1.00  0.00      A    H
ATOM   2435  NZ  LYS A 162     -27.458  20.844  35.015  1.00  0.00      A    N
ATOM   2436  HZ1 LYS A 162     -28.166  21.510  35.385  1.00  0.00      A    H
ATOM   2437  HZ2 LYS A 162     -27.307  20.215  35.829  1.00  0.00      A    H
ATOM   2438  HZ3 LYS A 162     -26.628  21.410  34.744  1.00  0.00      A    H
ATOM   2439  C   LYS A 162     -30.223  21.528  28.101  1.00  0.00      A    C
ATOM   2440  O   LYS A 162     -29.749  22.568  27.661  1.00  0.00      A    O
ATOM   2441  N   TYR A 163     -31.449  21.159  27.723  1.00  0.00      A    N
ATOM   2442  HN  TYR A 163     -31.822  20.300  28.065  1.00  0.00      A    H
ATOM   2443  CA  TYR A 163     -32.196  22.058  26.783  1.00  0.00      A    C
ATOM   2444  HA  TYR A 163     -31.924  23.089  26.952  1.00  0.00      A    H
ATOM   2445  CB  TYR A 163     -31.927  21.597  25.306  1.00  0.00      A    C
ATOM   2446  HB1 TYR A 163     -32.665  22.109  24.652  1.00  0.00      A    H
ATOM   2447  HB2 TYR A 163     -30.923  21.998  25.051  1.00  0.00      A    H
ATOM   2448  CG  TYR A 163     -31.951  20.162  24.957  1.00  0.00      A    C
ATOM   2449  CD1 TYR A 163     -33.123  19.475  24.560  1.00  0.00      A    C
ATOM   2450  HD1 TYR A 163     -33.985  20.114  24.439  1.00  0.00      A    H
ATOM   2451  CE1 TYR A 163     -33.146  18.057  24.437  1.00  0.00      A    C
ATOM   2452  HE1 TYR A 163     -34.070  17.594  24.125  1.00  0.00      A    H
ATOM   2453  CZ  TYR A 163     -31.970  17.316  24.498  1.00  0.00      A    C
ATOM   2454  OH  TYR A 163     -31.970  15.841  24.358  1.00  0.00      A    O
ATOM   2455  HH  TYR A 163     -31.074  15.514  24.244  1.00  0.00      A    H
ATOM   2456  CD2 TYR A 163     -30.756  19.364  25.074  1.00  0.00      A    C
ATOM   2457  HD2 TYR A 163     -29.790  19.736  25.382  1.00  0.00      A    H
ATOM   2458  CE2 TYR A 163     -30.783  18.057  24.765  1.00  0.00      A    C
ATOM   2459  HE2 TYR A 163     -29.881  17.465  24.812  1.00  0.00      A    H
ATOM   2460  C   TYR A 163     -33.722  22.040  27.079  1.00  0.00      A    C
ATOM   2461  O   TYR A 163     -34.327  21.037  27.440  1.00  0.00      A    O
ATOM   2462  N   TRP A 164     -34.323  23.244  26.928  1.00  0.00      A    N
ATOM   2463  HN  TRP A 164     -33.861  24.080  26.640  1.00  0.00      A    H
ATOM   2464  CA  TRP A 164     -35.777  23.402  26.873  1.00  0.00      A    C
ATOM   2465  HA  TRP A 164     -36.218  22.668  27.532  1.00  0.00      A    H
ATOM   2466  CB  TRP A 164     -36.243  24.789  27.297  1.00  0.00      A    C
ATOM   2467  HB1 TRP A 164     -35.936  25.573  26.572  1.00  0.00      A    H
ATOM   2468  HB2 TRP A 164     -37.313  24.771  27.596  1.00  0.00      A    H
ATOM   2469  CG  TRP A 164     -35.567  25.281  28.573  1.00  0.00      A    C
ATOM   2470  CD1 TRP A 164     -34.412  26.070  28.665  1.00  0.00      A    C
ATOM   2471  HD1 TRP A 164     -33.821  26.551  27.899  1.00  0.00      A    H
ATOM   2472  NE1 TRP A 164     -34.267  26.449  29.973  1.00  0.00      A    N
ATOM   2473  HE1 TRP A 164     -33.497  26.958  30.290  1.00  0.00      A    H
ATOM   2474  CE2 TRP A 164     -35.221  25.856  30.728  1.00  0.00      A    C
ATOM   2475  CD2 TRP A 164     -36.092  25.180  29.887  1.00  0.00      A    C
ATOM   2476  CE3 TRP A 164     -37.335  24.610  30.350  1.00  0.00      A    C
ATOM   2477  HE3 TRP A 164     -38.040  24.035  29.767  1.00  0.00      A    H
ATOM   2478  CZ3 TRP A 164     -37.583  24.748  31.698  1.00  0.00      A    C
ATOM   2479  HZ3 TRP A 164     -38.520  24.304  32.002  1.00  0.00      A    H
ATOM   2480  CZ2 TRP A 164     -35.540  26.054  32.044  1.00  0.00      A    C
ATOM   2481  HZ2 TRP A 164     -34.964  26.690  32.699  1.00  0.00      A    H
ATOM   2482  CH2 TRP A 164     -36.725  25.467  32.541  1.00  0.00      A    C
ATOM   2483  HH2 TRP A 164     -37.009  25.542  33.580  1.00  0.00      A    H
ATOM   2484  C   TRP A 164     -36.347  23.247  25.438  1.00  0.00      A    C
ATOM   2485  O   TRP A 164     -35.912  23.766  24.456  1.00  0.00      A    O
ATOM   2486  N   ILE A 165     -37.505  22.420  25.317  1.00  0.00      A    N
ATOM   2487  HN  ILE A 165     -37.948  21.976  26.092  1.00  0.00      A    H
ATOM   2488  CA  ILE A 165     -38.086  22.150  23.999  1.00  0.00      A    C
ATOM   2489  HA  ILE A 165     -37.375  22.403  23.226  1.00  0.00      A    H
ATOM   2490  CB  ILE A 165     -38.510  20.708  23.779  1.00  0.00      A    C
ATOM   2491  HB  ILE A 165     -39.288  20.449  24.529  1.00  0.00      A    H
ATOM   2492  CG2 ILE A 165     -38.965  20.423  22.312  1.00  0.00      A    C
ATOM   2493 HG21 ILE A 165     -39.693  21.167  21.925  1.00  0.00      A    H
ATOM   2494 HG22 ILE A 165     -38.019  20.239  21.759  1.00  0.00      A    H
ATOM   2495 HG23 ILE A 165     -39.471  19.436  22.386  1.00  0.00      A    H
ATOM   2496  CG1 ILE A 165     -37.334  19.705  24.180  1.00  0.00      A    C
ATOM   2497 HG11 ILE A 165     -36.593  19.536  23.369  1.00  0.00      A    H
ATOM   2498 HG12 ILE A 165     -36.756  20.077  25.053  1.00  0.00      A    H
ATOM   2499  CD  ILE A 165     -37.896  18.319  24.625  1.00  0.00      A    C
ATOM   2500  HD1 ILE A 165     -38.294  17.745  23.761  1.00  0.00      A    H
ATOM   2501  HD2 ILE A 165     -37.143  17.577  24.966  1.00  0.00      A    H
ATOM   2502  HD3 ILE A 165     -38.684  18.492  25.389  1.00  0.00      A    H
ATOM   2503  C   ILE A 165     -39.317  23.073  23.806  1.00  0.00      A    C
ATOM   2504  O   ILE A 165     -40.257  23.199  24.506  1.00  0.00      A    O
ATOM   2505  N   PHE A 166     -39.205  23.968  22.749  1.00  0.00      A    N
ATOM   2506  HN  PHE A 166     -38.412  23.810  22.165  1.00  0.00      A    H
ATOM   2507  CA  PHE A 166     -40.178  24.969  22.445  1.00  0.00      A    C
ATOM   2508  HA  PHE A 166     -40.872  25.152  23.252  1.00  0.00      A    H
ATOM   2509  CB  PHE A 166     -39.581  26.308  22.177  1.00  0.00      A    C
ATOM   2510  HB1 PHE A 166     -38.705  26.124  21.519  1.00  0.00      A    H
ATOM   2511  HB2 PHE A 166     -40.297  26.991  21.673  1.00  0.00      A    H
ATOM   2512  CG  PHE A 166     -39.154  27.039  23.356  1.00  0.00      A    C
ATOM   2513  CD1 PHE A 166     -39.885  28.168  23.741  1.00  0.00      A    C
ATOM   2514  HD1 PHE A 166     -40.867  28.254  23.301  1.00  0.00      A    H
ATOM   2515  CE1 PHE A 166     -39.380  29.170  24.564  1.00  0.00      A    C
ATOM   2516  HE1 PHE A 166     -39.988  30.029  24.804  1.00  0.00      A    H
ATOM   2517  CZ  PHE A 166     -38.083  28.971  25.059  1.00  0.00      A    C
ATOM   2518  HZ  PHE A 166     -37.663  29.705  25.731  1.00  0.00      A    H
ATOM   2519  CD2 PHE A 166     -37.936  26.826  23.955  1.00  0.00      A    C
ATOM   2520  HD2 PHE A 166     -37.294  25.989  23.728  1.00  0.00      A    H
ATOM   2521  CE2 PHE A 166     -37.444  27.703  24.928  1.00  0.00      A    C
ATOM   2522  HE2 PHE A 166     -36.450  27.586  25.335  1.00  0.00      A    H
ATOM   2523  C   PHE A 166     -40.968  24.624  21.163  1.00  0.00      A    C
ATOM   2524  O   PHE A 166     -40.463  24.135  20.118  1.00  0.00      A    O
ATOM   2525  N   LYS A 167     -42.310  24.850  21.194  1.00  0.00      A    N
ATOM   2526  HN  LYS A 167     -42.695  25.383  21.943  1.00  0.00      A    H
ATOM   2527  CA  LYS A 167     -43.247  24.690  20.053  1.00  0.00      A    C
ATOM   2528  HA  LYS A 167     -42.772  24.107  19.277  1.00  0.00      A    H
ATOM   2529  CB  LYS A 167     -44.664  24.158  20.403  1.00  0.00      A    C
ATOM   2530  HB1 LYS A 167     -44.372  23.264  20.995  1.00  0.00      A    H
ATOM   2531  HB2 LYS A 167     -45.322  24.826  20.999  1.00  0.00      A    H
ATOM   2532  CG  LYS A 167     -45.545  23.900  19.131  1.00  0.00      A    C
ATOM   2533  HG1 LYS A 167     -45.754  24.771  18.474  1.00  0.00      A    H
ATOM   2534  HG2 LYS A 167     -44.999  23.166  18.501  1.00  0.00      A    H
ATOM   2535  CD  LYS A 167     -46.872  23.321  19.533  1.00  0.00      A    C
ATOM   2536  HD1 LYS A 167     -46.715  22.391  20.120  1.00  0.00      A    H
ATOM   2537  HD2 LYS A 167     -47.324  24.174  20.083  1.00  0.00      A    H
ATOM   2538  CE  LYS A 167     -47.722  23.047  18.242  1.00  0.00      A    C
ATOM   2539  HE1 LYS A 167     -47.669  23.989  17.656  1.00  0.00      A    H
ATOM   2540  HE2 LYS A 167     -47.301  22.299  17.537  1.00  0.00      A    H
ATOM   2541  NZ  LYS A 167     -49.135  22.746  18.507  1.00  0.00      A    N
ATOM   2542  HZ1 LYS A 167     -49.656  23.368  19.158  1.00  0.00      A    H
ATOM   2543  HZ2 LYS A 167     -49.713  22.734  17.643  1.00  0.00      A    H
ATOM   2544  HZ3 LYS A 167     -49.288  21.764  18.813  1.00  0.00      A    H
ATOM   2545  C   LYS A 167     -43.435  26.039  19.286  1.00  0.00      A    C
ATOM   2546  O   LYS A 167     -43.985  26.997  19.852  1.00  0.00      A    O
ATOM   2547  N   ASN A 168     -42.921  26.175  18.057  1.00  0.00      A    N
ATOM   2548  HN  ASN A 168     -42.532  25.357  17.640  1.00  0.00      A    H
ATOM   2549  CA  ASN A 168     -43.167  27.420  17.342  1.00  0.00      A    C
ATOM   2550  HA  ASN A 168     -43.429  28.274  17.949  1.00  0.00      A    H
ATOM   2551  CB  ASN A 168     -41.854  27.720  16.589  1.00  0.00      A    C
ATOM   2552  HB1 ASN A 168     -40.966  27.318  17.122  1.00  0.00      A    H
ATOM   2553  HB2 ASN A 168     -41.992  27.277  15.580  1.00  0.00      A    H
ATOM   2554  CG  ASN A 168     -41.624  29.196  16.326  1.00  0.00      A    C
ATOM   2555  OD1 ASN A 168     -42.427  30.108  16.564  1.00  0.00      A    O
ATOM   2556  ND2 ASN A 168     -40.427  29.531  15.777  1.00  0.00      A    N
ATOM   2557 HD21 ASN A 168     -40.305  30.431  15.357  1.00  0.00      A    H
ATOM   2558 HD22 ASN A 168     -39.828  28.767  15.538  1.00  0.00      A    H
ATOM   2559  C   ASN A 168     -44.297  27.265  16.351  1.00  0.00      A    C
ATOM   2560  O   ASN A 168     -44.930  26.199  16.315  1.00  0.00      A    O
ATOM   2561  N   SER A 169     -44.508  28.260  15.450  1.00  0.00      A    N
ATOM   2562  HN  SER A 169     -43.934  29.075  15.453  1.00  0.00      A    H
ATOM   2563  CA  SER A 169     -45.684  28.354  14.556  1.00  0.00      A    C
ATOM   2564  HA  SER A 169     -46.310  27.515  14.824  1.00  0.00      A    H
ATOM   2565  CB  SER A 169     -46.241  29.824  14.406  1.00  0.00      A    C
ATOM   2566  HB1 SER A 169     -46.880  29.911  13.501  1.00  0.00      A    H
ATOM   2567  HB2 SER A 169     -46.898  30.013  15.282  1.00  0.00      A    H
ATOM   2568  OG  SER A 169     -45.247  30.834  14.423  1.00  0.00      A    O
ATOM   2569  HG1 SER A 169     -45.552  31.384  13.697  1.00  0.00      A    H
ATOM   2570  C   SER A 169     -45.295  28.009  13.132  1.00  0.00      A    C
ATOM   2571  O   SER A 169     -46.176  27.669  12.348  1.00  0.00      A    O
ATOM   2572  N   TRP A 170     -44.022  28.116  12.738  1.00  0.00      A    N
ATOM   2573  HN  TRP A 170     -43.396  28.547  13.384  1.00  0.00      A    H
ATOM   2574  CA  TRP A 170     -43.468  27.922  11.435  1.00  0.00      A    C
ATOM   2575  HA  TRP A 170     -44.046  28.427  10.675  1.00  0.00      A    H
ATOM   2576  CB  TRP A 170     -42.047  28.542  11.361  1.00  0.00      A    C
ATOM   2577  HB1 TRP A 170     -41.264  28.117  12.024  1.00  0.00      A    H
ATOM   2578  HB2 TRP A 170     -41.561  28.363  10.378  1.00  0.00      A    H
ATOM   2579  CG  TRP A 170     -41.959  30.083  11.535  1.00  0.00      A    C
ATOM   2580  CD1 TRP A 170     -42.928  31.056  11.371  1.00  0.00      A    C
ATOM   2581  HD1 TRP A 170     -43.948  30.956  11.031  1.00  0.00      A    H
ATOM   2582  NE1 TRP A 170     -42.399  32.275  11.568  1.00  0.00      A    N
ATOM   2583  HE1 TRP A 170     -42.788  33.168  11.509  1.00  0.00      A    H
ATOM   2584  CE2 TRP A 170     -41.087  32.126  11.919  1.00  0.00      A    C
ATOM   2585  CD2 TRP A 170     -40.727  30.735  11.925  1.00  0.00      A    C
ATOM   2586  CE3 TRP A 170     -39.385  30.312  12.212  1.00  0.00      A    C
ATOM   2587  HE3 TRP A 170     -39.051  29.292  12.096  1.00  0.00      A    H
ATOM   2588  CZ3 TRP A 170     -38.428  31.352  12.335  1.00  0.00      A    C
ATOM   2589  HZ3 TRP A 170     -37.396  31.033  12.336  1.00  0.00      A    H
ATOM   2590  CZ2 TRP A 170     -40.152  33.100  12.259  1.00  0.00      A    C
ATOM   2591  HZ2 TRP A 170     -40.401  34.150  12.315  1.00  0.00      A    H
ATOM   2592  CH2 TRP A 170     -38.787  32.715  12.427  1.00  0.00      A    C
ATOM   2593  HH2 TRP A 170     -38.069  33.513  12.546  1.00  0.00      A    H
ATOM   2594  C   TRP A 170     -43.305  26.533  10.865  1.00  0.00      A    C
ATOM   2595  O   TRP A 170     -42.365  25.883  11.242  1.00  0.00      A    O
ATOM   2596  N   GLY A 171     -44.296  26.057  10.095  1.00  0.00      A    N
ATOM   2597  HN  GLY A 171     -44.938  26.791   9.889  1.00  0.00      A    H
ATOM   2598  CA  GLY A 171     -44.565  24.757   9.565  1.00  0.00      A    C
ATOM   2599  HA1 GLY A 171     -45.553  24.494   9.914  1.00  0.00      A    H
ATOM   2600  HA2 GLY A 171     -44.514  24.871   8.492  1.00  0.00      A    H
ATOM   2601  C   GLY A 171     -43.805  23.542   9.925  1.00  0.00      A    C
ATOM   2602  O   GLY A 171     -43.911  23.003  11.025  1.00  0.00      A    O
ATOM   2603  N   PHE A 172     -43.089  22.994   8.889  1.00  0.00      A    N
ATOM   2604  HN  PHE A 172     -42.887  23.445   8.022  1.00  0.00      A    H
ATOM   2605  CA  PHE A 172     -42.330  21.766   9.120  1.00  0.00      A    C
ATOM   2606  HA  PHE A 172     -42.318  21.541  10.176  1.00  0.00      A    H
ATOM   2607  CB  PHE A 172     -43.127  20.572   8.549  1.00  0.00      A    C
ATOM   2608  HB1 PHE A 172     -42.498  19.672   8.715  1.00  0.00      A    H
ATOM   2609  HB2 PHE A 172     -44.133  20.372   8.975  1.00  0.00      A    H
ATOM   2610  CG  PHE A 172     -43.389  20.574   7.026  1.00  0.00      A    C
ATOM   2611  CD1 PHE A 172     -42.473  20.125   6.055  1.00  0.00      A    C
ATOM   2612  HD1 PHE A 172     -41.613  19.516   6.287  1.00  0.00      A    H
ATOM   2613  CE1 PHE A 172     -42.746  20.267   4.684  1.00  0.00      A    C
ATOM   2614  HE1 PHE A 172     -42.083  19.813   3.961  1.00  0.00      A    H
ATOM   2615  CZ  PHE A 172     -43.991  20.799   4.272  1.00  0.00      A    C
ATOM   2616  HZ  PHE A 172     -44.288  20.883   3.237  1.00  0.00      A    H
ATOM   2617  CD2 PHE A 172     -44.482  21.264   6.630  1.00  0.00      A    C
ATOM   2618  HD2 PHE A 172     -45.113  21.687   7.398  1.00  0.00      A    H
ATOM   2619  CE2 PHE A 172     -44.828  21.354   5.293  1.00  0.00      A    C
ATOM   2620  HE2 PHE A 172     -45.724  21.835   4.928  1.00  0.00      A    H
ATOM   2621  C   PHE A 172     -40.956  21.784   8.588  1.00  0.00      A    C
ATOM   2622  O   PHE A 172     -40.213  20.919   8.972  1.00  0.00      A    O
ATOM   2623  N   LYS A 173     -40.557  22.772   7.810  1.00  0.00      A    N
ATOM   2624  HN  LYS A 173     -41.084  23.606   7.668  1.00  0.00      A    H
ATOM   2625  CA  LYS A 173     -39.224  22.840   7.308  1.00  0.00      A    C
ATOM   2626  HA  LYS A 173     -38.815  21.842   7.248  1.00  0.00      A    H
ATOM   2627  CB  LYS A 173     -39.200  23.420   5.907  1.00  0.00      A    C
ATOM   2628  HB1 LYS A 173     -39.609  24.452   5.861  1.00  0.00      A    H
ATOM   2629  HB2 LYS A 173     -38.179  23.456   5.471  1.00  0.00      A    H
ATOM   2630  CG  LYS A 173     -40.022  22.583   4.934  1.00  0.00      A    C
ATOM   2631  HG1 LYS A 173     -39.592  21.571   4.780  1.00  0.00      A    H
ATOM   2632  HG2 LYS A 173     -41.093  22.367   5.137  1.00  0.00      A    H
ATOM   2633  CD  LYS A 173     -40.001  23.211   3.529  1.00  0.00      A    C
ATOM   2634  HD1 LYS A 173     -39.083  23.828   3.430  1.00  0.00      A    H
ATOM   2635  HD2 LYS A 173     -40.041  22.363   2.811  1.00  0.00      A    H
ATOM   2636  CE  LYS A 173     -41.213  24.156   3.357  1.00  0.00      A    C
ATOM   2637  HE1 LYS A 173     -42.163  23.637   3.607  1.00  0.00      A    H
ATOM   2638  HE2 LYS A 173     -40.967  24.927   4.118  1.00  0.00      A    H
ATOM   2639  NZ  LYS A 173     -41.324  24.740   1.990  1.00  0.00      A    N
ATOM   2640  HZ1 LYS A 173     -41.678  25.709   2.120  1.00  0.00      A    H
ATOM   2641  HZ2 LYS A 173     -40.432  24.798   1.459  1.00  0.00      A    H
ATOM   2642  HZ3 LYS A 173     -41.965  24.248   1.334  1.00  0.00      A    H
ATOM   2643  C   LYS A 173     -38.405  23.554   8.323  1.00  0.00      A    C
ATOM   2644  O   LYS A 173     -37.205  23.204   8.548  1.00  0.00      A    O
ATOM   2645  N   TRP A 174     -38.980  24.479   9.119  1.00  0.00      A    N
ATOM   2646  HN  TRP A 174     -39.946  24.728   9.109  1.00  0.00      A    H
ATOM   2647  CA  TRP A 174     -38.224  24.999  10.280  1.00  0.00      A    C
ATOM   2648  HA  TRP A 174     -37.235  25.262   9.934  1.00  0.00      A    H
ATOM   2649  CB  TRP A 174     -38.901  26.256  10.837  1.00  0.00      A    C
ATOM   2650  HB1 TRP A 174     -39.061  26.963   9.995  1.00  0.00      A    H
ATOM   2651  HB2 TRP A 174     -39.879  26.015  11.306  1.00  0.00      A    H
ATOM   2652  CG  TRP A 174     -38.031  26.937  11.840  1.00  0.00      A    C
ATOM   2653  CD1 TRP A 174     -36.956  27.761  11.582  1.00  0.00      A    C
ATOM   2654  HD1 TRP A 174     -36.670  28.043  10.579  1.00  0.00      A    H
ATOM   2655  NE1 TRP A 174     -36.297  28.094  12.797  1.00  0.00      A    N
ATOM   2656  HE1 TRP A 174     -35.568  28.739  12.872  1.00  0.00      A    H
ATOM   2657  CE2 TRP A 174     -37.040  27.564  13.827  1.00  0.00      A    C
ATOM   2658  CD2 TRP A 174     -38.127  26.789  13.244  1.00  0.00      A    C
ATOM   2659  CE3 TRP A 174     -39.061  26.160  14.023  1.00  0.00      A    C
ATOM   2660  HE3 TRP A 174     -39.878  25.608  13.584  1.00  0.00      A    H
ATOM   2661  CZ3 TRP A 174     -38.950  26.322  15.397  1.00  0.00      A    C
ATOM   2662  HZ3 TRP A 174     -39.716  25.834  15.981  1.00  0.00      A    H
ATOM   2663  CZ2 TRP A 174     -36.862  27.576  15.214  1.00  0.00      A    C
ATOM   2664  HZ2 TRP A 174     -36.124  28.162  15.742  1.00  0.00      A    H
ATOM   2665  CH2 TRP A 174     -37.874  26.981  15.993  1.00  0.00      A    C
ATOM   2666  HH2 TRP A 174     -37.804  27.132  17.060  1.00  0.00      A    H
ATOM   2667  C   TRP A 174     -37.980  24.062  11.495  1.00  0.00      A    C
ATOM   2668  O   TRP A 174     -38.823  23.350  12.024  1.00  0.00      A    O
ATOM   2669  N   GLY A 175     -36.778  24.086  12.120  1.00  0.00      A    N
ATOM   2670  HN  GLY A 175     -35.982  24.643  11.893  1.00  0.00      A    H
ATOM   2671  CA  GLY A 175     -36.556  23.325  13.312  1.00  0.00      A    C
ATOM   2672  HA1 GLY A 175     -35.526  23.526  13.568  1.00  0.00      A    H
ATOM   2673  HA2 GLY A 175     -37.272  23.515  14.098  1.00  0.00      A    H
ATOM   2674  C   GLY A 175     -36.529  21.874  13.092  1.00  0.00      A    C
ATOM   2675  O   GLY A 175     -36.310  21.374  11.969  1.00  0.00      A    O
ATOM   2676  N   GLU A 176     -36.799  21.116  14.214  1.00  0.00      A    N
ATOM   2677  HN  GLU A 176     -36.820  21.563  15.106  1.00  0.00      A    H
ATOM   2678  CA  GLU A 176     -36.915  19.658  14.241  1.00  0.00      A    C
ATOM   2679  HA  GLU A 176     -36.261  19.166  13.536  1.00  0.00      A    H
ATOM   2680  CB  GLU A 176     -36.649  19.110  15.657  1.00  0.00      A    C
ATOM   2681  HB1 GLU A 176     -37.389  19.538  16.368  1.00  0.00      A    H
ATOM   2682  HB2 GLU A 176     -36.620  18.001  15.710  1.00  0.00      A    H
ATOM   2683  CG  GLU A 176     -35.262  19.592  16.139  1.00  0.00      A    C
ATOM   2684  HG1 GLU A 176     -34.599  19.564  15.248  1.00  0.00      A    H
ATOM   2685  HG2 GLU A 176     -35.285  20.654  16.463  1.00  0.00      A    H
ATOM   2686  CD  GLU A 176     -34.632  18.825  17.233  1.00  0.00      A    C
ATOM   2687  OE1 GLU A 176     -34.460  19.273  18.399  1.00  0.00      A    O
ATOM   2688  OE2 GLU A 176     -34.211  17.658  16.839  1.00  0.00      A    O
ATOM   2689  C   GLU A 176     -38.381  19.209  13.956  1.00  0.00      A    C
ATOM   2690  O   GLU A 176     -39.136  18.613  14.754  1.00  0.00      A    O
ATOM   2691  N   ASN A 177     -38.886  19.518  12.717  1.00  0.00      A    N
ATOM   2692  HN  ASN A 177     -38.261  19.713  11.965  1.00  0.00      A    H
ATOM   2693  CA  ASN A 177     -40.333  19.479  12.349  1.00  0.00      A    C
ATOM   2694  HA  ASN A 177     -40.400  19.982  11.395  1.00  0.00      A    H
ATOM   2695  CB  ASN A 177     -40.965  18.120  12.169  1.00  0.00      A    C
ATOM   2696  HB1 ASN A 177     -40.759  17.616  13.137  1.00  0.00      A    H
ATOM   2697  HB2 ASN A 177     -42.051  18.285  12.001  1.00  0.00      A    H
ATOM   2698  CG  ASN A 177     -40.362  17.302  11.001  1.00  0.00      A    C
ATOM   2699  OD1 ASN A 177     -40.883  17.248   9.914  1.00  0.00      A    O
ATOM   2700  ND2 ASN A 177     -39.116  16.721  11.199  1.00  0.00      A    N
ATOM   2701 HD21 ASN A 177     -38.648  16.300  10.422  1.00  0.00      A    H
ATOM   2702 HD22 ASN A 177     -38.687  16.741  12.102  1.00  0.00      A    H
ATOM   2703  C   ASN A 177     -41.213  20.307  13.301  1.00  0.00      A    C
ATOM   2704  O   ASN A 177     -42.219  19.873  13.862  1.00  0.00      A    O
ATOM   2705  N   GLY A 178     -40.854  21.617  13.541  1.00  0.00      A    N
ATOM   2706  HN  GLY A 178     -40.065  22.045  13.107  1.00  0.00      A    H
ATOM   2707  CA  GLY A 178     -41.652  22.640  14.278  1.00  0.00      A    C
ATOM   2708  HA1 GLY A 178     -41.568  23.543  13.691  1.00  0.00      A    H
ATOM   2709  HA2 GLY A 178     -42.627  22.204  14.438  1.00  0.00      A    H
ATOM   2710  C   GLY A 178     -41.134  23.096  15.574  1.00  0.00      A    C
ATOM   2711  O   GLY A 178     -41.552  24.076  16.142  1.00  0.00      A    O
ATOM   2712  N   TYR A 179     -40.136  22.385  16.122  1.00  0.00      A    N
ATOM   2713  HN  TYR A 179     -39.866  21.575  15.607  1.00  0.00      A    H
ATOM   2714  CA  TYR A 179     -39.679  22.528  17.483  1.00  0.00      A    C
ATOM   2715  HA  TYR A 179     -40.260  23.310  17.951  1.00  0.00      A    H
ATOM   2716  CB  TYR A 179     -39.819  21.161  18.265  1.00  0.00      A    C
ATOM   2717  HB1 TYR A 179     -39.423  20.334  17.638  1.00  0.00      A    H
ATOM   2718  HB2 TYR A 179     -39.380  21.116  19.285  1.00  0.00      A    H
ATOM   2719  CG  TYR A 179     -41.291  20.823  18.436  1.00  0.00      A    C
ATOM   2720  CD1 TYR A 179     -42.032  20.253  17.362  1.00  0.00      A    C
ATOM   2721  HD1 TYR A 179     -41.385  20.014  16.530  1.00  0.00      A    H
ATOM   2722  CE1 TYR A 179     -43.427  20.176  17.414  1.00  0.00      A    C
ATOM   2723  HE1 TYR A 179     -43.926  19.722  16.571  1.00  0.00      A    H
ATOM   2724  CZ  TYR A 179     -44.066  20.542  18.639  1.00  0.00      A    C
ATOM   2725  OH  TYR A 179     -45.430  20.264  18.728  1.00  0.00      A    O
ATOM   2726  HH  TYR A 179     -45.678  19.899  17.875  1.00  0.00      A    H
ATOM   2727  CD2 TYR A 179     -41.989  21.176  19.634  1.00  0.00      A    C
ATOM   2728  HD2 TYR A 179     -41.321  21.595  20.373  1.00  0.00      A    H
ATOM   2729  CE2 TYR A 179     -43.341  20.961  19.750  1.00  0.00      A    C
ATOM   2730  HE2 TYR A 179     -43.776  21.315  20.673  1.00  0.00      A    H
ATOM   2731  C   TYR A 179     -38.268  22.905  17.435  1.00  0.00      A    C
ATOM   2732  O   TYR A 179     -37.669  22.980  16.374  1.00  0.00      A    O
ATOM   2733  N   MET A 180     -37.703  23.168  18.595  1.00  0.00      A    N
ATOM   2734  HN  MET A 180     -38.160  23.009  19.467  1.00  0.00      A    H
ATOM   2735  CA  MET A 180     -36.365  23.638  18.755  1.00  0.00      A    C
ATOM   2736  HA  MET A 180     -35.756  22.932  18.210  1.00  0.00      A    H
ATOM   2737  CB  MET A 180     -36.108  25.129  18.466  1.00  0.00      A    C
ATOM   2738  HB1 MET A 180     -35.009  25.187  18.320  1.00  0.00      A    H
ATOM   2739  HB2 MET A 180     -36.494  25.422  17.466  1.00  0.00      A    H
ATOM   2740  CG  MET A 180     -36.595  26.156  19.557  1.00  0.00      A    C
ATOM   2741  HG1 MET A 180     -37.671  25.991  19.779  1.00  0.00      A    H
ATOM   2742  HG2 MET A 180     -36.067  26.008  20.524  1.00  0.00      A    H
ATOM   2743  SD  MET A 180     -36.554  27.918  19.309  1.00  0.00      A    S
ATOM   2744  CE  MET A 180     -36.315  28.431  21.077  1.00  0.00      A    C
ATOM   2745  HE1 MET A 180     -35.526  27.801  21.540  1.00  0.00      A    H
ATOM   2746  HE2 MET A 180     -36.063  29.513  21.086  1.00  0.00      A    H
ATOM   2747  HE3 MET A 180     -37.272  28.303  21.627  1.00  0.00      A    H
ATOM   2748  C   MET A 180     -35.993  23.297  20.132  1.00  0.00      A    C
ATOM   2749  O   MET A 180     -36.775  22.898  20.998  1.00  0.00      A    O
ATOM   2750  N   ARG A 181     -34.633  23.382  20.351  1.00  0.00      A    N
ATOM   2751  HN  ARG A 181     -34.036  23.693  19.615  1.00  0.00      A    H
ATOM   2752  CA  ARG A 181     -33.982  23.155  21.625  1.00  0.00      A    C
ATOM   2753  HA  ARG A 181     -34.695  22.933  22.405  1.00  0.00      A    H
ATOM   2754  CB  ARG A 181     -32.828  22.153  21.507  1.00  0.00      A    C
ATOM   2755  HB1 ARG A 181     -31.982  22.650  20.987  1.00  0.00      A    H
ATOM   2756  HB2 ARG A 181     -32.487  21.888  22.530  1.00  0.00      A    H
ATOM   2757  CG  ARG A 181     -32.974  20.843  20.618  1.00  0.00      A    C
ATOM   2758  HG1 ARG A 181     -33.781  20.234  21.080  1.00  0.00      A    H
ATOM   2759  HG2 ARG A 181     -33.276  21.192  19.608  1.00  0.00      A    H
ATOM   2760  CD  ARG A 181     -31.662  20.004  20.441  1.00  0.00      A    C
ATOM   2761  HD1 ARG A 181     -30.846  20.680  20.107  1.00  0.00      A    H
ATOM   2762  HD2 ARG A 181     -31.386  19.367  21.308  1.00  0.00      A    H
ATOM   2763  NE  ARG A 181     -31.975  19.080  19.338  1.00  0.00      A    N
ATOM   2764  HE  ARG A 181     -32.915  19.165  19.008  1.00  0.00      A    H
ATOM   2765  CZ  ARG A 181     -31.124  18.294  18.694  1.00  0.00      A    C
ATOM   2766  NH1 ARG A 181     -29.980  17.968  19.273  1.00  0.00      A    N
ATOM   2767 HH11 ARG A 181     -29.708  18.476  20.091  1.00  0.00      A    H
ATOM   2768 HH12 ARG A 181     -29.343  17.255  18.978  1.00  0.00      A    H
ATOM   2769  NH2 ARG A 181     -31.553  17.592  17.663  1.00  0.00      A    N
ATOM   2770 HH21 ARG A 181     -32.518  17.717  17.436  1.00  0.00      A    H
ATOM   2771 HH22 ARG A 181     -31.042  16.778  17.387  1.00  0.00      A    H
ATOM   2772  C   ARG A 181     -33.303  24.480  22.078  1.00  0.00      A    C
ATOM   2773  O   ARG A 181     -32.511  24.996  21.302  1.00  0.00      A    O
ATOM   2774  N   LEU A 182     -33.591  25.069  23.228  1.00  0.00      A    N
ATOM   2775  HN  LEU A 182     -34.242  24.723  23.899  1.00  0.00      A    H
ATOM   2776  CA  LEU A 182     -32.860  26.196  23.816  1.00  0.00      A    C
ATOM   2777  HA  LEU A 182     -32.243  26.698  23.085  1.00  0.00      A    H
ATOM   2778  CB  LEU A 182     -33.840  27.279  24.225  1.00  0.00      A    C
ATOM   2779  HB1 LEU A 182     -34.351  27.576  23.284  1.00  0.00      A    H
ATOM   2780  HB2 LEU A 182     -34.620  26.878  24.907  1.00  0.00      A    H
ATOM   2781  CG  LEU A 182     -33.268  28.557  24.826  1.00  0.00      A    C
ATOM   2782  HG  LEU A 182     -32.343  28.279  25.376  1.00  0.00      A    H
ATOM   2783  CD1 LEU A 182     -32.764  29.515  23.744  1.00  0.00      A    C
ATOM   2784 HD11 LEU A 182     -31.823  29.137  23.292  1.00  0.00      A    H
ATOM   2785 HD12 LEU A 182     -33.507  29.702  22.939  1.00  0.00      A    H
ATOM   2786 HD13 LEU A 182     -32.370  30.345  24.369  1.00  0.00      A    H
ATOM   2787  CD2 LEU A 182     -34.226  29.198  25.812  1.00  0.00      A    C
ATOM   2788 HD21 LEU A 182     -33.820  30.095  26.326  1.00  0.00      A    H
ATOM   2789 HD22 LEU A 182     -35.223  29.365  25.352  1.00  0.00      A    H
ATOM   2790 HD23 LEU A 182     -34.457  28.537  26.676  1.00  0.00      A    H
ATOM   2791  C   LEU A 182     -32.056  25.630  24.929  1.00  0.00      A    C
ATOM   2792  O   LEU A 182     -32.689  25.022  25.732  1.00  0.00      A    O
ATOM   2793  N   PRO A 183     -30.706  25.864  25.087  1.00  0.00      A    N
ATOM   2794  CD  PRO A 183     -29.936  26.888  24.336  1.00  0.00      A    C
ATOM   2795  HD1 PRO A 183     -30.127  27.889  24.780  1.00  0.00      A    H
ATOM   2796  HD2 PRO A 183     -30.069  26.916  23.233  1.00  0.00      A    H
ATOM   2797  CA  PRO A 183     -30.019  25.403  26.228  1.00  0.00      A    C
ATOM   2798  HA  PRO A 183     -30.200  24.346  26.353  1.00  0.00      A    H
ATOM   2799  CB  PRO A 183     -28.555  25.727  25.902  1.00  0.00      A    C
ATOM   2800  HB1 PRO A 183     -28.069  26.296  26.723  1.00  0.00      A    H
ATOM   2801  HB2 PRO A 183     -27.800  24.918  25.809  1.00  0.00      A    H
ATOM   2802  CG  PRO A 183     -28.471  26.515  24.551  1.00  0.00      A    C
ATOM   2803  HG1 PRO A 183     -27.873  27.451  24.574  1.00  0.00      A    H
ATOM   2804  HG2 PRO A 183     -28.151  25.849  23.721  1.00  0.00      A    H
ATOM   2805  C   PRO A 183     -30.357  26.070  27.500  1.00  0.00      A    C
ATOM   2806  O   PRO A 183     -30.952  27.140  27.572  1.00  0.00      A    O
ATOM   2807  N   ARG A 184     -29.829  25.491  28.542  1.00  0.00      A    N
ATOM   2808  HN  ARG A 184     -29.407  24.592  28.459  1.00  0.00      A    H
ATOM   2809  CA  ARG A 184     -30.176  25.917  29.923  1.00  0.00      A    C
ATOM   2810  HA  ARG A 184     -31.140  26.402  29.960  1.00  0.00      A    H
ATOM   2811  CB  ARG A 184     -30.186  24.730  30.887  1.00  0.00      A    C
ATOM   2812  HB1 ARG A 184     -30.897  24.035  30.392  1.00  0.00      A    H
ATOM   2813  HB2 ARG A 184     -29.213  24.194  30.883  1.00  0.00      A    H
ATOM   2814  CG  ARG A 184     -30.694  25.058  32.281  1.00  0.00      A    C
ATOM   2815  HG1 ARG A 184     -30.344  24.179  32.863  1.00  0.00      A    H
ATOM   2816  HG2 ARG A 184     -30.019  25.837  32.695  1.00  0.00      A    H
ATOM   2817  CD  ARG A 184     -32.189  25.300  32.503  1.00  0.00      A    C
ATOM   2818  HD1 ARG A 184     -32.348  26.257  31.961  1.00  0.00      A    H
ATOM   2819  HD2 ARG A 184     -32.863  24.532  32.067  1.00  0.00      A    H
ATOM   2820  NE  ARG A 184     -32.306  25.586  33.954  1.00  0.00      A    N
ATOM   2821  HE  ARG A 184     -31.719  26.290  34.355  1.00  0.00      A    H
ATOM   2822  CZ  ARG A 184     -33.166  24.971  34.773  1.00  0.00      A    C
ATOM   2823  NH1 ARG A 184     -33.781  23.828  34.520  1.00  0.00      A    N
ATOM   2824 HH11 ARG A 184     -33.448  23.377  33.692  1.00  0.00      A    H
ATOM   2825 HH12 ARG A 184     -34.457  23.505  35.182  1.00  0.00      A    H
ATOM   2826  NH2 ARG A 184     -33.420  25.549  35.915  1.00  0.00      A    N
ATOM   2827 HH21 ARG A 184     -32.744  26.276  36.034  1.00  0.00      A    H
ATOM   2828 HH22 ARG A 184     -33.699  24.883  36.607  1.00  0.00      A    H
ATOM   2829  C   ARG A 184     -29.087  26.894  30.431  1.00  0.00      A    C
ATOM   2830  O   ARG A 184     -27.925  26.635  30.611  1.00  0.00      A    O
ATOM   2831  N   GLU A 185     -29.535  28.151  30.660  1.00  0.00      A    N
ATOM   2832  HN  GLU A 185     -30.472  28.327  30.368  1.00  0.00      A    H
ATOM   2833  CA  GLU A 185     -28.903  29.127  31.488  1.00  0.00      A    C
ATOM   2834  HA  GLU A 185     -29.702  29.840  31.625  1.00  0.00      A    H
ATOM   2835  CB  GLU A 185     -28.875  28.734  32.952  1.00  0.00      A    C
ATOM   2836  HB1 GLU A 185     -28.437  27.713  32.966  1.00  0.00      A    H
ATOM   2837  HB2 GLU A 185     -28.234  29.384  33.585  1.00  0.00      A    H
ATOM   2838  CG  GLU A 185     -30.273  28.694  33.700  1.00  0.00      A    C
ATOM   2839  HG1 GLU A 185     -30.605  29.716  33.981  1.00  0.00      A    H
ATOM   2840  HG2 GLU A 185     -31.043  28.280  33.013  1.00  0.00      A    H
ATOM   2841  CD  GLU A 185     -30.171  27.842  34.922  1.00  0.00      A    C
ATOM   2842  OE1 GLU A 185     -29.092  27.518  35.454  1.00  0.00      A    O
ATOM   2843  OE2 GLU A 185     -31.249  27.454  35.512  1.00  0.00      A    O
ATOM   2844  C   GLU A 185     -27.698  29.887  30.887  1.00  0.00      A    C
ATOM   2845  O   GLU A 185     -27.058  29.456  29.948  1.00  0.00      A    O
ATOM   2846  N   LEU A 186     -27.454  31.108  31.358  1.00  0.00      A    N
ATOM   2847  HN  LEU A 186     -28.023  31.421  32.114  1.00  0.00      A    H
ATOM   2848  CA  LEU A 186     -26.540  32.038  30.747  1.00  0.00      A    C
ATOM   2849  HA  LEU A 186     -26.569  31.980  29.669  1.00  0.00      A    H
ATOM   2850  CB  LEU A 186     -27.014  33.504  31.081  1.00  0.00      A    C
ATOM   2851  HB1 LEU A 186     -26.743  33.885  32.089  1.00  0.00      A    H
ATOM   2852  HB2 LEU A 186     -26.286  34.076  30.466  1.00  0.00      A    H
ATOM   2853  CG  LEU A 186     -28.431  33.984  30.703  1.00  0.00      A    C
ATOM   2854  HG  LEU A 186     -28.291  35.065  30.916  1.00  0.00      A    H
ATOM   2855  CD1 LEU A 186     -28.809  33.744  29.214  1.00  0.00      A    C
ATOM   2856 HD11 LEU A 186     -29.796  34.208  29.002  1.00  0.00      A    H
ATOM   2857 HD12 LEU A 186     -27.992  34.230  28.639  1.00  0.00      A    H
ATOM   2858 HD13 LEU A 186     -28.734  32.638  29.131  1.00  0.00      A    H
ATOM   2859  CD2 LEU A 186     -29.450  33.391  31.741  1.00  0.00      A    C
ATOM   2860 HD21 LEU A 186     -30.299  34.085  31.919  1.00  0.00      A    H
ATOM   2861 HD22 LEU A 186     -29.830  32.403  31.405  1.00  0.00      A    H
ATOM   2862 HD23 LEU A 186     -28.918  33.260  32.707  1.00  0.00      A    H
ATOM   2863  C   LEU A 186     -25.087  31.904  31.190  1.00  0.00      A    C
ATOM   2864  O   LEU A 186     -24.308  31.443  30.355  1.00  0.00      A    O
ATOM   2865  N   TYR A 187     -24.749  32.183  32.501  1.00  0.00      A    N
ATOM   2866  HN  TYR A 187     -25.501  32.424  33.110  1.00  0.00      A    H
ATOM   2867  CA  TYR A 187     -23.436  32.121  33.168  1.00  0.00      A    C
ATOM   2868  HA  TYR A 187     -23.473  32.523  34.170  1.00  0.00      A    H
ATOM   2869  CB  TYR A 187     -23.001  30.636  33.211  1.00  0.00      A    C
ATOM   2870  HB1 TYR A 187     -23.176  30.134  32.235  1.00  0.00      A    H
ATOM   2871  HB2 TYR A 187     -21.923  30.647  33.481  1.00  0.00      A    H
ATOM   2872  CG  TYR A 187     -23.843  29.894  34.246  1.00  0.00      A    C
ATOM   2873  CD1 TYR A 187     -24.883  29.079  33.663  1.00  0.00      A    C
ATOM   2874  HD1 TYR A 187     -24.956  28.909  32.599  1.00  0.00      A    H
ATOM   2875  CE1 TYR A 187     -25.774  28.298  34.443  1.00  0.00      A    C
ATOM   2876  HE1 TYR A 187     -26.493  27.634  33.987  1.00  0.00      A    H
ATOM   2877  CZ  TYR A 187     -25.737  28.428  35.829  1.00  0.00      A    C
ATOM   2878  OH  TYR A 187     -26.756  27.866  36.708  1.00  0.00      A    O
ATOM   2879  HH  TYR A 187     -27.564  27.766  36.199  1.00  0.00      A    H
ATOM   2880  CD2 TYR A 187     -23.768  29.915  35.709  1.00  0.00      A    C
ATOM   2881  HD2 TYR A 187     -22.957  30.469  36.158  1.00  0.00      A    H
ATOM   2882  CE2 TYR A 187     -24.710  29.169  36.394  1.00  0.00      A    C
ATOM   2883  HE2 TYR A 187     -24.595  29.057  37.462  1.00  0.00      A    H
ATOM   2884  C   TYR A 187     -22.404  32.918  32.483  1.00  0.00      A    C
ATOM   2885  O   TYR A 187     -21.824  33.916  32.980  1.00  0.00      A    O
ATOM   2886  N   PHE A 188     -22.003  32.438  31.280  1.00  0.00      A    N
ATOM   2887  HN  PHE A 188     -22.479  31.628  30.947  1.00  0.00      A    H
ATOM   2888  CA  PHE A 188     -21.036  32.996  30.359  1.00  0.00      A    C
ATOM   2889  HA  PHE A 188     -20.206  33.330  30.964  1.00  0.00      A    H
ATOM   2890  CB  PHE A 188     -20.582  31.987  29.304  1.00  0.00      A    C
ATOM   2891  HB1 PHE A 188     -21.490  31.374  29.116  1.00  0.00      A    H
ATOM   2892  HB2 PHE A 188     -20.310  32.450  28.332  1.00  0.00      A    H
ATOM   2893  CG  PHE A 188     -19.344  31.183  29.701  1.00  0.00      A    C
ATOM   2894  CD1 PHE A 188     -19.401  29.785  29.745  1.00  0.00      A    C
ATOM   2895  HD1 PHE A 188     -20.352  29.276  29.682  1.00  0.00      A    H
ATOM   2896  CE1 PHE A 188     -18.233  29.063  29.965  1.00  0.00      A    C
ATOM   2897  HE1 PHE A 188     -18.368  27.993  30.032  1.00  0.00      A    H
ATOM   2898  CZ  PHE A 188     -17.015  29.676  30.232  1.00  0.00      A    C
ATOM   2899  HZ  PHE A 188     -16.117  29.107  30.422  1.00  0.00      A    H
ATOM   2900  CD2 PHE A 188     -18.133  31.838  29.885  1.00  0.00      A    C
ATOM   2901  HD2 PHE A 188     -18.136  32.917  29.909  1.00  0.00      A    H
ATOM   2902  CE2 PHE A 188     -16.946  31.091  30.133  1.00  0.00      A    C
ATOM   2903  HE2 PHE A 188     -16.030  31.614  30.362  1.00  0.00      A    H
ATOM   2904  C   PHE A 188     -21.671  34.210  29.705  1.00  0.00      A    C
ATOM   2905  O   PHE A 188     -21.042  35.177  29.396  1.00  0.00      A    O
ATOM   2906  N   ASP A 189     -22.995  34.215  29.565  1.00  0.00      A    N
ATOM   2907  HN  ASP A 189     -23.555  33.448  29.870  1.00  0.00      A    H
ATOM   2908  CA  ASP A 189     -23.814  35.284  29.063  1.00  0.00      A    C
ATOM   2909  HA  ASP A 189     -23.131  36.029  28.683  1.00  0.00      A    H
ATOM   2910  CB  ASP A 189     -24.747  34.909  27.896  1.00  0.00      A    C
ATOM   2911  HB1 ASP A 189     -25.468  34.154  28.275  1.00  0.00      A    H
ATOM   2912  HB2 ASP A 189     -25.374  35.708  27.445  1.00  0.00      A    H
ATOM   2913  CG  ASP A 189     -23.980  34.323  26.729  1.00  0.00      A    C
ATOM   2914  OD1 ASP A 189     -23.750  33.117  26.612  1.00  0.00      A    O
ATOM   2915  OD2 ASP A 189     -23.390  35.189  26.045  1.00  0.00      A    O
ATOM   2916  C   ASP A 189     -24.428  35.997  30.258  1.00  0.00      A    C
ATOM   2917  O   ASP A 189     -24.152  35.620  31.380  1.00  0.00      A    O
ATOM   2918  N   THR A 190     -25.228  36.964  30.033  1.00  0.00      A    N
ATOM   2919  HN  THR A 190     -25.384  37.220  29.082  1.00  0.00      A    H
ATOM   2920  CA  THR A 190     -25.833  37.920  30.982  1.00  0.00      A    C
ATOM   2921  HA  THR A 190     -25.172  37.945  31.836  1.00  0.00      A    H
ATOM   2922  CB  THR A 190     -25.791  39.338  30.505  1.00  0.00      A    C
ATOM   2923  HB  THR A 190     -26.367  39.987  31.198  1.00  0.00      A    H
ATOM   2924  OG1 THR A 190     -26.300  39.431  29.171  1.00  0.00      A    O
ATOM   2925  HG1 THR A 190     -26.134  40.351  28.955  1.00  0.00      A    H
ATOM   2926  CG2 THR A 190     -24.349  39.781  30.414  1.00  0.00      A    C
ATOM   2927 HG21 THR A 190     -23.758  39.259  29.631  1.00  0.00      A    H
ATOM   2928 HG22 THR A 190     -24.374  40.841  30.083  1.00  0.00      A    H
ATOM   2929 HG23 THR A 190     -23.712  39.822  31.323  1.00  0.00      A    H
ATOM   2930  C   THR A 190     -27.209  37.590  31.537  1.00  0.00      A    C
ATOM   2931  O   THR A 190     -27.344  36.871  32.541  1.00  0.00      A    O
ATOM   2932  N   ALA A 191     -28.266  37.982  30.826  1.00  0.00      A    N
ATOM   2933  HN  ALA A 191     -28.166  38.625  30.071  1.00  0.00      A    H
ATOM   2934  CA  ALA A 191     -29.573  37.835  31.244  1.00  0.00      A    C
ATOM   2935  HA  ALA A 191     -29.743  36.929  31.807  1.00  0.00      A    H
ATOM   2936  CB  ALA A 191     -30.103  39.062  32.083  1.00  0.00      A    C
ATOM   2937  HB1 ALA A 191     -30.035  39.960  31.432  1.00  0.00      A    H
ATOM   2938  HB2 ALA A 191     -31.145  38.923  32.445  1.00  0.00      A    H
ATOM   2939  HB3 ALA A 191     -29.434  39.069  32.970  1.00  0.00      A    H
ATOM   2940  C   ALA A 191     -30.500  37.725  30.038  1.00  0.00      A    C
ATOM   2941  O   ALA A 191     -30.199  38.193  28.974  1.00  0.00      A    O
ATOM   2942  N   GLY A 192     -31.732  37.212  30.292  1.00  0.00      A    N
ATOM   2943  HN  GLY A 192     -31.954  37.045  31.249  1.00  0.00      A    H
ATOM   2944  CA  GLY A 192     -32.765  36.875  29.308  1.00  0.00      A    C
ATOM   2945  HA1 GLY A 192     -33.707  36.752  29.822  1.00  0.00      A    H
ATOM   2946  HA2 GLY A 192     -32.773  37.693  28.602  1.00  0.00      A    H
ATOM   2947  C   GLY A 192     -32.512  35.575  28.599  1.00  0.00      A    C
ATOM   2948  O   GLY A 192     -31.678  35.409  27.725  1.00  0.00      A    O
ATOM   2949  N   ALA A 193     -33.292  34.518  28.976  1.00  0.00      A    N
ATOM   2950  HN  ALA A 193     -33.941  34.608  29.728  1.00  0.00      A    H
ATOM   2951  CA  ALA A 193     -33.215  33.219  28.452  1.00  0.00      A    C
ATOM   2952  HA  ALA A 193     -32.220  33.026  28.079  1.00  0.00      A    H
ATOM   2953  CB  ALA A 193     -33.585  32.234  29.537  1.00  0.00      A    C
ATOM   2954  HB1 ALA A 193     -34.672  32.298  29.756  1.00  0.00      A    H
ATOM   2955  HB2 ALA A 193     -33.246  31.191  29.359  1.00  0.00      A    H
ATOM   2956  HB3 ALA A 193     -33.065  32.469  30.490  1.00  0.00      A    H
ATOM   2957  C   ALA A 193     -34.143  33.026  27.331  1.00  0.00      A    C
ATOM   2958  O   ALA A 193     -35.065  32.230  27.375  1.00  0.00      A    O
ATOM   2959  N   CYS A 194     -33.799  33.802  26.327  1.00  0.00      A    N
ATOM   2960  HN  CYS A 194     -33.046  34.453  26.378  1.00  0.00      A    H
ATOM   2961  CA  CYS A 194     -34.576  33.954  25.077  1.00  0.00      A    C
ATOM   2962  HA  CYS A 194     -34.014  34.670  24.497  1.00  0.00      A    H
ATOM   2963  CB  CYS A 194     -34.739  32.519  24.358  1.00  0.00      A    C
ATOM   2964  HB1 CYS A 194     -33.696  32.138  24.329  1.00  0.00      A    H
ATOM   2965  HB2 CYS A 194     -35.437  31.886  24.948  1.00  0.00      A    H
ATOM   2966  SG  CYS A 194     -35.355  32.585  22.616  1.00  0.00      A    S
ATOM   2967  C   CYS A 194     -35.971  34.566  25.176  1.00  0.00      A    C
ATOM   2968  O   CYS A 194     -36.278  35.548  24.476  1.00  0.00      A    O
ATOM   2969  N   GLY A 195     -36.923  33.892  25.912  1.00  0.00      A    N
ATOM   2970  HN  GLY A 195     -36.609  33.076  26.391  1.00  0.00      A    H
ATOM   2971  CA  GLY A 195     -38.354  34.414  26.056  1.00  0.00      A    C
ATOM   2972  HA1 GLY A 195     -38.273  35.487  26.140  1.00  0.00      A    H
ATOM   2973  HA2 GLY A 195     -38.825  34.134  25.125  1.00  0.00      A    H
ATOM   2974  C   GLY A 195     -39.141  33.809  27.267  1.00  0.00      A    C
ATOM   2975  O   GLY A 195     -39.969  34.508  27.850  1.00  0.00      A    O
ATOM   2976  N   ILE A 196     -38.853  32.563  27.684  1.00  0.00      A    N
ATOM   2977  HN  ILE A 196     -38.255  32.011  27.106  1.00  0.00      A    H
ATOM   2978  CA  ILE A 196     -39.446  31.910  28.844  1.00  0.00      A    C
ATOM   2979  HA  ILE A 196     -40.501  31.839  28.628  1.00  0.00      A    H
ATOM   2980  CB  ILE A 196     -38.801  30.521  29.097  1.00  0.00      A    C
ATOM   2981  HB  ILE A 196     -38.858  30.180  30.153  1.00  0.00      A    H
ATOM   2982  CG2 ILE A 196     -39.561  29.572  28.156  1.00  0.00      A    C
ATOM   2983 HG21 ILE A 196     -39.933  30.072  27.236  1.00  0.00      A    H
ATOM   2984 HG22 ILE A 196     -38.882  28.720  27.939  1.00  0.00      A    H
ATOM   2985 HG23 ILE A 196     -40.395  29.151  28.758  1.00  0.00      A    H
ATOM   2986  CG1 ILE A 196     -37.304  30.573  28.782  1.00  0.00      A    C
ATOM   2987 HG11 ILE A 196     -37.281  30.501  27.673  1.00  0.00      A    H
ATOM   2988 HG12 ILE A 196     -36.883  31.530  29.157  1.00  0.00      A    H
ATOM   2989  CD  ILE A 196     -36.448  29.324  29.227  1.00  0.00      A    C
ATOM   2990  HD1 ILE A 196     -35.410  29.395  28.837  1.00  0.00      A    H
ATOM   2991  HD2 ILE A 196     -36.528  29.074  30.307  1.00  0.00      A    H
ATOM   2992  HD3 ILE A 196     -36.912  28.443  28.735  1.00  0.00      A    H
ATOM   2993  C   ILE A 196     -39.337  32.674  30.172  1.00  0.00      A    C
ATOM   2994  O   ILE A 196     -40.245  32.572  31.011  1.00  0.00      A    O
ATOM   2995  N   THR A 197     -38.180  33.305  30.488  1.00  0.00      A    N
ATOM   2996  HN  THR A 197     -37.405  33.260  29.862  1.00  0.00      A    H
ATOM   2997  CA  THR A 197     -37.902  34.065  31.709  1.00  0.00      A    C
ATOM   2998  HA  THR A 197     -38.298  33.480  32.526  1.00  0.00      A    H
ATOM   2999  CB  THR A 197     -36.450  34.446  31.920  1.00  0.00      A    C
ATOM   3000  HB  THR A 197     -36.370  35.280  32.650  1.00  0.00      A    H
ATOM   3001  OG1 THR A 197     -35.859  34.771  30.640  1.00  0.00      A    O
ATOM   3002  HG1 THR A 197     -35.925  35.727  30.588  1.00  0.00      A    H
ATOM   3003  CG2 THR A 197     -35.575  33.288  32.446  1.00  0.00      A    C
ATOM   3004 HG21 THR A 197     -35.738  32.397  31.804  1.00  0.00      A    H
ATOM   3005 HG22 THR A 197     -34.514  33.537  32.230  1.00  0.00      A    H
ATOM   3006 HG23 THR A 197     -35.748  33.031  33.513  1.00  0.00      A    H
ATOM   3007  C   THR A 197     -38.756  35.348  31.813  1.00  0.00      A    C
ATOM   3008  O   THR A 197     -38.715  35.964  32.845  1.00  0.00      A    O
ATOM   3009  N   LYS A 198     -39.480  35.735  30.728  1.00  0.00      A    N
ATOM   3010  HN  LYS A 198     -39.466  35.143  29.926  1.00  0.00      A    H
ATOM   3011  CA  LYS A 198     -40.388  36.902  30.773  1.00  0.00      A    C
ATOM   3012  HA  LYS A 198     -40.032  37.582  31.533  1.00  0.00      A    H
ATOM   3013  CB  LYS A 198     -40.283  37.648  29.397  1.00  0.00      A    C
ATOM   3014  HB1 LYS A 198     -39.225  37.804  29.099  1.00  0.00      A    H
ATOM   3015  HB2 LYS A 198     -40.724  36.989  28.619  1.00  0.00      A    H
ATOM   3016  CG  LYS A 198     -40.932  38.982  29.626  1.00  0.00      A    C
ATOM   3017  HG1 LYS A 198     -42.036  38.891  29.714  1.00  0.00      A    H
ATOM   3018  HG2 LYS A 198     -40.556  39.398  30.585  1.00  0.00      A    H
ATOM   3019  CD  LYS A 198     -40.678  40.098  28.509  1.00  0.00      A    C
ATOM   3020  HD1 LYS A 198     -39.591  40.298  28.397  1.00  0.00      A    H
ATOM   3021  HD2 LYS A 198     -40.990  39.735  27.507  1.00  0.00      A    H
ATOM   3022  CE  LYS A 198     -41.418  41.393  28.904  1.00  0.00      A    C
ATOM   3023  HE1 LYS A 198     -41.515  41.495  30.006  1.00  0.00      A    H
ATOM   3024  HE2 LYS A 198     -40.953  42.312  28.487  1.00  0.00      A    H
ATOM   3025  NZ  LYS A 198     -42.845  41.484  28.461  1.00  0.00      A    N
ATOM   3026  HZ1 LYS A 198     -43.208  42.377  28.851  1.00  0.00      A    H
ATOM   3027  HZ2 LYS A 198     -42.951  41.632  27.437  1.00  0.00      A    H
ATOM   3028  HZ3 LYS A 198     -43.505  40.737  28.757  1.00  0.00      A    H
ATOM   3029  C   LYS A 198     -41.795  36.572  31.161  1.00  0.00      A    C
ATOM   3030  O   LYS A 198     -42.314  37.031  32.170  1.00  0.00      A    O
ATOM   3031  N   MET A 199     -42.476  35.692  30.310  1.00  0.00      A    N
ATOM   3032  HN  MET A 199     -42.154  35.375  29.421  1.00  0.00      A    H
ATOM   3033  CA  MET A 199     -43.712  35.230  30.765  1.00  0.00      A    C
ATOM   3034  HA  MET A 199     -43.813  35.236  31.840  1.00  0.00      A    H
ATOM   3035  CB  MET A 199     -44.888  36.112  30.148  1.00  0.00      A    C
ATOM   3036  HB1 MET A 199     -44.605  37.166  30.354  1.00  0.00      A    H
ATOM   3037  HB2 MET A 199     -44.820  35.927  29.054  1.00  0.00      A    H
ATOM   3038  CG  MET A 199     -46.387  35.677  30.626  1.00  0.00      A    C
ATOM   3039  HG1 MET A 199     -47.099  36.425  30.216  1.00  0.00      A    H
ATOM   3040  HG2 MET A 199     -46.643  34.703  30.156  1.00  0.00      A    H
ATOM   3041  SD  MET A 199     -46.605  35.599  32.438  1.00  0.00      A    S
ATOM   3042  CE  MET A 199     -46.129  37.330  32.790  1.00  0.00      A    C
ATOM   3043  HE1 MET A 199     -46.247  37.550  33.873  1.00  0.00      A    H
ATOM   3044  HE2 MET A 199     -45.059  37.381  32.498  1.00  0.00      A    H
ATOM   3045  HE3 MET A 199     -46.674  37.984  32.076  1.00  0.00      A    H
ATOM   3046  C   MET A 199     -44.059  33.824  30.322  1.00  0.00      A    C
ATOM   3047  O   MET A 199     -43.913  33.514  29.161  1.00  0.00      A    O
ATOM   3048  N   ALA A 200     -44.537  33.017  31.304  1.00  0.00      A    N
ATOM   3049  HN  ALA A 200     -44.696  33.359  32.227  1.00  0.00      A    H
ATOM   3050  CA  ALA A 200     -45.179  31.726  31.144  1.00  0.00      A    C
ATOM   3051  HA  ALA A 200     -45.242  31.414  30.112  1.00  0.00      A    H
ATOM   3052  CB  ALA A 200     -44.244  30.755  31.907  1.00  0.00      A    C
ATOM   3053  HB1 ALA A 200     -44.638  29.729  32.072  1.00  0.00      A    H
ATOM   3054  HB2 ALA A 200     -43.206  30.589  31.547  1.00  0.00      A    H
ATOM   3055  HB3 ALA A 200     -44.090  31.282  32.873  1.00  0.00      A    H
ATOM   3056  C   ALA A 200     -46.597  31.758  31.808  1.00  0.00      A    C
ATOM   3057  O   ALA A 200     -46.823  31.848  32.996  1.00  0.00      A    O
ATOM   3058  N   SER A 201     -47.569  31.629  30.866  1.00  0.00      A    N
ATOM   3059  HN  SER A 201     -47.327  31.328  29.948  1.00  0.00      A    H
ATOM   3060  CA  SER A 201     -49.035  31.673  31.185  1.00  0.00      A    C
ATOM   3061  HA  SER A 201     -49.221  31.991  32.200  1.00  0.00      A    H
ATOM   3062  CB  SER A 201     -49.763  32.673  30.275  1.00  0.00      A    C
ATOM   3063  HB1 SER A 201     -49.066  33.516  30.078  1.00  0.00      A    H
ATOM   3064  HB2 SER A 201     -49.938  32.196  29.287  1.00  0.00      A    H
ATOM   3065  OG  SER A 201     -50.987  33.186  30.816  1.00  0.00      A    O
ATOM   3066  HG1 SER A 201     -51.285  33.768  30.113  1.00  0.00      A    H
ATOM   3067  C   SER A 201     -49.669  30.318  30.921  1.00  0.00      A    C
ATOM   3068  O   SER A 201     -49.399  29.611  29.926  1.00  0.00      A    O
ATOM   3069  N   TYR A 202     -50.709  29.979  31.766  1.00  0.00      A    N
ATOM   3070  HN  TYR A 202     -51.046  30.635  32.437  1.00  0.00      A    H
ATOM   3071  CA  TYR A 202     -51.489  28.810  31.515  1.00  0.00      A    C
ATOM   3072  HA  TYR A 202     -51.413  28.537  30.473  1.00  0.00      A    H
ATOM   3073  CB  TYR A 202     -50.885  27.740  32.484  1.00  0.00      A    C
ATOM   3074  HB1 TYR A 202     -49.776  27.783  32.425  1.00  0.00      A    H
ATOM   3075  HB2 TYR A 202     -51.308  27.986  33.482  1.00  0.00      A    H
ATOM   3076  CG  TYR A 202     -51.229  26.358  32.022  1.00  0.00      A    C
ATOM   3077  CD1 TYR A 202     -50.695  25.792  30.828  1.00  0.00      A    C
ATOM   3078  HD1 TYR A 202     -49.813  26.144  30.313  1.00  0.00      A    H
ATOM   3079  CE1 TYR A 202     -51.047  24.457  30.512  1.00  0.00      A    C
ATOM   3080  HE1 TYR A 202     -50.571  24.110  29.607  1.00  0.00      A    H
ATOM   3081  CZ  TYR A 202     -51.916  23.689  31.195  1.00  0.00      A    C
ATOM   3082  OH  TYR A 202     -52.286  22.428  30.776  1.00  0.00      A    O
ATOM   3083  HH  TYR A 202     -52.524  21.874  31.523  1.00  0.00      A    H
ATOM   3084  CD2 TYR A 202     -52.220  25.595  32.694  1.00  0.00      A    C
ATOM   3085  HD2 TYR A 202     -52.567  26.045  33.612  1.00  0.00      A    H
ATOM   3086  CE2 TYR A 202     -52.460  24.238  32.316  1.00  0.00      A    C
ATOM   3087  HE2 TYR A 202     -53.120  23.613  32.899  1.00  0.00      A    H
ATOM   3088  C   TYR A 202     -52.904  29.254  31.904  1.00  0.00      A    C
ATOM   3089  O   TYR A 202     -52.956  30.103  32.842  1.00  0.00      A    O
ATOM   3090  N   PRO A 203     -53.999  28.828  31.298  1.00  0.00      A    N
ATOM   3091  CD  PRO A 203     -53.885  27.791  30.254  1.00  0.00      A    C
ATOM   3092  HD1 PRO A 203     -53.362  26.850  30.528  1.00  0.00      A    H
ATOM   3093  HD2 PRO A 203     -53.520  28.292  29.332  1.00  0.00      A    H
ATOM   3094  CA  PRO A 203     -55.389  29.029  31.718  1.00  0.00      A    C
ATOM   3095  HA  PRO A 203     -55.645  30.074  31.814  1.00  0.00      A    H
ATOM   3096  CB  PRO A 203     -56.175  28.459  30.528  1.00  0.00      A    C
ATOM   3097  HB1 PRO A 203     -57.190  28.067  30.751  1.00  0.00      A    H
ATOM   3098  HB2 PRO A 203     -56.323  29.103  29.635  1.00  0.00      A    H
ATOM   3099  CG  PRO A 203     -55.352  27.255  30.076  1.00  0.00      A    C
ATOM   3100  HG1 PRO A 203     -55.406  26.388  30.769  1.00  0.00      A    H
ATOM   3101  HG2 PRO A 203     -55.610  26.982  29.031  1.00  0.00      A    H
ATOM   3102  C   PRO A 203     -55.679  28.246  33.009  1.00  0.00      A    C
ATOM   3103  O   PRO A 203     -54.812  27.510  33.596  1.00  0.00      A    O
ATOM   3104  N   VAL A 204     -56.848  28.451  33.612  1.00  0.00      A    N
ATOM   3105  HN  VAL A 204     -57.448  29.140  33.211  1.00  0.00      A    H
ATOM   3106  CA  VAL A 204     -57.380  27.881  34.774  1.00  0.00      A    C
ATOM   3107  HA  VAL A 204     -56.743  27.051  35.043  1.00  0.00      A    H
ATOM   3108  CB  VAL A 204     -57.389  28.981  35.919  1.00  0.00      A    C
ATOM   3109  HB  VAL A 204     -57.700  29.948  35.471  1.00  0.00      A    H
ATOM   3110  CG1 VAL A 204     -58.230  28.450  37.078  1.00  0.00      A    C
ATOM   3111 HG11 VAL A 204     -59.271  28.349  36.704  1.00  0.00      A    H
ATOM   3112 HG12 VAL A 204     -57.900  27.421  37.337  1.00  0.00      A    H
ATOM   3113 HG13 VAL A 204     -58.250  29.134  37.953  1.00  0.00      A    H
ATOM   3114  CG2 VAL A 204     -56.056  29.260  36.506  1.00  0.00      A    C
ATOM   3115 HG21 VAL A 204     -55.297  29.318  35.697  1.00  0.00      A    H
ATOM   3116 HG22 VAL A 204     -56.113  30.299  36.898  1.00  0.00      A    H
ATOM   3117 HG23 VAL A 204     -55.905  28.647  37.420  1.00  0.00      A    H
ATOM   3118  C   VAL A 204     -58.730  27.296  34.411  1.00  0.00      A    C
ATOM   3119  O   VAL A 204     -59.604  27.999  33.850  1.00  0.00      A    O
ATOM   3120  N   LYS A 205     -58.879  26.003  34.703  1.00  0.00      A    N
ATOM   3121  HN  LYS A 205     -58.205  25.503  35.240  1.00  0.00      A    H
ATOM   3122  CA  LYS A 205     -60.165  25.374  34.472  1.00  0.00      A    C
ATOM   3123  HA  LYS A 205     -60.879  26.107  34.819  1.00  0.00      A    H
ATOM   3124  CB  LYS A 205     -60.348  24.919  32.963  1.00  0.00      A    C
ATOM   3125  HB1 LYS A 205     -60.037  25.771  32.321  1.00  0.00      A    H
ATOM   3126  HB2 LYS A 205     -59.714  24.024  32.788  1.00  0.00      A    H
ATOM   3127  CG  LYS A 205     -61.781  24.290  32.643  1.00  0.00      A    C
ATOM   3128  HG1 LYS A 205     -62.098  23.697  33.527  1.00  0.00      A    H
ATOM   3129  HG2 LYS A 205     -62.519  25.112  32.523  1.00  0.00      A    H
ATOM   3130  CD  LYS A 205     -61.717  23.311  31.458  1.00  0.00      A    C
ATOM   3131  HD1 LYS A 205     -61.175  23.844  30.648  1.00  0.00      A    H
ATOM   3132  HD2 LYS A 205     -61.046  22.555  31.919  1.00  0.00      A    H
ATOM   3133  CE  LYS A 205     -63.077  22.743  31.024  1.00  0.00      A    C
ATOM   3134  HE1 LYS A 205     -63.415  22.232  31.951  1.00  0.00      A    H
ATOM   3135  HE2 LYS A 205     -63.819  23.476  30.641  1.00  0.00      A    H
ATOM   3136  NZ  LYS A 205     -62.853  21.754  29.956  1.00  0.00      A    N
ATOM   3137  HZ1 LYS A 205     -63.740  21.526  29.463  1.00  0.00      A    H
ATOM   3138  HZ2 LYS A 205     -62.137  22.092  29.282  1.00  0.00      A    H
ATOM   3139  HZ3 LYS A 205     -62.421  20.927  30.414  1.00  0.00      A    H
ATOM   3140  C   LYS A 205     -60.305  24.194  35.494  1.00  0.00      A    C
ATOM   3141  O   LYS A 205     -59.487  23.270  35.623  1.00  0.00      A    O
ATOM   3142  N   ASP A 206     -61.346  24.170  36.268  1.00  0.00      A    N
ATOM   3143  HN  ASP A 206     -62.044  24.869  36.140  1.00  0.00      A    H
ATOM   3144  CA  ASP A 206     -61.807  23.128  37.106  1.00  0.00      A    C
ATOM   3145  HA  ASP A 206     -60.961  22.919  37.744  1.00  0.00      A    H
ATOM   3146  CB  ASP A 206     -63.001  23.518  38.045  1.00  0.00      A    C
ATOM   3147  HB1 ASP A 206     -63.247  22.659  38.705  1.00  0.00      A    H
ATOM   3148  HB2 ASP A 206     -62.622  24.353  38.673  1.00  0.00      A    H
ATOM   3149  CG  ASP A 206     -64.266  24.173  37.388  1.00  0.00      A    C
ATOM   3150  OD1 ASP A 206     -63.994  24.915  36.426  1.00  0.00      A    O
ATOM   3151  OD2 ASP A 206     -65.383  23.798  37.842  1.00  0.00      A    O
ATOM   3152  C   ASP A 206     -62.166  21.782  36.500  1.00  0.00      A    C
ATOM   3153  O   ASP A 206     -62.412  21.727  35.288  1.00  0.00      A    O
ATOM   3154  N   VAL A 207     -62.194  20.676  37.282  1.00  0.00      A    N
ATOM   3155  HN  VAL A 207     -62.040  20.723  38.266  1.00  0.00      A    H
ATOM   3156  CA  VAL A 207     -62.524  19.398  36.877  1.00  0.00      A    C
ATOM   3157  HA  VAL A 207     -62.423  19.263  35.810  1.00  0.00      A    H
ATOM   3158  CB  VAL A 207     -61.495  18.406  37.614  1.00  0.00      A    C
ATOM   3159  HB  VAL A 207     -60.453  18.726  37.396  1.00  0.00      A    H
ATOM   3160  CG1 VAL A 207     -61.688  18.223  39.154  1.00  0.00      A    C
ATOM   3161 HG11 VAL A 207     -61.469  19.178  39.678  1.00  0.00      A    H
ATOM   3162 HG12 VAL A 207     -62.739  17.920  39.344  1.00  0.00      A    H
ATOM   3163 HG13 VAL A 207     -61.079  17.405  39.595  1.00  0.00      A    H
ATOM   3164  CG2 VAL A 207     -61.713  17.046  36.890  1.00  0.00      A    C
ATOM   3165 HG21 VAL A 207     -61.162  16.231  37.405  1.00  0.00      A    H
ATOM   3166 HG22 VAL A 207     -62.808  16.873  36.964  1.00  0.00      A    H
ATOM   3167 HG23 VAL A 207     -61.463  17.053  35.807  1.00  0.00      A    H
ATOM   3168  C   VAL A 207     -64.055  19.154  37.282  1.00  0.00      A    C
ATOM   3169  OT1 VAL A 207     -64.495  19.496  38.377  1.00  0.00      A    O
ATOM   3170  OT2 VAL A 207     -64.762  18.558  36.390  1.00  0.00      A    O
END
