# Supplementary material for: Sequence comparison, molecular modeling, and network analysis predict structural diversity in cysteine proteases from the Cape sundew, Drosera capensis
Source: Comput Struct Biotechnol J. 2016 Jun 14;14:271–82. doi: 10.1016/j.csbj.2016.05.003 (PMC4949590; doi:10.1016/j.csbj.2016.05.003)
Supplement: Supplementary file 4 [file mmc4.zip › Rosetta_mature/DCAP_7656_mature_m1.pdb]

CRYST1   74.100   76.170   92.654  90.00  90.00  90.00 P 1           1
ATOM      1  N   ALA A   1       4.714  10.527  15.381  1.00  0.00      A    N
ATOM      2  HT1 ALA A   1       4.184  11.395  15.601  1.00  0.00      A    H
ATOM      3  HT2 ALA A   1       5.488  10.465  16.072  1.00  0.00      A    H
ATOM      4  HT3 ALA A   1       4.110   9.702  15.573  1.00  0.00      A    H
ATOM      5  CA  ALA A   1       5.186  10.558  13.956  1.00  0.00      A    C
ATOM      6  HA  ALA A   1       6.097  11.138  13.926  1.00  0.00      A    H
ATOM      7  CB  ALA A   1       5.526   9.165  13.467  1.00  0.00      A    C
ATOM      8  HB1 ALA A   1       5.905   9.249  12.426  1.00  0.00      A    H
ATOM      9  HB2 ALA A   1       6.395   8.663  13.942  1.00  0.00      A    H
ATOM     10  HB3 ALA A   1       4.631   8.507  13.463  1.00  0.00      A    H
ATOM     11  C   ALA A   1       3.995  11.137  13.091  1.00  0.00      A    C
ATOM     12  O   ALA A   1       2.853  11.045  13.477  1.00  0.00      A    O
ATOM     13  N   PRO A   2       4.174  11.691  11.915  1.00  0.00      A    N
ATOM     14  CD  PRO A   2       5.483  11.830  11.258  1.00  0.00      A    C
ATOM     15  HD1 PRO A   2       5.930  10.826  11.090  1.00  0.00      A    H
ATOM     16  HD2 PRO A   2       6.107  12.513  11.873  1.00  0.00      A    H
ATOM     17  CA  PRO A   2       3.110  12.508  11.299  1.00  0.00      A    C
ATOM     18  HA  PRO A   2       2.503  13.096  11.972  1.00  0.00      A    H
ATOM     19  CB  PRO A   2       3.984  13.389  10.359  1.00  0.00      A    C
ATOM     20  HB1 PRO A   2       3.466  13.723   9.434  1.00  0.00      A    H
ATOM     21  HB2 PRO A   2       4.201  14.226  11.057  1.00  0.00      A    H
ATOM     22  CG  PRO A   2       5.183  12.616   9.988  1.00  0.00      A    C
ATOM     23  HG1 PRO A   2       5.063  11.857   9.186  1.00  0.00      A    H
ATOM     24  HG2 PRO A   2       6.012  13.295   9.694  1.00  0.00      A    H
ATOM     25  C   PRO A   2       2.205  11.678  10.508  1.00  0.00      A    C
ATOM     26  O   PRO A   2       2.518  10.563  10.087  1.00  0.00      A    O
ATOM     27  N   SER A   3       0.973  12.157  10.216  1.00  0.00      A    N
ATOM     28  HN  SER A   3       0.740  13.109  10.396  1.00  0.00      A    H
ATOM     29  CA  SER A   3      -0.069  11.441   9.534  1.00  0.00      A    C
ATOM     30  HA  SER A   3      -0.088  10.397   9.807  1.00  0.00      A    H
ATOM     31  CB  SER A   3      -1.396  11.975  10.095  1.00  0.00      A    C
ATOM     32  HB1 SER A   3      -1.600  13.064  10.006  1.00  0.00      A    H
ATOM     33  HB2 SER A   3      -2.246  11.423   9.640  1.00  0.00      A    H
ATOM     34  OG  SER A   3      -1.460  11.824  11.517  1.00  0.00      A    O
ATOM     35  HG1 SER A   3      -1.579  10.909  11.782  1.00  0.00      A    H
ATOM     36  C   SER A   3      -0.006  11.622   8.053  1.00  0.00      A    C
ATOM     37  O   SER A   3      -0.490  10.753   7.338  1.00  0.00      A    O
ATOM     38  N   SER A   4       0.498  12.723   7.502  1.00  0.00      A    N
ATOM     39  HN  SER A   4       0.669  13.517   8.082  1.00  0.00      A    H
ATOM     40  CA  SER A   4       0.578  13.055   6.112  1.00  0.00      A    C
ATOM     41  HA  SER A   4       0.542  12.235   5.410  1.00  0.00      A    H
ATOM     42  CB  SER A   4      -0.410  14.209   5.762  1.00  0.00      A    C
ATOM     43  HB1 SER A   4      -1.460  13.845   5.770  1.00  0.00      A    H
ATOM     44  HB2 SER A   4      -0.343  15.052   6.482  1.00  0.00      A    H
ATOM     45  OG  SER A   4      -0.138  14.603   4.446  1.00  0.00      A    O
ATOM     46  HG1 SER A   4      -0.359  15.533   4.365  1.00  0.00      A    H
ATOM     47  C   SER A   4       2.005  13.442   5.979  1.00  0.00      A    C
ATOM     48  O   SER A   4       2.394  14.397   6.569  1.00  0.00      A    O
ATOM     49  N   LEU A   5       2.830  12.696   5.284  1.00  0.00      A    N
ATOM     50  HN  LEU A   5       2.470  11.848   4.902  1.00  0.00      A    H
ATOM     51  CA  LEU A   5       4.225  12.953   5.074  1.00  0.00      A    C
ATOM     52  HA  LEU A   5       4.533  13.887   5.519  1.00  0.00      A    H
ATOM     53  CB  LEU A   5       5.065  11.804   5.631  1.00  0.00      A    C
ATOM     54  HB1 LEU A   5       4.988  11.774   6.739  1.00  0.00      A    H
ATOM     55  HB2 LEU A   5       4.773  10.805   5.240  1.00  0.00      A    H
ATOM     56  CG  LEU A   5       6.593  11.944   5.273  1.00  0.00      A    C
ATOM     57  HG  LEU A   5       6.875  12.006   4.200  1.00  0.00      A    H
ATOM     58  CD1 LEU A   5       7.258  13.275   5.828  1.00  0.00      A    C
ATOM     59 HD11 LEU A   5       8.356  13.106   5.816  1.00  0.00      A    H
ATOM     60 HD12 LEU A   5       6.984  14.051   5.082  1.00  0.00      A    H
ATOM     61 HD13 LEU A   5       6.873  13.655   6.798  1.00  0.00      A    H
ATOM     62  CD2 LEU A   5       7.337  10.760   5.968  1.00  0.00      A    C
ATOM     63 HD21 LEU A   5       7.092  10.920   7.039  1.00  0.00      A    H
ATOM     64 HD22 LEU A   5       6.954   9.774   5.625  1.00  0.00      A    H
ATOM     65 HD23 LEU A   5       8.427  10.821   5.762  1.00  0.00      A    H
ATOM     66  C   LEU A   5       4.415  13.090   3.561  1.00  0.00      A    C
ATOM     67  O   LEU A   5       4.014  12.198   2.830  1.00  0.00      A    O
ATOM     68  N   ASP A   6       5.109  14.096   2.990  1.00  0.00      A    N
ATOM     69  HN  ASP A   6       5.226  14.859   3.621  1.00  0.00      A    H
ATOM     70  CA  ASP A   6       5.699  14.187   1.745  1.00  0.00      A    C
ATOM     71  HA  ASP A   6       5.822  13.216   1.289  1.00  0.00      A    H
ATOM     72  CB  ASP A   6       4.903  15.180   0.842  1.00  0.00      A    C
ATOM     73  HB1 ASP A   6       3.829  14.899   0.878  1.00  0.00      A    H
ATOM     74  HB2 ASP A   6       4.871  16.241   1.167  1.00  0.00      A    H
ATOM     75  CG  ASP A   6       5.341  15.107  -0.593  1.00  0.00      A    C
ATOM     76  OD1 ASP A   6       6.441  14.564  -0.820  1.00  0.00      A    O
ATOM     77  OD2 ASP A   6       4.554  15.468  -1.492  1.00  0.00      A    O
ATOM     78  C   ASP A   6       7.137  14.647   2.013  1.00  0.00      A    C
ATOM     79  O   ASP A   6       7.376  15.779   2.479  1.00  0.00      A    O
ATOM     80  N   TRP A   7       8.233  13.793   1.772  1.00  0.00      A    N
ATOM     81  HN  TRP A   7       7.981  12.909   1.387  1.00  0.00      A    H
ATOM     82  CA  TRP A   7       9.635  14.205   1.846  1.00  0.00      A    C
ATOM     83  HA  TRP A   7       9.735  14.741   2.779  1.00  0.00      A    H
ATOM     84  CB  TRP A   7      10.594  13.071   1.697  1.00  0.00      A    C
ATOM     85  HB1 TRP A   7      10.549  12.600   0.691  1.00  0.00      A    H
ATOM     86  HB2 TRP A   7      11.619  13.498   1.687  1.00  0.00      A    H
ATOM     87  CG  TRP A   7      10.672  12.045   2.808  1.00  0.00      A    C
ATOM     88  CD1 TRP A   7      10.390  10.686   2.804  1.00  0.00      A    C
ATOM     89  HD1 TRP A   7      10.067  10.170   1.911  1.00  0.00      A    H
ATOM     90  NE1 TRP A   7      10.568  10.166   4.033  1.00  0.00      A    N
ATOM     91  HE1 TRP A   7      10.395   9.266   4.367  1.00  0.00      A    H
ATOM     92  CE2 TRP A   7      10.962  11.158   4.858  1.00  0.00      A    C
ATOM     93  CD2 TRP A   7      11.061  12.355   4.113  1.00  0.00      A    C
ATOM     94  CE3 TRP A   7      11.350  13.550   4.725  1.00  0.00      A    C
ATOM     95  HE3 TRP A   7      11.378  14.429   4.098  1.00  0.00      A    H
ATOM     96  CZ3 TRP A   7      11.782  13.657   6.070  1.00  0.00      A    C
ATOM     97  HZ3 TRP A   7      11.938  14.625   6.523  1.00  0.00      A    H
ATOM     98  CZ2 TRP A   7      11.307  11.249   6.194  1.00  0.00      A    C
ATOM     99  HZ2 TRP A   7      11.276  10.334   6.767  1.00  0.00      A    H
ATOM    100  CH2 TRP A   7      11.745  12.491   6.757  1.00  0.00      A    C
ATOM    101  HH2 TRP A   7      11.995  12.628   7.799  1.00  0.00      A    H
ATOM    102  C   TRP A   7      10.030  15.370   0.893  1.00  0.00      A    C
ATOM    103  O   TRP A   7      11.232  15.712   0.893  1.00  0.00      A    O
ATOM    104  N   ARG A   8       9.141  15.817  -0.018  1.00  0.00      A    N
ATOM    105  HN  ARG A   8       8.224  15.455  -0.168  1.00  0.00      A    H
ATOM    106  CA  ARG A   8       9.544  16.821  -0.967  1.00  0.00      A    C
ATOM    107  HA  ARG A   8      10.615  16.845  -1.101  1.00  0.00      A    H
ATOM    108  CB  ARG A   8       8.964  16.596  -2.377  1.00  0.00      A    C
ATOM    109  HB1 ARG A   8       7.859  16.709  -2.357  1.00  0.00      A    H
ATOM    110  HB2 ARG A   8       9.258  17.394  -3.091  1.00  0.00      A    H
ATOM    111  CG  ARG A   8       9.194  15.158  -2.929  1.00  0.00      A    C
ATOM    112  HG1 ARG A   8      10.223  15.195  -3.347  1.00  0.00      A    H
ATOM    113  HG2 ARG A   8       9.079  14.350  -2.176  1.00  0.00      A    H
ATOM    114  CD  ARG A   8       8.336  14.832  -4.125  1.00  0.00      A    C
ATOM    115  HD1 ARG A   8       8.250  15.652  -4.869  1.00  0.00      A    H
ATOM    116  HD2 ARG A   8       8.655  13.926  -4.682  1.00  0.00      A    H
ATOM    117  NE  ARG A   8       6.944  14.575  -3.655  1.00  0.00      A    N
ATOM    118  HE  ARG A   8       6.777  14.441  -2.678  1.00  0.00      A    H
ATOM    119  CZ  ARG A   8       5.781  14.699  -4.377  1.00  0.00      A    C
ATOM    120  NH1 ARG A   8       5.836  14.893  -5.662  1.00  0.00      A    N
ATOM    121 HH11 ARG A   8       6.775  14.890  -6.007  1.00  0.00      A    H
ATOM    122 HH12 ARG A   8       5.093  14.825  -6.328  1.00  0.00      A    H
ATOM    123  NH2 ARG A   8       4.626  14.458  -3.816  1.00  0.00      A    N
ATOM    124 HH21 ARG A   8       4.534  14.560  -2.825  1.00  0.00      A    H
ATOM    125 HH22 ARG A   8       3.793  14.691  -4.318  1.00  0.00      A    H
ATOM    126  C   ARG A   8       9.026  18.170  -0.473  1.00  0.00      A    C
ATOM    127  O   ARG A   8       9.649  19.237  -0.568  1.00  0.00      A    O
ATOM    128  N   LYS A   9       7.929  18.210   0.227  1.00  0.00      A    N
ATOM    129  HN  LYS A   9       7.402  17.392   0.442  1.00  0.00      A    H
ATOM    130  CA  LYS A   9       7.352  19.285   0.994  1.00  0.00      A    C
ATOM    131  HA  LYS A   9       7.400  20.248   0.509  1.00  0.00      A    H
ATOM    132  CB  LYS A   9       5.935  18.949   1.339  1.00  0.00      A    C
ATOM    133  HB1 LYS A   9       5.371  18.871   0.385  1.00  0.00      A    H
ATOM    134  HB2 LYS A   9       5.757  17.971   1.834  1.00  0.00      A    H
ATOM    135  CG  LYS A   9       5.316  20.074   2.208  1.00  0.00      A    C
ATOM    136  HG1 LYS A   9       5.814  20.110   3.200  1.00  0.00      A    H
ATOM    137  HG2 LYS A   9       5.488  21.088   1.786  1.00  0.00      A    H
ATOM    138  CD  LYS A   9       3.738  20.051   2.283  1.00  0.00      A    C
ATOM    139  HD1 LYS A   9       3.266  19.871   1.293  1.00  0.00      A    H
ATOM    140  HD2 LYS A   9       3.550  19.120   2.859  1.00  0.00      A    H
ATOM    141  CE  LYS A   9       3.121  21.248   3.020  1.00  0.00      A    C
ATOM    142  HE1 LYS A   9       3.607  21.342   4.015  1.00  0.00      A    H
ATOM    143  HE2 LYS A   9       3.359  22.167   2.442  1.00  0.00      A    H
ATOM    144  NZ  LYS A   9       1.662  21.031   3.041  1.00  0.00      A    N
ATOM    145  HZ1 LYS A   9       1.332  20.190   3.556  1.00  0.00      A    H
ATOM    146  HZ2 LYS A   9       1.128  21.863   3.363  1.00  0.00      A    H
ATOM    147  HZ3 LYS A   9       1.354  20.816   2.071  1.00  0.00      A    H
ATOM    148  C   LYS A   9       8.211  19.587   2.202  1.00  0.00      A    C
ATOM    149  O   LYS A   9       8.417  20.766   2.483  1.00  0.00      A    O
ATOM    150  N   LYS A  10       8.677  18.545   2.864  1.00  0.00      A    N
ATOM    151  HN  LYS A  10       8.408  17.625   2.591  1.00  0.00      A    H
ATOM    152  CA  LYS A  10       9.717  18.670   3.913  1.00  0.00      A    C
ATOM    153  HA  LYS A  10       9.320  19.359   4.644  1.00  0.00      A    H
ATOM    154  CB  LYS A  10       9.956  17.353   4.574  1.00  0.00      A    C
ATOM    155  HB1 LYS A  10      10.091  16.611   3.758  1.00  0.00      A    H
ATOM    156  HB2 LYS A  10      10.874  17.398   5.198  1.00  0.00      A    H
ATOM    157  CG  LYS A  10       8.831  16.838   5.471  1.00  0.00      A    C
ATOM    158  HG1 LYS A  10       7.872  16.845   4.911  1.00  0.00      A    H
ATOM    159  HG2 LYS A  10       9.083  15.776   5.680  1.00  0.00      A    H
ATOM    160  CD  LYS A  10       8.735  17.577   6.793  1.00  0.00      A    C
ATOM    161  HD1 LYS A  10       9.645  17.343   7.385  1.00  0.00      A    H
ATOM    162  HD2 LYS A  10       8.519  18.658   6.654  1.00  0.00      A    H
ATOM    163  CE  LYS A  10       7.484  17.027   7.603  1.00  0.00      A    C
ATOM    164  HE1 LYS A  10       6.661  17.212   6.879  1.00  0.00      A    H
ATOM    165  HE2 LYS A  10       7.693  15.967   7.860  1.00  0.00      A    H
ATOM    166  NZ  LYS A  10       7.297  17.845   8.796  1.00  0.00      A    N
ATOM    167  HZ1 LYS A  10       6.869  18.780   8.641  1.00  0.00      A    H
ATOM    168  HZ2 LYS A  10       6.484  17.337   9.198  1.00  0.00      A    H
ATOM    169  HZ3 LYS A  10       8.029  17.807   9.534  1.00  0.00      A    H
ATOM    170  C   LYS A  10      11.086  19.150   3.274  1.00  0.00      A    C
ATOM    171  O   LYS A  10      11.852  19.827   4.006  1.00  0.00      A    O
ATOM    172  N   GLY A  11      11.346  18.758   2.032  1.00  0.00      A    N
ATOM    173  HN  GLY A  11      10.688  18.265   1.469  1.00  0.00      A    H
ATOM    174  CA  GLY A  11      12.569  19.258   1.355  1.00  0.00      A    C
ATOM    175  HA1 GLY A  11      12.342  19.278   0.299  1.00  0.00      A    H
ATOM    176  HA2 GLY A  11      12.749  20.259   1.719  1.00  0.00      A    H
ATOM    177  C   GLY A  11      13.805  18.469   1.524  1.00  0.00      A    C
ATOM    178  O   GLY A  11      14.885  18.976   1.725  1.00  0.00      A    O
ATOM    179  N   VAL A  12      13.751  17.156   1.511  1.00  0.00      A    N
ATOM    180  HN  VAL A  12      12.921  16.762   1.125  1.00  0.00      A    H
ATOM    181  CA  VAL A  12      14.814  16.257   1.813  1.00  0.00      A    C
ATOM    182  HA  VAL A  12      15.640  16.758   2.298  1.00  0.00      A    H
ATOM    183  CB  VAL A  12      14.112  15.232   2.837  1.00  0.00      A    C
ATOM    184  HB  VAL A  12      13.074  14.988   2.523  1.00  0.00      A    H
ATOM    185  CG1 VAL A  12      14.962  14.042   3.134  1.00  0.00      A    C
ATOM    186 HG11 VAL A  12      16.004  14.346   3.370  1.00  0.00      A    H
ATOM    187 HG12 VAL A  12      14.542  13.402   3.939  1.00  0.00      A    H
ATOM    188 HG13 VAL A  12      15.117  13.425   2.224  1.00  0.00      A    H
ATOM    189  CG2 VAL A  12      13.773  15.967   4.154  1.00  0.00      A    C
ATOM    190 HG21 VAL A  12      13.183  15.396   4.903  1.00  0.00      A    H
ATOM    191 HG22 VAL A  12      14.680  16.321   4.688  1.00  0.00      A    H
ATOM    192 HG23 VAL A  12      13.242  16.915   3.926  1.00  0.00      A    H
ATOM    193  C   VAL A  12      15.280  15.451   0.551  1.00  0.00      A    C
ATOM    194  O   VAL A  12      16.450  15.485   0.112  1.00  0.00      A    O
ATOM    195  N   VAL A  13      14.356  14.765  -0.104  1.00  0.00      A    N
ATOM    196  HN  VAL A  13      13.395  14.652   0.137  1.00  0.00      A    H
ATOM    197  CA  VAL A  13      14.574  14.075  -1.350  1.00  0.00      A    C
ATOM    198  HA  VAL A  13      15.545  13.623  -1.212  1.00  0.00      A    H
ATOM    199  CB  VAL A  13      13.579  12.911  -1.511  1.00  0.00      A    C
ATOM    200  HB  VAL A  13      13.340  12.563  -0.483  1.00  0.00      A    H
ATOM    201  CG1 VAL A  13      12.239  13.516  -2.184  1.00  0.00      A    C
ATOM    202 HG11 VAL A  13      11.380  12.813  -2.228  1.00  0.00      A    H
ATOM    203 HG12 VAL A  13      11.861  14.257  -1.448  1.00  0.00      A    H
ATOM    204 HG13 VAL A  13      12.262  14.032  -3.168  1.00  0.00      A    H
ATOM    205  CG2 VAL A  13      14.192  11.677  -2.326  1.00  0.00      A    C
ATOM    206 HG21 VAL A  13      14.979  11.177  -1.721  1.00  0.00      A    H
ATOM    207 HG22 VAL A  13      13.311  11.025  -2.505  1.00  0.00      A    H
ATOM    208 HG23 VAL A  13      14.593  11.992  -3.313  1.00  0.00      A    H
ATOM    209  C   VAL A  13      14.756  15.001  -2.580  1.00  0.00      A    C
ATOM    210  O   VAL A  13      14.452  16.155  -2.487  1.00  0.00      A    O
ATOM    211  N   THR A  14      15.074  14.400  -3.699  1.00  0.00      A    N
ATOM    212  HN  THR A  14      15.090  13.403  -3.734  1.00  0.00      A    H
ATOM    213  CA  THR A  14      15.280  14.894  -5.042  1.00  0.00      A    C
ATOM    214  HA  THR A  14      15.494  15.953  -5.029  1.00  0.00      A    H
ATOM    215  CB  THR A  14      16.472  14.274  -5.676  1.00  0.00      A    C
ATOM    216  HB  THR A  14      16.622  14.506  -6.753  1.00  0.00      A    H
ATOM    217  OG1 THR A  14      16.527  12.841  -5.486  1.00  0.00      A    O
ATOM    218  HG1 THR A  14      17.391  12.655  -5.860  1.00  0.00      A    H
ATOM    219  CG2 THR A  14      17.711  14.737  -4.900  1.00  0.00      A    C
ATOM    220 HG21 THR A  14      17.650  14.527  -3.810  1.00  0.00      A    H
ATOM    221 HG22 THR A  14      18.694  14.374  -5.268  1.00  0.00      A    H
ATOM    222 HG23 THR A  14      17.725  15.848  -4.877  1.00  0.00      A    H
ATOM    223  C   THR A  14      14.057  14.530  -5.891  1.00  0.00      A    C
ATOM    224  O   THR A  14      13.195  13.681  -5.470  1.00  0.00      A    O
ATOM    225  N   GLY A  15      13.913  15.172  -7.077  1.00  0.00      A    N
ATOM    226  HN  GLY A  15      14.474  15.933  -7.394  1.00  0.00      A    H
ATOM    227  CA  GLY A  15      12.666  14.975  -7.886  1.00  0.00      A    C
ATOM    228  HA1 GLY A  15      11.893  14.782  -7.158  1.00  0.00      A    H
ATOM    229  HA2 GLY A  15      12.633  15.841  -8.532  1.00  0.00      A    H
ATOM    230  C   GLY A  15      12.838  13.783  -8.779  1.00  0.00      A    C
ATOM    231  O   GLY A  15      13.770  12.991  -8.592  1.00  0.00      A    O
ATOM    232  N   VAL A  16      11.966  13.809  -9.856  1.00  0.00      A    N
ATOM    233  HN  VAL A  16      11.311  14.554  -9.953  1.00  0.00      A    H
ATOM    234  CA  VAL A  16      12.051  12.816 -10.932  1.00  0.00      A    C
ATOM    235  HA  VAL A  16      12.390  11.848 -10.593  1.00  0.00      A    H
ATOM    236  CB  VAL A  16      10.738  12.593 -11.533  1.00  0.00      A    C
ATOM    237  HB  VAL A  16      10.259  13.532 -11.884  1.00  0.00      A    H
ATOM    238  CG1 VAL A  16      10.803  11.624 -12.667  1.00  0.00      A    C
ATOM    239 HG11 VAL A  16       9.799  11.295 -13.011  1.00  0.00      A    H
ATOM    240 HG12 VAL A  16      11.234  12.103 -13.572  1.00  0.00      A    H
ATOM    241 HG13 VAL A  16      11.404  10.703 -12.511  1.00  0.00      A    H
ATOM    242  CG2 VAL A  16       9.856  12.047 -10.441  1.00  0.00      A    C
ATOM    243 HG21 VAL A  16       8.984  11.388 -10.643  1.00  0.00      A    H
ATOM    244 HG22 VAL A  16      10.528  11.448  -9.790  1.00  0.00      A    H
ATOM    245 HG23 VAL A  16       9.437  12.972  -9.991  1.00  0.00      A    H
ATOM    246  C   VAL A  16      13.056  13.256 -11.934  1.00  0.00      A    C
ATOM    247  O   VAL A  16      13.036  14.392 -12.365  1.00  0.00      A    O
ATOM    248  N   LYS A  17      13.935  12.384 -12.362  1.00  0.00      A    N
ATOM    249  HN  LYS A  17      13.842  11.432 -12.082  1.00  0.00      A    H
ATOM    250  CA  LYS A  17      14.988  12.694 -13.189  1.00  0.00      A    C
ATOM    251  HA  LYS A  17      15.123  13.762 -13.275  1.00  0.00      A    H
ATOM    252  CB  LYS A  17      16.273  12.062 -12.617  1.00  0.00      A    C
ATOM    253  HB1 LYS A  17      16.030  11.005 -12.380  1.00  0.00      A    H
ATOM    254  HB2 LYS A  17      17.105  12.133 -13.351  1.00  0.00      A    H
ATOM    255  CG  LYS A  17      16.893  12.680 -11.416  1.00  0.00      A    C
ATOM    256  HG1 LYS A  17      17.218  13.712 -11.668  1.00  0.00      A    H
ATOM    257  HG2 LYS A  17      16.145  12.862 -10.615  1.00  0.00      A    H
ATOM    258  CD  LYS A  17      18.072  11.890 -10.797  1.00  0.00      A    C
ATOM    259  HD1 LYS A  17      17.603  11.023 -10.285  1.00  0.00      A    H
ATOM    260  HD2 LYS A  17      18.738  11.399 -11.538  1.00  0.00      A    H
ATOM    261  CE  LYS A  17      18.856  12.657  -9.714  1.00  0.00      A    C
ATOM    262  HE1 LYS A  17      19.029  13.702 -10.051  1.00  0.00      A    H
ATOM    263  HE2 LYS A  17      18.268  12.714  -8.773  1.00  0.00      A    H
ATOM    264  NZ  LYS A  17      20.197  12.146  -9.418  1.00  0.00      A    N
ATOM    265  HZ1 LYS A  17      20.222  11.146  -9.703  1.00  0.00      A    H
ATOM    266  HZ2 LYS A  17      20.847  12.711 -10.001  1.00  0.00      A    H
ATOM    267  HZ3 LYS A  17      20.395  12.170  -8.397  1.00  0.00      A    H
ATOM    268  C   LYS A  17      14.671  12.166 -14.629  1.00  0.00      A    C
ATOM    269  O   LYS A  17      13.686  11.440 -14.810  1.00  0.00      A    O
ATOM    270  N   ASP A  18      15.447  12.607 -15.655  1.00  0.00      A    N
ATOM    271  HN  ASP A  18      16.080  13.351 -15.457  1.00  0.00      A    H
ATOM    272  CA  ASP A  18      15.275  12.187 -16.993  1.00  0.00      A    C
ATOM    273  HA  ASP A  18      14.228  11.990 -17.172  1.00  0.00      A    H
ATOM    274  CB  ASP A  18      15.622  13.356 -17.920  1.00  0.00      A    C
ATOM    275  HB1 ASP A  18      15.119  14.255 -17.504  1.00  0.00      A    H
ATOM    276  HB2 ASP A  18      16.693  13.640 -18.001  1.00  0.00      A    H
ATOM    277  CG  ASP A  18      15.126  12.989 -19.329  1.00  0.00      A    C
ATOM    278  OD1 ASP A  18      15.900  13.190 -20.298  1.00  0.00      A    O
ATOM    279  OD2 ASP A  18      13.949  12.555 -19.407  1.00  0.00      A    O
ATOM    280  C   ASP A  18      15.947  10.826 -17.367  1.00  0.00      A    C
ATOM    281  O   ASP A  18      17.121  10.725 -17.658  1.00  0.00      A    O
ATOM    282  N   GLN A  19      15.148   9.757 -17.448  1.00  0.00      A    N
ATOM    283  HN  GLN A  19      14.173   9.861 -17.267  1.00  0.00      A    H
ATOM    284  CA  GLN A  19      15.697   8.502 -17.911  1.00  0.00      A    C
ATOM    285  HA  GLN A  19      16.652   8.486 -17.408  1.00  0.00      A    H
ATOM    286  CB  GLN A  19      15.030   7.233 -17.511  1.00  0.00      A    C
ATOM    287  HB1 GLN A  19      14.898   7.253 -16.408  1.00  0.00      A    H
ATOM    288  HB2 GLN A  19      14.010   7.365 -17.933  1.00  0.00      A    H
ATOM    289  CG  GLN A  19      15.783   5.925 -17.913  1.00  0.00      A    C
ATOM    290  HG1 GLN A  19      15.682   5.787 -19.011  1.00  0.00      A    H
ATOM    291  HG2 GLN A  19      16.885   5.898 -17.772  1.00  0.00      A    H
ATOM    292  CD  GLN A  19      15.086   4.743 -17.167  1.00  0.00      A    C
ATOM    293  OE1 GLN A  19      14.188   4.147 -17.743  1.00  0.00      A    O
ATOM    294  NE2 GLN A  19      15.442   4.480 -15.978  1.00  0.00      A    N
ATOM    295 HE21 GLN A  19      15.083   3.660 -15.534  1.00  0.00      A    H
ATOM    296 HE22 GLN A  19      16.122   5.052 -15.518  1.00  0.00      A    H
ATOM    297  C   GLN A  19      16.020   8.389 -19.420  1.00  0.00      A    C
ATOM    298  O   GLN A  19      17.121   8.795 -19.791  1.00  0.00      A    O
ATOM    299  N   GLY A  20      15.097   7.927 -20.248  1.00  0.00      A    N
ATOM    300  HN  GLY A  20      14.180   7.687 -19.939  1.00  0.00      A    H
ATOM    301  CA  GLY A  20      15.353   7.817 -21.661  1.00  0.00      A    C
ATOM    302  HA1 GLY A  20      14.560   8.387 -22.121  1.00  0.00      A    H
ATOM    303  HA2 GLY A  20      16.358   8.055 -21.978  1.00  0.00      A    H
ATOM    304  C   GLY A  20      15.033   6.409 -22.119  1.00  0.00      A    C
ATOM    305  O   GLY A  20      14.318   5.673 -21.451  1.00  0.00      A    O
ATOM    306  N   ASP A  21      15.549   5.994 -23.265  1.00  0.00      A    N
ATOM    307  HN  ASP A  21      15.847   6.716 -23.884  1.00  0.00      A    H
ATOM    308  CA  ASP A  21      15.696   4.626 -23.805  1.00  0.00      A    C
ATOM    309  HA  ASP A  21      14.842   4.067 -23.450  1.00  0.00      A    H
ATOM    310  CB  ASP A  21      15.876   4.723 -25.324  1.00  0.00      A    C
ATOM    311  HB1 ASP A  21      16.776   5.284 -25.656  1.00  0.00      A    H
ATOM    312  HB2 ASP A  21      16.047   3.710 -25.747  1.00  0.00      A    H
ATOM    313  CG  ASP A  21      14.578   5.322 -25.814  1.00  0.00      A    C
ATOM    314  OD1 ASP A  21      14.661   6.578 -25.901  1.00  0.00      A    O
ATOM    315  OD2 ASP A  21      13.536   4.715 -26.153  1.00  0.00      A    O
ATOM    316  C   ASP A  21      16.804   3.763 -23.188  1.00  0.00      A    C
ATOM    317  O   ASP A  21      17.722   3.268 -23.873  1.00  0.00      A    O
ATOM    318  N   CYS A  22      16.702   3.644 -21.842  1.00  0.00      A    N
ATOM    319  HN  CYS A  22      15.936   3.953 -21.283  1.00  0.00      A    H
ATOM    320  CA  CYS A  22      17.385   2.623 -21.056  1.00  0.00      A    C
ATOM    321  HA  CYS A  22      17.512   1.731 -21.652  1.00  0.00      A    H
ATOM    322  CB  CYS A  22      18.773   3.177 -20.489  1.00  0.00      A    C
ATOM    323  HB1 CYS A  22      18.708   4.233 -20.150  1.00  0.00      A    H
ATOM    324  HB2 CYS A  22      19.058   2.623 -19.569  1.00  0.00      A    H
ATOM    325  SG  CYS A  22      20.111   3.035 -21.629  1.00  0.00      A    S
ATOM    326  C   CYS A  22      16.475   2.097 -19.970  1.00  0.00      A    C
ATOM    327  O   CYS A  22      15.322   2.406 -19.902  1.00  0.00      A    O
ATOM    328  N   GLY A  23      16.977   1.250 -19.111  1.00  0.00      A    N
ATOM    329  HN  GLY A  23      17.905   0.902 -19.222  1.00  0.00      A    H
ATOM    330  CA  GLY A  23      16.314   0.733 -17.893  1.00  0.00      A    C
ATOM    331  HA1 GLY A  23      15.411   1.287 -17.684  1.00  0.00      A    H
ATOM    332  HA2 GLY A  23      16.038  -0.306 -17.996  1.00  0.00      A    H
ATOM    333  C   GLY A  23      17.220   0.815 -16.701  1.00  0.00      A    C
ATOM    334  O   GLY A  23      17.414  -0.101 -15.927  1.00  0.00      A    O
ATOM    335  N   SER A  24      17.831   1.974 -16.517  1.00  0.00      A    N
ATOM    336  HN  SER A  24      17.698   2.637 -17.250  1.00  0.00      A    H
ATOM    337  CA  SER A  24      18.695   2.429 -15.424  1.00  0.00      A    C
ATOM    338  HA  SER A  24      19.334   1.613 -15.120  1.00  0.00      A    H
ATOM    339  CB  SER A  24      19.411   3.708 -15.894  1.00  0.00      A    C
ATOM    340  HB1 SER A  24      19.628   4.401 -15.053  1.00  0.00      A    H
ATOM    341  HB2 SER A  24      20.305   3.379 -16.465  1.00  0.00      A    H
ATOM    342  OG  SER A  24      18.551   4.512 -16.761  1.00  0.00      A    O
ATOM    343  HG1 SER A  24      19.091   5.250 -17.051  1.00  0.00      A    H
ATOM    344  C   SER A  24      17.963   2.897 -14.202  1.00  0.00      A    C
ATOM    345  O   SER A  24      18.427   3.630 -13.324  1.00  0.00      A    O
ATOM    346  N   CYS A  25      16.696   2.383 -14.061  1.00  0.00      A    N
ATOM    347  HN  CYS A  25      16.221   1.934 -14.814  1.00  0.00      A    H
ATOM    348  CA  CYS A  25      15.808   2.634 -12.963  1.00  0.00      A    C
ATOM    349  HA  CYS A  25      15.647   3.702 -12.990  1.00  0.00      A    H
ATOM    350  CB  CYS A  25      14.483   1.849 -13.058  1.00  0.00      A    C
ATOM    351  HB1 CYS A  25      14.610   0.770 -12.823  1.00  0.00      A    H
ATOM    352  HB2 CYS A  25      13.711   2.300 -12.399  1.00  0.00      A    H
ATOM    353  SG  CYS A  25      13.850   1.875 -14.724  1.00  0.00      A    S
ATOM    354  C   CYS A  25      16.399   2.368 -11.571  1.00  0.00      A    C
ATOM    355  O   CYS A  25      16.149   3.082 -10.574  1.00  0.00      A    O
ATOM    356  N   TRP A  26      17.197   1.277 -11.488  1.00  0.00      A    N
ATOM    357  HN  TRP A  26      17.231   0.717 -12.312  1.00  0.00      A    H
ATOM    358  CA  TRP A  26      17.978   0.809 -10.339  1.00  0.00      A    C
ATOM    359  HA  TRP A  26      17.274   0.480  -9.589  1.00  0.00      A    H
ATOM    360  CB  TRP A  26      18.755  -0.495 -10.725  1.00  0.00      A    C
ATOM    361  HB1 TRP A  26      19.268  -0.961  -9.858  1.00  0.00      A    H
ATOM    362  HB2 TRP A  26      18.162  -1.280 -11.242  1.00  0.00      A    H
ATOM    363  CG  TRP A  26      19.933  -0.348 -11.773  1.00  0.00      A    C
ATOM    364  CD1 TRP A  26      19.907  -0.110 -13.107  1.00  0.00      A    C
ATOM    365  HD1 TRP A  26      19.001  -0.087 -13.695  1.00  0.00      A    H
ATOM    366  NE1 TRP A  26      21.123  -0.034 -13.632  1.00  0.00      A    N
ATOM    367  HE1 TRP A  26      21.379   0.040 -14.571  1.00  0.00      A    H
ATOM    368  CE2 TRP A  26      21.974  -0.278 -12.629  1.00  0.00      A    C
ATOM    369  CD2 TRP A  26      21.280  -0.456 -11.489  1.00  0.00      A    C
ATOM    370  CE3 TRP A  26      21.929  -0.817 -10.296  1.00  0.00      A    C
ATOM    371  HE3 TRP A  26      21.418  -1.120  -9.395  1.00  0.00      A    H
ATOM    372  CZ3 TRP A  26      23.362  -0.865 -10.308  1.00  0.00      A    C
ATOM    373  HZ3 TRP A  26      23.957  -1.162  -9.457  1.00  0.00      A    H
ATOM    374  CZ2 TRP A  26      23.390  -0.261 -12.667  1.00  0.00      A    C
ATOM    375  HZ2 TRP A  26      23.975  -0.129 -13.566  1.00  0.00      A    H
ATOM    376  CH2 TRP A  26      24.064  -0.575 -11.447  1.00  0.00      A    C
ATOM    377  HH2 TRP A  26      25.140  -0.560 -11.530  1.00  0.00      A    H
ATOM    378  C   TRP A  26      18.938   1.808  -9.821  1.00  0.00      A    C
ATOM    379  O   TRP A  26      19.143   2.057  -8.617  1.00  0.00      A    O
ATOM    380  N   ALA A  27      19.581   2.560 -10.711  1.00  0.00      A    N
ATOM    381  HN  ALA A  27      19.418   2.402 -11.681  1.00  0.00      A    H
ATOM    382  CA  ALA A  27      20.371   3.753 -10.417  1.00  0.00      A    C
ATOM    383  HA  ALA A  27      21.100   3.499  -9.662  1.00  0.00      A    H
ATOM    384  CB  ALA A  27      21.176   4.221 -11.650  1.00  0.00      A    C
ATOM    385  HB1 ALA A  27      22.103   4.709 -11.278  1.00  0.00      A    H
ATOM    386  HB2 ALA A  27      21.447   3.315 -12.233  1.00  0.00      A    H
ATOM    387  HB3 ALA A  27      20.713   4.914 -12.385  1.00  0.00      A    H
ATOM    388  C   ALA A  27      19.561   4.950  -9.826  1.00  0.00      A    C
ATOM    389  O   ALA A  27      19.881   5.461  -8.745  1.00  0.00      A    O
ATOM    390  N   PHE A  28      18.579   5.446 -10.534  1.00  0.00      A    N
ATOM    391  HN  PHE A  28      18.403   5.174 -11.477  1.00  0.00      A    H
ATOM    392  CA  PHE A  28      17.669   6.505 -10.063  1.00  0.00      A    C
ATOM    393  HA  PHE A  28      18.274   7.394  -9.959  1.00  0.00      A    H
ATOM    394  CB  PHE A  28      16.493   6.744 -10.993  1.00  0.00      A    C
ATOM    395  HB1 PHE A  28      15.855   5.840 -11.093  1.00  0.00      A    H
ATOM    396  HB2 PHE A  28      15.823   7.493 -10.520  1.00  0.00      A    H
ATOM    397  CG  PHE A  28      16.930   7.346 -12.255  1.00  0.00      A    C
ATOM    398  CD1 PHE A  28      16.828   6.687 -13.511  1.00  0.00      A    C
ATOM    399  HD1 PHE A  28      16.558   5.644 -13.578  1.00  0.00      A    H
ATOM    400  CE1 PHE A  28      17.320   7.255 -14.684  1.00  0.00      A    C
ATOM    401  HE1 PHE A  28      17.295   6.638 -15.570  1.00  0.00      A    H
ATOM    402  CZ  PHE A  28      17.856   8.540 -14.685  1.00  0.00      A    C
ATOM    403  HZ  PHE A  28      18.164   9.071 -15.574  1.00  0.00      A    H
ATOM    404  CD2 PHE A  28      17.535   8.638 -12.307  1.00  0.00      A    C
ATOM    405  HD2 PHE A  28      17.657   9.130 -11.354  1.00  0.00      A    H
ATOM    406  CE2 PHE A  28      18.062   9.167 -13.473  1.00  0.00      A    C
ATOM    407  HE2 PHE A  28      18.675  10.056 -13.450  1.00  0.00      A    H
ATOM    408  C   PHE A  28      17.093   6.223  -8.660  1.00  0.00      A    C
ATOM    409  O   PHE A  28      17.059   7.094  -7.789  1.00  0.00      A    O
ATOM    410  N   SER A  29      16.667   4.988  -8.379  1.00  0.00      A    N
ATOM    411  HN  SER A  29      16.617   4.273  -9.071  1.00  0.00      A    H
ATOM    412  CA  SER A  29      16.153   4.492  -7.105  1.00  0.00      A    C
ATOM    413  HA  SER A  29      15.386   5.213  -6.861  1.00  0.00      A    H
ATOM    414  CB  SER A  29      15.407   3.122  -7.124  1.00  0.00      A    C
ATOM    415  HB1 SER A  29      14.555   3.277  -7.820  1.00  0.00      A    H
ATOM    416  HB2 SER A  29      16.073   2.317  -7.500  1.00  0.00      A    H
ATOM    417  OG  SER A  29      14.851   2.737  -5.829  1.00  0.00      A    O
ATOM    418  HG1 SER A  29      13.943   2.435  -5.897  1.00  0.00      A    H
ATOM    419  C   SER A  29      17.289   4.535  -6.071  1.00  0.00      A    C
ATOM    420  O   SER A  29      17.179   4.859  -4.905  1.00  0.00      A    O
ATOM    421  N   SER A  30      18.540   4.134  -6.485  1.00  0.00      A    N
ATOM    422  HN  SER A  30      18.645   3.919  -7.453  1.00  0.00      A    H
ATOM    423  CA  SER A  30      19.801   3.942  -5.667  1.00  0.00      A    C
ATOM    424  HA  SER A  30      19.550   3.454  -4.738  1.00  0.00      A    H
ATOM    425  CB  SER A  30      20.945   3.280  -6.423  1.00  0.00      A    C
ATOM    426  HB1 SER A  30      20.579   2.342  -6.893  1.00  0.00      A    H
ATOM    427  HB2 SER A  30      21.334   3.911  -7.250  1.00  0.00      A    H
ATOM    428  OG  SER A  30      21.978   2.846  -5.547  1.00  0.00      A    O
ATOM    429  HG1 SER A  30      22.609   2.281  -5.999  1.00  0.00      A    H
ATOM    430  C   SER A  30      20.263   5.258  -5.136  1.00  0.00      A    C
ATOM    431  O   SER A  30      20.334   5.476  -3.973  1.00  0.00      A    O
ATOM    432  N   THR A  31      20.449   6.198  -6.032  1.00  0.00      A    N
ATOM    433  HN  THR A  31      20.231   6.093  -6.999  1.00  0.00      A    H
ATOM    434  CA  THR A  31      20.847   7.575  -5.747  1.00  0.00      A    C
ATOM    435  HA  THR A  31      21.730   7.592  -5.126  1.00  0.00      A    H
ATOM    436  CB  THR A  31      21.189   8.505  -6.883  1.00  0.00      A    C
ATOM    437  HB  THR A  31      21.551   9.410  -6.350  1.00  0.00      A    H
ATOM    438  OG1 THR A  31      20.084   8.815  -7.716  1.00  0.00      A    O
ATOM    439  HG1 THR A  31      20.495   9.043  -8.553  1.00  0.00      A    H
ATOM    440  CG2 THR A  31      22.338   7.951  -7.811  1.00  0.00      A    C
ATOM    441 HG21 THR A  31      23.273   7.736  -7.251  1.00  0.00      A    H
ATOM    442 HG22 THR A  31      22.042   7.005  -8.314  1.00  0.00      A    H
ATOM    443 HG23 THR A  31      22.536   8.741  -8.566  1.00  0.00      A    H
ATOM    444  C   THR A  31      19.794   8.253  -4.853  1.00  0.00      A    C
ATOM    445  O   THR A  31      20.188   8.805  -3.832  1.00  0.00      A    O
ATOM    446  N   GLY A  32      18.476   8.399  -5.239  1.00  0.00      A    N
ATOM    447  HN  GLY A  32      18.200   7.934  -6.077  1.00  0.00      A    H
ATOM    448  CA  GLY A  32      17.359   9.018  -4.502  1.00  0.00      A    C
ATOM    449  HA1 GLY A  32      17.525  10.064  -4.715  1.00  0.00      A    H
ATOM    450  HA2 GLY A  32      16.461   8.652  -4.978  1.00  0.00      A    H
ATOM    451  C   GLY A  32      17.348   8.811  -3.039  1.00  0.00      A    C
ATOM    452  O   GLY A  32      16.988   9.702  -2.230  1.00  0.00      A    O
ATOM    453  N   ALA A  33      17.648   7.560  -2.637  1.00  0.00      A    N
ATOM    454  HN  ALA A  33      17.815   6.884  -3.350  1.00  0.00      A    H
ATOM    455  CA  ALA A  33      17.868   7.124  -1.313  1.00  0.00      A    C
ATOM    456  HA  ALA A  33      16.989   7.341  -0.724  1.00  0.00      A    H
ATOM    457  CB  ALA A  33      17.845   5.579  -1.345  1.00  0.00      A    C
ATOM    458  HB1 ALA A  33      16.886   5.330  -1.849  1.00  0.00      A    H
ATOM    459  HB2 ALA A  33      18.722   5.169  -1.890  1.00  0.00      A    H
ATOM    460  HB3 ALA A  33      17.718   5.238  -0.295  1.00  0.00      A    H
ATOM    461  C   ALA A  33      19.023   7.691  -0.545  1.00  0.00      A    C
ATOM    462  O   ALA A  33      18.803   8.215   0.533  1.00  0.00      A    O
ATOM    463  N   ILE A  34      20.270   7.595  -1.026  1.00  0.00      A    N
ATOM    464  HN  ILE A  34      20.445   7.248  -1.945  1.00  0.00      A    H
ATOM    465  CA  ILE A  34      21.479   8.251  -0.442  1.00  0.00      A    C
ATOM    466  HA  ILE A  34      21.427   8.014   0.610  1.00  0.00      A    H
ATOM    467  CB  ILE A  34      22.805   7.805  -1.146  1.00  0.00      A    C
ATOM    468  HB  ILE A  34      22.919   8.313  -2.127  1.00  0.00      A    H
ATOM    469  CG2 ILE A  34      24.050   8.251  -0.233  1.00  0.00      A    C
ATOM    470 HG21 ILE A  34      25.004   7.986  -0.736  1.00  0.00      A    H
ATOM    471 HG22 ILE A  34      24.127   9.358  -0.292  1.00  0.00      A    H
ATOM    472 HG23 ILE A  34      24.056   7.944   0.835  1.00  0.00      A    H
ATOM    473  CG1 ILE A  34      22.735   6.242  -1.511  1.00  0.00      A    C
ATOM    474 HG11 ILE A  34      22.508   5.692  -0.572  1.00  0.00      A    H
ATOM    475 HG12 ILE A  34      21.939   6.043  -2.260  1.00  0.00      A    H
ATOM    476  CD  ILE A  34      24.134   5.708  -1.975  1.00  0.00      A    C
ATOM    477  HD1 ILE A  34      24.485   6.170  -2.923  1.00  0.00      A    H
ATOM    478  HD2 ILE A  34      24.907   5.883  -1.197  1.00  0.00      A    H
ATOM    479  HD3 ILE A  34      24.021   4.604  -2.041  1.00  0.00      A    H
ATOM    480  C   ILE A  34      21.329   9.771  -0.538  1.00  0.00      A    C
ATOM    481  O   ILE A  34      21.745  10.500   0.334  1.00  0.00      A    O
ATOM    482  N   GLU A  35      20.717  10.295  -1.664  1.00  0.00      A    N
ATOM    483  HN  GLU A  35      20.477   9.645  -2.382  1.00  0.00      A    H
ATOM    484  CA  GLU A  35      20.426  11.715  -1.766  1.00  0.00      A    C
ATOM    485  HA  GLU A  35      21.340  12.273  -1.622  1.00  0.00      A    H
ATOM    486  CB  GLU A  35      19.757  12.076  -3.170  1.00  0.00      A    C
ATOM    487  HB1 GLU A  35      18.773  11.578  -3.309  1.00  0.00      A    H
ATOM    488  HB2 GLU A  35      19.599  13.176  -3.182  1.00  0.00      A    H
ATOM    489  CG  GLU A  35      20.656  11.771  -4.474  1.00  0.00      A    C
ATOM    490  HG1 GLU A  35      21.572  12.386  -4.343  1.00  0.00      A    H
ATOM    491  HG2 GLU A  35      20.971  10.707  -4.528  1.00  0.00      A    H
ATOM    492  CD  GLU A  35      19.984  12.086  -5.812  1.00  0.00      A    C
ATOM    493  OE1 GLU A  35      18.788  11.785  -5.999  1.00  0.00      A    O
ATOM    494  OE2 GLU A  35      20.791  12.485  -6.694  1.00  0.00      A    O
ATOM    495  C   GLU A  35      19.453  12.181  -0.724  1.00  0.00      A    C
ATOM    496  O   GLU A  35      19.619  13.298  -0.195  1.00  0.00      A    O
ATOM    497  N   GLY A  36      18.471  11.375  -0.197  1.00  0.00      A    N
ATOM    498  HN  GLY A  36      18.130  10.554  -0.649  1.00  0.00      A    H
ATOM    499  CA  GLY A  36      17.423  11.850   0.820  1.00  0.00      A    C
ATOM    500  HA1 GLY A  36      17.154  12.818   0.425  1.00  0.00      A    H
ATOM    501  HA2 GLY A  36      16.675  11.073   0.882  1.00  0.00      A    H
ATOM    502  C   GLY A  36      18.173  11.967   2.162  1.00  0.00      A    C
ATOM    503  O   GLY A  36      18.089  12.934   2.937  1.00  0.00      A    O
ATOM    504  N   ILE A  37      18.836  10.870   2.523  1.00  0.00      A    N
ATOM    505  HN  ILE A  37      18.955  10.083   1.922  1.00  0.00      A    H
ATOM    506  CA  ILE A  37      19.374  10.722   3.897  1.00  0.00      A    C
ATOM    507  HA  ILE A  37      18.742  11.068   4.702  1.00  0.00      A    H
ATOM    508  CB  ILE A  37      19.609   9.236   4.198  1.00  0.00      A    C
ATOM    509  HB  ILE A  37      19.813   9.235   5.290  1.00  0.00      A    H
ATOM    510  CG2 ILE A  37      18.308   8.424   3.960  1.00  0.00      A    C
ATOM    511 HG21 ILE A  37      17.722   8.728   3.067  1.00  0.00      A    H
ATOM    512 HG22 ILE A  37      18.470   7.327   3.884  1.00  0.00      A    H
ATOM    513 HG23 ILE A  37      17.691   8.636   4.859  1.00  0.00      A    H
ATOM    514  CG1 ILE A  37      20.811   8.580   3.557  1.00  0.00      A    C
ATOM    515 HG11 ILE A  37      20.754   8.726   2.457  1.00  0.00      A    H
ATOM    516 HG12 ILE A  37      21.774   9.087   3.780  1.00  0.00      A    H
ATOM    517  CD  ILE A  37      20.935   7.084   3.578  1.00  0.00      A    C
ATOM    518  HD1 ILE A  37      20.052   6.604   3.103  1.00  0.00      A    H
ATOM    519  HD2 ILE A  37      21.859   6.819   3.022  1.00  0.00      A    H
ATOM    520  HD3 ILE A  37      21.028   6.701   4.617  1.00  0.00      A    H
ATOM    521  C   ILE A  37      20.642  11.531   4.117  1.00  0.00      A    C
ATOM    522  O   ILE A  37      21.079  11.792   5.256  1.00  0.00      A    O
ATOM    523  N   ASN A  38      21.339  12.030   3.062  1.00  0.00      A    N
ATOM    524  HN  ASN A  38      21.146  11.815   2.108  1.00  0.00      A    H
ATOM    525  CA  ASN A  38      22.342  13.048   3.120  1.00  0.00      A    C
ATOM    526  HA  ASN A  38      23.152  12.812   3.793  1.00  0.00      A    H
ATOM    527  CB  ASN A  38      23.057  13.244   1.699  1.00  0.00      A    C
ATOM    528  HB1 ASN A  38      23.269  12.190   1.418  1.00  0.00      A    H
ATOM    529  HB2 ASN A  38      22.411  13.721   0.931  1.00  0.00      A    H
ATOM    530  CG  ASN A  38      24.336  13.958   1.927  1.00  0.00      A    C
ATOM    531  OD1 ASN A  38      25.310  13.259   2.199  1.00  0.00      A    O
ATOM    532  ND2 ASN A  38      24.432  15.266   1.674  1.00  0.00      A    N
ATOM    533 HD21 ASN A  38      25.306  15.753   1.675  1.00  0.00      A    H
ATOM    534 HD22 ASN A  38      23.572  15.731   1.467  1.00  0.00      A    H
ATOM    535  C   ASN A  38      21.834  14.380   3.608  1.00  0.00      A    C
ATOM    536  O   ASN A  38      22.446  15.073   4.358  1.00  0.00      A    O
ATOM    537  N   ALA A  39      20.554  14.637   3.250  1.00  0.00      A    N
ATOM    538  HN  ALA A  39      20.072  14.009   2.644  1.00  0.00      A    H
ATOM    539  CA  ALA A  39      19.849  15.762   3.740  1.00  0.00      A    C
ATOM    540  HA  ALA A  39      20.511  16.615   3.733  1.00  0.00      A    H
ATOM    541  CB  ALA A  39      18.867  16.134   2.622  1.00  0.00      A    C
ATOM    542  HB1 ALA A  39      18.129  16.891   2.965  1.00  0.00      A    H
ATOM    543  HB2 ALA A  39      19.371  16.549   1.724  1.00  0.00      A    H
ATOM    544  HB3 ALA A  39      18.330  15.219   2.292  1.00  0.00      A    H
ATOM    545  C   ALA A  39      19.365  15.547   5.144  1.00  0.00      A    C
ATOM    546  O   ALA A  39      19.289  16.363   6.000  1.00  0.00      A    O
ATOM    547  N   ILE A  40      18.959  14.336   5.562  1.00  0.00      A    N
ATOM    548  HN  ILE A  40      19.227  13.594   4.952  1.00  0.00      A    H
ATOM    549  CA  ILE A  40      18.605  14.015   6.962  1.00  0.00      A    C
ATOM    550  HA  ILE A  40      17.904  14.723   7.379  1.00  0.00      A    H
ATOM    551  CB  ILE A  40      17.868  12.662   7.057  1.00  0.00      A    C
ATOM    552  HB  ILE A  40      18.580  11.870   6.742  1.00  0.00      A    H
ATOM    553  CG2 ILE A  40      17.460  12.280   8.502  1.00  0.00      A    C
ATOM    554 HG21 ILE A  40      16.746  13.025   8.913  1.00  0.00      A    H
ATOM    555 HG22 ILE A  40      16.987  11.275   8.496  1.00  0.00      A    H
ATOM    556 HG23 ILE A  40      18.343  12.205   9.173  1.00  0.00      A    H
ATOM    557  CG1 ILE A  40      16.626  12.612   6.088  1.00  0.00      A    C
ATOM    558 HG11 ILE A  40      15.907  13.355   6.496  1.00  0.00      A    H
ATOM    559 HG12 ILE A  40      16.857  12.885   5.037  1.00  0.00      A    H
ATOM    560  CD  ILE A  40      15.840  11.280   5.951  1.00  0.00      A    C
ATOM    561  HD1 ILE A  40      16.571  10.593   5.473  1.00  0.00      A    H
ATOM    562  HD2 ILE A  40      15.553  10.951   6.972  1.00  0.00      A    H
ATOM    563  HD3 ILE A  40      14.870  11.458   5.439  1.00  0.00      A    H
ATOM    564  C   ILE A  40      19.811  14.053   7.906  1.00  0.00      A    C
ATOM    565  O   ILE A  40      19.752  14.563   9.024  1.00  0.00      A    O
ATOM    566  N   THR A  41      20.984  13.480   7.473  1.00  0.00      A    N
ATOM    567  HN  THR A  41      21.000  13.116   6.545  1.00  0.00      A    H
ATOM    568  CA  THR A  41      22.205  13.366   8.250  1.00  0.00      A    C
ATOM    569  HA  THR A  41      21.908  13.409   9.288  1.00  0.00      A    H
ATOM    570  CB  THR A  41      22.986  12.003   8.092  1.00  0.00      A    C
ATOM    571  HB  THR A  41      23.961  11.873   8.608  1.00  0.00      A    H
ATOM    572  OG1 THR A  41      23.380  11.819   6.748  1.00  0.00      A    O
ATOM    573  HG1 THR A  41      22.534  11.658   6.323  1.00  0.00      A    H
ATOM    574  CG2 THR A  41      22.021  10.758   8.449  1.00  0.00      A    C
ATOM    575 HG21 THR A  41      22.563   9.788   8.446  1.00  0.00      A    H
ATOM    576 HG22 THR A  41      21.575  10.828   9.464  1.00  0.00      A    H
ATOM    577 HG23 THR A  41      21.213  10.839   7.691  1.00  0.00      A    H
ATOM    578  C   THR A  41      23.156  14.491   8.201  1.00  0.00      A    C
ATOM    579  O   THR A  41      23.236  15.284   9.132  1.00  0.00      A    O
ATOM    580  N   THR A  42      23.881  14.629   7.136  1.00  0.00      A    N
ATOM    581  HN  THR A  42      23.845  13.985   6.375  1.00  0.00      A    H
ATOM    582  CA  THR A  42      24.831  15.772   6.909  1.00  0.00      A    C
ATOM    583  HA  THR A  42      25.440  15.912   7.790  1.00  0.00      A    H
ATOM    584  CB  THR A  42      25.668  15.566   5.700  1.00  0.00      A    C
ATOM    585  HB  THR A  42      24.964  15.396   4.857  1.00  0.00      A    H
ATOM    586  OG1 THR A  42      26.489  14.441   5.861  1.00  0.00      A    O
ATOM    587  HG1 THR A  42      26.894  14.287   5.004  1.00  0.00      A    H
ATOM    588  CG2 THR A  42      26.738  16.717   5.380  1.00  0.00      A    C
ATOM    589 HG21 THR A  42      27.544  16.291   4.746  1.00  0.00      A    H
ATOM    590 HG22 THR A  42      26.186  17.500   4.817  1.00  0.00      A    H
ATOM    591 HG23 THR A  42      27.166  17.109   6.327  1.00  0.00      A    H
ATOM    592  C   THR A  42      24.116  17.069   6.800  1.00  0.00      A    C
ATOM    593  O   THR A  42      24.521  18.037   7.425  1.00  0.00      A    O
ATOM    594  N   GLY A  43      22.950  17.167   6.115  1.00  0.00      A    N
ATOM    595  HN  GLY A  43      22.609  16.360   5.639  1.00  0.00      A    H
ATOM    596  CA  GLY A  43      22.102  18.350   6.292  1.00  0.00      A    C
ATOM    597  HA1 GLY A  43      21.044  18.146   6.218  1.00  0.00      A    H
ATOM    598  HA2 GLY A  43      22.330  18.800   7.247  1.00  0.00      A    H
ATOM    599  C   GLY A  43      22.572  19.417   5.348  1.00  0.00      A    C
ATOM    600  O   GLY A  43      22.703  20.636   5.757  1.00  0.00      A    O
ATOM    601  N   ASP A  44      22.839  18.984   4.095  1.00  0.00      A    N
ATOM    602  HN  ASP A  44      22.754  18.006   3.921  1.00  0.00      A    H
ATOM    603  CA  ASP A  44      23.101  19.787   2.990  1.00  0.00      A    C
ATOM    604  HA  ASP A  44      22.584  20.735   2.985  1.00  0.00      A    H
ATOM    605  CB  ASP A  44      24.628  19.964   2.761  1.00  0.00      A    C
ATOM    606  HB1 ASP A  44      24.876  20.482   3.712  1.00  0.00      A    H
ATOM    607  HB2 ASP A  44      25.151  18.985   2.817  1.00  0.00      A    H
ATOM    608  CG  ASP A  44      25.127  20.917   1.687  1.00  0.00      A    C
ATOM    609  OD1 ASP A  44      24.599  22.045   1.545  1.00  0.00      A    O
ATOM    610  OD2 ASP A  44      26.028  20.434   0.953  1.00  0.00      A    O
ATOM    611  C   ASP A  44      22.557  19.025   1.759  1.00  0.00      A    C
ATOM    612  O   ASP A  44      22.555  17.789   1.776  1.00  0.00      A    O
ATOM    613  N   LEU A  45      21.975  19.740   0.726  1.00  0.00      A    N
ATOM    614  HN  LEU A  45      21.813  20.720   0.817  1.00  0.00      A    H
ATOM    615  CA  LEU A  45      21.358  19.124  -0.444  1.00  0.00      A    C
ATOM    616  HA  LEU A  45      20.629  18.367  -0.194  1.00  0.00      A    H
ATOM    617  CB  LEU A  45      20.438  20.089  -1.363  1.00  0.00      A    C
ATOM    618  HB1 LEU A  45      20.997  21.038  -1.507  1.00  0.00      A    H
ATOM    619  HB2 LEU A  45      20.159  19.611  -2.326  1.00  0.00      A    H
ATOM    620  CG  LEU A  45      19.219  20.509  -0.568  1.00  0.00      A    C
ATOM    621  HG  LEU A  45      19.595  20.513   0.478  1.00  0.00      A    H
ATOM    622  CD1 LEU A  45      18.864  21.908  -0.969  1.00  0.00      A    C
ATOM    623 HD11 LEU A  45      18.742  21.818  -2.069  1.00  0.00      A    H
ATOM    624 HD12 LEU A  45      17.851  22.084  -0.548  1.00  0.00      A    H
ATOM    625 HD13 LEU A  45      19.532  22.680  -0.531  1.00  0.00      A    H
ATOM    626  CD2 LEU A  45      17.993  19.563  -0.730  1.00  0.00      A    C
ATOM    627 HD21 LEU A  45      18.098  18.609  -0.170  1.00  0.00      A    H
ATOM    628 HD22 LEU A  45      17.170  20.065  -0.178  1.00  0.00      A    H
ATOM    629 HD23 LEU A  45      17.758  19.593  -1.815  1.00  0.00      A    H
ATOM    630  C   LEU A  45      22.418  18.499  -1.292  1.00  0.00      A    C
ATOM    631  O   LEU A  45      23.504  19.071  -1.484  1.00  0.00      A    O
ATOM    632  N   VAL A  46      22.233  17.284  -1.859  1.00  0.00      A    N
ATOM    633  HN  VAL A  46      21.380  16.776  -1.777  1.00  0.00      A    H
ATOM    634  CA  VAL A  46      23.167  16.714  -2.856  1.00  0.00      A    C
ATOM    635  HA  VAL A  46      23.718  17.556  -3.248  1.00  0.00      A    H
ATOM    636  CB  VAL A  46      24.265  15.871  -2.172  1.00  0.00      A    C
ATOM    637  HB  VAL A  46      24.656  16.393  -1.272  1.00  0.00      A    H
ATOM    638  CG1 VAL A  46      23.650  14.544  -1.699  1.00  0.00      A    C
ATOM    639 HG11 VAL A  46      23.463  13.940  -2.612  1.00  0.00      A    H
ATOM    640 HG12 VAL A  46      24.337  14.091  -0.953  1.00  0.00      A    H
ATOM    641 HG13 VAL A  46      22.632  14.593  -1.256  1.00  0.00      A    H
ATOM    642  CG2 VAL A  46      25.516  15.602  -3.104  1.00  0.00      A    C
ATOM    643 HG21 VAL A  46      26.358  15.333  -2.431  1.00  0.00      A    H
ATOM    644 HG22 VAL A  46      25.227  14.818  -3.837  1.00  0.00      A    H
ATOM    645 HG23 VAL A  46      25.815  16.538  -3.622  1.00  0.00      A    H
ATOM    646  C   VAL A  46      22.385  15.979  -3.957  1.00  0.00      A    C
ATOM    647  O   VAL A  46      21.230  15.590  -3.698  1.00  0.00      A    O
ATOM    648  N   SER A  47      23.021  15.797  -5.123  1.00  0.00      A    N
ATOM    649  HN  SER A  47      23.948  16.161  -5.161  1.00  0.00      A    H
ATOM    650  CA  SER A  47      22.692  15.175  -6.379  1.00  0.00      A    C
ATOM    651  HA  SER A  47      21.681  14.796  -6.407  1.00  0.00      A    H
ATOM    652  CB  SER A  47      22.608  16.158  -7.642  1.00  0.00      A    C
ATOM    653  HB1 SER A  47      21.993  17.044  -7.374  1.00  0.00      A    H
ATOM    654  HB2 SER A  47      23.614  16.497  -7.969  1.00  0.00      A    H
ATOM    655  OG  SER A  47      21.873  15.615  -8.757  1.00  0.00      A    O
ATOM    656  HG1 SER A  47      21.587  16.277  -9.391  1.00  0.00      A    H
ATOM    657  C   SER A  47      23.817  14.189  -6.650  1.00  0.00      A    C
ATOM    658  O   SER A  47      24.898  14.627  -6.981  1.00  0.00      A    O
ATOM    659  N   LEU A  48      23.544  12.854  -6.519  1.00  0.00      A    N
ATOM    660  HN  LEU A  48      22.588  12.576  -6.466  1.00  0.00      A    H
ATOM    661  CA  LEU A  48      24.486  11.833  -6.757  1.00  0.00      A    C
ATOM    662  HA  LEU A  48      25.439  12.341  -6.750  1.00  0.00      A    H
ATOM    663  CB  LEU A  48      24.530  10.778  -5.607  1.00  0.00      A    C
ATOM    664  HB1 LEU A  48      23.693  10.049  -5.647  1.00  0.00      A    H
ATOM    665  HB2 LEU A  48      25.487  10.234  -5.756  1.00  0.00      A    H
ATOM    666  CG  LEU A  48      24.550  11.436  -4.233  1.00  0.00      A    C
ATOM    667  HG  LEU A  48      23.837  12.285  -4.156  1.00  0.00      A    H
ATOM    668  CD1 LEU A  48      24.050  10.600  -3.031  1.00  0.00      A    C
ATOM    669 HD11 LEU A  48      24.084  11.115  -2.047  1.00  0.00      A    H
ATOM    670 HD12 LEU A  48      22.995  10.253  -3.071  1.00  0.00      A    H
ATOM    671 HD13 LEU A  48      24.711   9.739  -2.797  1.00  0.00      A    H
ATOM    672  CD2 LEU A  48      25.987  11.991  -3.961  1.00  0.00      A    C
ATOM    673 HD21 LEU A  48      26.208  12.308  -2.920  1.00  0.00      A    H
ATOM    674 HD22 LEU A  48      26.675  11.185  -4.296  1.00  0.00      A    H
ATOM    675 HD23 LEU A  48      26.022  12.935  -4.546  1.00  0.00      A    H
ATOM    676  C   LEU A  48      24.308  11.300  -8.134  1.00  0.00      A    C
ATOM    677  O   LEU A  48      23.383  11.721  -8.877  1.00  0.00      A    O
ATOM    678  N   SER A  49      25.340  10.554  -8.519  1.00  0.00      A    N
ATOM    679  HN  SER A  49      26.105  10.486  -7.883  1.00  0.00      A    H
ATOM    680  CA  SER A  49      25.549   9.970  -9.788  1.00  0.00      A    C
ATOM    681  HA  SER A  49      25.140  10.694 -10.478  1.00  0.00      A    H
ATOM    682  CB  SER A  49      27.068   9.914 -10.035  1.00  0.00      A    C
ATOM    683  HB1 SER A  49      27.552  10.850  -9.683  1.00  0.00      A    H
ATOM    684  HB2 SER A  49      27.527   9.106  -9.425  1.00  0.00      A    H
ATOM    685  OG  SER A  49      27.393   9.535 -11.368  1.00  0.00      A    O
ATOM    686  HG1 SER A  49      27.637  10.295 -11.902  1.00  0.00      A    H
ATOM    687  C   SER A  49      24.858   8.662 -10.081  1.00  0.00      A    C
ATOM    688  O   SER A  49      24.981   7.681  -9.328  1.00  0.00      A    O
ATOM    689  N   GLU A  50      24.088   8.629 -11.265  1.00  0.00      A    N
ATOM    690  HN  GLU A  50      23.970   9.458 -11.807  1.00  0.00      A    H
ATOM    691  CA  GLU A  50      23.610   7.355 -11.842  1.00  0.00      A    C
ATOM    692  HA  GLU A  50      23.500   6.593 -11.084  1.00  0.00      A    H
ATOM    693  CB  GLU A  50      22.257   7.677 -12.620  1.00  0.00      A    C
ATOM    694  HB1 GLU A  50      22.342   8.299 -13.537  1.00  0.00      A    H
ATOM    695  HB2 GLU A  50      22.066   6.653 -13.004  1.00  0.00      A    H
ATOM    696  CG  GLU A  50      20.990   7.946 -11.717  1.00  0.00      A    C
ATOM    697  HG1 GLU A  50      20.065   7.772 -12.306  1.00  0.00      A    H
ATOM    698  HG2 GLU A  50      21.011   7.367 -10.769  1.00  0.00      A    H
ATOM    699  CD  GLU A  50      20.951   9.412 -11.285  1.00  0.00      A    C
ATOM    700  OE1 GLU A  50      21.052  10.334 -12.103  1.00  0.00      A    O
ATOM    701  OE2 GLU A  50      20.681   9.660 -10.106  1.00  0.00      A    O
ATOM    702  C   GLU A  50      24.699   6.818 -12.758  1.00  0.00      A    C
ATOM    703  O   GLU A  50      24.814   5.565 -12.908  1.00  0.00      A    O
ATOM    704  N   GLN A  51      25.621   7.675 -13.332  1.00  0.00      A    N
ATOM    705  HN  GLN A  51      25.614   8.616 -13.002  1.00  0.00      A    H
ATOM    706  CA  GLN A  51      26.597   7.267 -14.330  1.00  0.00      A    C
ATOM    707  HA  GLN A  51      26.106   6.629 -15.050  1.00  0.00      A    H
ATOM    708  CB  GLN A  51      27.354   8.485 -14.916  1.00  0.00      A    C
ATOM    709  HB1 GLN A  51      26.641   9.304 -15.151  1.00  0.00      A    H
ATOM    710  HB2 GLN A  51      28.090   8.880 -14.183  1.00  0.00      A    H
ATOM    711  CG  GLN A  51      28.272   8.227 -16.126  1.00  0.00      A    C
ATOM    712  HG1 GLN A  51      28.645   9.218 -16.461  1.00  0.00      A    H
ATOM    713  HG2 GLN A  51      29.077   7.559 -15.752  1.00  0.00      A    H
ATOM    714  CD  GLN A  51      27.503   7.639 -17.258  1.00  0.00      A    C
ATOM    715  OE1 GLN A  51      26.512   8.243 -17.734  1.00  0.00      A    O
ATOM    716  NE2 GLN A  51      27.802   6.358 -17.698  1.00  0.00      A    N
ATOM    717 HE21 GLN A  51      27.251   5.925 -18.412  1.00  0.00      A    H
ATOM    718 HE22 GLN A  51      28.728   6.027 -17.519  1.00  0.00      A    H
ATOM    719  C   GLN A  51      27.685   6.405 -13.768  1.00  0.00      A    C
ATOM    720  O   GLN A  51      28.164   5.465 -14.390  1.00  0.00      A    O
ATOM    721  N   GLU A  52      28.073   6.698 -12.502  1.00  0.00      A    N
ATOM    722  HN  GLU A  52      27.683   7.508 -12.072  1.00  0.00      A    H
ATOM    723  CA  GLU A  52      29.090   5.880 -11.793  1.00  0.00      A    C
ATOM    724  HA  GLU A  52      29.990   6.013 -12.375  1.00  0.00      A    H
ATOM    725  CB  GLU A  52      29.450   6.480 -10.423  1.00  0.00      A    C
ATOM    726  HB1 GLU A  52      29.621   7.569 -10.560  1.00  0.00      A    H
ATOM    727  HB2 GLU A  52      28.582   6.371  -9.738  1.00  0.00      A    H
ATOM    728  CG  GLU A  52      30.664   5.914  -9.670  1.00  0.00      A    C
ATOM    729  HG1 GLU A  52      30.379   4.927  -9.248  1.00  0.00      A    H
ATOM    730  HG2 GLU A  52      31.587   5.800 -10.279  1.00  0.00      A    H
ATOM    731  CD  GLU A  52      31.105   6.681  -8.438  1.00  0.00      A    C
ATOM    732  OE1 GLU A  52      30.243   6.814  -7.542  1.00  0.00      A    O
ATOM    733  OE2 GLU A  52      32.248   7.108  -8.374  1.00  0.00      A    O
ATOM    734  C   GLU A  52      28.781   4.427 -11.693  1.00  0.00      A    C
ATOM    735  O   GLU A  52      29.509   3.550 -12.032  1.00  0.00      A    O
ATOM    736  N   LEU A  53      27.569   4.022 -11.272  1.00  0.00      A    N
ATOM    737  HN  LEU A  53      27.005   4.759 -10.906  1.00  0.00      A    H
ATOM    738  CA  LEU A  53      27.091   2.649 -11.165  1.00  0.00      A    C
ATOM    739  HA  LEU A  53      27.767   2.038 -10.584  1.00  0.00      A    H
ATOM    740  CB  LEU A  53      25.644   2.726 -10.491  1.00  0.00      A    C
ATOM    741  HB1 LEU A  53      24.969   3.096 -11.292  1.00  0.00      A    H
ATOM    742  HB2 LEU A  53      25.303   1.753 -10.078  1.00  0.00      A    H
ATOM    743  CG  LEU A  53      25.531   3.631  -9.251  1.00  0.00      A    C
ATOM    744  HG  LEU A  53      25.864   4.675  -9.431  1.00  0.00      A    H
ATOM    745  CD1 LEU A  53      24.023   3.674  -8.899  1.00  0.00      A    C
ATOM    746 HD11 LEU A  53      23.646   2.630  -8.947  1.00  0.00      A    H
ATOM    747 HD12 LEU A  53      23.996   4.132  -7.887  1.00  0.00      A    H
ATOM    748 HD13 LEU A  53      23.377   4.275  -9.574  1.00  0.00      A    H
ATOM    749  CD2 LEU A  53      26.317   2.929  -8.183  1.00  0.00      A    C
ATOM    750 HD21 LEU A  53      25.966   3.275  -7.187  1.00  0.00      A    H
ATOM    751 HD22 LEU A  53      26.266   1.822  -8.265  1.00  0.00      A    H
ATOM    752 HD23 LEU A  53      27.397   3.099  -8.376  1.00  0.00      A    H
ATOM    753  C   LEU A  53      26.975   1.966 -12.550  1.00  0.00      A    C
ATOM    754  O   LEU A  53      27.044   0.773 -12.636  1.00  0.00      A    O
ATOM    755  N   VAL A  54      26.851   2.737 -13.650  1.00  0.00      A    N
ATOM    756  HN  VAL A  54      26.775   3.725 -13.540  1.00  0.00      A    H
ATOM    757  CA  VAL A  54      26.796   2.319 -15.128  1.00  0.00      A    C
ATOM    758  HA  VAL A  54      26.301   1.359 -15.117  1.00  0.00      A    H
ATOM    759  CB  VAL A  54      25.968   3.268 -16.082  1.00  0.00      A    C
ATOM    760  HB  VAL A  54      26.297   4.312 -15.892  1.00  0.00      A    H
ATOM    761  CG1 VAL A  54      26.182   2.878 -17.589  1.00  0.00      A    C
ATOM    762 HG11 VAL A  54      25.347   3.389 -18.114  1.00  0.00      A    H
ATOM    763 HG12 VAL A  54      27.221   3.054 -17.941  1.00  0.00      A    H
ATOM    764 HG13 VAL A  54      26.045   1.775 -17.613  1.00  0.00      A    H
ATOM    765  CG2 VAL A  54      24.400   3.191 -15.806  1.00  0.00      A    C
ATOM    766 HG21 VAL A  54      23.743   3.726 -16.524  1.00  0.00      A    H
ATOM    767 HG22 VAL A  54      24.038   2.164 -15.585  1.00  0.00      A    H
ATOM    768 HG23 VAL A  54      24.278   3.748 -14.852  1.00  0.00      A    H
ATOM    769  C   VAL A  54      28.138   2.090 -15.712  1.00  0.00      A    C
ATOM    770  O   VAL A  54      28.331   1.120 -16.483  1.00  0.00      A    O
ATOM    771  N   SER A  55      29.085   3.006 -15.467  1.00  0.00      A    N
ATOM    772  HN  SER A  55      28.806   3.761 -14.877  1.00  0.00      A    H
ATOM    773  CA  SER A  55      30.549   2.924 -15.905  1.00  0.00      A    C
ATOM    774  HA  SER A  55      30.658   2.475 -16.881  1.00  0.00      A    H
ATOM    775  CB  SER A  55      31.296   4.265 -15.924  1.00  0.00      A    C
ATOM    776  HB1 SER A  55      31.336   4.745 -14.923  1.00  0.00      A    H
ATOM    777  HB2 SER A  55      32.361   4.122 -16.209  1.00  0.00      A    H
ATOM    778  OG  SER A  55      30.706   5.239 -16.777  1.00  0.00      A    O
ATOM    779  HG1 SER A  55      30.972   6.064 -16.365  1.00  0.00      A    H
ATOM    780  C   SER A  55      31.381   2.073 -15.047  1.00  0.00      A    C
ATOM    781  O   SER A  55      32.194   1.269 -15.504  1.00  0.00      A    O
ATOM    782  N   CYS A  56      31.234   2.228 -13.793  1.00  0.00      A    N
ATOM    783  HN  CYS A  56      30.503   2.818 -13.458  1.00  0.00      A    H
ATOM    784  CA  CYS A  56      32.404   1.889 -12.937  1.00  0.00      A    C
ATOM    785  HA  CYS A  56      33.272   1.727 -13.558  1.00  0.00      A    H
ATOM    786  CB  CYS A  56      32.605   2.963 -11.773  1.00  0.00      A    C
ATOM    787  HB1 CYS A  56      31.672   2.923 -11.171  1.00  0.00      A    H
ATOM    788  HB2 CYS A  56      33.358   2.659 -11.014  1.00  0.00      A    H
ATOM    789  SG  CYS A  56      32.960   4.714 -12.324  1.00  0.00      A    S
ATOM    790  C   CYS A  56      32.184   0.520 -12.290  1.00  0.00      A    C
ATOM    791  O   CYS A  56      33.110  -0.154 -11.865  1.00  0.00      A    O
ATOM    792  N   ASP A  57      30.946   0.102 -12.136  1.00  0.00      A    N
ATOM    793  HN  ASP A  57      30.125   0.517 -12.521  1.00  0.00      A    H
ATOM    794  CA  ASP A  57      30.665  -1.285 -11.611  1.00  0.00      A    C
ATOM    795  HA  ASP A  57      31.416  -1.403 -10.844  1.00  0.00      A    H
ATOM    796  CB  ASP A  57      29.244  -1.390 -11.035  1.00  0.00      A    C
ATOM    797  HB1 ASP A  57      29.259  -0.691 -10.172  1.00  0.00      A    H
ATOM    798  HB2 ASP A  57      28.527  -1.004 -11.791  1.00  0.00      A    H
ATOM    799  CG  ASP A  57      28.912  -2.726 -10.616  1.00  0.00      A    C
ATOM    800  OD1 ASP A  57      29.710  -3.369  -9.880  1.00  0.00      A    O
ATOM    801  OD2 ASP A  57      28.004  -3.292 -11.224  1.00  0.00      A    O
ATOM    802  C   ASP A  57      30.768  -2.294 -12.803  1.00  0.00      A    C
ATOM    803  O   ASP A  57      30.407  -1.957 -13.921  1.00  0.00      A    O
ATOM    804  N   SER A  58      31.294  -3.481 -12.533  1.00  0.00      A    N
ATOM    805  HN  SER A  58      31.650  -3.640 -11.615  1.00  0.00      A    H
ATOM    806  CA  SER A  58      31.409  -4.511 -13.539  1.00  0.00      A    C
ATOM    807  HA  SER A  58      31.012  -4.235 -14.505  1.00  0.00      A    H
ATOM    808  CB  SER A  58      32.849  -4.894 -13.849  1.00  0.00      A    C
ATOM    809  HB1 SER A  58      33.021  -5.710 -14.583  1.00  0.00      A    H
ATOM    810  HB2 SER A  58      33.316  -4.006 -14.325  1.00  0.00      A    H
ATOM    811  OG  SER A  58      33.551  -5.094 -12.584  1.00  0.00      A    O
ATOM    812  HG1 SER A  58      34.175  -4.365 -12.537  1.00  0.00      A    H
ATOM    813  C   SER A  58      30.598  -5.644 -13.158  1.00  0.00      A    C
ATOM    814  O   SER A  58      30.471  -6.602 -13.890  1.00  0.00      A    O
ATOM    815  N   THR A  59      29.779  -5.566 -12.047  1.00  0.00      A    N
ATOM    816  HN  THR A  59      29.777  -4.764 -11.456  1.00  0.00      A    H
ATOM    817  CA  THR A  59      28.815  -6.591 -11.685  1.00  0.00      A    C
ATOM    818  HA  THR A  59      29.207  -7.571 -11.913  1.00  0.00      A    H
ATOM    819  CB  THR A  59      28.433  -6.570 -10.266  1.00  0.00      A    C
ATOM    820  HB  THR A  59      27.904  -5.660  -9.911  1.00  0.00      A    H
ATOM    821  OG1 THR A  59      29.606  -6.538  -9.466  1.00  0.00      A    O
ATOM    822  HG1 THR A  59      29.810  -5.605  -9.376  1.00  0.00      A    H
ATOM    823  CG2 THR A  59      27.656  -7.838  -9.894  1.00  0.00      A    C
ATOM    824 HG21 THR A  59      28.297  -8.697 -10.186  1.00  0.00      A    H
ATOM    825 HG22 THR A  59      27.347  -7.896  -8.829  1.00  0.00      A    H
ATOM    826 HG23 THR A  59      26.710  -7.978 -10.459  1.00  0.00      A    H
ATOM    827  C   THR A  59      27.584  -6.532 -12.515  1.00  0.00      A    C
ATOM    828  O   THR A  59      27.135  -7.403 -13.262  1.00  0.00      A    O
ATOM    829  N   ASN A  60      26.902  -5.391 -12.496  1.00  0.00      A    N
ATOM    830  HN  ASN A  60      27.264  -4.676 -11.903  1.00  0.00      A    H
ATOM    831  CA  ASN A  60      25.640  -5.224 -13.212  1.00  0.00      A    C
ATOM    832  HA  ASN A  60      25.014  -6.046 -12.897  1.00  0.00      A    H
ATOM    833  CB  ASN A  60      24.982  -3.861 -12.788  1.00  0.00      A    C
ATOM    834  HB1 ASN A  60      25.732  -3.043 -12.842  1.00  0.00      A    H
ATOM    835  HB2 ASN A  60      24.081  -3.776 -13.432  1.00  0.00      A    H
ATOM    836  CG  ASN A  60      24.521  -4.021 -11.295  1.00  0.00      A    C
ATOM    837  OD1 ASN A  60      23.502  -4.705 -11.069  1.00  0.00      A    O
ATOM    838  ND2 ASN A  60      25.213  -3.553 -10.314  1.00  0.00      A    N
ATOM    839 HD21 ASN A  60      24.849  -3.732  -9.400  1.00  0.00      A    H
ATOM    840 HD22 ASN A  60      26.162  -3.403 -10.592  1.00  0.00      A    H
ATOM    841  C   ASN A  60      25.776  -5.212 -14.769  1.00  0.00      A    C
ATOM    842  O   ASN A  60      26.843  -5.277 -15.352  1.00  0.00      A    O
ATOM    843  N   TYR A  61      24.597  -5.126 -15.477  1.00  0.00      A    N
ATOM    844  HN  TYR A  61      23.768  -5.108 -14.923  1.00  0.00      A    H
ATOM    845  CA  TYR A  61      24.479  -4.839 -16.925  1.00  0.00      A    C
ATOM    846  HA  TYR A  61      25.231  -5.459 -17.391  1.00  0.00      A    H
ATOM    847  CB  TYR A  61      23.053  -5.097 -17.485  1.00  0.00      A    C
ATOM    848  HB1 TYR A  61      22.242  -4.438 -17.110  1.00  0.00      A    H
ATOM    849  HB2 TYR A  61      23.058  -5.122 -18.596  1.00  0.00      A    H
ATOM    850  CG  TYR A  61      22.498  -6.464 -17.073  1.00  0.00      A    C
ATOM    851  CD1 TYR A  61      21.917  -6.748 -15.802  1.00  0.00      A    C
ATOM    852  HD1 TYR A  61      21.831  -5.955 -15.073  1.00  0.00      A    H
ATOM    853  CE1 TYR A  61      21.640  -8.133 -15.461  1.00  0.00      A    C
ATOM    854  HE1 TYR A  61      21.314  -8.460 -14.485  1.00  0.00      A    H
ATOM    855  CZ  TYR A  61      21.844  -9.093 -16.406  1.00  0.00      A    C
ATOM    856  OH  TYR A  61      21.493 -10.379 -16.003  1.00  0.00      A    O
ATOM    857  HH  TYR A  61      22.086 -11.015 -16.410  1.00  0.00      A    H
ATOM    858  CD2 TYR A  61      22.724  -7.517 -17.974  1.00  0.00      A    C
ATOM    859  HD2 TYR A  61      23.251  -7.264 -18.882  1.00  0.00      A    H
ATOM    860  CE2 TYR A  61      22.369  -8.856 -17.653  1.00  0.00      A    C
ATOM    861  HE2 TYR A  61      22.412  -9.727 -18.291  1.00  0.00      A    H
ATOM    862  C   TYR A  61      24.893  -3.380 -17.086  1.00  0.00      A    C
ATOM    863  O   TYR A  61      25.892  -3.224 -17.828  1.00  0.00      A    O
ATOM    864  N   GLY A  62      24.160  -2.378 -16.544  1.00  0.00      A    N
ATOM    865  HN  GLY A  62      23.320  -2.636 -16.075  1.00  0.00      A    H
ATOM    866  CA  GLY A  62      24.450  -1.004 -16.474  1.00  0.00      A    C
ATOM    867  HA1 GLY A  62      24.594  -0.839 -15.417  1.00  0.00      A    H
ATOM    868  HA2 GLY A  62      25.285  -0.777 -17.121  1.00  0.00      A    H
ATOM    869  C   GLY A  62      23.204  -0.168 -16.919  1.00  0.00      A    C
ATOM    870  O   GLY A  62      22.473   0.417 -16.076  1.00  0.00      A    O
ATOM    871  N   CYS A  63      23.003  -0.062 -18.221  1.00  0.00      A    N
ATOM    872  HN  CYS A  63      23.532  -0.675 -18.802  1.00  0.00      A    H
ATOM    873  CA  CYS A  63      22.051   0.876 -18.748  1.00  0.00      A    C
ATOM    874  HA  CYS A  63      21.790   1.572 -17.965  1.00  0.00      A    H
ATOM    875  CB  CYS A  63      22.578   1.613 -20.076  1.00  0.00      A    C
ATOM    876  HB1 CYS A  63      23.668   1.775 -19.931  1.00  0.00      A    H
ATOM    877  HB2 CYS A  63      22.563   0.943 -20.962  1.00  0.00      A    H
ATOM    878  SG  CYS A  63      21.786   3.240 -20.506  1.00  0.00      A    S
ATOM    879  C   CYS A  63      20.790   0.082 -19.146  1.00  0.00      A    C
ATOM    880  O   CYS A  63      19.674   0.535 -18.873  1.00  0.00      A    O
ATOM    881  N   GLU A  64      21.031  -1.130 -19.486  1.00  0.00      A    N
ATOM    882  HN  GLU A  64      21.947  -1.455 -19.707  1.00  0.00      A    H
ATOM    883  CA  GLU A  64      20.109  -2.158 -19.612  1.00  0.00      A    C
ATOM    884  HA  GLU A  64      19.420  -1.735 -20.328  1.00  0.00      A    H
ATOM    885  CB  GLU A  64      20.781  -3.327 -20.225  1.00  0.00      A    C
ATOM    886  HB1 GLU A  64      21.605  -3.532 -19.509  1.00  0.00      A    H
ATOM    887  HB2 GLU A  64      20.058  -4.170 -20.178  1.00  0.00      A    H
ATOM    888  CG  GLU A  64      21.300  -3.170 -21.641  1.00  0.00      A    C
ATOM    889  HG1 GLU A  64      20.468  -3.437 -22.327  1.00  0.00      A    H
ATOM    890  HG2 GLU A  64      21.588  -2.169 -22.027  1.00  0.00      A    H
ATOM    891  CD  GLU A  64      22.459  -4.149 -21.954  1.00  0.00      A    C
ATOM    892  OE1 GLU A  64      22.166  -5.396 -22.108  1.00  0.00      A    O
ATOM    893  OE2 GLU A  64      23.600  -3.740 -22.052  1.00  0.00      A    O
ATOM    894  C   GLU A  64      19.328  -2.486 -18.385  1.00  0.00      A    C
ATOM    895  O   GLU A  64      18.110  -2.657 -18.389  1.00  0.00      A    O
ATOM    896  N   GLY A  65      20.170  -2.508 -17.291  1.00  0.00      A    N
ATOM    897  HN  GLY A  65      21.148  -2.315 -17.273  1.00  0.00      A    H
ATOM    898  CA  GLY A  65      19.498  -2.965 -16.083  1.00  0.00      A    C
ATOM    899  HA1 GLY A  65      18.869  -2.150 -15.757  1.00  0.00      A    H
ATOM    900  HA2 GLY A  65      19.085  -3.952 -16.233  1.00  0.00      A    H
ATOM    901  C   GLY A  65      20.465  -3.025 -14.965  1.00  0.00      A    C
ATOM    902  O   GLY A  65      21.639  -2.786 -15.160  1.00  0.00      A    O
ATOM    903  N   GLY A  66      20.024  -3.459 -13.776  1.00  0.00      A    N
ATOM    904  HN  GLY A  66      19.093  -3.772 -13.607  1.00  0.00      A    H
ATOM    905  CA  GLY A  66      20.954  -3.694 -12.701  1.00  0.00      A    C
ATOM    906  HA1 GLY A  66      21.395  -4.656 -12.914  1.00  0.00      A    H
ATOM    907  HA2 GLY A  66      21.646  -2.898 -12.468  1.00  0.00      A    H
ATOM    908  C   GLY A  66      20.147  -4.013 -11.437  1.00  0.00      A    C
ATOM    909  O   GLY A  66      18.913  -4.053 -11.515  1.00  0.00      A    O
ATOM    910  N   TYR A  67      20.805  -4.210 -10.254  1.00  0.00      A    N
ATOM    911  HN  TYR A  67      21.797  -4.109 -10.268  1.00  0.00      A    H
ATOM    912  CA  TYR A  67      20.191  -4.806  -9.101  1.00  0.00      A    C
ATOM    913  HA  TYR A  67      19.123  -4.668  -9.190  1.00  0.00      A    H
ATOM    914  CB  TYR A  67      20.648  -6.284  -8.949  1.00  0.00      A    C
ATOM    915  HB1 TYR A  67      20.675  -6.801  -9.932  1.00  0.00      A    H
ATOM    916  HB2 TYR A  67      21.677  -6.382  -8.542  1.00  0.00      A    H
ATOM    917  CG  TYR A  67      19.741  -7.162  -8.115  1.00  0.00      A    C
ATOM    918  CD1 TYR A  67      18.336  -7.290  -8.487  1.00  0.00      A    C
ATOM    919  HD1 TYR A  67      17.875  -6.734  -9.290  1.00  0.00      A    H
ATOM    920  CE1 TYR A  67      17.549  -8.267  -7.729  1.00  0.00      A    C
ATOM    921  HE1 TYR A  67      16.497  -8.360  -7.956  1.00  0.00      A    H
ATOM    922  CZ  TYR A  67      18.153  -9.081  -6.775  1.00  0.00      A    C
ATOM    923  OH  TYR A  67      17.520 -10.256  -6.205  1.00  0.00      A    O
ATOM    924  HH  TYR A  67      18.104 -10.611  -5.531  1.00  0.00      A    H
ATOM    925  CD2 TYR A  67      20.247  -7.882  -7.018  1.00  0.00      A    C
ATOM    926  HD2 TYR A  67      21.309  -7.874  -6.823  1.00  0.00      A    H
ATOM    927  CE2 TYR A  67      19.459  -8.753  -6.285  1.00  0.00      A    C
ATOM    928  HE2 TYR A  67      19.922  -9.304  -5.481  1.00  0.00      A    H
ATOM    929  C   TYR A  67      20.717  -3.978  -7.957  1.00  0.00      A    C
ATOM    930  O   TYR A  67      21.818  -3.371  -7.985  1.00  0.00      A    O
ATOM    931  N   MET A  68      19.916  -3.771  -6.919  1.00  0.00      A    N
ATOM    932  HN  MET A  68      19.123  -4.344  -6.725  1.00  0.00      A    H
ATOM    933  CA  MET A  68      20.177  -2.821  -5.866  1.00  0.00      A    C
ATOM    934  HA  MET A  68      20.565  -1.932  -6.342  1.00  0.00      A    H
ATOM    935  CB  MET A  68      18.809  -2.668  -5.127  1.00  0.00      A    C
ATOM    936  HB1 MET A  68      18.582  -3.635  -4.627  1.00  0.00      A    H
ATOM    937  HB2 MET A  68      18.893  -1.892  -4.337  1.00  0.00      A    H
ATOM    938  CG  MET A  68      17.662  -2.174  -6.007  1.00  0.00      A    C
ATOM    939  HG1 MET A  68      17.281  -3.088  -6.510  1.00  0.00      A    H
ATOM    940  HG2 MET A  68      16.803  -1.828  -5.393  1.00  0.00      A    H
ATOM    941  SD  MET A  68      18.129  -0.775  -7.198  1.00  0.00      A    S
ATOM    942  CE  MET A  68      18.072   0.448  -5.859  1.00  0.00      A    C
ATOM    943  HE1 MET A  68      17.389   0.146  -5.037  1.00  0.00      A    H
ATOM    944  HE2 MET A  68      19.030   0.686  -5.349  1.00  0.00      A    H
ATOM    945  HE3 MET A  68      17.786   1.449  -6.245  1.00  0.00      A    H
ATOM    946  C   MET A  68      21.261  -3.283  -4.875  1.00  0.00      A    C
ATOM    947  O   MET A  68      22.195  -2.526  -4.480  1.00  0.00      A    O
ATOM    948  N   ASP A  69      21.190  -4.529  -4.413  1.00  0.00      A    N
ATOM    949  HN  ASP A  69      20.471  -5.133  -4.749  1.00  0.00      A    H
ATOM    950  CA  ASP A  69      22.164  -5.203  -3.554  1.00  0.00      A    C
ATOM    951  HA  ASP A  69      21.990  -4.748  -2.590  1.00  0.00      A    H
ATOM    952  CB  ASP A  69      21.903  -6.756  -3.596  1.00  0.00      A    C
ATOM    953  HB1 ASP A  69      21.857  -7.199  -4.614  1.00  0.00      A    H
ATOM    954  HB2 ASP A  69      22.691  -7.324  -3.058  1.00  0.00      A    H
ATOM    955  CG  ASP A  69      20.640  -7.041  -2.891  1.00  0.00      A    C
ATOM    956  OD1 ASP A  69      20.606  -7.305  -1.664  1.00  0.00      A    O
ATOM    957  OD2 ASP A  69      19.579  -7.135  -3.603  1.00  0.00      A    O
ATOM    958  C   ASP A  69      23.588  -4.958  -3.928  1.00  0.00      A    C
ATOM    959  O   ASP A  69      24.546  -4.606  -3.213  1.00  0.00      A    O
ATOM    960  N   TYR A  70      23.776  -5.220  -5.264  1.00  0.00      A    N
ATOM    961  HN  TYR A  70      23.046  -5.673  -5.769  1.00  0.00      A    H
ATOM    962  CA  TYR A  70      25.043  -4.965  -5.860  1.00  0.00      A    C
ATOM    963  HA  TYR A  70      25.797  -5.275  -5.152  1.00  0.00      A    H
ATOM    964  CB  TYR A  70      25.119  -5.599  -7.340  1.00  0.00      A    C
ATOM    965  HB1 TYR A  70      24.510  -5.006  -8.055  1.00  0.00      A    H
ATOM    966  HB2 TYR A  70      26.189  -5.527  -7.631  1.00  0.00      A    H
ATOM    967  CG  TYR A  70      24.772  -7.072  -7.359  1.00  0.00      A    C
ATOM    968  CD1 TYR A  70      24.372  -7.556  -8.631  1.00  0.00      A    C
ATOM    969  HD1 TYR A  70      24.303  -6.927  -9.506  1.00  0.00      A    H
ATOM    970  CE1 TYR A  70      24.024  -8.921  -8.714  1.00  0.00      A    C
ATOM    971  HE1 TYR A  70      23.758  -9.377  -9.657  1.00  0.00      A    H
ATOM    972  CZ  TYR A  70      24.111  -9.800  -7.631  1.00  0.00      A    C
ATOM    973  OH  TYR A  70      23.692 -11.153  -7.914  1.00  0.00      A    O
ATOM    974  HH  TYR A  70      23.212 -11.440  -7.134  1.00  0.00      A    H
ATOM    975  CD2 TYR A  70      24.808  -7.971  -6.253  1.00  0.00      A    C
ATOM    976  HD2 TYR A  70      25.088  -7.554  -5.297  1.00  0.00      A    H
ATOM    977  CE2 TYR A  70      24.601  -9.352  -6.401  1.00  0.00      A    C
ATOM    978  HE2 TYR A  70      24.616 -10.065  -5.590  1.00  0.00      A    H
ATOM    979  C   TYR A  70      25.452  -3.494  -6.039  1.00  0.00      A    C
ATOM    980  O   TYR A  70      26.605  -3.146  -6.033  1.00  0.00      A    O
ATOM    981  N   ALA A  71      24.409  -2.612  -6.275  1.00  0.00      A    N
ATOM    982  HN  ALA A  71      23.459  -2.903  -6.366  1.00  0.00      A    H
ATOM    983  CA  ALA A  71      24.625  -1.187  -6.364  1.00  0.00      A    C
ATOM    984  HA  ALA A  71      25.406  -1.101  -7.105  1.00  0.00      A    H
ATOM    985  CB  ALA A  71      23.225  -0.677  -6.825  1.00  0.00      A    C
ATOM    986  HB1 ALA A  71      22.911  -1.375  -7.630  1.00  0.00      A    H
ATOM    987  HB2 ALA A  71      22.427  -0.680  -6.051  1.00  0.00      A    H
ATOM    988  HB3 ALA A  71      23.309   0.381  -7.151  1.00  0.00      A    H
ATOM    989  C   ALA A  71      25.157  -0.651  -5.084  1.00  0.00      A    C
ATOM    990  O   ALA A  71      26.214  -0.024  -5.010  1.00  0.00      A    O
ATOM    991  N   PHE A  72      24.341  -0.874  -4.016  1.00  0.00      A    N
ATOM    992  HN  PHE A  72      23.474  -1.331  -4.201  1.00  0.00      A    H
ATOM    993  CA  PHE A  72      24.698  -0.582  -2.667  1.00  0.00      A    C
ATOM    994  HA  PHE A  72      24.646   0.493  -2.579  1.00  0.00      A    H
ATOM    995  CB  PHE A  72      23.555  -0.905  -1.711  1.00  0.00      A    C
ATOM    996  HB1 PHE A  72      23.330  -1.993  -1.690  1.00  0.00      A    H
ATOM    997  HB2 PHE A  72      23.922  -0.854  -0.663  1.00  0.00      A    H
ATOM    998  CG  PHE A  72      22.268  -0.120  -1.867  1.00  0.00      A    C
ATOM    999  CD1 PHE A  72      21.039  -0.842  -1.787  1.00  0.00      A    C
ATOM   1000  HD1 PHE A  72      21.112  -1.915  -1.697  1.00  0.00      A    H
ATOM   1001  CE1 PHE A  72      19.799  -0.329  -2.070  1.00  0.00      A    C
ATOM   1002  HE1 PHE A  72      18.863  -0.855  -2.185  1.00  0.00      A    H
ATOM   1003  CZ  PHE A  72      19.846   1.037  -2.400  1.00  0.00      A    C
ATOM   1004  HZ  PHE A  72      18.890   1.516  -2.551  1.00  0.00      A    H
ATOM   1005  CD2 PHE A  72      22.256   1.263  -2.103  1.00  0.00      A    C
ATOM   1006  HD2 PHE A  72      23.146   1.876  -2.093  1.00  0.00      A    H
ATOM   1007  CE2 PHE A  72      21.023   1.800  -2.482  1.00  0.00      A    C
ATOM   1008  HE2 PHE A  72      20.986   2.852  -2.723  1.00  0.00      A    H
ATOM   1009  C   PHE A  72      26.034  -1.189  -2.190  1.00  0.00      A    C
ATOM   1010  O   PHE A  72      26.908  -0.564  -1.615  1.00  0.00      A    O
ATOM   1011  N   GLU A  73      26.386  -2.417  -2.533  1.00  0.00      A    N
ATOM   1012  HN  GLU A  73      25.599  -2.939  -2.853  1.00  0.00      A    H
ATOM   1013  CA  GLU A  73      27.653  -3.031  -2.261  1.00  0.00      A    C
ATOM   1014  HA  GLU A  73      27.784  -2.870  -1.201  1.00  0.00      A    H
ATOM   1015  CB  GLU A  73      27.684  -4.566  -2.577  1.00  0.00      A    C
ATOM   1016  HB1 GLU A  73      26.720  -4.878  -2.122  1.00  0.00      A    H
ATOM   1017  HB2 GLU A  73      27.558  -4.798  -3.656  1.00  0.00      A    H
ATOM   1018  CG  GLU A  73      28.960  -5.344  -2.069  1.00  0.00      A    C
ATOM   1019  HG1 GLU A  73      29.759  -5.054  -2.784  1.00  0.00      A    H
ATOM   1020  HG2 GLU A  73      29.328  -5.054  -1.061  1.00  0.00      A    H
ATOM   1021  CD  GLU A  73      28.879  -6.822  -2.170  1.00  0.00      A    C
ATOM   1022  OE1 GLU A  73      27.819  -7.478  -2.171  1.00  0.00      A    O
ATOM   1023  OE2 GLU A  73      29.958  -7.427  -2.459  1.00  0.00      A    O
ATOM   1024  C   GLU A  73      28.874  -2.329  -2.922  1.00  0.00      A    C
ATOM   1025  O   GLU A  73      29.917  -2.202  -2.244  1.00  0.00      A    O
ATOM   1026  N   TRP A  74      28.731  -1.839  -4.148  1.00  0.00      A    N
ATOM   1027  HN  TRP A  74      27.844  -2.024  -4.564  1.00  0.00      A    H
ATOM   1028  CA  TRP A  74      29.637  -0.993  -4.878  1.00  0.00      A    C
ATOM   1029  HA  TRP A  74      30.532  -1.597  -4.850  1.00  0.00      A    H
ATOM   1030  CB  TRP A  74      29.311  -0.769  -6.330  1.00  0.00      A    C
ATOM   1031  HB1 TRP A  74      28.730  -1.612  -6.761  1.00  0.00      A    H
ATOM   1032  HB2 TRP A  74      28.647   0.120  -6.394  1.00  0.00      A    H
ATOM   1033  CG  TRP A  74      30.500  -0.539  -7.257  1.00  0.00      A    C
ATOM   1034  CD1 TRP A  74      31.276  -1.472  -7.903  1.00  0.00      A    C
ATOM   1035  HD1 TRP A  74      31.153  -2.531  -8.080  1.00  0.00      A    H
ATOM   1036  NE1 TRP A  74      32.325  -0.803  -8.580  1.00  0.00      A    N
ATOM   1037  HE1 TRP A  74      32.963  -1.237  -9.177  1.00  0.00      A    H
ATOM   1038  CE2 TRP A  74      32.294   0.526  -8.311  1.00  0.00      A    C
ATOM   1039  CD2 TRP A  74      31.171   0.739  -7.521  1.00  0.00      A    C
ATOM   1040  CE3 TRP A  74      30.940   1.995  -6.973  1.00  0.00      A    C
ATOM   1041  HE3 TRP A  74      30.058   2.244  -6.402  1.00  0.00      A    H
ATOM   1042  CZ3 TRP A  74      31.878   3.004  -7.318  1.00  0.00      A    C
ATOM   1043  HZ3 TRP A  74      31.727   3.958  -6.835  1.00  0.00      A    H
ATOM   1044  CZ2 TRP A  74      33.230   1.531  -8.609  1.00  0.00      A    C
ATOM   1045  HZ2 TRP A  74      34.093   1.319  -9.223  1.00  0.00      A    H
ATOM   1046  CH2 TRP A  74      32.939   2.843  -8.136  1.00  0.00      A    C
ATOM   1047  HH2 TRP A  74      33.569   3.685  -8.382  1.00  0.00      A    H
ATOM   1048  C   TRP A  74      30.026   0.368  -4.196  1.00  0.00      A    C
ATOM   1049  O   TRP A  74      31.217   0.686  -4.035  1.00  0.00      A    O
ATOM   1050  N   VAL A  75      28.976   1.070  -3.699  1.00  0.00      A    N
ATOM   1051  HN  VAL A  75      28.096   0.680  -3.962  1.00  0.00      A    H
ATOM   1052  CA  VAL A  75      29.035   2.227  -2.798  1.00  0.00      A    C
ATOM   1053  HA  VAL A  75      29.631   2.959  -3.323  1.00  0.00      A    H
ATOM   1054  CB  VAL A  75      27.684   2.886  -2.482  1.00  0.00      A    C
ATOM   1055  HB  VAL A  75      27.145   2.200  -1.794  1.00  0.00      A    H
ATOM   1056  CG1 VAL A  75      27.957   4.125  -1.645  1.00  0.00      A    C
ATOM   1057 HG11 VAL A  75      28.887   4.664  -1.925  1.00  0.00      A    H
ATOM   1058 HG12 VAL A  75      27.083   4.810  -1.605  1.00  0.00      A    H
ATOM   1059 HG13 VAL A  75      28.048   3.905  -0.559  1.00  0.00      A    H
ATOM   1060  CG2 VAL A  75      26.900   3.237  -3.798  1.00  0.00      A    C
ATOM   1061 HG21 VAL A  75      25.919   3.723  -3.608  1.00  0.00      A    H
ATOM   1062 HG22 VAL A  75      27.542   3.957  -4.349  1.00  0.00      A    H
ATOM   1063 HG23 VAL A  75      26.633   2.434  -4.517  1.00  0.00      A    H
ATOM   1064  C   VAL A  75      29.768   1.891  -1.444  1.00  0.00      A    C
ATOM   1065  O   VAL A  75      30.435   2.693  -0.891  1.00  0.00      A    O
ATOM   1066  N   ILE A  76      29.517   0.708  -0.846  1.00  0.00      A    N
ATOM   1067  HN  ILE A  76      28.925  -0.024  -1.174  1.00  0.00      A    H
ATOM   1068  CA  ILE A  76      30.152   0.260   0.447  1.00  0.00      A    C
ATOM   1069  HA  ILE A  76      30.106   1.156   1.048  1.00  0.00      A    H
ATOM   1070  CB  ILE A  76      29.313  -0.700   1.251  1.00  0.00      A    C
ATOM   1071  HB  ILE A  76      29.261  -1.602   0.604  1.00  0.00      A    H
ATOM   1072  CG2 ILE A  76      30.028  -1.043   2.613  1.00  0.00      A    C
ATOM   1073 HG21 ILE A  76      31.012  -1.473   2.332  1.00  0.00      A    H
ATOM   1074 HG22 ILE A  76      30.142  -0.128   3.234  1.00  0.00      A    H
ATOM   1075 HG23 ILE A  76      29.411  -1.847   3.069  1.00  0.00      A    H
ATOM   1076  CG1 ILE A  76      27.850  -0.308   1.494  1.00  0.00      A    C
ATOM   1077 HG11 ILE A  76      27.871   0.375   2.371  1.00  0.00      A    H
ATOM   1078 HG12 ILE A  76      27.419   0.228   0.622  1.00  0.00      A    H
ATOM   1079  CD  ILE A  76      26.883  -1.504   1.802  1.00  0.00      A    C
ATOM   1080  HD1 ILE A  76      26.005  -1.086   2.339  1.00  0.00      A    H
ATOM   1081  HD2 ILE A  76      26.549  -1.970   0.851  1.00  0.00      A    H
ATOM   1082  HD3 ILE A  76      27.435  -2.144   2.524  1.00  0.00      A    H
ATOM   1083  C   ILE A  76      31.615  -0.082   0.343  1.00  0.00      A    C
ATOM   1084  O   ILE A  76      32.477   0.543   0.986  1.00  0.00      A    O
ATOM   1085  N   SER A  77      31.938  -1.048  -0.591  1.00  0.00      A    N
ATOM   1086  HN  SER A  77      31.199  -1.488  -1.095  1.00  0.00      A    H
ATOM   1087  CA  SER A  77      33.336  -1.567  -0.868  1.00  0.00      A    C
ATOM   1088  HA  SER A  77      33.775  -1.832   0.083  1.00  0.00      A    H
ATOM   1089  CB  SER A  77      33.346  -2.769  -1.828  1.00  0.00      A    C
ATOM   1090  HB1 SER A  77      34.334  -3.181  -2.123  1.00  0.00      A    H
ATOM   1091  HB2 SER A  77      32.776  -3.572  -1.312  1.00  0.00      A    H
ATOM   1092  OG  SER A  77      32.738  -2.407  -3.090  1.00  0.00      A    O
ATOM   1093  HG1 SER A  77      31.794  -2.375  -2.917  1.00  0.00      A    H
ATOM   1094  C   SER A  77      34.329  -0.502  -1.395  1.00  0.00      A    C
ATOM   1095  O   SER A  77      35.398  -0.324  -0.840  1.00  0.00      A    O
ATOM   1096  N   ASN A  78      33.959   0.310  -2.419  1.00  0.00      A    N
ATOM   1097  HN  ASN A  78      33.023   0.232  -2.752  1.00  0.00      A    H
ATOM   1098  CA  ASN A  78      34.967   1.271  -2.909  1.00  0.00      A    C
ATOM   1099  HA  ASN A  78      35.904   0.740  -2.986  1.00  0.00      A    H
ATOM   1100  CB  ASN A  78      34.498   1.685  -4.335  1.00  0.00      A    C
ATOM   1101  HB1 ASN A  78      33.428   1.976  -4.275  1.00  0.00      A    H
ATOM   1102  HB2 ASN A  78      35.030   2.513  -4.851  1.00  0.00      A    H
ATOM   1103  CG  ASN A  78      34.688   0.445  -5.204  1.00  0.00      A    C
ATOM   1104  OD1 ASN A  78      35.841   0.065  -5.380  1.00  0.00      A    O
ATOM   1105  ND2 ASN A  78      33.613  -0.229  -5.631  1.00  0.00      A    N
ATOM   1106 HD21 ASN A  78      33.831  -0.925  -6.316  1.00  0.00      A    H
ATOM   1107 HD22 ASN A  78      32.730   0.130  -5.331  1.00  0.00      A    H
ATOM   1108  C   ASN A  78      35.114   2.572  -2.112  1.00  0.00      A    C
ATOM   1109  O   ASN A  78      36.113   3.266  -2.170  1.00  0.00      A    O
ATOM   1110  N   GLY A  79      33.995   2.903  -1.321  1.00  0.00      A    N
ATOM   1111  HN  GLY A  79      33.154   2.376  -1.421  1.00  0.00      A    H
ATOM   1112  CA  GLY A  79      33.922   3.884  -0.246  1.00  0.00      A    C
ATOM   1113  HA1 GLY A  79      33.264   3.358   0.430  1.00  0.00      A    H
ATOM   1114  HA2 GLY A  79      34.930   4.108   0.071  1.00  0.00      A    H
ATOM   1115  C   GLY A  79      33.269   5.132  -0.512  1.00  0.00      A    C
ATOM   1116  O   GLY A  79      33.690   6.165  -0.050  1.00  0.00      A    O
ATOM   1117  N   GLY A  80      32.132   5.048  -1.162  1.00  0.00      A    N
ATOM   1118  HN  GLY A  80      31.846   4.132  -1.435  1.00  0.00      A    H
ATOM   1119  CA  GLY A  80      31.229   6.178  -1.232  1.00  0.00      A    C
ATOM   1120  HA1 GLY A  80      30.360   6.018  -0.611  1.00  0.00      A    H
ATOM   1121  HA2 GLY A  80      31.751   7.059  -0.887  1.00  0.00      A    H
ATOM   1122  C   GLY A  80      30.827   6.354  -2.608  1.00  0.00      A    C
ATOM   1123  O   GLY A  80      31.435   5.923  -3.559  1.00  0.00      A    O
ATOM   1124  N   ILE A  81      29.793   7.208  -2.771  1.00  0.00      A    N
ATOM   1125  HN  ILE A  81      29.348   7.523  -1.935  1.00  0.00      A    H
ATOM   1126  CA  ILE A  81      29.271   7.578  -4.104  1.00  0.00      A    C
ATOM   1127  HA  ILE A  81      29.753   6.984  -4.866  1.00  0.00      A    H
ATOM   1128  CB  ILE A  81      27.714   7.347  -4.161  1.00  0.00      A    C
ATOM   1129  HB  ILE A  81      27.518   6.257  -4.073  1.00  0.00      A    H
ATOM   1130  CG2 ILE A  81      27.008   8.177  -3.072  1.00  0.00      A    C
ATOM   1131 HG21 ILE A  81      27.150   9.273  -3.185  1.00  0.00      A    H
ATOM   1132 HG22 ILE A  81      25.931   7.902  -3.070  1.00  0.00      A    H
ATOM   1133 HG23 ILE A  81      27.264   7.950  -2.015  1.00  0.00      A    H
ATOM   1134  CG1 ILE A  81      27.258   7.774  -5.539  1.00  0.00      A    C
ATOM   1135 HG11 ILE A  81      27.355   8.879  -5.586  1.00  0.00      A    H
ATOM   1136 HG12 ILE A  81      27.987   7.372  -6.274  1.00  0.00      A    H
ATOM   1137  CD  ILE A  81      25.851   7.295  -6.004  1.00  0.00      A    C
ATOM   1138  HD1 ILE A  81      25.079   7.486  -5.227  1.00  0.00      A    H
ATOM   1139  HD2 ILE A  81      25.646   7.675  -7.027  1.00  0.00      A    H
ATOM   1140  HD3 ILE A  81      25.732   6.208  -6.195  1.00  0.00      A    H
ATOM   1141  C   ILE A  81      29.630   9.033  -4.364  1.00  0.00      A    C
ATOM   1142  O   ILE A  81      29.653   9.902  -3.535  1.00  0.00      A    O
ATOM   1143  N   ASP A  82      30.038   9.323  -5.661  1.00  0.00      A    N
ATOM   1144  HN  ASP A  82      30.147   8.617  -6.356  1.00  0.00      A    H
ATOM   1145  CA  ASP A  82      30.336  10.687  -6.159  1.00  0.00      A    C
ATOM   1146  HA  ASP A  82      30.661  11.329  -5.353  1.00  0.00      A    H
ATOM   1147  CB  ASP A  82      31.431  10.539  -7.304  1.00  0.00      A    C
ATOM   1148  HB1 ASP A  82      31.348   9.530  -7.761  1.00  0.00      A    H
ATOM   1149  HB2 ASP A  82      31.375  11.330  -8.081  1.00  0.00      A    H
ATOM   1150  CG  ASP A  82      32.761  10.617  -6.631  1.00  0.00      A    C
ATOM   1151  OD1 ASP A  82      32.963   9.667  -5.844  1.00  0.00      A    O
ATOM   1152  OD2 ASP A  82      33.490  11.648  -6.699  1.00  0.00      A    O
ATOM   1153  C   ASP A  82      29.088  11.338  -6.806  1.00  0.00      A    C
ATOM   1154  O   ASP A  82      27.977  10.797  -6.892  1.00  0.00      A    O
ATOM   1155  N   THR A  83      29.219  12.545  -7.344  1.00  0.00      A    N
ATOM   1156  HN  THR A  83      30.057  13.060  -7.507  1.00  0.00      A    H
ATOM   1157  CA  THR A  83      28.052  13.427  -7.504  1.00  0.00      A    C
ATOM   1158  HA  THR A  83      27.185  12.885  -7.156  1.00  0.00      A    H
ATOM   1159  CB  THR A  83      28.090  14.740  -6.781  1.00  0.00      A    C
ATOM   1160  HB  THR A  83      27.027  15.051  -6.690  1.00  0.00      A    H
ATOM   1161  OG1 THR A  83      28.949  15.695  -7.384  1.00  0.00      A    O
ATOM   1162  HG1 THR A  83      29.845  15.563  -7.067  1.00  0.00      A    H
ATOM   1163  CG2 THR A  83      28.507  14.561  -5.340  1.00  0.00      A    C
ATOM   1164 HG21 THR A  83      28.355  15.555  -4.867  1.00  0.00      A    H
ATOM   1165 HG22 THR A  83      27.957  13.836  -4.703  1.00  0.00      A    H
ATOM   1166 HG23 THR A  83      29.570  14.242  -5.282  1.00  0.00      A    H
ATOM   1167  C   THR A  83      27.719  13.655  -8.968  1.00  0.00      A    C
ATOM   1168  O   THR A  83      28.471  13.327  -9.843  1.00  0.00      A    O
ATOM   1169  N   GLU A  84      26.594  14.318  -9.243  1.00  0.00      A    N
ATOM   1170  HN  GLU A  84      25.948  14.528  -8.513  1.00  0.00      A    H
ATOM   1171  CA  GLU A  84      26.371  14.929 -10.566  1.00  0.00      A    C
ATOM   1172  HA  GLU A  84      26.445  14.050 -11.188  1.00  0.00      A    H
ATOM   1173  CB  GLU A  84      24.936  15.490 -10.643  1.00  0.00      A    C
ATOM   1174  HB1 GLU A  84      24.265  14.881 -10.000  1.00  0.00      A    H
ATOM   1175  HB2 GLU A  84      24.829  16.534 -10.277  1.00  0.00      A    H
ATOM   1176  CG  GLU A  84      24.343  15.623 -12.071  1.00  0.00      A    C
ATOM   1177  HG1 GLU A  84      25.071  16.231 -12.650  1.00  0.00      A    H
ATOM   1178  HG2 GLU A  84      24.175  14.622 -12.521  1.00  0.00      A    H
ATOM   1179  CD  GLU A  84      22.965  16.281 -12.185  1.00  0.00      A    C
ATOM   1180  OE1 GLU A  84      22.874  17.522 -11.808  1.00  0.00      A    O
ATOM   1181  OE2 GLU A  84      21.977  15.568 -12.502  1.00  0.00      A    O
ATOM   1182  C   GLU A  84      27.262  16.084 -11.059  1.00  0.00      A    C
ATOM   1183  O   GLU A  84      27.400  16.141 -12.271  1.00  0.00      A    O
ATOM   1184  N   SER A  85      27.918  16.831 -10.209  1.00  0.00      A    N
ATOM   1185  HN  SER A  85      27.732  16.884  -9.231  1.00  0.00      A    H
ATOM   1186  CA  SER A  85      28.972  17.783 -10.621  1.00  0.00      A    C
ATOM   1187  HA  SER A  85      28.532  18.170 -11.529  1.00  0.00      A    H
ATOM   1188  CB  SER A  85      29.237  18.990  -9.678  1.00  0.00      A    C
ATOM   1189  HB1 SER A  85      29.837  19.706 -10.278  1.00  0.00      A    H
ATOM   1190  HB2 SER A  85      28.298  19.522  -9.415  1.00  0.00      A    H
ATOM   1191  OG  SER A  85      29.999  18.669  -8.527  1.00  0.00      A    O
ATOM   1192  HG1 SER A  85      29.464  18.207  -7.876  1.00  0.00      A    H
ATOM   1193  C   SER A  85      30.293  17.057 -10.925  1.00  0.00      A    C
ATOM   1194  O   SER A  85      31.063  17.436 -11.818  1.00  0.00      A    O
ATOM   1195  N   ASP A  86      30.477  15.976 -10.191  1.00  0.00      A    N
ATOM   1196  HN  ASP A  86      29.785  15.733  -9.515  1.00  0.00      A    H
ATOM   1197  CA  ASP A  86      31.586  15.073 -10.564  1.00  0.00      A    C
ATOM   1198  HA  ASP A  86      32.504  15.610 -10.754  1.00  0.00      A    H
ATOM   1199  CB  ASP A  86      31.765  14.113  -9.409  1.00  0.00      A    C
ATOM   1200  HB1 ASP A  86      30.759  13.665  -9.266  1.00  0.00      A    H
ATOM   1201  HB2 ASP A  86      32.605  13.398  -9.546  1.00  0.00      A    H
ATOM   1202  CG  ASP A  86      32.150  14.929  -8.213  1.00  0.00      A    C
ATOM   1203  OD1 ASP A  86      33.260  15.553  -8.153  1.00  0.00      A    O
ATOM   1204  OD2 ASP A  86      31.364  14.943  -7.213  1.00  0.00      A    O
ATOM   1205  C   ASP A  86      31.205  14.368 -11.933  1.00  0.00      A    C
ATOM   1206  O   ASP A  86      31.858  14.538 -13.001  1.00  0.00      A    O
ATOM   1207  N   TYR A  87      30.123  13.617 -11.978  1.00  0.00      A    N
ATOM   1208  HN  TYR A  87      29.559  13.545 -11.159  1.00  0.00      A    H
ATOM   1209  CA  TYR A  87      29.855  12.645 -13.027  1.00  0.00      A    C
ATOM   1210  HA  TYR A  87      30.439  12.998 -13.863  1.00  0.00      A    H
ATOM   1211  CB  TYR A  87      30.143  11.237 -12.421  1.00  0.00      A    C
ATOM   1212  HB1 TYR A  87      30.908  11.358 -11.625  1.00  0.00      A    H
ATOM   1213  HB2 TYR A  87      29.318  10.784 -11.831  1.00  0.00      A    H
ATOM   1214  CG  TYR A  87      30.652  10.290 -13.417  1.00  0.00      A    C
ATOM   1215  CD1 TYR A  87      30.857  10.499 -14.814  1.00  0.00      A    C
ATOM   1216  HD1 TYR A  87      30.601  11.430 -15.298  1.00  0.00      A    H
ATOM   1217  CE1 TYR A  87      31.472   9.503 -15.625  1.00  0.00      A    C
ATOM   1218  HE1 TYR A  87      31.599   9.763 -16.666  1.00  0.00      A    H
ATOM   1219  CZ  TYR A  87      31.942   8.361 -15.165  1.00  0.00      A    C
ATOM   1220  OH  TYR A  87      32.560   7.432 -15.977  1.00  0.00      A    O
ATOM   1221  HH  TYR A  87      32.840   7.938 -16.743  1.00  0.00      A    H
ATOM   1222  CD2 TYR A  87      31.014   9.042 -13.018  1.00  0.00      A    C
ATOM   1223  HD2 TYR A  87      30.894   8.784 -11.976  1.00  0.00      A    H
ATOM   1224  CE2 TYR A  87      31.576   8.001 -13.835  1.00  0.00      A    C
ATOM   1225  HE2 TYR A  87      31.770   7.015 -13.439  1.00  0.00      A    H
ATOM   1226  C   TYR A  87      28.403  12.707 -13.481  1.00  0.00      A    C
ATOM   1227  O   TYR A  87      27.584  11.893 -13.100  1.00  0.00      A    O
ATOM   1228  N   PRO A  88      27.959  13.568 -14.377  1.00  0.00      A    N
ATOM   1229  CD  PRO A  88      28.864  14.565 -14.935  1.00  0.00      A    C
ATOM   1230  HD1 PRO A  88      29.803  14.192 -15.398  1.00  0.00      A    H
ATOM   1231  HD2 PRO A  88      29.166  15.243 -14.109  1.00  0.00      A    H
ATOM   1232  CA  PRO A  88      26.534  13.711 -14.725  1.00  0.00      A    C
ATOM   1233  HA  PRO A  88      25.840  13.704 -13.897  1.00  0.00      A    H
ATOM   1234  CB  PRO A  88      26.556  15.067 -15.362  1.00  0.00      A    C
ATOM   1235  HB1 PRO A  88      25.751  15.236 -16.108  1.00  0.00      A    H
ATOM   1236  HB2 PRO A  88      26.445  15.901 -14.637  1.00  0.00      A    H
ATOM   1237  CG  PRO A  88      27.979  15.216 -15.957  1.00  0.00      A    C
ATOM   1238  HG1 PRO A  88      27.966  14.736 -16.958  1.00  0.00      A    H
ATOM   1239  HG2 PRO A  88      28.193  16.302 -16.047  1.00  0.00      A    H
ATOM   1240  C   PRO A  88      26.254  12.583 -15.767  1.00  0.00      A    C
ATOM   1241  O   PRO A  88      27.166  12.058 -16.362  1.00  0.00      A    O
ATOM   1242  N   TYR A  89      24.947  12.198 -15.885  1.00  0.00      A    N
ATOM   1243  HN  TYR A  89      24.310  12.803 -15.414  1.00  0.00      A    H
ATOM   1244  CA  TYR A  89      24.519  10.973 -16.612  1.00  0.00      A    C
ATOM   1245  HA  TYR A  89      25.181  10.196 -16.260  1.00  0.00      A    H
ATOM   1246  CB  TYR A  89      23.046  10.547 -16.080  1.00  0.00      A    C
ATOM   1247  HB1 TYR A  89      23.155  10.301 -15.002  1.00  0.00      A    H
ATOM   1248  HB2 TYR A  89      22.333  11.398 -16.126  1.00  0.00      A    H
ATOM   1249  CG  TYR A  89      22.369   9.322 -16.778  1.00  0.00      A    C
ATOM   1250  CD1 TYR A  89      22.750   8.063 -16.450  1.00  0.00      A    C
ATOM   1251  HD1 TYR A  89      23.497   7.806 -15.713  1.00  0.00      A    H
ATOM   1252  CE1 TYR A  89      22.142   7.006 -17.007  1.00  0.00      A    C
ATOM   1253  HE1 TYR A  89      22.442   5.996 -16.768  1.00  0.00      A    H
ATOM   1254  CZ  TYR A  89      21.157   7.179 -17.942  1.00  0.00      A    C
ATOM   1255  OH  TYR A  89      20.527   6.011 -18.347  1.00  0.00      A    O
ATOM   1256  HH  TYR A  89      20.159   6.136 -19.225  1.00  0.00      A    H
ATOM   1257  CD2 TYR A  89      21.441   9.544 -17.836  1.00  0.00      A    C
ATOM   1258  HD2 TYR A  89      21.284  10.558 -18.171  1.00  0.00      A    H
ATOM   1259  CE2 TYR A  89      20.892   8.413 -18.482  1.00  0.00      A    C
ATOM   1260  HE2 TYR A  89      20.211   8.469 -19.319  1.00  0.00      A    H
ATOM   1261  C   TYR A  89      24.481  11.101 -18.130  1.00  0.00      A    C
ATOM   1262  O   TYR A  89      23.926  12.031 -18.694  1.00  0.00      A    O
ATOM   1263  N   THR A  90      24.986  10.145 -18.877  1.00  0.00      A    N
ATOM   1264  HN  THR A  90      25.398   9.389 -18.374  1.00  0.00      A    H
ATOM   1265  CA  THR A  90      24.803  10.004 -20.347  1.00  0.00      A    C
ATOM   1266  HA  THR A  90      24.137  10.673 -20.873  1.00  0.00      A    H
ATOM   1267  CB  THR A  90      26.091  10.197 -21.207  1.00  0.00      A    C
ATOM   1268  HB  THR A  90      25.922  10.067 -22.297  1.00  0.00      A    H
ATOM   1269  OG1 THR A  90      26.997   9.266 -20.813  1.00  0.00      A    O
ATOM   1270  HG1 THR A  90      27.453   9.718 -20.099  1.00  0.00      A    H
ATOM   1271  CG2 THR A  90      26.723  11.572 -20.969  1.00  0.00      A    C
ATOM   1272 HG21 THR A  90      27.572  11.763 -21.659  1.00  0.00      A    H
ATOM   1273 HG22 THR A  90      26.029  12.434 -21.066  1.00  0.00      A    H
ATOM   1274 HG23 THR A  90      27.122  11.621 -19.934  1.00  0.00      A    H
ATOM   1275  C   THR A  90      24.252   8.728 -20.778  1.00  0.00      A    C
ATOM   1276  O   THR A  90      23.730   8.636 -21.931  1.00  0.00      A    O
ATOM   1277  N   GLY A  91      24.436   7.651 -19.922  1.00  0.00      A    N
ATOM   1278  HN  GLY A  91      25.015   7.734 -19.114  1.00  0.00      A    H
ATOM   1279  CA  GLY A  91      24.025   6.311 -20.213  1.00  0.00      A    C
ATOM   1280  HA1 GLY A  91      23.750   5.842 -19.280  1.00  0.00      A    H
ATOM   1281  HA2 GLY A  91      23.276   6.354 -20.990  1.00  0.00      A    H
ATOM   1282  C   GLY A  91      25.083   5.431 -20.831  1.00  0.00      A    C
ATOM   1283  O   GLY A  91      24.981   4.210 -20.820  1.00  0.00      A    O
ATOM   1284  N   GLU A  92      26.170   6.054 -21.316  1.00  0.00      A    N
ATOM   1285  HN  GLU A  92      26.266   7.032 -21.149  1.00  0.00      A    H
ATOM   1286  CA  GLU A  92      27.232   5.510 -22.065  1.00  0.00      A    C
ATOM   1287  HA  GLU A  92      26.884   4.558 -22.438  1.00  0.00      A    H
ATOM   1288  CB  GLU A  92      27.714   6.365 -23.254  1.00  0.00      A    C
ATOM   1289  HB1 GLU A  92      28.346   7.212 -22.913  1.00  0.00      A    H
ATOM   1290  HB2 GLU A  92      28.383   5.684 -23.822  1.00  0.00      A    H
ATOM   1291  CG  GLU A  92      26.524   6.817 -24.108  1.00  0.00      A    C
ATOM   1292  HG1 GLU A  92      25.847   5.952 -24.276  1.00  0.00      A    H
ATOM   1293  HG2 GLU A  92      26.000   7.636 -23.570  1.00  0.00      A    H
ATOM   1294  CD  GLU A  92      26.894   7.343 -25.463  1.00  0.00      A    C
ATOM   1295  OE1 GLU A  92      27.999   7.866 -25.674  1.00  0.00      A    O
ATOM   1296  OE2 GLU A  92      26.012   7.399 -26.368  1.00  0.00      A    O
ATOM   1297  C   GLU A  92      28.418   5.177 -21.172  1.00  0.00      A    C
ATOM   1298  O   GLU A  92      28.903   6.019 -20.424  1.00  0.00      A    O
ATOM   1299  N   ASP A  93      28.794   3.896 -21.150  1.00  0.00      A    N
ATOM   1300  HN  ASP A  93      28.308   3.258 -21.742  1.00  0.00      A    H
ATOM   1301  CA  ASP A  93      29.610   3.391 -20.126  1.00  0.00      A    C
ATOM   1302  HA  ASP A  93      29.561   3.923 -19.188  1.00  0.00      A    H
ATOM   1303  CB  ASP A  93      29.145   1.907 -19.891  1.00  0.00      A    C
ATOM   1304  HB1 ASP A  93      29.879   1.424 -19.211  1.00  0.00      A    H
ATOM   1305  HB2 ASP A  93      28.169   1.800 -19.372  1.00  0.00      A    H
ATOM   1306  CG  ASP A  93      29.094   0.995 -21.147  1.00  0.00      A    C
ATOM   1307  OD1 ASP A  93      29.926   0.037 -21.093  1.00  0.00      A    O
ATOM   1308  OD2 ASP A  93      28.238   1.070 -22.045  1.00  0.00      A    O
ATOM   1309  C   ASP A  93      31.098   3.454 -20.583  1.00  0.00      A    C
ATOM   1310  O   ASP A  93      31.570   4.590 -20.751  1.00  0.00      A    O
ATOM   1311  N   GLY A  94      31.798   2.250 -20.688  1.00  0.00      A    N
ATOM   1312  HN  GLY A  94      31.324   1.386 -20.535  1.00  0.00      A    H
ATOM   1313  CA  GLY A  94      33.233   2.162 -20.907  1.00  0.00      A    C
ATOM   1314  HA1 GLY A  94      33.533   1.373 -21.581  1.00  0.00      A    H
ATOM   1315  HA2 GLY A  94      33.673   3.081 -21.265  1.00  0.00      A    H
ATOM   1316  C   GLY A  94      34.070   1.938 -19.683  1.00  0.00      A    C
ATOM   1317  O   GLY A  94      33.980   0.840 -19.065  1.00  0.00      A    O
ATOM   1318  N   THR A  95      34.818   2.949 -19.271  1.00  0.00      A    N
ATOM   1319  HN  THR A  95      34.818   3.680 -19.950  1.00  0.00      A    H
ATOM   1320  CA  THR A  95      35.700   2.984 -18.116  1.00  0.00      A    C
ATOM   1321  HA  THR A  95      35.615   2.092 -17.513  1.00  0.00      A    H
ATOM   1322  CB  THR A  95      37.203   3.123 -18.400  1.00  0.00      A    C
ATOM   1323  HB  THR A  95      37.913   3.327 -17.570  1.00  0.00      A    H
ATOM   1324  OG1 THR A  95      37.543   4.041 -19.432  1.00  0.00      A    O
ATOM   1325  HG1 THR A  95      37.716   4.796 -18.864  1.00  0.00      A    H
ATOM   1326  CG2 THR A  95      37.548   1.765 -19.003  1.00  0.00      A    C
ATOM   1327 HG21 THR A  95      36.856   1.401 -19.792  1.00  0.00      A    H
ATOM   1328 HG22 THR A  95      38.557   1.789 -19.470  1.00  0.00      A    H
ATOM   1329 HG23 THR A  95      37.626   0.994 -18.207  1.00  0.00      A    H
ATOM   1330  C   THR A  95      35.264   4.099 -17.170  1.00  0.00      A    C
ATOM   1331  O   THR A  95      34.546   5.014 -17.538  1.00  0.00      A    O
ATOM   1332  N   CYS A  96      35.746   4.093 -15.906  1.00  0.00      A    N
ATOM   1333  HN  CYS A  96      36.401   3.394 -15.631  1.00  0.00      A    H
ATOM   1334  CA  CYS A  96      35.383   5.078 -14.902  1.00  0.00      A    C
ATOM   1335  HA  CYS A  96      34.317   5.251 -14.922  1.00  0.00      A    H
ATOM   1336  CB  CYS A  96      35.712   4.352 -13.520  1.00  0.00      A    C
ATOM   1337  HB1 CYS A  96      35.148   3.400 -13.620  1.00  0.00      A    H
ATOM   1338  HB2 CYS A  96      36.794   4.160 -13.355  1.00  0.00      A    H
ATOM   1339  SG  CYS A  96      34.908   5.096 -12.057  1.00  0.00      A    S
ATOM   1340  C   CYS A  96      36.264   6.391 -14.921  1.00  0.00      A    C
ATOM   1341  O   CYS A  96      37.431   6.345 -14.676  1.00  0.00      A    O
ATOM   1342  N   ASP A  97      35.643   7.521 -15.235  1.00  0.00      A    N
ATOM   1343  HN  ASP A  97      34.660   7.472 -15.397  1.00  0.00      A    H
ATOM   1344  CA  ASP A  97      36.258   8.813 -15.096  1.00  0.00      A    C
ATOM   1345  HA  ASP A  97      37.198   8.881 -15.623  1.00  0.00      A    H
ATOM   1346  CB  ASP A  97      35.421   9.825 -15.803  1.00  0.00      A    C
ATOM   1347  HB1 ASP A  97      34.450   9.957 -15.279  1.00  0.00      A    H
ATOM   1348  HB2 ASP A  97      35.818  10.862 -15.770  1.00  0.00      A    H
ATOM   1349  CG  ASP A  97      35.049   9.372 -17.251  1.00  0.00      A    C
ATOM   1350  OD1 ASP A  97      35.970   9.537 -18.101  1.00  0.00      A    O
ATOM   1351  OD2 ASP A  97      33.925   8.929 -17.579  1.00  0.00      A    O
ATOM   1352  C   ASP A  97      36.568   9.308 -13.646  1.00  0.00      A    C
ATOM   1353  O   ASP A  97      37.581  10.047 -13.448  1.00  0.00      A    O
ATOM   1354  N   THR A  98      35.828   8.951 -12.629  1.00  0.00      A    N
ATOM   1355  HN  THR A  98      35.162   8.219 -12.748  1.00  0.00      A    H
ATOM   1356  CA  THR A  98      35.985   9.551 -11.248  1.00  0.00      A    C
ATOM   1357  HA  THR A  98      36.164  10.600 -11.432  1.00  0.00      A    H
ATOM   1358  CB  THR A  98      34.674   9.426 -10.501  1.00  0.00      A    C
ATOM   1359  HB  THR A  98      34.787   9.366  -9.397  1.00  0.00      A    H
ATOM   1360  OG1 THR A  98      34.007   8.194 -10.735  1.00  0.00      A    O
ATOM   1361  HG1 THR A  98      33.244   8.097 -10.162  1.00  0.00      A    H
ATOM   1362  CG2 THR A  98      33.777  10.597 -10.732  1.00  0.00      A    C
ATOM   1363 HG21 THR A  98      34.247  11.512 -10.314  1.00  0.00      A    H
ATOM   1364 HG22 THR A  98      33.569  10.697 -11.819  1.00  0.00      A    H
ATOM   1365 HG23 THR A  98      32.872  10.363 -10.131  1.00  0.00      A    H
ATOM   1366  C   THR A  98      37.155   8.970 -10.448  1.00  0.00      A    C
ATOM   1367  O   THR A  98      37.075   9.020  -9.221  1.00  0.00      A    O
ATOM   1368  N   THR A  99      38.249   8.550 -11.138  1.00  0.00      A    N
ATOM   1369  HN  THR A  99      38.327   8.459 -12.128  1.00  0.00      A    H
ATOM   1370  CA  THR A  99      39.461   7.956 -10.448  1.00  0.00      A    C
ATOM   1371  HA  THR A  99      39.159   7.633  -9.463  1.00  0.00      A    H
ATOM   1372  CB  THR A  99      40.078   6.854 -11.218  1.00  0.00      A    C
ATOM   1373  HB  THR A  99      40.905   6.363 -10.663  1.00  0.00      A    H
ATOM   1374  OG1 THR A  99      40.483   7.158 -12.528  1.00  0.00      A    O
ATOM   1375  HG1 THR A  99      41.024   6.449 -12.883  1.00  0.00      A    H
ATOM   1376  CG2 THR A  99      38.973   5.789 -11.353  1.00  0.00      A    C
ATOM   1377 HG21 THR A  99      39.439   4.870 -11.769  1.00  0.00      A    H
ATOM   1378 HG22 THR A  99      38.571   5.364 -10.408  1.00  0.00      A    H
ATOM   1379 HG23 THR A  99      38.173   6.190 -12.011  1.00  0.00      A    H
ATOM   1380  C   THR A  99      40.489   8.990 -10.186  1.00  0.00      A    C
ATOM   1381  O   THR A  99      41.525   8.679  -9.678  1.00  0.00      A    O
ATOM   1382  N   LYS A 100      40.191  10.276 -10.503  1.00  0.00      A    N
ATOM   1383  HN  LYS A 100      39.329  10.524 -10.939  1.00  0.00      A    H
ATOM   1384  CA  LYS A 100      41.237  11.359 -10.557  1.00  0.00      A    C
ATOM   1385  HA  LYS A 100      42.179  10.907 -10.829  1.00  0.00      A    H
ATOM   1386  CB  LYS A 100      40.798  12.406 -11.615  1.00  0.00      A    C
ATOM   1387  HB1 LYS A 100      39.796  12.868 -11.485  1.00  0.00      A    H
ATOM   1388  HB2 LYS A 100      41.437  13.315 -11.612  1.00  0.00      A    H
ATOM   1389  CG  LYS A 100      40.753  11.835 -12.990  1.00  0.00      A    C
ATOM   1390  HG1 LYS A 100      41.804  11.715 -13.331  1.00  0.00      A    H
ATOM   1391  HG2 LYS A 100      40.163  10.894 -12.982  1.00  0.00      A    H
ATOM   1392  CD  LYS A 100      40.007  12.676 -14.013  1.00  0.00      A    C
ATOM   1393  HD1 LYS A 100      38.948  12.889 -13.756  1.00  0.00      A    H
ATOM   1394  HD2 LYS A 100      40.484  13.679 -14.040  1.00  0.00      A    H
ATOM   1395  CE  LYS A 100      40.059  12.129 -15.491  1.00  0.00      A    C
ATOM   1396  HE1 LYS A 100      39.358  12.679 -16.155  1.00  0.00      A    H
ATOM   1397  HE2 LYS A 100      41.116  12.197 -15.827  1.00  0.00      A    H
ATOM   1398  NZ  LYS A 100      39.598  10.749 -15.416  1.00  0.00      A    N
ATOM   1399  HZ1 LYS A 100      38.759  10.632 -14.812  1.00  0.00      A    H
ATOM   1400  HZ2 LYS A 100      39.468  10.425 -16.395  1.00  0.00      A    H
ATOM   1401  HZ3 LYS A 100      40.403  10.187 -15.071  1.00  0.00      A    H
ATOM   1402  C   LYS A 100      41.360  11.904  -9.108  1.00  0.00      A    C
ATOM   1403  O   LYS A 100      42.482  12.007  -8.528  1.00  0.00      A    O
ATOM   1404  N   GLU A 101      40.272  12.138  -8.431  1.00  0.00      A    N
ATOM   1405  HN  GLU A 101      39.395  12.179  -8.902  1.00  0.00      A    H
ATOM   1406  CA  GLU A 101      40.300  12.597  -7.046  1.00  0.00      A    C
ATOM   1407  HA  GLU A 101      41.141  13.249  -6.862  1.00  0.00      A    H
ATOM   1408  CB  GLU A 101      39.027  13.378  -6.713  1.00  0.00      A    C
ATOM   1409  HB1 GLU A 101      38.127  12.807  -7.028  1.00  0.00      A    H
ATOM   1410  HB2 GLU A 101      39.041  13.611  -5.627  1.00  0.00      A    H
ATOM   1411  CG  GLU A 101      38.776  14.643  -7.449  1.00  0.00      A    C
ATOM   1412  HG1 GLU A 101      38.771  14.390  -8.531  1.00  0.00      A    H
ATOM   1413  HG2 GLU A 101      37.800  15.121  -7.217  1.00  0.00      A    H
ATOM   1414  CD  GLU A 101      39.725  15.780  -7.037  1.00  0.00      A    C
ATOM   1415  OE1 GLU A 101      39.241  16.780  -6.367  1.00  0.00      A    O
ATOM   1416  OE2 GLU A 101      40.896  15.739  -7.480  1.00  0.00      A    O
ATOM   1417  C   GLU A 101      40.465  11.474  -6.068  1.00  0.00      A    C
ATOM   1418  O   GLU A 101      41.101  11.556  -5.061  1.00  0.00      A    O
ATOM   1419  N   GLU A 102      39.980  10.268  -6.404  1.00  0.00      A    N
ATOM   1420  HN  GLU A 102      39.478  10.358  -7.261  1.00  0.00      A    H
ATOM   1421  CA  GLU A 102      39.946   9.089  -5.593  1.00  0.00      A    C
ATOM   1422  HA  GLU A 102      39.477   8.348  -6.223  1.00  0.00      A    H
ATOM   1423  CB  GLU A 102      41.332   8.474  -5.447  1.00  0.00      A    C
ATOM   1424  HB1 GLU A 102      41.808   8.740  -6.415  1.00  0.00      A    H
ATOM   1425  HB2 GLU A 102      41.939   8.948  -4.647  1.00  0.00      A    H
ATOM   1426  CG  GLU A 102      41.271   6.909  -5.339  1.00  0.00      A    C
ATOM   1427  HG1 GLU A 102      40.932   6.592  -4.329  1.00  0.00      A    H
ATOM   1428  HG2 GLU A 102      40.663   6.512  -6.180  1.00  0.00      A    H
ATOM   1429  CD  GLU A 102      42.664   6.368  -5.468  1.00  0.00      A    C
ATOM   1430  OE1 GLU A 102      42.885   5.491  -6.341  1.00  0.00      A    O
ATOM   1431  OE2 GLU A 102      43.595   6.939  -4.860  1.00  0.00      A    O
ATOM   1432  C   GLU A 102      39.176   9.032  -4.314  1.00  0.00      A    C
ATOM   1433  O   GLU A 102      38.500   8.047  -3.874  1.00  0.00      A    O
ATOM   1434  N   THR A 103      39.334  10.108  -3.483  1.00  0.00      A    N
ATOM   1435  HN  THR A 103      39.907  10.854  -3.813  1.00  0.00      A    H
ATOM   1436  CA  THR A 103      38.425  10.335  -2.263  1.00  0.00      A    C
ATOM   1437  HA  THR A 103      38.422   9.508  -1.569  1.00  0.00      A    H
ATOM   1438  CB  THR A 103      39.014  11.513  -1.503  1.00  0.00      A    C
ATOM   1439  HB  THR A 103      38.929  12.320  -2.262  1.00  0.00      A    H
ATOM   1440  OG1 THR A 103      40.380  11.355  -1.137  1.00  0.00      A    O
ATOM   1441  HG1 THR A 103      40.690  12.253  -1.001  1.00  0.00      A    H
ATOM   1442  CG2 THR A 103      38.129  11.707  -0.277  1.00  0.00      A    C
ATOM   1443 HG21 THR A 103      38.037  10.775   0.321  1.00  0.00      A    H
ATOM   1444 HG22 THR A 103      38.788  12.379   0.313  1.00  0.00      A    H
ATOM   1445 HG23 THR A 103      37.188  12.266  -0.470  1.00  0.00      A    H
ATOM   1446  C   THR A 103      37.008  10.644  -2.761  1.00  0.00      A    C
ATOM   1447  O   THR A 103      36.708  11.695  -3.378  1.00  0.00      A    O
ATOM   1448  N   LYS A 104      36.057   9.778  -2.467  1.00  0.00      A    N
ATOM   1449  HN  LYS A 104      36.294   8.991  -1.902  1.00  0.00      A    H
ATOM   1450  CA  LYS A 104      34.662   9.799  -2.877  1.00  0.00      A    C
ATOM   1451  HA  LYS A 104      34.576  10.306  -3.827  1.00  0.00      A    H
ATOM   1452  CB  LYS A 104      34.259   8.252  -3.129  1.00  0.00      A    C
ATOM   1453  HB1 LYS A 104      34.280   7.747  -2.140  1.00  0.00      A    H
ATOM   1454  HB2 LYS A 104      33.197   8.295  -3.454  1.00  0.00      A    H
ATOM   1455  CG  LYS A 104      35.204   7.488  -4.062  1.00  0.00      A    C
ATOM   1456  HG1 LYS A 104      35.281   8.133  -4.964  1.00  0.00      A    H
ATOM   1457  HG2 LYS A 104      36.257   7.415  -3.717  1.00  0.00      A    H
ATOM   1458  CD  LYS A 104      34.761   6.111  -4.424  1.00  0.00      A    C
ATOM   1459  HD1 LYS A 104      35.567   5.383  -4.657  1.00  0.00      A    H
ATOM   1460  HD2 LYS A 104      34.204   5.717  -3.547  1.00  0.00      A    H
ATOM   1461  CE  LYS A 104      33.918   6.080  -5.658  1.00  0.00      A    C
ATOM   1462  HE1 LYS A 104      34.620   6.333  -6.481  1.00  0.00      A    H
ATOM   1463  HE2 LYS A 104      33.448   5.089  -5.838  1.00  0.00      A    H
ATOM   1464  NZ  LYS A 104      32.757   7.029  -5.716  1.00  0.00      A    N
ATOM   1465  HZ1 LYS A 104      32.329   7.121  -6.659  1.00  0.00      A    H
ATOM   1466  HZ2 LYS A 104      32.069   6.796  -4.972  1.00  0.00      A    H
ATOM   1467  HZ3 LYS A 104      33.091   8.004  -5.576  1.00  0.00      A    H
ATOM   1468  C   LYS A 104      33.762  10.383  -1.874  1.00  0.00      A    C
ATOM   1469  O   LYS A 104      34.011  10.527  -0.665  1.00  0.00      A    O
ATOM   1470  N   VAL A 105      32.593  10.816  -2.385  1.00  0.00      A    N
ATOM   1471  HN  VAL A 105      32.282  10.509  -3.281  1.00  0.00      A    H
ATOM   1472  CA  VAL A 105      31.792  11.950  -1.747  1.00  0.00      A    C
ATOM   1473  HA  VAL A 105      32.568  12.629  -1.427  1.00  0.00      A    H
ATOM   1474  CB  VAL A 105      31.003  12.733  -2.811  1.00  0.00      A    C
ATOM   1475  HB  VAL A 105      30.124  12.218  -3.254  1.00  0.00      A    H
ATOM   1476  CG1 VAL A 105      30.339  14.032  -2.177  1.00  0.00      A    C
ATOM   1477 HG11 VAL A 105      29.798  13.787  -1.238  1.00  0.00      A    H
ATOM   1478 HG12 VAL A 105      31.125  14.763  -1.891  1.00  0.00      A    H
ATOM   1479 HG13 VAL A 105      29.687  14.537  -2.922  1.00  0.00      A    H
ATOM   1480  CG2 VAL A 105      31.991  13.231  -3.846  1.00  0.00      A    C
ATOM   1481 HG21 VAL A 105      31.483  13.514  -4.792  1.00  0.00      A    H
ATOM   1482 HG22 VAL A 105      32.667  14.042  -3.498  1.00  0.00      A    H
ATOM   1483 HG23 VAL A 105      32.659  12.392  -4.133  1.00  0.00      A    H
ATOM   1484  C   VAL A 105      31.037  11.409  -0.473  1.00  0.00      A    C
ATOM   1485  O   VAL A 105      31.381  11.725   0.607  1.00  0.00      A    O
ATOM   1486  N   VAL A 106      29.894  10.746  -0.572  1.00  0.00      A    N
ATOM   1487  HN  VAL A 106      29.574  10.663  -1.513  1.00  0.00      A    H
ATOM   1488  CA  VAL A 106      29.008  10.361   0.527  1.00  0.00      A    C
ATOM   1489  HA  VAL A 106      29.255  10.909   1.424  1.00  0.00      A    H
ATOM   1490  CB  VAL A 106      27.603  10.581   0.336  1.00  0.00      A    C
ATOM   1491  HB  VAL A 106      27.136   9.932  -0.435  1.00  0.00      A    H
ATOM   1492  CG1 VAL A 106      26.826  10.299   1.670  1.00  0.00      A    C
ATOM   1493 HG11 VAL A 106      27.434  10.598   2.550  1.00  0.00      A    H
ATOM   1494 HG12 VAL A 106      25.934  10.944   1.817  1.00  0.00      A    H
ATOM   1495 HG13 VAL A 106      26.592   9.214   1.725  1.00  0.00      A    H
ATOM   1496  CG2 VAL A 106      27.440  12.091  -0.070  1.00  0.00      A    C
ATOM   1497 HG21 VAL A 106      27.838  12.156  -1.105  1.00  0.00      A    H
ATOM   1498 HG22 VAL A 106      26.363  12.356  -0.003  1.00  0.00      A    H
ATOM   1499 HG23 VAL A 106      27.965  12.812   0.592  1.00  0.00      A    H
ATOM   1500  C   VAL A 106      29.274   8.902   0.784  1.00  0.00      A    C
ATOM   1501  O   VAL A 106      29.227   8.063  -0.099  1.00  0.00      A    O
ATOM   1502  N   SER A 107      29.556   8.516   2.015  1.00  0.00      A    N
ATOM   1503  HN  SER A 107      29.823   9.205   2.684  1.00  0.00      A    H
ATOM   1504  CA  SER A 107      29.703   7.074   2.373  1.00  0.00      A    C
ATOM   1505  HA  SER A 107      29.405   6.430   1.559  1.00  0.00      A    H
ATOM   1506  CB  SER A 107      31.158   6.610   2.696  1.00  0.00      A    C
ATOM   1507  HB1 SER A 107      31.161   5.519   2.907  1.00  0.00      A    H
ATOM   1508  HB2 SER A 107      31.942   6.739   1.919  1.00  0.00      A    H
ATOM   1509  OG  SER A 107      31.699   7.356   3.834  1.00  0.00      A    O
ATOM   1510  HG1 SER A 107      32.657   7.387   3.789  1.00  0.00      A    H
ATOM   1511  C   SER A 107      28.714   6.649   3.517  1.00  0.00      A    C
ATOM   1512  O   SER A 107      28.332   7.542   4.306  1.00  0.00      A    O
ATOM   1513  N   ILE A 108      28.257   5.349   3.485  1.00  0.00      A    N
ATOM   1514  HN  ILE A 108      28.542   4.647   2.836  1.00  0.00      A    H
ATOM   1515  CA  ILE A 108      27.107   4.983   4.185  1.00  0.00      A    C
ATOM   1516  HA  ILE A 108      26.700   5.734   4.846  1.00  0.00      A    H
ATOM   1517  CB  ILE A 108      25.985   4.499   3.201  1.00  0.00      A    C
ATOM   1518  HB  ILE A 108      25.244   3.959   3.828  1.00  0.00      A    H
ATOM   1519  CG2 ILE A 108      25.333   5.813   2.681  1.00  0.00      A    C
ATOM   1520 HG21 ILE A 108      24.420   5.454   2.159  1.00  0.00      A    H
ATOM   1521 HG22 ILE A 108      25.035   6.594   3.413  1.00  0.00      A    H
ATOM   1522 HG23 ILE A 108      25.962   6.258   1.881  1.00  0.00      A    H
ATOM   1523  CG1 ILE A 108      26.490   3.432   2.173  1.00  0.00      A    C
ATOM   1524 HG11 ILE A 108      27.367   3.728   1.558  1.00  0.00      A    H
ATOM   1525 HG12 ILE A 108      26.750   2.550   2.797  1.00  0.00      A    H
ATOM   1526  CD  ILE A 108      25.292   2.998   1.250  1.00  0.00      A    C
ATOM   1527  HD1 ILE A 108      25.042   3.814   0.538  1.00  0.00      A    H
ATOM   1528  HD2 ILE A 108      25.492   2.066   0.679  1.00  0.00      A    H
ATOM   1529  HD3 ILE A 108      24.387   2.866   1.880  1.00  0.00      A    H
ATOM   1530  C   ILE A 108      27.503   3.937   5.172  1.00  0.00      A    C
ATOM   1531  O   ILE A 108      28.552   3.414   5.056  1.00  0.00      A    O
ATOM   1532  N   ASP A 109      26.646   3.613   6.212  1.00  0.00      A    N
ATOM   1533  HN  ASP A 109      25.769   4.045   6.015  1.00  0.00      A    H
ATOM   1534  CA  ASP A 109      26.890   2.548   7.172  1.00  0.00      A    C
ATOM   1535  HA  ASP A 109      27.955   2.401   7.274  1.00  0.00      A    H
ATOM   1536  CB  ASP A 109      26.053   2.900   8.280  1.00  0.00      A    C
ATOM   1537  HB1 ASP A 109      25.004   3.155   8.018  1.00  0.00      A    H
ATOM   1538  HB2 ASP A 109      26.002   2.076   9.024  1.00  0.00      A    H
ATOM   1539  CG  ASP A 109      26.657   4.097   9.006  1.00  0.00      A    C
ATOM   1540  OD1 ASP A 109      27.260   3.912  10.097  1.00  0.00      A    O
ATOM   1541  OD2 ASP A 109      26.363   5.281   8.559  1.00  0.00      A    O
ATOM   1542  C   ASP A 109      26.600   1.185   6.539  1.00  0.00      A    C
ATOM   1543  O   ASP A 109      27.400   0.226   6.664  1.00  0.00      A    O
ATOM   1544  N   GLY A 110      25.425   1.077   5.909  1.00  0.00      A    N
ATOM   1545  HN  GLY A 110      24.708   1.754   5.761  1.00  0.00      A    H
ATOM   1546  CA  GLY A 110      25.210  -0.103   5.118  1.00  0.00      A    C
ATOM   1547  HA1 GLY A 110      25.828  -0.138   4.233  1.00  0.00      A    H
ATOM   1548  HA2 GLY A 110      25.262  -0.935   5.805  1.00  0.00      A    H
ATOM   1549  C   GLY A 110      23.819  -0.085   4.528  1.00  0.00      A    C
ATOM   1550  O   GLY A 110      23.272   0.984   4.404  1.00  0.00      A    O
ATOM   1551  N   TYR A 111      23.133  -1.255   4.329  1.00  0.00      A    N
ATOM   1552  HN  TYR A 111      23.430  -2.161   4.622  1.00  0.00      A    H
ATOM   1553  CA  TYR A 111      21.799  -1.250   3.901  1.00  0.00      A    C
ATOM   1554  HA  TYR A 111      21.341  -0.349   4.282  1.00  0.00      A    H
ATOM   1555  CB  TYR A 111      21.584  -1.371   2.361  1.00  0.00      A    C
ATOM   1556  HB1 TYR A 111      20.518  -1.236   2.079  1.00  0.00      A    H
ATOM   1557  HB2 TYR A 111      22.183  -0.647   1.769  1.00  0.00      A    H
ATOM   1558  CG  TYR A 111      21.907  -2.777   1.770  1.00  0.00      A    C
ATOM   1559  CD1 TYR A 111      20.932  -3.479   1.126  1.00  0.00      A    C
ATOM   1560  HD1 TYR A 111      19.919  -3.104   1.121  1.00  0.00      A    H
ATOM   1561  CE1 TYR A 111      21.275  -4.676   0.479  1.00  0.00      A    C
ATOM   1562  HE1 TYR A 111      20.546  -5.266  -0.057  1.00  0.00      A    H
ATOM   1563  CZ  TYR A 111      22.591  -5.205   0.520  1.00  0.00      A    C
ATOM   1564  OH  TYR A 111      22.901  -6.477  -0.032  1.00  0.00      A    O
ATOM   1565  HH  TYR A 111      22.332  -6.572  -0.800  1.00  0.00      A    H
ATOM   1566  CD2 TYR A 111      23.212  -3.321   1.792  1.00  0.00      A    C
ATOM   1567  HD2 TYR A 111      24.080  -2.873   2.253  1.00  0.00      A    H
ATOM   1568  CE2 TYR A 111      23.555  -4.473   1.199  1.00  0.00      A    C
ATOM   1569  HE2 TYR A 111      24.568  -4.845   1.161  1.00  0.00      A    H
ATOM   1570  C   TYR A 111      20.992  -2.377   4.597  1.00  0.00      A    C
ATOM   1571  O   TYR A 111      21.584  -3.425   4.978  1.00  0.00      A    O
ATOM   1572  N   GLU A 112      19.650  -2.305   4.792  1.00  0.00      A    N
ATOM   1573  HN  GLU A 112      19.176  -1.496   4.454  1.00  0.00      A    H
ATOM   1574  CA  GLU A 112      18.915  -3.294   5.499  1.00  0.00      A    C
ATOM   1575  HA  GLU A 112      19.431  -4.188   5.182  1.00  0.00      A    H
ATOM   1576  CB  GLU A 112      19.084  -3.159   7.049  1.00  0.00      A    C
ATOM   1577  HB1 GLU A 112      18.667  -4.077   7.517  1.00  0.00      A    H
ATOM   1578  HB2 GLU A 112      20.156  -3.114   7.340  1.00  0.00      A    H
ATOM   1579  CG  GLU A 112      18.411  -1.935   7.753  1.00  0.00      A    C
ATOM   1580  HG1 GLU A 112      18.620  -1.027   7.148  1.00  0.00      A    H
ATOM   1581  HG2 GLU A 112      17.314  -2.100   7.691  1.00  0.00      A    H
ATOM   1582  CD  GLU A 112      18.769  -1.697   9.152  1.00  0.00      A    C
ATOM   1583  OE1 GLU A 112      19.989  -1.514   9.435  1.00  0.00      A    O
ATOM   1584  OE2 GLU A 112      17.862  -1.754  10.044  1.00  0.00      A    O
ATOM   1585  C   GLU A 112      17.462  -3.467   5.086  1.00  0.00      A    C
ATOM   1586  O   GLU A 112      16.854  -2.627   4.407  1.00  0.00      A    O
ATOM   1587  N   ASP A 113      16.806  -4.628   5.359  1.00  0.00      A    N
ATOM   1588  HN  ASP A 113      17.183  -5.387   5.884  1.00  0.00      A    H
ATOM   1589  CA  ASP A 113      15.392  -4.915   5.079  1.00  0.00      A    C
ATOM   1590  HA  ASP A 113      15.271  -4.515   4.083  1.00  0.00      A    H
ATOM   1591  CB  ASP A 113      15.144  -6.399   5.059  1.00  0.00      A    C
ATOM   1592  HB1 ASP A 113      14.080  -6.715   5.003  1.00  0.00      A    H
ATOM   1593  HB2 ASP A 113      15.684  -6.836   4.192  1.00  0.00      A    H
ATOM   1594  CG  ASP A 113      15.612  -7.128   6.328  1.00  0.00      A    C
ATOM   1595  OD1 ASP A 113      14.755  -7.571   7.152  1.00  0.00      A    O
ATOM   1596  OD2 ASP A 113      16.821  -7.153   6.522  1.00  0.00      A    O
ATOM   1597  C   ASP A 113      14.391  -4.068   5.935  1.00  0.00      A    C
ATOM   1598  O   ASP A 113      14.718  -3.449   6.975  1.00  0.00      A    O
ATOM   1599  N   VAL A 114      13.092  -4.138   5.474  1.00  0.00      A    N
ATOM   1600  HN  VAL A 114      12.856  -4.644   4.647  1.00  0.00      A    H
ATOM   1601  CA  VAL A 114      11.878  -3.732   6.147  1.00  0.00      A    C
ATOM   1602  HA  VAL A 114      12.024  -3.216   7.085  1.00  0.00      A    H
ATOM   1603  CB  VAL A 114      10.995  -2.906   5.209  1.00  0.00      A    C
ATOM   1604  HB  VAL A 114      10.684  -3.549   4.358  1.00  0.00      A    H
ATOM   1605  CG1 VAL A 114       9.731  -2.336   6.014  1.00  0.00      A    C
ATOM   1606 HG11 VAL A 114       9.119  -1.700   5.339  1.00  0.00      A    H
ATOM   1607 HG12 VAL A 114       9.117  -3.173   6.410  1.00  0.00      A    H
ATOM   1608 HG13 VAL A 114      10.023  -1.661   6.847  1.00  0.00      A    H
ATOM   1609  CG2 VAL A 114      11.770  -1.706   4.571  1.00  0.00      A    C
ATOM   1610 HG21 VAL A 114      12.665  -2.074   4.024  1.00  0.00      A    H
ATOM   1611 HG22 VAL A 114      11.061  -1.172   3.902  1.00  0.00      A    H
ATOM   1612 HG23 VAL A 114      12.131  -1.062   5.401  1.00  0.00      A    H
ATOM   1613  C   VAL A 114      11.157  -5.115   6.340  1.00  0.00      A    C
ATOM   1614  O   VAL A 114      11.347  -5.988   5.570  1.00  0.00      A    O
ATOM   1615  N   ASP A 115      10.341  -5.214   7.348  1.00  0.00      A    N
ATOM   1616  HN  ASP A 115      10.228  -4.505   8.040  1.00  0.00      A    H
ATOM   1617  CA  ASP A 115       9.420  -6.344   7.556  1.00  0.00      A    C
ATOM   1618  HA  ASP A 115       9.906  -7.257   7.243  1.00  0.00      A    H
ATOM   1619  CB  ASP A 115       8.989  -6.491   9.068  1.00  0.00      A    C
ATOM   1620  HB1 ASP A 115       8.207  -5.732   9.285  1.00  0.00      A    H
ATOM   1621  HB2 ASP A 115       8.458  -7.447   9.263  1.00  0.00      A    H
ATOM   1622  CG  ASP A 115      10.154  -6.324   9.971  1.00  0.00      A    C
ATOM   1623  OD1 ASP A 115      11.093  -7.102   9.709  1.00  0.00      A    O
ATOM   1624  OD2 ASP A 115      10.102  -5.405  10.830  1.00  0.00      A    O
ATOM   1625  C   ASP A 115       8.231  -6.200   6.562  1.00  0.00      A    C
ATOM   1626  O   ASP A 115       7.948  -5.193   5.926  1.00  0.00      A    O
ATOM   1627  N   GLN A 116       7.492  -7.346   6.343  1.00  0.00      A    N
ATOM   1628  HN  GLN A 116       7.805  -8.152   6.838  1.00  0.00      A    H
ATOM   1629  CA  GLN A 116       6.607  -7.429   5.198  1.00  0.00      A    C
ATOM   1630  HA  GLN A 116       6.836  -6.748   4.391  1.00  0.00      A    H
ATOM   1631  CB  GLN A 116       6.741  -8.770   4.609  1.00  0.00      A    C
ATOM   1632  HB1 GLN A 116       6.190  -9.494   5.246  1.00  0.00      A    H
ATOM   1633  HB2 GLN A 116       6.123  -8.717   3.686  1.00  0.00      A    H
ATOM   1634  CG  GLN A 116       8.241  -9.031   4.111  1.00  0.00      A    C
ATOM   1635  HG1 GLN A 116       8.609  -8.101   3.628  1.00  0.00      A    H
ATOM   1636  HG2 GLN A 116       8.930  -9.246   4.956  1.00  0.00      A    H
ATOM   1637  CD  GLN A 116       8.245 -10.248   3.150  1.00  0.00      A    C
ATOM   1638  OE1 GLN A 116       8.074 -11.416   3.549  1.00  0.00      A    O
ATOM   1639  NE2 GLN A 116       8.555  -9.901   1.903  1.00  0.00      A    N
ATOM   1640 HE21 GLN A 116       9.012 -10.664   1.445  1.00  0.00      A    H
ATOM   1641 HE22 GLN A 116       8.517  -8.965   1.553  1.00  0.00      A    H
ATOM   1642  C   GLN A 116       5.191  -7.147   5.432  1.00  0.00      A    C
ATOM   1643  O   GLN A 116       4.293  -7.899   5.097  1.00  0.00      A    O
ATOM   1644  N   SER A 117       4.952  -5.889   6.016  1.00  0.00      A    N
ATOM   1645  HN  SER A 117       5.700  -5.229   6.047  1.00  0.00      A    H
ATOM   1646  CA  SER A 117       3.653  -5.386   6.340  1.00  0.00      A    C
ATOM   1647  HA  SER A 117       2.833  -5.787   5.763  1.00  0.00      A    H
ATOM   1648  CB  SER A 117       3.380  -5.567   7.895  1.00  0.00      A    C
ATOM   1649  HB1 SER A 117       3.577  -6.602   8.250  1.00  0.00      A    H
ATOM   1650  HB2 SER A 117       4.105  -4.996   8.513  1.00  0.00      A    H
ATOM   1651  OG  SER A 117       2.087  -5.056   8.189  1.00  0.00      A    O
ATOM   1652  HG1 SER A 117       1.912  -5.196   9.123  1.00  0.00      A    H
ATOM   1653  C   SER A 117       3.625  -3.802   6.031  1.00  0.00      A    C
ATOM   1654  O   SER A 117       4.618  -3.114   5.970  1.00  0.00      A    O
ATOM   1655  N   ASP A 118       2.400  -3.318   5.914  1.00  0.00      A    N
ATOM   1656  HN  ASP A 118       1.611  -3.918   6.020  1.00  0.00      A    H
ATOM   1657  CA  ASP A 118       1.917  -1.980   5.829  1.00  0.00      A    C
ATOM   1658  HA  ASP A 118       2.425  -1.684   4.923  1.00  0.00      A    H
ATOM   1659  CB  ASP A 118       0.411  -1.875   5.696  1.00  0.00      A    C
ATOM   1660  HB1 ASP A 118      -0.109  -2.096   6.652  1.00  0.00      A    H
ATOM   1661  HB2 ASP A 118       0.242  -0.848   5.309  1.00  0.00      A    H
ATOM   1662  CG  ASP A 118      -0.101  -2.853   4.719  1.00  0.00      A    C
ATOM   1663  OD1 ASP A 118       0.009  -2.666   3.480  1.00  0.00      A    O
ATOM   1664  OD2 ASP A 118      -0.491  -3.974   5.097  1.00  0.00      A    O
ATOM   1665  C   ASP A 118       2.442  -1.129   7.073  1.00  0.00      A    C
ATOM   1666  O   ASP A 118       2.830  -0.007   6.994  1.00  0.00      A    O
ATOM   1667  N   SER A 119       2.527  -1.806   8.221  1.00  0.00      A    N
ATOM   1668  HN  SER A 119       2.169  -2.734   8.147  1.00  0.00      A    H
ATOM   1669  CA  SER A 119       2.917  -1.280   9.506  1.00  0.00      A    C
ATOM   1670  HA  SER A 119       2.419  -0.325   9.585  1.00  0.00      A    H
ATOM   1671  CB  SER A 119       2.578  -2.104  10.744  1.00  0.00      A    C
ATOM   1672  HB1 SER A 119       3.023  -1.738  11.694  1.00  0.00      A    H
ATOM   1673  HB2 SER A 119       1.476  -2.157  10.867  1.00  0.00      A    H
ATOM   1674  OG  SER A 119       3.075  -3.508  10.591  1.00  0.00      A    O
ATOM   1675  HG1 SER A 119       3.050  -3.862  11.483  1.00  0.00      A    H
ATOM   1676  C   SER A 119       4.359  -0.937   9.518  1.00  0.00      A    C
ATOM   1677  O   SER A 119       4.686   0.203   9.982  1.00  0.00      A    O
ATOM   1678  N   ALA A 120       5.216  -1.965   9.123  1.00  0.00      A    N
ATOM   1679  HN  ALA A 120       4.696  -2.739   8.769  1.00  0.00      A    H
ATOM   1680  CA  ALA A 120       6.687  -1.861   9.067  1.00  0.00      A    C
ATOM   1681  HA  ALA A 120       7.007  -1.385   9.982  1.00  0.00      A    H
ATOM   1682  CB  ALA A 120       7.413  -3.289   8.908  1.00  0.00      A    C
ATOM   1683  HB1 ALA A 120       6.837  -4.119   9.370  1.00  0.00      A    H
ATOM   1684  HB2 ALA A 120       7.325  -3.566   7.836  1.00  0.00      A    H
ATOM   1685  HB3 ALA A 120       8.429  -3.288   9.358  1.00  0.00      A    H
ATOM   1686  C   ALA A 120       7.071  -0.899   7.991  1.00  0.00      A    C
ATOM   1687  O   ALA A 120       7.955  -0.033   8.159  1.00  0.00      A    O
ATOM   1688  N   LEU A 121       6.370  -0.864   6.809  1.00  0.00      A    N
ATOM   1689  HN  LEU A 121       5.746  -1.585   6.519  1.00  0.00      A    H
ATOM   1690  CA  LEU A 121       6.593   0.104   5.664  1.00  0.00      A    C
ATOM   1691  HA  LEU A 121       7.656  -0.009   5.509  1.00  0.00      A    H
ATOM   1692  CB  LEU A 121       5.990  -0.452   4.256  1.00  0.00      A    C
ATOM   1693  HB1 LEU A 121       6.140  -1.551   4.201  1.00  0.00      A    H
ATOM   1694  HB2 LEU A 121       4.897  -0.277   4.346  1.00  0.00      A    H
ATOM   1695  CG  LEU A 121       6.524   0.186   2.952  1.00  0.00      A    C
ATOM   1696  HG  LEU A 121       6.519   1.282   3.133  1.00  0.00      A    H
ATOM   1697  CD1 LEU A 121       7.840  -0.402   2.695  1.00  0.00      A    C
ATOM   1698 HD11 LEU A 121       7.689  -1.501   2.637  1.00  0.00      A    H
ATOM   1699 HD12 LEU A 121       8.212  -0.091   1.696  1.00  0.00      A    H
ATOM   1700 HD13 LEU A 121       8.719  -0.190   3.341  1.00  0.00      A    H
ATOM   1701  CD2 LEU A 121       5.633  -0.080   1.721  1.00  0.00      A    C
ATOM   1702 HD21 LEU A 121       4.769   0.595   1.904  1.00  0.00      A    H
ATOM   1703 HD22 LEU A 121       6.239   0.223   0.840  1.00  0.00      A    H
ATOM   1704 HD23 LEU A 121       5.298  -1.138   1.682  1.00  0.00      A    H
ATOM   1705  C   LEU A 121       6.281   1.600   6.024  1.00  0.00      A    C
ATOM   1706  O   LEU A 121       6.969   2.589   5.678  1.00  0.00      A    O
ATOM   1707  N   LEU A 122       5.281   1.769   6.967  1.00  0.00      A    N
ATOM   1708  HN  LEU A 122       4.687   1.001   7.191  1.00  0.00      A    H
ATOM   1709  CA  LEU A 122       4.864   3.123   7.422  1.00  0.00      A    C
ATOM   1710  HA  LEU A 122       4.889   3.775   6.562  1.00  0.00      A    H
ATOM   1711  CB  LEU A 122       3.481   2.932   8.158  1.00  0.00      A    C
ATOM   1712  HB1 LEU A 122       2.830   2.422   7.415  1.00  0.00      A    H
ATOM   1713  HB2 LEU A 122       3.646   2.316   9.068  1.00  0.00      A    H
ATOM   1714  CG  LEU A 122       2.801   4.274   8.482  1.00  0.00      A    C
ATOM   1715  HG  LEU A 122       3.511   4.789   9.163  1.00  0.00      A    H
ATOM   1716  CD1 LEU A 122       2.375   5.097   7.159  1.00  0.00      A    C
ATOM   1717 HD11 LEU A 122       3.147   5.612   6.549  1.00  0.00      A    H
ATOM   1718 HD12 LEU A 122       1.834   4.428   6.456  1.00  0.00      A    H
ATOM   1719 HD13 LEU A 122       1.629   5.839   7.516  1.00  0.00      A    H
ATOM   1720  CD2 LEU A 122       1.575   4.080   9.396  1.00  0.00      A    C
ATOM   1721 HD21 LEU A 122       0.847   3.295   9.100  1.00  0.00      A    H
ATOM   1722 HD22 LEU A 122       1.982   3.534  10.274  1.00  0.00      A    H
ATOM   1723 HD23 LEU A 122       1.115   5.058   9.655  1.00  0.00      A    H
ATOM   1724  C   LEU A 122       5.907   3.647   8.401  1.00  0.00      A    C
ATOM   1725  O   LEU A 122       6.277   4.827   8.487  1.00  0.00      A    O
ATOM   1726  N   CYS A 123       6.404   2.834   9.271  1.00  0.00      A    N
ATOM   1727  HN  CYS A 123       6.107   1.883   9.281  1.00  0.00      A    H
ATOM   1728  CA  CYS A 123       7.495   3.072  10.155  1.00  0.00      A    C
ATOM   1729  HA  CYS A 123       7.237   3.897  10.802  1.00  0.00      A    H
ATOM   1730  CB  CYS A 123       7.622   1.774  10.980  1.00  0.00      A    C
ATOM   1731  HB1 CYS A 123       7.421   0.897  10.329  1.00  0.00      A    H
ATOM   1732  HB2 CYS A 123       8.655   1.646  11.368  1.00  0.00      A    H
ATOM   1733  SG  CYS A 123       6.329   1.617  12.268  1.00  0.00      A    S
ATOM   1734  HG1 CYS A 123       5.330   1.264  11.473  1.00  0.00      A    H
ATOM   1735  C   CYS A 123       8.823   3.387   9.385  1.00  0.00      A    C
ATOM   1736  O   CYS A 123       9.438   4.463   9.523  1.00  0.00      A    O
ATOM   1737  N   ALA A 124       9.342   2.508   8.473  1.00  0.00      A    N
ATOM   1738  HN  ALA A 124       8.843   1.657   8.331  1.00  0.00      A    H
ATOM   1739  CA  ALA A 124      10.488   2.788   7.633  1.00  0.00      A    C
ATOM   1740  HA  ALA A 124      11.310   3.038   8.287  1.00  0.00      A    H
ATOM   1741  CB  ALA A 124      10.783   1.587   6.663  1.00  0.00      A    C
ATOM   1742  HB1 ALA A 124      10.836   0.671   7.291  1.00  0.00      A    H
ATOM   1743  HB2 ALA A 124       9.943   1.527   5.939  1.00  0.00      A    H
ATOM   1744  HB3 ALA A 124      11.792   1.783   6.242  1.00  0.00      A    H
ATOM   1745  C   ALA A 124      10.347   4.088   6.826  1.00  0.00      A    C
ATOM   1746  O   ALA A 124      11.245   4.921   6.778  1.00  0.00      A    O
ATOM   1747  N   THR A 125       9.209   4.267   6.157  1.00  0.00      A    N
ATOM   1748  HN  THR A 125       8.504   3.562   6.126  1.00  0.00      A    H
ATOM   1749  CA  THR A 125       8.972   5.436   5.352  1.00  0.00      A    C
ATOM   1750  HA  THR A 125       9.745   5.647   4.628  1.00  0.00      A    H
ATOM   1751  CB  THR A 125       7.743   5.467   4.467  1.00  0.00      A    C
ATOM   1752  HB  THR A 125       7.611   6.438   3.943  1.00  0.00      A    H
ATOM   1753  OG1 THR A 125       6.559   5.114   5.112  1.00  0.00      A    O
ATOM   1754  HG1 THR A 125       6.498   4.156   5.110  1.00  0.00      A    H
ATOM   1755  CG2 THR A 125       7.935   4.343   3.425  1.00  0.00      A    C
ATOM   1756 HG21 THR A 125       8.829   4.574   2.807  1.00  0.00      A    H
ATOM   1757 HG22 THR A 125       8.233   3.476   4.053  1.00  0.00      A    H
ATOM   1758 HG23 THR A 125       7.003   4.113   2.864  1.00  0.00      A    H
ATOM   1759  C   THR A 125       8.985   6.801   6.158  1.00  0.00      A    C
ATOM   1760  O   THR A 125       9.523   7.809   5.651  1.00  0.00      A    O
ATOM   1761  N   ALA A 126       8.474   6.795   7.433  1.00  0.00      A    N
ATOM   1762  HN  ALA A 126       7.967   5.983   7.713  1.00  0.00      A    H
ATOM   1763  CA  ALA A 126       8.498   7.980   8.318  1.00  0.00      A    C
ATOM   1764  HA  ALA A 126       8.057   8.891   7.941  1.00  0.00      A    H
ATOM   1765  CB  ALA A 126       7.693   7.687   9.600  1.00  0.00      A    C
ATOM   1766  HB1 ALA A 126       7.912   8.433  10.393  1.00  0.00      A    H
ATOM   1767  HB2 ALA A 126       6.603   7.789   9.411  1.00  0.00      A    H
ATOM   1768  HB3 ALA A 126       7.908   6.658   9.959  1.00  0.00      A    H
ATOM   1769  C   ALA A 126       9.861   8.366   8.733  1.00  0.00      A    C
ATOM   1770  O   ALA A 126      10.147   9.469   9.249  1.00  0.00      A    O
ATOM   1771  N   THR A 127      10.825   7.444   8.506  1.00  0.00      A    N
ATOM   1772  HN  THR A 127      10.464   6.595   8.127  1.00  0.00      A    H
ATOM   1773  CA  THR A 127      12.250   7.648   8.715  1.00  0.00      A    C
ATOM   1774  HA  THR A 127      12.367   8.419   9.463  1.00  0.00      A    H
ATOM   1775  CB  THR A 127      12.994   6.372   9.073  1.00  0.00      A    C
ATOM   1776  HB  THR A 127      13.067   5.696   8.194  1.00  0.00      A    H
ATOM   1777  OG1 THR A 127      12.283   5.674  10.055  1.00  0.00      A    O
ATOM   1778  HG1 THR A 127      11.529   5.367   9.545  1.00  0.00      A    H
ATOM   1779  CG2 THR A 127      14.311   6.826   9.722  1.00  0.00      A    C
ATOM   1780 HG21 THR A 127      14.194   7.282  10.728  1.00  0.00      A    H
ATOM   1781 HG22 THR A 127      14.954   5.924   9.805  1.00  0.00      A    H
ATOM   1782 HG23 THR A 127      14.841   7.611   9.141  1.00  0.00      A    H
ATOM   1783  C   THR A 127      12.846   8.225   7.452  1.00  0.00      A    C
ATOM   1784  O   THR A 127      13.509   9.249   7.570  1.00  0.00      A    O
ATOM   1785  N   GLN A 128      12.617   7.589   6.257  1.00  0.00      A    N
ATOM   1786  HN  GLN A 128      11.985   6.821   6.188  1.00  0.00      A    H
ATOM   1787  CA  GLN A 128      13.370   7.976   5.052  1.00  0.00      A    C
ATOM   1788  HA  GLN A 128      13.368   9.038   4.858  1.00  0.00      A    H
ATOM   1789  CB  GLN A 128      14.818   7.513   5.230  1.00  0.00      A    C
ATOM   1790  HB1 GLN A 128      15.498   7.776   4.391  1.00  0.00      A    H
ATOM   1791  HB2 GLN A 128      15.190   7.957   6.178  1.00  0.00      A    H
ATOM   1792  CG  GLN A 128      15.018   6.014   5.633  1.00  0.00      A    C
ATOM   1793  HG1 GLN A 128      14.669   5.735   6.650  1.00  0.00      A    H
ATOM   1794  HG2 GLN A 128      14.485   5.443   4.843  1.00  0.00      A    H
ATOM   1795  CD  GLN A 128      16.512   5.616   5.641  1.00  0.00      A    C
ATOM   1796  OE1 GLN A 128      17.131   5.682   6.717  1.00  0.00      A    O
ATOM   1797  NE2 GLN A 128      17.053   5.265   4.495  1.00  0.00      A    N
ATOM   1798 HE21 GLN A 128      17.977   4.882   4.514  1.00  0.00      A    H
ATOM   1799 HE22 GLN A 128      16.426   5.203   3.719  1.00  0.00      A    H
ATOM   1800  C   GLN A 128      12.809   7.471   3.765  1.00  0.00      A    C
ATOM   1801  O   GLN A 128      11.850   6.639   3.787  1.00  0.00      A    O
ATOM   1802  N   PRO A 129      13.342   7.866   2.634  1.00  0.00      A    N
ATOM   1803  CD  PRO A 129      13.948   9.203   2.410  1.00  0.00      A    C
ATOM   1804  HD1 PRO A 129      15.030   8.985   2.530  1.00  0.00      A    H
ATOM   1805  HD2 PRO A 129      13.470  10.038   2.967  1.00  0.00      A    H
ATOM   1806  CA  PRO A 129      13.034   7.139   1.424  1.00  0.00      A    C
ATOM   1807  HA  PRO A 129      11.970   7.222   1.264  1.00  0.00      A    H
ATOM   1808  CB  PRO A 129      13.662   8.018   0.342  1.00  0.00      A    C
ATOM   1809  HB1 PRO A 129      14.714   7.667   0.285  1.00  0.00      A    H
ATOM   1810  HB2 PRO A 129      13.110   7.950  -0.621  1.00  0.00      A    H
ATOM   1811  CG  PRO A 129      13.712   9.454   0.861  1.00  0.00      A    C
ATOM   1812  HG1 PRO A 129      14.523  10.058   0.401  1.00  0.00      A    H
ATOM   1813  HG2 PRO A 129      12.792  10.047   0.669  1.00  0.00      A    H
ATOM   1814  C   PRO A 129      13.499   5.771   1.373  1.00  0.00      A    C
ATOM   1815  O   PRO A 129      14.591   5.512   1.906  1.00  0.00      A    O
ATOM   1816  N   ILE A 130      12.663   4.926   0.717  1.00  0.00      A    N
ATOM   1817  HN  ILE A 130      11.841   5.322   0.314  1.00  0.00      A    H
ATOM   1818  CA  ILE A 130      12.866   3.497   0.806  1.00  0.00      A    C
ATOM   1819  HA  ILE A 130      13.781   3.314   1.349  1.00  0.00      A    H
ATOM   1820  CB  ILE A 130      11.726   2.748   1.554  1.00  0.00      A    C
ATOM   1821  HB  ILE A 130      10.750   2.925   1.052  1.00  0.00      A    H
ATOM   1822  CG2 ILE A 130      11.975   1.236   1.444  1.00  0.00      A    C
ATOM   1823 HG21 ILE A 130      11.911   0.957   0.370  1.00  0.00      A    H
ATOM   1824 HG22 ILE A 130      12.909   0.902   1.944  1.00  0.00      A    H
ATOM   1825 HG23 ILE A 130      11.150   0.658   1.913  1.00  0.00      A    H
ATOM   1826  CG1 ILE A 130      11.542   3.150   3.035  1.00  0.00      A    C
ATOM   1827 HG11 ILE A 130      11.116   4.174   3.114  1.00  0.00      A    H
ATOM   1828 HG12 ILE A 130      10.750   2.566   3.550  1.00  0.00      A    H
ATOM   1829  CD  ILE A 130      12.835   3.091   3.805  1.00  0.00      A    C
ATOM   1830  HD1 ILE A 130      12.657   3.613   4.770  1.00  0.00      A    H
ATOM   1831  HD2 ILE A 130      13.148   2.054   4.054  1.00  0.00      A    H
ATOM   1832  HD3 ILE A 130      13.639   3.665   3.296  1.00  0.00      A    H
ATOM   1833  C   ILE A 130      12.879   2.954  -0.610  1.00  0.00      A    C
ATOM   1834  O   ILE A 130      11.909   3.168  -1.356  1.00  0.00      A    O
ATOM   1835  N   SER A 131      13.910   2.223  -1.081  1.00  0.00      A    N
ATOM   1836  HN  SER A 131      14.673   1.877  -0.540  1.00  0.00      A    H
ATOM   1837  CA  SER A 131      13.899   1.608  -2.351  1.00  0.00      A    C
ATOM   1838  HA  SER A 131      13.479   2.181  -3.164  1.00  0.00      A    H
ATOM   1839  CB  SER A 131      15.429   1.277  -2.707  1.00  0.00      A    C
ATOM   1840  HB1 SER A 131      15.891   2.261  -2.936  1.00  0.00      A    H
ATOM   1841  HB2 SER A 131      15.888   0.749  -1.845  1.00  0.00      A    H
ATOM   1842  OG  SER A 131      15.450   0.539  -3.857  1.00  0.00      A    O
ATOM   1843  HG1 SER A 131      15.423   1.207  -4.546  1.00  0.00      A    H
ATOM   1844  C   SER A 131      12.978   0.392  -2.295  1.00  0.00      A    C
ATOM   1845  O   SER A 131      13.070  -0.488  -1.466  1.00  0.00      A    O
ATOM   1846  N   VAL A 132      12.185   0.203  -3.371  1.00  0.00      A    N
ATOM   1847  HN  VAL A 132      12.028   0.921  -4.045  1.00  0.00      A    H
ATOM   1848  CA  VAL A 132      11.244  -0.906  -3.441  1.00  0.00      A    C
ATOM   1849  HA  VAL A 132      11.596  -1.744  -2.858  1.00  0.00      A    H
ATOM   1850  CB  VAL A 132       9.883  -0.402  -2.911  1.00  0.00      A    C
ATOM   1851  HB  VAL A 132       9.496   0.365  -3.615  1.00  0.00      A    H
ATOM   1852  CG1 VAL A 132       8.835  -1.538  -2.975  1.00  0.00      A    C
ATOM   1853 HG11 VAL A 132       8.524  -1.945  -3.960  1.00  0.00      A    H
ATOM   1854 HG12 VAL A 132       9.116  -2.436  -2.384  1.00  0.00      A    H
ATOM   1855 HG13 VAL A 132       7.901  -1.208  -2.472  1.00  0.00      A    H
ATOM   1856  CG2 VAL A 132       9.986   0.198  -1.478  1.00  0.00      A    C
ATOM   1857 HG21 VAL A 132      10.713  -0.438  -0.929  1.00  0.00      A    H
ATOM   1858 HG22 VAL A 132      10.408   1.226  -1.475  1.00  0.00      A    H
ATOM   1859 HG23 VAL A 132       9.016   0.266  -0.941  1.00  0.00      A    H
ATOM   1860  C   VAL A 132      11.254  -1.455  -4.841  1.00  0.00      A    C
ATOM   1861  O   VAL A 132      11.216  -0.715  -5.825  1.00  0.00      A    O
ATOM   1862  N   GLY A 133      11.340  -2.784  -4.971  1.00  0.00      A    N
ATOM   1863  HN  GLY A 133      11.363  -3.418  -4.203  1.00  0.00      A    H
ATOM   1864  CA  GLY A 133      10.967  -3.457  -6.196  1.00  0.00      A    C
ATOM   1865  HA1 GLY A 133      11.220  -2.895  -7.083  1.00  0.00      A    H
ATOM   1866  HA2 GLY A 133      11.484  -4.403  -6.264  1.00  0.00      A    H
ATOM   1867  C   GLY A 133       9.462  -3.671  -6.333  1.00  0.00      A    C
ATOM   1868  O   GLY A 133       8.869  -4.356  -5.503  1.00  0.00      A    O
ATOM   1869  N   ILE A 134       8.811  -3.083  -7.357  1.00  0.00      A    N
ATOM   1870  HN  ILE A 134       9.217  -2.392  -7.949  1.00  0.00      A    H
ATOM   1871  CA  ILE A 134       7.389  -3.274  -7.444  1.00  0.00      A    C
ATOM   1872  HA  ILE A 134       7.055  -3.963  -6.683  1.00  0.00      A    H
ATOM   1873  CB  ILE A 134       6.498  -2.036  -7.286  1.00  0.00      A    C
ATOM   1874  HB  ILE A 134       5.431  -2.310  -7.428  1.00  0.00      A    H
ATOM   1875  CG2 ILE A 134       6.592  -1.495  -5.884  1.00  0.00      A    C
ATOM   1876 HG21 ILE A 134       5.878  -0.652  -5.766  1.00  0.00      A    H
ATOM   1877 HG22 ILE A 134       6.314  -2.323  -5.197  1.00  0.00      A    H
ATOM   1878 HG23 ILE A 134       7.587  -1.042  -5.684  1.00  0.00      A    H
ATOM   1879  CG1 ILE A 134       6.720  -0.944  -8.388  1.00  0.00      A    C
ATOM   1880 HG11 ILE A 134       7.737  -0.509  -8.290  1.00  0.00      A    H
ATOM   1881 HG12 ILE A 134       6.656  -1.314  -9.434  1.00  0.00      A    H
ATOM   1882  CD  ILE A 134       5.652   0.152  -8.326  1.00  0.00      A    C
ATOM   1883  HD1 ILE A 134       5.744   0.770  -7.408  1.00  0.00      A    H
ATOM   1884  HD2 ILE A 134       5.717   0.750  -9.260  1.00  0.00      A    H
ATOM   1885  HD3 ILE A 134       4.651  -0.330  -8.286  1.00  0.00      A    H
ATOM   1886  C   ILE A 134       7.013  -3.919  -8.815  1.00  0.00      A    C
ATOM   1887  O   ILE A 134       7.812  -3.972  -9.762  1.00  0.00      A    O
ATOM   1888  N   ASP A 135       5.732  -4.416  -8.941  1.00  0.00      A    N
ATOM   1889  HN  ASP A 135       5.055  -4.318  -8.216  1.00  0.00      A    H
ATOM   1890  CA  ASP A 135       5.249  -4.875 -10.256  1.00  0.00      A    C
ATOM   1891  HA  ASP A 135       6.029  -5.362 -10.822  1.00  0.00      A    H
ATOM   1892  CB  ASP A 135       4.040  -5.826 -10.144  1.00  0.00      A    C
ATOM   1893  HB1 ASP A 135       4.278  -6.660  -9.450  1.00  0.00      A    H
ATOM   1894  HB2 ASP A 135       3.185  -5.293  -9.676  1.00  0.00      A    H
ATOM   1895  CG  ASP A 135       3.602  -6.528 -11.413  1.00  0.00      A    C
ATOM   1896  OD1 ASP A 135       4.466  -7.267 -12.033  1.00  0.00      A    O
ATOM   1897  OD2 ASP A 135       2.507  -6.301 -11.947  1.00  0.00      A    O
ATOM   1898  C   ASP A 135       4.924  -3.667 -11.134  1.00  0.00      A    C
ATOM   1899  O   ASP A 135       4.798  -2.553 -10.731  1.00  0.00      A    O
ATOM   1900  N   GLY A 136       4.822  -3.960 -12.491  1.00  0.00      A    N
ATOM   1901  HN  GLY A 136       5.044  -4.864 -12.848  1.00  0.00      A    H
ATOM   1902  CA  GLY A 136       4.148  -3.028 -13.455  1.00  0.00      A    C
ATOM   1903  HA1 GLY A 136       3.369  -2.530 -12.896  1.00  0.00      A    H
ATOM   1904  HA2 GLY A 136       4.940  -2.402 -13.839  1.00  0.00      A    H
ATOM   1905  C   GLY A 136       3.636  -3.708 -14.678  1.00  0.00      A    C
ATOM   1906  O   GLY A 136       3.573  -3.118 -15.748  1.00  0.00      A    O
ATOM   1907  N   SER A 137       3.286  -4.951 -14.550  1.00  0.00      A    N
ATOM   1908  HN  SER A 137       3.136  -5.286 -13.623  1.00  0.00      A    H
ATOM   1909  CA  SER A 137       3.079  -5.895 -15.595  1.00  0.00      A    C
ATOM   1910  HA  SER A 137       3.963  -5.820 -16.212  1.00  0.00      A    H
ATOM   1911  CB  SER A 137       2.973  -7.289 -15.027  1.00  0.00      A    C
ATOM   1912  HB1 SER A 137       2.932  -8.063 -15.823  1.00  0.00      A    H
ATOM   1913  HB2 SER A 137       3.971  -7.400 -14.552  1.00  0.00      A    H
ATOM   1914  OG  SER A 137       1.925  -7.510 -14.126  1.00  0.00      A    O
ATOM   1915  HG1 SER A 137       2.094  -7.033 -13.310  1.00  0.00      A    H
ATOM   1916  C   SER A 137       1.816  -5.760 -16.508  1.00  0.00      A    C
ATOM   1917  O   SER A 137       1.480  -6.727 -17.298  1.00  0.00      A    O
ATOM   1918  N   ALA A 138       0.996  -4.733 -16.308  1.00  0.00      A    N
ATOM   1919  HN  ALA A 138       1.263  -4.037 -15.647  1.00  0.00      A    H
ATOM   1920  CA  ALA A 138      -0.210  -4.541 -17.075  1.00  0.00      A    C
ATOM   1921  HA  ALA A 138      -0.522  -5.353 -17.715  1.00  0.00      A    H
ATOM   1922  CB  ALA A 138      -1.374  -4.267 -16.024  1.00  0.00      A    C
ATOM   1923  HB1 ALA A 138      -2.408  -4.185 -16.422  1.00  0.00      A    H
ATOM   1924  HB2 ALA A 138      -1.238  -4.979 -15.183  1.00  0.00      A    H
ATOM   1925  HB3 ALA A 138      -1.199  -3.294 -15.517  1.00  0.00      A    H
ATOM   1926  C   ALA A 138      -0.185  -3.278 -17.867  1.00  0.00      A    C
ATOM   1927  O   ALA A 138       0.630  -2.365 -17.726  1.00  0.00      A    O
ATOM   1928  N   ILE A 139      -1.289  -3.137 -18.728  1.00  0.00      A    N
ATOM   1929  HN  ILE A 139      -1.980  -3.856 -18.748  1.00  0.00      A    H
ATOM   1930  CA  ILE A 139      -1.408  -1.995 -19.671  1.00  0.00      A    C
ATOM   1931  HA  ILE A 139      -0.468  -1.951 -20.200  1.00  0.00      A    H
ATOM   1932  CB  ILE A 139      -2.512  -2.308 -20.637  1.00  0.00      A    C
ATOM   1933  HB  ILE A 139      -2.259  -3.326 -21.004  1.00  0.00      A    H
ATOM   1934  CG2 ILE A 139      -3.931  -2.326 -20.132  1.00  0.00      A    C
ATOM   1935 HG21 ILE A 139      -4.040  -3.101 -19.343  1.00  0.00      A    H
ATOM   1936 HG22 ILE A 139      -4.255  -1.351 -19.709  1.00  0.00      A    H
ATOM   1937 HG23 ILE A 139      -4.505  -2.696 -21.008  1.00  0.00      A    H
ATOM   1938  CG1 ILE A 139      -2.387  -1.358 -21.866  1.00  0.00      A    C
ATOM   1939 HG11 ILE A 139      -2.852  -0.389 -21.587  1.00  0.00      A    H
ATOM   1940 HG12 ILE A 139      -1.328  -1.097 -22.076  1.00  0.00      A    H
ATOM   1941  CD  ILE A 139      -3.150  -1.898 -23.054  1.00  0.00      A    C
ATOM   1942  HD1 ILE A 139      -4.225  -1.647 -22.934  1.00  0.00      A    H
ATOM   1943  HD2 ILE A 139      -2.895  -1.205 -23.884  1.00  0.00      A    H
ATOM   1944  HD3 ILE A 139      -3.034  -2.966 -23.339  1.00  0.00      A    H
ATOM   1945  C   ILE A 139      -1.621  -0.581 -19.060  1.00  0.00      A    C
ATOM   1946  O   ILE A 139      -1.123   0.449 -19.533  1.00  0.00      A    O
ATOM   1947  N   ASN A 140      -2.380  -0.456 -17.999  1.00  0.00      A    N
ATOM   1948  HN  ASN A 140      -2.709  -1.319 -17.623  1.00  0.00      A    H
ATOM   1949  CA  ASN A 140      -2.742   0.798 -17.296  1.00  0.00      A    C
ATOM   1950  HA  ASN A 140      -3.137   1.456 -18.056  1.00  0.00      A    H
ATOM   1951  CB  ASN A 140      -3.852   0.576 -16.182  1.00  0.00      A    C
ATOM   1952  HB1 ASN A 140      -3.447   0.221 -15.210  1.00  0.00      A    H
ATOM   1953  HB2 ASN A 140      -4.401   1.519 -15.977  1.00  0.00      A    H
ATOM   1954  CG  ASN A 140      -4.902  -0.487 -16.636  1.00  0.00      A    C
ATOM   1955  OD1 ASN A 140      -4.935  -1.636 -16.131  1.00  0.00      A    O
ATOM   1956  ND2 ASN A 140      -5.754  -0.130 -17.599  1.00  0.00      A    N
ATOM   1957 HD21 ASN A 140      -6.326  -0.917 -17.831  1.00  0.00      A    H
ATOM   1958 HD22 ASN A 140      -5.741   0.772 -18.031  1.00  0.00      A    H
ATOM   1959  C   ASN A 140      -1.579   1.493 -16.684  1.00  0.00      A    C
ATOM   1960  O   ASN A 140      -1.622   2.686 -16.482  1.00  0.00      A    O
ATOM   1961  N   PHE A 141      -0.380   0.781 -16.436  1.00  0.00      A    N
ATOM   1962  HN  PHE A 141      -0.373  -0.216 -16.456  1.00  0.00      A    H
ATOM   1963  CA  PHE A 141       0.872   1.414 -15.934  1.00  0.00      A    C
ATOM   1964  HA  PHE A 141       0.560   2.075 -15.139  1.00  0.00      A    H
ATOM   1965  CB  PHE A 141       1.842   0.281 -15.432  1.00  0.00      A    C
ATOM   1966  HB1 PHE A 141       1.295  -0.477 -14.831  1.00  0.00      A    H
ATOM   1967  HB2 PHE A 141       2.374  -0.246 -16.252  1.00  0.00      A    H
ATOM   1968  CG  PHE A 141       2.948   0.762 -14.556  1.00  0.00      A    C
ATOM   1969  CD1 PHE A 141       2.641   1.077 -13.220  1.00  0.00      A    C
ATOM   1970  HD1 PHE A 141       1.613   0.925 -12.927  1.00  0.00      A    H
ATOM   1971  CE1 PHE A 141       3.646   1.688 -12.407  1.00  0.00      A    C
ATOM   1972  HE1 PHE A 141       3.450   1.885 -11.364  1.00  0.00      A    H
ATOM   1973  CZ  PHE A 141       4.832   2.089 -12.991  1.00  0.00      A    C
ATOM   1974  HZ  PHE A 141       5.596   2.437 -12.311  1.00  0.00      A    H
ATOM   1975  CD2 PHE A 141       4.163   1.179 -15.110  1.00  0.00      A    C
ATOM   1976  HD2 PHE A 141       4.289   1.149 -16.183  1.00  0.00      A    H
ATOM   1977  CE2 PHE A 141       5.137   1.808 -14.306  1.00  0.00      A    C
ATOM   1978  HE2 PHE A 141       5.998   2.153 -14.860  1.00  0.00      A    H
ATOM   1979  C   PHE A 141       1.497   2.303 -16.968  1.00  0.00      A    C
ATOM   1980  O   PHE A 141       1.985   3.429 -16.711  1.00  0.00      A    O
ATOM   1981  N   GLN A 142       1.547   1.783 -18.219  1.00  0.00      A    N
ATOM   1982  HN  GLN A 142       1.122   0.917 -18.470  1.00  0.00      A    H
ATOM   1983  CA  GLN A 142       2.101   2.391 -19.388  1.00  0.00      A    C
ATOM   1984  HA  GLN A 142       3.068   2.757 -19.076  1.00  0.00      A    H
ATOM   1985  CB  GLN A 142       1.920   1.453 -20.594  1.00  0.00      A    C
ATOM   1986  HB1 GLN A 142       0.858   1.148 -20.710  1.00  0.00      A    H
ATOM   1987  HB2 GLN A 142       2.350   2.009 -21.455  1.00  0.00      A    H
ATOM   1988  CG  GLN A 142       2.787   0.151 -20.336  1.00  0.00      A    C
ATOM   1989  HG1 GLN A 142       3.852   0.375 -20.110  1.00  0.00      A    H
ATOM   1990  HG2 GLN A 142       2.387  -0.457 -19.496  1.00  0.00      A    H
ATOM   1991  CD  GLN A 142       2.726  -0.786 -21.582  1.00  0.00      A    C
ATOM   1992  OE1 GLN A 142       1.859  -1.651 -21.760  1.00  0.00      A    O
ATOM   1993  NE2 GLN A 142       3.699  -0.583 -22.530  1.00  0.00      A    N
ATOM   1994 HE21 GLN A 142       3.724  -1.252 -23.272  1.00  0.00      A    H
ATOM   1995 HE22 GLN A 142       4.360   0.166 -22.552  1.00  0.00      A    H
ATOM   1996  C   GLN A 142       1.263   3.636 -19.622  1.00  0.00      A    C
ATOM   1997  O   GLN A 142       1.796   4.746 -19.775  1.00  0.00      A    O
ATOM   1998  N   LEU A 143      -0.084   3.484 -19.657  1.00  0.00      A    N
ATOM   1999  HN  LEU A 143      -0.357   2.546 -19.456  1.00  0.00      A    H
ATOM   2000  CA  LEU A 143      -1.133   4.436 -19.805  1.00  0.00      A    C
ATOM   2001  HA  LEU A 143      -0.694   5.277 -20.321  1.00  0.00      A    H
ATOM   2002  CB  LEU A 143      -2.351   3.888 -20.601  1.00  0.00      A    C
ATOM   2003  HB1 LEU A 143      -2.899   3.203 -19.919  1.00  0.00      A    H
ATOM   2004  HB2 LEU A 143      -3.121   4.662 -20.807  1.00  0.00      A    H
ATOM   2005  CG  LEU A 143      -1.875   3.324 -21.909  1.00  0.00      A    C
ATOM   2006  HG  LEU A 143      -0.967   2.694 -21.796  1.00  0.00      A    H
ATOM   2007  CD1 LEU A 143      -3.050   2.424 -22.370  1.00  0.00      A    C
ATOM   2008 HD11 LEU A 143      -3.137   1.616 -21.613  1.00  0.00      A    H
ATOM   2009 HD12 LEU A 143      -3.988   3.018 -22.393  1.00  0.00      A    H
ATOM   2010 HD13 LEU A 143      -2.734   2.054 -23.369  1.00  0.00      A    H
ATOM   2011  CD2 LEU A 143      -1.615   4.421 -22.926  1.00  0.00      A    C
ATOM   2012 HD21 LEU A 143      -2.587   4.920 -23.126  1.00  0.00      A    H
ATOM   2013 HD22 LEU A 143      -0.910   5.210 -22.587  1.00  0.00      A    H
ATOM   2014 HD23 LEU A 143      -1.145   4.044 -23.859  1.00  0.00      A    H
ATOM   2015  C   LEU A 143      -1.635   5.012 -18.383  1.00  0.00      A    C
ATOM   2016  O   LEU A 143      -2.805   5.297 -18.172  1.00  0.00      A    O
ATOM   2017  N   TYR A 144      -0.764   5.209 -17.409  1.00  0.00      A    N
ATOM   2018  HN  TYR A 144       0.184   4.900 -17.430  1.00  0.00      A    H
ATOM   2019  CA  TYR A 144      -1.093   5.866 -16.188  1.00  0.00      A    C
ATOM   2020  HA  TYR A 144      -2.109   5.710 -15.856  1.00  0.00      A    H
ATOM   2021  CB  TYR A 144      -0.220   5.365 -14.964  1.00  0.00      A    C
ATOM   2022  HB1 TYR A 144      -0.486   4.306 -14.757  1.00  0.00      A    H
ATOM   2023  HB2 TYR A 144       0.866   5.400 -15.193  1.00  0.00      A    H
ATOM   2024  CG  TYR A 144      -0.380   6.136 -13.620  1.00  0.00      A    C
ATOM   2025  CD1 TYR A 144      -1.493   5.878 -12.781  1.00  0.00      A    C
ATOM   2026  HD1 TYR A 144      -2.221   5.156 -13.121  1.00  0.00      A    H
ATOM   2027  CE1 TYR A 144      -1.568   6.396 -11.490  1.00  0.00      A    C
ATOM   2028  HE1 TYR A 144      -2.411   6.148 -10.862  1.00  0.00      A    H
ATOM   2029  CZ  TYR A 144      -0.639   7.400 -11.099  1.00  0.00      A    C
ATOM   2030  OH  TYR A 144      -0.943   8.179  -9.970  1.00  0.00      A    O
ATOM   2031  HH  TYR A 144      -1.753   7.827  -9.594  1.00  0.00      A    H
ATOM   2032  CD2 TYR A 144       0.622   7.041 -13.149  1.00  0.00      A    C
ATOM   2033  HD2 TYR A 144       1.407   7.293 -13.847  1.00  0.00      A    H
ATOM   2034  CE2 TYR A 144       0.415   7.749 -11.966  1.00  0.00      A    C
ATOM   2035  HE2 TYR A 144       1.140   8.528 -11.780  1.00  0.00      A    H
ATOM   2036  C   TYR A 144      -0.842   7.340 -16.393  1.00  0.00      A    C
ATOM   2037  O   TYR A 144       0.244   7.800 -16.738  1.00  0.00      A    O
ATOM   2038  N   THR A 145      -1.976   8.146 -16.241  1.00  0.00      A    N
ATOM   2039  HN  THR A 145      -2.878   7.726 -16.171  1.00  0.00      A    H
ATOM   2040  CA  THR A 145      -2.037   9.617 -16.256  1.00  0.00      A    C
ATOM   2041  HA  THR A 145      -1.116   9.944 -16.716  1.00  0.00      A    H
ATOM   2042  CB  THR A 145      -3.095  10.186 -17.092  1.00  0.00      A    C
ATOM   2043  HB  THR A 145      -3.049  11.295 -17.042  1.00  0.00      A    H
ATOM   2044  OG1 THR A 145      -4.463   9.876 -16.740  1.00  0.00      A    O
ATOM   2045  HG1 THR A 145      -5.065  10.145 -17.438  1.00  0.00      A    H
ATOM   2046  CG2 THR A 145      -2.883   9.574 -18.498  1.00  0.00      A    C
ATOM   2047 HG21 THR A 145      -2.816   8.465 -18.499  1.00  0.00      A    H
ATOM   2048 HG22 THR A 145      -3.623   9.864 -19.275  1.00  0.00      A    H
ATOM   2049 HG23 THR A 145      -1.931  10.001 -18.881  1.00  0.00      A    H
ATOM   2050  C   THR A 145      -2.215  10.157 -14.851  1.00  0.00      A    C
ATOM   2051  O   THR A 145      -1.685  11.204 -14.479  1.00  0.00      A    O
ATOM   2052  N   GLY A 146      -2.924   9.391 -14.030  1.00  0.00      A    N
ATOM   2053  HN  GLY A 146      -3.546   8.688 -14.366  1.00  0.00      A    H
ATOM   2054  CA  GLY A 146      -3.046   9.761 -12.582  1.00  0.00      A    C
ATOM   2055  HA1 GLY A 146      -2.106   9.427 -12.167  1.00  0.00      A    H
ATOM   2056  HA2 GLY A 146      -3.348  10.798 -12.596  1.00  0.00      A    H
ATOM   2057  C   GLY A 146      -4.078   9.015 -11.826  1.00  0.00      A    C
ATOM   2058  O   GLY A 146      -4.484   7.900 -12.133  1.00  0.00      A    O
ATOM   2059  N   GLY A 147      -4.388   9.610 -10.661  1.00  0.00      A    N
ATOM   2060  HN  GLY A 147      -3.970  10.449 -10.321  1.00  0.00      A    H
ATOM   2061  CA  GLY A 147      -5.351   8.893  -9.766  1.00  0.00      A    C
ATOM   2062  HA1 GLY A 147      -5.799   9.693  -9.196  1.00  0.00      A    H
ATOM   2063  HA2 GLY A 147      -6.060   8.333 -10.358  1.00  0.00      A    H
ATOM   2064  C   GLY A 147      -4.575   7.943  -8.808  1.00  0.00      A    C
ATOM   2065  O   GLY A 147      -3.398   7.622  -8.971  1.00  0.00      A    O
ATOM   2066  N   ILE A 148      -5.307   7.473  -7.816  1.00  0.00      A    N
ATOM   2067  HN  ILE A 148      -6.253   7.726  -7.626  1.00  0.00      A    H
ATOM   2068  CA  ILE A 148      -4.804   6.621  -6.763  1.00  0.00      A    C
ATOM   2069  HA  ILE A 148      -3.762   6.790  -6.534  1.00  0.00      A    H
ATOM   2070  CB  ILE A 148      -5.645   6.708  -5.474  1.00  0.00      A    C
ATOM   2071  HB  ILE A 148      -6.734   6.559  -5.635  1.00  0.00      A    H
ATOM   2072  CG2 ILE A 148      -5.165   5.666  -4.489  1.00  0.00      A    C
ATOM   2073 HG21 ILE A 148      -5.669   4.677  -4.530  1.00  0.00      A    H
ATOM   2074 HG22 ILE A 148      -4.059   5.555  -4.500  1.00  0.00      A    H
ATOM   2075 HG23 ILE A 148      -5.350   6.113  -3.489  1.00  0.00      A    H
ATOM   2076  CG1 ILE A 148      -5.603   8.133  -4.826  1.00  0.00      A    C
ATOM   2077 HG11 ILE A 148      -4.593   8.266  -4.383  1.00  0.00      A    H
ATOM   2078 HG12 ILE A 148      -5.648   8.855  -5.669  1.00  0.00      A    H
ATOM   2079  CD  ILE A 148      -6.698   8.399  -3.845  1.00  0.00      A    C
ATOM   2080  HD1 ILE A 148      -6.922   9.485  -3.775  1.00  0.00      A    H
ATOM   2081  HD2 ILE A 148      -7.663   7.955  -4.172  1.00  0.00      A    H
ATOM   2082  HD3 ILE A 148      -6.439   7.959  -2.858  1.00  0.00      A    H
ATOM   2083  C   ILE A 148      -4.999   5.186  -7.282  1.00  0.00      A    C
ATOM   2084  O   ILE A 148      -6.164   4.774  -7.438  1.00  0.00      A    O
ATOM   2085  N   TYR A 149      -3.906   4.494  -7.487  1.00  0.00      A    N
ATOM   2086  HN  TYR A 149      -3.073   4.882  -7.102  1.00  0.00      A    H
ATOM   2087  CA  TYR A 149      -3.780   3.302  -8.329  1.00  0.00      A    C
ATOM   2088  HA  TYR A 149      -4.453   3.455  -9.160  1.00  0.00      A    H
ATOM   2089  CB  TYR A 149      -2.293   3.180  -8.812  1.00  0.00      A    C
ATOM   2090  HB1 TYR A 149      -1.896   4.165  -9.138  1.00  0.00      A    H
ATOM   2091  HB2 TYR A 149      -1.678   2.967  -7.913  1.00  0.00      A    H
ATOM   2092  CG  TYR A 149      -2.012   2.191  -9.929  1.00  0.00      A    C
ATOM   2093  CD1 TYR A 149      -2.329   2.655 -11.238  1.00  0.00      A    C
ATOM   2094  HD1 TYR A 149      -2.740   3.641 -11.398  1.00  0.00      A    H
ATOM   2095  CE1 TYR A 149      -2.351   1.748 -12.317  1.00  0.00      A    C
ATOM   2096  HE1 TYR A 149      -2.773   2.054 -13.263  1.00  0.00      A    H
ATOM   2097  CZ  TYR A 149      -1.898   0.406 -12.182  1.00  0.00      A    C
ATOM   2098  OH  TYR A 149      -1.927  -0.373 -13.278  1.00  0.00      A    O
ATOM   2099  HH  TYR A 149      -1.936  -1.320 -13.125  1.00  0.00      A    H
ATOM   2100  CD2 TYR A 149      -1.624   0.786  -9.786  1.00  0.00      A    C
ATOM   2101  HD2 TYR A 149      -1.448   0.325  -8.826  1.00  0.00      A    H
ATOM   2102  CE2 TYR A 149      -1.607  -0.050 -10.912  1.00  0.00      A    C
ATOM   2103  HE2 TYR A 149      -1.436  -1.102 -10.742  1.00  0.00      A    H
ATOM   2104  C   TYR A 149      -4.201   1.978  -7.785  1.00  0.00      A    C
ATOM   2105  O   TYR A 149      -3.668   1.337  -6.884  1.00  0.00      A    O
ATOM   2106  N   ASP A 150      -5.361   1.517  -8.324  1.00  0.00      A    N
ATOM   2107  HN  ASP A 150      -5.929   1.928  -9.033  1.00  0.00      A    H
ATOM   2108  CA  ASP A 150      -6.124   0.378  -7.832  1.00  0.00      A    C
ATOM   2109  HA  ASP A 150      -5.927   0.237  -6.780  1.00  0.00      A    H
ATOM   2110  CB  ASP A 150      -7.572   0.856  -7.874  1.00  0.00      A    C
ATOM   2111  HB1 ASP A 150      -8.176   0.038  -7.426  1.00  0.00      A    H
ATOM   2112  HB2 ASP A 150      -7.769   1.747  -7.240  1.00  0.00      A    H
ATOM   2113  CG  ASP A 150      -8.021   1.068  -9.333  1.00  0.00      A    C
ATOM   2114  OD1 ASP A 150      -9.093   0.551  -9.674  1.00  0.00      A    O
ATOM   2115  OD2 ASP A 150      -7.331   1.805 -10.083  1.00  0.00      A    O
ATOM   2116  C   ASP A 150      -5.735  -0.891  -8.568  1.00  0.00      A    C
ATOM   2117  O   ASP A 150      -5.488  -1.917  -7.934  1.00  0.00      A    O
ATOM   2118  N   GLY A 151      -5.754  -0.946  -9.899  1.00  0.00      A    N
ATOM   2119  HN  GLY A 151      -6.005  -0.136 -10.423  1.00  0.00      A    H
ATOM   2120  CA  GLY A 151      -5.337  -2.048 -10.726  1.00  0.00      A    C
ATOM   2121  HA1 GLY A 151      -4.448  -2.429 -10.245  1.00  0.00      A    H
ATOM   2122  HA2 GLY A 151      -6.060  -2.834 -10.565  1.00  0.00      A    H
ATOM   2123  C   GLY A 151      -5.254  -1.701 -12.196  1.00  0.00      A    C
ATOM   2124  O   GLY A 151      -5.553  -0.586 -12.579  1.00  0.00      A    O
ATOM   2125  N   ASP A 152      -4.805  -2.691 -13.058  1.00  0.00      A    N
ATOM   2126  HN  ASP A 152      -4.756  -2.578 -14.047  1.00  0.00      A    H
ATOM   2127  CA  ASP A 152      -4.249  -4.019 -12.620  1.00  0.00      A    C
ATOM   2128  HA  ASP A 152      -4.686  -4.349 -11.690  1.00  0.00      A    H
ATOM   2129  CB  ASP A 152      -4.437  -5.058 -13.743  1.00  0.00      A    C
ATOM   2130  HB1 ASP A 152      -4.067  -4.719 -14.734  1.00  0.00      A    H
ATOM   2131  HB2 ASP A 152      -3.897  -6.019 -13.604  1.00  0.00      A    H
ATOM   2132  CG  ASP A 152      -5.903  -5.436 -13.782  1.00  0.00      A    C
ATOM   2133  OD1 ASP A 152      -6.665  -5.094 -14.757  1.00  0.00      A    O
ATOM   2134  OD2 ASP A 152      -6.259  -6.194 -12.822  1.00  0.00      A    O
ATOM   2135  C   ASP A 152      -2.766  -3.882 -12.272  1.00  0.00      A    C
ATOM   2136  O   ASP A 152      -2.104  -2.985 -12.767  1.00  0.00      A    O
ATOM   2137  N   CYS A 153      -2.217  -4.823 -11.434  1.00  0.00      A    N
ATOM   2138  HN  CYS A 153      -2.793  -5.474 -10.946  1.00  0.00      A    H
ATOM   2139  CA  CYS A 153      -0.831  -5.122 -11.434  1.00  0.00      A    C
ATOM   2140  HA  CYS A 153      -0.420  -5.352 -12.405  1.00  0.00      A    H
ATOM   2141  CB  CYS A 153       0.105  -4.128 -10.713  1.00  0.00      A    C
ATOM   2142  HB1 CYS A 153       1.159  -4.447 -10.567  1.00  0.00      A    H
ATOM   2143  HB2 CYS A 153       0.162  -3.135 -11.209  1.00  0.00      A    H
ATOM   2144  SG  CYS A 153      -0.477  -3.631  -9.129  1.00  0.00      A    S
ATOM   2145  C   CYS A 153      -0.816  -6.426 -10.617  1.00  0.00      A    C
ATOM   2146  O   CYS A 153      -1.865  -6.831 -10.132  1.00  0.00      A    O
ATOM   2147  N   SER A 154       0.384  -7.062 -10.600  1.00  0.00      A    N
ATOM   2148  HN  SER A 154       1.144  -6.699 -11.133  1.00  0.00      A    H
ATOM   2149  CA  SER A 154       0.479  -8.294  -9.938  1.00  0.00      A    C
ATOM   2150  HA  SER A 154      -0.482  -8.786  -9.953  1.00  0.00      A    H
ATOM   2151  CB  SER A 154       1.368  -9.286 -10.764  1.00  0.00      A    C
ATOM   2152  HB1 SER A 154       1.257  -8.989 -11.829  1.00  0.00      A    H
ATOM   2153  HB2 SER A 154       2.415  -9.248 -10.394  1.00  0.00      A    H
ATOM   2154  OG  SER A 154       0.871 -10.592 -10.507  1.00  0.00      A    O
ATOM   2155  HG1 SER A 154       0.216 -10.680 -11.203  1.00  0.00      A    H
ATOM   2156  C   SER A 154       0.939  -8.204  -8.496  1.00  0.00      A    C
ATOM   2157  O   SER A 154       2.027  -7.786  -8.194  1.00  0.00      A    O
ATOM   2158  N   SER A 155       0.157  -8.708  -7.511  1.00  0.00      A    N
ATOM   2159  HN  SER A 155      -0.754  -8.996  -7.797  1.00  0.00      A    H
ATOM   2160  CA  SER A 155       0.490  -8.692  -6.034  1.00  0.00      A    C
ATOM   2161  HA  SER A 155       0.959  -7.774  -5.711  1.00  0.00      A    H
ATOM   2162  CB  SER A 155      -0.835  -8.760  -5.180  1.00  0.00      A    C
ATOM   2163  HB1 SER A 155      -0.539  -8.755  -4.109  1.00  0.00      A    H
ATOM   2164  HB2 SER A 155      -1.391  -7.830  -5.425  1.00  0.00      A    H
ATOM   2165  OG  SER A 155      -1.705  -9.883  -5.508  1.00  0.00      A    O
ATOM   2166  HG1 SER A 155      -2.359  -9.555  -6.131  1.00  0.00      A    H
ATOM   2167  C   SER A 155       1.288  -9.865  -5.496  1.00  0.00      A    C
ATOM   2168  O   SER A 155       1.927  -9.702  -4.464  1.00  0.00      A    O
ATOM   2169  N   ASP A 156       1.216 -11.026  -6.114  1.00  0.00      A    N
ATOM   2170  HN  ASP A 156       0.642 -10.985  -6.929  1.00  0.00      A    H
ATOM   2171  CA  ASP A 156       1.910 -12.237  -5.799  1.00  0.00      A    C
ATOM   2172  HA  ASP A 156       1.777 -12.366  -4.735  1.00  0.00      A    H
ATOM   2173  CB  ASP A 156       1.396 -13.487  -6.531  1.00  0.00      A    C
ATOM   2174  HB1 ASP A 156       1.425 -13.504  -7.642  1.00  0.00      A    H
ATOM   2175  HB2 ASP A 156       1.912 -14.381  -6.118  1.00  0.00      A    H
ATOM   2176  CG  ASP A 156      -0.170 -13.698  -6.280  1.00  0.00      A    C
ATOM   2177  OD1 ASP A 156      -0.525 -14.250  -5.201  1.00  0.00      A    O
ATOM   2178  OD2 ASP A 156      -0.996 -13.171  -7.049  1.00  0.00      A    O
ATOM   2179  C   ASP A 156       3.479 -12.144  -5.946  1.00  0.00      A    C
ATOM   2180  O   ASP A 156       3.929 -11.268  -6.710  1.00  0.00      A    O
ATOM   2181  N   PRO A 157       4.326 -12.812  -5.215  1.00  0.00      A    N
ATOM   2182  CD  PRO A 157       3.902 -13.505  -3.922  1.00  0.00      A    C
ATOM   2183  HD1 PRO A 157       2.904 -13.963  -4.096  1.00  0.00      A    H
ATOM   2184  HD2 PRO A 157       3.779 -12.750  -3.116  1.00  0.00      A    H
ATOM   2185  CA  PRO A 157       5.749 -13.061  -5.380  1.00  0.00      A    C
ATOM   2186  HA  PRO A 157       6.112 -12.072  -5.617  1.00  0.00      A    H
ATOM   2187  CB  PRO A 157       6.228 -13.725  -4.065  1.00  0.00      A    C
ATOM   2188  HB1 PRO A 157       7.064 -14.443  -4.205  1.00  0.00      A    H
ATOM   2189  HB2 PRO A 157       6.685 -12.961  -3.401  1.00  0.00      A    H
ATOM   2190  CG  PRO A 157       5.018 -14.408  -3.484  1.00  0.00      A    C
ATOM   2191  HG1 PRO A 157       5.033 -15.384  -4.016  1.00  0.00      A    H
ATOM   2192  HG2 PRO A 157       4.943 -14.608  -2.394  1.00  0.00      A    H
ATOM   2193  C   PRO A 157       5.912 -14.054  -6.623  1.00  0.00      A    C
ATOM   2194  O   PRO A 157       4.884 -14.520  -7.043  1.00  0.00      A    O
ATOM   2195  N   ASP A 158       7.052 -14.414  -7.237  1.00  0.00      A    N
ATOM   2196  HN  ASP A 158       7.020 -14.940  -8.084  1.00  0.00      A    H
ATOM   2197  CA  ASP A 158       8.411 -14.135  -6.748  1.00  0.00      A    C
ATOM   2198  HA  ASP A 158       8.304 -13.642  -5.793  1.00  0.00      A    H
ATOM   2199  CB  ASP A 158       9.158 -15.489  -6.802  1.00  0.00      A    C
ATOM   2200  HB1 ASP A 158       8.927 -16.053  -7.731  1.00  0.00      A    H
ATOM   2201  HB2 ASP A 158      10.243 -15.264  -6.725  1.00  0.00      A    H
ATOM   2202  CG  ASP A 158       8.820 -16.374  -5.587  1.00  0.00      A    C
ATOM   2203  OD1 ASP A 158       8.942 -15.926  -4.437  1.00  0.00      A    O
ATOM   2204  OD2 ASP A 158       8.482 -17.573  -5.778  1.00  0.00      A    O
ATOM   2205  C   ASP A 158       9.203 -13.187  -7.592  1.00  0.00      A    C
ATOM   2206  O   ASP A 158       9.963 -12.419  -7.014  1.00  0.00      A    O
ATOM   2207  N   ASP A 159       9.114 -13.272  -8.906  1.00  0.00      A    N
ATOM   2208  HN  ASP A 159       8.604 -14.031  -9.303  1.00  0.00      A    H
ATOM   2209  CA  ASP A 159       9.980 -12.506  -9.845  1.00  0.00      A    C
ATOM   2210  HA  ASP A 159      10.974 -12.506  -9.424  1.00  0.00      A    H
ATOM   2211  CB  ASP A 159      10.006 -13.241 -11.233  1.00  0.00      A    C
ATOM   2212  HB1 ASP A 159       8.983 -13.215 -11.665  1.00  0.00      A    H
ATOM   2213  HB2 ASP A 159      10.668 -12.676 -11.924  1.00  0.00      A    H
ATOM   2214  CG  ASP A 159      10.427 -14.690 -11.216  1.00  0.00      A    C
ATOM   2215  OD1 ASP A 159       9.558 -15.558 -11.349  1.00  0.00      A    O
ATOM   2216  OD2 ASP A 159      11.638 -14.924 -11.162  1.00  0.00      A    O
ATOM   2217  C   ASP A 159       9.604 -10.987  -9.966  1.00  0.00      A    C
ATOM   2218  O   ASP A 159       9.093 -10.550 -10.953  1.00  0.00      A    O
ATOM   2219  N   ILE A 160       9.789 -10.169  -8.931  1.00  0.00      A    N
ATOM   2220  HN  ILE A 160      10.174 -10.556  -8.096  1.00  0.00      A    H
ATOM   2221  CA  ILE A 160       9.451  -8.728  -8.962  1.00  0.00      A    C
ATOM   2222  HA  ILE A 160       8.572  -8.606  -9.579  1.00  0.00      A    H
ATOM   2223  CB  ILE A 160       9.029  -8.283  -7.563  1.00  0.00      A    C
ATOM   2224  HB  ILE A 160       9.960  -8.209  -6.961  1.00  0.00      A    H
ATOM   2225  CG2 ILE A 160       8.458  -6.823  -7.555  1.00  0.00      A    C
ATOM   2226 HG21 ILE A 160       7.684  -6.630  -8.328  1.00  0.00      A    H
ATOM   2227 HG22 ILE A 160       8.048  -6.581  -6.551  1.00  0.00      A    H
ATOM   2228 HG23 ILE A 160       9.221  -6.026  -7.687  1.00  0.00      A    H
ATOM   2229  CG1 ILE A 160       8.015  -9.168  -6.836  1.00  0.00      A    C
ATOM   2230 HG11 ILE A 160       7.030  -8.913  -7.282  1.00  0.00      A    H
ATOM   2231 HG12 ILE A 160       8.322 -10.231  -6.936  1.00  0.00      A    H
ATOM   2232  CD  ILE A 160       7.898  -8.965  -5.269  1.00  0.00      A    C
ATOM   2233  HD1 ILE A 160       7.899  -7.905  -4.935  1.00  0.00      A    H
ATOM   2234  HD2 ILE A 160       7.058  -9.583  -4.885  1.00  0.00      A    H
ATOM   2235  HD3 ILE A 160       8.798  -9.513  -4.918  1.00  0.00      A    H
ATOM   2236  C   ILE A 160      10.547  -7.808  -9.412  1.00  0.00      A    C
ATOM   2237  O   ILE A 160      11.648  -7.754  -8.820  1.00  0.00      A    O
ATOM   2238  N   ASP A 161      10.344  -7.213 -10.557  1.00  0.00      A    N
ATOM   2239  HN  ASP A 161       9.497  -7.337 -11.067  1.00  0.00      A    H
ATOM   2240  CA  ASP A 161      11.282  -6.412 -11.248  1.00  0.00      A    C
ATOM   2241  HA  ASP A 161      12.239  -6.900 -11.142  1.00  0.00      A    H
ATOM   2242  CB  ASP A 161      10.889  -6.477 -12.731  1.00  0.00      A    C
ATOM   2243  HB1 ASP A 161      11.649  -5.972 -13.365  1.00  0.00      A    H
ATOM   2244  HB2 ASP A 161      10.844  -7.555 -12.995  1.00  0.00      A    H
ATOM   2245  CG  ASP A 161       9.555  -5.814 -12.995  1.00  0.00      A    C
ATOM   2246  OD1 ASP A 161       9.490  -4.790 -13.693  1.00  0.00      A    O
ATOM   2247  OD2 ASP A 161       8.536  -6.318 -12.425  1.00  0.00      A    O
ATOM   2248  C   ASP A 161      11.535  -5.017 -10.793  1.00  0.00      A    C
ATOM   2249  O   ASP A 161      12.589  -4.629 -10.222  1.00  0.00      A    O
ATOM   2250  N   HSP A 162      10.610  -4.013 -11.001  1.00  0.00      A    N
ATOM   2251  HN  HSP A 162       9.641  -4.247 -11.024  1.00  0.00      A    H
ATOM   2252  CA  HSP A 162      10.953  -2.514 -11.152  1.00  0.00      A    C
ATOM   2253  HA  HSP A 162      11.866  -2.513 -11.729  1.00  0.00      A    H
ATOM   2254  CB  HSP A 162       9.808  -1.892 -11.988  1.00  0.00      A    C
ATOM   2255  HB1 HSP A 162       9.720  -2.503 -12.912  1.00  0.00      A    H
ATOM   2256  HB2 HSP A 162       8.874  -2.091 -11.421  1.00  0.00      A    H
ATOM   2257  CD2 HSP A 162       9.276   0.680 -12.259  1.00  0.00      A    C
ATOM   2258  HD2 HSP A 162       8.282   0.642 -11.830  1.00  0.00      A    H
ATOM   2259  CG  HSP A 162      10.032  -0.425 -12.412  1.00  0.00      A    C
ATOM   2260  NE2 HSP A 162       9.972   1.737 -12.635  1.00  0.00      A    N
ATOM   2261  HE2 HSP A 162       9.675   2.692 -12.631  1.00  0.00      A    H
ATOM   2262  ND1 HSP A 162      11.204   0.057 -12.871  1.00  0.00      A    N
ATOM   2263  HD1 HSP A 162      12.010  -0.506 -13.052  1.00  0.00      A    H
ATOM   2264  CE1 HSP A 162      11.191   1.382 -13.007  1.00  0.00      A    C
ATOM   2265  HE1 HSP A 162      12.029   1.916 -13.405  1.00  0.00      A    H
ATOM   2266  C   HSP A 162      11.166  -1.791  -9.885  1.00  0.00      A    C
ATOM   2267  O   HSP A 162      10.175  -1.513  -9.217  1.00  0.00      A    O
ATOM   2268  N   ALA A 163      12.417  -1.454  -9.631  1.00  0.00      A    N
ATOM   2269  HN  ALA A 163      13.106  -1.993 -10.109  1.00  0.00      A    H
ATOM   2270  CA  ALA A 163      12.931  -0.563  -8.556  1.00  0.00      A    C
ATOM   2271  HA  ALA A 163      12.674  -0.969  -7.588  1.00  0.00      A    H
ATOM   2272  CB  ALA A 163      14.442  -0.712  -8.453  1.00  0.00      A    C
ATOM   2273  HB1 ALA A 163      14.709  -0.339  -7.442  1.00  0.00      A    H
ATOM   2274  HB2 ALA A 163      14.727  -1.786  -8.456  1.00  0.00      A    H
ATOM   2275  HB3 ALA A 163      14.967  -0.195  -9.285  1.00  0.00      A    H
ATOM   2276  C   ALA A 163      12.546   0.906  -8.665  1.00  0.00      A    C
ATOM   2277  O   ALA A 163      13.088   1.630  -9.498  1.00  0.00      A    O
ATOM   2278  N   VAL A 164      11.603   1.246  -7.791  1.00  0.00      A    N
ATOM   2279  HN  VAL A 164      11.400   0.515  -7.145  1.00  0.00      A    H
ATOM   2280  CA  VAL A 164      11.032   2.565  -7.520  1.00  0.00      A    C
ATOM   2281  HA  VAL A 164      11.406   3.243  -8.273  1.00  0.00      A    H
ATOM   2282  CB  VAL A 164       9.495   2.676  -7.531  1.00  0.00      A    C
ATOM   2283  HB  VAL A 164       9.161   3.678  -7.186  1.00  0.00      A    H
ATOM   2284  CG1 VAL A 164       8.984   2.454  -9.019  1.00  0.00      A    C
ATOM   2285 HG11 VAL A 164       7.881   2.515  -9.134  1.00  0.00      A    H
ATOM   2286 HG12 VAL A 164       9.511   2.980  -9.843  1.00  0.00      A    H
ATOM   2287 HG13 VAL A 164       9.263   1.404  -9.250  1.00  0.00      A    H
ATOM   2288  CG2 VAL A 164       8.931   1.587  -6.605  1.00  0.00      A    C
ATOM   2289 HG21 VAL A 164       9.058   1.744  -5.512  1.00  0.00      A    H
ATOM   2290 HG22 VAL A 164       7.849   1.392  -6.763  1.00  0.00      A    H
ATOM   2291 HG23 VAL A 164       9.453   0.636  -6.845  1.00  0.00      A    H
ATOM   2292  C   VAL A 164      11.539   3.071  -6.157  1.00  0.00      A    C
ATOM   2293  O   VAL A 164      12.290   2.437  -5.406  1.00  0.00      A    O
ATOM   2294  N   LEU A 165      11.064   4.270  -5.701  1.00  0.00      A    N
ATOM   2295  HN  LEU A 165      10.441   4.746  -6.316  1.00  0.00      A    H
ATOM   2296  CA  LEU A 165      11.453   4.893  -4.475  1.00  0.00      A    C
ATOM   2297  HA  LEU A 165      11.788   4.076  -3.853  1.00  0.00      A    H
ATOM   2298  CB  LEU A 165      12.650   5.924  -4.698  1.00  0.00      A    C
ATOM   2299  HB1 LEU A 165      13.483   5.423  -5.236  1.00  0.00      A    H
ATOM   2300  HB2 LEU A 165      12.246   6.755  -5.315  1.00  0.00      A    H
ATOM   2301  CG  LEU A 165      13.299   6.529  -3.426  1.00  0.00      A    C
ATOM   2302  HG  LEU A 165      12.532   6.692  -2.639  1.00  0.00      A    H
ATOM   2303  CD1 LEU A 165      14.449   5.627  -2.936  1.00  0.00      A    C
ATOM   2304 HD11 LEU A 165      14.061   4.593  -2.818  1.00  0.00      A    H
ATOM   2305 HD12 LEU A 165      15.214   5.738  -3.734  1.00  0.00      A    H
ATOM   2306 HD13 LEU A 165      14.859   6.045  -1.992  1.00  0.00      A    H
ATOM   2307  CD2 LEU A 165      13.717   7.984  -3.667  1.00  0.00      A    C
ATOM   2308 HD21 LEU A 165      14.329   8.364  -2.822  1.00  0.00      A    H
ATOM   2309 HD22 LEU A 165      14.296   8.084  -4.610  1.00  0.00      A    H
ATOM   2310 HD23 LEU A 165      12.860   8.688  -3.741  1.00  0.00      A    H
ATOM   2311  C   LEU A 165      10.254   5.533  -3.842  1.00  0.00      A    C
ATOM   2312  O   LEU A 165       9.417   6.189  -4.467  1.00  0.00      A    O
ATOM   2313  N   ILE A 166      10.009   5.251  -2.565  1.00  0.00      A    N
ATOM   2314  HN  ILE A 166      10.639   4.688  -2.036  1.00  0.00      A    H
ATOM   2315  CA  ILE A 166       8.900   5.976  -1.903  1.00  0.00      A    C
ATOM   2316  HA  ILE A 166       8.101   6.321  -2.543  1.00  0.00      A    H
ATOM   2317  CB  ILE A 166       8.168   5.061  -0.961  1.00  0.00      A    C
ATOM   2318  HB  ILE A 166       8.785   4.852  -0.061  1.00  0.00      A    H
ATOM   2319  CG2 ILE A 166       6.834   5.766  -0.374  1.00  0.00      A    C
ATOM   2320 HG21 ILE A 166       6.180   5.173   0.300  1.00  0.00      A    H
ATOM   2321 HG22 ILE A 166       7.162   6.654   0.209  1.00  0.00      A    H
ATOM   2322 HG23 ILE A 166       6.172   6.188  -1.161  1.00  0.00      A    H
ATOM   2323  CG1 ILE A 166       7.860   3.715  -1.646  1.00  0.00      A    C
ATOM   2324 HG11 ILE A 166       7.520   3.814  -2.699  1.00  0.00      A    H
ATOM   2325 HG12 ILE A 166       8.693   2.993  -1.785  1.00  0.00      A    H
ATOM   2326  CD  ILE A 166       6.693   2.991  -0.959  1.00  0.00      A    C
ATOM   2327  HD1 ILE A 166       5.775   3.490  -1.336  1.00  0.00      A    H
ATOM   2328  HD2 ILE A 166       6.713   1.963  -1.382  1.00  0.00      A    H
ATOM   2329  HD3 ILE A 166       6.741   2.971   0.150  1.00  0.00      A    H
ATOM   2330  C   ILE A 166       9.220   7.274  -1.201  1.00  0.00      A    C
ATOM   2331  O   ILE A 166      10.067   7.321  -0.364  1.00  0.00      A    O
ATOM   2332  N   VAL A 167       8.569   8.384  -1.629  1.00  0.00      A    N
ATOM   2333  HN  VAL A 167       7.895   8.369  -2.364  1.00  0.00      A    H
ATOM   2334  CA  VAL A 167       8.701   9.728  -1.032  1.00  0.00      A    C
ATOM   2335  HA  VAL A 167       9.593   9.576  -0.442  1.00  0.00      A    H
ATOM   2336  CB  VAL A 167       9.051  10.651  -2.212  1.00  0.00      A    C
ATOM   2337  HB  VAL A 167       9.179  11.694  -1.850  1.00  0.00      A    H
ATOM   2338  CG1 VAL A 167      10.514  10.227  -2.758  1.00  0.00      A    C
ATOM   2339 HG11 VAL A 167      10.992  11.001  -3.395  1.00  0.00      A    H
ATOM   2340 HG12 VAL A 167      11.196  10.258  -1.881  1.00  0.00      A    H
ATOM   2341 HG13 VAL A 167      10.359   9.205  -3.166  1.00  0.00      A    H
ATOM   2342  CG2 VAL A 167       8.111  10.705  -3.407  1.00  0.00      A    C
ATOM   2343 HG21 VAL A 167       8.138  11.703  -3.893  1.00  0.00      A    H
ATOM   2344 HG22 VAL A 167       8.453   9.969  -4.166  1.00  0.00      A    H
ATOM   2345 HG23 VAL A 167       7.072  10.438  -3.118  1.00  0.00      A    H
ATOM   2346  C   VAL A 167       7.674  10.291  -0.212  1.00  0.00      A    C
ATOM   2347  O   VAL A 167       7.932  11.314   0.480  1.00  0.00      A    O
ATOM   2348  N   GLY A 168       6.442   9.710  -0.019  1.00  0.00      A    N
ATOM   2349  HN  GLY A 168       6.124   8.899  -0.504  1.00  0.00      A    H
ATOM   2350  CA  GLY A 168       5.471  10.177   0.962  1.00  0.00      A    C
ATOM   2351  HA1 GLY A 168       5.962  10.347   1.909  1.00  0.00      A    H
ATOM   2352  HA2 GLY A 168       5.045  11.111   0.629  1.00  0.00      A    H
ATOM   2353  C   GLY A 168       4.363   9.278   1.237  1.00  0.00      A    C
ATOM   2354  O   GLY A 168       4.230   8.279   0.563  1.00  0.00      A    O
ATOM   2355  N   TYR A 169       3.468   9.613   2.188  1.00  0.00      A    N
ATOM   2356  HN  TYR A 169       3.650  10.529   2.536  1.00  0.00      A    H
ATOM   2357  CA  TYR A 169       2.282   8.881   2.515  1.00  0.00      A    C
ATOM   2358  HA  TYR A 169       2.032   8.442   1.560  1.00  0.00      A    H
ATOM   2359  CB  TYR A 169       2.642   7.762   3.574  1.00  0.00      A    C
ATOM   2360  HB1 TYR A 169       1.775   7.122   3.843  1.00  0.00      A    H
ATOM   2361  HB2 TYR A 169       3.461   7.114   3.195  1.00  0.00      A    H
ATOM   2362  CG  TYR A 169       3.156   8.167   4.880  1.00  0.00      A    C
ATOM   2363  CD1 TYR A 169       2.319   8.901   5.772  1.00  0.00      A    C
ATOM   2364  HD1 TYR A 169       1.339   9.250   5.485  1.00  0.00      A    H
ATOM   2365  CE1 TYR A 169       2.814   9.155   7.079  1.00  0.00      A    C
ATOM   2366  HE1 TYR A 169       2.278   9.780   7.778  1.00  0.00      A    H
ATOM   2367  CZ  TYR A 169       4.112   8.858   7.342  1.00  0.00      A    C
ATOM   2368  OH  TYR A 169       4.549   9.334   8.572  1.00  0.00      A    O
ATOM   2369  HH  TYR A 169       3.836   9.761   9.054  1.00  0.00      A    H
ATOM   2370  CD2 TYR A 169       4.427   7.764   5.326  1.00  0.00      A    C
ATOM   2371  HD2 TYR A 169       5.048   7.166   4.676  1.00  0.00      A    H
ATOM   2372  CE2 TYR A 169       5.022   8.190   6.504  1.00  0.00      A    C
ATOM   2373  HE2 TYR A 169       5.992   7.904   6.882  1.00  0.00      A    H
ATOM   2374  C   TYR A 169       1.237   9.937   2.770  1.00  0.00      A    C
ATOM   2375  O   TYR A 169       1.444  11.000   3.295  1.00  0.00      A    O
ATOM   2376  N   GLY A 170       0.043   9.697   2.230  1.00  0.00      A    N
ATOM   2377  HN  GLY A 170      -0.215   8.906   1.681  1.00  0.00      A    H
ATOM   2378  CA  GLY A 170      -1.023  10.727   2.397  1.00  0.00      A    C
ATOM   2379  HA1 GLY A 170      -0.947  11.170   3.379  1.00  0.00      A    H
ATOM   2380  HA2 GLY A 170      -0.829  11.439   1.609  1.00  0.00      A    H
ATOM   2381  C   GLY A 170      -2.342  10.061   2.288  1.00  0.00      A    C
ATOM   2382  O   GLY A 170      -2.471   8.865   2.158  1.00  0.00      A    O
ATOM   2383  N   SER A 171      -3.432  10.920   2.264  1.00  0.00      A    N
ATOM   2384  HN  SER A 171      -3.365  11.914   2.290  1.00  0.00      A    H
ATOM   2385  CA  SER A 171      -4.767  10.405   2.086  1.00  0.00      A    C
ATOM   2386  HA  SER A 171      -4.800   9.659   1.305  1.00  0.00      A    H
ATOM   2387  CB  SER A 171      -5.345   9.780   3.409  1.00  0.00      A    C
ATOM   2388  HB1 SER A 171      -6.318   9.339   3.106  1.00  0.00      A    H
ATOM   2389  HB2 SER A 171      -4.782   8.880   3.739  1.00  0.00      A    H
ATOM   2390  OG  SER A 171      -5.543  10.720   4.515  1.00  0.00      A    O
ATOM   2391  HG1 SER A 171      -5.741  10.154   5.264  1.00  0.00      A    H
ATOM   2392  C   SER A 171      -5.736  11.445   1.545  1.00  0.00      A    C
ATOM   2393  O   SER A 171      -5.640  12.636   1.824  1.00  0.00      A    O
ATOM   2394  N   GLU A 172      -6.782  11.005   0.787  1.00  0.00      A    N
ATOM   2395  HN  GLU A 172      -6.887  10.045   0.542  1.00  0.00      A    H
ATOM   2396  CA  GLU A 172      -7.814  11.940   0.334  1.00  0.00      A    C
ATOM   2397  HA  GLU A 172      -8.150  12.636   1.089  1.00  0.00      A    H
ATOM   2398  CB  GLU A 172      -7.317  12.693  -0.858  1.00  0.00      A    C
ATOM   2399  HB1 GLU A 172      -6.276  13.064  -0.751  1.00  0.00      A    H
ATOM   2400  HB2 GLU A 172      -7.111  11.970  -1.676  1.00  0.00      A    H
ATOM   2401  CG  GLU A 172      -8.211  13.904  -1.347  1.00  0.00      A    C
ATOM   2402  HG1 GLU A 172      -9.264  13.585  -1.506  1.00  0.00      A    H
ATOM   2403  HG2 GLU A 172      -8.211  14.747  -0.625  1.00  0.00      A    H
ATOM   2404  CD  GLU A 172      -7.724  14.415  -2.681  1.00  0.00      A    C
ATOM   2405  OE1 GLU A 172      -8.139  13.845  -3.702  1.00  0.00      A    O
ATOM   2406  OE2 GLU A 172      -6.854  15.362  -2.704  1.00  0.00      A    O
ATOM   2407  C   GLU A 172      -9.057  11.199  -0.029  1.00  0.00      A    C
ATOM   2408  O   GLU A 172      -9.112  10.203  -0.771  1.00  0.00      A    O
ATOM   2409  N   GLY A 173     -10.175  11.761   0.453  1.00  0.00      A    N
ATOM   2410  HN  GLY A 173     -10.065  12.561   1.038  1.00  0.00      A    H
ATOM   2411  CA  GLY A 173     -11.539  11.109   0.276  1.00  0.00      A    C
ATOM   2412  HA1 GLY A 173     -12.258  11.608   0.909  1.00  0.00      A    H
ATOM   2413  HA2 GLY A 173     -11.684  11.280  -0.780  1.00  0.00      A    H
ATOM   2414  C   GLY A 173     -11.627   9.754   0.655  1.00  0.00      A    C
ATOM   2415  O   GLY A 173     -12.103   8.881  -0.106  1.00  0.00      A    O
ATOM   2416  N   ASP A 174     -11.185   9.473   1.875  1.00  0.00      A    N
ATOM   2417  HN  ASP A 174     -10.783  10.268   2.322  1.00  0.00      A    H
ATOM   2418  CA  ASP A 174     -11.262   8.208   2.515  1.00  0.00      A    C
ATOM   2419  HA  ASP A 174     -10.847   8.385   3.496  1.00  0.00      A    H
ATOM   2420  CB  ASP A 174     -12.726   7.660   2.815  1.00  0.00      A    C
ATOM   2421  HB1 ASP A 174     -13.208   7.109   1.979  1.00  0.00      A    H
ATOM   2422  HB2 ASP A 174     -12.780   6.990   3.699  1.00  0.00      A    H
ATOM   2423  CG  ASP A 174     -13.614   8.808   3.159  1.00  0.00      A    C
ATOM   2424  OD1 ASP A 174     -14.532   9.292   2.403  1.00  0.00      A    O
ATOM   2425  OD2 ASP A 174     -13.312   9.398   4.253  1.00  0.00      A    O
ATOM   2426  C   ASP A 174     -10.344   7.151   2.008  1.00  0.00      A    C
ATOM   2427  O   ASP A 174     -10.391   6.003   2.479  1.00  0.00      A    O
ATOM   2428  N   GLU A 175      -9.446   7.489   1.055  1.00  0.00      A    N
ATOM   2429  HN  GLU A 175      -9.572   8.361   0.589  1.00  0.00      A    H
ATOM   2430  CA  GLU A 175      -8.463   6.570   0.529  1.00  0.00      A    C
ATOM   2431  HA  GLU A 175      -8.759   5.552   0.733  1.00  0.00      A    H
ATOM   2432  CB  GLU A 175      -8.644   6.582  -1.014  1.00  0.00      A    C
ATOM   2433  HB1 GLU A 175      -9.738   6.645  -1.200  1.00  0.00      A    H
ATOM   2434  HB2 GLU A 175      -8.182   7.511  -1.413  1.00  0.00      A    H
ATOM   2435  CG  GLU A 175      -7.937   5.425  -1.742  1.00  0.00      A    C
ATOM   2436  HG1 GLU A 175      -7.703   5.617  -2.810  1.00  0.00      A    H
ATOM   2437  HG2 GLU A 175      -6.879   5.344  -1.414  1.00  0.00      A    H
ATOM   2438  CD  GLU A 175      -8.660   4.080  -1.621  1.00  0.00      A    C
ATOM   2439  OE1 GLU A 175      -8.161   3.056  -1.089  1.00  0.00      A    O
ATOM   2440  OE2 GLU A 175      -9.780   4.016  -2.212  1.00  0.00      A    O
ATOM   2441  C   GLU A 175      -7.073   6.960   0.939  1.00  0.00      A    C
ATOM   2442  O   GLU A 175      -6.628   8.089   0.686  1.00  0.00      A    O
ATOM   2443  N   ASP A 176      -6.283   6.031   1.554  1.00  0.00      A    N
ATOM   2444  HN  ASP A 176      -6.591   5.083   1.517  1.00  0.00      A    H
ATOM   2445  CA  ASP A 176      -4.930   6.217   1.955  1.00  0.00      A    C
ATOM   2446  HA  ASP A 176      -4.785   7.267   2.159  1.00  0.00      A    H
ATOM   2447  CB  ASP A 176      -4.627   5.122   3.129  1.00  0.00      A    C
ATOM   2448  HB1 ASP A 176      -4.871   4.059   2.918  1.00  0.00      A    H
ATOM   2449  HB2 ASP A 176      -3.529   5.148   3.295  1.00  0.00      A    H
ATOM   2450  CG  ASP A 176      -5.373   5.558   4.344  1.00  0.00      A    C
ATOM   2451  OD1 ASP A 176      -5.260   6.773   4.701  1.00  0.00      A    O
ATOM   2452  OD2 ASP A 176      -6.136   4.753   4.985  1.00  0.00      A    O
ATOM   2453  C   ASP A 176      -3.972   5.831   0.765  1.00  0.00      A    C
ATOM   2454  O   ASP A 176      -4.149   4.758   0.153  1.00  0.00      A    O
ATOM   2455  N   TYR A 177      -2.887   6.592   0.457  1.00  0.00      A    N
ATOM   2456  HN  TYR A 177      -2.771   7.429   0.986  1.00  0.00      A    H
ATOM   2457  CA  TYR A 177      -1.955   6.398  -0.597  1.00  0.00      A    C
ATOM   2458  HA  TYR A 177      -2.061   5.346  -0.817  1.00  0.00      A    H
ATOM   2459  CB  TYR A 177      -2.270   7.202  -1.895  1.00  0.00      A    C
ATOM   2460  HB1 TYR A 177      -1.447   7.121  -2.637  1.00  0.00      A    H
ATOM   2461  HB2 TYR A 177      -3.242   6.766  -2.211  1.00  0.00      A    H
ATOM   2462  CG  TYR A 177      -2.503   8.643  -1.642  1.00  0.00      A    C
ATOM   2463  CD1 TYR A 177      -1.345   9.459  -1.681  1.00  0.00      A    C
ATOM   2464  HD1 TYR A 177      -0.401   8.957  -1.827  1.00  0.00      A    H
ATOM   2465  CE1 TYR A 177      -1.442  10.854  -1.568  1.00  0.00      A    C
ATOM   2466  HE1 TYR A 177      -0.643  11.562  -1.727  1.00  0.00      A    H
ATOM   2467  CZ  TYR A 177      -2.708  11.398  -1.236  1.00  0.00      A    C
ATOM   2468  OH  TYR A 177      -2.806  12.741  -0.973  1.00  0.00      A    O
ATOM   2469  HH  TYR A 177      -1.901  13.060  -0.972  1.00  0.00      A    H
ATOM   2470  CD2 TYR A 177      -3.781   9.197  -1.465  1.00  0.00      A    C
ATOM   2471  HD2 TYR A 177      -4.700   8.630  -1.442  1.00  0.00      A    H
ATOM   2472  CE2 TYR A 177      -3.859  10.631  -1.275  1.00  0.00      A    C
ATOM   2473  HE2 TYR A 177      -4.840  11.048  -1.103  1.00  0.00      A    H
ATOM   2474  C   TYR A 177      -0.488   6.535  -0.150  1.00  0.00      A    C
ATOM   2475  O   TYR A 177      -0.166   7.149   0.843  1.00  0.00      A    O
ATOM   2476  N   TRP A 178       0.393   5.886  -0.854  1.00  0.00      A    N
ATOM   2477  HN  TRP A 178       0.006   5.383  -1.623  1.00  0.00      A    H
ATOM   2478  CA  TRP A 178       1.867   6.127  -0.796  1.00  0.00      A    C
ATOM   2479  HA  TRP A 178       2.240   6.535   0.132  1.00  0.00      A    H
ATOM   2480  CB  TRP A 178       2.772   4.775  -1.027  1.00  0.00      A    C
ATOM   2481  HB1 TRP A 178       2.532   4.390  -2.041  1.00  0.00      A    H
ATOM   2482  HB2 TRP A 178       3.850   5.042  -0.987  1.00  0.00      A    H
ATOM   2483  CG  TRP A 178       2.563   3.569  -0.225  1.00  0.00      A    C
ATOM   2484  CD1 TRP A 178       1.930   2.364  -0.493  1.00  0.00      A    C
ATOM   2485  HD1 TRP A 178       1.395   2.193  -1.415  1.00  0.00      A    H
ATOM   2486  NE1 TRP A 178       1.899   1.601   0.681  1.00  0.00      A    N
ATOM   2487  HE1 TRP A 178       1.543   0.723   0.916  1.00  0.00      A    H
ATOM   2488  CE2 TRP A 178       2.508   2.274   1.671  1.00  0.00      A    C
ATOM   2489  CD2 TRP A 178       2.887   3.490   1.167  1.00  0.00      A    C
ATOM   2490  CE3 TRP A 178       3.518   4.414   2.009  1.00  0.00      A    C
ATOM   2491  HE3 TRP A 178       3.879   5.382   1.693  1.00  0.00      A    H
ATOM   2492  CZ3 TRP A 178       3.822   4.036   3.332  1.00  0.00      A    C
ATOM   2493  HZ3 TRP A 178       4.194   4.740   4.062  1.00  0.00      A    H
ATOM   2494  CZ2 TRP A 178       2.806   1.888   2.966  1.00  0.00      A    C
ATOM   2495  HZ2 TRP A 178       2.555   0.946   3.431  1.00  0.00      A    H
ATOM   2496  CH2 TRP A 178       3.437   2.754   3.799  1.00  0.00      A    C
ATOM   2497  HH2 TRP A 178       3.678   2.409   4.794  1.00  0.00      A    H
ATOM   2498  C   TRP A 178       2.241   7.013  -2.040  1.00  0.00      A    C
ATOM   2499  O   TRP A 178       1.702   6.833  -3.129  1.00  0.00      A    O
ATOM   2500  N   ILE A 179       3.252   7.847  -1.902  1.00  0.00      A    N
ATOM   2501  HN  ILE A 179       3.758   8.019  -1.060  1.00  0.00      A    H
ATOM   2502  CA  ILE A 179       3.743   8.694  -3.056  1.00  0.00      A    C
ATOM   2503  HA  ILE A 179       2.976   8.634  -3.814  1.00  0.00      A    H
ATOM   2504  CB  ILE A 179       3.838  10.180  -2.822  1.00  0.00      A    C
ATOM   2505  HB  ILE A 179       4.705  10.377  -2.157  1.00  0.00      A    H
ATOM   2506  CG2 ILE A 179       4.078  10.924  -4.160  1.00  0.00      A    C
ATOM   2507 HG21 ILE A 179       3.174  10.717  -4.772  1.00  0.00      A    H
ATOM   2508 HG22 ILE A 179       4.180  12.030  -4.145  1.00  0.00      A    H
ATOM   2509 HG23 ILE A 179       5.005  10.455  -4.555  1.00  0.00      A    H
ATOM   2510  CG1 ILE A 179       2.665  10.765  -2.076  1.00  0.00      A    C
ATOM   2511 HG11 ILE A 179       1.803  10.578  -2.752  1.00  0.00      A    H
ATOM   2512 HG12 ILE A 179       2.449  10.138  -1.185  1.00  0.00      A    H
ATOM   2513  CD  ILE A 179       2.823  12.159  -1.603  1.00  0.00      A    C
ATOM   2514  HD1 ILE A 179       3.813  12.323  -1.128  1.00  0.00      A    H
ATOM   2515  HD2 ILE A 179       2.633  12.928  -2.382  1.00  0.00      A    H
ATOM   2516  HD3 ILE A 179       2.122  12.395  -0.774  1.00  0.00      A    H
ATOM   2517  C   ILE A 179       5.000   8.068  -3.512  1.00  0.00      A    C
ATOM   2518  O   ILE A 179       6.017   8.102  -2.849  1.00  0.00      A    O
ATOM   2519  N   VAL A 180       4.962   7.514  -4.773  1.00  0.00      A    N
ATOM   2520  HN  VAL A 180       4.082   7.549  -5.241  1.00  0.00      A    H
ATOM   2521  CA  VAL A 180       6.059   6.679  -5.317  1.00  0.00      A    C
ATOM   2522  HA  VAL A 180       6.784   6.566  -4.524  1.00  0.00      A    H
ATOM   2523  CB  VAL A 180       5.524   5.339  -5.706  1.00  0.00      A    C
ATOM   2524  HB  VAL A 180       4.601   5.367  -6.324  1.00  0.00      A    H
ATOM   2525  CG1 VAL A 180       6.600   4.505  -6.414  1.00  0.00      A    C
ATOM   2526 HG11 VAL A 180       6.284   3.440  -6.449  1.00  0.00      A    H
ATOM   2527 HG12 VAL A 180       6.803   4.821  -7.459  1.00  0.00      A    H
ATOM   2528 HG13 VAL A 180       7.538   4.540  -5.820  1.00  0.00      A    H
ATOM   2529  CG2 VAL A 180       5.114   4.536  -4.445  1.00  0.00      A    C
ATOM   2530 HG21 VAL A 180       4.192   4.994  -4.028  1.00  0.00      A    H
ATOM   2531 HG22 VAL A 180       5.060   3.437  -4.601  1.00  0.00      A    H
ATOM   2532 HG23 VAL A 180       5.905   4.643  -3.672  1.00  0.00      A    H
ATOM   2533  C   VAL A 180       6.779   7.456  -6.385  1.00  0.00      A    C
ATOM   2534  O   VAL A 180       6.223   8.084  -7.292  1.00  0.00      A    O
ATOM   2535  N   LYS A 181       8.126   7.562  -6.324  1.00  0.00      A    N
ATOM   2536  HN  LYS A 181       8.546   7.030  -5.593  1.00  0.00      A    H
ATOM   2537  CA  LYS A 181       8.954   8.345  -7.239  1.00  0.00      A    C
ATOM   2538  HA  LYS A 181       8.378   9.053  -7.817  1.00  0.00      A    H
ATOM   2539  CB  LYS A 181      10.233   8.972  -6.491  1.00  0.00      A    C
ATOM   2540  HB1 LYS A 181       9.802   9.806  -5.898  1.00  0.00      A    H
ATOM   2541  HB2 LYS A 181      10.748   8.281  -5.791  1.00  0.00      A    H
ATOM   2542  CG  LYS A 181      11.365   9.303  -7.482  1.00  0.00      A    C
ATOM   2543  HG1 LYS A 181      11.891   8.341  -7.661  1.00  0.00      A    H
ATOM   2544  HG2 LYS A 181      11.118   9.605  -8.523  1.00  0.00      A    H
ATOM   2545  CD  LYS A 181      12.501  10.228  -6.959  1.00  0.00      A    C
ATOM   2546  HD1 LYS A 181      12.354  11.300  -7.207  1.00  0.00      A    H
ATOM   2547  HD2 LYS A 181      12.349  10.186  -5.859  1.00  0.00      A    H
ATOM   2548  CE  LYS A 181      13.925   9.879  -7.339  1.00  0.00      A    C
ATOM   2549  HE1 LYS A 181      14.178   8.936  -6.809  1.00  0.00      A    H
ATOM   2550  HE2 LYS A 181      14.000   9.898  -8.447  1.00  0.00      A    H
ATOM   2551  NZ  LYS A 181      14.779  10.940  -6.899  1.00  0.00      A    N
ATOM   2552  HZ1 LYS A 181      15.691  10.601  -7.268  1.00  0.00      A    H
ATOM   2553  HZ2 LYS A 181      14.581  11.849  -7.365  1.00  0.00      A    H
ATOM   2554  HZ3 LYS A 181      14.831  11.104  -5.874  1.00  0.00      A    H
ATOM   2555  C   LYS A 181       9.385   7.235  -8.218  1.00  0.00      A    C
ATOM   2556  O   LYS A 181       9.968   6.255  -7.879  1.00  0.00      A    O
ATOM   2557  N   ASN A 182       9.072   7.491  -9.561  1.00  0.00      A    N
ATOM   2558  HN  ASN A 182       8.516   8.284  -9.795  1.00  0.00      A    H
ATOM   2559  CA  ASN A 182       9.569   6.583 -10.638  1.00  0.00      A    C
ATOM   2560  HA  ASN A 182       9.700   5.604 -10.203  1.00  0.00      A    H
ATOM   2561  CB  ASN A 182       8.498   6.606 -11.834  1.00  0.00      A    C
ATOM   2562  HB1 ASN A 182       7.465   6.734 -11.445  1.00  0.00      A    H
ATOM   2563  HB2 ASN A 182       8.728   7.496 -12.458  1.00  0.00      A    H
ATOM   2564  CG  ASN A 182       8.468   5.292 -12.662  1.00  0.00      A    C
ATOM   2565  OD1 ASN A 182       9.148   4.331 -12.303  1.00  0.00      A    O
ATOM   2566  ND2 ASN A 182       7.763   5.349 -13.817  1.00  0.00      A    N
ATOM   2567 HD21 ASN A 182       7.667   4.568 -14.434  1.00  0.00      A    H
ATOM   2568 HD22 ASN A 182       7.186   6.163 -13.892  1.00  0.00      A    H
ATOM   2569  C   ASN A 182      10.831   7.041 -11.158  1.00  0.00      A    C
ATOM   2570  O   ASN A 182      11.441   8.114 -10.800  1.00  0.00      A    O
ATOM   2571  N   SER A 183      11.324   6.230 -12.130  1.00  0.00      A    N
ATOM   2572  HN  SER A 183      10.936   5.354 -12.408  1.00  0.00      A    H
ATOM   2573  CA  SER A 183      12.637   6.465 -12.729  1.00  0.00      A    C
ATOM   2574  HA  SER A 183      13.249   7.165 -12.179  1.00  0.00      A    H
ATOM   2575  CB  SER A 183      13.342   5.125 -12.835  1.00  0.00      A    C
ATOM   2576  HB1 SER A 183      14.220   5.215 -13.510  1.00  0.00      A    H
ATOM   2577  HB2 SER A 183      13.546   4.711 -11.824  1.00  0.00      A    H
ATOM   2578  OG  SER A 183      12.499   4.144 -13.462  1.00  0.00      A    O
ATOM   2579  HG1 SER A 183      13.000   3.430 -13.863  1.00  0.00      A    H
ATOM   2580  C   SER A 183      12.487   7.116 -14.090  1.00  0.00      A    C
ATOM   2581  O   SER A 183      13.349   7.901 -14.490  1.00  0.00      A    O
ATOM   2582  N   TRP A 184      11.462   6.765 -14.836  1.00  0.00      A    N
ATOM   2583  HN  TRP A 184      10.764   6.148 -14.480  1.00  0.00      A    H
ATOM   2584  CA  TRP A 184      11.262   7.009 -16.287  1.00  0.00      A    C
ATOM   2585  HA  TRP A 184      12.072   6.549 -16.834  1.00  0.00      A    H
ATOM   2586  CB  TRP A 184       9.890   6.476 -16.701  1.00  0.00      A    C
ATOM   2587  HB1 TRP A 184       9.083   7.089 -16.245  1.00  0.00      A    H
ATOM   2588  HB2 TRP A 184       9.724   6.690 -17.779  1.00  0.00      A    H
ATOM   2589  CG  TRP A 184       9.614   5.041 -16.315  1.00  0.00      A    C
ATOM   2590  CD1 TRP A 184      10.359   4.042 -15.854  1.00  0.00      A    C
ATOM   2591  HD1 TRP A 184      11.408   4.163 -15.629  1.00  0.00      A    H
ATOM   2592  NE1 TRP A 184       9.777   2.826 -15.947  1.00  0.00      A    N
ATOM   2593  HE1 TRP A 184      10.175   1.947 -15.801  1.00  0.00      A    H
ATOM   2594  CE2 TRP A 184       8.504   2.989 -16.450  1.00  0.00      A    C
ATOM   2595  CD2 TRP A 184       8.382   4.407 -16.762  1.00  0.00      A    C
ATOM   2596  CE3 TRP A 184       7.215   4.891 -17.381  1.00  0.00      A    C
ATOM   2597  HE3 TRP A 184       7.174   5.944 -17.620  1.00  0.00      A    H
ATOM   2598  CZ3 TRP A 184       6.235   3.955 -17.749  1.00  0.00      A    C
ATOM   2599  HZ3 TRP A 184       5.356   4.158 -18.344  1.00  0.00      A    H
ATOM   2600  CZ2 TRP A 184       7.558   2.070 -16.878  1.00  0.00      A    C
ATOM   2601  HZ2 TRP A 184       7.567   1.011 -16.665  1.00  0.00      A    H
ATOM   2602  CH2 TRP A 184       6.476   2.555 -17.539  1.00  0.00      A    C
ATOM   2603  HH2 TRP A 184       5.855   1.752 -17.909  1.00  0.00      A    H
ATOM   2604  C   TRP A 184      11.381   8.484 -16.807  1.00  0.00      A    C
ATOM   2605  O   TRP A 184      12.119   8.832 -17.735  1.00  0.00      A    O
ATOM   2606  N   GLY A 185      10.613   9.377 -16.242  1.00  0.00      A    N
ATOM   2607  HN  GLY A 185       9.993   9.109 -15.509  1.00  0.00      A    H
ATOM   2608  CA  GLY A 185      10.636  10.744 -16.653  1.00  0.00      A    C
ATOM   2609  HA1 GLY A 185      11.434  11.265 -16.145  1.00  0.00      A    H
ATOM   2610  HA2 GLY A 185      10.618  10.791 -17.732  1.00  0.00      A    H
ATOM   2611  C   GLY A 185       9.409  11.474 -16.210  1.00  0.00      A    C
ATOM   2612  O   GLY A 185       8.468  10.842 -15.751  1.00  0.00      A    O
ATOM   2613  N   THR A 186       9.387  12.807 -16.337  1.00  0.00      A    N
ATOM   2614  HN  THR A 186      10.161  13.296 -16.733  1.00  0.00      A    H
ATOM   2615  CA  THR A 186       8.271  13.625 -15.781  1.00  0.00      A    C
ATOM   2616  HA  THR A 186       8.087  13.267 -14.779  1.00  0.00      A    H
ATOM   2617  CB  THR A 186       8.646  15.107 -15.451  1.00  0.00      A    C
ATOM   2618  HB  THR A 186       7.889  15.589 -14.796  1.00  0.00      A    H
ATOM   2619  OG1 THR A 186       8.893  15.898 -16.611  1.00  0.00      A    O
ATOM   2620  HG1 THR A 186       9.448  16.614 -16.293  1.00  0.00      A    H
ATOM   2621  CG2 THR A 186       9.906  15.138 -14.522  1.00  0.00      A    C
ATOM   2622 HG21 THR A 186       9.936  14.388 -13.704  1.00  0.00      A    H
ATOM   2623 HG22 THR A 186      10.717  14.963 -15.261  1.00  0.00      A    H
ATOM   2624 HG23 THR A 186      10.084  16.124 -14.042  1.00  0.00      A    H
ATOM   2625  C   THR A 186       6.980  13.723 -16.615  1.00  0.00      A    C
ATOM   2626  O   THR A 186       5.890  14.133 -16.165  1.00  0.00      A    O
ATOM   2627  N   SER A 187       7.095  13.272 -17.924  1.00  0.00      A    N
ATOM   2628  HN  SER A 187       7.988  12.996 -18.269  1.00  0.00      A    H
ATOM   2629  CA  SER A 187       5.907  13.185 -18.808  1.00  0.00      A    C
ATOM   2630  HA  SER A 187       5.321  14.091 -18.859  1.00  0.00      A    H
ATOM   2631  CB  SER A 187       6.182  12.721 -20.259  1.00  0.00      A    C
ATOM   2632  HB1 SER A 187       5.177  12.458 -20.653  1.00  0.00      A    H
ATOM   2633  HB2 SER A 187       6.560  13.618 -20.795  1.00  0.00      A    H
ATOM   2634  OG  SER A 187       7.119  11.674 -20.254  1.00  0.00      A    O
ATOM   2635  HG1 SER A 187       7.257  11.488 -21.185  1.00  0.00      A    H
ATOM   2636  C   SER A 187       4.941  12.193 -18.321  1.00  0.00      A    C
ATOM   2637  O   SER A 187       3.777  12.380 -18.636  1.00  0.00      A    O
ATOM   2638  N   TRP A 188       5.296  11.196 -17.567  1.00  0.00      A    N
ATOM   2639  HN  TRP A 188       6.230  11.164 -17.220  1.00  0.00      A    H
ATOM   2640  CA  TRP A 188       4.384  10.208 -17.040  1.00  0.00      A    C
ATOM   2641  HA  TRP A 188       3.700   9.928 -17.828  1.00  0.00      A    H
ATOM   2642  CB  TRP A 188       5.332   8.957 -16.740  1.00  0.00      A    C
ATOM   2643  HB1 TRP A 188       5.807   8.788 -17.730  1.00  0.00      A    H
ATOM   2644  HB2 TRP A 188       6.031   9.129 -15.894  1.00  0.00      A    H
ATOM   2645  CG  TRP A 188       4.571   7.710 -16.441  1.00  0.00      A    C
ATOM   2646  CD1 TRP A 188       3.943   6.864 -17.279  1.00  0.00      A    C
ATOM   2647  HD1 TRP A 188       3.868   6.942 -18.354  1.00  0.00      A    H
ATOM   2648  NE1 TRP A 188       3.422   5.809 -16.592  1.00  0.00      A    N
ATOM   2649  HE1 TRP A 188       2.888   5.064 -16.927  1.00  0.00      A    H
ATOM   2650  CE2 TRP A 188       3.707   5.996 -15.257  1.00  0.00      A    C
ATOM   2651  CD2 TRP A 188       4.478   7.174 -15.131  1.00  0.00      A    C
ATOM   2652  CE3 TRP A 188       5.010   7.579 -13.876  1.00  0.00      A    C
ATOM   2653  HE3 TRP A 188       5.729   8.385 -13.861  1.00  0.00      A    H
ATOM   2654  CZ3 TRP A 188       4.640   6.889 -12.776  1.00  0.00      A    C
ATOM   2655  HZ3 TRP A 188       4.812   7.295 -11.790  1.00  0.00      A    H
ATOM   2656  CZ2 TRP A 188       3.400   5.248 -14.199  1.00  0.00      A    C
ATOM   2657  HZ2 TRP A 188       2.666   4.456 -14.175  1.00  0.00      A    H
ATOM   2658  CH2 TRP A 188       3.885   5.721 -12.920  1.00  0.00      A    C
ATOM   2659  HH2 TRP A 188       3.494   5.280 -12.015  1.00  0.00      A    H
ATOM   2660  C   TRP A 188       3.597  10.597 -15.699  1.00  0.00      A    C
ATOM   2661  O   TRP A 188       4.136  11.264 -14.865  1.00  0.00      A    O
ATOM   2662  N   GLY A 189       2.392  10.119 -15.510  1.00  0.00      A    N
ATOM   2663  HN  GLY A 189       2.092   9.475 -16.210  1.00  0.00      A    H
ATOM   2664  CA  GLY A 189       1.668  10.149 -14.208  1.00  0.00      A    C
ATOM   2665  HA1 GLY A 189       0.687   9.724 -14.363  1.00  0.00      A    H
ATOM   2666  HA2 GLY A 189       2.215   9.528 -13.515  1.00  0.00      A    H
ATOM   2667  C   GLY A 189       1.432  11.536 -13.720  1.00  0.00      A    C
ATOM   2668  O   GLY A 189       1.135  12.503 -14.424  1.00  0.00      A    O
ATOM   2669  N   ILE A 190       1.680  11.661 -12.358  1.00  0.00      A    N
ATOM   2670  HN  ILE A 190       1.966  10.935 -11.737  1.00  0.00      A    H
ATOM   2671  CA  ILE A 190       1.478  12.961 -11.755  1.00  0.00      A    C
ATOM   2672  HA  ILE A 190       0.882  13.640 -12.347  1.00  0.00      A    H
ATOM   2673  CB  ILE A 190       0.731  12.796 -10.427  1.00  0.00      A    C
ATOM   2674  HB  ILE A 190       1.333  12.083  -9.824  1.00  0.00      A    H
ATOM   2675  CG2 ILE A 190       0.507  14.171  -9.723  1.00  0.00      A    C
ATOM   2676 HG21 ILE A 190       0.083  14.006  -8.710  1.00  0.00      A    H
ATOM   2677 HG22 ILE A 190       1.396  14.829  -9.827  1.00  0.00      A    H
ATOM   2678 HG23 ILE A 190      -0.159  14.722 -10.420  1.00  0.00      A    H
ATOM   2679  CG1 ILE A 190      -0.639  12.072 -10.549  1.00  0.00      A    C
ATOM   2680 HG11 ILE A 190      -1.398  12.805 -10.897  1.00  0.00      A    H
ATOM   2681 HG12 ILE A 190      -0.626  11.275 -11.322  1.00  0.00      A    H
ATOM   2682  CD  ILE A 190      -1.058  11.493  -9.177  1.00  0.00      A    C
ATOM   2683  HD1 ILE A 190      -1.512  12.367  -8.662  1.00  0.00      A    H
ATOM   2684  HD2 ILE A 190      -1.823  10.695  -9.286  1.00  0.00      A    H
ATOM   2685  HD3 ILE A 190      -0.177  11.020  -8.692  1.00  0.00      A    H
ATOM   2686  C   ILE A 190       2.812  13.622 -11.656  1.00  0.00      A    C
ATOM   2687  O   ILE A 190       3.498  13.496 -10.628  1.00  0.00      A    O
ATOM   2688  N   GLN A 191       3.317  14.111 -12.825  1.00  0.00      A    N
ATOM   2689  HN  GLN A 191       2.809  13.971 -13.671  1.00  0.00      A    H
ATOM   2690  CA  GLN A 191       4.613  14.857 -12.893  1.00  0.00      A    C
ATOM   2691  HA  GLN A 191       4.745  15.189 -13.912  1.00  0.00      A    H
ATOM   2692  CB  GLN A 191       4.742  16.187 -12.034  1.00  0.00      A    C
ATOM   2693  HB1 GLN A 191       4.856  16.028 -10.940  1.00  0.00      A    H
ATOM   2694  HB2 GLN A 191       5.549  16.823 -12.457  1.00  0.00      A    H
ATOM   2695  CG  GLN A 191       3.475  17.021 -12.156  1.00  0.00      A    C
ATOM   2696  HG1 GLN A 191       2.662  16.394 -11.731  1.00  0.00      A    H
ATOM   2697  HG2 GLN A 191       3.597  17.963 -11.581  1.00  0.00      A    H
ATOM   2698  CD  GLN A 191       2.960  17.420 -13.553  1.00  0.00      A    C
ATOM   2699  OE1 GLN A 191       1.800  17.131 -13.956  1.00  0.00      A    O
ATOM   2700  NE2 GLN A 191       3.939  17.954 -14.333  1.00  0.00      A    N
ATOM   2701 HE21 GLN A 191       3.694  18.257 -15.254  1.00  0.00      A    H
ATOM   2702 HE22 GLN A 191       4.781  18.153 -13.832  1.00  0.00      A    H
ATOM   2703  C   GLN A 191       5.845  14.015 -12.693  1.00  0.00      A    C
ATOM   2704  O   GLN A 191       6.864  14.505 -12.323  1.00  0.00      A    O
ATOM   2705  N   GLY A 192       5.692  12.708 -12.986  1.00  0.00      A    N
ATOM   2706  HN  GLY A 192       4.911  12.257 -13.412  1.00  0.00      A    H
ATOM   2707  CA  GLY A 192       6.749  11.787 -12.631  1.00  0.00      A    C
ATOM   2708  HA1 GLY A 192       6.965  11.262 -13.550  1.00  0.00      A    H
ATOM   2709  HA2 GLY A 192       7.655  12.334 -12.416  1.00  0.00      A    H
ATOM   2710  C   GLY A 192       6.412  10.709 -11.559  1.00  0.00      A    C
ATOM   2711  O   GLY A 192       7.013   9.577 -11.524  1.00  0.00      A    O
ATOM   2712  N   TYR A 193       5.413  11.008 -10.746  1.00  0.00      A    N
ATOM   2713  HN  TYR A 193       4.734  11.717 -10.916  1.00  0.00      A    H
ATOM   2714  CA  TYR A 193       5.133  10.302  -9.551  1.00  0.00      A    C
ATOM   2715  HA  TYR A 193       5.984   9.728  -9.214  1.00  0.00      A    H
ATOM   2716  CB  TYR A 193       4.853  11.304  -8.408  1.00  0.00      A    C
ATOM   2717  HB1 TYR A 193       3.988  11.976  -8.593  1.00  0.00      A    H
ATOM   2718  HB2 TYR A 193       4.705  10.694  -7.492  1.00  0.00      A    H
ATOM   2719  CG  TYR A 193       6.054  12.150  -8.051  1.00  0.00      A    C
ATOM   2720  CD1 TYR A 193       6.280  13.415  -8.779  1.00  0.00      A    C
ATOM   2721  HD1 TYR A 193       5.674  13.888  -9.537  1.00  0.00      A    H
ATOM   2722  CE1 TYR A 193       7.457  14.157  -8.606  1.00  0.00      A    C
ATOM   2723  HE1 TYR A 193       7.589  15.169  -8.960  1.00  0.00      A    H
ATOM   2724  CZ  TYR A 193       8.382  13.645  -7.639  1.00  0.00      A    C
ATOM   2725  OH  TYR A 193       9.477  14.450  -7.429  1.00  0.00      A    O
ATOM   2726  HH  TYR A 193       9.635  14.963  -8.225  1.00  0.00      A    H
ATOM   2727  CD2 TYR A 193       6.998  11.765  -7.161  1.00  0.00      A    C
ATOM   2728  HD2 TYR A 193       6.808  10.832  -6.650  1.00  0.00      A    H
ATOM   2729  CE2 TYR A 193       8.158  12.466  -6.942  1.00  0.00      A    C
ATOM   2730  HE2 TYR A 193       8.908  12.273  -6.189  1.00  0.00      A    H
ATOM   2731  C   TYR A 193       3.912   9.426  -9.741  1.00  0.00      A    C
ATOM   2732  O   TYR A 193       3.221   9.556 -10.665  1.00  0.00      A    O
ATOM   2733  N   PHE A 194       3.841   8.493  -8.815  1.00  0.00      A    N
ATOM   2734  HN  PHE A 194       4.535   8.425  -8.103  1.00  0.00      A    H
ATOM   2735  CA  PHE A 194       2.837   7.387  -8.829  1.00  0.00      A    C
ATOM   2736  HA  PHE A 194       2.124   7.499  -9.633  1.00  0.00      A    H
ATOM   2737  CB  PHE A 194       3.593   6.077  -9.034  1.00  0.00      A    C
ATOM   2738  HB1 PHE A 194       4.142   6.131  -9.998  1.00  0.00      A    H
ATOM   2739  HB2 PHE A 194       4.378   5.999  -8.251  1.00  0.00      A    H
ATOM   2740  CG  PHE A 194       2.779   4.841  -9.026  1.00  0.00      A    C
ATOM   2741  CD1 PHE A 194       1.641   4.755  -9.844  1.00  0.00      A    C
ATOM   2742  HD1 PHE A 194       1.262   5.567 -10.447  1.00  0.00      A    H
ATOM   2743  CE1 PHE A 194       1.031   3.496  -9.900  1.00  0.00      A    C
ATOM   2744  HE1 PHE A 194       0.294   3.356 -10.676  1.00  0.00      A    H
ATOM   2745  CZ  PHE A 194       1.499   2.341  -9.217  1.00  0.00      A    C
ATOM   2746  HZ  PHE A 194       1.031   1.368  -9.243  1.00  0.00      A    H
ATOM   2747  CD2 PHE A 194       3.382   3.647  -8.482  1.00  0.00      A    C
ATOM   2748  HD2 PHE A 194       4.230   3.735  -7.818  1.00  0.00      A    H
ATOM   2749  CE2 PHE A 194       2.691   2.409  -8.488  1.00  0.00      A    C
ATOM   2750  HE2 PHE A 194       3.076   1.573  -7.922  1.00  0.00      A    H
ATOM   2751  C   PHE A 194       2.133   7.516  -7.407  1.00  0.00      A    C
ATOM   2752  O   PHE A 194       2.715   7.349  -6.322  1.00  0.00      A    O
ATOM   2753  N   TYR A 195       0.787   7.729  -7.406  1.00  0.00      A    N
ATOM   2754  HN  TYR A 195       0.441   7.935  -8.318  1.00  0.00      A    H
ATOM   2755  CA  TYR A 195      -0.004   7.586  -6.172  1.00  0.00      A    C
ATOM   2756  HA  TYR A 195       0.571   7.933  -5.326  1.00  0.00      A    H
ATOM   2757  CB  TYR A 195      -1.267   8.463  -6.116  1.00  0.00      A    C
ATOM   2758  HB1 TYR A 195      -1.650   8.628  -7.145  1.00  0.00      A    H
ATOM   2759  HB2 TYR A 195      -2.067   8.030  -5.478  1.00  0.00      A    H
ATOM   2760  CG  TYR A 195      -1.193   9.889  -5.657  1.00  0.00      A    C
ATOM   2761  CD1 TYR A 195      -2.294  10.745  -5.673  1.00  0.00      A    C
ATOM   2762  HD1 TYR A 195      -3.203  10.351  -6.102  1.00  0.00      A    H
ATOM   2763  CE1 TYR A 195      -2.178  12.055  -5.414  1.00  0.00      A    C
ATOM   2764  HE1 TYR A 195      -3.009  12.728  -5.566  1.00  0.00      A    H
ATOM   2765  CZ  TYR A 195      -0.946  12.632  -5.062  1.00  0.00      A    C
ATOM   2766  OH  TYR A 195      -0.803  14.004  -4.813  1.00  0.00      A    O
ATOM   2767  HH  TYR A 195      -1.513  14.228  -4.207  1.00  0.00      A    H
ATOM   2768  CD2 TYR A 195      -0.003  10.442  -5.151  1.00  0.00      A    C
ATOM   2769  HD2 TYR A 195       0.902   9.869  -5.012  1.00  0.00      A    H
ATOM   2770  CE2 TYR A 195       0.151  11.808  -4.909  1.00  0.00      A    C
ATOM   2771  HE2 TYR A 195       1.108  12.254  -4.683  1.00  0.00      A    H
ATOM   2772  C   TYR A 195      -0.423   6.194  -6.043  1.00  0.00      A    C
ATOM   2773  O   TYR A 195      -1.355   5.757  -6.703  1.00  0.00      A    O
ATOM   2774  N   LEU A 196       0.347   5.402  -5.266  1.00  0.00      A    N
ATOM   2775  HN  LEU A 196       1.069   5.878  -4.771  1.00  0.00      A    H
ATOM   2776  CA  LEU A 196       0.125   4.006  -5.083  1.00  0.00      A    C
ATOM   2777  HA  LEU A 196      -0.422   3.690  -5.959  1.00  0.00      A    H
ATOM   2778  CB  LEU A 196       1.360   3.150  -4.810  1.00  0.00      A    C
ATOM   2779  HB1 LEU A 196       2.055   3.396  -5.641  1.00  0.00      A    H
ATOM   2780  HB2 LEU A 196       1.831   3.480  -3.860  1.00  0.00      A    H
ATOM   2781  CG  LEU A 196       1.298   1.635  -4.720  1.00  0.00      A    C
ATOM   2782  HG  LEU A 196       0.756   1.323  -3.801  1.00  0.00      A    H
ATOM   2783  CD1 LEU A 196       0.608   1.056  -5.909  1.00  0.00      A    C
ATOM   2784 HD11 LEU A 196       0.762  -0.037  -5.783  1.00  0.00      A    H
ATOM   2785 HD12 LEU A 196      -0.485   1.206  -5.776  1.00  0.00      A    H
ATOM   2786 HD13 LEU A 196       0.994   1.523  -6.840  1.00  0.00      A    H
ATOM   2787  CD2 LEU A 196       2.767   1.104  -4.472  1.00  0.00      A    C
ATOM   2788 HD21 LEU A 196       3.116   1.638  -3.562  1.00  0.00      A    H
ATOM   2789 HD22 LEU A 196       2.800   0.035  -4.172  1.00  0.00      A    H
ATOM   2790 HD23 LEU A 196       3.434   1.278  -5.343  1.00  0.00      A    H
ATOM   2791  C   LEU A 196      -0.880   3.767  -3.863  1.00  0.00      A    C
ATOM   2792  O   LEU A 196      -0.700   4.327  -2.810  1.00  0.00      A    O
ATOM   2793  N   ARG A 197      -1.881   2.912  -4.034  1.00  0.00      A    N
ATOM   2794  HN  ARG A 197      -1.978   2.477  -4.926  1.00  0.00      A    H
ATOM   2795  CA  ARG A 197      -2.919   2.530  -3.120  1.00  0.00      A    C
ATOM   2796  HA  ARG A 197      -3.327   3.434  -2.693  1.00  0.00      A    H
ATOM   2797  CB  ARG A 197      -4.074   1.806  -3.834  1.00  0.00      A    C
ATOM   2798  HB1 ARG A 197      -4.375   2.279  -4.793  1.00  0.00      A    H
ATOM   2799  HB2 ARG A 197      -3.838   0.753  -4.099  1.00  0.00      A    H
ATOM   2800  CG  ARG A 197      -5.422   1.778  -3.063  1.00  0.00      A    C
ATOM   2801  HG1 ARG A 197      -5.332   1.242  -2.094  1.00  0.00      A    H
ATOM   2802  HG2 ARG A 197      -5.831   2.804  -2.942  1.00  0.00      A    H
ATOM   2803  CD  ARG A 197      -6.416   0.921  -3.801  1.00  0.00      A    C
ATOM   2804  HD1 ARG A 197      -6.356   1.154  -4.886  1.00  0.00      A    H
ATOM   2805  HD2 ARG A 197      -6.203  -0.167  -3.723  1.00  0.00      A    H
ATOM   2806  NE  ARG A 197      -7.736   1.309  -3.189  1.00  0.00      A    N
ATOM   2807  HE  ARG A 197      -7.760   2.040  -2.507  1.00  0.00      A    H
ATOM   2808  CZ  ARG A 197      -8.918   0.642  -3.311  1.00  0.00      A    C
ATOM   2809  NH1 ARG A 197      -9.072  -0.458  -4.060  1.00  0.00      A    N
ATOM   2810 HH11 ARG A 197      -8.296  -0.967  -4.432  1.00  0.00      A    H
ATOM   2811 HH12 ARG A 197      -9.883  -0.963  -3.764  1.00  0.00      A    H
ATOM   2812  NH2 ARG A 197     -10.012   1.241  -2.933  1.00  0.00      A    N
ATOM   2813 HH21 ARG A 197      -9.783   2.153  -2.591  1.00  0.00      A    H
ATOM   2814 HH22 ARG A 197     -10.802   1.079  -3.525  1.00  0.00      A    H
ATOM   2815  C   ARG A 197      -2.509   1.742  -1.866  1.00  0.00      A    C
ATOM   2816  O   ARG A 197      -1.878   0.703  -1.946  1.00  0.00      A    O
ATOM   2817  N   ARG A 198      -2.781   2.315  -0.683  1.00  0.00      A    N
ATOM   2818  HN  ARG A 198      -3.419   3.080  -0.702  1.00  0.00      A    H
ATOM   2819  CA  ARG A 198      -2.213   1.907   0.590  1.00  0.00      A    C
ATOM   2820  HA  ARG A 198      -1.502   1.106   0.451  1.00  0.00      A    H
ATOM   2821  CB  ARG A 198      -1.583   3.137   1.139  1.00  0.00      A    C
ATOM   2822  HB1 ARG A 198      -0.710   3.314   0.475  1.00  0.00      A    H
ATOM   2823  HB2 ARG A 198      -2.374   3.907   1.017  1.00  0.00      A    H
ATOM   2824  CG  ARG A 198      -1.020   3.013   2.559  1.00  0.00      A    C
ATOM   2825  HG1 ARG A 198      -1.878   2.928   3.260  1.00  0.00      A    H
ATOM   2826  HG2 ARG A 198      -0.482   2.041   2.599  1.00  0.00      A    H
ATOM   2827  CD  ARG A 198      -0.035   4.132   2.835  1.00  0.00      A    C
ATOM   2828  HD1 ARG A 198       0.686   4.013   3.672  1.00  0.00      A    H
ATOM   2829  HD2 ARG A 198       0.656   4.320   1.985  1.00  0.00      A    H
ATOM   2830  NE  ARG A 198      -0.756   5.386   3.020  1.00  0.00      A    N
ATOM   2831  HE  ARG A 198      -0.586   6.165   2.416  1.00  0.00      A    H
ATOM   2832  CZ  ARG A 198      -1.040   5.865   4.235  1.00  0.00      A    C
ATOM   2833  NH1 ARG A 198      -0.999   5.229   5.387  1.00  0.00      A    N
ATOM   2834 HH11 ARG A 198      -0.700   4.286   5.529  1.00  0.00      A    H
ATOM   2835 HH12 ARG A 198      -1.030   5.771   6.228  1.00  0.00      A    H
ATOM   2836  NH2 ARG A 198      -1.262   7.201   4.382  1.00  0.00      A    N
ATOM   2837 HH21 ARG A 198      -1.665   7.660   3.591  1.00  0.00      A    H
ATOM   2838 HH22 ARG A 198      -1.425   7.577   5.294  1.00  0.00      A    H
ATOM   2839  C   ARG A 198      -3.357   1.412   1.478  1.00  0.00      A    C
ATOM   2840  O   ARG A 198      -4.535   1.766   1.313  1.00  0.00      A    O
ATOM   2841  N   ASN A 199      -3.166   0.425   2.399  1.00  0.00      A    N
ATOM   2842  HN  ASN A 199      -2.248   0.057   2.266  1.00  0.00      A    H
ATOM   2843  CA  ASN A 199      -3.943  -0.154   3.469  1.00  0.00      A    C
ATOM   2844  HA  ASN A 199      -3.261  -0.875   3.895  1.00  0.00      A    H
ATOM   2845  CB  ASN A 199      -4.429   0.835   4.633  1.00  0.00      A    C
ATOM   2846  HB1 ASN A 199      -5.073   1.595   4.141  1.00  0.00      A    H
ATOM   2847  HB2 ASN A 199      -4.948   0.219   5.398  1.00  0.00      A    H
ATOM   2848  CG  ASN A 199      -3.255   1.470   5.267  1.00  0.00      A    C
ATOM   2849  OD1 ASN A 199      -2.214   0.823   5.463  1.00  0.00      A    O
ATOM   2850  ND2 ASN A 199      -3.507   2.756   5.604  1.00  0.00      A    N
ATOM   2851 HD21 ASN A 199      -2.777   3.276   6.048  1.00  0.00      A    H
ATOM   2852 HD22 ASN A 199      -4.180   3.382   5.208  1.00  0.00      A    H
ATOM   2853  C   ASN A 199      -5.004  -1.081   2.907  1.00  0.00      A    C
ATOM   2854  O   ASN A 199      -6.136  -1.087   3.335  1.00  0.00      A    O
ATOM   2855  N   THR A 200      -4.576  -1.736   1.895  1.00  0.00      A    N
ATOM   2856  HN  THR A 200      -3.582  -1.772   1.828  1.00  0.00      A    H
ATOM   2857  CA  THR A 200      -5.249  -2.537   0.923  1.00  0.00      A    C
ATOM   2858  HA  THR A 200      -6.326  -2.484   0.994  1.00  0.00      A    H
ATOM   2859  CB  THR A 200      -4.994  -2.214  -0.448  1.00  0.00      A    C
ATOM   2860  HB  THR A 200      -3.913  -2.244  -0.702  1.00  0.00      A    H
ATOM   2861  OG1 THR A 200      -5.468  -0.904  -0.815  1.00  0.00      A    O
ATOM   2862  HG1 THR A 200      -4.907  -0.281  -0.345  1.00  0.00      A    H
ATOM   2863  CG2 THR A 200      -5.860  -3.168  -1.285  1.00  0.00      A    C
ATOM   2864 HG21 THR A 200      -5.380  -4.170  -1.266  1.00  0.00      A    H
ATOM   2865 HG22 THR A 200      -6.847  -3.294  -0.791  1.00  0.00      A    H
ATOM   2866 HG23 THR A 200      -6.108  -2.984  -2.352  1.00  0.00      A    H
ATOM   2867  C   THR A 200      -4.814  -3.959   1.134  1.00  0.00      A    C
ATOM   2868  O   THR A 200      -3.594  -4.227   0.945  1.00  0.00      A    O
ATOM   2869  N   ASP A 201      -5.798  -4.848   1.489  1.00  0.00      A    N
ATOM   2870  HN  ASP A 201      -6.737  -4.591   1.703  1.00  0.00      A    H
ATOM   2871  CA  ASP A 201      -5.555  -6.245   1.684  1.00  0.00      A    C
ATOM   2872  HA  ASP A 201      -4.568  -6.206   2.120  1.00  0.00      A    H
ATOM   2873  CB  ASP A 201      -6.712  -6.796   2.434  1.00  0.00      A    C
ATOM   2874  HB1 ASP A 201      -7.067  -6.087   3.212  1.00  0.00      A    H
ATOM   2875  HB2 ASP A 201      -7.569  -6.896   1.735  1.00  0.00      A    H
ATOM   2876  CG  ASP A 201      -6.456  -8.182   2.989  1.00  0.00      A    C
ATOM   2877  OD1 ASP A 201      -7.064  -9.216   2.571  1.00  0.00      A    O
ATOM   2878  OD2 ASP A 201      -5.558  -8.206   3.898  1.00  0.00      A    O
ATOM   2879  C   ASP A 201      -5.394  -7.046   0.376  1.00  0.00      A    C
ATOM   2880  O   ASP A 201      -6.404  -7.380  -0.283  1.00  0.00      A    O
ATOM   2881  N   LEU A 202      -4.248  -7.427  -0.072  1.00  0.00      A    N
ATOM   2882  HN  LEU A 202      -3.380  -7.227   0.376  1.00  0.00      A    H
ATOM   2883  CA  LEU A 202      -4.156  -8.535  -1.117  1.00  0.00      A    C
ATOM   2884  HA  LEU A 202      -5.091  -9.075  -1.084  1.00  0.00      A    H
ATOM   2885  CB  LEU A 202      -3.813  -8.006  -2.586  1.00  0.00      A    C
ATOM   2886  HB1 LEU A 202      -2.801  -7.550  -2.549  1.00  0.00      A    H
ATOM   2887  HB2 LEU A 202      -3.743  -8.865  -3.287  1.00  0.00      A    H
ATOM   2888  CG  LEU A 202      -4.802  -6.916  -3.108  1.00  0.00      A    C
ATOM   2889  HG  LEU A 202      -4.933  -6.016  -2.470  1.00  0.00      A    H
ATOM   2890  CD1 LEU A 202      -4.148  -6.247  -4.370  1.00  0.00      A    C
ATOM   2891 HD11 LEU A 202      -3.369  -5.551  -3.992  1.00  0.00      A    H
ATOM   2892 HD12 LEU A 202      -3.696  -7.089  -4.937  1.00  0.00      A    H
ATOM   2893 HD13 LEU A 202      -4.815  -5.771  -5.120  1.00  0.00      A    H
ATOM   2894  CD2 LEU A 202      -6.143  -7.444  -3.519  1.00  0.00      A    C
ATOM   2895 HD21 LEU A 202      -6.866  -7.466  -2.676  1.00  0.00      A    H
ATOM   2896 HD22 LEU A 202      -6.553  -6.703  -4.238  1.00  0.00      A    H
ATOM   2897 HD23 LEU A 202      -6.003  -8.437  -3.997  1.00  0.00      A    H
ATOM   2898  C   LEU A 202      -3.114  -9.532  -0.668  1.00  0.00      A    C
ATOM   2899  O   LEU A 202      -3.267  -9.965   0.508  1.00  0.00      A    O
ATOM   2900  N   GLU A 203      -2.044  -9.925  -1.490  1.00  0.00      A    N
ATOM   2901  HN  GLU A 203      -2.070  -9.722  -2.466  1.00  0.00      A    H
ATOM   2902  CA  GLU A 203      -1.022 -10.874  -1.118  1.00  0.00      A    C
ATOM   2903  HA  GLU A 203      -1.398 -11.504  -0.325  1.00  0.00      A    H
ATOM   2904  CB  GLU A 203      -0.514 -11.734  -2.295  1.00  0.00      A    C
ATOM   2905  HB1 GLU A 203      -1.442 -12.097  -2.785  1.00  0.00      A    H
ATOM   2906  HB2 GLU A 203      -0.080 -11.058  -3.063  1.00  0.00      A    H
ATOM   2907  CG  GLU A 203       0.515 -12.934  -1.966  1.00  0.00      A    C
ATOM   2908  HG1 GLU A 203       0.474 -13.738  -2.731  1.00  0.00      A    H
ATOM   2909  HG2 GLU A 203       1.506 -12.480  -1.753  1.00  0.00      A    H
ATOM   2910  CD  GLU A 203      -0.087 -13.655  -0.788  1.00  0.00      A    C
ATOM   2911  OE1 GLU A 203      -1.083 -14.386  -0.892  1.00  0.00      A    O
ATOM   2912  OE2 GLU A 203       0.618 -13.618   0.275  1.00  0.00      A    O
ATOM   2913  C   GLU A 203       0.008 -10.118  -0.418  1.00  0.00      A    C
ATOM   2914  O   GLU A 203      -0.088 -10.109   0.811  1.00  0.00      A    O
ATOM   2915  N   TYR A 204       0.974  -9.498  -1.088  1.00  0.00      A    N
ATOM   2916  HN  TYR A 204       1.175  -9.677  -2.048  1.00  0.00      A    H
ATOM   2917  CA  TYR A 204       1.864  -8.477  -0.455  1.00  0.00      A    C
ATOM   2918  HA  TYR A 204       1.901  -8.572   0.620  1.00  0.00      A    H
ATOM   2919  CB  TYR A 204       3.365  -8.629  -0.903  1.00  0.00      A    C
ATOM   2920  HB1 TYR A 204       3.342  -8.699  -2.011  1.00  0.00      A    H
ATOM   2921  HB2 TYR A 204       3.988  -7.758  -0.607  1.00  0.00      A    H
ATOM   2922  CG  TYR A 204       3.997  -9.844  -0.298  1.00  0.00      A    C
ATOM   2923  CD1 TYR A 204       4.050  -9.950   1.062  1.00  0.00      A    C
ATOM   2924  HD1 TYR A 204       3.611  -9.125   1.604  1.00  0.00      A    H
ATOM   2925  CE1 TYR A 204       4.653 -11.020   1.749  1.00  0.00      A    C
ATOM   2926  HE1 TYR A 204       4.725 -11.131   2.821  1.00  0.00      A    H
ATOM   2927  CZ  TYR A 204       5.072 -12.117   0.990  1.00  0.00      A    C
ATOM   2928  OH  TYR A 204       5.656 -13.187   1.519  1.00  0.00      A    O
ATOM   2929  HH  TYR A 204       5.600 -13.847   0.824  1.00  0.00      A    H
ATOM   2930  CD2 TYR A 204       4.505 -10.893  -1.004  1.00  0.00      A    C
ATOM   2931  HD2 TYR A 204       4.565 -10.886  -2.082  1.00  0.00      A    H
ATOM   2932  CE2 TYR A 204       4.967 -12.099  -0.421  1.00  0.00      A    C
ATOM   2933  HE2 TYR A 204       5.497 -12.851  -0.987  1.00  0.00      A    H
ATOM   2934  C   TYR A 204       1.497  -7.021  -0.669  1.00  0.00      A    C
ATOM   2935  O   TYR A 204       2.351  -6.173  -0.979  1.00  0.00      A    O
ATOM   2936  N   GLY A 205       0.208  -6.670  -0.567  1.00  0.00      A    N
ATOM   2937  HN  GLY A 205      -0.387  -7.328  -0.112  1.00  0.00      A    H
ATOM   2938  CA  GLY A 205      -0.319  -5.348  -0.928  1.00  0.00      A    C
ATOM   2939  HA1 GLY A 205      -1.306  -5.244  -0.502  1.00  0.00      A    H
ATOM   2940  HA2 GLY A 205       0.325  -4.603  -0.485  1.00  0.00      A    H
ATOM   2941  C   GLY A 205      -0.456  -5.113  -2.481  1.00  0.00      A    C
ATOM   2942  O   GLY A 205      -0.244  -6.059  -3.273  1.00  0.00      A    O
ATOM   2943  N   VAL A 206      -0.804  -3.895  -2.872  1.00  0.00      A    N
ATOM   2944  HN  VAL A 206      -0.928  -3.145  -2.227  1.00  0.00      A    H
ATOM   2945  CA  VAL A 206      -0.907  -3.602  -4.318  1.00  0.00      A    C
ATOM   2946  HA  VAL A 206      -1.479  -4.367  -4.821  1.00  0.00      A    H
ATOM   2947  CB  VAL A 206      -1.707  -2.278  -4.431  1.00  0.00      A    C
ATOM   2948  HB  VAL A 206      -1.204  -1.412  -3.949  1.00  0.00      A    H
ATOM   2949  CG1 VAL A 206      -1.893  -1.866  -5.882  1.00  0.00      A    C
ATOM   2950 HG11 VAL A 206      -2.577  -0.991  -5.906  1.00  0.00      A    H
ATOM   2951 HG12 VAL A 206      -0.943  -1.654  -6.417  1.00  0.00      A    H
ATOM   2952 HG13 VAL A 206      -2.238  -2.749  -6.462  1.00  0.00      A    H
ATOM   2953  CG2 VAL A 206      -3.056  -2.391  -3.735  1.00  0.00      A    C
ATOM   2954 HG21 VAL A 206      -3.624  -3.305  -4.012  1.00  0.00      A    H
ATOM   2955 HG22 VAL A 206      -2.847  -2.519  -2.652  1.00  0.00      A    H
ATOM   2956 HG23 VAL A 206      -3.586  -1.423  -3.866  1.00  0.00      A    H
ATOM   2957  C   VAL A 206       0.468  -3.552  -4.983  1.00  0.00      A    C
ATOM   2958  O   VAL A 206       1.520  -3.087  -4.518  1.00  0.00      A    O
ATOM   2959  N   CYS A 207       0.623  -4.140  -6.181  1.00  0.00      A    N
ATOM   2960  HN  CYS A 207      -0.304  -4.263  -6.524  1.00  0.00      A    H
ATOM   2961  CA  CYS A 207       1.820  -4.213  -6.937  1.00  0.00      A    C
ATOM   2962  HA  CYS A 207       1.518  -4.951  -7.665  1.00  0.00      A    H
ATOM   2963  CB  CYS A 207       2.282  -2.986  -7.758  1.00  0.00      A    C
ATOM   2964  HB1 CYS A 207       2.621  -2.177  -7.075  1.00  0.00      A    H
ATOM   2965  HB2 CYS A 207       3.007  -3.380  -8.502  1.00  0.00      A    H
ATOM   2966  SG  CYS A 207       0.883  -2.112  -8.634  1.00  0.00      A    S
ATOM   2967  C   CYS A 207       2.992  -4.937  -6.233  1.00  0.00      A    C
ATOM   2968  O   CYS A 207       4.205  -4.663  -6.529  1.00  0.00      A    O
ATOM   2969  N   ALA A 208       2.675  -5.841  -5.289  1.00  0.00      A    N
ATOM   2970  HN  ALA A 208       1.698  -5.931  -5.115  1.00  0.00      A    H
ATOM   2971  CA  ALA A 208       3.613  -6.601  -4.527  1.00  0.00      A    C
ATOM   2972  HA  ALA A 208       3.055  -7.147  -3.781  1.00  0.00      A    H
ATOM   2973  CB  ALA A 208       4.293  -7.577  -5.493  1.00  0.00      A    C
ATOM   2974  HB1 ALA A 208       3.470  -8.162  -5.956  1.00  0.00      A    H
ATOM   2975  HB2 ALA A 208       4.749  -6.997  -6.323  1.00  0.00      A    H
ATOM   2976  HB3 ALA A 208       5.052  -8.168  -4.937  1.00  0.00      A    H
ATOM   2977  C   ALA A 208       4.500  -5.776  -3.636  1.00  0.00      A    C
ATOM   2978  O   ALA A 208       5.652  -6.172  -3.410  1.00  0.00      A    O
ATOM   2979  N   VAL A 209       4.027  -4.538  -3.117  1.00  0.00      A    N
ATOM   2980  HN  VAL A 209       3.080  -4.268  -3.268  1.00  0.00      A    H
ATOM   2981  CA  VAL A 209       4.939  -3.495  -2.769  1.00  0.00      A    C
ATOM   2982  HA  VAL A 209       5.763  -3.661  -3.447  1.00  0.00      A    H
ATOM   2983  CB  VAL A 209       4.201  -2.132  -2.831  1.00  0.00      A    C
ATOM   2984  HB  VAL A 209       3.691  -2.180  -3.817  1.00  0.00      A    H
ATOM   2985  CG1 VAL A 209       3.128  -2.098  -1.704  1.00  0.00      A    C
ATOM   2986 HG11 VAL A 209       2.598  -1.123  -1.662  1.00  0.00      A    H
ATOM   2987 HG12 VAL A 209       2.320  -2.806  -1.988  1.00  0.00      A    H
ATOM   2988 HG13 VAL A 209       3.576  -2.276  -0.704  1.00  0.00      A    H
ATOM   2989  CG2 VAL A 209       5.120  -0.906  -2.630  1.00  0.00      A    C
ATOM   2990 HG21 VAL A 209       5.898  -0.780  -3.414  1.00  0.00      A    H
ATOM   2991 HG22 VAL A 209       4.546   0.044  -2.646  1.00  0.00      A    H
ATOM   2992 HG23 VAL A 209       5.652  -1.062  -1.667  1.00  0.00      A    H
ATOM   2993  C   VAL A 209       5.649  -3.738  -1.343  1.00  0.00      A    C
ATOM   2994  O   VAL A 209       6.744  -3.220  -1.034  1.00  0.00      A    O
ATOM   2995  N   ASN A 210       5.033  -4.549  -0.430  1.00  0.00      A    N
ATOM   2996  HN  ASN A 210       4.092  -4.797  -0.649  1.00  0.00      A    H
ATOM   2997  CA  ASN A 210       5.613  -4.858   0.841  1.00  0.00      A    C
ATOM   2998  HA  ASN A 210       6.030  -3.933   1.211  1.00  0.00      A    H
ATOM   2999  CB  ASN A 210       4.519  -5.206   1.778  1.00  0.00      A    C
ATOM   3000  HB1 ASN A 210       3.879  -6.032   1.400  1.00  0.00      A    H
ATOM   3001  HB2 ASN A 210       4.857  -5.432   2.811  1.00  0.00      A    H
ATOM   3002  CG  ASN A 210       3.449  -4.139   1.927  1.00  0.00      A    C
ATOM   3003  OD1 ASN A 210       3.587  -2.956   1.676  1.00  0.00      A    O
ATOM   3004  ND2 ASN A 210       2.290  -4.586   2.525  1.00  0.00      A    N
ATOM   3005 HD21 ASN A 210       1.617  -3.935   2.874  1.00  0.00      A    H
ATOM   3006 HD22 ASN A 210       2.181  -5.580   2.515  1.00  0.00      A    H
ATOM   3007  C   ASN A 210       6.597  -5.950   0.800  1.00  0.00      A    C
ATOM   3008  O   ASN A 210       7.146  -6.302   1.854  1.00  0.00      A    O
ATOM   3009  N   ALA A 211       6.881  -6.608  -0.364  1.00  0.00      A    N
ATOM   3010  HN  ALA A 211       6.352  -6.300  -1.151  1.00  0.00      A    H
ATOM   3011  CA  ALA A 211       7.736  -7.713  -0.581  1.00  0.00      A    C
ATOM   3012  HA  ALA A 211       7.704  -8.473   0.186  1.00  0.00      A    H
ATOM   3013  CB  ALA A 211       7.261  -8.608  -1.717  1.00  0.00      A    C
ATOM   3014  HB1 ALA A 211       7.501  -8.216  -2.729  1.00  0.00      A    H
ATOM   3015  HB2 ALA A 211       7.596  -9.651  -1.531  1.00  0.00      A    H
ATOM   3016  HB3 ALA A 211       6.153  -8.689  -1.742  1.00  0.00      A    H
ATOM   3017  C   ALA A 211       9.229  -7.393  -0.739  1.00  0.00      A    C
ATOM   3018  O   ALA A 211      10.053  -7.767   0.102  1.00  0.00      A    O
ATOM   3019  N   MET A 212       9.536  -6.720  -1.833  1.00  0.00      A    N
ATOM   3020  HN  MET A 212       8.843  -6.647  -2.546  1.00  0.00      A    H
ATOM   3021  CA  MET A 212      10.876  -6.175  -2.146  1.00  0.00      A    C
ATOM   3022  HA  MET A 212      11.660  -6.677  -1.599  1.00  0.00      A    H
ATOM   3023  CB  MET A 212      11.285  -6.452  -3.625  1.00  0.00      A    C
ATOM   3024  HB1 MET A 212      11.083  -7.522  -3.848  1.00  0.00      A    H
ATOM   3025  HB2 MET A 212      10.715  -5.793  -4.314  1.00  0.00      A    H
ATOM   3026  CG  MET A 212      12.783  -6.201  -4.021  1.00  0.00      A    C
ATOM   3027  HG1 MET A 212      13.056  -5.136  -3.857  1.00  0.00      A    H
ATOM   3028  HG2 MET A 212      13.400  -6.893  -3.409  1.00  0.00      A    H
ATOM   3029  SD  MET A 212      13.127  -6.609  -5.790  1.00  0.00      A    S
ATOM   3030  CE  MET A 212      14.783  -5.794  -5.971  1.00  0.00      A    C
ATOM   3031  HE1 MET A 212      15.588  -6.489  -5.651  1.00  0.00      A    H
ATOM   3032  HE2 MET A 212      14.899  -5.554  -7.050  1.00  0.00      A    H
ATOM   3033  HE3 MET A 212      14.866  -4.910  -5.302  1.00  0.00      A    H
ATOM   3034  C   MET A 212      11.158  -4.797  -1.634  1.00  0.00      A    C
ATOM   3035  O   MET A 212      11.358  -3.881  -2.415  1.00  0.00      A    O
ATOM   3036  N   ALA A 213      11.195  -4.591  -0.296  1.00  0.00      A    N
ATOM   3037  HN  ALA A 213      11.030  -5.243   0.439  1.00  0.00      A    H
ATOM   3038  CA  ALA A 213      11.542  -3.281   0.233  1.00  0.00      A    C
ATOM   3039  HA  ALA A 213      11.777  -2.648  -0.609  1.00  0.00      A    H
ATOM   3040  CB  ALA A 213      10.292  -2.765   0.929  1.00  0.00      A    C
ATOM   3041  HB1 ALA A 213       9.938  -3.557   1.624  1.00  0.00      A    H
ATOM   3042  HB2 ALA A 213      10.501  -1.904   1.599  1.00  0.00      A    H
ATOM   3043  HB3 ALA A 213       9.569  -2.479   0.135  1.00  0.00      A    H
ATOM   3044  C   ALA A 213      12.826  -3.399   1.033  1.00  0.00      A    C
ATOM   3045  O   ALA A 213      13.156  -4.395   1.650  1.00  0.00      A    O
ATOM   3046  N   SER A 214      13.705  -2.342   0.877  1.00  0.00      A    N
ATOM   3047  HN  SER A 214      13.423  -1.533   0.366  1.00  0.00      A    H
ATOM   3048  CA  SER A 214      15.146  -2.346   1.187  1.00  0.00      A    C
ATOM   3049  HA  SER A 214      15.337  -2.722   2.181  1.00  0.00      A    H
ATOM   3050  CB  SER A 214      16.019  -3.078   0.134  1.00  0.00      A    C
ATOM   3051  HB1 SER A 214      15.549  -4.084   0.168  1.00  0.00      A    H
ATOM   3052  HB2 SER A 214      15.847  -2.799  -0.928  1.00  0.00      A    H
ATOM   3053  OG  SER A 214      17.461  -3.142   0.318  1.00  0.00      A    O
ATOM   3054  HG1 SER A 214      17.875  -3.634  -0.395  1.00  0.00      A    H
ATOM   3055  C   SER A 214      15.642  -0.832   1.274  1.00  0.00      A    C
ATOM   3056  O   SER A 214      15.230   0.002   0.490  1.00  0.00      A    O
ATOM   3057  N   TYR A 215      16.506  -0.432   2.257  1.00  0.00      A    N
ATOM   3058  HN  TYR A 215      16.887  -1.117   2.873  1.00  0.00      A    H
ATOM   3059  CA  TYR A 215      16.968   1.038   2.326  1.00  0.00      A    C
ATOM   3060  HA  TYR A 215      16.931   1.442   1.325  1.00  0.00      A    H
ATOM   3061  CB  TYR A 215      16.043   1.715   3.316  1.00  0.00      A    C
ATOM   3062  HB1 TYR A 215      16.308   2.794   3.294  1.00  0.00      A    H
ATOM   3063  HB2 TYR A 215      15.045   1.546   2.859  1.00  0.00      A    H
ATOM   3064  CG  TYR A 215      15.856   1.303   4.728  1.00  0.00      A    C
ATOM   3065  CD1 TYR A 215      16.559   1.984   5.745  1.00  0.00      A    C
ATOM   3066  HD1 TYR A 215      17.373   2.673   5.576  1.00  0.00      A    H
ATOM   3067  CE1 TYR A 215      16.372   1.653   7.106  1.00  0.00      A    C
ATOM   3068  HE1 TYR A 215      17.027   2.120   7.827  1.00  0.00      A    H
ATOM   3069  CZ  TYR A 215      15.244   0.881   7.502  1.00  0.00      A    C
ATOM   3070  OH  TYR A 215      14.814   0.772   8.838  1.00  0.00      A    O
ATOM   3071  HH  TYR A 215      13.942   0.380   8.753  1.00  0.00      A    H
ATOM   3072  CD2 TYR A 215      14.793   0.441   5.160  1.00  0.00      A    C
ATOM   3073  HD2 TYR A 215      14.189  -0.110   4.454  1.00  0.00      A    H
ATOM   3074  CE2 TYR A 215      14.488   0.288   6.482  1.00  0.00      A    C
ATOM   3075  HE2 TYR A 215      13.711  -0.432   6.692  1.00  0.00      A    H
ATOM   3076  C   TYR A 215      18.374   1.052   2.739  1.00  0.00      A    C
ATOM   3077  O   TYR A 215      18.667   0.284   3.613  1.00  0.00      A    O
ATOM   3078  N   PRO A 216      19.241   1.841   2.185  1.00  0.00      A    N
ATOM   3079  CD  PRO A 216      19.138   2.504   0.935  1.00  0.00      A    C
ATOM   3080  HD1 PRO A 216      18.205   3.083   0.770  1.00  0.00      A    H
ATOM   3081  HD2 PRO A 216      19.249   1.796   0.086  1.00  0.00      A    H
ATOM   3082  CA  PRO A 216      20.544   2.093   2.810  1.00  0.00      A    C
ATOM   3083  HA  PRO A 216      20.898   1.159   3.221  1.00  0.00      A    H
ATOM   3084  CB  PRO A 216      21.345   2.678   1.634  1.00  0.00      A    C
ATOM   3085  HB1 PRO A 216      22.279   3.258   1.793  1.00  0.00      A    H
ATOM   3086  HB2 PRO A 216      21.540   1.798   0.984  1.00  0.00      A    H
ATOM   3087  CG  PRO A 216      20.250   3.515   0.974  1.00  0.00      A    C
ATOM   3088  HG1 PRO A 216      20.090   4.396   1.632  1.00  0.00      A    H
ATOM   3089  HG2 PRO A 216      20.423   3.951  -0.033  1.00  0.00      A    H
ATOM   3090  C   PRO A 216      20.463   3.048   3.924  1.00  0.00      A    C
ATOM   3091  O   PRO A 216      19.493   3.847   4.017  1.00  0.00      A    O
ATOM   3092  N   THR A 217      21.373   2.913   4.868  1.00  0.00      A    N
ATOM   3093  HN  THR A 217      22.114   2.246   4.873  1.00  0.00      A    H
ATOM   3094  CA  THR A 217      21.373   3.534   6.138  1.00  0.00      A    C
ATOM   3095  HA  THR A 217      20.547   4.229   6.142  1.00  0.00      A    H
ATOM   3096  CB  THR A 217      21.320   2.606   7.271  1.00  0.00      A    C
ATOM   3097  HB  THR A 217      21.328   3.128   8.252  1.00  0.00      A    H
ATOM   3098  OG1 THR A 217      22.268   1.571   7.254  1.00  0.00      A    O
ATOM   3099  HG1 THR A 217      22.840   1.752   8.003  1.00  0.00      A    H
ATOM   3100  CG2 THR A 217      19.960   1.873   7.164  1.00  0.00      A    C
ATOM   3101 HG21 THR A 217      19.682   1.474   6.165  1.00  0.00      A    H
ATOM   3102 HG22 THR A 217      20.002   0.969   7.808  1.00  0.00      A    H
ATOM   3103 HG23 THR A 217      19.104   2.510   7.473  1.00  0.00      A    H
ATOM   3104  C   THR A 217      22.634   4.412   6.166  1.00  0.00      A    C
ATOM   3105  O   THR A 217      23.677   4.237   5.563  1.00  0.00      A    O
ATOM   3106  N   LYS A 218      22.485   5.380   7.034  1.00  0.00      A    N
ATOM   3107  HN  LYS A 218      21.606   5.604   7.448  1.00  0.00      A    H
ATOM   3108  CA  LYS A 218      23.653   6.292   7.363  1.00  0.00      A    C
ATOM   3109  HA  LYS A 218      24.568   5.726   7.271  1.00  0.00      A    H
ATOM   3110  CB  LYS A 218      23.872   7.405   6.327  1.00  0.00      A    C
ATOM   3111  HB1 LYS A 218      24.084   6.927   5.347  1.00  0.00      A    H
ATOM   3112  HB2 LYS A 218      22.882   7.902   6.243  1.00  0.00      A    H
ATOM   3113  CG  LYS A 218      24.929   8.461   6.685  1.00  0.00      A    C
ATOM   3114  HG1 LYS A 218      24.678   9.073   7.577  1.00  0.00      A    H
ATOM   3115  HG2 LYS A 218      25.879   7.974   6.995  1.00  0.00      A    H
ATOM   3116  CD  LYS A 218      25.223   9.228   5.446  1.00  0.00      A    C
ATOM   3117  HD1 LYS A 218      25.539   8.656   4.547  1.00  0.00      A    H
ATOM   3118  HD2 LYS A 218      24.277   9.752   5.190  1.00  0.00      A    H
ATOM   3119  CE  LYS A 218      26.350  10.316   5.674  1.00  0.00      A    C
ATOM   3120  HE1 LYS A 218      26.290  10.953   4.765  1.00  0.00      A    H
ATOM   3121  HE2 LYS A 218      26.165  10.935   6.578  1.00  0.00      A    H
ATOM   3122  NZ  LYS A 218      27.749   9.812   5.839  1.00  0.00      A    N
ATOM   3123  HZ1 LYS A 218      27.906   9.481   6.813  1.00  0.00      A    H
ATOM   3124  HZ2 LYS A 218      27.988   9.050   5.173  1.00  0.00      A    H
ATOM   3125  HZ3 LYS A 218      28.329  10.666   5.712  1.00  0.00      A    H
ATOM   3126  C   LYS A 218      23.387   6.807   8.809  1.00  0.00      A    C
ATOM   3127  O   LYS A 218      22.277   7.113   9.228  1.00  0.00      A    O
ATOM   3128  N   THR A 219      24.464   7.076   9.557  1.00  0.00      A    N
ATOM   3129  HN  THR A 219      25.384   6.879   9.228  1.00  0.00      A    H
ATOM   3130  CA  THR A 219      24.468   7.497  10.962  1.00  0.00      A    C
ATOM   3131  HA  THR A 219      23.486   7.237  11.327  1.00  0.00      A    H
ATOM   3132  CB  THR A 219      25.530   6.784  11.830  1.00  0.00      A    C
ATOM   3133  HB  THR A 219      26.524   7.242  11.636  1.00  0.00      A    H
ATOM   3134  OG1 THR A 219      25.489   5.406  11.538  1.00  0.00      A    O
ATOM   3135  HG1 THR A 219      26.079   5.192  10.812  1.00  0.00      A    H
ATOM   3136  CG2 THR A 219      25.111   6.786  13.308  1.00  0.00      A    C
ATOM   3137 HG21 THR A 219      25.791   6.167  13.933  1.00  0.00      A    H
ATOM   3138 HG22 THR A 219      25.263   7.786  13.767  1.00  0.00      A    H
ATOM   3139 HG23 THR A 219      24.052   6.458  13.384  1.00  0.00      A    H
ATOM   3140  C   THR A 219      24.671   8.948  11.192  1.00  0.00      A    C
ATOM   3141  O   THR A 219      25.638   9.514  10.631  1.00  0.00      A    O
ATOM   3142  N   PRO A 220      23.817   9.716  11.934  1.00  0.00      A    N
ATOM   3143  CD  PRO A 220      22.608   9.174  12.535  1.00  0.00      A    C
ATOM   3144  HD1 PRO A 220      22.855   8.239  13.081  1.00  0.00      A    H
ATOM   3145  HD2 PRO A 220      21.820   9.006  11.770  1.00  0.00      A    H
ATOM   3146  CA  PRO A 220      23.944  11.108  12.077  1.00  0.00      A    C
ATOM   3147  HA  PRO A 220      24.129  11.665  11.170  1.00  0.00      A    H
ATOM   3148  CB  PRO A 220      22.590  11.486  12.690  1.00  0.00      A    C
ATOM   3149  HB1 PRO A 220      22.795  12.300  13.418  1.00  0.00      A    H
ATOM   3150  HB2 PRO A 220      22.000  11.801  11.803  1.00  0.00      A    H
ATOM   3151  CG  PRO A 220      22.202  10.255  13.525  1.00  0.00      A    C
ATOM   3152  HG1 PRO A 220      22.802  10.190  14.458  1.00  0.00      A    H
ATOM   3153  HG2 PRO A 220      21.106  10.168  13.686  1.00  0.00      A    H
ATOM   3154  C   PRO A 220      25.073  11.347  13.074  1.00  0.00      A    C
ATOM   3155  O   PRO A 220      25.663  10.424  13.681  1.00  0.00      A    O
ATOM   3156  N   SER A 221      25.481  12.648  13.135  1.00  0.00      A    N
ATOM   3157  HN  SER A 221      25.152  13.218  12.386  1.00  0.00      A    H
ATOM   3158  CA  SER A 221      26.495  13.180  13.967  1.00  0.00      A    C
ATOM   3159  HA  SER A 221      27.280  12.439  13.949  1.00  0.00      A    H
ATOM   3160  CB  SER A 221      27.135  14.534  13.412  1.00  0.00      A    C
ATOM   3161  HB1 SER A 221      28.051  14.788  13.986  1.00  0.00      A    H
ATOM   3162  HB2 SER A 221      27.254  14.423  12.313  1.00  0.00      A    H
ATOM   3163  OG  SER A 221      26.201  15.648  13.400  1.00  0.00      A    O
ATOM   3164  HG1 SER A 221      26.393  16.005  12.530  1.00  0.00      A    H
ATOM   3165  C   SER A 221      26.162  13.240  15.420  1.00  0.00      A    C
ATOM   3166  O   SER A 221      26.266  12.314  16.103  1.00  0.00      A    O
ATOM   3167  N   SER A 222      25.682  14.373  15.934  1.00  0.00      A    N
ATOM   3168  HN  SER A 222      25.577  15.149  15.317  1.00  0.00      A    H
ATOM   3169  CA  SER A 222      24.896  14.420  17.197  1.00  0.00      A    C
ATOM   3170  HA  SER A 222      25.535  13.909  17.902  1.00  0.00      A    H
ATOM   3171  CB  SER A 222      24.793  15.846  17.880  1.00  0.00      A    C
ATOM   3172  HB1 SER A 222      24.061  15.865  18.716  1.00  0.00      A    H
ATOM   3173  HB2 SER A 222      25.789  16.026  18.337  1.00  0.00      A    H
ATOM   3174  OG  SER A 222      24.444  16.842  16.886  1.00  0.00      A    O
ATOM   3175  HG1 SER A 222      24.158  17.636  17.345  1.00  0.00      A    H
ATOM   3176  C   SER A 222      23.533  13.797  17.091  1.00  0.00      A    C
ATOM   3177  O   SER A 222      22.752  14.250  16.252  1.00  0.00      A    O
ATOM   3178  N   PRO A 223      23.178  12.763  17.880  1.00  0.00      A    N
ATOM   3179  CD  PRO A 223      24.099  12.187  18.940  1.00  0.00      A    C
ATOM   3180  HD1 PRO A 223      24.601  12.963  19.555  1.00  0.00      A    H
ATOM   3181  HD2 PRO A 223      24.874  11.556  18.453  1.00  0.00      A    H
ATOM   3182  CA  PRO A 223      21.799  12.239  17.994  1.00  0.00      A    C
ATOM   3183  HA  PRO A 223      21.371  12.086  17.015  1.00  0.00      A    H
ATOM   3184  CB  PRO A 223      22.101  10.900  18.764  1.00  0.00      A    C
ATOM   3185  HB1 PRO A 223      21.205  10.459  19.252  1.00  0.00      A    H
ATOM   3186  HB2 PRO A 223      22.630  10.141  18.150  1.00  0.00      A    H
ATOM   3187  CG  PRO A 223      23.156  11.312  19.743  1.00  0.00      A    C
ATOM   3188  HG1 PRO A 223      22.671  11.965  20.500  1.00  0.00      A    H
ATOM   3189  HG2 PRO A 223      23.708  10.491  20.247  1.00  0.00      A    H
ATOM   3190  C   PRO A 223      20.867  13.176  18.665  1.00  0.00      A    C
ATOM   3191  O   PRO A 223      21.277  14.274  19.008  1.00  0.00      A    O
ATOM   3192  N   SER A 224      19.629  12.799  18.797  1.00  0.00      A    N
ATOM   3193  HN  SER A 224      19.225  11.986  18.385  1.00  0.00      A    H
ATOM   3194  CA  SER A 224      18.668  13.690  19.383  1.00  0.00      A    C
ATOM   3195  HA  SER A 224      18.985  14.717  19.490  1.00  0.00      A    H
ATOM   3196  CB  SER A 224      17.268  13.770  18.649  1.00  0.00      A    C
ATOM   3197  HB1 SER A 224      16.888  12.748  18.430  1.00  0.00      A    H
ATOM   3198  HB2 SER A 224      16.623  14.362  19.333  1.00  0.00      A    H
ATOM   3199  OG  SER A 224      17.466  14.477  17.424  1.00  0.00      A    O
ATOM   3200  HG1 SER A 224      16.760  14.316  16.794  1.00  0.00      A    H
ATOM   3201  C   SER A 224      18.325  13.233  20.810  1.00  0.00      A    C
ATOM   3202  O   SER A 224      18.025  12.037  20.925  1.00  0.00      A    O
ATOM   3203  N   PRO A 225      18.522  13.906  21.929  1.00  0.00      A    N
ATOM   3204  CD  PRO A 225      19.454  15.032  22.014  1.00  0.00      A    C
ATOM   3205  HD1 PRO A 225      18.997  15.969  21.630  1.00  0.00      A    H
ATOM   3206  HD2 PRO A 225      20.285  14.762  21.329  1.00  0.00      A    H
ATOM   3207  CA  PRO A 225      18.146  13.380  23.262  1.00  0.00      A    C
ATOM   3208  HA  PRO A 225      18.699  12.463  23.406  1.00  0.00      A    H
ATOM   3209  CB  PRO A 225      18.735  14.485  24.204  1.00  0.00      A    C
ATOM   3210  HB1 PRO A 225      18.026  15.327  24.351  1.00  0.00      A    H
ATOM   3211  HB2 PRO A 225      18.922  13.966  25.168  1.00  0.00      A    H
ATOM   3212  CG  PRO A 225      19.904  14.996  23.465  1.00  0.00      A    C
ATOM   3213  HG1 PRO A 225      20.192  15.984  23.884  1.00  0.00      A    H
ATOM   3214  HG2 PRO A 225      20.817  14.383  23.624  1.00  0.00      A    H
ATOM   3215  C   PRO A 225      16.659  13.191  23.501  1.00  0.00      A    C
ATOM   3216  O   PRO A 225      15.875  14.093  23.739  1.00  0.00      A    O
ATOM   3217  N   TYR A 226      16.203  11.869  23.491  1.00  0.00      A    N
ATOM   3218  HN  TYR A 226      16.925  11.183  23.439  1.00  0.00      A    H
ATOM   3219  CA  TYR A 226      14.838  11.425  23.762  1.00  0.00      A    C
ATOM   3220  HA  TYR A 226      14.213  12.305  23.751  1.00  0.00      A    H
ATOM   3221  CB  TYR A 226      14.680  10.306  22.652  1.00  0.00      A    C
ATOM   3222  HB1 TYR A 226      15.641   9.776  22.474  1.00  0.00      A    H
ATOM   3223  HB2 TYR A 226      13.892   9.583  22.951  1.00  0.00      A    H
ATOM   3224  CG  TYR A 226      14.153  10.805  21.367  1.00  0.00      A    C
ATOM   3225  CD1 TYR A 226      14.612  10.171  20.157  1.00  0.00      A    C
ATOM   3226  HD1 TYR A 226      15.322   9.358  20.125  1.00  0.00      A    H
ATOM   3227  CE1 TYR A 226      14.073  10.463  18.910  1.00  0.00      A    C
ATOM   3228  HE1 TYR A 226      14.411   9.978  18.006  1.00  0.00      A    H
ATOM   3229  CZ  TYR A 226      13.288  11.575  18.787  1.00  0.00      A    C
ATOM   3230  OH  TYR A 226      12.700  11.882  17.526  1.00  0.00      A    O
ATOM   3231  HH  TYR A 226      12.446  12.801  17.415  1.00  0.00      A    H
ATOM   3232  CD2 TYR A 226      13.317  11.962  21.226  1.00  0.00      A    C
ATOM   3233  HD2 TYR A 226      13.050  12.538  22.100  1.00  0.00      A    H
ATOM   3234  CE2 TYR A 226      12.961  12.374  19.887  1.00  0.00      A    C
ATOM   3235  HE2 TYR A 226      12.380  13.283  19.830  1.00  0.00      A    H
ATOM   3236  C   TYR A 226      14.982  10.845  25.086  1.00  0.00      A    C
ATOM   3237  O   TYR A 226      16.057  10.486  25.557  1.00  0.00      A    O
ATOM   3238  N   PRO A 227      13.817  10.633  25.789  1.00  0.00      A    N
ATOM   3239  CD  PRO A 227      12.517  11.342  25.561  1.00  0.00      A    C
ATOM   3240  HD1 PRO A 227      12.062  11.351  24.548  1.00  0.00      A    H
ATOM   3241  HD2 PRO A 227      12.711  12.380  25.907  1.00  0.00      A    H
ATOM   3242  CA  PRO A 227      13.850   9.805  26.986  1.00  0.00      A    C
ATOM   3243  HA  PRO A 227      14.679  10.063  27.627  1.00  0.00      A    H
ATOM   3244  CB  PRO A 227      12.475  10.112  27.546  1.00  0.00      A    C
ATOM   3245  HB1 PRO A 227      12.015   9.233  28.045  1.00  0.00      A    H
ATOM   3246  HB2 PRO A 227      12.489  10.965  28.259  1.00  0.00      A    H
ATOM   3247  CG  PRO A 227      11.577  10.564  26.426  1.00  0.00      A    C
ATOM   3248  HG1 PRO A 227      11.147   9.629  26.006  1.00  0.00      A    H
ATOM   3249  HG2 PRO A 227      10.674  11.111  26.773  1.00  0.00      A    H
ATOM   3250  C   PRO A 227      14.090   8.292  26.676  1.00  0.00      A    C
ATOM   3251  O   PRO A 227      13.845   7.822  25.566  1.00  0.00      A    O
ATOM   3252  N   SER A 228      14.654   7.590  27.641  1.00  0.00      A    N
ATOM   3253  HN  SER A 228      14.818   8.016  28.527  1.00  0.00      A    H
ATOM   3254  CA  SER A 228      15.268   6.282  27.365  1.00  0.00      A    C
ATOM   3255  HA  SER A 228      15.550   6.220  26.324  1.00  0.00      A    H
ATOM   3256  CB  SER A 228      16.584   6.169  28.183  1.00  0.00      A    C
ATOM   3257  HB1 SER A 228      16.450   6.210  29.285  1.00  0.00      A    H
ATOM   3258  HB2 SER A 228      16.996   5.143  28.073  1.00  0.00      A    H
ATOM   3259  OG  SER A 228      17.486   7.155  27.769  1.00  0.00      A    O
ATOM   3260  HG1 SER A 228      18.292   6.957  28.252  1.00  0.00      A    H
ATOM   3261  C   SER A 228      14.158   5.326  27.693  1.00  0.00      A    C
ATOM   3262  O   SER A 228      13.491   5.581  28.707  1.00  0.00      A    O
ATOM   3263  N   PRO A 229      14.007   4.173  26.975  1.00  0.00      A    N
ATOM   3264  CD  PRO A 229      14.741   3.740  25.733  1.00  0.00      A    C
ATOM   3265  HD1 PRO A 229      15.800   3.570  26.021  1.00  0.00      A    H
ATOM   3266  HD2 PRO A 229      14.766   4.582  25.008  1.00  0.00      A    H
ATOM   3267  CA  PRO A 229      12.850   3.287  27.205  1.00  0.00      A    C
ATOM   3268  HA  PRO A 229      11.921   3.760  27.485  1.00  0.00      A    H
ATOM   3269  CB  PRO A 229      12.623   2.531  25.859  1.00  0.00      A    C
ATOM   3270  HB1 PRO A 229      12.250   1.493  25.992  1.00  0.00      A    H
ATOM   3271  HB2 PRO A 229      11.880   3.141  25.303  1.00  0.00      A    H
ATOM   3272  CG  PRO A 229      14.016   2.530  25.205  1.00  0.00      A    C
ATOM   3273  HG1 PRO A 229      14.593   1.628  25.504  1.00  0.00      A    H
ATOM   3274  HG2 PRO A 229      13.951   2.447  24.099  1.00  0.00      A    H
ATOM   3275  C   PRO A 229      13.256   2.343  28.276  1.00  0.00      A    C
ATOM   3276  O   PRO A 229      14.412   2.225  28.612  1.00  0.00      A    O
ATOM   3277  N   ALA A 230      12.314   1.607  28.919  1.00  0.00      A    N
ATOM   3278  HN  ALA A 230      11.341   1.779  28.789  1.00  0.00      A    H
ATOM   3279  CA  ALA A 230      12.655   0.873  30.103  1.00  0.00      A    C
ATOM   3280  HA  ALA A 230      13.192   1.513  30.787  1.00  0.00      A    H
ATOM   3281  CB  ALA A 230      11.379   0.775  30.952  1.00  0.00      A    C
ATOM   3282  HB1 ALA A 230      10.950   1.797  31.033  1.00  0.00      A    H
ATOM   3283  HB2 ALA A 230      10.553   0.173  30.518  1.00  0.00      A    H
ATOM   3284  HB3 ALA A 230      11.569   0.292  31.935  1.00  0.00      A    H
ATOM   3285  C   ALA A 230      13.440  -0.384  30.013  1.00  0.00      A    C
ATOM   3286  O   ALA A 230      14.562  -0.490  30.547  1.00  0.00      A    O
ATOM   3287  N   VAL A 231      12.971  -1.333  29.202  1.00  0.00      A    N
ATOM   3288  HN  VAL A 231      12.041  -1.199  28.868  1.00  0.00      A    H
ATOM   3289  CA  VAL A 231      13.816  -2.411  28.839  1.00  0.00      A    C
ATOM   3290  HA  VAL A 231      14.561  -2.631  29.589  1.00  0.00      A    H
ATOM   3291  CB  VAL A 231      12.826  -3.612  28.760  1.00  0.00      A    C
ATOM   3292  HB  VAL A 231      12.024  -3.430  28.013  1.00  0.00      A    H
ATOM   3293  CG1 VAL A 231      13.556  -4.934  28.508  1.00  0.00      A    C
ATOM   3294 HG11 VAL A 231      12.842  -5.771  28.349  1.00  0.00      A    H
ATOM   3295 HG12 VAL A 231      14.218  -4.976  27.617  1.00  0.00      A    H
ATOM   3296 HG13 VAL A 231      14.151  -5.112  29.429  1.00  0.00      A    H
ATOM   3297  CG2 VAL A 231      12.125  -3.668  30.113  1.00  0.00      A    C
ATOM   3298 HG21 VAL A 231      11.607  -4.632  30.306  1.00  0.00      A    H
ATOM   3299 HG22 VAL A 231      12.883  -3.466  30.900  1.00  0.00      A    H
ATOM   3300 HG23 VAL A 231      11.222  -3.024  30.183  1.00  0.00      A    H
ATOM   3301  C   VAL A 231      14.451  -2.041  27.489  1.00  0.00      A    C
ATOM   3302  O   VAL A 231      13.802  -1.285  26.761  1.00  0.00      A    O
ATOM   3303  N   PRO A 232      15.705  -2.423  27.257  1.00  0.00      A    N
ATOM   3304  CD  PRO A 232      16.662  -3.009  28.188  1.00  0.00      A    C
ATOM   3305  HD1 PRO A 232      16.244  -3.945  28.615  1.00  0.00      A    H
ATOM   3306  HD2 PRO A 232      16.816  -2.205  28.939  1.00  0.00      A    H
ATOM   3307  CA  PRO A 232      16.236  -2.186  25.958  1.00  0.00      A    C
ATOM   3308  HA  PRO A 232      15.972  -1.264  25.462  1.00  0.00      A    H
ATOM   3309  CB  PRO A 232      17.778  -2.201  26.279  1.00  0.00      A    C
ATOM   3310  HB1 PRO A 232      18.486  -2.456  25.462  1.00  0.00      A    H
ATOM   3311  HB2 PRO A 232      18.057  -1.184  26.630  1.00  0.00      A    H
ATOM   3312  CG  PRO A 232      17.959  -3.252  27.415  1.00  0.00      A    C
ATOM   3313  HG1 PRO A 232      17.923  -4.245  26.918  1.00  0.00      A    H
ATOM   3314  HG2 PRO A 232      18.909  -3.238  27.992  1.00  0.00      A    H
ATOM   3315  C   PRO A 232      15.966  -3.437  25.024  1.00  0.00      A    C
ATOM   3316  O   PRO A 232      15.606  -4.533  25.426  1.00  0.00      A    O
ATOM   3317  N   PRO A 233      16.113  -3.291  23.738  1.00  0.00      A    N
ATOM   3318  CD  PRO A 233      16.383  -2.009  23.061  1.00  0.00      A    C
ATOM   3319  HD1 PRO A 233      17.324  -1.517  23.389  1.00  0.00      A    H
ATOM   3320  HD2 PRO A 233      15.606  -1.244  23.274  1.00  0.00      A    H
ATOM   3321  CA  PRO A 233      15.847  -4.312  22.753  1.00  0.00      A    C
ATOM   3322  HA  PRO A 233      15.000  -4.871  23.121  1.00  0.00      A    H
ATOM   3323  CB  PRO A 233      15.583  -3.446  21.486  1.00  0.00      A    C
ATOM   3324  HB1 PRO A 233      15.727  -4.009  20.539  1.00  0.00      A    H
ATOM   3325  HB2 PRO A 233      14.519  -3.129  21.511  1.00  0.00      A    H
ATOM   3326  CG  PRO A 233      16.585  -2.287  21.521  1.00  0.00      A    C
ATOM   3327  HG1 PRO A 233      17.666  -2.499  21.371  1.00  0.00      A    H
ATOM   3328  HG2 PRO A 233      16.331  -1.329  21.020  1.00  0.00      A    H
ATOM   3329  C   PRO A 233      16.955  -5.344  22.652  1.00  0.00      A    C
ATOM   3330  O   PRO A 233      18.075  -4.910  23.031  1.00  0.00      A    O
ATOM   3331  N   PRO A 234      16.847  -6.597  22.247  1.00  0.00      A    N
ATOM   3332  CD  PRO A 234      15.545  -7.309  22.244  1.00  0.00      A    C
ATOM   3333  HD1 PRO A 234      14.821  -6.700  21.661  1.00  0.00      A    H
ATOM   3334  HD2 PRO A 234      15.259  -7.500  23.300  1.00  0.00      A    H
ATOM   3335  CA  PRO A 234      17.937  -7.621  22.049  1.00  0.00      A    C
ATOM   3336  HA  PRO A 234      18.608  -7.523  22.890  1.00  0.00      A    H
ATOM   3337  CB  PRO A 234      17.183  -8.942  21.940  1.00  0.00      A    C
ATOM   3338  HB1 PRO A 234      17.674  -9.760  21.371  1.00  0.00      A    H
ATOM   3339  HB2 PRO A 234      16.994  -9.244  22.992  1.00  0.00      A    H
ATOM   3340  CG  PRO A 234      15.792  -8.578  21.518  1.00  0.00      A    C
ATOM   3341  HG1 PRO A 234      15.684  -8.303  20.447  1.00  0.00      A    H
ATOM   3342  HG2 PRO A 234      15.040  -9.362  21.750  1.00  0.00      A    H
ATOM   3343  C   PRO A 234      18.790  -7.350  20.783  1.00  0.00      A    C
ATOM   3344  O   PRO A 234      18.154  -6.842  19.814  1.00  0.00      A    O
ATOM   3345  N   PRO A 235      20.151  -7.650  20.694  1.00  0.00      A    N
ATOM   3346  CD  PRO A 235      21.030  -7.916  21.840  1.00  0.00      A    C
ATOM   3347  HD1 PRO A 235      20.997  -8.973  22.180  1.00  0.00      A    H
ATOM   3348  HD2 PRO A 235      20.846  -7.255  22.714  1.00  0.00      A    H
ATOM   3349  CA  PRO A 235      20.838  -7.836  19.411  1.00  0.00      A    C
ATOM   3350  HA  PRO A 235      20.781  -6.901  18.873  1.00  0.00      A    H
ATOM   3351  CB  PRO A 235      22.315  -8.152  19.899  1.00  0.00      A    C
ATOM   3352  HB1 PRO A 235      22.515  -9.242  19.824  1.00  0.00      A    H
ATOM   3353  HB2 PRO A 235      23.090  -7.682  19.256  1.00  0.00      A    H
ATOM   3354  CG  PRO A 235      22.377  -7.571  21.311  1.00  0.00      A    C
ATOM   3355  HG1 PRO A 235      23.294  -7.986  21.780  1.00  0.00      A    H
ATOM   3356  HG2 PRO A 235      22.541  -6.473  21.261  1.00  0.00      A    H
ATOM   3357  C   PRO A 235      20.183  -8.951  18.576  1.00  0.00      A    C
ATOM   3358  O   PRO A 235      19.610  -9.889  19.164  1.00  0.00      A    O
ATOM   3359  N   PRO A 236      20.207  -8.894  17.251  1.00  0.00      A    N
ATOM   3360  CD  PRO A 236      20.577  -7.728  16.453  1.00  0.00      A    C
ATOM   3361  HD1 PRO A 236      21.609  -7.432  16.736  1.00  0.00      A    H
ATOM   3362  HD2 PRO A 236      19.873  -6.901  16.688  1.00  0.00      A    H
ATOM   3363  CA  PRO A 236      19.587  -9.941  16.411  1.00  0.00      A    C
ATOM   3364  HA  PRO A 236      18.681 -10.284  16.889  1.00  0.00      A    H
ATOM   3365  CB  PRO A 236      19.173  -9.123  15.122  1.00  0.00      A    C
ATOM   3366  HB1 PRO A 236      19.229  -9.783  14.230  1.00  0.00      A    H
ATOM   3367  HB2 PRO A 236      18.173  -8.642  15.157  1.00  0.00      A    H
ATOM   3368  CG  PRO A 236      20.378  -8.146  14.955  1.00  0.00      A    C
ATOM   3369  HG1 PRO A 236      21.299  -8.634  14.570  1.00  0.00      A    H
ATOM   3370  HG2 PRO A 236      20.092  -7.283  14.316  1.00  0.00      A    H
ATOM   3371  C   PRO A 236      20.516 -11.185  16.315  1.00  0.00      A    C
ATOM   3372  O   PRO A 236      21.702 -10.941  16.558  1.00  0.00      A    O
ATOM   3373  N   PRO A 237      20.082 -12.326  15.862  1.00  0.00      A    N
ATOM   3374  CD  PRO A 237      18.639 -12.644  15.589  1.00  0.00      A    C
ATOM   3375  HD1 PRO A 237      18.251 -12.053  14.732  1.00  0.00      A    H
ATOM   3376  HD2 PRO A 237      18.013 -12.522  16.499  1.00  0.00      A    H
ATOM   3377  CA  PRO A 237      20.968 -13.465  15.846  1.00  0.00      A    C
ATOM   3378  HA  PRO A 237      21.595 -13.517  16.724  1.00  0.00      A    H
ATOM   3379  CB  PRO A 237      19.939 -14.593  15.886  1.00  0.00      A    C
ATOM   3380  HB1 PRO A 237      20.226 -15.586  15.478  1.00  0.00      A    H
ATOM   3381  HB2 PRO A 237      19.606 -14.794  16.926  1.00  0.00      A    H
ATOM   3382  CG  PRO A 237      18.709 -14.101  15.163  1.00  0.00      A    C
ATOM   3383  HG1 PRO A 237      18.873 -14.191  14.068  1.00  0.00      A    H
ATOM   3384  HG2 PRO A 237      17.822 -14.684  15.491  1.00  0.00      A    H
ATOM   3385  C   PRO A 237      21.770 -13.529  14.527  1.00  0.00      A    C
ATOM   3386  O   PRO A 237      21.792 -12.564  13.746  1.00  0.00      A    O
ATOM   3387  N   THR A 238      22.465 -14.663  14.274  1.00  0.00      A    N
ATOM   3388  HN  THR A 238      22.515 -15.454  14.878  1.00  0.00      A    H
ATOM   3389  CA  THR A 238      23.332 -14.795  13.077  1.00  0.00      A    C
ATOM   3390  HA  THR A 238      23.493 -13.770  12.777  1.00  0.00      A    H
ATOM   3391  CB  THR A 238      24.651 -15.483  13.345  1.00  0.00      A    C
ATOM   3392  HB  THR A 238      24.512 -16.581  13.447  1.00  0.00      A    H
ATOM   3393  OG1 THR A 238      25.195 -14.965  14.524  1.00  0.00      A    O
ATOM   3394  HG1 THR A 238      25.808 -15.669  14.748  1.00  0.00      A    H
ATOM   3395  CG2 THR A 238      25.723 -15.282  12.265  1.00  0.00      A    C
ATOM   3396 HG21 THR A 238      26.632 -15.859  12.539  1.00  0.00      A    H
ATOM   3397 HG22 THR A 238      25.254 -15.688  11.343  1.00  0.00      A    H
ATOM   3398 HG23 THR A 238      25.974 -14.221  12.054  1.00  0.00      A    H
ATOM   3399  C   THR A 238      22.557 -15.392  11.955  1.00  0.00      A    C
ATOM   3400  O   THR A 238      22.160 -16.584  11.977  1.00  0.00      A    O
ATOM   3401  N   PRO A 239      22.242 -14.704  10.846  1.00  0.00      A    N
ATOM   3402  CD  PRO A 239      22.803 -13.407  10.458  1.00  0.00      A    C
ATOM   3403  HD1 PRO A 239      23.914 -13.411  10.451  1.00  0.00      A    H
ATOM   3404  HD2 PRO A 239      22.487 -12.670  11.227  1.00  0.00      A    H
ATOM   3405  CA  PRO A 239      21.264 -15.147   9.913  1.00  0.00      A    C
ATOM   3406  HA  PRO A 239      20.428 -15.537  10.475  1.00  0.00      A    H
ATOM   3407  CB  PRO A 239      20.871 -13.876   9.167  1.00  0.00      A    C
ATOM   3408  HB1 PRO A 239      20.316 -14.128   8.237  1.00  0.00      A    H
ATOM   3409  HB2 PRO A 239      20.205 -13.366   9.894  1.00  0.00      A    H
ATOM   3410  CG  PRO A 239      22.165 -13.116   9.166  1.00  0.00      A    C
ATOM   3411  HG1 PRO A 239      22.790 -13.303   8.266  1.00  0.00      A    H
ATOM   3412  HG2 PRO A 239      21.772 -12.080   9.242  1.00  0.00      A    H
ATOM   3413  C   PRO A 239      21.753 -16.212   8.887  1.00  0.00      A    C
ATOM   3414  O   PRO A 239      22.878 -16.234   8.501  1.00  0.00      A    O
ATOM   3415  N   PRO A 240      20.913 -17.048   8.329  1.00  0.00      A    N
ATOM   3416  CD  PRO A 240      19.606 -17.245   8.824  1.00  0.00      A    C
ATOM   3417  HD1 PRO A 240      19.058 -16.285   8.934  1.00  0.00      A    H
ATOM   3418  HD2 PRO A 240      19.706 -17.831   9.763  1.00  0.00      A    H
ATOM   3419  CA  PRO A 240      21.236 -18.075   7.306  1.00  0.00      A    C
ATOM   3420  HA  PRO A 240      22.098 -18.657   7.596  1.00  0.00      A    H
ATOM   3421  CB  PRO A 240      19.930 -18.949   7.227  1.00  0.00      A    C
ATOM   3422  HB1 PRO A 240      19.786 -19.418   6.230  1.00  0.00      A    H
ATOM   3423  HB2 PRO A 240      20.139 -19.820   7.884  1.00  0.00      A    H
ATOM   3424  CG  PRO A 240      18.811 -18.141   7.874  1.00  0.00      A    C
ATOM   3425  HG1 PRO A 240      18.212 -17.509   7.184  1.00  0.00      A    H
ATOM   3426  HG2 PRO A 240      18.116 -18.755   8.487  1.00  0.00      A    H
ATOM   3427  C   PRO A 240      21.443 -17.394   5.971  1.00  0.00      A    C
ATOM   3428  O   PRO A 240      21.002 -16.238   5.740  1.00  0.00      A    O
ATOM   3429  N   PRO A 241      22.113 -18.007   5.072  1.00  0.00      A    N
ATOM   3430  CD  PRO A 241      22.614 -19.416   5.132  1.00  0.00      A    C
ATOM   3431  HD1 PRO A 241      21.742 -20.100   5.211  1.00  0.00      A    H
ATOM   3432  HD2 PRO A 241      23.218 -19.438   6.064  1.00  0.00      A    H
ATOM   3433  CA  PRO A 241      22.372 -17.491   3.725  1.00  0.00      A    C
ATOM   3434  HA  PRO A 241      22.678 -16.465   3.866  1.00  0.00      A    H
ATOM   3435  CB  PRO A 241      23.563 -18.321   3.195  1.00  0.00      A    C
ATOM   3436  HB1 PRO A 241      23.636 -18.423   2.091  1.00  0.00      A    H
ATOM   3437  HB2 PRO A 241      24.410 -17.755   3.637  1.00  0.00      A    H
ATOM   3438  CG  PRO A 241      23.436 -19.662   3.932  1.00  0.00      A    C
ATOM   3439  HG1 PRO A 241      23.096 -20.385   3.160  1.00  0.00      A    H
ATOM   3440  HG2 PRO A 241      24.406 -20.016   4.341  1.00  0.00      A    H
ATOM   3441  C   PRO A 241      21.148 -17.561   2.801  1.00  0.00      A    C
ATOM   3442  O   PRO A 241      20.217 -18.362   3.026  1.00  0.00      A    O
ATOM   3443  N   PRO A 242      21.061 -16.691   1.782  1.00  0.00      A    N
ATOM   3444  CD  PRO A 242      22.021 -15.671   1.444  1.00  0.00      A    C
ATOM   3445  HD1 PRO A 242      23.064 -16.039   1.342  1.00  0.00      A    H
ATOM   3446  HD2 PRO A 242      21.948 -14.868   2.208  1.00  0.00      A    H
ATOM   3447  CA  PRO A 242      19.810 -16.573   1.074  1.00  0.00      A    C
ATOM   3448  HA  PRO A 242      19.005 -16.533   1.793  1.00  0.00      A    H
ATOM   3449  CB  PRO A 242      19.945 -15.253   0.234  1.00  0.00      A    C
ATOM   3450  HB1 PRO A 242      19.625 -15.448  -0.812  1.00  0.00      A    H
ATOM   3451  HB2 PRO A 242      19.316 -14.433   0.643  1.00  0.00      A    H
ATOM   3452  CG  PRO A 242      21.436 -14.908   0.164  1.00  0.00      A    C
ATOM   3453  HG1 PRO A 242      21.923 -15.314  -0.748  1.00  0.00      A    H
ATOM   3454  HG2 PRO A 242      21.563 -13.806   0.220  1.00  0.00      A    H
ATOM   3455  C   PRO A 242      19.496 -17.667   0.147  1.00  0.00      A    C
ATOM   3456  O   PRO A 242      20.481 -18.356  -0.229  1.00  0.00      A    O
ATOM   3457  N   PRO A 243      18.301 -17.983  -0.366  1.00  0.00      A    N
ATOM   3458  CD  PRO A 243      17.078 -17.160  -0.161  1.00  0.00      A    C
ATOM   3459  HD1 PRO A 243      17.413 -16.144  -0.462  1.00  0.00      A    H
ATOM   3460  HD2 PRO A 243      16.725 -17.289   0.884  1.00  0.00      A    H
ATOM   3461  CA  PRO A 243      18.180 -18.982  -1.372  1.00  0.00      A    C
ATOM   3462  HA  PRO A 243      18.798 -19.840  -1.151  1.00  0.00      A    H
ATOM   3463  CB  PRO A 243      16.634 -19.251  -1.517  1.00  0.00      A    C
ATOM   3464  HB1 PRO A 243      16.361 -19.505  -2.564  1.00  0.00      A    H
ATOM   3465  HB2 PRO A 243      16.289 -19.943  -0.720  1.00  0.00      A    H
ATOM   3466  CG  PRO A 243      16.053 -17.771  -1.088  1.00  0.00      A    C
ATOM   3467  HG1 PRO A 243      16.072 -17.117  -1.987  1.00  0.00      A    H
ATOM   3468  HG2 PRO A 243      15.036 -17.854  -0.650  1.00  0.00      A    H
ATOM   3469  C   PRO A 243      18.606 -18.286  -2.691  1.00  0.00      A    C
ATOM   3470  O   PRO A 243      18.812 -17.093  -2.790  1.00  0.00      A    O
ATOM   3471  N   PRO A 244      18.812 -19.037  -3.757  1.00  0.00      A    N
ATOM   3472  CD  PRO A 244      18.580 -20.565  -3.814  1.00  0.00      A    C
ATOM   3473  HD1 PRO A 244      17.488 -20.765  -3.862  1.00  0.00      A    H
ATOM   3474  HD2 PRO A 244      19.107 -21.051  -2.966  1.00  0.00      A    H
ATOM   3475  CA  PRO A 244      19.406 -18.573  -4.954  1.00  0.00      A    C
ATOM   3476  HA  PRO A 244      19.990 -17.665  -4.931  1.00  0.00      A    H
ATOM   3477  CB  PRO A 244      20.107 -19.858  -5.530  1.00  0.00      A    C
ATOM   3478  HB1 PRO A 244      20.241 -19.773  -6.630  1.00  0.00      A    H
ATOM   3479  HB2 PRO A 244      21.108 -19.997  -5.069  1.00  0.00      A    H
ATOM   3480  CG  PRO A 244      19.197 -20.979  -5.144  1.00  0.00      A    C
ATOM   3481  HG1 PRO A 244      18.368 -21.092  -5.875  1.00  0.00      A    H
ATOM   3482  HG2 PRO A 244      19.830 -21.888  -5.062  1.00  0.00      A    H
ATOM   3483  C   PRO A 244      18.357 -18.112  -5.901  1.00  0.00      A    C
ATOM   3484  O   PRO A 244      18.170 -18.783  -6.947  1.00  0.00      A    O
ATOM   3485  N   GLN A 245      17.714 -16.993  -5.601  1.00  0.00      A    N
ATOM   3486  HN  GLN A 245      17.862 -16.487  -4.755  1.00  0.00      A    H
ATOM   3487  CA  GLN A 245      16.586 -16.482  -6.350  1.00  0.00      A    C
ATOM   3488  HA  GLN A 245      16.114 -17.335  -6.814  1.00  0.00      A    H
ATOM   3489  CB  GLN A 245      15.415 -15.838  -5.538  1.00  0.00      A    C
ATOM   3490  HB1 GLN A 245      15.779 -15.134  -4.760  1.00  0.00      A    H
ATOM   3491  HB2 GLN A 245      14.745 -15.350  -6.279  1.00  0.00      A    H
ATOM   3492  CG  GLN A 245      14.562 -16.917  -4.845  1.00  0.00      A    C
ATOM   3493  HG1 GLN A 245      14.216 -17.570  -5.675  1.00  0.00      A    H
ATOM   3494  HG2 GLN A 245      15.131 -17.447  -4.051  1.00  0.00      A    H
ATOM   3495  CD  GLN A 245      13.287 -16.225  -4.255  1.00  0.00      A    C
ATOM   3496  OE1 GLN A 245      13.253 -15.782  -3.074  1.00  0.00      A    O
ATOM   3497  NE2 GLN A 245      12.281 -16.124  -5.054  1.00  0.00      A    N
ATOM   3498 HE21 GLN A 245      11.400 -15.883  -4.647  1.00  0.00      A    H
ATOM   3499 HE22 GLN A 245      12.361 -16.726  -5.850  1.00  0.00      A    H
ATOM   3500  C   GLN A 245      17.120 -15.470  -7.342  1.00  0.00      A    C
ATOM   3501  O   GLN A 245      17.739 -14.441  -7.028  1.00  0.00      A    O
ATOM   3502  N   SER A 246      17.022 -15.827  -8.670  1.00  0.00      A    N
ATOM   3503  HN  SER A 246      16.618 -16.699  -8.933  1.00  0.00      A    H
ATOM   3504  CA  SER A 246      17.558 -14.951  -9.636  1.00  0.00      A    C
ATOM   3505  HA  SER A 246      18.421 -14.460  -9.211  1.00  0.00      A    H
ATOM   3506  CB  SER A 246      18.146 -15.718 -10.969  1.00  0.00      A    C
ATOM   3507  HB1 SER A 246      18.283 -15.019 -11.822  1.00  0.00      A    H
ATOM   3508  HB2 SER A 246      19.103 -16.163 -10.624  1.00  0.00      A    H
ATOM   3509  OG  SER A 246      17.164 -16.695 -11.407  1.00  0.00      A    O
ATOM   3510  HG1 SER A 246      17.593 -16.951 -12.227  1.00  0.00      A    H
ATOM   3511  C   SER A 246      16.588 -13.959 -10.078  1.00  0.00      A    C
ATOM   3512  O   SER A 246      15.380 -14.220 -10.130  1.00  0.00      A    O
ATOM   3513  N   PRO A 247      16.873 -12.641 -10.310  1.00  0.00      A    N
ATOM   3514  CD  PRO A 247      18.222 -12.092 -10.314  1.00  0.00      A    C
ATOM   3515  HD1 PRO A 247      18.838 -12.700 -11.010  1.00  0.00      A    H
ATOM   3516  HD2 PRO A 247      18.698 -12.234  -9.320  1.00  0.00      A    H
ATOM   3517  CA  PRO A 247      15.890 -11.614 -10.779  1.00  0.00      A    C
ATOM   3518  HA  PRO A 247      15.037 -11.586 -10.116  1.00  0.00      A    H
ATOM   3519  CB  PRO A 247      16.662 -10.299 -10.620  1.00  0.00      A    C
ATOM   3520  HB1 PRO A 247      16.353  -9.576 -11.405  1.00  0.00      A    H
ATOM   3521  HB2 PRO A 247      16.519  -9.952  -9.574  1.00  0.00      A    H
ATOM   3522  CG  PRO A 247      18.143 -10.647 -10.769  1.00  0.00      A    C
ATOM   3523  HG1 PRO A 247      18.487 -10.601 -11.825  1.00  0.00      A    H
ATOM   3524  HG2 PRO A 247      18.804  -9.967 -10.191  1.00  0.00      A    H
ATOM   3525  C   PRO A 247      15.387 -11.871 -12.201  1.00  0.00      A    C
ATOM   3526  O   PRO A 247      16.004 -12.633 -12.928  1.00  0.00      A    O
ATOM   3527  N   PRO A 248      14.349 -11.251 -12.696  1.00  0.00      A    N
ATOM   3528  CD  PRO A 248      13.462 -10.485 -11.794  1.00  0.00      A    C
ATOM   3529  HD1 PRO A 248      14.017  -9.708 -11.226  1.00  0.00      A    H
ATOM   3530  HD2 PRO A 248      12.909 -11.167 -11.113  1.00  0.00      A    H
ATOM   3531  CA  PRO A 248      13.897 -11.341 -14.113  1.00  0.00      A    C
ATOM   3532  HA  PRO A 248      13.952 -12.353 -14.486  1.00  0.00      A    H
ATOM   3533  CB  PRO A 248      12.412 -10.805 -13.967  1.00  0.00      A    C
ATOM   3534  HB1 PRO A 248      12.160 -10.237 -14.888  1.00  0.00      A    H
ATOM   3535  HB2 PRO A 248      11.650 -11.600 -13.823  1.00  0.00      A    H
ATOM   3536  CG  PRO A 248      12.481  -9.783 -12.815  1.00  0.00      A    C
ATOM   3537  HG1 PRO A 248      12.889  -8.800 -13.133  1.00  0.00      A    H
ATOM   3538  HG2 PRO A 248      11.576  -9.531 -12.222  1.00  0.00      A    H
ATOM   3539  C   PRO A 248      14.794 -10.422 -15.051  1.00  0.00      A    C
ATOM   3540  O   PRO A 248      15.456  -9.516 -14.490  1.00  0.00      A    O
ATOM   3541  N   PRO A 249      14.831 -10.592 -16.328  1.00  0.00      A    N
ATOM   3542  CD  PRO A 249      13.897 -11.485 -17.091  1.00  0.00      A    C
ATOM   3543  HD1 PRO A 249      12.814 -11.452 -16.843  1.00  0.00      A    H
ATOM   3544  HD2 PRO A 249      14.248 -12.532 -16.969  1.00  0.00      A    H
ATOM   3545  CA  PRO A 249      15.904 -10.010 -17.159  1.00  0.00      A    C
ATOM   3546  HA  PRO A 249      16.832 -10.113 -16.616  1.00  0.00      A    H
ATOM   3547  CB  PRO A 249      15.621 -10.672 -18.526  1.00  0.00      A    C
ATOM   3548  HB1 PRO A 249      15.852 -10.080 -19.438  1.00  0.00      A    H
ATOM   3549  HB2 PRO A 249      16.268 -11.576 -18.538  1.00  0.00      A    H
ATOM   3550  CG  PRO A 249      14.197 -11.140 -18.552  1.00  0.00      A    C
ATOM   3551  HG1 PRO A 249      13.588 -10.261 -18.854  1.00  0.00      A    H
ATOM   3552  HG2 PRO A 249      13.933 -12.068 -19.101  1.00  0.00      A    H
ATOM   3553  C   PRO A 249      15.701  -8.539 -17.419  1.00  0.00      A    C
ATOM   3554  O   PRO A 249      14.568  -8.037 -17.323  1.00  0.00      A    O
ATOM   3555  N   PRO A 250      16.655  -7.713 -17.846  1.00  0.00      A    N
ATOM   3556  CD  PRO A 250      18.062  -8.133 -17.848  1.00  0.00      A    C
ATOM   3557  HD1 PRO A 250      18.176  -9.201 -18.131  1.00  0.00      A    H
ATOM   3558  HD2 PRO A 250      18.466  -8.043 -16.817  1.00  0.00      A    H
ATOM   3559  CA  PRO A 250      16.481  -6.346 -18.356  1.00  0.00      A    C
ATOM   3560  HA  PRO A 250      15.919  -5.690 -17.708  1.00  0.00      A    H
ATOM   3561  CB  PRO A 250      17.966  -5.897 -18.560  1.00  0.00      A    C
ATOM   3562  HB1 PRO A 250      18.079  -5.194 -19.412  1.00  0.00      A    H
ATOM   3563  HB2 PRO A 250      18.256  -5.403 -17.608  1.00  0.00      A    H
ATOM   3564  CG  PRO A 250      18.846  -7.171 -18.741  1.00  0.00      A    C
ATOM   3565  HG1 PRO A 250      18.849  -7.451 -19.817  1.00  0.00      A    H
ATOM   3566  HG2 PRO A 250      19.883  -7.049 -18.363  1.00  0.00      A    H
ATOM   3567  C   PRO A 250      15.890  -6.480 -19.735  1.00  0.00      A    C
ATOM   3568  O   PRO A 250      15.873  -7.581 -20.333  1.00  0.00      A    O
ATOM   3569  N   PRO A 251      15.498  -5.394 -20.460  1.00  0.00      A    N
ATOM   3570  CD  PRO A 251      15.371  -4.075 -19.984  1.00  0.00      A    C
ATOM   3571  HD1 PRO A 251      16.236  -3.734 -19.376  1.00  0.00      A    H
ATOM   3572  HD2 PRO A 251      14.534  -3.928 -19.269  1.00  0.00      A    H
ATOM   3573  CA  PRO A 251      15.211  -5.505 -21.897  1.00  0.00      A    C
ATOM   3574  HA  PRO A 251      14.633  -6.368 -22.191  1.00  0.00      A    H
ATOM   3575  CB  PRO A 251      14.542  -4.197 -22.106  1.00  0.00      A    C
ATOM   3576  HB1 PRO A 251      14.630  -3.882 -23.168  1.00  0.00      A    H
ATOM   3577  HB2 PRO A 251      13.463  -4.260 -21.848  1.00  0.00      A    H
ATOM   3578  CG  PRO A 251      15.194  -3.197 -21.204  1.00  0.00      A    C
ATOM   3579  HG1 PRO A 251      16.214  -3.025 -21.611  1.00  0.00      A    H
ATOM   3580  HG2 PRO A 251      14.676  -2.255 -20.926  1.00  0.00      A    H
ATOM   3581  C   PRO A 251      16.577  -5.531 -22.738  1.00  0.00      A    C
ATOM   3582  O   PRO A 251      17.597  -5.483 -22.020  1.00  0.00      A    O
ATOM   3583  N   PRO A 252      16.650  -5.787 -24.094  1.00  0.00      A    N
ATOM   3584  CD  PRO A 252      15.506  -6.405 -24.832  1.00  0.00      A    C
ATOM   3585  HD1 PRO A 252      14.813  -5.592 -25.138  1.00  0.00      A    H
ATOM   3586  HD2 PRO A 252      14.958  -7.162 -24.231  1.00  0.00      A    H
ATOM   3587  CA  PRO A 252      17.847  -5.808 -24.885  1.00  0.00      A    C
ATOM   3588  HA  PRO A 252      18.596  -6.439 -24.429  1.00  0.00      A    H
ATOM   3589  CB  PRO A 252      17.454  -6.416 -26.301  1.00  0.00      A    C
ATOM   3590  HB1 PRO A 252      17.409  -5.599 -27.053  1.00  0.00      A    H
ATOM   3591  HB2 PRO A 252      18.202  -7.121 -26.724  1.00  0.00      A    H
ATOM   3592  CG  PRO A 252      16.009  -6.996 -26.245  1.00  0.00      A    C
ATOM   3593  HG1 PRO A 252      15.380  -6.627 -27.084  1.00  0.00      A    H
ATOM   3594  HG2 PRO A 252      16.138  -8.097 -26.316  1.00  0.00      A    H
ATOM   3595  C   PRO A 252      18.374  -4.381 -25.085  1.00  0.00      A    C
ATOM   3596  O   PRO A 252      17.583  -3.468 -25.022  1.00  0.00      A    O
ATOM   3597  N   PRO A 253      19.583  -4.158 -25.400  1.00  0.00      A    N
ATOM   3598  CD  PRO A 253      20.614  -5.173 -25.780  1.00  0.00      A    C
ATOM   3599  HD1 PRO A 253      20.264  -5.834 -26.602  1.00  0.00      A    H
ATOM   3600  HD2 PRO A 253      21.096  -5.739 -24.955  1.00  0.00      A    H
ATOM   3601  CA  PRO A 253      20.143  -2.766 -25.480  1.00  0.00      A    C
ATOM   3602  HA  PRO A 253      19.920  -2.206 -24.583  1.00  0.00      A    H
ATOM   3603  CB  PRO A 253      21.719  -3.093 -25.535  1.00  0.00      A    C
ATOM   3604  HB1 PRO A 253      22.290  -2.348 -26.129  1.00  0.00      A    H
ATOM   3605  HB2 PRO A 253      22.066  -3.342 -24.509  1.00  0.00      A    H
ATOM   3606  CG  PRO A 253      21.765  -4.334 -26.351  1.00  0.00      A    C
ATOM   3607  HG1 PRO A 253      21.619  -4.088 -27.425  1.00  0.00      A    H
ATOM   3608  HG2 PRO A 253      22.747  -4.821 -26.171  1.00  0.00      A    H
ATOM   3609  C   PRO A 253      19.600  -1.982 -26.704  1.00  0.00      A    C
ATOM   3610  O   PRO A 253      19.822  -2.331 -27.861  1.00  0.00      A    O
ATOM   3611  N   SER A 254      18.908  -0.882 -26.512  1.00  0.00      A    N
ATOM   3612  HN  SER A 254      18.738  -0.554 -25.586  1.00  0.00      A    H
ATOM   3613  CA  SER A 254      18.377   0.039 -27.489  1.00  0.00      A    C
ATOM   3614  HA  SER A 254      18.136  -0.594 -28.330  1.00  0.00      A    H
ATOM   3615  CB  SER A 254      17.066   0.757 -27.048  1.00  0.00      A    C
ATOM   3616  HB1 SER A 254      16.325  -0.046 -26.844  1.00  0.00      A    H
ATOM   3617  HB2 SER A 254      17.274   1.346 -26.129  1.00  0.00      A    H
ATOM   3618  OG  SER A 254      16.521   1.666 -27.962  1.00  0.00      A    O
ATOM   3619  HG1 SER A 254      15.590   1.441 -28.038  1.00  0.00      A    H
ATOM   3620  C   SER A 254      19.428   1.041 -27.801  1.00  0.00      A    C
ATOM   3621  O   SER A 254      20.125   1.563 -26.872  1.00  0.00      A    O
ATOM   3622  N   PRO A 255      19.632   1.366 -29.069  1.00  0.00      A    N
ATOM   3623  CD  PRO A 255      19.376   0.438 -30.122  1.00  0.00      A    C
ATOM   3624  HD1 PRO A 255      18.316   0.577 -30.426  1.00  0.00      A    H
ATOM   3625  HD2 PRO A 255      19.533  -0.648 -29.947  1.00  0.00      A    H
ATOM   3626  CA  PRO A 255      20.497   2.474 -29.559  1.00  0.00      A    C
ATOM   3627  HA  PRO A 255      21.542   2.272 -29.374  1.00  0.00      A    H
ATOM   3628  CB  PRO A 255      20.148   2.477 -31.052  1.00  0.00      A    C
ATOM   3629  HB1 PRO A 255      19.152   2.940 -31.220  1.00  0.00      A    H
ATOM   3630  HB2 PRO A 255      20.896   3.048 -31.642  1.00  0.00      A    H
ATOM   3631  CG  PRO A 255      20.186   0.991 -31.343  1.00  0.00      A    C
ATOM   3632  HG1 PRO A 255      19.810   0.576 -32.302  1.00  0.00      A    H
ATOM   3633  HG2 PRO A 255      21.256   0.692 -31.334  1.00  0.00      A    H
ATOM   3634  C   PRO A 255      20.084   3.740 -28.825  1.00  0.00      A    C
ATOM   3635  O   PRO A 255      18.880   3.962 -28.586  1.00  0.00      A    O
ATOM   3636  N   SER A 256      21.002   4.657 -28.556  1.00  0.00      A    N
ATOM   3637  HN  SER A 256      21.976   4.616 -28.769  1.00  0.00      A    H
ATOM   3638  CA  SER A 256      20.695   5.965 -27.963  1.00  0.00      A    C
ATOM   3639  HA  SER A 256      19.962   5.741 -27.202  1.00  0.00      A    H
ATOM   3640  CB  SER A 256      22.015   6.639 -27.509  1.00  0.00      A    C
ATOM   3641  HB1 SER A 256      22.208   5.926 -26.679  1.00  0.00      A    H
ATOM   3642  HB2 SER A 256      22.881   6.526 -28.196  1.00  0.00      A    H
ATOM   3643  OG  SER A 256      21.887   7.947 -26.970  1.00  0.00      A    O
ATOM   3644  HG1 SER A 256      21.274   7.905 -26.232  1.00  0.00      A    H
ATOM   3645  C   SER A 256      20.142   6.907 -29.024  1.00  0.00      A    C
ATOM   3646  O   SER A 256      20.721   6.930 -30.140  1.00  0.00      A    O
ATOM   3647  N   PRO A 257      19.020   7.608 -28.906  1.00  0.00      A    N
ATOM   3648  CD  PRO A 257      18.081   7.360 -27.805  1.00  0.00      A    C
ATOM   3649  HD1 PRO A 257      18.467   7.587 -26.788  1.00  0.00      A    H
ATOM   3650  HD2 PRO A 257      17.612   6.362 -27.942  1.00  0.00      A    H
ATOM   3651  CA  PRO A 257      18.531   8.650 -29.816  1.00  0.00      A    C
ATOM   3652  HA  PRO A 257      18.787   8.465 -30.849  1.00  0.00      A    H
ATOM   3653  CB  PRO A 257      17.031   8.608 -29.499  1.00  0.00      A    C
ATOM   3654  HB1 PRO A 257      16.483   9.421 -30.022  1.00  0.00      A    H
ATOM   3655  HB2 PRO A 257      16.594   7.665 -29.891  1.00  0.00      A    H
ATOM   3656  CG  PRO A 257      16.994   8.467 -27.986  1.00  0.00      A    C
ATOM   3657  HG1 PRO A 257      17.396   9.400 -27.535  1.00  0.00      A    H
ATOM   3658  HG2 PRO A 257      16.061   8.026 -27.575  1.00  0.00      A    H
ATOM   3659  C   PRO A 257      19.125  10.059 -29.598  1.00  0.00      A    C
ATOM   3660  O   PRO A 257      20.106  10.201 -28.886  1.00  0.00      A    O
ATOM   3661  N   THR A 258      18.528  11.127 -30.299  1.00  0.00      A    N
ATOM   3662  HN  THR A 258      17.625  10.958 -30.686  1.00  0.00      A    H
ATOM   3663  CA  THR A 258      19.075  12.458 -30.404  1.00  0.00      A    C
ATOM   3664  HA  THR A 258      20.109  12.348 -30.696  1.00  0.00      A    H
ATOM   3665  CB  THR A 258      18.309  13.319 -31.368  1.00  0.00      A    C
ATOM   3666  HB  THR A 258      17.211  13.302 -31.203  1.00  0.00      A    H
ATOM   3667  OG1 THR A 258      18.522  12.801 -32.633  1.00  0.00      A    O
ATOM   3668  HG1 THR A 258      18.109  11.937 -32.567  1.00  0.00      A    H
ATOM   3669  CG2 THR A 258      18.832  14.795 -31.418  1.00  0.00      A    C
ATOM   3670 HG21 THR A 258      18.430  15.450 -32.220  1.00  0.00      A    H
ATOM   3671 HG22 THR A 258      18.528  15.308 -30.481  1.00  0.00      A    H
ATOM   3672 HG23 THR A 258      19.931  14.802 -31.583  1.00  0.00      A    H
ATOM   3673  C   THR A 258      18.865  13.149 -29.054  1.00  0.00      A    C
ATOM   3674  O   THR A 258      17.753  13.351 -28.546  1.00  0.00      A    O
ATOM   3675  N   GLN A 259      19.992  13.621 -28.454  1.00  0.00      A    N
ATOM   3676  HN  GLN A 259      20.852  13.771 -28.935  1.00  0.00      A    H
ATOM   3677  CA  GLN A 259      20.022  14.190 -27.086  1.00  0.00      A    C
ATOM   3678  HA  GLN A 259      19.007  14.294 -26.733  1.00  0.00      A    H
ATOM   3679  CB  GLN A 259      21.147  13.518 -26.225  1.00  0.00      A    C
ATOM   3680  HB1 GLN A 259      22.158  13.746 -26.627  1.00  0.00      A    H
ATOM   3681  HB2 GLN A 259      21.298  13.956 -25.215  1.00  0.00      A    H
ATOM   3682  CG  GLN A 259      21.041  11.991 -26.039  1.00  0.00      A    C
ATOM   3683  HG1 GLN A 259      21.080  11.468 -27.019  1.00  0.00      A    H
ATOM   3684  HG2 GLN A 259      21.930  11.518 -25.571  1.00  0.00      A    H
ATOM   3685  CD  GLN A 259      19.750  11.572 -25.342  1.00  0.00      A    C
ATOM   3686  OE1 GLN A 259      19.632  11.909 -24.196  1.00  0.00      A    O
ATOM   3687  NE2 GLN A 259      18.755  10.919 -25.992  1.00  0.00      A    N
ATOM   3688 HE21 GLN A 259      17.895  10.820 -25.492  1.00  0.00      A    H
ATOM   3689 HE22 GLN A 259      18.859  10.682 -26.958  1.00  0.00      A    H
ATOM   3690  C   GLN A 259      20.321  15.687 -27.289  1.00  0.00      A    C
ATOM   3691  O   GLN A 259      19.571  16.602 -26.955  1.00  0.00      A    O
ATOM   3692  N   CYS A 260      21.471  15.928 -27.883  1.00  0.00      A    N
ATOM   3693  HN  CYS A 260      22.050  15.260 -28.343  1.00  0.00      A    H
ATOM   3694  CA  CYS A 260      21.685  17.300 -28.336  1.00  0.00      A    C
ATOM   3695  HA  CYS A 260      21.272  18.053 -27.681  1.00  0.00      A    H
ATOM   3696  CB  CYS A 260      23.327  17.453 -28.410  1.00  0.00      A    C
ATOM   3697  HB1 CYS A 260      23.563  18.496 -28.710  1.00  0.00      A    H
ATOM   3698  HB2 CYS A 260      23.769  17.217 -27.418  1.00  0.00      A    H
ATOM   3699  SG  CYS A 260      24.052  16.218 -29.524  1.00  0.00      A    S
ATOM   3700  HG1 CYS A 260      23.649  15.131 -28.884  1.00  0.00      A    H
ATOM   3701  C   CYS A 260      21.054  17.512 -29.739  1.00  0.00      A    C
ATOM   3702  O   CYS A 260      20.966  16.564 -30.560  1.00  0.00      A    O
ATOM   3703  N   ALA A 261      20.592  18.699 -30.064  1.00  0.00      A    N
ATOM   3704  HN  ALA A 261      20.607  19.462 -29.422  1.00  0.00      A    H
ATOM   3705  CA  ALA A 261      20.133  18.977 -31.398  1.00  0.00      A    C
ATOM   3706  HA  ALA A 261      20.632  18.234 -32.002  1.00  0.00      A    H
ATOM   3707  CB  ALA A 261      18.573  18.985 -31.395  1.00  0.00      A    C
ATOM   3708  HB1 ALA A 261      18.203  19.518 -30.493  1.00  0.00      A    H
ATOM   3709  HB2 ALA A 261      18.215  19.636 -32.221  1.00  0.00      A    H
ATOM   3710  HB3 ALA A 261      18.165  17.955 -31.312  1.00  0.00      A    H
ATOM   3711  C   ALA A 261      20.672  20.354 -31.792  1.00  0.00      A    C
ATOM   3712  O   ALA A 261      21.601  20.463 -32.634  1.00  0.00      A    O
ATOM   3713  N   ILE A 262      20.114  21.508 -31.236  1.00  0.00      A    N
ATOM   3714  HN  ILE A 262      19.238  21.511 -30.759  1.00  0.00      A    H
ATOM   3715  CA  ILE A 262      20.647  22.853 -31.345  1.00  0.00      A    C
ATOM   3716  HA  ILE A 262      21.489  22.814 -32.019  1.00  0.00      A    H
ATOM   3717  CB  ILE A 262      19.511  23.780 -31.850  1.00  0.00      A    C
ATOM   3718  HB  ILE A 262      18.719  23.889 -31.079  1.00  0.00      A    H
ATOM   3719  CG2 ILE A 262      20.010  25.244 -32.064  1.00  0.00      A    C
ATOM   3720 HG21 ILE A 262      19.257  25.940 -32.493  1.00  0.00      A    H
ATOM   3721 HG22 ILE A 262      20.260  25.833 -31.156  1.00  0.00      A    H
ATOM   3722 HG23 ILE A 262      20.866  25.193 -32.770  1.00  0.00      A    H
ATOM   3723  CG1 ILE A 262      18.710  23.172 -33.096  1.00  0.00      A    C
ATOM   3724 HG11 ILE A 262      18.128  22.256 -32.859  1.00  0.00      A    H
ATOM   3725 HG12 ILE A 262      17.888  23.889 -33.311  1.00  0.00      A    H
ATOM   3726  CD  ILE A 262      19.729  22.936 -34.281  1.00  0.00      A    C
ATOM   3727  HD1 ILE A 262      20.386  22.091 -33.984  1.00  0.00      A    H
ATOM   3728  HD2 ILE A 262      19.106  22.507 -35.095  1.00  0.00      A    H
ATOM   3729  HD3 ILE A 262      20.104  23.910 -34.659  1.00  0.00      A    H
ATOM   3730  C   ILE A 262      21.307  23.430 -30.110  1.00  0.00      A    C
ATOM   3731  O   ILE A 262      22.582  23.503 -30.100  1.00  0.00      A    O
ATOM   3732  N   ILE A 263      20.513  23.686 -29.043  1.00  0.00      A    N
ATOM   3733  HN  ILE A 263      19.573  23.363 -28.959  1.00  0.00      A    H
ATOM   3734  CA  ILE A 263      20.861  24.468 -27.864  1.00  0.00      A    C
ATOM   3735  HA  ILE A 263      21.195  25.428 -28.230  1.00  0.00      A    H
ATOM   3736  CB  ILE A 263      19.671  24.861 -26.972  1.00  0.00      A    C
ATOM   3737  HB  ILE A 263      19.862  25.799 -26.408  1.00  0.00      A    H
ATOM   3738  CG2 ILE A 263      18.546  25.335 -27.884  1.00  0.00      A    C
ATOM   3739 HG21 ILE A 263      18.772  26.107 -28.650  1.00  0.00      A    H
ATOM   3740 HG22 ILE A 263      18.232  24.429 -28.444  1.00  0.00      A    H
ATOM   3741 HG23 ILE A 263      17.693  25.662 -27.252  1.00  0.00      A    H
ATOM   3742  CG1 ILE A 263      19.164  23.758 -26.055  1.00  0.00      A    C
ATOM   3743 HG11 ILE A 263      18.870  22.887 -26.678  1.00  0.00      A    H
ATOM   3744 HG12 ILE A 263      19.931  23.374 -25.348  1.00  0.00      A    H
ATOM   3745  CD  ILE A 263      18.099  24.247 -25.083  1.00  0.00      A    C
ATOM   3746  HD1 ILE A 263      18.113  23.489 -24.271  1.00  0.00      A    H
ATOM   3747  HD2 ILE A 263      18.348  25.221 -24.611  1.00  0.00      A    H
ATOM   3748  HD3 ILE A 263      17.052  24.211 -25.454  1.00  0.00      A    H
ATOM   3749  C   ILE A 263      22.054  23.942 -27.093  1.00  0.00      A    C
ATOM   3750  O   ILE A 263      23.023  24.581 -26.692  1.00  0.00      A    O
ATOM   3751  N   SER A 264      22.003  22.632 -26.878  1.00  0.00      A    N
ATOM   3752  HN  SER A 264      21.238  22.021 -27.066  1.00  0.00      A    H
ATOM   3753  CA  SER A 264      23.188  21.973 -26.165  1.00  0.00      A    C
ATOM   3754  HA  SER A 264      23.717  22.676 -25.539  1.00  0.00      A    H
ATOM   3755  CB  SER A 264      22.811  20.775 -25.250  1.00  0.00      A    C
ATOM   3756  HB1 SER A 264      23.627  20.291 -24.673  1.00  0.00      A    H
ATOM   3757  HB2 SER A 264      22.133  21.114 -24.438  1.00  0.00      A    H
ATOM   3758  OG  SER A 264      22.244  19.676 -25.982  1.00  0.00      A    O
ATOM   3759  HG1 SER A 264      22.161  18.902 -25.420  1.00  0.00      A    H
ATOM   3760  C   SER A 264      24.274  21.555 -27.146  1.00  0.00      A    C
ATOM   3761  O   SER A 264      25.252  21.013 -26.682  1.00  0.00      A    O
ATOM   3762  N   LYS A 265      24.051  21.610 -28.482  1.00  0.00      A    N
ATOM   3763  HN  LYS A 265      23.202  22.084 -28.702  1.00  0.00      A    H
ATOM   3764  CA  LYS A 265      24.985  21.210 -29.524  1.00  0.00      A    C
ATOM   3765  HA  LYS A 265      25.673  20.473 -29.138  1.00  0.00      A    H
ATOM   3766  CB  LYS A 265      24.324  20.631 -30.797  1.00  0.00      A    C
ATOM   3767  HB1 LYS A 265      23.808  19.695 -30.494  1.00  0.00      A    H
ATOM   3768  HB2 LYS A 265      23.613  21.368 -31.227  1.00  0.00      A    H
ATOM   3769  CG  LYS A 265      25.337  20.243 -31.931  1.00  0.00      A    C
ATOM   3770  HG1 LYS A 265      25.817  21.063 -32.506  1.00  0.00      A    H
ATOM   3771  HG2 LYS A 265      26.096  19.737 -31.296  1.00  0.00      A    H
ATOM   3772  CD  LYS A 265      24.740  19.135 -32.835  1.00  0.00      A    C
ATOM   3773  HD1 LYS A 265      24.134  18.457 -32.196  1.00  0.00      A    H
ATOM   3774  HD2 LYS A 265      24.021  19.728 -33.440  1.00  0.00      A    H
ATOM   3775  CE  LYS A 265      25.725  18.323 -33.653  1.00  0.00      A    C
ATOM   3776  HE1 LYS A 265      26.339  19.044 -34.234  1.00  0.00      A    H
ATOM   3777  HE2 LYS A 265      26.331  17.713 -32.949  1.00  0.00      A    H
ATOM   3778  NZ  LYS A 265      25.015  17.350 -34.526  1.00  0.00      A    N
ATOM   3779  HZ1 LYS A 265      24.574  16.626 -33.925  1.00  0.00      A    H
ATOM   3780  HZ2 LYS A 265      24.277  17.780 -35.120  1.00  0.00      A    H
ATOM   3781  HZ3 LYS A 265      25.778  16.943 -35.103  1.00  0.00      A    H
ATOM   3782  C   LYS A 265      26.015  22.304 -29.872  1.00  0.00      A    C
ATOM   3783  O   LYS A 265      27.193  22.070 -29.653  1.00  0.00      A    O
ATOM   3784  N   LEU A 266      25.691  23.507 -30.369  1.00  0.00      A    N
ATOM   3785  HN  LEU A 266      24.740  23.709 -30.591  1.00  0.00      A    H
ATOM   3786  CA  LEU A 266      26.616  24.601 -30.486  1.00  0.00      A    C
ATOM   3787  HA  LEU A 266      27.508  24.250 -30.984  1.00  0.00      A    H
ATOM   3788  CB  LEU A 266      25.957  25.728 -31.284  1.00  0.00      A    C
ATOM   3789  HB1 LEU A 266      25.055  26.030 -30.711  1.00  0.00      A    H
ATOM   3790  HB2 LEU A 266      26.607  26.612 -31.461  1.00  0.00      A    H
ATOM   3791  CG  LEU A 266      25.276  25.301 -32.648  1.00  0.00      A    C
ATOM   3792  HG  LEU A 266      24.568  24.489 -32.376  1.00  0.00      A    H
ATOM   3793  CD1 LEU A 266      24.520  26.509 -33.248  1.00  0.00      A    C
ATOM   3794 HD11 LEU A 266      23.711  26.138 -33.913  1.00  0.00      A    H
ATOM   3795 HD12 LEU A 266      23.906  27.059 -32.503  1.00  0.00      A    H
ATOM   3796 HD13 LEU A 266      25.150  27.150 -33.901  1.00  0.00      A    H
ATOM   3797  CD2 LEU A 266      26.319  24.696 -33.651  1.00  0.00      A    C
ATOM   3798 HD21 LEU A 266      25.817  24.484 -34.620  1.00  0.00      A    H
ATOM   3799 HD22 LEU A 266      27.073  25.486 -33.853  1.00  0.00      A    H
ATOM   3800 HD23 LEU A 266      26.777  23.749 -33.296  1.00  0.00      A    H
ATOM   3801  C   LEU A 266      27.134  25.181 -29.115  1.00  0.00      A    C
ATOM   3802  O   LEU A 266      26.323  25.385 -28.183  1.00  0.00      A    O
ATOM   3803  N   THR A 267      28.412  25.589 -29.009  1.00  0.00      A    N
ATOM   3804  HN  THR A 267      29.076  25.446 -29.738  1.00  0.00      A    H
ATOM   3805  CA  THR A 267      28.900  26.115 -27.716  1.00  0.00      A    C
ATOM   3806  HA  THR A 267      28.076  26.640 -27.255  1.00  0.00      A    H
ATOM   3807  CB  THR A 267      29.587  25.120 -26.831  1.00  0.00      A    C
ATOM   3808  HB  THR A 267      30.141  25.672 -26.042  1.00  0.00      A    H
ATOM   3809  OG1 THR A 267      30.429  24.363 -27.681  1.00  0.00      A    O
ATOM   3810  HG1 THR A 267      30.751  23.587 -27.215  1.00  0.00      A    H
ATOM   3811  CG2 THR A 267      28.610  24.153 -26.089  1.00  0.00      A    C
ATOM   3812 HG21 THR A 267      29.076  23.414 -25.402  1.00  0.00      A    H
ATOM   3813 HG22 THR A 267      27.952  24.753 -25.426  1.00  0.00      A    H
ATOM   3814 HG23 THR A 267      28.060  23.466 -26.767  1.00  0.00      A    H
ATOM   3815  C   THR A 267      29.862  27.266 -28.011  1.00  0.00      A    C
ATOM   3816  O   THR A 267      29.813  28.329 -27.545  1.00  0.00      A    O
ATOM   3817  N   LYS A 268      30.873  26.998 -28.920  1.00  0.00      A    N
ATOM   3818  HN  LYS A 268      30.858  26.057 -29.250  1.00  0.00      A    H
ATOM   3819  CA  LYS A 268      31.885  27.866 -29.484  1.00  0.00      A    C
ATOM   3820  HA  LYS A 268      32.372  28.505 -28.762  1.00  0.00      A    H
ATOM   3821  CB  LYS A 268      33.112  27.139 -30.121  1.00  0.00      A    C
ATOM   3822  HB1 LYS A 268      32.828  26.584 -31.041  1.00  0.00      A    H
ATOM   3823  HB2 LYS A 268      33.937  27.821 -30.419  1.00  0.00      A    H
ATOM   3824  CG  LYS A 268      33.767  26.175 -29.070  1.00  0.00      A    C
ATOM   3825  HG1 LYS A 268      33.074  25.318 -28.925  1.00  0.00      A    H
ATOM   3826  HG2 LYS A 268      34.643  25.716 -29.576  1.00  0.00      A    H
ATOM   3827  CD  LYS A 268      34.259  26.939 -27.854  1.00  0.00      A    C
ATOM   3828  HD1 LYS A 268      34.808  27.828 -28.232  1.00  0.00      A    H
ATOM   3829  HD2 LYS A 268      33.448  27.422 -27.268  1.00  0.00      A    H
ATOM   3830  CE  LYS A 268      35.149  26.197 -26.879  1.00  0.00      A    C
ATOM   3831  HE1 LYS A 268      35.375  26.847 -26.007  1.00  0.00      A    H
ATOM   3832  HE2 LYS A 268      34.859  25.184 -26.528  1.00  0.00      A    H
ATOM   3833  NZ  LYS A 268      36.465  25.905 -27.520  1.00  0.00      A    N
ATOM   3834  HZ1 LYS A 268      36.457  24.895 -27.766  1.00  0.00      A    H
ATOM   3835  HZ2 LYS A 268      36.610  26.444 -28.397  1.00  0.00      A    H
ATOM   3836  HZ3 LYS A 268      37.243  26.043 -26.844  1.00  0.00      A    H
ATOM   3837  C   LYS A 268      31.421  28.923 -30.445  1.00  0.00      A    C
ATOM   3838  O   LYS A 268      31.531  30.136 -30.173  1.00  0.00      A    O
ATOM   3839  N   SER A 269      30.755  28.552 -31.519  1.00  0.00      A    N
ATOM   3840  HN  SER A 269      30.710  27.597 -31.802  1.00  0.00      A    H
ATOM   3841  CA  SER A 269      30.073  29.476 -32.417  1.00  0.00      A    C
ATOM   3842  HA  SER A 269      30.793  30.202 -32.764  1.00  0.00      A    H
ATOM   3843  CB  SER A 269      29.590  28.796 -33.710  1.00  0.00      A    C
ATOM   3844  HB1 SER A 269      29.053  29.557 -34.317  1.00  0.00      A    H
ATOM   3845  HB2 SER A 269      30.526  28.512 -34.237  1.00  0.00      A    H
ATOM   3846  OG  SER A 269      29.025  27.530 -33.461  1.00  0.00      A    O
ATOM   3847  HG1 SER A 269      28.701  27.234 -34.315  1.00  0.00      A    H
ATOM   3848  C   SER A 269      29.008  30.314 -31.874  1.00  0.00      A    C
ATOM   3849  O   SER A 269      29.081  31.500 -31.717  1.00  0.00      A    O
ATOM   3850  N   LYS A 270      27.834  29.676 -31.543  1.00  0.00      A    N
ATOM   3851  HN  LYS A 270      27.736  28.721 -31.811  1.00  0.00      A    H
ATOM   3852  CA  LYS A 270      26.696  30.516 -31.091  1.00  0.00      A    C
ATOM   3853  HA  LYS A 270      26.956  31.556 -30.954  1.00  0.00      A    H
ATOM   3854  CB  LYS A 270      25.650  30.486 -32.140  1.00  0.00      A    C
ATOM   3855  HB1 LYS A 270      26.124  30.587 -33.140  1.00  0.00      A    H
ATOM   3856  HB2 LYS A 270      25.204  29.473 -32.241  1.00  0.00      A    H
ATOM   3857  CG  LYS A 270      24.486  31.482 -32.103  1.00  0.00      A    C
ATOM   3858  HG1 LYS A 270      23.901  31.290 -31.178  1.00  0.00      A    H
ATOM   3859  HG2 LYS A 270      24.918  32.502 -32.026  1.00  0.00      A    H
ATOM   3860  CD  LYS A 270      23.483  31.342 -33.313  1.00  0.00      A    C
ATOM   3861  HD1 LYS A 270      24.077  31.289 -34.250  1.00  0.00      A    H
ATOM   3862  HD2 LYS A 270      22.919  30.415 -33.073  1.00  0.00      A    H
ATOM   3863  CE  LYS A 270      22.555  32.542 -33.494  1.00  0.00      A    C
ATOM   3864  HE1 LYS A 270      23.282  33.376 -33.593  1.00  0.00      A    H
ATOM   3865  HE2 LYS A 270      21.971  32.510 -34.439  1.00  0.00      A    H
ATOM   3866  NZ  LYS A 270      21.606  32.739 -32.328  1.00  0.00      A    N
ATOM   3867  HZ1 LYS A 270      21.077  33.581 -32.631  1.00  0.00      A    H
ATOM   3868  HZ2 LYS A 270      21.004  31.896 -32.236  1.00  0.00      A    H
ATOM   3869  HZ3 LYS A 270      22.180  32.917 -31.479  1.00  0.00      A    H
ATOM   3870  C   LYS A 270      26.126  30.022 -29.744  1.00  0.00      A    C
ATOM   3871  O   LYS A 270      25.320  29.122 -29.693  1.00  0.00      A    O
ATOM   3872  N   PRO A 271      26.438  30.760 -28.619  1.00  0.00      A    N
ATOM   3873  CD  PRO A 271      27.630  31.573 -28.546  1.00  0.00      A    C
ATOM   3874  HD1 PRO A 271      27.234  32.554 -28.884  1.00  0.00      A    H
ATOM   3875  HD2 PRO A 271      28.459  31.224 -29.198  1.00  0.00      A    H
ATOM   3876  CA  PRO A 271      25.841  30.531 -27.389  1.00  0.00      A    C
ATOM   3877  HA  PRO A 271      25.866  29.459 -27.262  1.00  0.00      A    H
ATOM   3878  CB  PRO A 271      26.691  31.318 -26.363  1.00  0.00      A    C
ATOM   3879  HB1 PRO A 271      26.237  32.317 -26.190  1.00  0.00      A    H
ATOM   3880  HB2 PRO A 271      26.767  30.771 -25.399  1.00  0.00      A    H
ATOM   3881  CG  PRO A 271      28.051  31.607 -27.074  1.00  0.00      A    C
ATOM   3882  HG1 PRO A 271      28.465  32.619 -26.875  1.00  0.00      A    H
ATOM   3883  HG2 PRO A 271      28.718  30.749 -26.842  1.00  0.00      A    H
ATOM   3884  C   PRO A 271      24.326  30.914 -27.213  1.00  0.00      A    C
ATOM   3885  O   PRO A 271      23.698  31.721 -27.900  1.00  0.00      A    O
ATOM   3886  N   LYS A 272      23.585  30.169 -26.348  1.00  0.00      A    N
ATOM   3887  HN  LYS A 272      23.946  29.467 -25.739  1.00  0.00      A    H
ATOM   3888  CA  LYS A 272      22.202  30.401 -26.055  1.00  0.00      A    C
ATOM   3889  HA  LYS A 272      21.753  30.946 -26.872  1.00  0.00      A    H
ATOM   3890  CB  LYS A 272      21.404  29.066 -25.894  1.00  0.00      A    C
ATOM   3891  HB1 LYS A 272      21.783  28.488 -26.764  1.00  0.00      A    H
ATOM   3892  HB2 LYS A 272      21.667  28.602 -24.919  1.00  0.00      A    H
ATOM   3893  CG  LYS A 272      19.875  29.116 -25.914  1.00  0.00      A    C
ATOM   3894  HG1 LYS A 272      19.446  28.139 -25.607  1.00  0.00      A    H
ATOM   3895  HG2 LYS A 272      19.605  29.884 -25.158  1.00  0.00      A    H
ATOM   3896  CD  LYS A 272      19.414  29.556 -27.270  1.00  0.00      A    C
ATOM   3897  HD1 LYS A 272      20.017  30.418 -27.629  1.00  0.00      A    H
ATOM   3898  HD2 LYS A 272      19.538  28.724 -27.995  1.00  0.00      A    H
ATOM   3899  CE  LYS A 272      17.993  29.954 -27.387  1.00  0.00      A    C
ATOM   3900  HE1 LYS A 272      17.345  29.113 -27.059  1.00  0.00      A    H
ATOM   3901  HE2 LYS A 272      17.659  30.875 -26.864  1.00  0.00      A    H
ATOM   3902  NZ  LYS A 272      17.729  30.114 -28.846  1.00  0.00      A    N
ATOM   3903  HZ1 LYS A 272      18.247  30.974 -29.116  1.00  0.00      A    H
ATOM   3904  HZ2 LYS A 272      18.011  29.258 -29.366  1.00  0.00      A    H
ATOM   3905  HZ3 LYS A 272      16.720  30.317 -28.996  1.00  0.00      A    H
ATOM   3906  C   LYS A 272      22.013  31.336 -24.858  1.00  0.00      A    C
ATOM   3907  OT1 LYS A 272      22.373  32.543 -24.999  1.00  0.00      A    O
ATOM   3908  OT2 LYS A 272      21.574  30.881 -23.795  1.00  0.00      A    O
END
