# Supplementary material for: Sequence comparison, molecular modeling, and network analysis predict structural diversity in cysteine proteases from the Cape sundew, Drosera capensis
Source: Comput Struct Biotechnol J. 2016 Jun 14;14:271–82. doi: 10.1016/j.csbj.2016.05.003 (PMC4949590; doi:10.1016/j.csbj.2016.05.003)
Supplement: Supplementary file 4 [file mmc4.zip › Rosetta_mature/DCAP_7714_mature_m1.pdb]

CRYST1   56.417   68.300   61.720  90.00  90.00  90.00 P 1           1
ATOM      1  N   ALA A   1      18.975  -3.581 -23.100  1.00  0.00      A    N
ATOM      2  HT1 ALA A   1      19.079  -3.386 -24.116  1.00  0.00      A    H
ATOM      3  HT2 ALA A   1      19.348  -4.540 -22.950  1.00  0.00      A    H
ATOM      4  HT3 ALA A   1      19.544  -2.903 -22.553  1.00  0.00      A    H
ATOM      5  CA  ALA A   1      17.531  -3.455 -22.738  1.00  0.00      A    C
ATOM      6  HA  ALA A   1      17.169  -4.327 -23.262  1.00  0.00      A    H
ATOM      7  CB  ALA A   1      17.436  -3.645 -21.244  1.00  0.00      A    C
ATOM      8  HB1 ALA A   1      16.417  -3.463 -20.840  1.00  0.00      A    H
ATOM      9  HB2 ALA A   1      17.635  -4.661 -20.840  1.00  0.00      A    H
ATOM     10  HB3 ALA A   1      18.018  -2.922 -20.635  1.00  0.00      A    H
ATOM     11  C   ALA A   1      16.950  -2.169 -23.189  1.00  0.00      A    C
ATOM     12  O   ALA A   1      17.678  -1.163 -22.999  1.00  0.00      A    O
ATOM     13  N   PRO A   2      15.802  -2.128 -23.776  1.00  0.00      A    N
ATOM     14  CD  PRO A   2      15.032  -3.322 -24.071  1.00  0.00      A    C
ATOM     15  HD1 PRO A   2      14.735  -3.839 -23.133  1.00  0.00      A    H
ATOM     16  HD2 PRO A   2      15.636  -3.980 -24.731  1.00  0.00      A    H
ATOM     17  CA  PRO A   2      15.307  -0.984 -24.494  1.00  0.00      A    C
ATOM     18  HA  PRO A   2      15.974  -0.515 -25.203  1.00  0.00      A    H
ATOM     19  CB  PRO A   2      14.302  -1.558 -25.522  1.00  0.00      A    C
ATOM     20  HB1 PRO A   2      13.608  -0.791 -25.928  1.00  0.00      A    H
ATOM     21  HB2 PRO A   2      14.845  -1.891 -26.432  1.00  0.00      A    H
ATOM     22  CG  PRO A   2      13.818  -2.878 -24.886  1.00  0.00      A    C
ATOM     23  HG1 PRO A   2      13.003  -2.634 -24.171  1.00  0.00      A    H
ATOM     24  HG2 PRO A   2      13.555  -3.652 -25.638  1.00  0.00      A    H
ATOM     25  C   PRO A   2      14.693  -0.002 -23.550  1.00  0.00      A    C
ATOM     26  O   PRO A   2      14.583  -0.317 -22.365  1.00  0.00      A    O
ATOM     27  N   ALA A   3      14.412   1.263 -23.906  1.00  0.00      A    N
ATOM     28  HN  ALA A   3      14.480   1.479 -24.877  1.00  0.00      A    H
ATOM     29  CA  ALA A   3      14.336   2.368 -22.960  1.00  0.00      A    C
ATOM     30  HA  ALA A   3      14.943   2.173 -22.088  1.00  0.00      A    H
ATOM     31  CB  ALA A   3      14.753   3.769 -23.532  1.00  0.00      A    C
ATOM     32  HB1 ALA A   3      15.725   3.846 -24.066  1.00  0.00      A    H
ATOM     33  HB2 ALA A   3      13.942   4.102 -24.215  1.00  0.00      A    H
ATOM     34  HB3 ALA A   3      14.687   4.541 -22.736  1.00  0.00      A    H
ATOM     35  C   ALA A   3      12.946   2.546 -22.432  1.00  0.00      A    C
ATOM     36  O   ALA A   3      12.669   2.543 -21.223  1.00  0.00      A    O
ATOM     37  N   SER A   4      12.014   2.467 -23.400  1.00  0.00      A    N
ATOM     38  HN  SER A   4      12.260   2.439 -24.366  1.00  0.00      A    H
ATOM     39  CA  SER A   4      10.593   2.462 -23.081  1.00  0.00      A    C
ATOM     40  HA  SER A   4      10.264   2.498 -22.053  1.00  0.00      A    H
ATOM     41  CB  SER A   4       9.842   3.698 -23.618  1.00  0.00      A    C
ATOM     42  HB1 SER A   4      10.084   3.928 -24.678  1.00  0.00      A    H
ATOM     43  HB2 SER A   4       8.744   3.524 -23.627  1.00  0.00      A    H
ATOM     44  OG  SER A   4      10.109   4.856 -22.843  1.00  0.00      A    O
ATOM     45  HG1 SER A   4       9.590   5.594 -23.172  1.00  0.00      A    H
ATOM     46  C   SER A   4       9.951   1.266 -23.888  1.00  0.00      A    C
ATOM     47  O   SER A   4      10.202   1.102 -25.084  1.00  0.00      A    O
ATOM     48  N   ILE A   5       9.179   0.363 -23.200  1.00  0.00      A    N
ATOM     49  HN  ILE A   5       9.112   0.538 -22.221  1.00  0.00      A    H
ATOM     50  CA  ILE A   5       8.367  -0.699 -23.694  1.00  0.00      A    C
ATOM     51  HA  ILE A   5       8.288  -0.628 -24.768  1.00  0.00      A    H
ATOM     52  CB  ILE A   5       9.030  -2.057 -23.354  1.00  0.00      A    C
ATOM     53  HB  ILE A   5       9.515  -1.745 -22.404  1.00  0.00      A    H
ATOM     54  CG2 ILE A   5       7.999  -3.163 -23.086  1.00  0.00      A    C
ATOM     55 HG21 ILE A   5       8.497  -4.135 -22.884  1.00  0.00      A    H
ATOM     56 HG22 ILE A   5       7.430  -2.883 -22.174  1.00  0.00      A    H
ATOM     57 HG23 ILE A   5       7.391  -3.257 -24.012  1.00  0.00      A    H
ATOM     58  CG1 ILE A   5      10.154  -2.381 -24.344  1.00  0.00      A    C
ATOM     59 HG11 ILE A   5      10.650  -1.486 -24.777  1.00  0.00      A    H
ATOM     60 HG12 ILE A   5      10.952  -2.888 -23.761  1.00  0.00      A    H
ATOM     61  CD  ILE A   5       9.844  -3.196 -25.551  1.00  0.00      A    C
ATOM     62  HD1 ILE A   5       9.417  -4.167 -25.220  1.00  0.00      A    H
ATOM     63  HD2 ILE A   5       9.222  -2.589 -26.242  1.00  0.00      A    H
ATOM     64  HD3 ILE A   5      10.771  -3.443 -26.112  1.00  0.00      A    H
ATOM     65  C   ILE A   5       6.964  -0.491 -23.060  1.00  0.00      A    C
ATOM     66  O   ILE A   5       6.914  -0.395 -21.829  1.00  0.00      A    O
ATOM     67  N   ASP A   6       5.892  -0.456 -23.833  1.00  0.00      A    N
ATOM     68  HN  ASP A   6       6.057  -0.534 -24.813  1.00  0.00      A    H
ATOM     69  CA  ASP A   6       4.508  -0.354 -23.348  1.00  0.00      A    C
ATOM     70  HA  ASP A   6       4.524  -0.525 -22.282  1.00  0.00      A    H
ATOM     71  CB  ASP A   6       3.930   1.082 -23.637  1.00  0.00      A    C
ATOM     72  HB1 ASP A   6       4.666   1.738 -23.124  1.00  0.00      A    H
ATOM     73  HB2 ASP A   6       3.985   1.365 -24.710  1.00  0.00      A    H
ATOM     74  CG  ASP A   6       2.514   1.314 -23.190  1.00  0.00      A    C
ATOM     75  OD1 ASP A   6       1.661   0.368 -23.020  1.00  0.00      A    O
ATOM     76  OD2 ASP A   6       2.125   2.462 -22.979  1.00  0.00      A    O
ATOM     77  C   ASP A   6       3.731  -1.394 -24.128  1.00  0.00      A    C
ATOM     78  O   ASP A   6       3.612  -1.399 -25.348  1.00  0.00      A    O
ATOM     79  N   TRP A   7       3.138  -2.376 -23.392  1.00  0.00      A    N
ATOM     80  HN  TRP A   7       3.200  -2.307 -22.400  1.00  0.00      A    H
ATOM     81  CA  TRP A   7       2.379  -3.503 -23.913  1.00  0.00      A    C
ATOM     82  HA  TRP A   7       2.916  -3.890 -24.766  1.00  0.00      A    H
ATOM     83  CB  TRP A   7       2.334  -4.690 -22.942  1.00  0.00      A    C
ATOM     84  HB1 TRP A   7       2.063  -4.383 -21.910  1.00  0.00      A    H
ATOM     85  HB2 TRP A   7       1.543  -5.429 -23.192  1.00  0.00      A    H
ATOM     86  CG  TRP A   7       3.762  -5.294 -22.793  1.00  0.00      A    C
ATOM     87  CD1 TRP A   7       4.651  -5.430 -21.719  1.00  0.00      A    C
ATOM     88  HD1 TRP A   7       4.494  -4.956 -20.761  1.00  0.00      A    H
ATOM     89  NE1 TRP A   7       5.770  -6.038 -22.158  1.00  0.00      A    N
ATOM     90  HE1 TRP A   7       6.568  -6.213 -21.624  1.00  0.00      A    H
ATOM     91  CE2 TRP A   7       5.673  -6.383 -23.493  1.00  0.00      A    C
ATOM     92  CD2 TRP A   7       4.402  -5.994 -23.920  1.00  0.00      A    C
ATOM     93  CE3 TRP A   7       3.981  -6.145 -25.248  1.00  0.00      A    C
ATOM     94  HE3 TRP A   7       3.013  -5.840 -25.618  1.00  0.00      A    H
ATOM     95  CZ3 TRP A   7       4.936  -6.747 -26.041  1.00  0.00      A    C
ATOM     96  HZ3 TRP A   7       4.672  -6.881 -27.080  1.00  0.00      A    H
ATOM     97  CZ2 TRP A   7       6.551  -7.032 -24.307  1.00  0.00      A    C
ATOM     98  HZ2 TRP A   7       7.465  -7.435 -23.898  1.00  0.00      A    H
ATOM     99  CH2 TRP A   7       6.164  -7.248 -25.663  1.00  0.00      A    C
ATOM    100  HH2 TRP A   7       6.757  -7.852 -26.334  1.00  0.00      A    H
ATOM    101  C   TRP A   7       0.940  -3.123 -24.417  1.00  0.00      A    C
ATOM    102  O   TRP A   7       0.321  -4.001 -25.046  1.00  0.00      A    O
ATOM    103  N   ARG A   8       0.485  -1.825 -24.251  1.00  0.00      A    N
ATOM    104  HN  ARG A   8       1.044  -1.187 -23.728  1.00  0.00      A    H
ATOM    105  CA  ARG A   8      -0.679  -1.351 -24.942  1.00  0.00      A    C
ATOM    106  HA  ARG A   8      -1.427  -2.129 -24.986  1.00  0.00      A    H
ATOM    107  CB  ARG A   8      -1.421  -0.205 -24.195  1.00  0.00      A    C
ATOM    108  HB1 ARG A   8      -0.987   0.774 -24.492  1.00  0.00      A    H
ATOM    109  HB2 ARG A   8      -2.439  -0.118 -24.632  1.00  0.00      A    H
ATOM    110  CG  ARG A   8      -1.688  -0.505 -22.775  1.00  0.00      A    C
ATOM    111  HG1 ARG A   8      -2.577  -1.163 -22.669  1.00  0.00      A    H
ATOM    112  HG2 ARG A   8      -0.766  -1.000 -22.402  1.00  0.00      A    H
ATOM    113  CD  ARG A   8      -1.988   0.695 -21.891  1.00  0.00      A    C
ATOM    114  HD1 ARG A   8      -2.826   1.305 -22.292  1.00  0.00      A    H
ATOM    115  HD2 ARG A   8      -2.344   0.364 -20.892  1.00  0.00      A    H
ATOM    116  NE  ARG A   8      -0.705   1.507 -21.763  1.00  0.00      A    N
ATOM    117  HE  ARG A   8       0.106   1.052 -22.130  1.00  0.00      A    H
ATOM    118  CZ  ARG A   8      -0.427   2.404 -20.811  1.00  0.00      A    C
ATOM    119  NH1 ARG A   8      -1.274   2.791 -19.873  1.00  0.00      A    N
ATOM    120 HH11 ARG A   8      -2.244   2.581 -19.997  1.00  0.00      A    H
ATOM    121 HH12 ARG A   8      -1.065   3.620 -19.355  1.00  0.00      A    H
ATOM    122  NH2 ARG A   8       0.820   2.931 -20.746  1.00  0.00      A    N
ATOM    123 HH21 ARG A   8       1.375   2.796 -21.567  1.00  0.00      A    H
ATOM    124 HH22 ARG A   8       1.021   3.331 -19.852  1.00  0.00      A    H
ATOM    125  C   ARG A   8      -0.277  -0.912 -26.333  1.00  0.00      A    C
ATOM    126  O   ARG A   8      -0.864  -1.238 -27.283  1.00  0.00      A    O
ATOM    127  N   THR A   9       0.845  -0.134 -26.364  1.00  0.00      A    N
ATOM    128  HN  THR A   9       1.337   0.165 -25.550  1.00  0.00      A    H
ATOM    129  CA  THR A   9       1.359   0.349 -27.672  1.00  0.00      A    C
ATOM    130  HA  THR A   9       0.552   0.899 -28.132  1.00  0.00      A    H
ATOM    131  CB  THR A   9       2.577   1.240 -27.598  1.00  0.00      A    C
ATOM    132  HB  THR A   9       3.435   0.651 -27.210  1.00  0.00      A    H
ATOM    133  OG1 THR A   9       2.331   2.318 -26.702  1.00  0.00      A    O
ATOM    134  HG1 THR A   9       3.059   2.903 -26.923  1.00  0.00      A    H
ATOM    135  CG2 THR A   9       2.982   1.828 -29.000  1.00  0.00      A    C
ATOM    136 HG21 THR A   9       3.099   0.973 -29.699  1.00  0.00      A    H
ATOM    137 HG22 THR A   9       2.225   2.527 -29.418  1.00  0.00      A    H
ATOM    138 HG23 THR A   9       3.953   2.364 -28.939  1.00  0.00      A    H
ATOM    139  C   THR A   9       1.722  -0.932 -28.488  1.00  0.00      A    C
ATOM    140  O   THR A   9       1.422  -0.961 -29.671  1.00  0.00      A    O
ATOM    141  N   LEU A  10       2.279  -1.928 -27.884  1.00  0.00      A    N
ATOM    142  HN  LEU A  10       2.260  -1.901 -26.888  1.00  0.00      A    H
ATOM    143  CA  LEU A  10       2.825  -3.085 -28.572  1.00  0.00      A    C
ATOM    144  HA  LEU A  10       3.231  -2.860 -29.547  1.00  0.00      A    H
ATOM    145  CB  LEU A  10       3.905  -3.816 -27.847  1.00  0.00      A    C
ATOM    146  HB1 LEU A  10       3.478  -4.071 -26.854  1.00  0.00      A    H
ATOM    147  HB2 LEU A  10       4.138  -4.802 -28.303  1.00  0.00      A    H
ATOM    148  CG  LEU A  10       5.233  -3.006 -27.636  1.00  0.00      A    C
ATOM    149  HG  LEU A  10       4.974  -1.927 -27.573  1.00  0.00      A    H
ATOM    150  CD1 LEU A  10       6.033  -3.333 -26.401  1.00  0.00      A    C
ATOM    151 HD11 LEU A  10       5.453  -3.133 -25.474  1.00  0.00      A    H
ATOM    152 HD12 LEU A  10       6.386  -4.376 -26.253  1.00  0.00      A    H
ATOM    153 HD13 LEU A  10       6.799  -2.558 -26.182  1.00  0.00      A    H
ATOM    154  CD2 LEU A  10       6.234  -3.153 -28.867  1.00  0.00      A    C
ATOM    155 HD21 LEU A  10       5.717  -2.960 -29.832  1.00  0.00      A    H
ATOM    156 HD22 LEU A  10       7.100  -2.460 -28.817  1.00  0.00      A    H
ATOM    157 HD23 LEU A  10       6.686  -4.166 -28.923  1.00  0.00      A    H
ATOM    158  C   LEU A  10       1.673  -4.045 -28.855  1.00  0.00      A    C
ATOM    159  O   LEU A  10       1.800  -4.802 -29.799  1.00  0.00      A    O
ATOM    160  N   GLY A  11       0.534  -4.034 -28.083  1.00  0.00      A    N
ATOM    161  HN  GLY A  11       0.456  -3.495 -27.248  1.00  0.00      A    H
ATOM    162  CA  GLY A  11      -0.744  -4.758 -28.320  1.00  0.00      A    C
ATOM    163  HA1 GLY A  11      -1.554  -4.259 -27.808  1.00  0.00      A    H
ATOM    164  HA2 GLY A  11      -0.859  -4.901 -29.385  1.00  0.00      A    H
ATOM    165  C   GLY A  11      -0.791  -6.180 -27.832  1.00  0.00      A    C
ATOM    166  O   GLY A  11      -1.525  -6.992 -28.402  1.00  0.00      A    O
ATOM    167  N   ALA A  12      -0.042  -6.589 -26.748  1.00  0.00      A    N
ATOM    168  HN  ALA A  12       0.540  -5.900 -26.324  1.00  0.00      A    H
ATOM    169  CA  ALA A  12      -0.161  -7.897 -26.058  1.00  0.00      A    C
ATOM    170  HA  ALA A  12      -0.554  -8.685 -26.683  1.00  0.00      A    H
ATOM    171  CB  ALA A  12       1.176  -8.409 -25.617  1.00  0.00      A    C
ATOM    172  HB1 ALA A  12       1.866  -7.775 -25.019  1.00  0.00      A    H
ATOM    173  HB2 ALA A  12       1.121  -9.444 -25.217  1.00  0.00      A    H
ATOM    174  HB3 ALA A  12       1.747  -8.550 -26.559  1.00  0.00      A    H
ATOM    175  C   ALA A  12      -1.042  -7.838 -24.738  1.00  0.00      A    C
ATOM    176  O   ALA A  12      -1.430  -8.840 -24.237  1.00  0.00      A    O
ATOM    177  N   VAL A  13      -1.312  -6.606 -24.148  1.00  0.00      A    N
ATOM    178  HN  VAL A  13      -0.930  -5.749 -24.484  1.00  0.00      A    H
ATOM    179  CA  VAL A  13      -2.226  -6.590 -22.993  1.00  0.00      A    C
ATOM    180  HA  VAL A  13      -2.122  -7.492 -22.409  1.00  0.00      A    H
ATOM    181  CB  VAL A  13      -1.913  -5.465 -22.063  1.00  0.00      A    C
ATOM    182  HB  VAL A  13      -0.817  -5.419 -21.883  1.00  0.00      A    H
ATOM    183  CG1 VAL A  13      -2.434  -4.110 -22.598  1.00  0.00      A    C
ATOM    184 HG11 VAL A  13      -2.043  -3.187 -22.120  1.00  0.00      A    H
ATOM    185 HG12 VAL A  13      -2.183  -4.091 -23.680  1.00  0.00      A    H
ATOM    186 HG13 VAL A  13      -3.544  -4.070 -22.573  1.00  0.00      A    H
ATOM    187  CG2 VAL A  13      -2.525  -5.816 -20.693  1.00  0.00      A    C
ATOM    188 HG21 VAL A  13      -2.233  -5.051 -19.943  1.00  0.00      A    H
ATOM    189 HG22 VAL A  13      -3.632  -5.869 -20.613  1.00  0.00      A    H
ATOM    190 HG23 VAL A  13      -2.168  -6.780 -20.271  1.00  0.00      A    H
ATOM    191  C   VAL A  13      -3.713  -6.577 -23.317  1.00  0.00      A    C
ATOM    192  O   VAL A  13      -4.282  -5.855 -24.127  1.00  0.00      A    O
ATOM    193  N   THR A  14      -4.394  -7.495 -22.614  1.00  0.00      A    N
ATOM    194  HN  THR A  14      -3.922  -8.099 -21.977  1.00  0.00      A    H
ATOM    195  CA  THR A  14      -5.856  -7.719 -22.622  1.00  0.00      A    C
ATOM    196  HA  THR A  14      -6.243  -7.688 -23.630  1.00  0.00      A    H
ATOM    197  CB  THR A  14      -6.143  -9.062 -21.972  1.00  0.00      A    C
ATOM    198  HB  THR A  14      -7.230  -9.233 -21.824  1.00  0.00      A    H
ATOM    199  OG1 THR A  14      -5.502  -9.209 -20.707  1.00  0.00      A    O
ATOM    200  HG1 THR A  14      -5.578 -10.140 -20.485  1.00  0.00      A    H
ATOM    201  CG2 THR A  14      -5.585 -10.121 -22.856  1.00  0.00      A    C
ATOM    202 HG21 THR A  14      -6.113 -11.089 -22.717  1.00  0.00      A    H
ATOM    203 HG22 THR A  14      -5.658  -9.796 -23.915  1.00  0.00      A    H
ATOM    204 HG23 THR A  14      -4.502 -10.152 -22.610  1.00  0.00      A    H
ATOM    205  C   THR A  14      -6.599  -6.693 -21.784  1.00  0.00      A    C
ATOM    206  O   THR A  14      -5.994  -5.819 -21.185  1.00  0.00      A    O
ATOM    207  N   PRO A  15      -7.945  -6.608 -21.603  1.00  0.00      A    N
ATOM    208  CD  PRO A  15      -8.858  -7.207 -22.519  1.00  0.00      A    C
ATOM    209  HD1 PRO A  15      -9.009  -8.253 -22.177  1.00  0.00      A    H
ATOM    210  HD2 PRO A  15      -8.478  -7.271 -23.561  1.00  0.00      A    H
ATOM    211  CA  PRO A  15      -8.515  -5.581 -20.665  1.00  0.00      A    C
ATOM    212  HA  PRO A  15      -7.872  -4.719 -20.571  1.00  0.00      A    H
ATOM    213  CB  PRO A  15      -9.812  -5.253 -21.548  1.00  0.00      A    C
ATOM    214  HB1 PRO A  15     -10.644  -4.891 -20.906  1.00  0.00      A    H
ATOM    215  HB2 PRO A  15      -9.410  -4.509 -22.269  1.00  0.00      A    H
ATOM    216  CG  PRO A  15     -10.194  -6.508 -22.341  1.00  0.00      A    C
ATOM    217  HG1 PRO A  15     -10.903  -7.160 -21.787  1.00  0.00      A    H
ATOM    218  HG2 PRO A  15     -10.577  -6.280 -23.358  1.00  0.00      A    H
ATOM    219  C   PRO A  15      -8.728  -6.043 -19.241  1.00  0.00      A    C
ATOM    220  O   PRO A  15      -8.160  -7.064 -18.882  1.00  0.00      A    O
ATOM    221  N   ILE A  16      -9.403  -5.294 -18.388  1.00  0.00      A    N
ATOM    222  HN  ILE A  16      -9.705  -4.382 -18.652  1.00  0.00      A    H
ATOM    223  CA  ILE A  16      -9.490  -5.523 -16.965  1.00  0.00      A    C
ATOM    224  HA  ILE A  16      -8.544  -5.887 -16.594  1.00  0.00      A    H
ATOM    225  CB  ILE A  16      -9.759  -4.256 -16.161  1.00  0.00      A    C
ATOM    226  HB  ILE A  16     -10.746  -3.827 -16.435  1.00  0.00      A    H
ATOM    227  CG2 ILE A  16      -9.716  -4.624 -14.637  1.00  0.00      A    C
ATOM    228 HG21 ILE A  16     -10.644  -5.101 -14.256  1.00  0.00      A    H
ATOM    229 HG22 ILE A  16      -8.999  -5.455 -14.461  1.00  0.00      A    H
ATOM    230 HG23 ILE A  16      -9.606  -3.685 -14.055  1.00  0.00      A    H
ATOM    231  CG1 ILE A  16      -8.733  -3.136 -16.522  1.00  0.00      A    C
ATOM    232 HG11 ILE A  16      -7.721  -3.264 -16.081  1.00  0.00      A    H
ATOM    233 HG12 ILE A  16      -8.647  -3.097 -17.629  1.00  0.00      A    H
ATOM    234  CD  ILE A  16      -9.280  -1.769 -16.136  1.00  0.00      A    C
ATOM    235  HD1 ILE A  16     -10.336  -1.723 -16.477  1.00  0.00      A    H
ATOM    236  HD2 ILE A  16      -9.305  -1.672 -15.029  1.00  0.00      A    H
ATOM    237  HD3 ILE A  16      -8.616  -1.063 -16.678  1.00  0.00      A    H
ATOM    238  C   ILE A  16     -10.514  -6.565 -16.750  1.00  0.00      A    C
ATOM    239  O   ILE A  16     -11.626  -6.560 -17.222  1.00  0.00      A    O
ATOM    240  N   LYS A  17     -10.247  -7.550 -15.886  1.00  0.00      A    N
ATOM    241  HN  LYS A  17      -9.304  -7.519 -15.563  1.00  0.00      A    H
ATOM    242  CA  LYS A  17     -11.027  -8.636 -15.448  1.00  0.00      A    C
ATOM    243  HA  LYS A  17     -11.864  -8.671 -16.129  1.00  0.00      A    H
ATOM    244  CB  LYS A  17     -10.215  -9.961 -15.398  1.00  0.00      A    C
ATOM    245  HB1 LYS A  17      -9.364  -9.874 -14.690  1.00  0.00      A    H
ATOM    246  HB2 LYS A  17     -10.829 -10.741 -14.899  1.00  0.00      A    H
ATOM    247  CG  LYS A  17      -9.751 -10.525 -16.767  1.00  0.00      A    C
ATOM    248  HG1 LYS A  17     -10.541 -10.423 -17.542  1.00  0.00      A    H
ATOM    249  HG2 LYS A  17      -8.954  -9.808 -17.059  1.00  0.00      A    H
ATOM    250  CD  LYS A  17      -9.077 -11.948 -16.737  1.00  0.00      A    C
ATOM    251  HD1 LYS A  17      -8.549 -12.060 -15.765  1.00  0.00      A    H
ATOM    252  HD2 LYS A  17      -9.802 -12.775 -16.580  1.00  0.00      A    H
ATOM    253  CE  LYS A  17      -8.185 -12.268 -17.924  1.00  0.00      A    C
ATOM    254  HE1 LYS A  17      -7.355 -11.538 -17.810  1.00  0.00      A    H
ATOM    255  HE2 LYS A  17      -7.680 -13.254 -17.844  1.00  0.00      A    H
ATOM    256  NZ  LYS A  17      -8.931 -12.086 -19.224  1.00  0.00      A    N
ATOM    257  HZ1 LYS A  17      -8.226 -12.259 -19.969  1.00  0.00      A    H
ATOM    258  HZ2 LYS A  17      -9.611 -12.860 -19.363  1.00  0.00      A    H
ATOM    259  HZ3 LYS A  17      -9.385 -11.156 -19.327  1.00  0.00      A    H
ATOM    260  C   LYS A  17     -11.697  -8.334 -14.152  1.00  0.00      A    C
ATOM    261  O   LYS A  17     -11.310  -7.429 -13.390  1.00  0.00      A    O
ATOM    262  N   ASP A  18     -12.768  -9.086 -13.943  1.00  0.00      A    N
ATOM    263  HN  ASP A  18     -13.076  -9.735 -14.634  1.00  0.00      A    H
ATOM    264  CA  ASP A  18     -13.769  -8.798 -12.989  1.00  0.00      A    C
ATOM    265  HA  ASP A  18     -13.761  -7.749 -12.734  1.00  0.00      A    H
ATOM    266  CB  ASP A  18     -15.164  -9.080 -13.593  1.00  0.00      A    C
ATOM    267  HB1 ASP A  18     -15.245 -10.057 -14.115  1.00  0.00      A    H
ATOM    268  HB2 ASP A  18     -15.929  -9.225 -12.801  1.00  0.00      A    H
ATOM    269  CG  ASP A  18     -15.636  -7.968 -14.526  1.00  0.00      A    C
ATOM    270  OD1 ASP A  18     -16.002  -8.164 -15.670  1.00  0.00      A    O
ATOM    271  OD2 ASP A  18     -15.603  -6.807 -14.003  1.00  0.00      A    O
ATOM    272  C   ASP A  18     -13.547  -9.504 -11.696  1.00  0.00      A    C
ATOM    273  O   ASP A  18     -12.872 -10.534 -11.706  1.00  0.00      A    O
ATOM    274  N   GLN A  19     -14.064  -8.893 -10.585  1.00  0.00      A    N
ATOM    275  HN  GLN A  19     -14.559  -8.036 -10.702  1.00  0.00      A    H
ATOM    276  CA  GLN A  19     -13.966  -9.517  -9.232  1.00  0.00      A    C
ATOM    277  HA  GLN A  19     -13.215 -10.292  -9.193  1.00  0.00      A    H
ATOM    278  CB  GLN A  19     -13.482  -8.444  -8.197  1.00  0.00      A    C
ATOM    279  HB1 GLN A  19     -14.231  -7.632  -8.078  1.00  0.00      A    H
ATOM    280  HB2 GLN A  19     -13.245  -8.979  -7.253  1.00  0.00      A    H
ATOM    281  CG  GLN A  19     -12.204  -7.681  -8.624  1.00  0.00      A    C
ATOM    282  HG1 GLN A  19     -12.294  -7.217  -9.630  1.00  0.00      A    H
ATOM    283  HG2 GLN A  19     -11.984  -6.877  -7.890  1.00  0.00      A    H
ATOM    284  CD  GLN A  19     -10.998  -8.686  -8.664  1.00  0.00      A    C
ATOM    285  OE1 GLN A  19     -10.953  -9.650  -7.960  1.00  0.00      A    O
ATOM    286  NE2 GLN A  19      -9.974  -8.279  -9.314  1.00  0.00      A    N
ATOM    287 HE21 GLN A  19      -9.152  -8.849  -9.349  1.00  0.00      A    H
ATOM    288 HE22 GLN A  19     -10.043  -7.461  -9.885  1.00  0.00      A    H
ATOM    289  C   GLN A  19     -15.402  -9.949  -8.942  1.00  0.00      A    C
ATOM    290  O   GLN A  19     -15.701 -11.121  -9.002  1.00  0.00      A    O
ATOM    291  N   GLY A  20     -16.341  -8.972  -8.555  1.00  0.00      A    N
ATOM    292  HN  GLY A  20     -16.146  -7.995  -8.607  1.00  0.00      A    H
ATOM    293  CA  GLY A  20     -17.682  -9.306  -8.204  1.00  0.00      A    C
ATOM    294  HA1 GLY A  20     -18.349  -8.465  -8.318  1.00  0.00      A    H
ATOM    295  HA2 GLY A  20     -17.996 -10.100  -8.865  1.00  0.00      A    H
ATOM    296  C   GLY A  20     -17.778  -9.759  -6.743  1.00  0.00      A    C
ATOM    297  O   GLY A  20     -17.633  -8.921  -5.846  1.00  0.00      A    O
ATOM    298  N   GLN A  21     -18.007 -11.065  -6.543  1.00  0.00      A    N
ATOM    299  HN  GLN A  21     -18.123 -11.671  -7.327  1.00  0.00      A    H
ATOM    300  CA  GLN A  21     -18.119 -11.627  -5.222  1.00  0.00      A    C
ATOM    301  HA  GLN A  21     -18.509 -11.017  -4.421  1.00  0.00      A    H
ATOM    302  CB  GLN A  21     -19.213 -12.756  -5.314  1.00  0.00      A    C
ATOM    303  HB1 GLN A  21     -18.909 -13.377  -6.184  1.00  0.00      A    H
ATOM    304  HB2 GLN A  21     -19.206 -13.467  -4.460  1.00  0.00      A    H
ATOM    305  CG  GLN A  21     -20.648 -12.259  -5.525  1.00  0.00      A    C
ATOM    306  HG1 GLN A  21     -20.992 -11.768  -4.589  1.00  0.00      A    H
ATOM    307  HG2 GLN A  21     -20.667 -11.538  -6.370  1.00  0.00      A    H
ATOM    308  CD  GLN A  21     -21.584 -13.410  -5.775  1.00  0.00      A    C
ATOM    309  OE1 GLN A  21     -21.568 -14.474  -5.124  1.00  0.00      A    O
ATOM    310  NE2 GLN A  21     -22.339 -13.301  -6.881  1.00  0.00      A    N
ATOM    311 HE21 GLN A  21     -23.049 -13.994  -7.001  1.00  0.00      A    H
ATOM    312 HE22 GLN A  21     -22.372 -12.506  -7.486  1.00  0.00      A    H
ATOM    313  C   GLN A  21     -16.710 -12.175  -4.789  1.00  0.00      A    C
ATOM    314  O   GLN A  21     -16.246 -11.994  -3.650  1.00  0.00      A    O
ATOM    315  N   CYS A  22     -15.954 -12.798  -5.742  1.00  0.00      A    N
ATOM    316  HN  CYS A  22     -16.313 -13.083  -6.627  1.00  0.00      A    H
ATOM    317  CA  CYS A  22     -14.638 -13.381  -5.465  1.00  0.00      A    C
ATOM    318  HA  CYS A  22     -14.574 -13.780  -4.463  1.00  0.00      A    H
ATOM    319  CB  CYS A  22     -14.488 -14.721  -6.331  1.00  0.00      A    C
ATOM    320  HB1 CYS A  22     -14.613 -14.560  -7.423  1.00  0.00      A    H
ATOM    321  HB2 CYS A  22     -13.441 -15.090  -6.283  1.00  0.00      A    H
ATOM    322  SG  CYS A  22     -15.458 -16.099  -5.726  1.00  0.00      A    S
ATOM    323  C   CYS A  22     -13.391 -12.492  -5.505  1.00  0.00      A    C
ATOM    324  O   CYS A  22     -13.350 -11.370  -5.989  1.00  0.00      A    O
ATOM    325  N   GLY A  23     -12.285 -12.995  -4.961  1.00  0.00      A    N
ATOM    326  HN  GLY A  23     -12.350 -13.816  -4.398  1.00  0.00      A    H
ATOM    327  CA  GLY A  23     -10.956 -12.371  -5.056  1.00  0.00      A    C
ATOM    328  HA1 GLY A  23     -11.026 -11.304  -5.208  1.00  0.00      A    H
ATOM    329  HA2 GLY A  23     -10.419 -12.706  -4.181  1.00  0.00      A    H
ATOM    330  C   GLY A  23     -10.179 -12.924  -6.206  1.00  0.00      A    C
ATOM    331  O   GLY A  23      -9.457 -13.882  -6.071  1.00  0.00      A    O
ATOM    332  N   CYS A  24     -10.343 -12.359  -7.424  1.00  0.00      A    N
ATOM    333  HN  CYS A  24     -10.880 -11.536  -7.597  1.00  0.00      A    H
ATOM    334  CA  CYS A  24      -9.885 -12.876  -8.631  1.00  0.00      A    C
ATOM    335  HA  CYS A  24      -9.996 -13.947  -8.710  1.00  0.00      A    H
ATOM    336  CB  CYS A  24     -10.712 -12.309  -9.862  1.00  0.00      A    C
ATOM    337  HB1 CYS A  24     -11.766 -12.567  -9.628  1.00  0.00      A    H
ATOM    338  HB2 CYS A  24     -10.772 -11.204  -9.963  1.00  0.00      A    H
ATOM    339  SG  CYS A  24     -10.356 -13.195 -11.423  1.00  0.00      A    S
ATOM    340  HG1 CYS A  24     -11.620 -12.920 -11.711  1.00  0.00      A    H
ATOM    341  C   CYS A  24      -8.360 -12.574  -8.828  1.00  0.00      A    C
ATOM    342  O   CYS A  24      -7.719 -13.231  -9.714  1.00  0.00      A    O
ATOM    343  N   CYS A  25      -7.677 -11.663  -8.078  1.00  0.00      A    N
ATOM    344  HN  CYS A  25      -8.076 -11.277  -7.250  1.00  0.00      A    H
ATOM    345  CA  CYS A  25      -6.314 -11.195  -8.295  1.00  0.00      A    C
ATOM    346  HA  CYS A  25      -6.233 -10.524  -9.136  1.00  0.00      A    H
ATOM    347  CB  CYS A  25      -5.859 -10.451  -6.980  1.00  0.00      A    C
ATOM    348  HB1 CYS A  25      -5.990 -11.200  -6.170  1.00  0.00      A    H
ATOM    349  HB2 CYS A  25      -4.798 -10.197  -7.189  1.00  0.00      A    H
ATOM    350  SG  CYS A  25      -6.806  -9.033  -6.535  1.00  0.00      A    S
ATOM    351  C   CYS A  25      -5.267 -12.224  -8.491  1.00  0.00      A    C
ATOM    352  O   CYS A  25      -4.406 -11.959  -9.349  1.00  0.00      A    O
ATOM    353  N   TRP A  26      -5.141 -13.330  -7.760  1.00  0.00      A    N
ATOM    354  HN  TRP A  26      -5.665 -13.461  -6.921  1.00  0.00      A    H
ATOM    355  CA  TRP A  26      -4.192 -14.379  -8.103  1.00  0.00      A    C
ATOM    356  HA  TRP A  26      -3.201 -13.950  -8.116  1.00  0.00      A    H
ATOM    357  CB  TRP A  26      -4.191 -15.511  -7.053  1.00  0.00      A    C
ATOM    358  HB1 TRP A  26      -3.270 -16.119  -7.175  1.00  0.00      A    H
ATOM    359  HB2 TRP A  26      -3.914 -15.015  -6.099  1.00  0.00      A    H
ATOM    360  CG  TRP A  26      -5.474 -16.354  -6.954  1.00  0.00      A    C
ATOM    361  CD1 TRP A  26      -6.684 -16.001  -6.501  1.00  0.00      A    C
ATOM    362  HD1 TRP A  26      -6.899 -15.026  -6.090  1.00  0.00      A    H
ATOM    363  NE1 TRP A  26      -7.580 -17.054  -6.581  1.00  0.00      A    N
ATOM    364  HE1 TRP A  26      -8.501 -17.080  -6.259  1.00  0.00      A    H
ATOM    365  CE2 TRP A  26      -6.936 -18.153  -7.090  1.00  0.00      A    C
ATOM    366  CD2 TRP A  26      -5.598 -17.741  -7.410  1.00  0.00      A    C
ATOM    367  CE3 TRP A  26      -4.768 -18.612  -8.021  1.00  0.00      A    C
ATOM    368  HE3 TRP A  26      -3.760 -18.336  -8.294  1.00  0.00      A    H
ATOM    369  CZ3 TRP A  26      -5.141 -19.965  -8.280  1.00  0.00      A    C
ATOM    370  HZ3 TRP A  26      -4.369 -20.615  -8.666  1.00  0.00      A    H
ATOM    371  CZ2 TRP A  26      -7.341 -19.480  -7.387  1.00  0.00      A    C
ATOM    372  HZ2 TRP A  26      -8.366 -19.726  -7.152  1.00  0.00      A    H
ATOM    373  CH2 TRP A  26      -6.445 -20.411  -7.944  1.00  0.00      A    C
ATOM    374  HH2 TRP A  26      -6.716 -21.420  -8.217  1.00  0.00      A    H
ATOM    375  C   TRP A  26      -4.360 -14.991  -9.523  1.00  0.00      A    C
ATOM    376  O   TRP A  26      -3.330 -15.267 -10.233  1.00  0.00      A    O
ATOM    377  N   ALA A  27      -5.622 -15.144  -9.902  1.00  0.00      A    N
ATOM    378  HN  ALA A  27      -6.292 -14.940  -9.192  1.00  0.00      A    H
ATOM    379  CA  ALA A  27      -5.969 -15.699 -11.208  1.00  0.00      A    C
ATOM    380  HA  ALA A  27      -5.444 -16.640 -11.281  1.00  0.00      A    H
ATOM    381  CB  ALA A  27      -7.419 -16.231 -11.286  1.00  0.00      A    C
ATOM    382  HB1 ALA A  27      -7.510 -16.661 -12.306  1.00  0.00      A    H
ATOM    383  HB2 ALA A  27      -7.460 -16.861 -10.372  1.00  0.00      A    H
ATOM    384  HB3 ALA A  27      -8.155 -15.400 -11.238  1.00  0.00      A    H
ATOM    385  C   ALA A  27      -5.553 -14.766 -12.281  1.00  0.00      A    C
ATOM    386  O   ALA A  27      -4.819 -15.144 -13.207  1.00  0.00      A    O
ATOM    387  N   PHE A  28      -5.885 -13.469 -12.165  1.00  0.00      A    N
ATOM    388  HN  PHE A  28      -6.521 -13.058 -11.516  1.00  0.00      A    H
ATOM    389  CA  PHE A  28      -5.342 -12.422 -13.030  1.00  0.00      A    C
ATOM    390  HA  PHE A  28      -5.752 -12.577 -14.017  1.00  0.00      A    H
ATOM    391  CB  PHE A  28      -5.882 -11.078 -12.446  1.00  0.00      A    C
ATOM    392  HB1 PHE A  28      -6.978 -11.150 -12.276  1.00  0.00      A    H
ATOM    393  HB2 PHE A  28      -5.516 -10.853 -11.421  1.00  0.00      A    H
ATOM    394  CG  PHE A  28      -5.666  -9.912 -13.378  1.00  0.00      A    C
ATOM    395  CD1 PHE A  28      -6.438  -9.684 -14.536  1.00  0.00      A    C
ATOM    396  HD1 PHE A  28      -7.261 -10.364 -14.700  1.00  0.00      A    H
ATOM    397  CE1 PHE A  28      -6.098  -8.636 -15.363  1.00  0.00      A    C
ATOM    398  HE1 PHE A  28      -6.711  -8.622 -16.253  1.00  0.00      A    H
ATOM    399  CZ  PHE A  28      -4.895  -7.975 -15.173  1.00  0.00      A    C
ATOM    400  HZ  PHE A  28      -4.485  -7.300 -15.909  1.00  0.00      A    H
ATOM    401  CD2 PHE A  28      -4.507  -9.202 -13.167  1.00  0.00      A    C
ATOM    402  HD2 PHE A  28      -3.825  -9.604 -12.432  1.00  0.00      A    H
ATOM    403  CE2 PHE A  28      -4.101  -8.163 -14.052  1.00  0.00      A    C
ATOM    404  HE2 PHE A  28      -3.143  -7.680 -13.928  1.00  0.00      A    H
ATOM    405  C   PHE A  28      -3.785 -12.347 -13.240  1.00  0.00      A    C
ATOM    406  O   PHE A  28      -3.273 -12.360 -14.383  1.00  0.00      A    O
ATOM    407  N   SER A  29      -3.007 -12.351 -12.165  1.00  0.00      A    N
ATOM    408  HN  SER A  29      -3.434 -12.280 -11.266  1.00  0.00      A    H
ATOM    409  CA  SER A  29      -1.571 -12.330 -12.211  1.00  0.00      A    C
ATOM    410  HA  SER A  29      -1.232 -11.530 -12.852  1.00  0.00      A    H
ATOM    411  CB  SER A  29      -0.956 -12.115 -10.788  1.00  0.00      A    C
ATOM    412  HB1 SER A  29       0.094 -11.763 -10.877  1.00  0.00      A    H
ATOM    413  HB2 SER A  29      -1.525 -11.252 -10.381  1.00  0.00      A    H
ATOM    414  OG  SER A  29      -1.203 -13.210  -9.884  1.00  0.00      A    O
ATOM    415  HG1 SER A  29      -2.130 -13.457  -9.913  1.00  0.00      A    H
ATOM    416  C   SER A  29      -0.869 -13.567 -12.892  1.00  0.00      A    C
ATOM    417  O   SER A  29       0.109 -13.376 -13.506  1.00  0.00      A    O
ATOM    418  N   ALA A  30      -1.463 -14.749 -12.898  1.00  0.00      A    N
ATOM    419  HN  ALA A  30      -2.301 -14.869 -12.371  1.00  0.00      A    H
ATOM    420  CA  ALA A  30      -1.050 -15.815 -13.804  1.00  0.00      A    C
ATOM    421  HA  ALA A  30      -0.011 -15.798 -14.097  1.00  0.00      A    H
ATOM    422  CB  ALA A  30      -1.282 -17.135 -13.060  1.00  0.00      A    C
ATOM    423  HB1 ALA A  30      -0.569 -17.882 -13.469  1.00  0.00      A    H
ATOM    424  HB2 ALA A  30      -1.111 -17.035 -11.967  1.00  0.00      A    H
ATOM    425  HB3 ALA A  30      -2.346 -17.448 -13.138  1.00  0.00      A    H
ATOM    426  C   ALA A  30      -1.715 -15.801 -15.194  1.00  0.00      A    C
ATOM    427  O   ALA A  30      -1.162 -16.055 -16.255  1.00  0.00      A    O
ATOM    428  N   ILE A  31      -3.009 -15.403 -15.244  1.00  0.00      A    N
ATOM    429  HN  ILE A  31      -3.544 -15.273 -14.413  1.00  0.00      A    H
ATOM    430  CA  ILE A  31      -3.666 -15.302 -16.532  1.00  0.00      A    C
ATOM    431  HA  ILE A  31      -3.519 -16.223 -17.076  1.00  0.00      A    H
ATOM    432  CB  ILE A  31      -5.204 -15.386 -16.499  1.00  0.00      A    C
ATOM    433  HB  ILE A  31      -5.565 -14.638 -15.761  1.00  0.00      A    H
ATOM    434  CG2 ILE A  31      -5.793 -15.191 -17.895  1.00  0.00      A    C
ATOM    435 HG21 ILE A  31      -6.894 -15.269 -18.019  1.00  0.00      A    H
ATOM    436 HG22 ILE A  31      -5.629 -14.126 -18.168  1.00  0.00      A    H
ATOM    437 HG23 ILE A  31      -5.202 -15.841 -18.575  1.00  0.00      A    H
ATOM    438  CG1 ILE A  31      -5.740 -16.715 -15.941  1.00  0.00      A    C
ATOM    439 HG11 ILE A  31      -5.300 -16.954 -14.949  1.00  0.00      A    H
ATOM    440 HG12 ILE A  31      -6.824 -16.512 -15.801  1.00  0.00      A    H
ATOM    441  CD  ILE A  31      -5.544 -17.993 -16.856  1.00  0.00      A    C
ATOM    442  HD1 ILE A  31      -4.436 -18.024 -16.936  1.00  0.00      A    H
ATOM    443  HD2 ILE A  31      -5.939 -18.960 -16.478  1.00  0.00      A    H
ATOM    444  HD3 ILE A  31      -6.017 -17.690 -17.814  1.00  0.00      A    H
ATOM    445  C   ILE A  31      -3.079 -14.208 -17.462  1.00  0.00      A    C
ATOM    446  O   ILE A  31      -2.765 -14.490 -18.649  1.00  0.00      A    O
ATOM    447  N   ALA A  32      -3.002 -12.915 -17.080  1.00  0.00      A    N
ATOM    448  HN  ALA A  32      -3.328 -12.613 -16.187  1.00  0.00      A    H
ATOM    449  CA  ALA A  32      -2.521 -11.829 -17.933  1.00  0.00      A    C
ATOM    450  HA  ALA A  32      -3.287 -11.598 -18.659  1.00  0.00      A    H
ATOM    451  CB  ALA A  32      -2.447 -10.623 -17.055  1.00  0.00      A    C
ATOM    452  HB1 ALA A  32      -1.934  -9.788 -17.579  1.00  0.00      A    H
ATOM    453  HB2 ALA A  32      -3.494 -10.302 -16.870  1.00  0.00      A    H
ATOM    454  HB3 ALA A  32      -2.063 -10.721 -16.017  1.00  0.00      A    H
ATOM    455  C   ALA A  32      -1.198 -12.116 -18.658  1.00  0.00      A    C
ATOM    456  O   ALA A  32      -1.148 -11.874 -19.904  1.00  0.00      A    O
ATOM    457  N   PRO A  33      -0.088 -12.633 -18.046  1.00  0.00      A    N
ATOM    458  CD  PRO A  33       0.183 -12.684 -16.631  1.00  0.00      A    C
ATOM    459  HD1 PRO A  33      -0.554 -13.323 -16.099  1.00  0.00      A    H
ATOM    460  HD2 PRO A  33       0.102 -11.667 -16.191  1.00  0.00      A    H
ATOM    461  CA  PRO A  33       1.115 -12.817 -18.877  1.00  0.00      A    C
ATOM    462  HA  PRO A  33       1.262 -12.070 -19.643  1.00  0.00      A    H
ATOM    463  CB  PRO A  33       2.248 -12.820 -17.879  1.00  0.00      A    C
ATOM    464  HB1 PRO A  33       2.969 -13.642 -18.076  1.00  0.00      A    H
ATOM    465  HB2 PRO A  33       2.837 -11.880 -17.813  1.00  0.00      A    H
ATOM    466  CG  PRO A  33       1.663 -13.034 -16.528  1.00  0.00      A    C
ATOM    467  HG1 PRO A  33       1.861 -14.095 -16.268  1.00  0.00      A    H
ATOM    468  HG2 PRO A  33       2.152 -12.326 -15.826  1.00  0.00      A    H
ATOM    469  C   PRO A  33       1.012 -14.090 -19.649  1.00  0.00      A    C
ATOM    470  O   PRO A  33       1.781 -14.195 -20.592  1.00  0.00      A    O
ATOM    471  N   THR A  34       0.052 -15.001 -19.351  1.00  0.00      A    N
ATOM    472  HN  THR A  34      -0.498 -14.818 -18.540  1.00  0.00      A    H
ATOM    473  CA  THR A  34      -0.423 -16.060 -20.216  1.00  0.00      A    C
ATOM    474  HA  THR A  34       0.453 -16.499 -20.670  1.00  0.00      A    H
ATOM    475  CB  THR A  34      -1.227 -17.244 -19.597  1.00  0.00      A    C
ATOM    476  HB  THR A  34      -2.245 -17.020 -19.213  1.00  0.00      A    H
ATOM    477  OG1 THR A  34      -0.436 -17.711 -18.515  1.00  0.00      A    O
ATOM    478  HG1 THR A  34      -0.526 -16.986 -17.893  1.00  0.00      A    H
ATOM    479  CG2 THR A  34      -1.215 -18.372 -20.615  1.00  0.00      A    C
ATOM    480 HG21 THR A  34      -0.151 -18.587 -20.851  1.00  0.00      A    H
ATOM    481 HG22 THR A  34      -1.861 -19.192 -20.234  1.00  0.00      A    H
ATOM    482 HG23 THR A  34      -1.737 -18.069 -21.548  1.00  0.00      A    H
ATOM    483  C   THR A  34      -1.024 -15.513 -21.553  1.00  0.00      A    C
ATOM    484  O   THR A  34      -0.492 -15.766 -22.614  1.00  0.00      A    O
ATOM    485  N   GLU A  35      -2.051 -14.645 -21.452  1.00  0.00      A    N
ATOM    486  HN  GLU A  35      -2.306 -14.306 -20.549  1.00  0.00      A    H
ATOM    487  CA  GLU A  35      -2.744 -13.907 -22.498  1.00  0.00      A    C
ATOM    488  HA  GLU A  35      -3.233 -14.582 -23.186  1.00  0.00      A    H
ATOM    489  CB  GLU A  35      -3.900 -13.012 -21.995  1.00  0.00      A    C
ATOM    490  HB1 GLU A  35      -3.568 -12.239 -21.269  1.00  0.00      A    H
ATOM    491  HB2 GLU A  35      -4.468 -12.593 -22.853  1.00  0.00      A    H
ATOM    492  CG  GLU A  35      -4.969 -13.810 -21.233  1.00  0.00      A    C
ATOM    493  HG1 GLU A  35      -5.440 -14.577 -21.885  1.00  0.00      A    H
ATOM    494  HG2 GLU A  35      -4.482 -14.384 -20.417  1.00  0.00      A    H
ATOM    495  CD  GLU A  35      -6.069 -12.905 -20.709  1.00  0.00      A    C
ATOM    496  OE1 GLU A  35      -5.840 -11.889 -20.048  1.00  0.00      A    O
ATOM    497  OE2 GLU A  35      -7.308 -13.276 -20.934  1.00  0.00      A    O
ATOM    498  C   GLU A  35      -1.796 -13.027 -23.269  1.00  0.00      A    C
ATOM    499  O   GLU A  35      -1.824 -12.988 -24.496  1.00  0.00      A    O
ATOM    500  N   GLY A  36      -0.756 -12.516 -22.603  1.00  0.00      A    N
ATOM    501  HN  GLY A  36      -0.764 -12.474 -21.607  1.00  0.00      A    H
ATOM    502  CA  GLY A  36       0.316 -11.875 -23.254  1.00  0.00      A    C
ATOM    503  HA1 GLY A  36      -0.104 -11.092 -23.868  1.00  0.00      A    H
ATOM    504  HA2 GLY A  36       0.902 -11.362 -22.506  1.00  0.00      A    H
ATOM    505  C   GLY A  36       1.258 -12.656 -24.136  1.00  0.00      A    C
ATOM    506  O   GLY A  36       1.494 -12.280 -25.274  1.00  0.00      A    O
ATOM    507  N   ILE A  37       1.927 -13.735 -23.569  1.00  0.00      A    N
ATOM    508  HN  ILE A  37       1.835 -14.043 -22.626  1.00  0.00      A    H
ATOM    509  CA  ILE A  37       2.938 -14.500 -24.295  1.00  0.00      A    C
ATOM    510  HA  ILE A  37       3.582 -13.778 -24.774  1.00  0.00      A    H
ATOM    511  CB  ILE A  37       3.860 -15.422 -23.413  1.00  0.00      A    C
ATOM    512  HB  ILE A  37       4.407 -14.875 -22.615  1.00  0.00      A    H
ATOM    513  CG2 ILE A  37       3.129 -16.561 -22.736  1.00  0.00      A    C
ATOM    514 HG21 ILE A  37       3.920 -17.223 -22.324  1.00  0.00      A    H
ATOM    515 HG22 ILE A  37       2.495 -16.220 -21.889  1.00  0.00      A    H
ATOM    516 HG23 ILE A  37       2.508 -17.171 -23.427  1.00  0.00      A    H
ATOM    517  CG1 ILE A  37       5.123 -15.986 -24.190  1.00  0.00      A    C
ATOM    518 HG11 ILE A  37       5.615 -16.580 -23.389  1.00  0.00      A    H
ATOM    519 HG12 ILE A  37       4.905 -16.576 -25.106  1.00  0.00      A    H
ATOM    520  CD  ILE A  37       6.088 -14.842 -24.577  1.00  0.00      A    C
ATOM    521  HD1 ILE A  37       6.361 -14.258 -23.672  1.00  0.00      A    H
ATOM    522  HD2 ILE A  37       7.042 -15.263 -24.959  1.00  0.00      A    H
ATOM    523  HD3 ILE A  37       5.609 -14.182 -25.332  1.00  0.00      A    H
ATOM    524  C   ILE A  37       2.237 -15.269 -25.405  1.00  0.00      A    C
ATOM    525  O   ILE A  37       2.798 -15.487 -26.531  1.00  0.00      A    O
ATOM    526  N   ILE A  38       0.979 -15.673 -25.259  1.00  0.00      A    N
ATOM    527  HN  ILE A  38       0.491 -15.375 -24.441  1.00  0.00      A    H
ATOM    528  CA  ILE A  38       0.196 -16.257 -26.347  1.00  0.00      A    C
ATOM    529  HA  ILE A  38       0.828 -17.112 -26.534  1.00  0.00      A    H
ATOM    530  CB  ILE A  38      -1.139 -16.678 -25.767  1.00  0.00      A    C
ATOM    531  HB  ILE A  38      -1.520 -15.833 -25.154  1.00  0.00      A    H
ATOM    532  CG2 ILE A  38      -2.191 -16.927 -26.889  1.00  0.00      A    C
ATOM    533 HG21 ILE A  38      -3.106 -17.214 -26.329  1.00  0.00      A    H
ATOM    534 HG22 ILE A  38      -2.481 -16.101 -27.574  1.00  0.00      A    H
ATOM    535 HG23 ILE A  38      -2.005 -17.857 -27.467  1.00  0.00      A    H
ATOM    536  CG1 ILE A  38      -1.069 -17.887 -24.860  1.00  0.00      A    C
ATOM    537 HG11 ILE A  38      -0.233 -17.871 -24.129  1.00  0.00      A    H
ATOM    538 HG12 ILE A  38      -2.001 -17.924 -24.255  1.00  0.00      A    H
ATOM    539  CD  ILE A  38      -0.912 -19.246 -25.564  1.00  0.00      A    C
ATOM    540  HD1 ILE A  38      -0.124 -19.217 -26.346  1.00  0.00      A    H
ATOM    541  HD2 ILE A  38      -0.624 -20.002 -24.803  1.00  0.00      A    H
ATOM    542  HD3 ILE A  38      -1.866 -19.550 -26.044  1.00  0.00      A    H
ATOM    543  C   ILE A  38       0.001 -15.416 -27.617  1.00  0.00      A    C
ATOM    544  O   ILE A  38       0.205 -15.935 -28.667  1.00  0.00      A    O
ATOM    545  N   GLN A  39      -0.271 -14.142 -27.439  1.00  0.00      A    N
ATOM    546  HN  GLN A  39      -0.501 -13.859 -26.511  1.00  0.00      A    H
ATOM    547  CA  GLN A  39      -0.238 -13.110 -28.460  1.00  0.00      A    C
ATOM    548  HA  GLN A  39      -0.884 -13.416 -29.270  1.00  0.00      A    H
ATOM    549  CB  GLN A  39      -0.564 -11.639 -27.890  1.00  0.00      A    C
ATOM    550  HB1 GLN A  39      -1.359 -11.776 -27.125  1.00  0.00      A    H
ATOM    551  HB2 GLN A  39       0.292 -11.160 -27.369  1.00  0.00      A    H
ATOM    552  CG  GLN A  39      -1.159 -10.707 -28.982  1.00  0.00      A    C
ATOM    553  HG1 GLN A  39      -1.940 -11.288 -29.517  1.00  0.00      A    H
ATOM    554  HG2 GLN A  39      -1.725  -9.804 -28.669  1.00  0.00      A    H
ATOM    555  CD  GLN A  39      -0.107 -10.182 -29.977  1.00  0.00      A    C
ATOM    556  OE1 GLN A  39       0.841  -9.549 -29.531  1.00  0.00      A    O
ATOM    557  NE2 GLN A  39      -0.374 -10.249 -31.271  1.00  0.00      A    N
ATOM    558 HE21 GLN A  39       0.128  -9.631 -31.876  1.00  0.00      A    H
ATOM    559 HE22 GLN A  39      -0.953 -10.990 -31.612  1.00  0.00      A    H
ATOM    560  C   GLN A  39       1.088 -12.956 -29.151  1.00  0.00      A    C
ATOM    561  O   GLN A  39       1.203 -13.049 -30.366  1.00  0.00      A    O
ATOM    562  N   ILE A  40       2.111 -12.915 -28.321  1.00  0.00      A    N
ATOM    563  HN  ILE A  40       2.035 -13.066 -27.339  1.00  0.00      A    H
ATOM    564  CA  ILE A  40       3.506 -12.771 -28.755  1.00  0.00      A    C
ATOM    565  HA  ILE A  40       3.635 -11.902 -29.383  1.00  0.00      A    H
ATOM    566  CB  ILE A  40       4.399 -12.594 -27.520  1.00  0.00      A    C
ATOM    567  HB  ILE A  40       4.091 -13.335 -26.752  1.00  0.00      A    H
ATOM    568  CG2 ILE A  40       5.869 -12.732 -27.904  1.00  0.00      A    C
ATOM    569 HG21 ILE A  40       6.264 -11.968 -28.607  1.00  0.00      A    H
ATOM    570 HG22 ILE A  40       6.448 -12.549 -26.974  1.00  0.00      A    H
ATOM    571 HG23 ILE A  40       6.053 -13.806 -28.120  1.00  0.00      A    H
ATOM    572  CG1 ILE A  40       4.165 -11.152 -26.997  1.00  0.00      A    C
ATOM    573 HG11 ILE A  40       4.751 -10.470 -27.650  1.00  0.00      A    H
ATOM    574 HG12 ILE A  40       3.079 -10.923 -27.038  1.00  0.00      A    H
ATOM    575  CD  ILE A  40       4.845 -10.882 -25.650  1.00  0.00      A    C
ATOM    576  HD1 ILE A  40       4.747  -9.814 -25.359  1.00  0.00      A    H
ATOM    577  HD2 ILE A  40       4.465 -11.491 -24.802  1.00  0.00      A    H
ATOM    578  HD3 ILE A  40       5.947 -10.982 -25.749  1.00  0.00      A    H
ATOM    579  C   ILE A  40       3.935 -13.991 -29.618  1.00  0.00      A    C
ATOM    580  O   ILE A  40       4.424 -13.802 -30.722  1.00  0.00      A    O
ATOM    581  N   LYS A  41       3.670 -15.268 -29.190  1.00  0.00      A    N
ATOM    582  HN  LYS A  41       3.338 -15.574 -28.301  1.00  0.00      A    H
ATOM    583  CA  LYS A  41       4.050 -16.387 -30.028  1.00  0.00      A    C
ATOM    584  HA  LYS A  41       4.957 -16.250 -30.597  1.00  0.00      A    H
ATOM    585  CB  LYS A  41       4.051 -17.710 -29.234  1.00  0.00      A    C
ATOM    586  HB1 LYS A  41       3.146 -17.873 -28.610  1.00  0.00      A    H
ATOM    587  HB2 LYS A  41       4.283 -18.646 -29.787  1.00  0.00      A    H
ATOM    588  CG  LYS A  41       5.327 -17.713 -28.371  1.00  0.00      A    C
ATOM    589  HG1 LYS A  41       5.223 -16.799 -27.748  1.00  0.00      A    H
ATOM    590  HG2 LYS A  41       5.331 -18.589 -27.687  1.00  0.00      A    H
ATOM    591  CD  LYS A  41       6.596 -17.659 -29.210  1.00  0.00      A    C
ATOM    592  HD1 LYS A  41       6.495 -18.354 -30.070  1.00  0.00      A    H
ATOM    593  HD2 LYS A  41       6.775 -16.615 -29.546  1.00  0.00      A    H
ATOM    594  CE  LYS A  41       7.790 -18.162 -28.423  1.00  0.00      A    C
ATOM    595  HE1 LYS A  41       8.718 -18.017 -29.015  1.00  0.00      A    H
ATOM    596  HE2 LYS A  41       8.002 -17.709 -27.431  1.00  0.00      A    H
ATOM    597  NZ  LYS A  41       7.723 -19.653 -28.079  1.00  0.00      A    N
ATOM    598  HZ1 LYS A  41       7.513 -20.244 -28.909  1.00  0.00      A    H
ATOM    599  HZ2 LYS A  41       8.686 -19.971 -27.846  1.00  0.00      A    H
ATOM    600  HZ3 LYS A  41       7.016 -19.870 -27.349  1.00  0.00      A    H
ATOM    601  C   LYS A  41       3.092 -16.625 -31.153  1.00  0.00      A    C
ATOM    602  O   LYS A  41       3.514 -16.865 -32.294  1.00  0.00      A    O
ATOM    603  N   THR A  42       1.691 -16.584 -31.004  1.00  0.00      A    N
ATOM    604  HN  THR A  42       1.203 -16.433 -30.149  1.00  0.00      A    H
ATOM    605  CA  THR A  42       0.822 -17.111 -32.033  1.00  0.00      A    C
ATOM    606  HA  THR A  42       1.306 -17.824 -32.684  1.00  0.00      A    H
ATOM    607  CB  THR A  42      -0.475 -17.738 -31.530  1.00  0.00      A    C
ATOM    608  HB  THR A  42      -1.123 -18.172 -32.321  1.00  0.00      A    H
ATOM    609  OG1 THR A  42      -1.369 -16.755 -30.932  1.00  0.00      A    O
ATOM    610  HG1 THR A  42      -0.982 -16.611 -30.065  1.00  0.00      A    H
ATOM    611  CG2 THR A  42      -0.132 -18.852 -30.497  1.00  0.00      A    C
ATOM    612 HG21 THR A  42       0.263 -18.520 -29.513  1.00  0.00      A    H
ATOM    613 HG22 THR A  42      -1.095 -19.356 -30.265  1.00  0.00      A    H
ATOM    614 HG23 THR A  42       0.524 -19.608 -30.980  1.00  0.00      A    H
ATOM    615  C   THR A  42       0.285 -16.104 -33.001  1.00  0.00      A    C
ATOM    616  O   THR A  42      -0.442 -16.460 -33.918  1.00  0.00      A    O
ATOM    617  N   ARG A  43       0.591 -14.747 -32.714  1.00  0.00      A    N
ATOM    618  HN  ARG A  43       1.112 -14.544 -31.888  1.00  0.00      A    H
ATOM    619  CA  ARG A  43       0.015 -13.598 -33.415  1.00  0.00      A    C
ATOM    620  HA  ARG A  43       0.557 -12.727 -33.077  1.00  0.00      A    H
ATOM    621  CB  ARG A  43       0.139 -13.491 -34.953  1.00  0.00      A    C
ATOM    622  HB1 ARG A  43      -0.528 -14.252 -35.412  1.00  0.00      A    H
ATOM    623  HB2 ARG A  43      -0.261 -12.497 -35.249  1.00  0.00      A    H
ATOM    624  CG  ARG A  43       1.531 -13.633 -35.494  1.00  0.00      A    C
ATOM    625  HG1 ARG A  43       2.158 -12.781 -35.155  1.00  0.00      A    H
ATOM    626  HG2 ARG A  43       2.030 -14.527 -35.060  1.00  0.00      A    H
ATOM    627  CD  ARG A  43       1.485 -13.636 -36.996  1.00  0.00      A    C
ATOM    628  HD1 ARG A  43       0.685 -14.379 -37.203  1.00  0.00      A    H
ATOM    629  HD2 ARG A  43       1.116 -12.637 -37.314  1.00  0.00      A    H
ATOM    630  NE  ARG A  43       2.802 -14.155 -37.561  1.00  0.00      A    N
ATOM    631  HE  ARG A  43       3.586 -14.224 -36.944  1.00  0.00      A    H
ATOM    632  CZ  ARG A  43       3.216 -13.887 -38.847  1.00  0.00      A    C
ATOM    633  NH1 ARG A  43       2.340 -13.415 -39.713  1.00  0.00      A    N
ATOM    634 HH11 ARG A  43       1.348 -13.498 -39.625  1.00  0.00      A    H
ATOM    635 HH12 ARG A  43       2.571 -13.140 -40.646  1.00  0.00      A    H
ATOM    636  NH2 ARG A  43       4.492 -13.977 -39.147  1.00  0.00      A    N
ATOM    637 HH21 ARG A  43       5.147 -14.379 -38.507  1.00  0.00      A    H
ATOM    638 HH22 ARG A  43       4.698 -14.273 -40.079  1.00  0.00      A    H
ATOM    639  C   ARG A  43      -1.444 -13.378 -32.987  1.00  0.00      A    C
ATOM    640  O   ARG A  43      -1.796 -12.255 -32.862  1.00  0.00      A    O
ATOM    641  N   ASN A  44      -2.298 -14.357 -32.647  1.00  0.00      A    N
ATOM    642  HN  ASN A  44      -1.968 -15.296 -32.593  1.00  0.00      A    H
ATOM    643  CA  ASN A  44      -3.688 -14.202 -32.338  1.00  0.00      A    C
ATOM    644  HA  ASN A  44      -4.123 -13.349 -32.837  1.00  0.00      A    H
ATOM    645  CB  ASN A  44      -4.436 -15.526 -32.810  1.00  0.00      A    C
ATOM    646  HB1 ASN A  44      -4.563 -15.617 -33.910  1.00  0.00      A    H
ATOM    647  HB2 ASN A  44      -3.975 -16.393 -32.290  1.00  0.00      A    H
ATOM    648  CG  ASN A  44      -5.912 -15.453 -32.387  1.00  0.00      A    C
ATOM    649  OD1 ASN A  44      -6.634 -14.464 -32.702  1.00  0.00      A    O
ATOM    650  ND2 ASN A  44      -6.407 -16.539 -31.780  1.00  0.00      A    N
ATOM    651 HD21 ASN A  44      -7.385 -16.520 -31.575  1.00  0.00      A    H
ATOM    652 HD22 ASN A  44      -5.849 -17.315 -31.486  1.00  0.00      A    H
ATOM    653  C   ASN A  44      -3.824 -13.796 -30.842  1.00  0.00      A    C
ATOM    654  O   ASN A  44      -3.592 -14.690 -29.985  1.00  0.00      A    O
ATOM    655  N   LEU A  45      -4.223 -12.565 -30.447  1.00  0.00      A    N
ATOM    656  HN  LEU A  45      -4.322 -11.834 -31.118  1.00  0.00      A    H
ATOM    657  CA  LEU A  45      -4.773 -12.148 -29.128  1.00  0.00      A    C
ATOM    658  HA  LEU A  45      -4.006 -12.474 -28.441  1.00  0.00      A    H
ATOM    659  CB  LEU A  45      -4.909 -10.600 -28.911  1.00  0.00      A    C
ATOM    660  HB1 LEU A  45      -4.002 -10.070 -29.273  1.00  0.00      A    H
ATOM    661  HB2 LEU A  45      -5.789 -10.270 -29.503  1.00  0.00      A    H
ATOM    662  CG  LEU A  45      -5.128 -10.202 -27.468  1.00  0.00      A    C
ATOM    663  HG  LEU A  45      -6.077 -10.586 -27.035  1.00  0.00      A    H
ATOM    664  CD1 LEU A  45      -3.954 -10.615 -26.538  1.00  0.00      A    C
ATOM    665 HD11 LEU A  45      -4.150 -10.366 -25.474  1.00  0.00      A    H
ATOM    666 HD12 LEU A  45      -3.767 -11.709 -26.584  1.00  0.00      A    H
ATOM    667 HD13 LEU A  45      -3.047 -10.051 -26.846  1.00  0.00      A    H
ATOM    668  CD2 LEU A  45      -5.047  -8.652 -27.413  1.00  0.00      A    C
ATOM    669 HD21 LEU A  45      -4.004  -8.372 -27.675  1.00  0.00      A    H
ATOM    670 HD22 LEU A  45      -5.754  -8.222 -28.153  1.00  0.00      A    H
ATOM    671 HD23 LEU A  45      -5.125  -8.294 -26.364  1.00  0.00      A    H
ATOM    672  C   LEU A  45      -6.008 -12.897 -28.669  1.00  0.00      A    C
ATOM    673  O   LEU A  45      -7.123 -12.655 -29.204  1.00  0.00      A    O
ATOM    674  N   THR A  46      -5.899 -13.778 -27.693  1.00  0.00      A    N
ATOM    675  HN  THR A  46      -5.123 -13.708 -27.071  1.00  0.00      A    H
ATOM    676  CA  THR A  46      -7.044 -14.466 -27.135  1.00  0.00      A    C
ATOM    677  HA  THR A  46      -7.870 -14.559 -27.823  1.00  0.00      A    H
ATOM    678  CB  THR A  46      -6.554 -15.912 -26.732  1.00  0.00      A    C
ATOM    679  HB  THR A  46      -6.271 -16.396 -27.691  1.00  0.00      A    H
ATOM    680  OG1 THR A  46      -7.523 -16.687 -26.084  1.00  0.00      A    O
ATOM    681  HG1 THR A  46      -7.215 -17.596 -26.099  1.00  0.00      A    H
ATOM    682  CG2 THR A  46      -5.369 -15.980 -25.700  1.00  0.00      A    C
ATOM    683 HG21 THR A  46      -5.034 -17.021 -25.504  1.00  0.00      A    H
ATOM    684 HG22 THR A  46      -4.436 -15.438 -25.965  1.00  0.00      A    H
ATOM    685 HG23 THR A  46      -5.707 -15.513 -24.750  1.00  0.00      A    H
ATOM    686  C   THR A  46      -7.561 -13.780 -25.861  1.00  0.00      A    C
ATOM    687  O   THR A  46      -6.867 -12.912 -25.364  1.00  0.00      A    O
ATOM    688  N   SER A  47      -8.727 -14.137 -25.263  1.00  0.00      A    N
ATOM    689  HN  SER A  47      -9.419 -14.761 -25.617  1.00  0.00      A    H
ATOM    690  CA  SER A  47      -8.987 -13.833 -23.862  1.00  0.00      A    C
ATOM    691  HA  SER A  47      -8.123 -13.378 -23.402  1.00  0.00      A    H
ATOM    692  CB  SER A  47     -10.247 -12.957 -23.617  1.00  0.00      A    C
ATOM    693  HB1 SER A  47     -11.076 -13.490 -24.132  1.00  0.00      A    H
ATOM    694  HB2 SER A  47     -10.423 -12.843 -22.526  1.00  0.00      A    H
ATOM    695  OG  SER A  47     -10.137 -11.622 -24.010  1.00  0.00      A    O
ATOM    696  HG1 SER A  47     -10.757 -11.070 -23.529  1.00  0.00      A    H
ATOM    697  C   SER A  47      -9.232 -15.168 -23.128  1.00  0.00      A    C
ATOM    698  O   SER A  47     -10.088 -15.922 -23.633  1.00  0.00      A    O
ATOM    699  N   LEU A  48      -8.513 -15.553 -21.970  1.00  0.00      A    N
ATOM    700  HN  LEU A  48      -7.951 -14.850 -21.543  1.00  0.00      A    H
ATOM    701  CA  LEU A  48      -8.480 -16.868 -21.412  1.00  0.00      A    C
ATOM    702  HA  LEU A  48      -8.950 -17.587 -22.067  1.00  0.00      A    H
ATOM    703  CB  LEU A  48      -7.079 -17.347 -20.977  1.00  0.00      A    C
ATOM    704  HB1 LEU A  48      -6.667 -16.657 -20.210  1.00  0.00      A    H
ATOM    705  HB2 LEU A  48      -7.126 -18.377 -20.563  1.00  0.00      A    H
ATOM    706  CG  LEU A  48      -6.024 -17.361 -22.174  1.00  0.00      A    C
ATOM    707  HG  LEU A  48      -6.045 -16.392 -22.717  1.00  0.00      A    H
ATOM    708  CD1 LEU A  48      -4.653 -17.763 -21.761  1.00  0.00      A    C
ATOM    709 HD11 LEU A  48      -4.647 -18.815 -21.405  1.00  0.00      A    H
ATOM    710 HD12 LEU A  48      -4.032 -17.478 -22.637  1.00  0.00      A    H
ATOM    711 HD13 LEU A  48      -4.335 -17.154 -20.888  1.00  0.00      A    H
ATOM    712  CD2 LEU A  48      -6.436 -18.425 -23.206  1.00  0.00      A    C
ATOM    713 HD21 LEU A  48      -6.517 -19.460 -22.811  1.00  0.00      A    H
ATOM    714 HD22 LEU A  48      -7.446 -18.106 -23.544  1.00  0.00      A    H
ATOM    715 HD23 LEU A  48      -5.755 -18.646 -24.055  1.00  0.00      A    H
ATOM    716  C   LEU A  48      -9.345 -16.933 -20.151  1.00  0.00      A    C
ATOM    717  O   LEU A  48      -9.710 -15.900 -19.665  1.00  0.00      A    O
ATOM    718  N   SER A  49      -9.807 -18.070 -19.646  1.00  0.00      A    N
ATOM    719  HN  SER A  49      -9.571 -18.960 -20.027  1.00  0.00      A    H
ATOM    720  CA  SER A  49     -10.660 -18.172 -18.511  1.00  0.00      A    C
ATOM    721  HA  SER A  49     -11.408 -17.399 -18.612  1.00  0.00      A    H
ATOM    722  CB  SER A  49     -11.393 -19.493 -18.373  1.00  0.00      A    C
ATOM    723  HB1 SER A  49     -11.742 -19.768 -19.391  1.00  0.00      A    H
ATOM    724  HB2 SER A  49     -10.693 -20.313 -18.106  1.00  0.00      A    H
ATOM    725  OG  SER A  49     -12.613 -19.373 -17.615  1.00  0.00      A    O
ATOM    726  HG1 SER A  49     -13.370 -19.628 -18.147  1.00  0.00      A    H
ATOM    727  C   SER A  49      -9.886 -17.832 -17.262  1.00  0.00      A    C
ATOM    728  O   SER A  49      -8.738 -18.260 -17.029  1.00  0.00      A    O
ATOM    729  N   GLU A  50     -10.505 -17.047 -16.361  1.00  0.00      A    N
ATOM    730  HN  GLU A  50     -11.380 -16.599 -16.532  1.00  0.00      A    H
ATOM    731  CA  GLU A  50     -10.230 -16.881 -14.931  1.00  0.00      A    C
ATOM    732  HA  GLU A  50      -9.196 -17.149 -14.773  1.00  0.00      A    H
ATOM    733  CB  GLU A  50     -10.303 -15.447 -14.396  1.00  0.00      A    C
ATOM    734  HB1 GLU A  50      -9.964 -15.227 -13.361  1.00  0.00      A    H
ATOM    735  HB2 GLU A  50      -9.741 -14.774 -15.079  1.00  0.00      A    H
ATOM    736  CG  GLU A  50     -11.694 -14.779 -14.421  1.00  0.00      A    C
ATOM    737  HG1 GLU A  50     -12.481 -15.307 -13.840  1.00  0.00      A    H
ATOM    738  HG2 GLU A  50     -11.586 -13.761 -13.992  1.00  0.00      A    H
ATOM    739  CD  GLU A  50     -12.368 -14.687 -15.759  1.00  0.00      A    C
ATOM    740  OE1 GLU A  50     -12.465 -13.558 -16.311  1.00  0.00      A    O
ATOM    741  OE2 GLU A  50     -12.862 -15.709 -16.290  1.00  0.00      A    O
ATOM    742  C   GLU A  50     -11.139 -17.755 -14.015  1.00  0.00      A    C
ATOM    743  O   GLU A  50     -10.712 -18.192 -12.938  1.00  0.00      A    O
ATOM    744  N   GLN A  51     -12.286 -18.103 -14.453  1.00  0.00      A    N
ATOM    745  HN  GLN A  51     -12.521 -17.702 -15.335  1.00  0.00      A    H
ATOM    746  CA  GLN A  51     -13.350 -18.831 -13.845  1.00  0.00      A    C
ATOM    747  HA  GLN A  51     -13.488 -18.463 -12.840  1.00  0.00      A    H
ATOM    748  CB  GLN A  51     -14.720 -18.720 -14.568  1.00  0.00      A    C
ATOM    749  HB1 GLN A  51     -14.723 -17.639 -14.826  1.00  0.00      A    H
ATOM    750  HB2 GLN A  51     -14.699 -19.166 -15.585  1.00  0.00      A    H
ATOM    751  CG  GLN A  51     -15.941 -19.249 -13.747  1.00  0.00      A    C
ATOM    752  HG1 GLN A  51     -16.833 -19.229 -14.410  1.00  0.00      A    H
ATOM    753  HG2 GLN A  51     -15.755 -20.317 -13.502  1.00  0.00      A    H
ATOM    754  CD  GLN A  51     -16.182 -18.447 -12.462  1.00  0.00      A    C
ATOM    755  OE1 GLN A  51     -16.773 -17.374 -12.420  1.00  0.00      A    O
ATOM    756  NE2 GLN A  51     -15.767 -19.089 -11.341  1.00  0.00      A    N
ATOM    757 HE21 GLN A  51     -15.910 -18.598 -10.481  1.00  0.00      A    H
ATOM    758 HE22 GLN A  51     -15.686 -20.079 -11.226  1.00  0.00      A    H
ATOM    759  C   GLN A  51     -12.995 -20.316 -13.761  1.00  0.00      A    C
ATOM    760  O   GLN A  51     -13.165 -20.869 -12.681  1.00  0.00      A    O
ATOM    761  N   GLU A  52     -12.458 -20.922 -14.780  1.00  0.00      A    N
ATOM    762  HN  GLU A  52     -12.359 -20.553 -15.701  1.00  0.00      A    H
ATOM    763  CA  GLU A  52     -11.958 -22.316 -14.687  1.00  0.00      A    C
ATOM    764  HA  GLU A  52     -12.774 -22.916 -14.311  1.00  0.00      A    H
ATOM    765  CB  GLU A  52     -11.553 -22.804 -16.125  1.00  0.00      A    C
ATOM    766  HB1 GLU A  52     -12.446 -22.586 -16.748  1.00  0.00      A    H
ATOM    767  HB2 GLU A  52     -10.660 -22.236 -16.464  1.00  0.00      A    H
ATOM    768  CG  GLU A  52     -11.276 -24.290 -16.164  1.00  0.00      A    C
ATOM    769  HG1 GLU A  52     -10.417 -24.383 -15.466  1.00  0.00      A    H
ATOM    770  HG2 GLU A  52     -12.131 -24.855 -15.737  1.00  0.00      A    H
ATOM    771  CD  GLU A  52     -10.989 -24.690 -17.612  1.00  0.00      A    C
ATOM    772  OE1 GLU A  52     -11.693 -25.631 -18.083  1.00  0.00      A    O
ATOM    773  OE2 GLU A  52     -10.044 -24.210 -18.257  1.00  0.00      A    O
ATOM    774  C   GLU A  52     -10.807 -22.502 -13.629  1.00  0.00      A    C
ATOM    775  O   GLU A  52     -10.700 -23.556 -13.026  1.00  0.00      A    O
ATOM    776  N   ILE A  53      -9.970 -21.449 -13.337  1.00  0.00      A    N
ATOM    777  HN  ILE A  53     -10.079 -20.577 -13.808  1.00  0.00      A    H
ATOM    778  CA  ILE A  53      -8.889 -21.503 -12.357  1.00  0.00      A    C
ATOM    779  HA  ILE A  53      -8.187 -22.287 -12.601  1.00  0.00      A    H
ATOM    780  CB  ILE A  53      -8.086 -20.243 -12.408  1.00  0.00      A    C
ATOM    781  HB  ILE A  53      -8.753 -19.410 -12.099  1.00  0.00      A    H
ATOM    782  CG2 ILE A  53      -6.986 -20.350 -11.240  1.00  0.00      A    C
ATOM    783 HG21 ILE A  53      -6.346 -19.451 -11.366  1.00  0.00      A    H
ATOM    784 HG22 ILE A  53      -7.318 -20.357 -10.180  1.00  0.00      A    H
ATOM    785 HG23 ILE A  53      -6.322 -21.237 -11.322  1.00  0.00      A    H
ATOM    786  CG1 ILE A  53      -7.406 -19.986 -13.780  1.00  0.00      A    C
ATOM    787 HG11 ILE A  53      -8.190 -19.972 -14.567  1.00  0.00      A    H
ATOM    788 HG12 ILE A  53      -7.046 -18.942 -13.653  1.00  0.00      A    H
ATOM    789  CD  ILE A  53      -6.344 -21.040 -14.165  1.00  0.00      A    C
ATOM    790  HD1 ILE A  53      -6.904 -21.964 -14.425  1.00  0.00      A    H
ATOM    791  HD2 ILE A  53      -5.934 -20.798 -15.168  1.00  0.00      A    H
ATOM    792  HD3 ILE A  53      -5.526 -21.384 -13.497  1.00  0.00      A    H
ATOM    793  C   ILE A  53      -9.508 -21.618 -10.910  1.00  0.00      A    C
ATOM    794  O   ILE A  53      -9.195 -22.408 -10.054  1.00  0.00      A    O
ATOM    795  N   VAL A  54     -10.583 -20.842 -10.750  1.00  0.00      A    N
ATOM    796  HN  VAL A  54     -11.027 -20.305 -11.464  1.00  0.00      A    H
ATOM    797  CA  VAL A  54     -11.326 -20.708  -9.561  1.00  0.00      A    C
ATOM    798  HA  VAL A  54     -10.619 -20.849  -8.758  1.00  0.00      A    H
ATOM    799  CB  VAL A  54     -12.076 -19.340  -9.611  1.00  0.00      A    C
ATOM    800  HB  VAL A  54     -12.183 -19.025 -10.671  1.00  0.00      A    H
ATOM    801  CG1 VAL A  54     -13.312 -19.332  -8.763  1.00  0.00      A    C
ATOM    802 HG11 VAL A  54     -14.050 -19.967  -9.297  1.00  0.00      A    H
ATOM    803 HG12 VAL A  54     -13.150 -19.842  -7.790  1.00  0.00      A    H
ATOM    804 HG13 VAL A  54     -13.549 -18.266  -8.557  1.00  0.00      A    H
ATOM    805  CG2 VAL A  54     -11.014 -18.391  -9.101  1.00  0.00      A    C
ATOM    806 HG21 VAL A  54      -9.984 -18.632  -9.440  1.00  0.00      A    H
ATOM    807 HG22 VAL A  54     -11.304 -17.385  -9.472  1.00  0.00      A    H
ATOM    808 HG23 VAL A  54     -10.889 -18.555  -8.009  1.00  0.00      A    H
ATOM    809  C   VAL A  54     -12.319 -21.869  -9.406  1.00  0.00      A    C
ATOM    810  O   VAL A  54     -12.437 -22.453  -8.339  1.00  0.00      A    O
ATOM    811  N   ASP A  55     -13.020 -22.318 -10.440  1.00  0.00      A    N
ATOM    812  HN  ASP A  55     -13.006 -21.799 -11.291  1.00  0.00      A    H
ATOM    813  CA  ASP A  55     -13.875 -23.493 -10.454  1.00  0.00      A    C
ATOM    814  HA  ASP A  55     -14.445 -23.543  -9.537  1.00  0.00      A    H
ATOM    815  CB  ASP A  55     -14.896 -23.462 -11.709  1.00  0.00      A    C
ATOM    816  HB1 ASP A  55     -14.278 -23.142 -12.575  1.00  0.00      A    H
ATOM    817  HB2 ASP A  55     -15.297 -24.483 -11.889  1.00  0.00      A    H
ATOM    818  CG  ASP A  55     -16.073 -22.526 -11.528  1.00  0.00      A    C
ATOM    819  OD1 ASP A  55     -16.212 -21.985 -10.382  1.00  0.00      A    O
ATOM    820  OD2 ASP A  55     -16.936 -22.390 -12.435  1.00  0.00      A    O
ATOM    821  C   ASP A  55     -13.157 -24.869 -10.422  1.00  0.00      A    C
ATOM    822  O   ASP A  55     -13.473 -25.707  -9.564  1.00  0.00      A    O
ATOM    823  N   CYS A  56     -12.280 -25.148 -11.380  1.00  0.00      A    N
ATOM    824  HN  CYS A  56     -11.808 -24.505 -11.979  1.00  0.00      A    H
ATOM    825  CA  CYS A  56     -12.010 -26.601 -11.566  1.00  0.00      A    C
ATOM    826  HA  CYS A  56     -12.917 -27.130 -11.315  1.00  0.00      A    H
ATOM    827  CB  CYS A  56     -11.684 -26.986 -12.970  1.00  0.00      A    C
ATOM    828  HB1 CYS A  56     -10.892 -26.290 -13.321  1.00  0.00      A    H
ATOM    829  HB2 CYS A  56     -11.279 -28.018 -13.041  1.00  0.00      A    H
ATOM    830  SG  CYS A  56     -13.140 -26.833 -14.114  1.00  0.00      A    S
ATOM    831  C   CYS A  56     -10.823 -27.062 -10.728  1.00  0.00      A    C
ATOM    832  O   CYS A  56     -10.704 -28.247 -10.381  1.00  0.00      A    O
ATOM    833  N   ASP A  57      -9.870 -26.144 -10.360  1.00  0.00      A    N
ATOM    834  HN  ASP A  57      -9.846 -25.216 -10.723  1.00  0.00      A    H
ATOM    835  CA  ASP A  57      -8.817 -26.401  -9.416  1.00  0.00      A    C
ATOM    836  HA  ASP A  57      -8.377 -27.326  -9.758  1.00  0.00      A    H
ATOM    837  CB  ASP A  57      -7.828 -25.322  -9.469  1.00  0.00      A    C
ATOM    838  HB1 ASP A  57      -7.599 -25.009 -10.510  1.00  0.00      A    H
ATOM    839  HB2 ASP A  57      -8.334 -24.426  -9.050  1.00  0.00      A    H
ATOM    840  CG  ASP A  57      -6.508 -25.645  -8.775  1.00  0.00      A    C
ATOM    841  OD1 ASP A  57      -6.409 -25.572  -7.529  1.00  0.00      A    O
ATOM    842  OD2 ASP A  57      -5.550 -26.150  -9.445  1.00  0.00      A    O
ATOM    843  C   ASP A  57      -9.263 -26.745  -8.058  1.00  0.00      A    C
ATOM    844  O   ASP A  57     -10.260 -26.184  -7.533  1.00  0.00      A    O
ATOM    845  N   VAL A  58      -8.531 -27.633  -7.335  1.00  0.00      A    N
ATOM    846  HN  VAL A  58      -7.674 -28.021  -7.664  1.00  0.00      A    H
ATOM    847  CA  VAL A  58      -8.945 -28.052  -5.934  1.00  0.00      A    C
ATOM    848  HA  VAL A  58      -9.834 -27.543  -5.593  1.00  0.00      A    H
ATOM    849  CB  VAL A  58      -9.246 -29.542  -5.987  1.00  0.00      A    C
ATOM    850  HB  VAL A  58      -9.516 -29.939  -4.986  1.00  0.00      A    H
ATOM    851  CG1 VAL A  58     -10.459 -29.818  -6.988  1.00  0.00      A    C
ATOM    852 HG11 VAL A  58     -11.244 -29.048  -6.833  1.00  0.00      A    H
ATOM    853 HG12 VAL A  58     -10.100 -29.687  -8.032  1.00  0.00      A    H
ATOM    854 HG13 VAL A  58     -10.901 -30.828  -6.849  1.00  0.00      A    H
ATOM    855  CG2 VAL A  58      -8.073 -30.353  -6.610  1.00  0.00      A    C
ATOM    856 HG21 VAL A  58      -7.748 -30.009  -7.615  1.00  0.00      A    H
ATOM    857 HG22 VAL A  58      -7.214 -30.246  -5.913  1.00  0.00      A    H
ATOM    858 HG23 VAL A  58      -8.311 -31.436  -6.549  1.00  0.00      A    H
ATOM    859  C   VAL A  58      -7.864 -27.879  -4.827  1.00  0.00      A    C
ATOM    860  O   VAL A  58      -8.018 -28.427  -3.693  1.00  0.00      A    O
ATOM    861  N   ASN A  59      -6.716 -27.199  -5.126  1.00  0.00      A    N
ATOM    862  HN  ASN A  59      -6.723 -26.548  -5.881  1.00  0.00      A    H
ATOM    863  CA  ASN A  59      -5.494 -27.274  -4.289  1.00  0.00      A    C
ATOM    864  HA  ASN A  59      -5.426 -28.302  -3.965  1.00  0.00      A    H
ATOM    865  CB  ASN A  59      -4.262 -26.893  -5.089  1.00  0.00      A    C
ATOM    866  HB1 ASN A  59      -4.275 -25.863  -5.506  1.00  0.00      A    H
ATOM    867  HB2 ASN A  59      -3.364 -26.884  -4.435  1.00  0.00      A    H
ATOM    868  CG  ASN A  59      -3.884 -27.947  -6.133  1.00  0.00      A    C
ATOM    869  OD1 ASN A  59      -3.102 -28.864  -5.841  1.00  0.00      A    O
ATOM    870  ND2 ASN A  59      -4.402 -27.781  -7.400  1.00  0.00      A    N
ATOM    871 HD21 ASN A  59      -4.449 -28.579  -8.002  1.00  0.00      A    H
ATOM    872 HD22 ASN A  59      -4.937 -26.978  -7.661  1.00  0.00      A    H
ATOM    873  C   ASN A  59      -5.671 -26.489  -3.023  1.00  0.00      A    C
ATOM    874  O   ASN A  59      -5.323 -26.931  -1.909  1.00  0.00      A    O
ATOM    875  N   ASP A  60      -6.004 -25.204  -3.065  1.00  0.00      A    N
ATOM    876  HN  ASP A  60      -6.360 -24.780  -3.895  1.00  0.00      A    H
ATOM    877  CA  ASP A  60      -6.216 -24.434  -1.867  1.00  0.00      A    C
ATOM    878  HA  ASP A  60      -5.785 -24.954  -1.024  1.00  0.00      A    H
ATOM    879  CB  ASP A  60      -5.476 -23.032  -2.034  1.00  0.00      A    C
ATOM    880  HB1 ASP A  60      -5.953 -22.571  -2.926  1.00  0.00      A    H
ATOM    881  HB2 ASP A  60      -5.636 -22.381  -1.148  1.00  0.00      A    H
ATOM    882  CG  ASP A  60      -4.004 -23.386  -2.261  1.00  0.00      A    C
ATOM    883  OD1 ASP A  60      -3.404 -24.057  -1.452  1.00  0.00      A    O
ATOM    884  OD2 ASP A  60      -3.441 -22.926  -3.266  1.00  0.00      A    O
ATOM    885  C   ASP A  60      -7.754 -24.399  -1.550  1.00  0.00      A    C
ATOM    886  O   ASP A  60      -8.455 -25.428  -1.695  1.00  0.00      A    O
ATOM    887  N   MET A  61      -8.260 -23.196  -1.240  1.00  0.00      A    N
ATOM    888  HN  MET A  61      -7.680 -22.385  -1.273  1.00  0.00      A    H
ATOM    889  CA  MET A  61      -9.663 -22.812  -1.201  1.00  0.00      A    C
ATOM    890  HA  MET A  61     -10.226 -23.645  -0.806  1.00  0.00      A    H
ATOM    891  CB  MET A  61      -9.969 -21.574  -0.319  1.00  0.00      A    C
ATOM    892  HB1 MET A  61      -9.311 -21.595   0.576  1.00  0.00      A    H
ATOM    893  HB2 MET A  61      -9.634 -20.677  -0.882  1.00  0.00      A    H
ATOM    894  CG  MET A  61     -11.431 -21.400  -0.054  1.00  0.00      A    C
ATOM    895  HG1 MET A  61     -11.634 -20.407   0.401  1.00  0.00      A    H
ATOM    896  HG2 MET A  61     -11.962 -21.336  -1.028  1.00  0.00      A    H
ATOM    897  SD  MET A  61     -12.018 -22.774   1.096  1.00  0.00      A    S
ATOM    898  CE  MET A  61     -13.687 -22.490   0.533  1.00  0.00      A    C
ATOM    899  HE1 MET A  61     -13.717 -23.013  -0.447  1.00  0.00      A    H
ATOM    900  HE2 MET A  61     -14.442 -22.858   1.261  1.00  0.00      A    H
ATOM    901  HE3 MET A  61     -13.819 -21.413   0.297  1.00  0.00      A    H
ATOM    902  C   MET A  61     -10.229 -22.520  -2.615  1.00  0.00      A    C
ATOM    903  O   MET A  61     -11.267 -23.178  -3.005  1.00  0.00      A    O
ATOM    904  N   GLY A  62      -9.657 -21.513  -3.352  1.00  0.00      A    N
ATOM    905  HN  GLY A  62      -8.873 -21.040  -2.957  1.00  0.00      A    H
ATOM    906  CA  GLY A  62     -10.224 -20.977  -4.644  1.00  0.00      A    C
ATOM    907  HA1 GLY A  62      -9.497 -21.107  -5.432  1.00  0.00      A    H
ATOM    908  HA2 GLY A  62     -11.130 -21.512  -4.885  1.00  0.00      A    H
ATOM    909  C   GLY A  62     -10.569 -19.612  -4.557  1.00  0.00      A    C
ATOM    910  O   GLY A  62      -9.839 -18.679  -4.914  1.00  0.00      A    O
ATOM    911  N   CYS A  63     -11.737 -19.251  -3.979  1.00  0.00      A    N
ATOM    912  HN  CYS A  63     -12.412 -19.979  -3.885  1.00  0.00      A    H
ATOM    913  CA  CYS A  63     -12.041 -17.930  -3.547  1.00  0.00      A    C
ATOM    914  HA  CYS A  63     -11.400 -17.144  -3.917  1.00  0.00      A    H
ATOM    915  CB  CYS A  63     -13.562 -17.547  -3.728  1.00  0.00      A    C
ATOM    916  HB1 CYS A  63     -14.224 -18.223  -3.145  1.00  0.00      A    H
ATOM    917  HB2 CYS A  63     -13.803 -16.504  -3.431  1.00  0.00      A    H
ATOM    918  SG  CYS A  63     -14.203 -17.667  -5.490  1.00  0.00      A    S
ATOM    919  C   CYS A  63     -11.778 -17.767  -2.074  1.00  0.00      A    C
ATOM    920  O   CYS A  63     -12.363 -18.541  -1.235  1.00  0.00      A    O
ATOM    921  N   GLY A  64     -10.911 -16.898  -1.629  1.00  0.00      A    N
ATOM    922  HN  GLY A  64     -10.428 -16.427  -2.364  1.00  0.00      A    H
ATOM    923  CA  GLY A  64     -10.619 -16.857  -0.247  1.00  0.00      A    C
ATOM    924  HA1 GLY A  64     -10.315 -15.836  -0.073  1.00  0.00      A    H
ATOM    925  HA2 GLY A  64     -11.482 -17.196   0.306  1.00  0.00      A    H
ATOM    926  C   GLY A  64      -9.448 -17.733   0.180  1.00  0.00      A    C
ATOM    927  O   GLY A  64      -9.354 -18.288   1.251  1.00  0.00      A    O
ATOM    928  N   GLY A  65      -8.655 -17.989  -0.912  1.00  0.00      A    N
ATOM    929  HN  GLY A  65      -8.909 -17.521  -1.755  1.00  0.00      A    H
ATOM    930  CA  GLY A  65      -7.315 -18.623  -0.816  1.00  0.00      A    C
ATOM    931  HA1 GLY A  65      -6.538 -17.874  -0.779  1.00  0.00      A    H
ATOM    932  HA2 GLY A  65      -7.189 -19.177   0.103  1.00  0.00      A    H
ATOM    933  C   GLY A  65      -6.944 -19.481  -1.902  1.00  0.00      A    C
ATOM    934  O   GLY A  65      -7.410 -20.579  -2.014  1.00  0.00      A    O
ATOM    935  N   GLY A  66      -6.102 -19.007  -2.837  1.00  0.00      A    N
ATOM    936  HN  GLY A  66      -5.780 -18.084  -2.641  1.00  0.00      A    H
ATOM    937  CA  GLY A  66      -5.559 -19.696  -4.010  1.00  0.00      A    C
ATOM    938  HA1 GLY A  66      -5.216 -20.690  -3.764  1.00  0.00      A    H
ATOM    939  HA2 GLY A  66      -6.324 -19.635  -4.770  1.00  0.00      A    H
ATOM    940  C   GLY A  66      -4.341 -18.997  -4.504  1.00  0.00      A    C
ATOM    941  O   GLY A  66      -4.134 -17.787  -4.300  1.00  0.00      A    O
ATOM    942  N   THR A  67      -3.334 -19.854  -4.899  1.00  0.00      A    N
ATOM    943  HN  THR A  67      -3.538 -20.768  -5.240  1.00  0.00      A    H
ATOM    944  CA  THR A  67      -1.909 -19.616  -5.067  1.00  0.00      A    C
ATOM    945  HA  THR A  67      -1.609 -18.724  -4.538  1.00  0.00      A    H
ATOM    946  CB  THR A  67      -1.154 -20.829  -4.614  1.00  0.00      A    C
ATOM    947  HB  THR A  67      -1.511 -21.687  -5.223  1.00  0.00      A    H
ATOM    948  OG1 THR A  67      -1.597 -21.116  -3.279  1.00  0.00      A    O
ATOM    949  HG1 THR A  67      -2.221 -21.845  -3.307  1.00  0.00      A    H
ATOM    950  CG2 THR A  67       0.343 -20.542  -4.600  1.00  0.00      A    C
ATOM    951 HG21 THR A  67       0.994 -21.362  -4.229  1.00  0.00      A    H
ATOM    952 HG22 THR A  67       0.583 -20.485  -5.683  1.00  0.00      A    H
ATOM    953 HG23 THR A  67       0.577 -19.642  -3.992  1.00  0.00      A    H
ATOM    954  C   THR A  67      -1.557 -19.283  -6.502  1.00  0.00      A    C
ATOM    955  O   THR A  67      -2.037 -19.913  -7.427  1.00  0.00      A    O
ATOM    956  N   MET A  68      -0.729 -18.267  -6.777  1.00  0.00      A    N
ATOM    957  HN  MET A  68      -0.289 -17.773  -6.031  1.00  0.00      A    H
ATOM    958  CA  MET A  68      -0.524 -17.878  -8.161  1.00  0.00      A    C
ATOM    959  HA  MET A  68      -1.471 -17.855  -8.679  1.00  0.00      A    H
ATOM    960  CB  MET A  68       0.030 -16.450  -8.228  1.00  0.00      A    C
ATOM    961  HB1 MET A  68       0.166 -16.267  -9.315  1.00  0.00      A    H
ATOM    962  HB2 MET A  68      -0.745 -15.777  -7.805  1.00  0.00      A    H
ATOM    963  CG  MET A  68       1.285 -16.101  -7.389  1.00  0.00      A    C
ATOM    964  HG1 MET A  68       1.292 -15.005  -7.208  1.00  0.00      A    H
ATOM    965  HG2 MET A  68       1.667 -16.691  -6.529  1.00  0.00      A    H
ATOM    966  SD  MET A  68       2.793 -16.218  -8.396  1.00  0.00      A    S
ATOM    967  CE  MET A  68       2.588 -14.741  -9.457  1.00  0.00      A    C
ATOM    968  HE1 MET A  68       1.670 -14.655 -10.077  1.00  0.00      A    H
ATOM    969  HE2 MET A  68       2.548 -13.893  -8.740  1.00  0.00      A    H
ATOM    970  HE3 MET A  68       3.389 -14.626 -10.218  1.00  0.00      A    H
ATOM    971  C   MET A  68       0.344 -18.873  -8.971  1.00  0.00      A    C
ATOM    972  O   MET A  68       0.080 -19.129 -10.151  1.00  0.00      A    O
ATOM    973  N   ASP A  69       1.328 -19.452  -8.322  1.00  0.00      A    N
ATOM    974  HN  ASP A  69       1.652 -19.193  -7.416  1.00  0.00      A    H
ATOM    975  CA  ASP A  69       2.060 -20.640  -8.811  1.00  0.00      A    C
ATOM    976  HA  ASP A  69       2.614 -20.361  -9.695  1.00  0.00      A    H
ATOM    977  CB  ASP A  69       3.054 -21.107  -7.747  1.00  0.00      A    C
ATOM    978  HB1 ASP A  69       2.472 -21.440  -6.862  1.00  0.00      A    H
ATOM    979  HB2 ASP A  69       3.624 -22.006  -8.065  1.00  0.00      A    H
ATOM    980  CG  ASP A  69       3.926 -19.947  -7.329  1.00  0.00      A    C
ATOM    981  OD1 ASP A  69       5.062 -19.821  -7.874  1.00  0.00      A    O
ATOM    982  OD2 ASP A  69       3.487 -19.079  -6.471  1.00  0.00      A    O
ATOM    983  C   ASP A  69       1.068 -21.834  -9.115  1.00  0.00      A    C
ATOM    984  O   ASP A  69       1.198 -22.554 -10.145  1.00  0.00      A    O
ATOM    985  N   GLY A  70       0.107 -22.104  -8.232  1.00  0.00      A    N
ATOM    986  HN  GLY A  70      -0.067 -21.505  -7.454  1.00  0.00      A    H
ATOM    987  CA  GLY A  70      -1.005 -23.024  -8.463  1.00  0.00      A    C
ATOM    988  HA1 GLY A  70      -0.644 -24.039  -8.381  1.00  0.00      A    H
ATOM    989  HA2 GLY A  70      -1.693 -22.738  -7.682  1.00  0.00      A    H
ATOM    990  C   GLY A  70      -1.684 -22.879  -9.753  1.00  0.00      A    C
ATOM    991  O   GLY A  70      -1.654 -23.862 -10.547  1.00  0.00      A    O
ATOM    992  N   ALA A  71      -2.271 -21.718  -9.997  1.00  0.00      A    N
ATOM    993  HN  ALA A  71      -2.341 -20.954  -9.360  1.00  0.00      A    H
ATOM    994  CA  ALA A  71      -2.721 -21.316 -11.300  1.00  0.00      A    C
ATOM    995  HA  ALA A  71      -3.660 -21.838 -11.411  1.00  0.00      A    H
ATOM    996  CB  ALA A  71      -3.141 -19.811 -11.367  1.00  0.00      A    C
ATOM    997  HB1 ALA A  71      -3.938 -19.607 -10.621  1.00  0.00      A    H
ATOM    998  HB2 ALA A  71      -2.276 -19.135 -11.195  1.00  0.00      A    H
ATOM    999  HB3 ALA A  71      -3.483 -19.513 -12.381  1.00  0.00      A    H
ATOM   1000  C   ALA A  71      -1.834 -21.705 -12.531  1.00  0.00      A    C
ATOM   1001  O   ALA A  71      -2.317 -22.312 -13.466  1.00  0.00      A    O
ATOM   1002  N   PHE A  72      -0.526 -21.487 -12.530  1.00  0.00      A    N
ATOM   1003  HN  PHE A  72      -0.085 -21.004 -11.778  1.00  0.00      A    H
ATOM   1004  CA  PHE A  72       0.421 -21.782 -13.517  1.00  0.00      A    C
ATOM   1005  HA  PHE A  72      -0.109 -21.452 -14.398  1.00  0.00      A    H
ATOM   1006  CB  PHE A  72       1.800 -21.155 -13.285  1.00  0.00      A    C
ATOM   1007  HB1 PHE A  72       2.175 -21.422 -12.274  1.00  0.00      A    H
ATOM   1008  HB2 PHE A  72       2.522 -21.584 -14.011  1.00  0.00      A    H
ATOM   1009  CG  PHE A  72       1.815 -19.657 -13.561  1.00  0.00      A    C
ATOM   1010  CD1 PHE A  72       2.093 -18.703 -12.520  1.00  0.00      A    C
ATOM   1011  HD1 PHE A  72       2.291 -19.070 -11.524  1.00  0.00      A    H
ATOM   1012  CE1 PHE A  72       2.320 -17.375 -12.926  1.00  0.00      A    C
ATOM   1013  HE1 PHE A  72       2.451 -16.624 -12.161  1.00  0.00      A    H
ATOM   1014  CZ  PHE A  72       2.069 -16.942 -14.276  1.00  0.00      A    C
ATOM   1015  HZ  PHE A  72       2.129 -15.882 -14.474  1.00  0.00      A    H
ATOM   1016  CD2 PHE A  72       1.530 -19.223 -14.845  1.00  0.00      A    C
ATOM   1017  HD2 PHE A  72       1.282 -19.997 -15.557  1.00  0.00      A    H
ATOM   1018  CE2 PHE A  72       1.634 -17.878 -15.201  1.00  0.00      A    C
ATOM   1019  HE2 PHE A  72       1.316 -17.559 -16.183  1.00  0.00      A    H
ATOM   1020  C   PHE A  72       0.645 -23.304 -13.657  1.00  0.00      A    C
ATOM   1021  O   PHE A  72       0.724 -23.785 -14.777  1.00  0.00      A    O
ATOM   1022  N   SER A  73       0.664 -24.081 -12.553  1.00  0.00      A    N
ATOM   1023  HN  SER A  73       0.757 -23.620 -11.673  1.00  0.00      A    H
ATOM   1024  CA  SER A  73       0.539 -25.508 -12.571  1.00  0.00      A    C
ATOM   1025  HA  SER A  73       1.333 -25.933 -13.167  1.00  0.00      A    H
ATOM   1026  CB  SER A  73       0.521 -26.067 -11.127  1.00  0.00      A    C
ATOM   1027  HB1 SER A  73      -0.330 -25.641 -10.555  1.00  0.00      A    H
ATOM   1028  HB2 SER A  73       0.471 -27.174 -11.044  1.00  0.00      A    H
ATOM   1029  OG  SER A  73       1.740 -25.679 -10.473  1.00  0.00      A    O
ATOM   1030  HG1 SER A  73       1.808 -24.737 -10.298  1.00  0.00      A    H
ATOM   1031  C   SER A  73      -0.815 -26.072 -13.205  1.00  0.00      A    C
ATOM   1032  O   SER A  73      -0.759 -27.144 -13.790  1.00  0.00      A    O
ATOM   1033  N   PHE A  74      -1.936 -25.306 -13.230  1.00  0.00      A    N
ATOM   1034  HN  PHE A  74      -2.053 -24.496 -12.661  1.00  0.00      A    H
ATOM   1035  CA  PHE A  74      -3.222 -25.768 -13.898  1.00  0.00      A    C
ATOM   1036  HA  PHE A  74      -3.410 -26.767 -13.532  1.00  0.00      A    H
ATOM   1037  CB  PHE A  74      -4.396 -24.817 -13.493  1.00  0.00      A    C
ATOM   1038  HB1 PHE A  74      -4.478 -24.681 -12.393  1.00  0.00      A    H
ATOM   1039  HB2 PHE A  74      -4.281 -23.853 -14.034  1.00  0.00      A    H
ATOM   1040  CG  PHE A  74      -5.742 -25.304 -14.058  1.00  0.00      A    C
ATOM   1041  CD1 PHE A  74      -6.553 -26.080 -13.160  1.00  0.00      A    C
ATOM   1042  HD1 PHE A  74      -6.256 -26.247 -12.136  1.00  0.00      A    H
ATOM   1043  CE1 PHE A  74      -7.854 -26.456 -13.596  1.00  0.00      A    C
ATOM   1044  HE1 PHE A  74      -8.554 -26.960 -12.946  1.00  0.00      A    H
ATOM   1045  CZ  PHE A  74      -8.353 -26.188 -14.904  1.00  0.00      A    C
ATOM   1046  HZ  PHE A  74      -9.317 -26.600 -15.163  1.00  0.00      A    H
ATOM   1047  CD2 PHE A  74      -6.313 -24.906 -15.328  1.00  0.00      A    C
ATOM   1048  HD2 PHE A  74      -5.850 -24.157 -15.953  1.00  0.00      A    H
ATOM   1049  CE2 PHE A  74      -7.572 -25.340 -15.733  1.00  0.00      A    C
ATOM   1050  HE2 PHE A  74      -7.998 -25.031 -16.677  1.00  0.00      A    H
ATOM   1051  C   PHE A  74      -2.974 -25.762 -15.407  1.00  0.00      A    C
ATOM   1052  O   PHE A  74      -3.289 -26.630 -16.186  1.00  0.00      A    O
ATOM   1053  N   ILE A  75      -2.298 -24.750 -15.963  1.00  0.00      A    N
ATOM   1054  HN  ILE A  75      -2.079 -24.016 -15.325  1.00  0.00      A    H
ATOM   1055  CA  ILE A  75      -2.036 -24.587 -17.349  1.00  0.00      A    C
ATOM   1056  HA  ILE A  75      -2.893 -25.043 -17.823  1.00  0.00      A    H
ATOM   1057  CB  ILE A  75      -2.096 -23.091 -17.671  1.00  0.00      A    C
ATOM   1058  HB  ILE A  75      -1.054 -22.719 -17.575  1.00  0.00      A    H
ATOM   1059  CG2 ILE A  75      -2.601 -23.065 -19.155  1.00  0.00      A    C
ATOM   1060 HG21 ILE A  75      -3.691 -23.272 -19.088  1.00  0.00      A    H
ATOM   1061 HG22 ILE A  75      -2.390 -22.111 -19.683  1.00  0.00      A    H
ATOM   1062 HG23 ILE A  75      -2.263 -23.861 -19.853  1.00  0.00      A    H
ATOM   1063  CG1 ILE A  75      -3.033 -22.271 -16.787  1.00  0.00      A    C
ATOM   1064 HG11 ILE A  75      -4.073 -22.644 -16.670  1.00  0.00      A    H
ATOM   1065 HG12 ILE A  75      -2.604 -22.245 -15.763  1.00  0.00      A    H
ATOM   1066  CD  ILE A  75      -3.170 -20.808 -17.166  1.00  0.00      A    C
ATOM   1067  HD1 ILE A  75      -2.170 -20.352 -17.005  1.00  0.00      A    H
ATOM   1068  HD2 ILE A  75      -3.472 -20.602 -18.216  1.00  0.00      A    H
ATOM   1069  HD3 ILE A  75      -4.003 -20.357 -16.586  1.00  0.00      A    H
ATOM   1070  C   ILE A  75      -0.829 -25.243 -17.864  1.00  0.00      A    C
ATOM   1071  O   ILE A  75      -0.862 -25.715 -18.995  1.00  0.00      A    O
ATOM   1072  N   MET A  76       0.230 -25.404 -17.073  1.00  0.00      A    N
ATOM   1073  HN  MET A  76       0.325 -24.996 -16.169  1.00  0.00      A    H
ATOM   1074  CA  MET A  76       1.414 -26.100 -17.542  1.00  0.00      A    C
ATOM   1075  HA  MET A  76       1.602 -25.756 -18.548  1.00  0.00      A    H
ATOM   1076  CB  MET A  76       2.583 -25.549 -16.658  1.00  0.00      A    C
ATOM   1077  HB1 MET A  76       2.690 -24.457 -16.832  1.00  0.00      A    H
ATOM   1078  HB2 MET A  76       2.289 -25.770 -15.610  1.00  0.00      A    H
ATOM   1079  CG  MET A  76       3.959 -26.102 -17.082  1.00  0.00      A    C
ATOM   1080  HG1 MET A  76       3.982 -27.211 -17.019  1.00  0.00      A    H
ATOM   1081  HG2 MET A  76       4.063 -25.721 -18.120  1.00  0.00      A    H
ATOM   1082  SD  MET A  76       5.242 -25.427 -16.026  1.00  0.00      A    S
ATOM   1083  CE  MET A  76       5.039 -26.550 -14.601  1.00  0.00      A    C
ATOM   1084  HE1 MET A  76       5.099 -27.644 -14.787  1.00  0.00      A    H
ATOM   1085  HE2 MET A  76       5.954 -26.445 -13.980  1.00  0.00      A    H
ATOM   1086  HE3 MET A  76       4.118 -26.145 -14.130  1.00  0.00      A    H
ATOM   1087  C   MET A  76       1.304 -27.594 -17.383  1.00  0.00      A    C
ATOM   1088  O   MET A  76       1.256 -28.276 -18.408  1.00  0.00      A    O
ATOM   1089  N   SER A  77       1.030 -28.099 -16.166  1.00  0.00      A    N
ATOM   1090  HN  SER A  77       0.940 -27.445 -15.420  1.00  0.00      A    H
ATOM   1091  CA  SER A  77       1.164 -29.509 -15.742  1.00  0.00      A    C
ATOM   1092  HA  SER A  77       1.894 -29.968 -16.391  1.00  0.00      A    H
ATOM   1093  CB  SER A  77       1.589 -29.565 -14.287  1.00  0.00      A    C
ATOM   1094  HB1 SER A  77       0.774 -29.166 -13.647  1.00  0.00      A    H
ATOM   1095  HB2 SER A  77       1.745 -30.640 -14.056  1.00  0.00      A    H
ATOM   1096  OG  SER A  77       2.784 -28.814 -14.118  1.00  0.00      A    O
ATOM   1097  HG1 SER A  77       2.769 -28.520 -13.204  1.00  0.00      A    H
ATOM   1098  C   SER A  77      -0.201 -30.236 -15.906  1.00  0.00      A    C
ATOM   1099  O   SER A  77      -0.194 -31.383 -16.373  1.00  0.00      A    O
ATOM   1100  N   ASN A  78      -1.352 -29.587 -15.435  1.00  0.00      A    N
ATOM   1101  HN  ASN A  78      -1.296 -28.710 -14.964  1.00  0.00      A    H
ATOM   1102  CA  ASN A  78      -2.656 -30.251 -15.421  1.00  0.00      A    C
ATOM   1103  HA  ASN A  78      -2.493 -31.222 -14.978  1.00  0.00      A    H
ATOM   1104  CB  ASN A  78      -3.622 -29.567 -14.528  1.00  0.00      A    C
ATOM   1105  HB1 ASN A  78      -3.005 -29.254 -13.659  1.00  0.00      A    H
ATOM   1106  HB2 ASN A  78      -3.798 -28.569 -14.982  1.00  0.00      A    H
ATOM   1107  CG  ASN A  78      -4.915 -30.165 -13.939  1.00  0.00      A    C
ATOM   1108  OD1 ASN A  78      -4.977 -30.566 -12.764  1.00  0.00      A    O
ATOM   1109  ND2 ASN A  78      -5.947 -30.260 -14.794  1.00  0.00      A    N
ATOM   1110 HD21 ASN A  78      -6.838 -30.242 -14.339  1.00  0.00      A    H
ATOM   1111 HD22 ASN A  78      -5.892 -29.981 -15.753  1.00  0.00      A    H
ATOM   1112  C   ASN A  78      -3.314 -30.531 -16.758  1.00  0.00      A    C
ATOM   1113  O   ASN A  78      -3.844 -31.567 -16.952  1.00  0.00      A    O
ATOM   1114  N   GLY A  79      -3.268 -29.548 -17.719  1.00  0.00      A    N
ATOM   1115  HN  GLY A  79      -2.786 -28.712 -17.467  1.00  0.00      A    H
ATOM   1116  CA  GLY A  79      -3.769 -29.880 -19.084  1.00  0.00      A    C
ATOM   1117  HA1 GLY A  79      -3.059 -30.568 -19.520  1.00  0.00      A    H
ATOM   1118  HA2 GLY A  79      -4.750 -30.316 -18.969  1.00  0.00      A    H
ATOM   1119  C   GLY A  79      -4.002 -28.677 -20.001  1.00  0.00      A    C
ATOM   1120  O   GLY A  79      -4.129 -28.829 -21.226  1.00  0.00      A    O
ATOM   1121  N   GLY A  80      -4.119 -27.491 -19.431  1.00  0.00      A    N
ATOM   1122  HN  GLY A  80      -4.257 -27.402 -18.447  1.00  0.00      A    H
ATOM   1123  CA  GLY A  80      -4.286 -26.243 -20.215  1.00  0.00      A    C
ATOM   1124  HA1 GLY A  80      -3.381 -25.658 -20.146  1.00  0.00      A    H
ATOM   1125  HA2 GLY A  80      -4.642 -26.549 -21.188  1.00  0.00      A    H
ATOM   1126  C   GLY A  80      -5.327 -25.428 -19.576  1.00  0.00      A    C
ATOM   1127  O   GLY A  80      -5.569 -25.581 -18.394  1.00  0.00      A    O
ATOM   1128  N   ILE A  81      -5.842 -24.530 -20.418  1.00  0.00      A    N
ATOM   1129  HN  ILE A  81      -5.661 -24.445 -21.394  1.00  0.00      A    H
ATOM   1130  CA  ILE A  81      -6.835 -23.606 -19.934  1.00  0.00      A    C
ATOM   1131  HA  ILE A  81      -7.359 -23.873 -19.028  1.00  0.00      A    H
ATOM   1132  CB  ILE A  81      -6.097 -22.342 -19.534  1.00  0.00      A    C
ATOM   1133  HB  ILE A  81      -5.385 -22.505 -18.697  1.00  0.00      A    H
ATOM   1134  CG2 ILE A  81      -5.293 -21.716 -20.680  1.00  0.00      A    C
ATOM   1135 HG21 ILE A  81      -4.728 -20.888 -20.200  1.00  0.00      A    H
ATOM   1136 HG22 ILE A  81      -4.619 -22.497 -21.093  1.00  0.00      A    H
ATOM   1137 HG23 ILE A  81      -5.965 -21.161 -21.370  1.00  0.00      A    H
ATOM   1138  CG1 ILE A  81      -6.956 -21.251 -18.959  1.00  0.00      A    C
ATOM   1139 HG11 ILE A  81      -6.315 -20.449 -18.533  1.00  0.00      A    H
ATOM   1140 HG12 ILE A  81      -7.637 -20.810 -19.719  1.00  0.00      A    H
ATOM   1141  CD  ILE A  81      -7.884 -21.673 -17.805  1.00  0.00      A    C
ATOM   1142  HD1 ILE A  81      -8.879 -21.894 -18.248  1.00  0.00      A    H
ATOM   1143  HD2 ILE A  81      -7.591 -22.508 -17.133  1.00  0.00      A    H
ATOM   1144  HD3 ILE A  81      -8.134 -20.830 -17.127  1.00  0.00      A    H
ATOM   1145  C   ILE A  81      -7.852 -23.382 -21.114  1.00  0.00      A    C
ATOM   1146  O   ILE A  81      -7.556 -23.332 -22.336  1.00  0.00      A    O
ATOM   1147  N   THR A  82      -9.092 -23.075 -20.750  1.00  0.00      A    N
ATOM   1148  HN  THR A  82      -9.358 -23.057 -19.790  1.00  0.00      A    H
ATOM   1149  CA  THR A  82     -10.213 -22.638 -21.646  1.00  0.00      A    C
ATOM   1150  HA  THR A  82     -10.201 -23.290 -22.507  1.00  0.00      A    H
ATOM   1151  CB  THR A  82     -11.621 -22.575 -20.999  1.00  0.00      A    C
ATOM   1152  HB  THR A  82     -12.395 -21.938 -21.478  1.00  0.00      A    H
ATOM   1153  OG1 THR A  82     -11.527 -22.262 -19.608  1.00  0.00      A    O
ATOM   1154  HG1 THR A  82     -10.947 -22.887 -19.167  1.00  0.00      A    H
ATOM   1155  CG2 THR A  82     -12.253 -23.986 -20.975  1.00  0.00      A    C
ATOM   1156 HG21 THR A  82     -13.267 -23.938 -20.524  1.00  0.00      A    H
ATOM   1157 HG22 THR A  82     -12.358 -24.402 -22.000  1.00  0.00      A    H
ATOM   1158 HG23 THR A  82     -11.643 -24.795 -20.519  1.00  0.00      A    H
ATOM   1159  C   THR A  82      -9.976 -21.239 -22.124  1.00  0.00      A    C
ATOM   1160  O   THR A  82      -9.089 -20.524 -21.655  1.00  0.00      A    O
ATOM   1161  N   THR A  83     -10.821 -20.795 -23.100  1.00  0.00      A    N
ATOM   1162  HN  THR A  83     -11.337 -21.452 -23.644  1.00  0.00      A    H
ATOM   1163  CA  THR A  83     -11.000 -19.341 -23.396  1.00  0.00      A    C
ATOM   1164  HA  THR A  83     -10.139 -18.789 -23.049  1.00  0.00      A    H
ATOM   1165  CB  THR A  83     -10.977 -19.020 -24.869  1.00  0.00      A    C
ATOM   1166  HB  THR A  83     -11.052 -17.917 -24.981  1.00  0.00      A    H
ATOM   1167  OG1 THR A  83     -12.021 -19.535 -25.696  1.00  0.00      A    O
ATOM   1168  HG1 THR A  83     -12.086 -20.453 -25.424  1.00  0.00      A    H
ATOM   1169  CG2 THR A  83      -9.723 -19.460 -25.533  1.00  0.00      A    C
ATOM   1170 HG21 THR A  83      -9.666 -20.539 -25.791  1.00  0.00      A    H
ATOM   1171 HG22 THR A  83      -9.672 -18.809 -26.432  1.00  0.00      A    H
ATOM   1172 HG23 THR A  83      -8.789 -19.209 -24.986  1.00  0.00      A    H
ATOM   1173  C   THR A  83     -12.315 -18.765 -22.824  1.00  0.00      A    C
ATOM   1174  O   THR A  83     -13.154 -19.517 -22.281  1.00  0.00      A    O
ATOM   1175  N   GLU A  84     -12.505 -17.438 -22.894  1.00  0.00      A    N
ATOM   1176  HN  GLU A  84     -11.754 -16.850 -23.184  1.00  0.00      A    H
ATOM   1177  CA  GLU A  84     -13.680 -16.640 -22.481  1.00  0.00      A    C
ATOM   1178  HA  GLU A  84     -13.882 -16.579 -21.422  1.00  0.00      A    H
ATOM   1179  CB  GLU A  84     -13.372 -15.153 -22.731  1.00  0.00      A    C
ATOM   1180  HB1 GLU A  84     -12.419 -14.869 -22.236  1.00  0.00      A    H
ATOM   1181  HB2 GLU A  84     -13.156 -15.040 -23.815  1.00  0.00      A    H
ATOM   1182  CG  GLU A  84     -14.598 -14.224 -22.350  1.00  0.00      A    C
ATOM   1183  HG1 GLU A  84     -15.412 -14.572 -23.021  1.00  0.00      A    H
ATOM   1184  HG2 GLU A  84     -14.901 -14.375 -21.292  1.00  0.00      A    H
ATOM   1185  CD  GLU A  84     -14.300 -12.807 -22.666  1.00  0.00      A    C
ATOM   1186  OE1 GLU A  84     -14.252 -11.905 -21.779  1.00  0.00      A    O
ATOM   1187  OE2 GLU A  84     -14.062 -12.615 -23.909  1.00  0.00      A    O
ATOM   1188  C   GLU A  84     -14.970 -17.140 -23.188  1.00  0.00      A    C
ATOM   1189  O   GLU A  84     -16.092 -17.346 -22.617  1.00  0.00      A    O
ATOM   1190  N   SER A  85     -14.819 -17.513 -24.489  1.00  0.00      A    N
ATOM   1191  HN  SER A  85     -13.966 -17.309 -24.962  1.00  0.00      A    H
ATOM   1192  CA  SER A  85     -15.909 -17.967 -25.335  1.00  0.00      A    C
ATOM   1193  HA  SER A  85     -16.794 -17.371 -25.166  1.00  0.00      A    H
ATOM   1194  CB  SER A  85     -15.616 -17.917 -26.850  1.00  0.00      A    C
ATOM   1195  HB1 SER A  85     -14.744 -18.542 -27.139  1.00  0.00      A    H
ATOM   1196  HB2 SER A  85     -16.531 -18.243 -27.389  1.00  0.00      A    H
ATOM   1197  OG  SER A  85     -15.408 -16.578 -27.208  1.00  0.00      A    O
ATOM   1198  HG1 SER A  85     -14.543 -16.413 -26.826  1.00  0.00      A    H
ATOM   1199  C   SER A  85     -16.291 -19.390 -24.983  1.00  0.00      A    C
ATOM   1200  O   SER A  85     -17.293 -19.815 -25.485  1.00  0.00      A    O
ATOM   1201  N   ASN A  86     -15.493 -20.131 -24.146  1.00  0.00      A    N
ATOM   1202  HN  ASN A  86     -14.606 -19.815 -23.820  1.00  0.00      A    H
ATOM   1203  CA  ASN A  86     -15.805 -21.473 -23.686  1.00  0.00      A    C
ATOM   1204  HA  ASN A  86     -16.552 -21.914 -24.329  1.00  0.00      A    H
ATOM   1205  CB  ASN A  86     -14.561 -22.434 -23.528  1.00  0.00      A    C
ATOM   1206  HB1 ASN A  86     -13.883 -21.973 -22.778  1.00  0.00      A    H
ATOM   1207  HB2 ASN A  86     -14.915 -23.436 -23.202  1.00  0.00      A    H
ATOM   1208  CG  ASN A  86     -13.812 -22.582 -24.822  1.00  0.00      A    C
ATOM   1209  OD1 ASN A  86     -12.682 -22.140 -25.005  1.00  0.00      A    O
ATOM   1210  ND2 ASN A  86     -14.420 -23.283 -25.800  1.00  0.00      A    N
ATOM   1211 HD21 ASN A  86     -13.865 -23.504 -26.602  1.00  0.00      A    H
ATOM   1212 HD22 ASN A  86     -15.270 -23.737 -25.533  1.00  0.00      A    H
ATOM   1213  C   ASN A  86     -16.405 -21.368 -22.201  1.00  0.00      A    C
ATOM   1214  O   ASN A  86     -17.536 -21.797 -21.984  1.00  0.00      A    O
ATOM   1215  N   TYR A  87     -15.682 -20.844 -21.225  1.00  0.00      A    N
ATOM   1216  HN  TYR A  87     -14.787 -20.469 -21.454  1.00  0.00      A    H
ATOM   1217  CA  TYR A  87     -16.094 -20.848 -19.832  1.00  0.00      A    C
ATOM   1218  HA  TYR A  87     -17.049 -21.330 -19.682  1.00  0.00      A    H
ATOM   1219  CB  TYR A  87     -15.052 -21.685 -19.053  1.00  0.00      A    C
ATOM   1220  HB1 TYR A  87     -14.684 -22.485 -19.731  1.00  0.00      A    H
ATOM   1221  HB2 TYR A  87     -14.222 -21.096 -18.606  1.00  0.00      A    H
ATOM   1222  CG  TYR A  87     -15.680 -22.350 -17.765  1.00  0.00      A    C
ATOM   1223  CD1 TYR A  87     -14.980 -23.497 -17.363  1.00  0.00      A    C
ATOM   1224  HD1 TYR A  87     -14.072 -23.850 -17.831  1.00  0.00      A    H
ATOM   1225  CE1 TYR A  87     -15.417 -24.228 -16.282  1.00  0.00      A    C
ATOM   1226  HE1 TYR A  87     -14.839 -25.083 -15.964  1.00  0.00      A    H
ATOM   1227  CZ  TYR A  87     -16.478 -23.745 -15.514  1.00  0.00      A    C
ATOM   1228  OH  TYR A  87     -16.896 -24.375 -14.343  1.00  0.00      A    O
ATOM   1229  HH  TYR A  87     -17.008 -23.657 -13.717  1.00  0.00      A    H
ATOM   1230  CD2 TYR A  87     -16.864 -21.941 -17.069  1.00  0.00      A    C
ATOM   1231  HD2 TYR A  87     -17.520 -21.183 -17.470  1.00  0.00      A    H
ATOM   1232  CE2 TYR A  87     -17.228 -22.630 -15.975  1.00  0.00      A    C
ATOM   1233  HE2 TYR A  87     -18.112 -22.411 -15.394  1.00  0.00      A    H
ATOM   1234  C   TYR A  87     -16.102 -19.436 -19.269  1.00  0.00      A    C
ATOM   1235  O   TYR A  87     -15.020 -18.977 -18.869  1.00  0.00      A    O
ATOM   1236  N   PRO A  88     -17.158 -18.679 -19.276  1.00  0.00      A    N
ATOM   1237  CD  PRO A  88     -18.425 -19.051 -19.925  1.00  0.00      A    C
ATOM   1238  HD1 PRO A  88     -18.929 -19.959 -19.530  1.00  0.00      A    H
ATOM   1239  HD2 PRO A  88     -18.222 -19.181 -21.009  1.00  0.00      A    H
ATOM   1240  CA  PRO A  88     -17.246 -17.266 -18.807  1.00  0.00      A    C
ATOM   1241  HA  PRO A  88     -16.372 -16.729 -19.143  1.00  0.00      A    H
ATOM   1242  CB  PRO A  88     -18.588 -16.751 -19.447  1.00  0.00      A    C
ATOM   1243  HB1 PRO A  88     -18.959 -15.869 -18.882  1.00  0.00      A    H
ATOM   1244  HB2 PRO A  88     -18.273 -16.425 -20.461  1.00  0.00      A    H
ATOM   1245  CG  PRO A  88     -19.443 -17.973 -19.695  1.00  0.00      A    C
ATOM   1246  HG1 PRO A  88     -20.031 -18.157 -18.770  1.00  0.00      A    H
ATOM   1247  HG2 PRO A  88     -20.169 -17.914 -20.534  1.00  0.00      A    H
ATOM   1248  C   PRO A  88     -17.226 -17.098 -17.293  1.00  0.00      A    C
ATOM   1249  O   PRO A  88     -17.500 -18.089 -16.607  1.00  0.00      A    O
ATOM   1250  N   TYR A  89     -16.951 -15.850 -16.799  1.00  0.00      A    N
ATOM   1251  HN  TYR A  89     -16.435 -15.131 -17.258  1.00  0.00      A    H
ATOM   1252  CA  TYR A  89     -16.986 -15.582 -15.396  1.00  0.00      A    C
ATOM   1253  HA  TYR A  89     -16.551 -16.436 -14.900  1.00  0.00      A    H
ATOM   1254  CB  TYR A  89     -16.101 -14.337 -15.248  1.00  0.00      A    C
ATOM   1255  HB1 TYR A  89     -15.136 -14.481 -15.778  1.00  0.00      A    H
ATOM   1256  HB2 TYR A  89     -16.551 -13.425 -15.695  1.00  0.00      A    H
ATOM   1257  CG  TYR A  89     -15.658 -14.088 -13.828  1.00  0.00      A    C
ATOM   1258  CD1 TYR A  89     -15.016 -15.073 -13.078  1.00  0.00      A    C
ATOM   1259  HD1 TYR A  89     -14.712 -16.026 -13.485  1.00  0.00      A    H
ATOM   1260  CE1 TYR A  89     -14.649 -14.775 -11.733  1.00  0.00      A    C
ATOM   1261  HE1 TYR A  89     -13.985 -15.368 -11.122  1.00  0.00      A    H
ATOM   1262  CZ  TYR A  89     -14.831 -13.489 -11.204  1.00  0.00      A    C
ATOM   1263  OH  TYR A  89     -14.520 -13.351  -9.822  1.00  0.00      A    O
ATOM   1264  HH  TYR A  89     -15.014 -12.618  -9.447  1.00  0.00      A    H
ATOM   1265  CD2 TYR A  89     -15.984 -12.845 -13.318  1.00  0.00      A    C
ATOM   1266  HD2 TYR A  89     -16.452 -12.132 -13.981  1.00  0.00      A    H
ATOM   1267  CE2 TYR A  89     -15.621 -12.527 -11.968  1.00  0.00      A    C
ATOM   1268  HE2 TYR A  89     -16.008 -11.676 -11.426  1.00  0.00      A    H
ATOM   1269  C   TYR A  89     -18.332 -15.330 -14.908  1.00  0.00      A    C
ATOM   1270  O   TYR A  89     -19.000 -14.408 -15.480  1.00  0.00      A    O
ATOM   1271  N   VAL A  90     -18.759 -16.048 -13.826  1.00  0.00      A    N
ATOM   1272  HN  VAL A  90     -18.108 -16.691 -13.431  1.00  0.00      A    H
ATOM   1273  CA  VAL A  90     -20.050 -15.846 -13.136  1.00  0.00      A    C
ATOM   1274  HA  VAL A  90     -20.486 -14.949 -13.552  1.00  0.00      A    H
ATOM   1275  CB  VAL A  90     -21.120 -17.027 -13.299  1.00  0.00      A    C
ATOM   1276  HB  VAL A  90     -21.855 -17.060 -12.466  1.00  0.00      A    H
ATOM   1277  CG1 VAL A  90     -21.770 -17.010 -14.664  1.00  0.00      A    C
ATOM   1278 HG11 VAL A  90     -22.023 -15.961 -14.929  1.00  0.00      A    H
ATOM   1279 HG12 VAL A  90     -21.007 -17.373 -15.385  1.00  0.00      A    H
ATOM   1280 HG13 VAL A  90     -22.695 -17.624 -14.700  1.00  0.00      A    H
ATOM   1281  CG2 VAL A  90     -20.421 -18.330 -13.009  1.00  0.00      A    C
ATOM   1282 HG21 VAL A  90     -19.367 -18.370 -13.359  1.00  0.00      A    H
ATOM   1283 HG22 VAL A  90     -20.293 -18.375 -11.907  1.00  0.00      A    H
ATOM   1284 HG23 VAL A  90     -20.963 -19.253 -13.305  1.00  0.00      A    H
ATOM   1285  C   VAL A  90     -19.862 -15.448 -11.650  1.00  0.00      A    C
ATOM   1286  O   VAL A  90     -20.756 -15.470 -10.861  1.00  0.00      A    O
ATOM   1287  N   GLU A  91     -18.668 -14.907 -11.300  1.00  0.00      A    N
ATOM   1288  HN  GLU A  91     -17.942 -14.885 -11.983  1.00  0.00      A    H
ATOM   1289  CA  GLU A  91     -18.328 -14.142 -10.094  1.00  0.00      A    C
ATOM   1290  HA  GLU A  91     -17.363 -13.716 -10.324  1.00  0.00      A    H
ATOM   1291  CB  GLU A  91     -19.301 -12.954  -9.980  1.00  0.00      A    C
ATOM   1292  HB1 GLU A  91     -20.341 -13.345  -9.959  1.00  0.00      A    H
ATOM   1293  HB2 GLU A  91     -19.133 -12.374  -9.047  1.00  0.00      A    H
ATOM   1294  CG  GLU A  91     -19.122 -11.959 -11.157  1.00  0.00      A    C
ATOM   1295  HG1 GLU A  91     -18.180 -11.401 -10.968  1.00  0.00      A    H
ATOM   1296  HG2 GLU A  91     -19.139 -12.526 -12.112  1.00  0.00      A    H
ATOM   1297  CD  GLU A  91     -20.201 -10.849 -11.163  1.00  0.00      A    C
ATOM   1298  OE1 GLU A  91     -21.259 -11.069 -11.788  1.00  0.00      A    O
ATOM   1299  OE2 GLU A  91     -20.026  -9.770 -10.614  1.00  0.00      A    O
ATOM   1300  C   GLU A  91     -18.227 -14.866  -8.796  1.00  0.00      A    C
ATOM   1301  O   GLU A  91     -17.468 -14.422  -7.922  1.00  0.00      A    O
ATOM   1302  N   SER A  92     -18.864 -16.040  -8.649  1.00  0.00      A    N
ATOM   1303  HN  SER A  92     -19.535 -16.276  -9.347  1.00  0.00      A    H
ATOM   1304  CA  SER A  92     -18.717 -16.866  -7.481  1.00  0.00      A    C
ATOM   1305  HA  SER A  92     -18.077 -16.384  -6.757  1.00  0.00      A    H
ATOM   1306  CB  SER A  92     -20.152 -17.298  -6.930  1.00  0.00      A    C
ATOM   1307  HB1 SER A  92     -20.058 -17.927  -6.019  1.00  0.00      A    H
ATOM   1308  HB2 SER A  92     -20.703 -16.421  -6.529  1.00  0.00      A    H
ATOM   1309  OG  SER A  92     -20.934 -17.988  -7.894  1.00  0.00      A    O
ATOM   1310  HG1 SER A  92     -21.814 -18.107  -7.531  1.00  0.00      A    H
ATOM   1311  C   SER A  92     -18.017 -18.156  -7.836  1.00  0.00      A    C
ATOM   1312  O   SER A  92     -17.467 -18.317  -8.946  1.00  0.00      A    O
ATOM   1313  N   GLN A  93     -17.918 -19.191  -6.887  1.00  0.00      A    N
ATOM   1314  HN  GLN A  93     -18.168 -19.027  -5.936  1.00  0.00      A    H
ATOM   1315  CA  GLN A  93     -17.183 -20.447  -7.187  1.00  0.00      A    C
ATOM   1316  HA  GLN A  93     -16.675 -20.357  -8.136  1.00  0.00      A    H
ATOM   1317  CB  GLN A  93     -16.200 -20.679  -6.017  1.00  0.00      A    C
ATOM   1318  HB1 GLN A  93     -15.529 -19.794  -5.997  1.00  0.00      A    H
ATOM   1319  HB2 GLN A  93     -16.744 -20.661  -5.048  1.00  0.00      A    H
ATOM   1320  CG  GLN A  93     -15.360 -21.995  -5.940  1.00  0.00      A    C
ATOM   1321  HG1 GLN A  93     -15.885 -22.973  -5.970  1.00  0.00      A    H
ATOM   1322  HG2 GLN A  93     -14.765 -22.061  -6.876  1.00  0.00      A    H
ATOM   1323  CD  GLN A  93     -14.461 -21.927  -4.699  1.00  0.00      A    C
ATOM   1324  OE1 GLN A  93     -14.176 -20.838  -4.160  1.00  0.00      A    O
ATOM   1325  NE2 GLN A  93     -13.949 -23.025  -4.136  1.00  0.00      A    N
ATOM   1326 HE21 GLN A  93     -13.143 -22.818  -3.582  1.00  0.00      A    H
ATOM   1327 HE22 GLN A  93     -14.179 -23.918  -4.524  1.00  0.00      A    H
ATOM   1328  C   GLN A  93     -18.085 -21.620  -7.248  1.00  0.00      A    C
ATOM   1329  O   GLN A  93     -19.163 -21.750  -6.630  1.00  0.00      A    O
ATOM   1330  N   GLY A  94     -17.748 -22.645  -8.046  1.00  0.00      A    N
ATOM   1331  HN  GLY A  94     -16.969 -22.469  -8.642  1.00  0.00      A    H
ATOM   1332  CA  GLY A  94     -18.462 -23.963  -8.008  1.00  0.00      A    C
ATOM   1333  HA1 GLY A  94     -18.761 -24.220  -7.002  1.00  0.00      A    H
ATOM   1334  HA2 GLY A  94     -19.282 -23.742  -8.674  1.00  0.00      A    H
ATOM   1335  C   GLY A  94     -17.751 -25.087  -8.471  1.00  0.00      A    C
ATOM   1336  O   GLY A  94     -16.515 -25.096  -8.441  1.00  0.00      A    O
ATOM   1337  N   THR A  95     -18.503 -26.084  -8.997  1.00  0.00      A    N
ATOM   1338  HN  THR A  95     -19.500 -26.085  -8.980  1.00  0.00      A    H
ATOM   1339  CA  THR A  95     -17.943 -27.235  -9.702  1.00  0.00      A    C
ATOM   1340  HA  THR A  95     -17.050 -27.502  -9.156  1.00  0.00      A    H
ATOM   1341  CB  THR A  95     -18.890 -28.451  -9.535  1.00  0.00      A    C
ATOM   1342  HB  THR A  95     -18.565 -29.297 -10.178  1.00  0.00      A    H
ATOM   1343  OG1 THR A  95     -20.261 -28.057  -9.900  1.00  0.00      A    O
ATOM   1344  HG1 THR A  95     -20.838 -28.802  -9.716  1.00  0.00      A    H
ATOM   1345  CG2 THR A  95     -18.771 -28.855  -8.065  1.00  0.00      A    C
ATOM   1346 HG21 THR A  95     -19.402 -28.180  -7.450  1.00  0.00      A    H
ATOM   1347 HG22 THR A  95     -19.136 -29.904  -8.020  1.00  0.00      A    H
ATOM   1348 HG23 THR A  95     -17.712 -28.873  -7.728  1.00  0.00      A    H
ATOM   1349  C   THR A  95     -17.565 -26.986 -11.116  1.00  0.00      A    C
ATOM   1350  O   THR A  95     -17.938 -25.998 -11.746  1.00  0.00      A    O
ATOM   1351  N   CYS A  96     -16.865 -27.968 -11.693  1.00  0.00      A    N
ATOM   1352  HN  CYS A  96     -16.584 -28.792 -11.206  1.00  0.00      A    H
ATOM   1353  CA  CYS A  96     -16.231 -27.886 -13.060  1.00  0.00      A    C
ATOM   1354  HA  CYS A  96     -15.896 -26.862 -13.132  1.00  0.00      A    H
ATOM   1355  CB  CYS A  96     -15.116 -29.020 -13.109  1.00  0.00      A    C
ATOM   1356  HB1 CYS A  96     -14.625 -29.188 -12.126  1.00  0.00      A    H
ATOM   1357  HB2 CYS A  96     -15.631 -29.978 -13.336  1.00  0.00      A    H
ATOM   1358  SG  CYS A  96     -13.811 -28.705 -14.352  1.00  0.00      A    S
ATOM   1359  C   CYS A  96     -17.204 -28.173 -14.265  1.00  0.00      A    C
ATOM   1360  O   CYS A  96     -17.727 -29.297 -14.396  1.00  0.00      A    O
ATOM   1361  N   ASN A  97     -17.388 -27.127 -15.119  1.00  0.00      A    N
ATOM   1362  HN  ASN A  97     -17.017 -26.253 -14.813  1.00  0.00      A    H
ATOM   1363  CA  ASN A  97     -18.379 -27.190 -16.167  1.00  0.00      A    C
ATOM   1364  HA  ASN A  97     -18.787 -28.188 -16.237  1.00  0.00      A    H
ATOM   1365  CB  ASN A  97     -19.617 -26.340 -16.026  1.00  0.00      A    C
ATOM   1366  HB1 ASN A  97     -19.202 -25.314 -15.926  1.00  0.00      A    H
ATOM   1367  HB2 ASN A  97     -20.236 -26.389 -16.948  1.00  0.00      A    H
ATOM   1368  CG  ASN A  97     -20.491 -26.665 -14.838  1.00  0.00      A    C
ATOM   1369  OD1 ASN A  97     -21.319 -27.619 -14.886  1.00  0.00      A    O
ATOM   1370  ND2 ASN A  97     -20.268 -26.095 -13.647  1.00  0.00      A    N
ATOM   1371 HD21 ASN A  97     -21.004 -26.041 -12.971  1.00  0.00      A    H
ATOM   1372 HD22 ASN A  97     -19.553 -25.408 -13.519  1.00  0.00      A    H
ATOM   1373  C   ASN A  97     -17.731 -26.943 -17.505  1.00  0.00      A    C
ATOM   1374  O   ASN A  97     -17.906 -25.887 -18.113  1.00  0.00      A    O
ATOM   1375  N   THR A  98     -16.908 -27.917 -18.050  1.00  0.00      A    N
ATOM   1376  HN  THR A  98     -16.926 -28.801 -17.590  1.00  0.00      A    H
ATOM   1377  CA  THR A  98     -15.957 -27.705 -19.143  1.00  0.00      A    C
ATOM   1378  HA  THR A  98     -16.275 -26.819 -19.673  1.00  0.00      A    H
ATOM   1379  CB  THR A  98     -14.574 -27.327 -18.488  1.00  0.00      A    C
ATOM   1380  HB  THR A  98     -14.805 -26.730 -17.580  1.00  0.00      A    H
ATOM   1381  OG1 THR A  98     -13.813 -26.520 -19.371  1.00  0.00      A    O
ATOM   1382  HG1 THR A  98     -13.047 -26.305 -18.834  1.00  0.00      A    H
ATOM   1383  CG2 THR A  98     -13.752 -28.496 -18.073  1.00  0.00      A    C
ATOM   1384 HG21 THR A  98     -13.029 -28.237 -17.270  1.00  0.00      A    H
ATOM   1385 HG22 THR A  98     -14.388 -29.293 -17.633  1.00  0.00      A    H
ATOM   1386 HG23 THR A  98     -13.129 -28.928 -18.885  1.00  0.00      A    H
ATOM   1387  C   THR A  98     -15.897 -28.747 -20.227  1.00  0.00      A    C
ATOM   1388  O   THR A  98     -15.540 -28.453 -21.339  1.00  0.00      A    O
ATOM   1389  N   LYS A  99     -16.287 -30.000 -19.997  1.00  0.00      A    N
ATOM   1390  HN  LYS A  99     -16.751 -30.271 -19.157  1.00  0.00      A    H
ATOM   1391  CA  LYS A  99     -16.048 -31.181 -20.823  1.00  0.00      A    C
ATOM   1392  HA  LYS A  99     -15.005 -31.398 -20.644  1.00  0.00      A    H
ATOM   1393  CB  LYS A  99     -16.906 -32.431 -20.335  1.00  0.00      A    C
ATOM   1394  HB1 LYS A  99     -16.576 -33.358 -20.850  1.00  0.00      A    H
ATOM   1395  HB2 LYS A  99     -16.748 -32.443 -19.235  1.00  0.00      A    H
ATOM   1396  CG  LYS A  99     -18.395 -32.222 -20.544  1.00  0.00      A    C
ATOM   1397  HG1 LYS A  99     -18.567 -31.164 -20.252  1.00  0.00      A    H
ATOM   1398  HG2 LYS A  99     -18.726 -32.178 -21.604  1.00  0.00      A    H
ATOM   1399  CD  LYS A  99     -19.230 -33.228 -19.723  1.00  0.00      A    C
ATOM   1400  HD1 LYS A  99     -18.825 -33.231 -18.689  1.00  0.00      A    H
ATOM   1401  HD2 LYS A  99     -20.301 -32.956 -19.610  1.00  0.00      A    H
ATOM   1402  CE  LYS A  99     -19.432 -34.605 -20.331  1.00  0.00      A    C
ATOM   1403  HE1 LYS A  99     -20.240 -34.510 -21.088  1.00  0.00      A    H
ATOM   1404  HE2 LYS A  99     -18.455 -34.883 -20.781  1.00  0.00      A    H
ATOM   1405  NZ  LYS A  99     -19.896 -35.559 -19.365  1.00  0.00      A    N
ATOM   1406  HZ1 LYS A  99     -20.892 -35.419 -19.100  1.00  0.00      A    H
ATOM   1407  HZ2 LYS A  99     -19.951 -36.470 -19.865  1.00  0.00      A    H
ATOM   1408  HZ3 LYS A  99     -19.191 -35.653 -18.606  1.00  0.00      A    H
ATOM   1409  C   LYS A  99     -16.287 -31.021 -22.314  1.00  0.00      A    C
ATOM   1410  O   LYS A  99     -15.685 -31.781 -23.033  1.00  0.00      A    O
ATOM   1411  N   ALA A 100     -17.270 -30.135 -22.797  1.00  0.00      A    N
ATOM   1412  HN  ALA A 100     -17.859 -29.604 -22.192  1.00  0.00      A    H
ATOM   1413  CA  ALA A 100     -17.642 -29.993 -24.230  1.00  0.00      A    C
ATOM   1414  HA  ALA A 100     -17.770 -31.023 -24.527  1.00  0.00      A    H
ATOM   1415  CB  ALA A 100     -19.058 -29.240 -24.392  1.00  0.00      A    C
ATOM   1416  HB1 ALA A 100     -18.892 -28.232 -23.954  1.00  0.00      A    H
ATOM   1417  HB2 ALA A 100     -19.327 -29.174 -25.468  1.00  0.00      A    H
ATOM   1418  HB3 ALA A 100     -19.779 -29.864 -23.823  1.00  0.00      A    H
ATOM   1419  C   ALA A 100     -16.505 -29.299 -25.076  1.00  0.00      A    C
ATOM   1420  O   ALA A 100     -16.091 -29.792 -26.120  1.00  0.00      A    O
ATOM   1421  N   GLY A 101     -15.948 -28.159 -24.644  1.00  0.00      A    N
ATOM   1422  HN  GLY A 101     -16.299 -27.748 -23.806  1.00  0.00      A    H
ATOM   1423  CA  GLY A 101     -14.722 -27.634 -25.176  1.00  0.00      A    C
ATOM   1424  HA1 GLY A 101     -14.283 -28.339 -25.866  1.00  0.00      A    H
ATOM   1425  HA2 GLY A 101     -14.947 -26.668 -25.604  1.00  0.00      A    H
ATOM   1426  C   GLY A 101     -13.873 -27.311 -24.026  1.00  0.00      A    C
ATOM   1427  O   GLY A 101     -13.805 -26.219 -23.510  1.00  0.00      A    O
ATOM   1428  N   PRO A 102     -13.016 -28.183 -23.500  1.00  0.00      A    N
ATOM   1429  CD  PRO A 102     -13.045 -29.609 -23.885  1.00  0.00      A    C
ATOM   1430  HD1 PRO A 102     -12.604 -29.740 -24.896  1.00  0.00      A    H
ATOM   1431  HD2 PRO A 102     -14.037 -30.006 -23.582  1.00  0.00      A    H
ATOM   1432  CA  PRO A 102     -12.296 -28.009 -22.209  1.00  0.00      A    C
ATOM   1433  HA  PRO A 102     -12.974 -27.401 -21.628  1.00  0.00      A    H
ATOM   1434  CB  PRO A 102     -12.123 -29.540 -21.768  1.00  0.00      A    C
ATOM   1435  HB1 PRO A 102     -11.351 -29.631 -20.974  1.00  0.00      A    H
ATOM   1436  HB2 PRO A 102     -13.100 -29.819 -21.318  1.00  0.00      A    H
ATOM   1437  CG  PRO A 102     -12.014 -30.310 -23.045  1.00  0.00      A    C
ATOM   1438  HG1 PRO A 102     -11.002 -30.225 -23.495  1.00  0.00      A    H
ATOM   1439  HG2 PRO A 102     -12.247 -31.384 -22.880  1.00  0.00      A    H
ATOM   1440  C   PRO A 102     -11.050 -27.209 -22.257  1.00  0.00      A    C
ATOM   1441  O   PRO A 102     -10.425 -27.124 -21.206  1.00  0.00      A    O
ATOM   1442  N   VAL A 103     -10.517 -26.785 -23.418  1.00  0.00      A    N
ATOM   1443  HN  VAL A 103     -10.912 -26.993 -24.309  1.00  0.00      A    H
ATOM   1444  CA  VAL A 103      -9.145 -26.311 -23.434  1.00  0.00      A    C
ATOM   1445  HA  VAL A 103      -8.960 -25.655 -22.596  1.00  0.00      A    H
ATOM   1446  CB  VAL A 103      -8.090 -27.451 -23.380  1.00  0.00      A    C
ATOM   1447  HB  VAL A 103      -8.403 -28.070 -22.512  1.00  0.00      A    H
ATOM   1448  CG1 VAL A 103      -7.928 -28.294 -24.686  1.00  0.00      A    C
ATOM   1449 HG11 VAL A 103      -7.129 -29.065 -24.674  1.00  0.00      A    H
ATOM   1450 HG12 VAL A 103      -8.837 -28.892 -24.913  1.00  0.00      A    H
ATOM   1451 HG13 VAL A 103      -7.815 -27.581 -25.530  1.00  0.00      A    H
ATOM   1452  CG2 VAL A 103      -6.797 -26.830 -22.960  1.00  0.00      A    C
ATOM   1453 HG21 VAL A 103      -6.288 -26.090 -23.614  1.00  0.00      A    H
ATOM   1454 HG22 VAL A 103      -7.003 -26.263 -22.027  1.00  0.00      A    H
ATOM   1455 HG23 VAL A 103      -6.119 -27.632 -22.597  1.00  0.00      A    H
ATOM   1456  C   VAL A 103      -8.907 -25.548 -24.726  1.00  0.00      A    C
ATOM   1457  O   VAL A 103      -9.472 -25.964 -25.746  1.00  0.00      A    O
ATOM   1458  N   ALA A 104      -8.089 -24.451 -24.755  1.00  0.00      A    N
ATOM   1459  HN  ALA A 104      -7.876 -23.931 -23.932  1.00  0.00      A    H
ATOM   1460  CA  ALA A 104      -7.328 -24.041 -25.936  1.00  0.00      A    C
ATOM   1461  HA  ALA A 104      -7.521 -24.749 -26.728  1.00  0.00      A    H
ATOM   1462  CB  ALA A 104      -7.782 -22.618 -26.400  1.00  0.00      A    C
ATOM   1463  HB1 ALA A 104      -7.902 -21.874 -25.584  1.00  0.00      A    H
ATOM   1464  HB2 ALA A 104      -6.937 -22.216 -27.000  1.00  0.00      A    H
ATOM   1465  HB3 ALA A 104      -8.707 -22.734 -27.004  1.00  0.00      A    H
ATOM   1466  C   ALA A 104      -5.768 -24.121 -25.712  1.00  0.00      A    C
ATOM   1467  O   ALA A 104      -5.223 -25.091 -26.298  1.00  0.00      A    O
ATOM   1468  N   PRO A 105      -4.923 -23.333 -24.993  1.00  0.00      A    N
ATOM   1469  CD  PRO A 105      -5.329 -22.046 -24.525  1.00  0.00      A    C
ATOM   1470  HD1 PRO A 105      -6.170 -22.091 -23.801  1.00  0.00      A    H
ATOM   1471  HD2 PRO A 105      -5.837 -21.420 -25.289  1.00  0.00      A    H
ATOM   1472  CA  PRO A 105      -3.499 -23.509 -25.036  1.00  0.00      A    C
ATOM   1473  HA  PRO A 105      -3.158 -24.093 -25.878  1.00  0.00      A    H
ATOM   1474  CB  PRO A 105      -3.039 -22.054 -24.869  1.00  0.00      A    C
ATOM   1475  HB1 PRO A 105      -2.048 -22.031 -24.367  1.00  0.00      A    H
ATOM   1476  HB2 PRO A 105      -2.960 -21.672 -25.910  1.00  0.00      A    H
ATOM   1477  CG  PRO A 105      -4.082 -21.333 -24.056  1.00  0.00      A    C
ATOM   1478  HG1 PRO A 105      -3.774 -21.626 -23.029  1.00  0.00      A    H
ATOM   1479  HG2 PRO A 105      -4.251 -20.254 -24.259  1.00  0.00      A    H
ATOM   1480  C   PRO A 105      -3.092 -24.319 -23.846  1.00  0.00      A    C
ATOM   1481  O   PRO A 105      -3.935 -24.437 -22.962  1.00  0.00      A    O
ATOM   1482  N   LYS A 106      -1.780 -24.648 -23.735  1.00  0.00      A    N
ATOM   1483  HN  LYS A 106      -1.253 -24.498 -24.569  1.00  0.00      A    H
ATOM   1484  CA  LYS A 106      -1.146 -25.375 -22.611  1.00  0.00      A    C
ATOM   1485  HA  LYS A 106      -1.695 -25.157 -21.707  1.00  0.00      A    H
ATOM   1486  CB  LYS A 106      -1.105 -26.866 -22.848  1.00  0.00      A    C
ATOM   1487  HB1 LYS A 106      -2.085 -27.234 -23.218  1.00  0.00      A    H
ATOM   1488  HB2 LYS A 106      -0.484 -27.106 -23.737  1.00  0.00      A    H
ATOM   1489  CG  LYS A 106      -0.798 -27.756 -21.642  1.00  0.00      A    C
ATOM   1490  HG1 LYS A 106       0.257 -27.728 -21.291  1.00  0.00      A    H
ATOM   1491  HG2 LYS A 106      -1.523 -27.680 -20.804  1.00  0.00      A    H
ATOM   1492  CD  LYS A 106      -0.865 -29.249 -22.054  1.00  0.00      A    C
ATOM   1493  HD1 LYS A 106      -1.854 -29.608 -22.411  1.00  0.00      A    H
ATOM   1494  HD2 LYS A 106      -0.261 -29.367 -22.979  1.00  0.00      A    H
ATOM   1495  CE  LYS A 106      -0.438 -30.155 -20.928  1.00  0.00      A    C
ATOM   1496  HE1 LYS A 106      -1.106 -29.907 -20.076  1.00  0.00      A    H
ATOM   1497  HE2 LYS A 106      -0.607 -31.191 -21.290  1.00  0.00      A    H
ATOM   1498  NZ  LYS A 106       0.984 -30.048 -20.543  1.00  0.00      A    N
ATOM   1499  HZ1 LYS A 106       1.153 -29.202 -19.962  1.00  0.00      A    H
ATOM   1500  HZ2 LYS A 106       1.336 -30.803 -19.921  1.00  0.00      A    H
ATOM   1501  HZ3 LYS A 106       1.566 -30.038 -21.405  1.00  0.00      A    H
ATOM   1502  C   LYS A 106       0.266 -24.857 -22.396  1.00  0.00      A    C
ATOM   1503  O   LYS A 106       1.010 -24.827 -23.365  1.00  0.00      A    O
ATOM   1504  N   LEU A 107       0.732 -24.502 -21.171  1.00  0.00      A    N
ATOM   1505  HN  LEU A 107       0.215 -24.749 -20.354  1.00  0.00      A    H
ATOM   1506  CA  LEU A 107       2.068 -23.959 -21.002  1.00  0.00      A    C
ATOM   1507  HA  LEU A 107       2.197 -23.185 -21.744  1.00  0.00      A    H
ATOM   1508  CB  LEU A 107       2.305 -23.159 -19.639  1.00  0.00      A    C
ATOM   1509  HB1 LEU A 107       2.439 -23.878 -18.803  1.00  0.00      A    H
ATOM   1510  HB2 LEU A 107       3.241 -22.568 -19.737  1.00  0.00      A    H
ATOM   1511  CG  LEU A 107       1.201 -22.195 -19.201  1.00  0.00      A    C
ATOM   1512  HG  LEU A 107       0.152 -22.559 -19.245  1.00  0.00      A    H
ATOM   1513  CD1 LEU A 107       1.438 -21.804 -17.648  1.00  0.00      A    C
ATOM   1514 HD11 LEU A 107       1.386 -22.599 -16.874  1.00  0.00      A    H
ATOM   1515 HD12 LEU A 107       2.384 -21.229 -17.564  1.00  0.00      A    H
ATOM   1516 HD13 LEU A 107       0.640 -21.066 -17.420  1.00  0.00      A    H
ATOM   1517  CD2 LEU A 107       1.280 -20.934 -20.042  1.00  0.00      A    C
ATOM   1518 HD21 LEU A 107       0.736 -21.117 -20.993  1.00  0.00      A    H
ATOM   1519 HD22 LEU A 107       0.853 -20.126 -19.411  1.00  0.00      A    H
ATOM   1520 HD23 LEU A 107       2.306 -20.651 -20.362  1.00  0.00      A    H
ATOM   1521  C   LEU A 107       3.234 -24.901 -21.190  1.00  0.00      A    C
ATOM   1522  O   LEU A 107       3.131 -26.081 -20.779  1.00  0.00      A    O
ATOM   1523  N   SER A 108       4.374 -24.494 -21.822  1.00  0.00      A    N
ATOM   1524  HN  SER A 108       4.401 -23.646 -22.345  1.00  0.00      A    H
ATOM   1525  CA  SER A 108       5.575 -25.370 -21.906  1.00  0.00      A    C
ATOM   1526  HA  SER A 108       5.215 -26.349 -22.189  1.00  0.00      A    H
ATOM   1527  CB  SER A 108       6.722 -25.106 -22.881  1.00  0.00      A    C
ATOM   1528  HB1 SER A 108       7.216 -24.150 -22.604  1.00  0.00      A    H
ATOM   1529  HB2 SER A 108       7.489 -25.870 -22.629  1.00  0.00      A    H
ATOM   1530  OG  SER A 108       6.343 -24.956 -24.244  1.00  0.00      A    O
ATOM   1531  HG1 SER A 108       7.163 -24.736 -24.693  1.00  0.00      A    H
ATOM   1532  C   SER A 108       6.264 -25.425 -20.501  1.00  0.00      A    C
ATOM   1533  O   SER A 108       6.388 -26.476 -19.899  1.00  0.00      A    O
ATOM   1534  N   SER A 109       6.711 -24.281 -19.932  1.00  0.00      A    N
ATOM   1535  HN  SER A 109       6.636 -23.422 -20.432  1.00  0.00      A    H
ATOM   1536  CA  SER A 109       7.406 -24.290 -18.565  1.00  0.00      A    C
ATOM   1537  HA  SER A 109       7.006 -25.135 -18.023  1.00  0.00      A    H
ATOM   1538  CB  SER A 109       8.864 -24.519 -18.606  1.00  0.00      A    C
ATOM   1539  HB1 SER A 109       9.263 -24.558 -17.570  1.00  0.00      A    H
ATOM   1540  HB2 SER A 109       8.907 -25.487 -19.150  1.00  0.00      A    H
ATOM   1541  OG  SER A 109       9.560 -23.590 -19.457  1.00  0.00      A    O
ATOM   1542  HG1 SER A 109      10.457 -23.581 -19.115  1.00  0.00      A    H
ATOM   1543  C   SER A 109       7.085 -23.040 -17.739  1.00  0.00      A    C
ATOM   1544  O   SER A 109       6.503 -22.122 -18.250  1.00  0.00      A    O
ATOM   1545  N   TYR A 110       7.606 -22.936 -16.488  1.00  0.00      A    N
ATOM   1546  HN  TYR A 110       8.202 -23.654 -16.138  1.00  0.00      A    H
ATOM   1547  CA  TYR A 110       7.397 -21.930 -15.548  1.00  0.00      A    C
ATOM   1548  HA  TYR A 110       7.173 -20.989 -16.029  1.00  0.00      A    H
ATOM   1549  CB  TYR A 110       6.208 -22.367 -14.598  1.00  0.00      A    C
ATOM   1550  HB1 TYR A 110       5.252 -22.533 -15.139  1.00  0.00      A    H
ATOM   1551  HB2 TYR A 110       6.701 -23.292 -14.228  1.00  0.00      A    H
ATOM   1552  CG  TYR A 110       5.904 -21.488 -13.387  1.00  0.00      A    C
ATOM   1553  CD1 TYR A 110       5.501 -20.151 -13.696  1.00  0.00      A    C
ATOM   1554  HD1 TYR A 110       5.478 -19.762 -14.704  1.00  0.00      A    H
ATOM   1555  CE1 TYR A 110       5.243 -19.276 -12.604  1.00  0.00      A    C
ATOM   1556  HE1 TYR A 110       5.086 -18.212 -12.703  1.00  0.00      A    H
ATOM   1557  CZ  TYR A 110       5.226 -19.785 -11.295  1.00  0.00      A    C
ATOM   1558  OH  TYR A 110       4.914 -18.759 -10.310  1.00  0.00      A    O
ATOM   1559  HH  TYR A 110       4.983 -19.150  -9.435  1.00  0.00      A    H
ATOM   1560  CD2 TYR A 110       5.897 -21.958 -12.103  1.00  0.00      A    C
ATOM   1561  HD2 TYR A 110       6.165 -22.955 -11.784  1.00  0.00      A    H
ATOM   1562  CE2 TYR A 110       5.558 -21.123 -11.032  1.00  0.00      A    C
ATOM   1563  HE2 TYR A 110       5.604 -21.513 -10.026  1.00  0.00      A    H
ATOM   1564  C   TYR A 110       8.605 -21.623 -14.724  1.00  0.00      A    C
ATOM   1565  O   TYR A 110       9.225 -22.517 -14.157  1.00  0.00      A    O
ATOM   1566  N   GLN A 111       9.032 -20.366 -14.682  1.00  0.00      A    N
ATOM   1567  HN  GLN A 111       8.511 -19.618 -15.086  1.00  0.00      A    H
ATOM   1568  CA  GLN A 111      10.213 -20.021 -13.893  1.00  0.00      A    C
ATOM   1569  HA  GLN A 111      10.334 -20.730 -13.087  1.00  0.00      A    H
ATOM   1570  CB  GLN A 111      11.476 -20.003 -14.803  1.00  0.00      A    C
ATOM   1571  HB1 GLN A 111      12.371 -19.869 -14.160  1.00  0.00      A    H
ATOM   1572  HB2 GLN A 111      11.639 -20.990 -15.287  1.00  0.00      A    H
ATOM   1573  CG  GLN A 111      11.626 -18.879 -15.876  1.00  0.00      A    C
ATOM   1574  HG1 GLN A 111      10.699 -18.945 -16.484  1.00  0.00      A    H
ATOM   1575  HG2 GLN A 111      11.786 -17.934 -15.315  1.00  0.00      A    H
ATOM   1576  CD  GLN A 111      12.741 -19.046 -16.953  1.00  0.00      A    C
ATOM   1577  OE1 GLN A 111      12.368 -19.219 -18.126  1.00  0.00      A    O
ATOM   1578  NE2 GLN A 111      14.024 -18.967 -16.540  1.00  0.00      A    N
ATOM   1579 HE21 GLN A 111      14.783 -18.919 -17.190  1.00  0.00      A    H
ATOM   1580 HE22 GLN A 111      14.074 -18.733 -15.569  1.00  0.00      A    H
ATOM   1581  C   GLN A 111      10.009 -18.667 -13.187  1.00  0.00      A    C
ATOM   1582  O   GLN A 111       9.111 -17.840 -13.505  1.00  0.00      A    O
ATOM   1583  N   ASP A 112      10.880 -18.353 -12.119  1.00  0.00      A    N
ATOM   1584  HN  ASP A 112      11.499 -19.052 -11.770  1.00  0.00      A    H
ATOM   1585  CA  ASP A 112      10.942 -17.101 -11.435  1.00  0.00      A    C
ATOM   1586  HA  ASP A 112      10.039 -16.536 -11.615  1.00  0.00      A    H
ATOM   1587  CB  ASP A 112      11.042 -17.336  -9.911  1.00  0.00      A    C
ATOM   1588  HB1 ASP A 112      11.167 -16.370  -9.378  1.00  0.00      A    H
ATOM   1589  HB2 ASP A 112      10.131 -17.856  -9.545  1.00  0.00      A    H
ATOM   1590  CG  ASP A 112      12.293 -18.222  -9.672  1.00  0.00      A    C
ATOM   1591  OD1 ASP A 112      12.174 -19.416  -9.732  1.00  0.00      A    O
ATOM   1592  OD2 ASP A 112      13.418 -17.681  -9.424  1.00  0.00      A    O
ATOM   1593  C   ASP A 112      12.058 -16.148 -12.023  1.00  0.00      A    C
ATOM   1594  O   ASP A 112      12.978 -16.453 -12.789  1.00  0.00      A    O
ATOM   1595  N   VAL A 113      11.986 -14.860 -11.652  1.00  0.00      A    N
ATOM   1596  HN  VAL A 113      11.218 -14.434 -11.180  1.00  0.00      A    H
ATOM   1597  CA  VAL A 113      12.954 -13.939 -12.136  1.00  0.00      A    C
ATOM   1598  HA  VAL A 113      13.117 -14.083 -13.193  1.00  0.00      A    H
ATOM   1599  CB  VAL A 113      12.314 -12.484 -12.263  1.00  0.00      A    C
ATOM   1600  HB  VAL A 113      11.991 -12.214 -11.235  1.00  0.00      A    H
ATOM   1601  CG1 VAL A 113      13.335 -11.441 -12.798  1.00  0.00      A    C
ATOM   1602 HG11 VAL A 113      14.080 -11.890 -13.490  1.00  0.00      A    H
ATOM   1603 HG12 VAL A 113      12.792 -10.549 -13.175  1.00  0.00      A    H
ATOM   1604 HG13 VAL A 113      13.891 -11.045 -11.922  1.00  0.00      A    H
ATOM   1605  CG2 VAL A 113      11.086 -12.632 -13.123  1.00  0.00      A    C
ATOM   1606 HG21 VAL A 113      11.427 -12.890 -14.148  1.00  0.00      A    H
ATOM   1607 HG22 VAL A 113      10.349 -13.398 -12.801  1.00  0.00      A    H
ATOM   1608 HG23 VAL A 113      10.612 -11.634 -13.237  1.00  0.00      A    H
ATOM   1609  C   VAL A 113      14.213 -13.858 -11.328  1.00  0.00      A    C
ATOM   1610  O   VAL A 113      14.154 -13.666 -10.078  1.00  0.00      A    O
ATOM   1611  N   PRO A 114      15.381 -13.916 -11.911  1.00  0.00      A    N
ATOM   1612  CD  PRO A 114      15.611 -14.460 -13.262  1.00  0.00      A    C
ATOM   1613  HD1 PRO A 114      15.112 -13.694 -13.893  1.00  0.00      A    H
ATOM   1614  HD2 PRO A 114      15.184 -15.486 -13.268  1.00  0.00      A    H
ATOM   1615  CA  PRO A 114      16.631 -13.564 -11.258  1.00  0.00      A    C
ATOM   1616  HA  PRO A 114      16.724 -13.994 -10.272  1.00  0.00      A    H
ATOM   1617  CB  PRO A 114      17.697 -14.172 -12.155  1.00  0.00      A    C
ATOM   1618  HB1 PRO A 114      18.643 -13.600 -12.261  1.00  0.00      A    H
ATOM   1619  HB2 PRO A 114      18.021 -15.185 -11.833  1.00  0.00      A    H
ATOM   1620  CG  PRO A 114      17.084 -14.360 -13.489  1.00  0.00      A    C
ATOM   1621  HG1 PRO A 114      17.236 -13.440 -14.092  1.00  0.00      A    H
ATOM   1622  HG2 PRO A 114      17.571 -15.090 -14.170  1.00  0.00      A    H
ATOM   1623  C   PRO A 114      16.818 -12.040 -11.098  1.00  0.00      A    C
ATOM   1624  O   PRO A 114      17.568 -11.353 -11.806  1.00  0.00      A    O
ATOM   1625  N   SER A 115      16.106 -11.471 -10.080  1.00  0.00      A    N
ATOM   1626  HN  SER A 115      15.439 -12.007  -9.569  1.00  0.00      A    H
ATOM   1627  CA  SER A 115      16.081 -10.031  -9.899  1.00  0.00      A    C
ATOM   1628  HA  SER A 115      16.233  -9.470 -10.809  1.00  0.00      A    H
ATOM   1629  CB  SER A 115      14.703  -9.573  -9.323  1.00  0.00      A    C
ATOM   1630  HB1 SER A 115      14.768  -8.488  -9.089  1.00  0.00      A    H
ATOM   1631  HB2 SER A 115      13.921  -9.760 -10.090  1.00  0.00      A    H
ATOM   1632  OG  SER A 115      14.256 -10.412  -8.214  1.00  0.00      A    O
ATOM   1633  HG1 SER A 115      13.358 -10.197  -7.953  1.00  0.00      A    H
ATOM   1634  C   SER A 115      17.264  -9.508  -8.967  1.00  0.00      A    C
ATOM   1635  O   SER A 115      18.390  -9.359  -9.405  1.00  0.00      A    O
ATOM   1636  N   ASN A 116      16.936  -9.084  -7.759  1.00  0.00      A    N
ATOM   1637  HN  ASN A 116      15.983  -9.175  -7.483  1.00  0.00      A    H
ATOM   1638  CA  ASN A 116      17.703  -8.204  -6.823  1.00  0.00      A    C
ATOM   1639  HA  ASN A 116      17.132  -8.101  -5.912  1.00  0.00      A    H
ATOM   1640  CB  ASN A 116      19.020  -8.804  -6.467  1.00  0.00      A    C
ATOM   1641  HB1 ASN A 116      19.589  -9.053  -7.388  1.00  0.00      A    H
ATOM   1642  HB2 ASN A 116      19.621  -8.124  -5.826  1.00  0.00      A    H
ATOM   1643  CG  ASN A 116      18.937 -10.071  -5.544  1.00  0.00      A    C
ATOM   1644  OD1 ASN A 116      18.516  -9.912  -4.402  1.00  0.00      A    O
ATOM   1645  ND2 ASN A 116      19.312 -11.272  -6.059  1.00  0.00      A    N
ATOM   1646 HD21 ASN A 116      18.975 -12.100  -5.611  1.00  0.00      A    H
ATOM   1647 HD22 ASN A 116      19.573 -11.408  -7.015  1.00  0.00      A    H
ATOM   1648  C   ASN A 116      17.853  -6.751  -7.388  1.00  0.00      A    C
ATOM   1649  O   ASN A 116      17.532  -5.808  -6.708  1.00  0.00      A    O
ATOM   1650  N   SER A 117      18.462  -6.559  -8.601  1.00  0.00      A    N
ATOM   1651  HN  SER A 117      18.833  -7.302  -9.154  1.00  0.00      A    H
ATOM   1652  CA  SER A 117      18.633  -5.199  -9.142  1.00  0.00      A    C
ATOM   1653  HA  SER A 117      18.520  -4.464  -8.359  1.00  0.00      A    H
ATOM   1654  CB  SER A 117      20.031  -5.054  -9.863  1.00  0.00      A    C
ATOM   1655  HB1 SER A 117      20.266  -3.968  -9.879  1.00  0.00      A    H
ATOM   1656  HB2 SER A 117      20.854  -5.382  -9.192  1.00  0.00      A    H
ATOM   1657  OG  SER A 117      20.070  -5.585 -11.225  1.00  0.00      A    O
ATOM   1658  HG1 SER A 117      20.959  -5.701 -11.568  1.00  0.00      A    H
ATOM   1659  C   SER A 117      17.550  -4.778 -10.031  1.00  0.00      A    C
ATOM   1660  O   SER A 117      16.684  -5.588 -10.453  1.00  0.00      A    O
ATOM   1661  N   GLU A 118      17.536  -3.450 -10.397  1.00  0.00      A    N
ATOM   1662  HN  GLU A 118      18.360  -2.904 -10.264  1.00  0.00      A    H
ATOM   1663  CA  GLU A 118      16.577  -2.822 -11.237  1.00  0.00      A    C
ATOM   1664  HA  GLU A 118      15.588  -3.177 -10.989  1.00  0.00      A    H
ATOM   1665  CB  GLU A 118      16.716  -1.388 -11.106  1.00  0.00      A    C
ATOM   1666  HB1 GLU A 118      16.789  -1.182 -10.017  1.00  0.00      A    H
ATOM   1667  HB2 GLU A 118      17.553  -0.906 -11.654  1.00  0.00      A    H
ATOM   1668  CG  GLU A 118      15.399  -0.511 -11.462  1.00  0.00      A    C
ATOM   1669  HG1 GLU A 118      15.142  -0.819 -12.498  1.00  0.00      A    H
ATOM   1670  HG2 GLU A 118      14.552  -0.877 -10.843  1.00  0.00      A    H
ATOM   1671  CD  GLU A 118      15.539   0.991 -11.456  1.00  0.00      A    C
ATOM   1672  OE1 GLU A 118      15.564   1.593 -12.552  1.00  0.00      A    O
ATOM   1673  OE2 GLU A 118      15.613   1.620 -10.388  1.00  0.00      A    O
ATOM   1674  C   GLU A 118      16.864  -3.174 -12.684  1.00  0.00      A    C
ATOM   1675  O   GLU A 118      16.010  -3.664 -13.405  1.00  0.00      A    O
ATOM   1676  N   SER A 119      18.148  -3.110 -13.150  1.00  0.00      A    N
ATOM   1677  HN  SER A 119      18.885  -2.711 -12.610  1.00  0.00      A    H
ATOM   1678  CA  SER A 119      18.588  -3.654 -14.441  1.00  0.00      A    C
ATOM   1679  HA  SER A 119      18.129  -3.107 -15.252  1.00  0.00      A    H
ATOM   1680  CB  SER A 119      20.112  -3.351 -14.620  1.00  0.00      A    C
ATOM   1681  HB1 SER A 119      20.677  -3.968 -13.888  1.00  0.00      A    H
ATOM   1682  HB2 SER A 119      20.437  -3.712 -15.619  1.00  0.00      A    H
ATOM   1683  OG  SER A 119      20.362  -1.939 -14.534  1.00  0.00      A    O
ATOM   1684  HG1 SER A 119      19.829  -1.514 -15.210  1.00  0.00      A    H
ATOM   1685  C   SER A 119      18.305  -5.119 -14.695  1.00  0.00      A    C
ATOM   1686  O   SER A 119      18.051  -5.578 -15.834  1.00  0.00      A    O
ATOM   1687  N   ALA A 120      18.462  -5.942 -13.573  1.00  0.00      A    N
ATOM   1688  HN  ALA A 120      18.694  -5.606 -12.664  1.00  0.00      A    H
ATOM   1689  CA  ALA A 120      18.220  -7.417 -13.579  1.00  0.00      A    C
ATOM   1690  HA  ALA A 120      18.733  -7.817 -14.441  1.00  0.00      A    H
ATOM   1691  CB  ALA A 120      18.690  -8.081 -12.266  1.00  0.00      A    C
ATOM   1692  HB1 ALA A 120      18.500  -9.175 -12.317  1.00  0.00      A    H
ATOM   1693  HB2 ALA A 120      19.793  -7.963 -12.203  1.00  0.00      A    H
ATOM   1694  HB3 ALA A 120      18.174  -7.694 -11.361  1.00  0.00      A    H
ATOM   1695  C   ALA A 120      16.703  -7.689 -13.796  1.00  0.00      A    C
ATOM   1696  O   ALA A 120      16.501  -8.590 -14.651  1.00  0.00      A    O
ATOM   1697  N   LEU A 121      15.706  -6.946 -13.171  1.00  0.00      A    N
ATOM   1698  HN  LEU A 121      16.022  -6.102 -12.744  1.00  0.00      A    H
ATOM   1699  CA  LEU A 121      14.206  -7.144 -13.296  1.00  0.00      A    C
ATOM   1700  HA  LEU A 121      14.018  -8.203 -13.196  1.00  0.00      A    H
ATOM   1701  CB  LEU A 121      13.583  -6.383 -12.116  1.00  0.00      A    C
ATOM   1702  HB1 LEU A 121      13.881  -6.855 -11.156  1.00  0.00      A    H
ATOM   1703  HB2 LEU A 121      14.036  -5.369 -12.161  1.00  0.00      A    H
ATOM   1704  CG  LEU A 121      12.044  -6.261 -12.148  1.00  0.00      A    C
ATOM   1705  HG  LEU A 121      11.868  -5.692 -13.086  1.00  0.00      A    H
ATOM   1706  CD1 LEU A 121      11.367  -7.575 -12.291  1.00  0.00      A    C
ATOM   1707 HD11 LEU A 121      10.272  -7.458 -12.434  1.00  0.00      A    H
ATOM   1708 HD12 LEU A 121      11.750  -8.165 -13.151  1.00  0.00      A    H
ATOM   1709 HD13 LEU A 121      11.467  -8.154 -11.348  1.00  0.00      A    H
ATOM   1710  CD2 LEU A 121      11.463  -5.453 -11.061  1.00  0.00      A    C
ATOM   1711 HD21 LEU A 121      11.752  -5.928 -10.100  1.00  0.00      A    H
ATOM   1712 HD22 LEU A 121      11.908  -4.450 -10.886  1.00  0.00      A    H
ATOM   1713 HD23 LEU A 121      10.354  -5.400 -11.086  1.00  0.00      A    H
ATOM   1714  C   LEU A 121      13.727  -6.526 -14.625  1.00  0.00      A    C
ATOM   1715  O   LEU A 121      12.885  -7.038 -15.313  1.00  0.00      A    O
ATOM   1716  N   LEU A 122      14.283  -5.359 -14.982  1.00  0.00      A    N
ATOM   1717  HN  LEU A 122      14.961  -4.917 -14.401  1.00  0.00      A    H
ATOM   1718  CA  LEU A 122      13.944  -4.544 -16.203  1.00  0.00      A    C
ATOM   1719  HA  LEU A 122      12.961  -4.130 -16.035  1.00  0.00      A    H
ATOM   1720  CB  LEU A 122      14.869  -3.302 -16.361  1.00  0.00      A    C
ATOM   1721  HB1 LEU A 122      14.871  -2.800 -15.370  1.00  0.00      A    H
ATOM   1722  HB2 LEU A 122      15.854  -3.751 -16.612  1.00  0.00      A    H
ATOM   1723  CG  LEU A 122      14.310  -2.245 -17.349  1.00  0.00      A    C
ATOM   1724  HG  LEU A 122      13.935  -2.681 -18.299  1.00  0.00      A    H
ATOM   1725  CD1 LEU A 122      13.243  -1.391 -16.688  1.00  0.00      A    C
ATOM   1726 HD11 LEU A 122      12.414  -2.004 -16.275  1.00  0.00      A    H
ATOM   1727 HD12 LEU A 122      13.657  -0.788 -15.851  1.00  0.00      A    H
ATOM   1728 HD13 LEU A 122      12.798  -0.697 -17.433  1.00  0.00      A    H
ATOM   1729  CD2 LEU A 122      15.481  -1.340 -17.901  1.00  0.00      A    C
ATOM   1730 HD21 LEU A 122      14.994  -0.722 -18.685  1.00  0.00      A    H
ATOM   1731 HD22 LEU A 122      15.880  -0.816 -17.006  1.00  0.00      A    H
ATOM   1732 HD23 LEU A 122      16.323  -1.966 -18.266  1.00  0.00      A    H
ATOM   1733  C   LEU A 122      14.023  -5.406 -17.465  1.00  0.00      A    C
ATOM   1734  O   LEU A 122      13.117  -5.327 -18.328  1.00  0.00      A    O
ATOM   1735  N   ASN A 123      15.039  -6.313 -17.552  1.00  0.00      A    N
ATOM   1736  HN  ASN A 123      15.671  -6.425 -16.789  1.00  0.00      A    H
ATOM   1737  CA  ASN A 123      15.235  -7.223 -18.690  1.00  0.00      A    C
ATOM   1738  HA  ASN A 123      15.370  -6.681 -19.614  1.00  0.00      A    H
ATOM   1739  CB  ASN A 123      16.583  -8.041 -18.596  1.00  0.00      A    C
ATOM   1740  HB1 ASN A 123      16.847  -8.239 -17.536  1.00  0.00      A    H
ATOM   1741  HB2 ASN A 123      16.597  -9.060 -19.038  1.00  0.00      A    H
ATOM   1742  CG  ASN A 123      17.757  -7.243 -19.211  1.00  0.00      A    C
ATOM   1743  OD1 ASN A 123      17.788  -7.043 -20.426  1.00  0.00      A    O
ATOM   1744  ND2 ASN A 123      18.740  -6.846 -18.391  1.00  0.00      A    N
ATOM   1745 HD21 ASN A 123      19.566  -6.512 -18.845  1.00  0.00      A    H
ATOM   1746 HD22 ASN A 123      18.631  -6.789 -17.399  1.00  0.00      A    H
ATOM   1747  C   ASN A 123      13.981  -8.083 -18.974  1.00  0.00      A    C
ATOM   1748  O   ASN A 123      13.674  -8.235 -20.182  1.00  0.00      A    O
ATOM   1749  N   VAL A 124      13.290  -8.680 -17.982  1.00  0.00      A    N
ATOM   1750  HN  VAL A 124      13.339  -8.467 -17.009  1.00  0.00      A    H
ATOM   1751  CA  VAL A 124      12.336  -9.701 -18.265  1.00  0.00      A    C
ATOM   1752  HA  VAL A 124      12.796 -10.232 -19.086  1.00  0.00      A    H
ATOM   1753  CB  VAL A 124      12.052 -10.605 -17.038  1.00  0.00      A    C
ATOM   1754  HB  VAL A 124      11.440 -10.053 -16.293  1.00  0.00      A    H
ATOM   1755  CG1 VAL A 124      11.350 -11.922 -17.449  1.00  0.00      A    C
ATOM   1756 HG11 VAL A 124      11.452 -12.633 -16.601  1.00  0.00      A    H
ATOM   1757 HG12 VAL A 124      10.274 -11.702 -17.616  1.00  0.00      A    H
ATOM   1758 HG13 VAL A 124      11.840 -12.392 -18.328  1.00  0.00      A    H
ATOM   1759  CG2 VAL A 124      13.403 -10.846 -16.277  1.00  0.00      A    C
ATOM   1760 HG21 VAL A 124      13.393 -11.576 -15.439  1.00  0.00      A    H
ATOM   1761 HG22 VAL A 124      14.257 -11.217 -16.883  1.00  0.00      A    H
ATOM   1762 HG23 VAL A 124      13.621  -9.902 -15.733  1.00  0.00      A    H
ATOM   1763  C   VAL A 124      11.049  -9.121 -18.802  1.00  0.00      A    C
ATOM   1764  O   VAL A 124      10.406  -9.801 -19.538  1.00  0.00      A    O
ATOM   1765  N   VAL A 125      10.795  -7.778 -18.464  1.00  0.00      A    N
ATOM   1766  HN  VAL A 125      11.443  -7.373 -17.824  1.00  0.00      A    H
ATOM   1767  CA  VAL A 125       9.637  -7.027 -18.831  1.00  0.00      A    C
ATOM   1768  HA  VAL A 125       8.750  -7.640 -18.772  1.00  0.00      A    H
ATOM   1769  CB  VAL A 125       9.488  -5.831 -17.897  1.00  0.00      A    C
ATOM   1770  HB  VAL A 125      10.331  -5.123 -18.047  1.00  0.00      A    H
ATOM   1771  CG1 VAL A 125       8.142  -5.185 -18.107  1.00  0.00      A    C
ATOM   1772 HG11 VAL A 125       7.842  -4.455 -17.325  1.00  0.00      A    H
ATOM   1773 HG12 VAL A 125       8.281  -4.724 -19.109  1.00  0.00      A    H
ATOM   1774 HG13 VAL A 125       7.306  -5.916 -18.134  1.00  0.00      A    H
ATOM   1775  CG2 VAL A 125       9.504  -6.341 -16.447  1.00  0.00      A    C
ATOM   1776 HG21 VAL A 125       9.074  -5.581 -15.760  1.00  0.00      A    H
ATOM   1777 HG22 VAL A 125       8.795  -7.196 -16.478  1.00  0.00      A    H
ATOM   1778 HG23 VAL A 125      10.461  -6.714 -16.024  1.00  0.00      A    H
ATOM   1779  C   VAL A 125       9.634  -6.615 -20.272  1.00  0.00      A    C
ATOM   1780  O   VAL A 125       8.605  -6.406 -20.895  1.00  0.00      A    O
ATOM   1781  N   ALA A 126      10.833  -6.396 -20.829  1.00  0.00      A    N
ATOM   1782  HN  ALA A 126      11.590  -6.426 -20.181  1.00  0.00      A    H
ATOM   1783  CA  ALA A 126      11.062  -6.019 -22.205  1.00  0.00      A    C
ATOM   1784  HA  ALA A 126      10.500  -5.112 -22.371  1.00  0.00      A    H
ATOM   1785  CB  ALA A 126      12.584  -5.938 -22.434  1.00  0.00      A    C
ATOM   1786  HB1 ALA A 126      13.014  -5.305 -21.628  1.00  0.00      A    H
ATOM   1787  HB2 ALA A 126      13.098  -6.912 -22.289  1.00  0.00      A    H
ATOM   1788  HB3 ALA A 126      12.849  -5.549 -23.441  1.00  0.00      A    H
ATOM   1789  C   ALA A 126      10.572  -7.070 -23.183  1.00  0.00      A    C
ATOM   1790  O   ALA A 126      10.172  -6.739 -24.300  1.00  0.00      A    O
ATOM   1791  N   ASN A 127      10.688  -8.352 -22.816  1.00  0.00      A    N
ATOM   1792  HN  ASN A 127      10.982  -8.529 -21.880  1.00  0.00      A    H
ATOM   1793  CA  ASN A 127      10.258  -9.422 -23.558  1.00  0.00      A    C
ATOM   1794  HA  ASN A 127      10.620  -9.238 -24.558  1.00  0.00      A    H
ATOM   1795  CB  ASN A 127      10.978 -10.685 -23.078  1.00  0.00      A    C
ATOM   1796  HB1 ASN A 127      10.614 -11.022 -22.083  1.00  0.00      A    H
ATOM   1797  HB2 ASN A 127      10.761 -11.498 -23.804  1.00  0.00      A    H
ATOM   1798  CG  ASN A 127      12.462 -10.471 -22.991  1.00  0.00      A    C
ATOM   1799  OD1 ASN A 127      13.166 -10.067 -23.926  1.00  0.00      A    O
ATOM   1800  ND2 ASN A 127      13.032 -10.681 -21.767  1.00  0.00      A    N
ATOM   1801 HD21 ASN A 127      14.026 -10.694 -21.657  1.00  0.00      A    H
ATOM   1802 HD22 ASN A 127      12.564 -11.147 -21.015  1.00  0.00      A    H
ATOM   1803  C   ASN A 127       8.774  -9.772 -23.568  1.00  0.00      A    C
ATOM   1804  O   ASN A 127       8.169  -9.903 -24.677  1.00  0.00      A    O
ATOM   1805  N   GLN A 128       8.172  -9.725 -22.365  1.00  0.00      A    N
ATOM   1806  HN  GLN A 128       8.595  -9.375 -21.532  1.00  0.00      A    H
ATOM   1807  CA  GLN A 128       6.797 -10.090 -22.266  1.00  0.00      A    C
ATOM   1808  HA  GLN A 128       6.168  -9.633 -23.016  1.00  0.00      A    H
ATOM   1809  CB  GLN A 128       6.670 -11.703 -22.155  1.00  0.00      A    C
ATOM   1810  HB1 GLN A 128       5.585 -11.926 -22.232  1.00  0.00      A    H
ATOM   1811  HB2 GLN A 128       7.074 -12.108 -23.107  1.00  0.00      A    H
ATOM   1812  CG  GLN A 128       7.310 -12.378 -20.913  1.00  0.00      A    C
ATOM   1813  HG1 GLN A 128       8.403 -12.179 -20.897  1.00  0.00      A    H
ATOM   1814  HG2 GLN A 128       6.803 -12.028 -19.989  1.00  0.00      A    H
ATOM   1815  CD  GLN A 128       7.181 -13.888 -20.961  1.00  0.00      A    C
ATOM   1816  OE1 GLN A 128       8.140 -14.551 -21.392  1.00  0.00      A    O
ATOM   1817  NE2 GLN A 128       6.018 -14.381 -20.466  1.00  0.00      A    N
ATOM   1818 HE21 GLN A 128       5.893 -15.366 -20.346  1.00  0.00      A    H
ATOM   1819 HE22 GLN A 128       5.200 -13.826 -20.316  1.00  0.00      A    H
ATOM   1820  C   GLN A 128       6.277  -9.494 -20.961  1.00  0.00      A    C
ATOM   1821  O   GLN A 128       7.128  -9.031 -20.171  1.00  0.00      A    O
ATOM   1822  N   PRO A 129       4.992  -9.473 -20.661  1.00  0.00      A    N
ATOM   1823  CD  PRO A 129       3.929  -9.332 -21.635  1.00  0.00      A    C
ATOM   1824  HD1 PRO A 129       3.603 -10.327 -22.006  1.00  0.00      A    H
ATOM   1825  HD2 PRO A 129       4.278  -8.742 -22.510  1.00  0.00      A    H
ATOM   1826  CA  PRO A 129       4.588  -8.939 -19.308  1.00  0.00      A    C
ATOM   1827  HA  PRO A 129       4.895  -7.907 -19.223  1.00  0.00      A    H
ATOM   1828  CB  PRO A 129       3.049  -8.988 -19.387  1.00  0.00      A    C
ATOM   1829  HB1 PRO A 129       2.488  -9.899 -19.086  1.00  0.00      A    H
ATOM   1830  HB2 PRO A 129       2.563  -8.165 -18.821  1.00  0.00      A    H
ATOM   1831  CG  PRO A 129       2.815  -8.622 -20.854  1.00  0.00      A    C
ATOM   1832  HG1 PRO A 129       1.861  -9.056 -21.223  1.00  0.00      A    H
ATOM   1833  HG2 PRO A 129       2.757  -7.547 -21.127  1.00  0.00      A    H
ATOM   1834  C   PRO A 129       5.126  -9.840 -18.179  1.00  0.00      A    C
ATOM   1835  O   PRO A 129       5.233 -11.089 -18.338  1.00  0.00      A    O
ATOM   1836  N   VAL A 130       5.445  -9.197 -17.011  1.00  0.00      A    N
ATOM   1837  HN  VAL A 130       5.514  -8.205 -16.950  1.00  0.00      A    H
ATOM   1838  CA  VAL A 130       5.931 -10.023 -15.881  1.00  0.00      A    C
ATOM   1839  HA  VAL A 130       5.826 -11.093 -15.982  1.00  0.00      A    H
ATOM   1840  CB  VAL A 130       7.311  -9.685 -15.516  1.00  0.00      A    C
ATOM   1841  HB  VAL A 130       7.413  -8.590 -15.362  1.00  0.00      A    H
ATOM   1842  CG1 VAL A 130       7.952 -10.400 -14.245  1.00  0.00      A    C
ATOM   1843 HG11 VAL A 130       7.864 -11.477 -14.502  1.00  0.00      A    H
ATOM   1844 HG12 VAL A 130       9.001 -10.038 -14.277  1.00  0.00      A    H
ATOM   1845 HG13 VAL A 130       7.470 -10.184 -13.267  1.00  0.00      A    H
ATOM   1846  CG2 VAL A 130       8.179 -10.139 -16.746  1.00  0.00      A    C
ATOM   1847 HG21 VAL A 130       9.213 -10.314 -16.380  1.00  0.00      A    H
ATOM   1848 HG22 VAL A 130       7.807 -11.126 -17.095  1.00  0.00      A    H
ATOM   1849 HG23 VAL A 130       8.109  -9.376 -17.551  1.00  0.00      A    H
ATOM   1850  C   VAL A 130       5.069  -9.753 -14.692  1.00  0.00      A    C
ATOM   1851  O   VAL A 130       4.550  -8.646 -14.543  1.00  0.00      A    O
ATOM   1852  N   SER A 131       4.769 -10.799 -13.899  1.00  0.00      A    N
ATOM   1853  HN  SER A 131       4.816 -11.692 -14.340  1.00  0.00      A    H
ATOM   1854  CA  SER A 131       4.027 -10.579 -12.745  1.00  0.00      A    C
ATOM   1855  HA  SER A 131       3.577  -9.598 -12.770  1.00  0.00      A    H
ATOM   1856  CB  SER A 131       2.874 -11.563 -12.582  1.00  0.00      A    C
ATOM   1857  HB1 SER A 131       3.227 -12.547 -12.960  1.00  0.00      A    H
ATOM   1858  HB2 SER A 131       2.723 -11.747 -11.497  1.00  0.00      A    H
ATOM   1859  OG  SER A 131       1.715 -11.154 -13.279  1.00  0.00      A    O
ATOM   1860  HG1 SER A 131       1.237 -11.984 -13.334  1.00  0.00      A    H
ATOM   1861  C   SER A 131       4.897 -10.637 -11.529  1.00  0.00      A    C
ATOM   1862  O   SER A 131       5.776 -11.459 -11.384  1.00  0.00      A    O
ATOM   1863  N   VAL A 132       4.780  -9.576 -10.702  1.00  0.00      A    N
ATOM   1864  HN  VAL A 132       4.110  -8.837 -10.720  1.00  0.00      A    H
ATOM   1865  CA  VAL A 132       5.636  -9.378  -9.528  1.00  0.00      A    C
ATOM   1866  HA  VAL A 132       6.347 -10.191  -9.524  1.00  0.00      A    H
ATOM   1867  CB  VAL A 132       6.449  -8.063  -9.550  1.00  0.00      A    C
ATOM   1868  HB  VAL A 132       6.982  -8.208 -10.513  1.00  0.00      A    H
ATOM   1869  CG1 VAL A 132       5.506  -6.853  -9.678  1.00  0.00      A    C
ATOM   1870 HG11 VAL A 132       4.941  -6.680  -8.737  1.00  0.00      A    H
ATOM   1871 HG12 VAL A 132       6.174  -6.024  -9.996  1.00  0.00      A    H
ATOM   1872 HG13 VAL A 132       4.784  -7.025 -10.504  1.00  0.00      A    H
ATOM   1873  CG2 VAL A 132       7.395  -7.951  -8.373  1.00  0.00      A    C
ATOM   1874 HG21 VAL A 132       6.896  -7.680  -7.418  1.00  0.00      A    H
ATOM   1875 HG22 VAL A 132       7.925  -8.919  -8.247  1.00  0.00      A    H
ATOM   1876 HG23 VAL A 132       8.139  -7.143  -8.537  1.00  0.00      A    H
ATOM   1877  C   VAL A 132       4.697  -9.462  -8.338  1.00  0.00      A    C
ATOM   1878  O   VAL A 132       3.549  -9.020  -8.371  1.00  0.00      A    O
ATOM   1879  N   ALA A 133       5.094 -10.073  -7.177  1.00  0.00      A    N
ATOM   1880  HN  ALA A 133       6.025 -10.416  -7.079  1.00  0.00      A    H
ATOM   1881  CA  ALA A 133       4.311  -9.987  -5.887  1.00  0.00      A    C
ATOM   1882  HA  ALA A 133       3.249  -9.879  -6.049  1.00  0.00      A    H
ATOM   1883  CB  ALA A 133       4.461 -11.248  -4.961  1.00  0.00      A    C
ATOM   1884  HB1 ALA A 133       4.317 -12.126  -5.625  1.00  0.00      A    H
ATOM   1885  HB2 ALA A 133       5.462 -11.158  -4.487  1.00  0.00      A    H
ATOM   1886  HB3 ALA A 133       3.825 -11.182  -4.052  1.00  0.00      A    H
ATOM   1887  C   ALA A 133       4.829  -8.780  -5.118  1.00  0.00      A    C
ATOM   1888  O   ALA A 133       6.034  -8.580  -4.923  1.00  0.00      A    O
ATOM   1889  N   ILE A 134       3.898  -7.863  -4.726  1.00  0.00      A    N
ATOM   1890  HN  ILE A 134       2.946  -8.047  -4.958  1.00  0.00      A    H
ATOM   1891  CA  ILE A 134       4.306  -6.518  -4.161  1.00  0.00      A    C
ATOM   1892  HA  ILE A 134       5.303  -6.594  -3.753  1.00  0.00      A    H
ATOM   1893  CB  ILE A 134       4.100  -5.370  -5.052  1.00  0.00      A    C
ATOM   1894  HB  ILE A 134       4.400  -4.461  -4.488  1.00  0.00      A    H
ATOM   1895  CG2 ILE A 134       5.086  -5.561  -6.176  1.00  0.00      A    C
ATOM   1896 HG21 ILE A 134       4.628  -6.467  -6.627  1.00  0.00      A    H
ATOM   1897 HG22 ILE A 134       5.008  -4.719  -6.897  1.00  0.00      A    H
ATOM   1898 HG23 ILE A 134       6.135  -5.809  -5.907  1.00  0.00      A    H
ATOM   1899  CG1 ILE A 134       2.673  -5.231  -5.622  1.00  0.00      A    C
ATOM   1900 HG11 ILE A 134       2.406  -6.011  -6.368  1.00  0.00      A    H
ATOM   1901 HG12 ILE A 134       1.919  -5.348  -4.814  1.00  0.00      A    H
ATOM   1902  CD  ILE A 134       2.426  -3.759  -6.149  1.00  0.00      A    C
ATOM   1903  HD1 ILE A 134       2.228  -3.156  -5.237  1.00  0.00      A    H
ATOM   1904  HD2 ILE A 134       3.216  -3.223  -6.718  1.00  0.00      A    H
ATOM   1905  HD3 ILE A 134       1.472  -3.644  -6.707  1.00  0.00      A    H
ATOM   1906  C   ILE A 134       3.353  -6.334  -2.970  1.00  0.00      A    C
ATOM   1907  O   ILE A 134       2.286  -6.980  -2.876  1.00  0.00      A    O
ATOM   1908  N   ASP A 135       3.669  -5.448  -2.051  1.00  0.00      A    N
ATOM   1909  HN  ASP A 135       4.528  -4.952  -2.158  1.00  0.00      A    H
ATOM   1910  CA  ASP A 135       2.610  -5.023  -1.149  1.00  0.00      A    C
ATOM   1911  HA  ASP A 135       2.047  -5.908  -0.893  1.00  0.00      A    H
ATOM   1912  CB  ASP A 135       3.180  -4.484   0.170  1.00  0.00      A    C
ATOM   1913  HB1 ASP A 135       3.874  -5.241   0.594  1.00  0.00      A    H
ATOM   1914  HB2 ASP A 135       3.667  -3.487   0.126  1.00  0.00      A    H
ATOM   1915  CG  ASP A 135       2.060  -4.300   1.179  1.00  0.00      A    C
ATOM   1916  OD1 ASP A 135       1.016  -5.000   1.126  1.00  0.00      A    O
ATOM   1917  OD2 ASP A 135       2.275  -3.355   1.972  1.00  0.00      A    O
ATOM   1918  C   ASP A 135       1.506  -4.100  -1.697  1.00  0.00      A    C
ATOM   1919  O   ASP A 135       1.703  -2.946  -2.066  1.00  0.00      A    O
ATOM   1920  N   ALA A 136       0.235  -4.522  -1.679  1.00  0.00      A    N
ATOM   1921  HN  ALA A 136       0.012  -5.417  -1.301  1.00  0.00      A    H
ATOM   1922  CA  ALA A 136      -0.949  -3.787  -2.015  1.00  0.00      A    C
ATOM   1923  HA  ALA A 136      -0.633  -2.806  -2.338  1.00  0.00      A    H
ATOM   1924  CB  ALA A 136      -1.518  -4.486  -3.280  1.00  0.00      A    C
ATOM   1925  HB1 ALA A 136      -2.402  -3.888  -3.591  1.00  0.00      A    H
ATOM   1926  HB2 ALA A 136      -0.803  -4.379  -4.123  1.00  0.00      A    H
ATOM   1927  HB3 ALA A 136      -1.624  -5.587  -3.180  1.00  0.00      A    H
ATOM   1928  C   ALA A 136      -1.999  -3.816  -0.950  1.00  0.00      A    C
ATOM   1929  O   ALA A 136      -3.211  -3.738  -1.140  1.00  0.00      A    O
ATOM   1930  N   SER A 137      -1.642  -3.983   0.317  1.00  0.00      A    N
ATOM   1931  HN  SER A 137      -0.683  -4.110   0.557  1.00  0.00      A    H
ATOM   1932  CA  SER A 137      -2.548  -4.144   1.407  1.00  0.00      A    C
ATOM   1933  HA  SER A 137      -3.533  -4.483   1.122  1.00  0.00      A    H
ATOM   1934  CB  SER A 137      -1.960  -5.189   2.426  1.00  0.00      A    C
ATOM   1935  HB1 SER A 137      -2.771  -5.312   3.176  1.00  0.00      A    H
ATOM   1936  HB2 SER A 137      -1.872  -6.190   1.952  1.00  0.00      A    H
ATOM   1937  OG  SER A 137      -0.737  -4.874   3.118  1.00  0.00      A    O
ATOM   1938  HG1 SER A 137      -0.126  -4.953   2.382  1.00  0.00      A    H
ATOM   1939  C   SER A 137      -2.854  -2.953   2.241  1.00  0.00      A    C
ATOM   1940  O   SER A 137      -3.762  -3.057   3.060  1.00  0.00      A    O
ATOM   1941  N   GLY A 138      -2.105  -1.865   2.040  1.00  0.00      A    N
ATOM   1942  HN  GLY A 138      -1.309  -2.009   1.457  1.00  0.00      A    H
ATOM   1943  CA  GLY A 138      -2.268  -0.647   2.787  1.00  0.00      A    C
ATOM   1944  HA1 GLY A 138      -2.617  -0.872   3.784  1.00  0.00      A    H
ATOM   1945  HA2 GLY A 138      -1.269  -0.251   2.901  1.00  0.00      A    H
ATOM   1946  C   GLY A 138      -3.151   0.299   2.252  1.00  0.00      A    C
ATOM   1947  O   GLY A 138      -3.803   0.141   1.179  1.00  0.00      A    O
ATOM   1948  N   SER A 139      -3.430   1.319   3.068  1.00  0.00      A    N
ATOM   1949  HN  SER A 139      -3.001   1.399   3.964  1.00  0.00      A    H
ATOM   1950  CA  SER A 139      -4.423   2.336   2.799  1.00  0.00      A    C
ATOM   1951  HA  SER A 139      -5.312   1.828   2.456  1.00  0.00      A    H
ATOM   1952  CB  SER A 139      -4.778   3.108   4.092  1.00  0.00      A    C
ATOM   1953  HB1 SER A 139      -5.672   3.745   3.926  1.00  0.00      A    H
ATOM   1954  HB2 SER A 139      -5.082   2.348   4.843  1.00  0.00      A    H
ATOM   1955  OG  SER A 139      -3.640   3.957   4.495  1.00  0.00      A    O
ATOM   1956  HG1 SER A 139      -3.743   4.131   5.433  1.00  0.00      A    H
ATOM   1957  C   SER A 139      -3.955   3.249   1.646  1.00  0.00      A    C
ATOM   1958  O   SER A 139      -4.737   3.595   0.788  1.00  0.00      A    O
ATOM   1959  N   ASP A 140      -2.627   3.479   1.501  1.00  0.00      A    N
ATOM   1960  HN  ASP A 140      -2.058   3.249   2.287  1.00  0.00      A    H
ATOM   1961  CA  ASP A 140      -2.093   4.283   0.357  1.00  0.00      A    C
ATOM   1962  HA  ASP A 140      -2.726   5.158   0.344  1.00  0.00      A    H
ATOM   1963  CB  ASP A 140      -0.598   4.849   0.481  1.00  0.00      A    C
ATOM   1964  HB1 ASP A 140       0.006   3.941   0.268  1.00  0.00      A    H
ATOM   1965  HB2 ASP A 140      -0.355   5.635  -0.265  1.00  0.00      A    H
ATOM   1966  CG  ASP A 140      -0.350   5.385   1.798  1.00  0.00      A    C
ATOM   1967  OD1 ASP A 140      -0.948   6.421   2.045  1.00  0.00      A    O
ATOM   1968  OD2 ASP A 140       0.425   4.756   2.583  1.00  0.00      A    O
ATOM   1969  C   ASP A 140      -2.284   3.489  -0.977  1.00  0.00      A    C
ATOM   1970  O   ASP A 140      -2.604   4.118  -1.986  1.00  0.00      A    O
ATOM   1971  N   PHE A 141      -2.140   2.176  -1.030  1.00  0.00      A    N
ATOM   1972  HN  PHE A 141      -1.766   1.628  -0.285  1.00  0.00      A    H
ATOM   1973  CA  PHE A 141      -2.329   1.467  -2.279  1.00  0.00      A    C
ATOM   1974  HA  PHE A 141      -1.993   2.079  -3.102  1.00  0.00      A    H
ATOM   1975  CB  PHE A 141      -1.632   0.025  -2.224  1.00  0.00      A    C
ATOM   1976  HB1 PHE A 141      -0.713   0.089  -1.602  1.00  0.00      A    H
ATOM   1977  HB2 PHE A 141      -2.331  -0.678  -1.722  1.00  0.00      A    H
ATOM   1978  CG  PHE A 141      -1.108  -0.473  -3.554  1.00  0.00      A    C
ATOM   1979  CD1 PHE A 141       0.246  -0.397  -3.827  1.00  0.00      A    C
ATOM   1980  HD1 PHE A 141       0.969  -0.138  -3.068  1.00  0.00      A    H
ATOM   1981  CE1 PHE A 141       0.735  -0.661  -5.144  1.00  0.00      A    C
ATOM   1982  HE1 PHE A 141       1.804  -0.626  -5.295  1.00  0.00      A    H
ATOM   1983  CZ  PHE A 141      -0.122  -1.120  -6.138  1.00  0.00      A    C
ATOM   1984  HZ  PHE A 141       0.257  -1.448  -7.095  1.00  0.00      A    H
ATOM   1985  CD2 PHE A 141      -1.974  -0.866  -4.514  1.00  0.00      A    C
ATOM   1986  HD2 PHE A 141      -3.014  -1.026  -4.271  1.00  0.00      A    H
ATOM   1987  CE2 PHE A 141      -1.484  -1.299  -5.772  1.00  0.00      A    C
ATOM   1988  HE2 PHE A 141      -2.114  -1.705  -6.550  1.00  0.00      A    H
ATOM   1989  C   PHE A 141      -3.811   1.278  -2.537  1.00  0.00      A    C
ATOM   1990  O   PHE A 141      -4.308   1.314  -3.658  1.00  0.00      A    O
ATOM   1991  N   GLN A 142      -4.666   1.095  -1.434  1.00  0.00      A    N
ATOM   1992  HN  GLN A 142      -4.251   1.083  -0.527  1.00  0.00      A    H
ATOM   1993  CA  GLN A 142      -6.083   1.113  -1.497  1.00  0.00      A    C
ATOM   1994  HA  GLN A 142      -6.319   0.299  -2.165  1.00  0.00      A    H
ATOM   1995  CB  GLN A 142      -6.736   0.764  -0.111  1.00  0.00      A    C
ATOM   1996  HB1 GLN A 142      -6.117  -0.112   0.178  1.00  0.00      A    H
ATOM   1997  HB2 GLN A 142      -6.485   1.601   0.575  1.00  0.00      A    H
ATOM   1998  CG  GLN A 142      -8.191   0.261  -0.060  1.00  0.00      A    C
ATOM   1999  HG1 GLN A 142      -8.797   1.183  -0.194  1.00  0.00      A    H
ATOM   2000  HG2 GLN A 142      -8.341  -0.443  -0.906  1.00  0.00      A    H
ATOM   2001  CD  GLN A 142      -8.730  -0.274   1.288  1.00  0.00      A    C
ATOM   2002  OE1 GLN A 142      -8.018  -0.727   2.154  1.00  0.00      A    O
ATOM   2003  NE2 GLN A 142     -10.031  -0.495   1.300  1.00  0.00      A    N
ATOM   2004 HE21 GLN A 142     -10.424  -0.720   2.192  1.00  0.00      A    H
ATOM   2005 HE22 GLN A 142     -10.560  -0.028   0.591  1.00  0.00      A    H
ATOM   2006  C   GLN A 142      -6.659   2.369  -2.120  1.00  0.00      A    C
ATOM   2007  O   GLN A 142      -7.398   2.292  -3.107  1.00  0.00      A    O
ATOM   2008  N   PHE A 143      -6.254   3.552  -1.617  1.00  0.00      A    N
ATOM   2009  HN  PHE A 143      -5.648   3.754  -0.851  1.00  0.00      A    H
ATOM   2010  CA  PHE A 143      -6.950   4.728  -2.106  1.00  0.00      A    C
ATOM   2011  HA  PHE A 143      -7.875   4.458  -2.593  1.00  0.00      A    H
ATOM   2012  CB  PHE A 143      -7.229   5.696  -0.933  1.00  0.00      A    C
ATOM   2013  HB1 PHE A 143      -6.306   5.997  -0.393  1.00  0.00      A    H
ATOM   2014  HB2 PHE A 143      -7.802   6.530  -1.393  1.00  0.00      A    H
ATOM   2015  CG  PHE A 143      -8.177   4.985  -0.001  1.00  0.00      A    C
ATOM   2016  CD1 PHE A 143      -7.638   4.792   1.299  1.00  0.00      A    C
ATOM   2017  HD1 PHE A 143      -6.677   5.178   1.605  1.00  0.00      A    H
ATOM   2018  CE1 PHE A 143      -8.335   4.004   2.156  1.00  0.00      A    C
ATOM   2019  HE1 PHE A 143      -7.932   3.711   3.115  1.00  0.00      A    H
ATOM   2020  CZ  PHE A 143      -9.605   3.533   1.844  1.00  0.00      A    C
ATOM   2021  HZ  PHE A 143     -10.262   2.940   2.463  1.00  0.00      A    H
ATOM   2022  CD2 PHE A 143      -9.415   4.502  -0.375  1.00  0.00      A    C
ATOM   2023  HD2 PHE A 143      -9.789   4.831  -1.333  1.00  0.00      A    H
ATOM   2024  CE2 PHE A 143     -10.162   3.836   0.614  1.00  0.00      A    C
ATOM   2025  HE2 PHE A 143     -11.127   3.465   0.304  1.00  0.00      A    H
ATOM   2026  C   PHE A 143      -6.170   5.455  -3.197  1.00  0.00      A    C
ATOM   2027  O   PHE A 143      -6.013   6.635  -3.215  1.00  0.00      A    O
ATOM   2028  N   TYR A 144      -5.727   4.649  -4.252  1.00  0.00      A    N
ATOM   2029  HN  TYR A 144      -5.936   3.676  -4.322  1.00  0.00      A    H
ATOM   2030  CA  TYR A 144      -5.092   5.206  -5.434  1.00  0.00      A    C
ATOM   2031  HA  TYR A 144      -4.524   6.023  -5.014  1.00  0.00      A    H
ATOM   2032  CB  TYR A 144      -4.099   4.138  -5.961  1.00  0.00      A    C
ATOM   2033  HB1 TYR A 144      -3.326   3.847  -5.217  1.00  0.00      A    H
ATOM   2034  HB2 TYR A 144      -4.705   3.225  -6.146  1.00  0.00      A    H
ATOM   2035  CG  TYR A 144      -3.349   4.638  -7.175  1.00  0.00      A    C
ATOM   2036  CD1 TYR A 144      -2.358   5.638  -7.098  1.00  0.00      A    C
ATOM   2037  HD1 TYR A 144      -2.100   6.007  -6.117  1.00  0.00      A    H
ATOM   2038  CE1 TYR A 144      -1.755   6.172  -8.231  1.00  0.00      A    C
ATOM   2039  HE1 TYR A 144      -1.064   7.002  -8.236  1.00  0.00      A    H
ATOM   2040  CZ  TYR A 144      -2.012   5.573  -9.455  1.00  0.00      A    C
ATOM   2041  OH  TYR A 144      -1.297   5.783 -10.636  1.00  0.00      A    O
ATOM   2042  HH  TYR A 144      -0.717   6.521 -10.436  1.00  0.00      A    H
ATOM   2043  CD2 TYR A 144      -3.790   4.149  -8.423  1.00  0.00      A    C
ATOM   2044  HD2 TYR A 144      -4.579   3.418  -8.519  1.00  0.00      A    H
ATOM   2045  CE2 TYR A 144      -2.956   4.542  -9.481  1.00  0.00      A    C
ATOM   2046  HE2 TYR A 144      -3.054   4.083 -10.453  1.00  0.00      A    H
ATOM   2047  C   TYR A 144      -6.117   5.667  -6.415  1.00  0.00      A    C
ATOM   2048  O   TYR A 144      -6.737   4.929  -7.159  1.00  0.00      A    O
ATOM   2049  N   SER A 145      -6.316   7.024  -6.352  1.00  0.00      A    N
ATOM   2050  HN  SER A 145      -5.956   7.606  -5.627  1.00  0.00      A    H
ATOM   2051  CA  SER A 145      -7.058   7.673  -7.429  1.00  0.00      A    C
ATOM   2052  HA  SER A 145      -7.902   7.044  -7.673  1.00  0.00      A    H
ATOM   2053  CB  SER A 145      -7.460   9.148  -7.016  1.00  0.00      A    C
ATOM   2054  HB1 SER A 145      -6.612   9.857  -6.901  1.00  0.00      A    H
ATOM   2055  HB2 SER A 145      -8.204   9.538  -7.742  1.00  0.00      A    H
ATOM   2056  OG  SER A 145      -8.106   9.037  -5.763  1.00  0.00      A    O
ATOM   2057  HG1 SER A 145      -8.551   9.886  -5.726  1.00  0.00      A    H
ATOM   2058  C   SER A 145      -6.234   7.864  -8.735  1.00  0.00      A    C
ATOM   2059  O   SER A 145      -6.714   7.388  -9.765  1.00  0.00      A    O
ATOM   2060  N   GLU A 146      -5.078   8.495  -8.829  1.00  0.00      A    N
ATOM   2061  HN  GLU A 146      -4.552   8.792  -8.036  1.00  0.00      A    H
ATOM   2062  CA  GLU A 146      -4.333   8.588 -10.033  1.00  0.00      A    C
ATOM   2063  HA  GLU A 146      -4.167   7.576 -10.371  1.00  0.00      A    H
ATOM   2064  CB  GLU A 146      -4.929   9.411 -11.228  1.00  0.00      A    C
ATOM   2065  HB1 GLU A 146      -4.275   9.465 -12.124  1.00  0.00      A    H
ATOM   2066  HB2 GLU A 146      -5.805   8.805 -11.542  1.00  0.00      A    H
ATOM   2067  CG  GLU A 146      -5.266  10.877 -10.784  1.00  0.00      A    C
ATOM   2068  HG1 GLU A 146      -6.047  10.851  -9.995  1.00  0.00      A    H
ATOM   2069  HG2 GLU A 146      -4.357  11.456 -10.515  1.00  0.00      A    H
ATOM   2070  CD  GLU A 146      -5.808  11.599 -11.994  1.00  0.00      A    C
ATOM   2071  OE1 GLU A 146      -6.973  11.990 -12.009  1.00  0.00      A    O
ATOM   2072  OE2 GLU A 146      -4.973  11.964 -12.919  1.00  0.00      A    O
ATOM   2073  C   GLU A 146      -2.927   9.122  -9.613  1.00  0.00      A    C
ATOM   2074  O   GLU A 146      -2.671   9.322  -8.455  1.00  0.00      A    O
ATOM   2075  N   GLY A 147      -1.984   9.311 -10.559  1.00  0.00      A    N
ATOM   2076  HN  GLY A 147      -2.211   9.264 -11.529  1.00  0.00      A    H
ATOM   2077  CA  GLY A 147      -0.683   9.988 -10.328  1.00  0.00      A    C
ATOM   2078  HA1 GLY A 147      -0.485  10.542 -11.234  1.00  0.00      A    H
ATOM   2079  HA2 GLY A 147      -0.729  10.569  -9.418  1.00  0.00      A    H
ATOM   2080  C   GLY A 147       0.379   8.969 -10.188  1.00  0.00      A    C
ATOM   2081  O   GLY A 147       0.176   7.789 -10.368  1.00  0.00      A    O
ATOM   2082  N   VAL A 148       1.517   9.379  -9.714  1.00  0.00      A    N
ATOM   2083  HN  VAL A 148       1.645  10.358  -9.579  1.00  0.00      A    H
ATOM   2084  CA  VAL A 148       2.603   8.555  -9.407  1.00  0.00      A    C
ATOM   2085  HA  VAL A 148       2.789   7.713 -10.056  1.00  0.00      A    H
ATOM   2086  CB  VAL A 148       3.909   9.372  -9.530  1.00  0.00      A    C
ATOM   2087  HB  VAL A 148       3.742  10.324  -8.983  1.00  0.00      A    H
ATOM   2088  CG1 VAL A 148       5.211   8.650  -9.151  1.00  0.00      A    C
ATOM   2089 HG11 VAL A 148       5.096   8.461  -8.062  1.00  0.00      A    H
ATOM   2090 HG12 VAL A 148       5.204   7.659  -9.654  1.00  0.00      A    H
ATOM   2091 HG13 VAL A 148       6.138   9.150  -9.503  1.00  0.00      A    H
ATOM   2092  CG2 VAL A 148       4.020   9.941 -11.018  1.00  0.00      A    C
ATOM   2093 HG21 VAL A 148       4.130   9.050 -11.672  1.00  0.00      A    H
ATOM   2094 HG22 VAL A 148       3.113  10.433 -11.427  1.00  0.00      A    H
ATOM   2095 HG23 VAL A 148       4.838  10.682 -11.149  1.00  0.00      A    H
ATOM   2096  C   VAL A 148       2.410   8.054  -7.961  1.00  0.00      A    C
ATOM   2097  O   VAL A 148       1.899   8.694  -7.065  1.00  0.00      A    O
ATOM   2098  N   PHE A 149       2.782   6.782  -7.795  1.00  0.00      A    N
ATOM   2099  HN  PHE A 149       3.037   6.271  -8.612  1.00  0.00      A    H
ATOM   2100  CA  PHE A 149       2.925   6.024  -6.579  1.00  0.00      A    C
ATOM   2101  HA  PHE A 149       2.225   6.544  -5.941  1.00  0.00      A    H
ATOM   2102  CB  PHE A 149       2.533   4.519  -6.807  1.00  0.00      A    C
ATOM   2103  HB1 PHE A 149       1.652   4.442  -7.480  1.00  0.00      A    H
ATOM   2104  HB2 PHE A 149       3.258   3.832  -7.293  1.00  0.00      A    H
ATOM   2105  CG  PHE A 149       2.149   3.827  -5.495  1.00  0.00      A    C
ATOM   2106  CD1 PHE A 149       0.940   4.129  -4.874  1.00  0.00      A    C
ATOM   2107  HD1 PHE A 149       0.371   4.928  -5.327  1.00  0.00      A    H
ATOM   2108  CE1 PHE A 149       0.602   3.610  -3.660  1.00  0.00      A    C
ATOM   2109  HE1 PHE A 149      -0.357   3.822  -3.212  1.00  0.00      A    H
ATOM   2110  CZ  PHE A 149       1.479   2.727  -2.969  1.00  0.00      A    C
ATOM   2111  HZ  PHE A 149       1.229   2.234  -2.041  1.00  0.00      A    H
ATOM   2112  CD2 PHE A 149       3.067   3.110  -4.709  1.00  0.00      A    C
ATOM   2113  HD2 PHE A 149       4.091   2.990  -5.031  1.00  0.00      A    H
ATOM   2114  CE2 PHE A 149       2.757   2.482  -3.507  1.00  0.00      A    C
ATOM   2115  HE2 PHE A 149       3.498   1.821  -3.082  1.00  0.00      A    H
ATOM   2116  C   PHE A 149       4.245   6.183  -5.944  1.00  0.00      A    C
ATOM   2117  O   PHE A 149       5.266   5.834  -6.548  1.00  0.00      A    O
ATOM   2118  N   ASN A 150       4.258   6.599  -4.697  1.00  0.00      A    N
ATOM   2119  HN  ASN A 150       3.418   7.003  -4.344  1.00  0.00      A    H
ATOM   2120  CA  ASN A 150       5.604   6.693  -4.038  1.00  0.00      A    C
ATOM   2121  HA  ASN A 150       6.437   6.244  -4.558  1.00  0.00      A    H
ATOM   2122  CB  ASN A 150       6.020   8.193  -3.777  1.00  0.00      A    C
ATOM   2123  HB1 ASN A 150       5.332   8.635  -3.025  1.00  0.00      A    H
ATOM   2124  HB2 ASN A 150       7.018   8.237  -3.290  1.00  0.00      A    H
ATOM   2125  CG  ASN A 150       5.996   9.023  -5.070  1.00  0.00      A    C
ATOM   2126  OD1 ASN A 150       5.159   9.924  -5.108  1.00  0.00      A    O
ATOM   2127  ND2 ASN A 150       6.804   8.688  -6.105  1.00  0.00      A    N
ATOM   2128 HD21 ASN A 150       6.628   9.062  -7.016  1.00  0.00      A    H
ATOM   2129 HD22 ASN A 150       7.530   8.006  -6.019  1.00  0.00      A    H
ATOM   2130  C   ASN A 150       5.655   6.093  -2.635  1.00  0.00      A    C
ATOM   2131  O   ASN A 150       6.686   5.953  -2.050  1.00  0.00      A    O
ATOM   2132  N   GLY A 151       4.532   5.659  -2.066  1.00  0.00      A    N
ATOM   2133  HN  GLY A 151       3.666   5.853  -2.521  1.00  0.00      A    H
ATOM   2134  CA  GLY A 151       4.497   5.187  -0.735  1.00  0.00      A    C
ATOM   2135  HA1 GLY A 151       4.820   4.157  -0.725  1.00  0.00      A    H
ATOM   2136  HA2 GLY A 151       5.052   5.874  -0.112  1.00  0.00      A    H
ATOM   2137  C   GLY A 151       3.106   5.199  -0.192  1.00  0.00      A    C
ATOM   2138  O   GLY A 151       2.227   5.956  -0.619  1.00  0.00      A    O
ATOM   2139  N   ASN A 152       2.818   4.421   0.822  1.00  0.00      A    N
ATOM   2140  HN  ASN A 152       1.845   4.323   1.017  1.00  0.00      A    H
ATOM   2141  CA  ASN A 152       3.772   3.711   1.686  1.00  0.00      A    C
ATOM   2142  HA  ASN A 152       4.810   3.834   1.415  1.00  0.00      A    H
ATOM   2143  CB  ASN A 152       3.602   4.157   3.145  1.00  0.00      A    C
ATOM   2144  HB1 ASN A 152       2.579   4.025   3.556  1.00  0.00      A    H
ATOM   2145  HB2 ASN A 152       4.259   3.519   3.774  1.00  0.00      A    H
ATOM   2146  CG  ASN A 152       4.096   5.493   3.487  1.00  0.00      A    C
ATOM   2147  OD1 ASN A 152       5.202   5.908   3.153  1.00  0.00      A    O
ATOM   2148  ND2 ASN A 152       3.250   6.405   4.064  1.00  0.00      A    N
ATOM   2149 HD21 ASN A 152       3.720   7.266   4.260  1.00  0.00      A    H
ATOM   2150 HD22 ASN A 152       2.277   6.195   4.164  1.00  0.00      A    H
ATOM   2151  C   ASN A 152       3.473   2.264   1.690  1.00  0.00      A    C
ATOM   2152  O   ASN A 152       2.334   1.825   1.571  1.00  0.00      A    O
ATOM   2153  N   CYS A 153       4.514   1.387   1.689  1.00  0.00      A    N
ATOM   2154  HN  CYS A 153       5.460   1.693   1.617  1.00  0.00      A    H
ATOM   2155  CA  CYS A 153       4.347  -0.049   1.649  1.00  0.00      A    C
ATOM   2156  HA  CYS A 153       3.305  -0.294   1.793  1.00  0.00      A    H
ATOM   2157  CB  CYS A 153       4.908  -0.636   0.362  1.00  0.00      A    C
ATOM   2158  HB1 CYS A 153       5.948  -0.270   0.227  1.00  0.00      A    H
ATOM   2159  HB2 CYS A 153       4.965  -1.742   0.437  1.00  0.00      A    H
ATOM   2160  SG  CYS A 153       3.848  -0.222  -0.971  1.00  0.00      A    S
ATOM   2161  C   CYS A 153       4.953  -0.725   2.828  1.00  0.00      A    C
ATOM   2162  O   CYS A 153       5.866  -0.168   3.469  1.00  0.00      A    O
ATOM   2163  N   ASP A 154       4.440  -1.945   3.219  1.00  0.00      A    N
ATOM   2164  HN  ASP A 154       3.680  -2.316   2.691  1.00  0.00      A    H
ATOM   2165  CA  ASP A 154       5.071  -2.681   4.323  1.00  0.00      A    C
ATOM   2166  HA  ASP A 154       5.500  -1.992   5.036  1.00  0.00      A    H
ATOM   2167  CB  ASP A 154       3.834  -3.378   5.159  1.00  0.00      A    C
ATOM   2168  HB1 ASP A 154       3.077  -2.566   5.176  1.00  0.00      A    H
ATOM   2169  HB2 ASP A 154       3.479  -4.218   4.524  1.00  0.00      A    H
ATOM   2170  CG  ASP A 154       4.220  -3.837   6.504  1.00  0.00      A    C
ATOM   2171  OD1 ASP A 154       4.270  -5.065   6.775  1.00  0.00      A    O
ATOM   2172  OD2 ASP A 154       4.492  -2.972   7.395  1.00  0.00      A    O
ATOM   2173  C   ASP A 154       6.195  -3.570   3.905  1.00  0.00      A    C
ATOM   2174  O   ASP A 154       6.984  -3.135   3.093  1.00  0.00      A    O
ATOM   2175  N   ILE A 155       6.456  -4.813   4.467  1.00  0.00      A    N
ATOM   2176  HN  ILE A 155       5.817  -5.247   5.098  1.00  0.00      A    H
ATOM   2177  CA  ILE A 155       7.527  -5.776   4.009  1.00  0.00      A    C
ATOM   2178  HA  ILE A 155       8.153  -5.274   3.285  1.00  0.00      A    H
ATOM   2179  CB  ILE A 155       8.383  -6.123   5.140  1.00  0.00      A    C
ATOM   2180  HB  ILE A 155       7.785  -6.624   5.930  1.00  0.00      A    H
ATOM   2181  CG2 ILE A 155       9.509  -7.062   4.751  1.00  0.00      A    C
ATOM   2182 HG21 ILE A 155       9.836  -7.464   5.734  1.00  0.00      A    H
ATOM   2183 HG22 ILE A 155       9.144  -7.925   4.156  1.00  0.00      A    H
ATOM   2184 HG23 ILE A 155      10.397  -6.631   4.240  1.00  0.00      A    H
ATOM   2185  CG1 ILE A 155       9.099  -4.705   5.604  1.00  0.00      A    C
ATOM   2186 HG11 ILE A 155       9.532  -4.197   4.716  1.00  0.00      A    H
ATOM   2187 HG12 ILE A 155       8.291  -4.058   6.005  1.00  0.00      A    H
ATOM   2188  CD  ILE A 155      10.027  -4.921   6.801  1.00  0.00      A    C
ATOM   2189  HD1 ILE A 155       9.491  -5.564   7.532  1.00  0.00      A    H
ATOM   2190  HD2 ILE A 155      10.943  -5.471   6.497  1.00  0.00      A    H
ATOM   2191  HD3 ILE A 155      10.326  -3.980   7.311  1.00  0.00      A    H
ATOM   2192  C   ILE A 155       7.019  -7.021   3.335  1.00  0.00      A    C
ATOM   2193  O   ILE A 155       7.582  -7.436   2.339  1.00  0.00      A    O
ATOM   2194  N   ASN A 156       5.889  -7.645   3.785  1.00  0.00      A    N
ATOM   2195  HN  ASN A 156       5.513  -7.365   4.664  1.00  0.00      A    H
ATOM   2196  CA  ASN A 156       5.367  -8.854   3.221  1.00  0.00      A    C
ATOM   2197  HA  ASN A 156       6.211  -9.458   2.921  1.00  0.00      A    H
ATOM   2198  CB  ASN A 156       4.703  -9.650   4.371  1.00  0.00      A    C
ATOM   2199  HB1 ASN A 156       5.320  -9.604   5.295  1.00  0.00      A    H
ATOM   2200  HB2 ASN A 156       3.672  -9.358   4.664  1.00  0.00      A    H
ATOM   2201  CG  ASN A 156       4.627 -11.156   4.057  1.00  0.00      A    C
ATOM   2202  OD1 ASN A 156       4.941 -11.616   2.963  1.00  0.00      A    O
ATOM   2203  ND2 ASN A 156       4.128 -12.001   5.023  1.00  0.00      A    N
ATOM   2204 HD21 ASN A 156       4.015 -12.971   4.807  1.00  0.00      A    H
ATOM   2205 HD22 ASN A 156       4.103 -11.714   5.981  1.00  0.00      A    H
ATOM   2206  C   ASN A 156       4.501  -8.445   2.037  1.00  0.00      A    C
ATOM   2207  O   ASN A 156       4.095  -7.267   1.998  1.00  0.00      A    O
ATOM   2208  N   LEU A 157       4.296  -9.410   1.135  1.00  0.00      A    N
ATOM   2209  HN  LEU A 157       4.628 -10.335   1.300  1.00  0.00      A    H
ATOM   2210  CA  LEU A 157       3.840  -9.132  -0.201  1.00  0.00      A    C
ATOM   2211  HA  LEU A 157       3.932  -8.089  -0.467  1.00  0.00      A    H
ATOM   2212  CB  LEU A 157       4.814  -9.909  -1.205  1.00  0.00      A    C
ATOM   2213  HB1 LEU A 157       4.705 -11.011  -1.110  1.00  0.00      A    H
ATOM   2214  HB2 LEU A 157       4.608  -9.567  -2.242  1.00  0.00      A    H
ATOM   2215  CG  LEU A 157       6.315  -9.532  -1.086  1.00  0.00      A    C
ATOM   2216  HG  LEU A 157       6.553  -9.918  -0.072  1.00  0.00      A    H
ATOM   2217  CD1 LEU A 157       7.383 -10.259  -1.988  1.00  0.00      A    C
ATOM   2218 HD11 LEU A 157       7.452 -11.311  -1.636  1.00  0.00      A    H
ATOM   2219 HD12 LEU A 157       7.193 -10.153  -3.078  1.00  0.00      A    H
ATOM   2220 HD13 LEU A 157       8.291  -9.648  -1.796  1.00  0.00      A    H
ATOM   2221  CD2 LEU A 157       6.519  -8.012  -1.215  1.00  0.00      A    C
ATOM   2222 HD21 LEU A 157       5.886  -7.456  -0.491  1.00  0.00      A    H
ATOM   2223 HD22 LEU A 157       7.546  -7.641  -1.009  1.00  0.00      A    H
ATOM   2224 HD23 LEU A 157       6.366  -7.644  -2.252  1.00  0.00      A    H
ATOM   2225  C   LEU A 157       2.420  -9.633  -0.167  1.00  0.00      A    C
ATOM   2226  O   LEU A 157       2.148 -10.608   0.565  1.00  0.00      A    O
ATOM   2227  N   ASP A 158       1.437  -8.917  -0.762  1.00  0.00      A    N
ATOM   2228  HN  ASP A 158       1.735  -8.110  -1.267  1.00  0.00      A    H
ATOM   2229  CA  ASP A 158       0.043  -9.152  -0.695  1.00  0.00      A    C
ATOM   2230  HA  ASP A 158      -0.179  -9.520   0.295  1.00  0.00      A    H
ATOM   2231  CB  ASP A 158      -0.502  -7.713  -0.841  1.00  0.00      A    C
ATOM   2232  HB1 ASP A 158       0.016  -7.146  -0.039  1.00  0.00      A    H
ATOM   2233  HB2 ASP A 158      -0.189  -7.252  -1.802  1.00  0.00      A    H
ATOM   2234  CG  ASP A 158      -2.047  -7.622  -0.694  1.00  0.00      A    C
ATOM   2235  OD1 ASP A 158      -2.654  -7.062  -1.646  1.00  0.00      A    O
ATOM   2236  OD2 ASP A 158      -2.630  -8.043   0.327  1.00  0.00      A    O
ATOM   2237  C   ASP A 158      -0.471 -10.078  -1.838  1.00  0.00      A    C
ATOM   2238  O   ASP A 158      -0.667 -11.216  -1.571  1.00  0.00      A    O
ATOM   2239  N   HSP A 159      -0.562  -9.535  -3.038  1.00  0.00      A    N
ATOM   2240  HN  HSP A 159      -0.137  -8.661  -3.259  1.00  0.00      A    H
ATOM   2241  CA  HSP A 159      -1.004 -10.368  -4.173  1.00  0.00      A    C
ATOM   2242  HA  HSP A 159      -0.856 -11.437  -4.116  1.00  0.00      A    H
ATOM   2243  CB  HSP A 159      -2.594 -10.136  -4.522  1.00  0.00      A    C
ATOM   2244  HB1 HSP A 159      -2.780 -10.890  -5.316  1.00  0.00      A    H
ATOM   2245  HB2 HSP A 159      -3.253 -10.516  -3.712  1.00  0.00      A    H
ATOM   2246  CD2 HSP A 159      -3.297  -8.285  -6.296  1.00  0.00      A    C
ATOM   2247  HD2 HSP A 159      -3.391  -8.791  -7.249  1.00  0.00      A    H
ATOM   2248  CG  HSP A 159      -3.073  -8.768  -5.053  1.00  0.00      A    C
ATOM   2249  NE2 HSP A 159      -3.381  -6.903  -6.204  1.00  0.00      A    N
ATOM   2250  HE2 HSP A 159      -3.750  -6.271  -6.886  1.00  0.00      A    H
ATOM   2251  ND1 HSP A 159      -3.001  -7.663  -4.224  1.00  0.00      A    N
ATOM   2252  HD1 HSP A 159      -2.867  -7.721  -3.234  1.00  0.00      A    H
ATOM   2253  CE1 HSP A 159      -3.293  -6.586  -4.927  1.00  0.00      A    C
ATOM   2254  HE1 HSP A 159      -3.259  -5.562  -4.616  1.00  0.00      A    H
ATOM   2255  C   HSP A 159      -0.158  -9.826  -5.259  1.00  0.00      A    C
ATOM   2256  O   HSP A 159       0.154  -8.623  -5.322  1.00  0.00      A    O
ATOM   2257  N   ALA A 160       0.209 -10.675  -6.215  1.00  0.00      A    N
ATOM   2258  HN  ALA A 160      -0.192 -11.586  -6.264  1.00  0.00      A    H
ATOM   2259  CA  ALA A 160       0.839 -10.266  -7.439  1.00  0.00      A    C
ATOM   2260  HA  ALA A 160       1.542  -9.521  -7.098  1.00  0.00      A    H
ATOM   2261  CB  ALA A 160       1.586 -11.482  -7.974  1.00  0.00      A    C
ATOM   2262  HB1 ALA A 160       2.413 -11.271  -8.684  1.00  0.00      A    H
ATOM   2263  HB2 ALA A 160       1.965 -12.132  -7.156  1.00  0.00      A    H
ATOM   2264  HB3 ALA A 160       0.875 -12.076  -8.588  1.00  0.00      A    H
ATOM   2265  C   ALA A 160       0.123  -9.495  -8.463  1.00  0.00      A    C
ATOM   2266  O   ALA A 160      -1.089  -9.501  -8.512  1.00  0.00      A    O
ATOM   2267  N   VAL A 161       0.817  -8.698  -9.310  1.00  0.00      A    N
ATOM   2268  HN  VAL A 161       1.805  -8.715  -9.174  1.00  0.00      A    H
ATOM   2269  CA  VAL A 161       0.270  -7.737 -10.235  1.00  0.00      A    C
ATOM   2270  HA  VAL A 161      -0.691  -8.120 -10.545  1.00  0.00      A    H
ATOM   2271  CB  VAL A 161       0.083  -6.379  -9.619  1.00  0.00      A    C
ATOM   2272  HB  VAL A 161      -0.277  -5.648 -10.375  1.00  0.00      A    H
ATOM   2273  CG1 VAL A 161      -1.068  -6.311  -8.553  1.00  0.00      A    C
ATOM   2274 HG11 VAL A 161      -0.755  -7.117  -7.854  1.00  0.00      A    H
ATOM   2275 HG12 VAL A 161      -1.028  -5.321  -8.051  1.00  0.00      A    H
ATOM   2276 HG13 VAL A 161      -2.042  -6.467  -9.065  1.00  0.00      A    H
ATOM   2277  CG2 VAL A 161       1.409  -5.865  -8.999  1.00  0.00      A    C
ATOM   2278 HG21 VAL A 161       2.243  -5.790  -9.728  1.00  0.00      A    H
ATOM   2279 HG22 VAL A 161       1.257  -4.944  -8.396  1.00  0.00      A    H
ATOM   2280 HG23 VAL A 161       1.698  -6.646  -8.263  1.00  0.00      A    H
ATOM   2281  C   VAL A 161       1.169  -7.751 -11.407  1.00  0.00      A    C
ATOM   2282  O   VAL A 161       2.398  -8.024 -11.389  1.00  0.00      A    O
ATOM   2283  N   THR A 162       0.578  -7.352 -12.534  1.00  0.00      A    N
ATOM   2284  HN  THR A 162      -0.397  -7.147 -12.541  1.00  0.00      A    H
ATOM   2285  CA  THR A 162       1.326  -7.451 -13.824  1.00  0.00      A    C
ATOM   2286  HA  THR A 162       2.136  -8.156 -13.703  1.00  0.00      A    H
ATOM   2287  CB  THR A 162       0.488  -8.030 -14.923  1.00  0.00      A    C
ATOM   2288  HB  THR A 162      -0.199  -7.309 -15.416  1.00  0.00      A    H
ATOM   2289  OG1 THR A 162      -0.174  -9.159 -14.349  1.00  0.00      A    O
ATOM   2290  HG1 THR A 162       0.530  -9.727 -14.027  1.00  0.00      A    H
ATOM   2291  CG2 THR A 162       1.423  -8.646 -16.002  1.00  0.00      A    C
ATOM   2292 HG21 THR A 162       2.060  -9.431 -15.542  1.00  0.00      A    H
ATOM   2293 HG22 THR A 162       0.749  -9.113 -16.751  1.00  0.00      A    H
ATOM   2294 HG23 THR A 162       2.116  -7.902 -16.450  1.00  0.00      A    H
ATOM   2295  C   THR A 162       1.900  -6.063 -14.199  1.00  0.00      A    C
ATOM   2296  O   THR A 162       1.245  -5.052 -14.299  1.00  0.00      A    O
ATOM   2297  N   ILE A 163       3.186  -6.087 -14.424  1.00  0.00      A    N
ATOM   2298  HN  ILE A 163       3.693  -6.943 -14.369  1.00  0.00      A    H
ATOM   2299  CA  ILE A 163       3.980  -4.999 -14.981  1.00  0.00      A    C
ATOM   2300  HA  ILE A 163       3.561  -4.084 -14.589  1.00  0.00      A    H
ATOM   2301  CB  ILE A 163       5.459  -5.183 -14.804  1.00  0.00      A    C
ATOM   2302  HB  ILE A 163       5.795  -6.076 -15.373  1.00  0.00      A    H
ATOM   2303  CG2 ILE A 163       6.168  -3.936 -15.286  1.00  0.00      A    C
ATOM   2304 HG21 ILE A 163       7.260  -4.122 -15.379  1.00  0.00      A    H
ATOM   2305 HG22 ILE A 163       6.015  -3.726 -16.366  1.00  0.00      A    H
ATOM   2306 HG23 ILE A 163       6.005  -3.037 -14.654  1.00  0.00      A    H
ATOM   2307  CG1 ILE A 163       5.725  -5.496 -13.326  1.00  0.00      A    C
ATOM   2308 HG11 ILE A 163       5.263  -4.811 -12.584  1.00  0.00      A    H
ATOM   2309 HG12 ILE A 163       5.242  -6.480 -13.143  1.00  0.00      A    H
ATOM   2310  CD  ILE A 163       7.193  -5.393 -12.906  1.00  0.00      A    C
ATOM   2311  HD1 ILE A 163       7.939  -5.978 -13.484  1.00  0.00      A    H
ATOM   2312  HD2 ILE A 163       7.602  -4.366 -13.025  1.00  0.00      A    H
ATOM   2313  HD3 ILE A 163       7.248  -5.671 -11.832  1.00  0.00      A    H
ATOM   2314  C   ILE A 163       3.726  -4.985 -16.530  1.00  0.00      A    C
ATOM   2315  O   ILE A 163       4.091  -5.910 -17.230  1.00  0.00      A    O
ATOM   2316  N   ILE A 164       3.083  -3.929 -17.105  1.00  0.00      A    N
ATOM   2317  HN  ILE A 164       2.695  -3.204 -16.541  1.00  0.00      A    H
ATOM   2318  CA  ILE A 164       2.729  -3.994 -18.526  1.00  0.00      A    C
ATOM   2319  HA  ILE A 164       2.995  -4.950 -18.953  1.00  0.00      A    H
ATOM   2320  CB  ILE A 164       1.263  -3.865 -18.821  1.00  0.00      A    C
ATOM   2321  HB  ILE A 164       1.007  -3.764 -19.897  1.00  0.00      A    H
ATOM   2322  CG2 ILE A 164       0.482  -5.007 -18.259  1.00  0.00      A    C
ATOM   2323 HG21 ILE A 164      -0.609  -4.798 -18.296  1.00  0.00      A    H
ATOM   2324 HG22 ILE A 164       0.702  -5.972 -18.763  1.00  0.00      A    H
ATOM   2325 HG23 ILE A 164       0.661  -5.033 -17.163  1.00  0.00      A    H
ATOM   2326  CG1 ILE A 164       0.652  -2.519 -18.247  1.00  0.00      A    C
ATOM   2327 HG11 ILE A 164      -0.375  -2.616 -17.835  1.00  0.00      A    H
ATOM   2328 HG12 ILE A 164       1.350  -2.074 -17.506  1.00  0.00      A    H
ATOM   2329  CD  ILE A 164       0.457  -1.512 -19.392  1.00  0.00      A    C
ATOM   2330  HD1 ILE A 164      -0.201  -0.704 -19.006  1.00  0.00      A    H
ATOM   2331  HD2 ILE A 164       1.431  -1.012 -19.582  1.00  0.00      A    H
ATOM   2332  HD3 ILE A 164       0.002  -1.885 -20.334  1.00  0.00      A    H
ATOM   2333  C   ILE A 164       3.575  -3.031 -19.313  1.00  0.00      A    C
ATOM   2334  O   ILE A 164       3.366  -2.740 -20.474  1.00  0.00      A    O
ATOM   2335  N   GLY A 165       4.652  -2.535 -18.662  1.00  0.00      A    N
ATOM   2336  HN  GLY A 165       4.761  -2.747 -17.693  1.00  0.00      A    H
ATOM   2337  CA  GLY A 165       5.619  -1.700 -19.367  1.00  0.00      A    C
ATOM   2338  HA1 GLY A 165       6.301  -2.322 -19.926  1.00  0.00      A    H
ATOM   2339  HA2 GLY A 165       5.044  -1.042 -20.002  1.00  0.00      A    H
ATOM   2340  C   GLY A 165       6.496  -0.755 -18.481  1.00  0.00      A    C
ATOM   2341  O   GLY A 165       6.562  -0.927 -17.252  1.00  0.00      A    O
ATOM   2342  N   TYR A 166       7.223   0.205 -19.077  1.00  0.00      A    N
ATOM   2343  HN  TYR A 166       7.183   0.295 -20.069  1.00  0.00      A    H
ATOM   2344  CA  TYR A 166       8.127   1.122 -18.427  1.00  0.00      A    C
ATOM   2345  HA  TYR A 166       7.533   1.571 -17.644  1.00  0.00      A    H
ATOM   2346  CB  TYR A 166       9.405   0.488 -17.901  1.00  0.00      A    C
ATOM   2347  HB1 TYR A 166      10.049   1.292 -17.484  1.00  0.00      A    H
ATOM   2348  HB2 TYR A 166       9.037  -0.103 -17.035  1.00  0.00      A    H
ATOM   2349  CG  TYR A 166      10.182  -0.360 -18.881  1.00  0.00      A    C
ATOM   2350  CD1 TYR A 166      10.975   0.255 -19.790  1.00  0.00      A    C
ATOM   2351  HD1 TYR A 166      10.983   1.321 -19.961  1.00  0.00      A    H
ATOM   2352  CE1 TYR A 166      11.900  -0.464 -20.523  1.00  0.00      A    C
ATOM   2353  HE1 TYR A 166      12.437   0.056 -21.303  1.00  0.00      A    H
ATOM   2354  CZ  TYR A 166      11.888  -1.832 -20.475  1.00  0.00      A    C
ATOM   2355  OH  TYR A 166      12.659  -2.492 -21.451  1.00  0.00      A    O
ATOM   2356  HH  TYR A 166      13.341  -1.888 -21.752  1.00  0.00      A    H
ATOM   2357  CD2 TYR A 166      10.139  -1.731 -18.766  1.00  0.00      A    C
ATOM   2358  HD2 TYR A 166       9.464  -2.238 -18.092  1.00  0.00      A    H
ATOM   2359  CE2 TYR A 166      11.015  -2.490 -19.515  1.00  0.00      A    C
ATOM   2360  HE2 TYR A 166      11.069  -3.560 -19.377  1.00  0.00      A    H
ATOM   2361  C   TYR A 166       8.411   2.295 -19.431  1.00  0.00      A    C
ATOM   2362  O   TYR A 166       8.136   2.185 -20.629  1.00  0.00      A    O
ATOM   2363  N   ASP A 167       8.958   3.421 -18.992  1.00  0.00      A    N
ATOM   2364  HN  ASP A 167       9.360   3.526 -18.085  1.00  0.00      A    H
ATOM   2365  CA  ASP A 167       8.899   4.666 -19.780  1.00  0.00      A    C
ATOM   2366  HA  ASP A 167       8.954   4.513 -20.847  1.00  0.00      A    H
ATOM   2367  CB  ASP A 167       7.540   5.388 -19.485  1.00  0.00      A    C
ATOM   2368  HB1 ASP A 167       6.704   4.666 -19.604  1.00  0.00      A    H
ATOM   2369  HB2 ASP A 167       7.356   5.701 -18.435  1.00  0.00      A    H
ATOM   2370  CG  ASP A 167       7.275   6.568 -20.347  1.00  0.00      A    C
ATOM   2371  OD1 ASP A 167       7.637   7.689 -19.872  1.00  0.00      A    O
ATOM   2372  OD2 ASP A 167       6.869   6.394 -21.545  1.00  0.00      A    O
ATOM   2373  C   ASP A 167       9.928   5.610 -19.343  1.00  0.00      A    C
ATOM   2374  O   ASP A 167      10.133   5.754 -18.122  1.00  0.00      A    O
ATOM   2375  N   THR A 168      10.478   6.391 -20.277  1.00  0.00      A    N
ATOM   2376  HN  THR A 168      10.250   6.341 -21.246  1.00  0.00      A    H
ATOM   2377  CA  THR A 168      11.482   7.379 -19.939  1.00  0.00      A    C
ATOM   2378  HA  THR A 168      11.456   7.557 -18.874  1.00  0.00      A    H
ATOM   2379  CB  THR A 168      12.844   6.892 -20.401  1.00  0.00      A    C
ATOM   2380  HB  THR A 168      13.566   7.693 -20.133  1.00  0.00      A    H
ATOM   2381  OG1 THR A 168      12.819   6.581 -21.795  1.00  0.00      A    O
ATOM   2382  HG1 THR A 168      13.386   7.216 -22.239  1.00  0.00      A    H
ATOM   2383  CG2 THR A 168      13.334   5.567 -19.662  1.00  0.00      A    C
ATOM   2384 HG21 THR A 168      12.584   4.752 -19.749  1.00  0.00      A    H
ATOM   2385 HG22 THR A 168      14.284   5.192 -20.098  1.00  0.00      A    H
ATOM   2386 HG23 THR A 168      13.524   5.764 -18.585  1.00  0.00      A    H
ATOM   2387  C   THR A 168      11.113   8.742 -20.573  1.00  0.00      A    C
ATOM   2388  O   THR A 168      12.025   9.494 -20.976  1.00  0.00      A    O
ATOM   2389  N   THR A 169       9.814   9.103 -20.725  1.00  0.00      A    N
ATOM   2390  HN  THR A 169       9.087   8.479 -20.449  1.00  0.00      A    H
ATOM   2391  CA  THR A 169       9.338  10.420 -21.237  1.00  0.00      A    C
ATOM   2392  HA  THR A 169       9.719  10.466 -22.247  1.00  0.00      A    H
ATOM   2393  CB  THR A 169       7.799  10.494 -21.368  1.00  0.00      A    C
ATOM   2394  HB  THR A 169       7.319  10.359 -20.375  1.00  0.00      A    H
ATOM   2395  OG1 THR A 169       7.191   9.385 -22.025  1.00  0.00      A    O
ATOM   2396  HG1 THR A 169       7.336   8.684 -21.384  1.00  0.00      A    H
ATOM   2397  CG2 THR A 169       7.320  11.786 -22.080  1.00  0.00      A    C
ATOM   2398 HG21 THR A 169       6.226  11.858 -21.896  1.00  0.00      A    H
ATOM   2399 HG22 THR A 169       7.813  12.751 -21.834  1.00  0.00      A    H
ATOM   2400 HG23 THR A 169       7.283  11.654 -23.182  1.00  0.00      A    H
ATOM   2401  C   THR A 169       9.921  11.604 -20.422  1.00  0.00      A    C
ATOM   2402  O   THR A 169       9.864  11.662 -19.194  1.00  0.00      A    O
ATOM   2403  N   SER A 170      10.556  12.591 -21.173  1.00  0.00      A    N
ATOM   2404  HN  SER A 170      10.610  12.557 -22.168  1.00  0.00      A    H
ATOM   2405  CA  SER A 170      11.278  13.665 -20.622  1.00  0.00      A    C
ATOM   2406  HA  SER A 170      12.145  13.219 -20.158  1.00  0.00      A    H
ATOM   2407  CB  SER A 170      11.878  14.475 -21.799  1.00  0.00      A    C
ATOM   2408  HB1 SER A 170      12.587  15.251 -21.440  1.00  0.00      A    H
ATOM   2409  HB2 SER A 170      12.557  13.897 -22.461  1.00  0.00      A    H
ATOM   2410  OG  SER A 170      10.896  15.014 -22.730  1.00  0.00      A    O
ATOM   2411  HG1 SER A 170      11.323  15.000 -23.590  1.00  0.00      A    H
ATOM   2412  C   SER A 170      10.687  14.596 -19.636  1.00  0.00      A    C
ATOM   2413  O   SER A 170      11.372  15.030 -18.718  1.00  0.00      A    O
ATOM   2414  N   ASN A 171       9.371  14.886 -19.810  1.00  0.00      A    N
ATOM   2415  HN  ASN A 171       8.873  14.674 -20.648  1.00  0.00      A    H
ATOM   2416  CA  ASN A 171       8.623  15.719 -18.856  1.00  0.00      A    C
ATOM   2417  HA  ASN A 171       9.318  16.484 -18.544  1.00  0.00      A    H
ATOM   2418  CB  ASN A 171       7.453  16.626 -19.455  1.00  0.00      A    C
ATOM   2419  HB1 ASN A 171       7.169  17.281 -18.604  1.00  0.00      A    H
ATOM   2420  HB2 ASN A 171       7.915  17.266 -20.236  1.00  0.00      A    H
ATOM   2421  CG  ASN A 171       6.309  15.920 -20.178  1.00  0.00      A    C
ATOM   2422  OD1 ASN A 171       6.539  14.884 -20.831  1.00  0.00      A    O
ATOM   2423  ND2 ASN A 171       5.088  16.499 -19.980  1.00  0.00      A    N
ATOM   2424 HD21 ASN A 171       4.267  16.102 -20.390  1.00  0.00      A    H
ATOM   2425 HD22 ASN A 171       4.979  17.248 -19.327  1.00  0.00      A    H
ATOM   2426  C   ASN A 171       8.276  14.983 -17.542  1.00  0.00      A    C
ATOM   2427  O   ASN A 171       7.467  15.537 -16.774  1.00  0.00      A    O
ATOM   2428  N   GLY A 172       8.657  13.703 -17.361  1.00  0.00      A    N
ATOM   2429  HN  GLY A 172       9.120  13.291 -18.142  1.00  0.00      A    H
ATOM   2430  CA  GLY A 172       7.858  12.872 -16.440  1.00  0.00      A    C
ATOM   2431  HA1 GLY A 172       7.969  13.294 -15.452  1.00  0.00      A    H
ATOM   2432  HA2 GLY A 172       6.904  12.695 -16.915  1.00  0.00      A    H
ATOM   2433  C   GLY A 172       8.440  11.488 -16.380  1.00  0.00      A    C
ATOM   2434  O   GLY A 172       7.973  10.566 -17.060  1.00  0.00      A    O
ATOM   2435  N   THR A 173       9.554  11.451 -15.544  1.00  0.00      A    N
ATOM   2436  HN  THR A 173       9.796  12.255 -15.007  1.00  0.00      A    H
ATOM   2437  CA  THR A 173      10.605  10.408 -15.475  1.00  0.00      A    C
ATOM   2438  HA  THR A 173      10.339   9.631 -16.176  1.00  0.00      A    H
ATOM   2439  CB  THR A 173      12.014  10.972 -15.747  1.00  0.00      A    C
ATOM   2440  HB  THR A 173      12.739  10.136 -15.648  1.00  0.00      A    H
ATOM   2441  OG1 THR A 173      12.355  12.014 -14.852  1.00  0.00      A    O
ATOM   2442  HG1 THR A 173      12.566  11.587 -14.018  1.00  0.00      A    H
ATOM   2443  CG2 THR A 173      12.131  11.404 -17.155  1.00  0.00      A    C
ATOM   2444 HG21 THR A 173      11.383  12.209 -17.319  1.00  0.00      A    H
ATOM   2445 HG22 THR A 173      13.089  11.873 -17.465  1.00  0.00      A    H
ATOM   2446 HG23 THR A 173      12.020  10.551 -17.857  1.00  0.00      A    H
ATOM   2447  C   THR A 173      10.585   9.767 -14.038  1.00  0.00      A    C
ATOM   2448  O   THR A 173      10.409  10.464 -13.043  1.00  0.00      A    O
ATOM   2449  N   ASP A 174      11.011   8.495 -13.851  1.00  0.00      A    N
ATOM   2450  HN  ASP A 174      10.839   8.170 -12.924  1.00  0.00      A    H
ATOM   2451  CA  ASP A 174      11.247   7.340 -14.741  1.00  0.00      A    C
ATOM   2452  HA  ASP A 174      11.028   7.695 -15.737  1.00  0.00      A    H
ATOM   2453  CB  ASP A 174      12.666   6.791 -14.775  1.00  0.00      A    C
ATOM   2454  HB1 ASP A 174      12.924   6.361 -13.783  1.00  0.00      A    H
ATOM   2455  HB2 ASP A 174      12.883   5.958 -15.476  1.00  0.00      A    H
ATOM   2456  CG  ASP A 174      13.718   7.860 -14.860  1.00  0.00      A    C
ATOM   2457  OD1 ASP A 174      13.920   8.604 -13.829  1.00  0.00      A    O
ATOM   2458  OD2 ASP A 174      14.341   8.033 -15.940  1.00  0.00      A    O
ATOM   2459  C   ASP A 174      10.285   6.170 -14.284  1.00  0.00      A    C
ATOM   2460  O   ASP A 174      10.545   5.495 -13.323  1.00  0.00      A    O
ATOM   2461  N   TYR A 175       9.135   5.948 -14.990  1.00  0.00      A    N
ATOM   2462  HN  TYR A 175       8.797   6.442 -15.787  1.00  0.00      A    H
ATOM   2463  CA  TYR A 175       8.114   5.080 -14.390  1.00  0.00      A    C
ATOM   2464  HA  TYR A 175       8.203   5.013 -13.316  1.00  0.00      A    H
ATOM   2465  CB  TYR A 175       6.763   5.646 -14.628  1.00  0.00      A    C
ATOM   2466  HB1 TYR A 175       6.704   5.608 -15.737  1.00  0.00      A    H
ATOM   2467  HB2 TYR A 175       5.941   5.064 -14.160  1.00  0.00      A    H
ATOM   2468  CG  TYR A 175       6.673   7.111 -14.092  1.00  0.00      A    C
ATOM   2469  CD1 TYR A 175       7.117   7.489 -12.840  1.00  0.00      A    C
ATOM   2470  HD1 TYR A 175       7.539   6.838 -12.088  1.00  0.00      A    H
ATOM   2471  CE1 TYR A 175       7.240   8.804 -12.388  1.00  0.00      A    C
ATOM   2472  HE1 TYR A 175       7.707   9.181 -11.490  1.00  0.00      A    H
ATOM   2473  CZ  TYR A 175       6.707   9.801 -13.185  1.00  0.00      A    C
ATOM   2474  OH  TYR A 175       6.973  11.202 -12.952  1.00  0.00      A    O
ATOM   2475  HH  TYR A 175       7.374  11.252 -12.081  1.00  0.00      A    H
ATOM   2476  CD2 TYR A 175       6.184   8.137 -14.909  1.00  0.00      A    C
ATOM   2477  HD2 TYR A 175       5.880   7.947 -15.928  1.00  0.00      A    H
ATOM   2478  CE2 TYR A 175       6.196   9.469 -14.464  1.00  0.00      A    C
ATOM   2479  HE2 TYR A 175       5.931  10.229 -15.183  1.00  0.00      A    H
ATOM   2480  C   TYR A 175       8.109   3.684 -14.891  1.00  0.00      A    C
ATOM   2481  O   TYR A 175       8.456   3.374 -16.085  1.00  0.00      A    O
ATOM   2482  N   TRP A 176       7.641   2.755 -14.080  1.00  0.00      A    N
ATOM   2483  HN  TRP A 176       7.479   2.958 -13.117  1.00  0.00      A    H
ATOM   2484  CA  TRP A 176       7.132   1.440 -14.496  1.00  0.00      A    C
ATOM   2485  HA  TRP A 176       7.522   1.047 -15.424  1.00  0.00      A    H
ATOM   2486  CB  TRP A 176       7.235   0.407 -13.369  1.00  0.00      A    C
ATOM   2487  HB1 TRP A 176       6.745   0.803 -12.454  1.00  0.00      A    H
ATOM   2488  HB2 TRP A 176       6.783  -0.563 -13.669  1.00  0.00      A    H
ATOM   2489  CG  TRP A 176       8.630  -0.014 -12.923  1.00  0.00      A    C
ATOM   2490  CD1 TRP A 176       9.190   0.496 -11.708  1.00  0.00      A    C
ATOM   2491  HD1 TRP A 176       8.702   1.216 -11.068  1.00  0.00      A    H
ATOM   2492  NE1 TRP A 176      10.375  -0.191 -11.445  1.00  0.00      A    N
ATOM   2493  HE1 TRP A 176      10.888  -0.052 -10.626  1.00  0.00      A    H
ATOM   2494  CE2 TRP A 176      10.508  -1.079 -12.434  1.00  0.00      A    C
ATOM   2495  CD2 TRP A 176       9.410  -1.072 -13.292  1.00  0.00      A    C
ATOM   2496  CE3 TRP A 176       9.284  -2.042 -14.344  1.00  0.00      A    C
ATOM   2497  HE3 TRP A 176       8.513  -2.005 -15.099  1.00  0.00      A    H
ATOM   2498  CZ3 TRP A 176      10.329  -2.880 -14.479  1.00  0.00      A    C
ATOM   2499  HZ3 TRP A 176      10.344  -3.598 -15.285  1.00  0.00      A    H
ATOM   2500  CZ2 TRP A 176      11.552  -1.931 -12.616  1.00  0.00      A    C
ATOM   2501  HZ2 TRP A 176      12.413  -2.030 -11.972  1.00  0.00      A    H
ATOM   2502  CH2 TRP A 176      11.484  -2.851 -13.738  1.00  0.00      A    C
ATOM   2503  HH2 TRP A 176      12.319  -3.523 -13.874  1.00  0.00      A    H
ATOM   2504  C   TRP A 176       5.649   1.655 -14.472  1.00  0.00      A    C
ATOM   2505  O   TRP A 176       5.174   2.559 -13.737  1.00  0.00      A    O
ATOM   2506  N   ILE A 177       5.008   0.714 -15.207  1.00  0.00      A    N
ATOM   2507  HN  ILE A 177       5.499  -0.038 -15.640  1.00  0.00      A    H
ATOM   2508  CA  ILE A 177       3.557   0.705 -15.436  1.00  0.00      A    C
ATOM   2509  HA  ILE A 177       3.096   1.471 -14.830  1.00  0.00      A    H
ATOM   2510  CB  ILE A 177       3.251   0.997 -16.895  1.00  0.00      A    C
ATOM   2511  HB  ILE A 177       3.714   0.199 -17.513  1.00  0.00      A    H
ATOM   2512  CG2 ILE A 177       1.731   1.080 -17.072  1.00  0.00      A    C
ATOM   2513 HG21 ILE A 177       1.138   0.148 -16.952  1.00  0.00      A    H
ATOM   2514 HG22 ILE A 177       1.267   1.841 -16.408  1.00  0.00      A    H
ATOM   2515 HG23 ILE A 177       1.506   1.494 -18.079  1.00  0.00      A    H
ATOM   2516  CG1 ILE A 177       3.910   2.307 -17.404  1.00  0.00      A    C
ATOM   2517 HG11 ILE A 177       3.509   3.233 -16.939  1.00  0.00      A    H
ATOM   2518 HG12 ILE A 177       5.003   2.226 -17.217  1.00  0.00      A    H
ATOM   2519  CD  ILE A 177       3.738   2.449 -18.975  1.00  0.00      A    C
ATOM   2520  HD1 ILE A 177       4.165   3.407 -19.342  1.00  0.00      A    H
ATOM   2521  HD2 ILE A 177       4.262   1.578 -19.423  1.00  0.00      A    H
ATOM   2522  HD3 ILE A 177       2.679   2.378 -19.303  1.00  0.00      A    H
ATOM   2523  C   ILE A 177       2.989  -0.632 -14.954  1.00  0.00      A    C
ATOM   2524  O   ILE A 177       3.113  -1.668 -15.581  1.00  0.00      A    O
ATOM   2525  N   VAL A 178       2.281  -0.674 -13.785  1.00  0.00      A    N
ATOM   2526  HN  VAL A 178       2.081   0.232 -13.420  1.00  0.00      A    H
ATOM   2527  CA  VAL A 178       1.742  -1.829 -13.146  1.00  0.00      A    C
ATOM   2528  HA  VAL A 178       1.997  -2.751 -13.648  1.00  0.00      A    H
ATOM   2529  CB  VAL A 178       2.217  -2.065 -11.746  1.00  0.00      A    C
ATOM   2530  HB  VAL A 178       2.031  -1.154 -11.138  1.00  0.00      A    H
ATOM   2531  CG1 VAL A 178       1.540  -3.354 -11.040  1.00  0.00      A    C
ATOM   2532 HG11 VAL A 178       2.037  -4.246 -11.477  1.00  0.00      A    H
ATOM   2533 HG12 VAL A 178       1.942  -3.363 -10.005  1.00  0.00      A    H
ATOM   2534 HG13 VAL A 178       0.432  -3.435 -11.072  1.00  0.00      A    H
ATOM   2535  CG2 VAL A 178       3.796  -2.066 -11.671  1.00  0.00      A    C
ATOM   2536 HG21 VAL A 178       4.131  -2.397 -10.665  1.00  0.00      A    H
ATOM   2537 HG22 VAL A 178       4.101  -2.884 -12.359  1.00  0.00      A    H
ATOM   2538 HG23 VAL A 178       4.117  -1.032 -11.918  1.00  0.00      A    H
ATOM   2539  C   VAL A 178       0.243  -1.688 -13.290  1.00  0.00      A    C
ATOM   2540  O   VAL A 178      -0.367  -0.668 -13.292  1.00  0.00      A    O
ATOM   2541  N   LYS A 179      -0.358  -2.841 -13.753  1.00  0.00      A    N
ATOM   2542  HN  LYS A 179       0.249  -3.613 -13.922  1.00  0.00      A    H
ATOM   2543  CA  LYS A 179      -1.750  -2.963 -13.906  1.00  0.00      A    C
ATOM   2544  HA  LYS A 179      -2.249  -2.012 -13.792  1.00  0.00      A    H
ATOM   2545  CB  LYS A 179      -2.163  -3.643 -15.244  1.00  0.00      A    C
ATOM   2546  HB1 LYS A 179      -1.579  -3.208 -16.082  1.00  0.00      A    H
ATOM   2547  HB2 LYS A 179      -1.926  -4.728 -15.263  1.00  0.00      A    H
ATOM   2548  CG  LYS A 179      -3.688  -3.610 -15.486  1.00  0.00      A    C
ATOM   2549  HG1 LYS A 179      -4.340  -4.187 -14.797  1.00  0.00      A    H
ATOM   2550  HG2 LYS A 179      -4.096  -2.578 -15.427  1.00  0.00      A    H
ATOM   2551  CD  LYS A 179      -3.844  -4.174 -16.888  1.00  0.00      A    C
ATOM   2552  HD1 LYS A 179      -2.924  -3.995 -17.484  1.00  0.00      A    H
ATOM   2553  HD2 LYS A 179      -3.791  -5.283 -16.855  1.00  0.00      A    H
ATOM   2554  CE  LYS A 179      -5.193  -3.777 -17.459  1.00  0.00      A    C
ATOM   2555  HE1 LYS A 179      -5.965  -4.341 -16.894  1.00  0.00      A    H
ATOM   2556  HE2 LYS A 179      -5.400  -2.695 -17.313  1.00  0.00      A    H
ATOM   2557  NZ  LYS A 179      -5.390  -3.921 -18.956  1.00  0.00      A    N
ATOM   2558  HZ1 LYS A 179      -6.349  -3.596 -19.193  1.00  0.00      A    H
ATOM   2559  HZ2 LYS A 179      -4.723  -3.268 -19.415  1.00  0.00      A    H
ATOM   2560  HZ3 LYS A 179      -5.203  -4.916 -19.193  1.00  0.00      A    H
ATOM   2561  C   LYS A 179      -2.266  -3.836 -12.756  1.00  0.00      A    C
ATOM   2562  O   LYS A 179      -1.734  -4.940 -12.480  1.00  0.00      A    O
ATOM   2563  N   ASN A 180      -3.334  -3.385 -12.017  1.00  0.00      A    N
ATOM   2564  HN  ASN A 180      -3.830  -2.569 -12.304  1.00  0.00      A    H
ATOM   2565  CA  ASN A 180      -3.893  -4.187 -10.939  1.00  0.00      A    C
ATOM   2566  HA  ASN A 180      -3.457  -5.173 -10.883  1.00  0.00      A    H
ATOM   2567  CB  ASN A 180      -3.663  -3.459  -9.636  1.00  0.00      A    C
ATOM   2568  HB1 ASN A 180      -2.565  -3.462  -9.470  1.00  0.00      A    H
ATOM   2569  HB2 ASN A 180      -3.899  -2.381  -9.767  1.00  0.00      A    H
ATOM   2570  CG  ASN A 180      -4.289  -3.994  -8.423  1.00  0.00      A    C
ATOM   2571  OD1 ASN A 180      -4.100  -5.169  -7.990  1.00  0.00      A    O
ATOM   2572  ND2 ASN A 180      -5.030  -3.186  -7.682  1.00  0.00      A    N
ATOM   2573 HD21 ASN A 180      -5.713  -3.500  -7.022  1.00  0.00      A    H
ATOM   2574 HD22 ASN A 180      -5.033  -2.202  -7.863  1.00  0.00      A    H
ATOM   2575  C   ASN A 180      -5.329  -4.331 -11.378  1.00  0.00      A    C
ATOM   2576  O   ASN A 180      -5.808  -3.460 -12.087  1.00  0.00      A    O
ATOM   2577  N   SER A 181      -6.120  -5.371 -10.985  1.00  0.00      A    N
ATOM   2578  HN  SER A 181      -5.829  -6.127 -10.402  1.00  0.00      A    H
ATOM   2579  CA  SER A 181      -7.388  -5.628 -11.699  1.00  0.00      A    C
ATOM   2580  HA  SER A 181      -7.470  -5.150 -12.664  1.00  0.00      A    H
ATOM   2581  CB  SER A 181      -7.389  -7.118 -12.173  1.00  0.00      A    C
ATOM   2582  HB1 SER A 181      -6.434  -7.299 -12.711  1.00  0.00      A    H
ATOM   2583  HB2 SER A 181      -7.426  -7.737 -11.251  1.00  0.00      A    H
ATOM   2584  OG  SER A 181      -8.421  -7.436 -13.190  1.00  0.00      A    O
ATOM   2585  HG1 SER A 181      -9.304  -7.414 -12.816  1.00  0.00      A    H
ATOM   2586  C   SER A 181      -8.584  -5.276 -10.876  1.00  0.00      A    C
ATOM   2587  O   SER A 181      -9.659  -5.754 -11.040  1.00  0.00      A    O
ATOM   2588  N   TRP A 182      -8.478  -4.406  -9.902  1.00  0.00      A    N
ATOM   2589  HN  TRP A 182      -7.584  -4.010  -9.706  1.00  0.00      A    H
ATOM   2590  CA  TRP A 182      -9.636  -3.974  -9.049  1.00  0.00      A    C
ATOM   2591  HA  TRP A 182      -9.998  -4.947  -8.751  1.00  0.00      A    H
ATOM   2592  CB  TRP A 182      -9.163  -3.158  -7.768  1.00  0.00      A    C
ATOM   2593  HB1 TRP A 182      -8.683  -2.210  -8.094  1.00  0.00      A    H
ATOM   2594  HB2 TRP A 182     -10.075  -2.868  -7.204  1.00  0.00      A    H
ATOM   2595  CG  TRP A 182      -8.293  -3.983  -6.717  1.00  0.00      A    C
ATOM   2596  CD1 TRP A 182      -8.149  -5.355  -6.776  1.00  0.00      A    C
ATOM   2597  HD1 TRP A 182      -8.681  -6.049  -7.410  1.00  0.00      A    H
ATOM   2598  NE1 TRP A 182      -7.264  -5.786  -5.827  1.00  0.00      A    N
ATOM   2599  HE1 TRP A 182      -6.752  -6.615  -5.892  1.00  0.00      A    H
ATOM   2600  CE2 TRP A 182      -6.805  -4.689  -5.106  1.00  0.00      A    C
ATOM   2601  CD2 TRP A 182      -7.470  -3.546  -5.645  1.00  0.00      A    C
ATOM   2602  CE3 TRP A 182      -7.147  -2.259  -5.129  1.00  0.00      A    C
ATOM   2603  HE3 TRP A 182      -7.519  -1.321  -5.513  1.00  0.00      A    H
ATOM   2604  CZ3 TRP A 182      -6.223  -2.229  -4.071  1.00  0.00      A    C
ATOM   2605  HZ3 TRP A 182      -5.917  -1.265  -3.693  1.00  0.00      A    H
ATOM   2606  CZ2 TRP A 182      -5.915  -4.656  -4.029  1.00  0.00      A    C
ATOM   2607  HZ2 TRP A 182      -5.459  -5.550  -3.630  1.00  0.00      A    H
ATOM   2608  CH2 TRP A 182      -5.619  -3.349  -3.537  1.00  0.00      A    C
ATOM   2609  HH2 TRP A 182      -5.030  -3.201  -2.644  1.00  0.00      A    H
ATOM   2610  C   TRP A 182     -10.771  -3.339  -9.972  1.00  0.00      A    C
ATOM   2611  O   TRP A 182     -11.918  -3.696  -9.912  1.00  0.00      A    O
ATOM   2612  N   GLY A 183     -10.464  -2.311 -10.802  1.00  0.00      A    N
ATOM   2613  HN  GLY A 183      -9.616  -1.801 -10.679  1.00  0.00      A    H
ATOM   2614  CA  GLY A 183     -11.422  -1.963 -11.870  1.00  0.00      A    C
ATOM   2615  HA1 GLY A 183     -11.452  -2.736 -12.624  1.00  0.00      A    H
ATOM   2616  HA2 GLY A 183     -12.369  -1.746 -11.399  1.00  0.00      A    H
ATOM   2617  C   GLY A 183     -10.993  -0.693 -12.512  1.00  0.00      A    C
ATOM   2618  O   GLY A 183      -9.838  -0.301 -12.387  1.00  0.00      A    O
ATOM   2619  N   ALA A 184     -11.900   0.022 -13.160  1.00  0.00      A    N
ATOM   2620  HN  ALA A 184     -12.820  -0.357 -13.110  1.00  0.00      A    H
ATOM   2621  CA  ALA A 184     -11.553   1.098 -14.070  1.00  0.00      A    C
ATOM   2622  HA  ALA A 184     -10.564   1.009 -14.495  1.00  0.00      A    H
ATOM   2623  CB  ALA A 184     -12.516   1.169 -15.277  1.00  0.00      A    C
ATOM   2624  HB1 ALA A 184     -12.130   0.599 -16.149  1.00  0.00      A    H
ATOM   2625  HB2 ALA A 184     -13.561   0.843 -15.089  1.00  0.00      A    H
ATOM   2626  HB3 ALA A 184     -12.565   2.158 -15.782  1.00  0.00      A    H
ATOM   2627  C   ALA A 184     -11.631   2.436 -13.311  1.00  0.00      A    C
ATOM   2628  O   ALA A 184     -10.962   3.380 -13.651  1.00  0.00      A    O
ATOM   2629  N   SER A 185     -12.464   2.520 -12.252  1.00  0.00      A    N
ATOM   2630  HN  SER A 185     -13.156   1.838 -12.031  1.00  0.00      A    H
ATOM   2631  CA  SER A 185     -12.378   3.694 -11.348  1.00  0.00      A    C
ATOM   2632  HA  SER A 185     -12.482   4.543 -12.008  1.00  0.00      A    H
ATOM   2633  CB  SER A 185     -13.606   3.699 -10.425  1.00  0.00      A    C
ATOM   2634  HB1 SER A 185     -13.651   4.561  -9.724  1.00  0.00      A    H
ATOM   2635  HB2 SER A 185     -14.500   3.876 -11.061  1.00  0.00      A    H
ATOM   2636  OG  SER A 185     -13.761   2.446  -9.699  1.00  0.00      A    O
ATOM   2637  HG1 SER A 185     -14.095   2.595  -8.812  1.00  0.00      A    H
ATOM   2638  C   SER A 185     -11.152   3.756 -10.506  1.00  0.00      A    C
ATOM   2639  O   SER A 185     -10.838   4.791  -9.933  1.00  0.00      A    O
ATOM   2640  N   TRP A 186     -10.440   2.637 -10.381  1.00  0.00      A    N
ATOM   2641  HN  TRP A 186     -10.651   1.839 -10.941  1.00  0.00      A    H
ATOM   2642  CA  TRP A 186      -9.223   2.553  -9.575  1.00  0.00      A    C
ATOM   2643  HA  TRP A 186      -9.191   3.281  -8.777  1.00  0.00      A    H
ATOM   2644  CB  TRP A 186      -9.018   1.158  -8.947  1.00  0.00      A    C
ATOM   2645  HB1 TRP A 186      -9.963   0.804  -8.484  1.00  0.00      A    H
ATOM   2646  HB2 TRP A 186      -8.804   0.466  -9.789  1.00  0.00      A    H
ATOM   2647  CG  TRP A 186      -7.907   1.173  -8.027  1.00  0.00      A    C
ATOM   2648  CD1 TRP A 186      -7.903   1.556  -6.668  1.00  0.00      A    C
ATOM   2649  HD1 TRP A 186      -8.766   2.012  -6.205  1.00  0.00      A    H
ATOM   2650  NE1 TRP A 186      -6.573   1.350  -6.176  1.00  0.00      A    N
ATOM   2651  HE1 TRP A 186      -6.204   1.440  -5.277  1.00  0.00      A    H
ATOM   2652  CE2 TRP A 186      -5.732   0.963  -7.193  1.00  0.00      A    C
ATOM   2653  CD2 TRP A 186      -6.522   0.917  -8.388  1.00  0.00      A    C
ATOM   2654  CE3 TRP A 186      -5.920   0.650  -9.620  1.00  0.00      A    C
ATOM   2655  HE3 TRP A 186      -6.495   0.633 -10.533  1.00  0.00      A    H
ATOM   2656  CZ3 TRP A 186      -4.538   0.385  -9.706  1.00  0.00      A    C
ATOM   2657  HZ3 TRP A 186      -4.143   0.170 -10.687  1.00  0.00      A    H
ATOM   2658  CZ2 TRP A 186      -4.428   0.710  -7.254  1.00  0.00      A    C
ATOM   2659  HZ2 TRP A 186      -3.797   0.518  -6.398  1.00  0.00      A    H
ATOM   2660  CH2 TRP A 186      -3.835   0.530  -8.495  1.00  0.00      A    C
ATOM   2661  HH2 TRP A 186      -2.762   0.409  -8.516  1.00  0.00      A    H
ATOM   2662  C   TRP A 186      -8.069   2.978 -10.526  1.00  0.00      A    C
ATOM   2663  O   TRP A 186      -8.002   2.488 -11.651  1.00  0.00      A    O
ATOM   2664  N   GLY A 187      -7.161   3.817 -10.025  1.00  0.00      A    N
ATOM   2665  HN  GLY A 187      -7.248   4.219  -9.117  1.00  0.00      A    H
ATOM   2666  CA  GLY A 187      -6.048   4.404 -10.747  1.00  0.00      A    C
ATOM   2667  HA1 GLY A 187      -5.663   5.237 -10.179  1.00  0.00      A    H
ATOM   2668  HA2 GLY A 187      -5.275   3.693 -10.998  1.00  0.00      A    H
ATOM   2669  C   GLY A 187      -6.389   5.005 -12.080  1.00  0.00      A    C
ATOM   2670  O   GLY A 187      -7.493   5.547 -12.281  1.00  0.00      A    O
ATOM   2671  N   GLU A 188      -5.422   4.892 -13.050  1.00  0.00      A    N
ATOM   2672  HN  GLU A 188      -4.489   4.610 -12.839  1.00  0.00      A    H
ATOM   2673  CA  GLU A 188      -5.550   5.625 -14.334  1.00  0.00      A    C
ATOM   2674  HA  GLU A 188      -6.296   6.399 -14.229  1.00  0.00      A    H
ATOM   2675  CB  GLU A 188      -4.148   6.128 -14.750  1.00  0.00      A    C
ATOM   2676  HB1 GLU A 188      -3.440   5.351 -15.109  1.00  0.00      A    H
ATOM   2677  HB2 GLU A 188      -4.288   6.819 -15.609  1.00  0.00      A    H
ATOM   2678  CG  GLU A 188      -3.419   6.805 -13.603  1.00  0.00      A    C
ATOM   2679  HG1 GLU A 188      -4.166   7.437 -13.077  1.00  0.00      A    H
ATOM   2680  HG2 GLU A 188      -2.878   6.029 -13.021  1.00  0.00      A    H
ATOM   2681  CD  GLU A 188      -2.296   7.743 -14.176  1.00  0.00      A    C
ATOM   2682  OE1 GLU A 188      -1.355   7.302 -14.924  1.00  0.00      A    O
ATOM   2683  OE2 GLU A 188      -2.346   8.934 -13.841  1.00  0.00      A    O
ATOM   2684  C   GLU A 188      -6.177   4.711 -15.358  1.00  0.00      A    C
ATOM   2685  O   GLU A 188      -5.580   4.517 -16.404  1.00  0.00      A    O
ATOM   2686  N   GLN A 189      -7.396   4.187 -14.990  1.00  0.00      A    N
ATOM   2687  HN  GLN A 189      -7.764   4.560 -14.141  1.00  0.00      A    H
ATOM   2688  CA  GLN A 189      -8.097   3.084 -15.759  1.00  0.00      A    C
ATOM   2689  HA  GLN A 189      -9.004   2.924 -15.193  1.00  0.00      A    H
ATOM   2690  CB  GLN A 189      -8.421   3.284 -17.247  1.00  0.00      A    C
ATOM   2691  HB1 GLN A 189      -7.450   3.578 -17.700  1.00  0.00      A    H
ATOM   2692  HB2 GLN A 189      -8.820   2.351 -17.700  1.00  0.00      A    H
ATOM   2693  CG  GLN A 189      -9.359   4.475 -17.415  1.00  0.00      A    C
ATOM   2694  HG1 GLN A 189     -10.283   4.457 -16.799  1.00  0.00      A    H
ATOM   2695  HG2 GLN A 189      -8.822   5.414 -17.161  1.00  0.00      A    H
ATOM   2696  CD  GLN A 189      -9.728   4.616 -18.836  1.00  0.00      A    C
ATOM   2697  OE1 GLN A 189     -10.883   4.452 -19.214  1.00  0.00      A    O
ATOM   2698  NE2 GLN A 189      -8.769   5.130 -19.654  1.00  0.00      A    N
ATOM   2699 HE21 GLN A 189      -9.094   5.460 -20.540  1.00  0.00      A    H
ATOM   2700 HE22 GLN A 189      -7.941   5.450 -19.195  1.00  0.00      A    H
ATOM   2701  C   GLN A 189      -7.327   1.824 -15.503  1.00  0.00      A    C
ATOM   2702  O   GLN A 189      -6.804   1.170 -16.415  1.00  0.00      A    O
ATOM   2703  N   GLY A 190      -7.095   1.522 -14.257  1.00  0.00      A    N
ATOM   2704  HN  GLY A 190      -7.579   2.114 -13.618  1.00  0.00      A    H
ATOM   2705  CA  GLY A 190      -6.467   0.206 -13.830  1.00  0.00      A    C
ATOM   2706  HA1 GLY A 190      -6.933   0.191 -12.856  1.00  0.00      A    H
ATOM   2707  HA2 GLY A 190      -6.907  -0.588 -14.416  1.00  0.00      A    H
ATOM   2708  C   GLY A 190      -4.939   0.109 -13.730  1.00  0.00      A    C
ATOM   2709  O   GLY A 190      -4.481  -0.786 -13.023  1.00  0.00      A    O
ATOM   2710  N   TYR A 191      -4.210   1.016 -14.374  1.00  0.00      A    N
ATOM   2711  HN  TYR A 191      -4.572   1.717 -14.983  1.00  0.00      A    H
ATOM   2712  CA  TYR A 191      -2.820   1.184 -14.339  1.00  0.00      A    C
ATOM   2713  HA  TYR A 191      -2.484   0.174 -14.153  1.00  0.00      A    H
ATOM   2714  CB  TYR A 191      -2.139   1.662 -15.625  1.00  0.00      A    C
ATOM   2715  HB1 TYR A 191      -2.107   2.740 -15.891  1.00  0.00      A    H
ATOM   2716  HB2 TYR A 191      -1.060   1.406 -15.686  1.00  0.00      A    H
ATOM   2717  CG  TYR A 191      -2.748   0.937 -16.824  1.00  0.00      A    C
ATOM   2718  CD1 TYR A 191      -3.726   1.402 -17.623  1.00  0.00      A    C
ATOM   2719  HD1 TYR A 191      -4.146   2.394 -17.536  1.00  0.00      A    H
ATOM   2720  CE1 TYR A 191      -4.190   0.753 -18.802  1.00  0.00      A    C
ATOM   2721  HE1 TYR A 191      -4.941   1.202 -19.435  1.00  0.00      A    H
ATOM   2722  CZ  TYR A 191      -3.768  -0.611 -18.976  1.00  0.00      A    C
ATOM   2723  OH  TYR A 191      -4.226  -1.391 -19.988  1.00  0.00      A    O
ATOM   2724  HH  TYR A 191      -4.808  -0.783 -20.449  1.00  0.00      A    H
ATOM   2725  CD2 TYR A 191      -2.307  -0.352 -16.998  1.00  0.00      A    C
ATOM   2726  HD2 TYR A 191      -1.529  -0.821 -16.415  1.00  0.00      A    H
ATOM   2727  CE2 TYR A 191      -2.807  -1.102 -18.152  1.00  0.00      A    C
ATOM   2728  HE2 TYR A 191      -2.397  -2.094 -18.269  1.00  0.00      A    H
ATOM   2729  C   TYR A 191      -2.377   2.155 -13.301  1.00  0.00      A    C
ATOM   2730  O   TYR A 191      -3.057   3.171 -13.086  1.00  0.00      A    O
ATOM   2731  N   ILE A 192      -1.279   1.881 -12.563  1.00  0.00      A    N
ATOM   2732  HN  ILE A 192      -0.802   1.048 -12.832  1.00  0.00      A    H
ATOM   2733  CA  ILE A 192      -0.607   2.640 -11.524  1.00  0.00      A    C
ATOM   2734  HA  ILE A 192      -0.989   3.650 -11.501  1.00  0.00      A    H
ATOM   2735  CB  ILE A 192      -0.759   1.848 -10.198  1.00  0.00      A    C
ATOM   2736  HB  ILE A 192      -1.804   1.981  -9.847  1.00  0.00      A    H
ATOM   2737  CG2 ILE A 192      -0.617   0.383 -10.356  1.00  0.00      A    C
ATOM   2738 HG21 ILE A 192       0.450   0.109 -10.498  1.00  0.00      A    H
ATOM   2739 HG22 ILE A 192      -0.890  -0.191  -9.445  1.00  0.00      A    H
ATOM   2740 HG23 ILE A 192      -1.312   0.041 -11.153  1.00  0.00      A    H
ATOM   2741  CG1 ILE A 192       0.167   2.480  -9.139  1.00  0.00      A    C
ATOM   2742 HG11 ILE A 192       1.227   2.489  -9.471  1.00  0.00      A    H
ATOM   2743 HG12 ILE A 192      -0.092   3.555  -9.031  1.00  0.00      A    H
ATOM   2744  CD  ILE A 192       0.014   1.762  -7.743  1.00  0.00      A    C
ATOM   2745  HD1 ILE A 192       0.219   0.672  -7.681  1.00  0.00      A    H
ATOM   2746  HD2 ILE A 192       0.567   2.217  -6.893  1.00  0.00      A    H
ATOM   2747  HD3 ILE A 192      -1.058   1.777  -7.451  1.00  0.00      A    H
ATOM   2748  C   ILE A 192       0.864   2.875 -12.007  1.00  0.00      A    C
ATOM   2749  O   ILE A 192       1.600   1.913 -12.406  1.00  0.00      A    O
ATOM   2750  N   ARG A 193       1.346   4.116 -12.060  1.00  0.00      A    N
ATOM   2751  HN  ARG A 193       0.780   4.858 -11.710  1.00  0.00      A    H
ATOM   2752  CA  ARG A 193       2.715   4.425 -12.462  1.00  0.00      A    C
ATOM   2753  HA  ARG A 193       3.128   3.603 -13.028  1.00  0.00      A    H
ATOM   2754  CB  ARG A 193       2.832   5.857 -13.045  1.00  0.00      A    C
ATOM   2755  HB1 ARG A 193       2.355   6.668 -12.454  1.00  0.00      A    H
ATOM   2756  HB2 ARG A 193       3.911   6.111 -13.119  1.00  0.00      A    H
ATOM   2757  CG  ARG A 193       2.334   6.035 -14.498  1.00  0.00      A    C
ATOM   2758  HG1 ARG A 193       2.805   5.277 -15.160  1.00  0.00      A    H
ATOM   2759  HG2 ARG A 193       1.311   5.605 -14.543  1.00  0.00      A    H
ATOM   2760  CD  ARG A 193       2.438   7.442 -15.123  1.00  0.00      A    C
ATOM   2761  HD1 ARG A 193       3.388   7.840 -14.708  1.00  0.00      A    H
ATOM   2762  HD2 ARG A 193       2.318   7.475 -16.227  1.00  0.00      A    H
ATOM   2763  NE  ARG A 193       1.299   8.229 -14.555  1.00  0.00      A    N
ATOM   2764  HE  ARG A 193       0.415   7.766 -14.490  1.00  0.00      A    H
ATOM   2765  CZ  ARG A 193       1.242   9.591 -14.595  1.00  0.00      A    C
ATOM   2766  NH1 ARG A 193       2.313  10.387 -14.841  1.00  0.00      A    N
ATOM   2767 HH11 ARG A 193       3.033  10.076 -15.461  1.00  0.00      A    H
ATOM   2768 HH12 ARG A 193       2.134  11.358 -14.685  1.00  0.00      A    H
ATOM   2769  NH2 ARG A 193       0.086  10.213 -14.468  1.00  0.00      A    N
ATOM   2770 HH21 ARG A 193      -0.712   9.670 -14.208  1.00  0.00      A    H
ATOM   2771 HH22 ARG A 193      -0.038  11.146 -14.807  1.00  0.00      A    H
ATOM   2772  C   ARG A 193       3.512   4.356 -11.227  1.00  0.00      A    C
ATOM   2773  O   ARG A 193       3.153   5.006 -10.205  1.00  0.00      A    O
ATOM   2774  N   MET A 194       4.656   3.679 -11.164  1.00  0.00      A    N
ATOM   2775  HN  MET A 194       4.910   3.098 -11.934  1.00  0.00      A    H
ATOM   2776  CA  MET A 194       5.458   3.464  -9.993  1.00  0.00      A    C
ATOM   2777  HA  MET A 194       5.172   4.169  -9.226  1.00  0.00      A    H
ATOM   2778  CB  MET A 194       5.554   2.000  -9.601  1.00  0.00      A    C
ATOM   2779  HB1 MET A 194       5.928   1.431 -10.479  1.00  0.00      A    H
ATOM   2780  HB2 MET A 194       6.278   1.887  -8.765  1.00  0.00      A    H
ATOM   2781  CG  MET A 194       4.209   1.427  -9.011  1.00  0.00      A    C
ATOM   2782  HG1 MET A 194       3.921   2.026  -8.120  1.00  0.00      A    H
ATOM   2783  HG2 MET A 194       3.475   1.571  -9.832  1.00  0.00      A    H
ATOM   2784  SD  MET A 194       4.356  -0.283  -8.625  1.00  0.00      A    S
ATOM   2785  CE  MET A 194       4.851  -0.242  -6.882  1.00  0.00      A    C
ATOM   2786  HE1 MET A 194       5.160  -1.246  -6.520  1.00  0.00      A    H
ATOM   2787  HE2 MET A 194       5.546   0.597  -6.667  1.00  0.00      A    H
ATOM   2788  HE3 MET A 194       3.873  -0.084  -6.380  1.00  0.00      A    H
ATOM   2789  C   MET A 194       6.884   3.924 -10.330  1.00  0.00      A    C
ATOM   2790  O   MET A 194       7.533   3.562 -11.331  1.00  0.00      A    O
ATOM   2791  N   GLN A 195       7.514   4.726  -9.386  1.00  0.00      A    N
ATOM   2792  HN  GLN A 195       7.034   4.962  -8.545  1.00  0.00      A    H
ATOM   2793  CA  GLN A 195       8.784   5.409  -9.641  1.00  0.00      A    C
ATOM   2794  HA  GLN A 195       8.881   5.638 -10.692  1.00  0.00      A    H
ATOM   2795  CB  GLN A 195       8.829   6.733  -8.660  1.00  0.00      A    C
ATOM   2796  HB1 GLN A 195       8.007   7.406  -8.988  1.00  0.00      A    H
ATOM   2797  HB2 GLN A 195       8.709   6.445  -7.594  1.00  0.00      A    H
ATOM   2798  CG  GLN A 195      10.187   7.452  -8.640  1.00  0.00      A    C
ATOM   2799  HG1 GLN A 195      10.278   8.226  -7.848  1.00  0.00      A    H
ATOM   2800  HG2 GLN A 195      10.950   6.683  -8.392  1.00  0.00      A    H
ATOM   2801  CD  GLN A 195      10.531   8.102  -9.975  1.00  0.00      A    C
ATOM   2802  OE1 GLN A 195      11.035   7.553 -10.967  1.00  0.00      A    O
ATOM   2803  NE2 GLN A 195      10.479   9.494 -10.010  1.00  0.00      A    N
ATOM   2804 HE21 GLN A 195      10.861   9.934 -10.822  1.00  0.00      A    H
ATOM   2805 HE22 GLN A 195      10.171   9.983  -9.194  1.00  0.00      A    H
ATOM   2806  C   GLN A 195       9.972   4.429  -9.432  1.00  0.00      A    C
ATOM   2807  O   GLN A 195       9.971   3.669  -8.430  1.00  0.00      A    O
ATOM   2808  N   ARG A 196      11.017   4.475 -10.337  1.00  0.00      A    N
ATOM   2809  HN  ARG A 196      10.889   4.997 -11.176  1.00  0.00      A    H
ATOM   2810  CA  ARG A 196      12.241   3.668 -10.286  1.00  0.00      A    C
ATOM   2811  HA  ARG A 196      12.009   2.708  -9.848  1.00  0.00      A    H
ATOM   2812  CB  ARG A 196      12.923   3.462 -11.666  1.00  0.00      A    C
ATOM   2813  HB1 ARG A 196      13.104   4.496 -12.028  1.00  0.00      A    H
ATOM   2814  HB2 ARG A 196      13.921   3.012 -11.478  1.00  0.00      A    H
ATOM   2815  CG  ARG A 196      12.002   2.708 -12.671  1.00  0.00      A    C
ATOM   2816  HG1 ARG A 196      11.988   1.640 -12.365  1.00  0.00      A    H
ATOM   2817  HG2 ARG A 196      10.970   3.115 -12.604  1.00  0.00      A    H
ATOM   2818  CD  ARG A 196      12.363   2.808 -14.133  1.00  0.00      A    C
ATOM   2819  HD1 ARG A 196      11.650   2.369 -14.863  1.00  0.00      A    H
ATOM   2820  HD2 ARG A 196      12.284   3.888 -14.385  1.00  0.00      A    H
ATOM   2821  NE  ARG A 196      13.752   2.368 -14.341  1.00  0.00      A    N
ATOM   2822  HE  ARG A 196      14.292   1.994 -13.588  1.00  0.00      A    H
ATOM   2823  CZ  ARG A 196      14.378   2.306 -15.516  1.00  0.00      A    C
ATOM   2824  NH1 ARG A 196      13.917   2.938 -16.601  1.00  0.00      A    N
ATOM   2825 HH11 ARG A 196      12.980   3.205 -16.379  1.00  0.00      A    H
ATOM   2826 HH12 ARG A 196      14.141   2.540 -17.491  1.00  0.00      A    H
ATOM   2827  NH2 ARG A 196      15.596   1.703 -15.546  1.00  0.00      A    N
ATOM   2828 HH21 ARG A 196      16.119   1.515 -14.715  1.00  0.00      A    H
ATOM   2829 HH22 ARG A 196      16.169   1.890 -16.344  1.00  0.00      A    H
ATOM   2830  C   ARG A 196      13.232   4.408  -9.320  1.00  0.00      A    C
ATOM   2831  O   ARG A 196      12.856   5.294  -8.540  1.00  0.00      A    O
ATOM   2832  N   GLY A 197      14.497   3.927  -9.302  1.00  0.00      A    N
ATOM   2833  HN  GLY A 197      14.802   3.157  -9.857  1.00  0.00      A    H
ATOM   2834  CA  GLY A 197      15.554   4.274  -8.322  1.00  0.00      A    C
ATOM   2835  HA1 GLY A 197      16.505   4.068  -8.791  1.00  0.00      A    H
ATOM   2836  HA2 GLY A 197      15.447   5.318  -8.066  1.00  0.00      A    H
ATOM   2837  C   GLY A 197      15.333   3.452  -7.020  1.00  0.00      A    C
ATOM   2838  O   GLY A 197      15.023   4.015  -5.979  1.00  0.00      A    O
ATOM   2839  N   LEU A 198      15.465   2.161  -7.185  1.00  0.00      A    N
ATOM   2840  HN  LEU A 198      15.533   1.905  -8.147  1.00  0.00      A    H
ATOM   2841  CA  LEU A 198      15.037   1.195  -6.144  1.00  0.00      A    C
ATOM   2842  HA  LEU A 198      14.196   1.592  -5.594  1.00  0.00      A    H
ATOM   2843  CB  LEU A 198      14.439   0.036  -6.910  1.00  0.00      A    C
ATOM   2844  HB1 LEU A 198      15.211  -0.541  -7.462  1.00  0.00      A    H
ATOM   2845  HB2 LEU A 198      14.017  -0.718  -6.212  1.00  0.00      A    H
ATOM   2846  CG  LEU A 198      13.280   0.487  -7.909  1.00  0.00      A    C
ATOM   2847  HG  LEU A 198      13.623   1.255  -8.635  1.00  0.00      A    H
ATOM   2848  CD1 LEU A 198      12.894  -0.764  -8.682  1.00  0.00      A    C
ATOM   2849 HD11 LEU A 198      12.249  -0.411  -9.514  1.00  0.00      A    H
ATOM   2850 HD12 LEU A 198      13.785  -1.317  -9.047  1.00  0.00      A    H
ATOM   2851 HD13 LEU A 198      12.306  -1.417  -8.001  1.00  0.00      A    H
ATOM   2852  CD2 LEU A 198      12.018   0.907  -7.180  1.00  0.00      A    C
ATOM   2853 HD21 LEU A 198      11.136   0.999  -7.850  1.00  0.00      A    H
ATOM   2854 HD22 LEU A 198      11.743   0.158  -6.407  1.00  0.00      A    H
ATOM   2855 HD23 LEU A 198      12.190   1.786  -6.523  1.00  0.00      A    H
ATOM   2856  C   LEU A 198      16.146   0.903  -5.199  1.00  0.00      A    C
ATOM   2857  O   LEU A 198      16.000   0.893  -3.985  1.00  0.00      A    O
ATOM   2858  N   ASN A 199      17.404   0.717  -5.769  1.00  0.00      A    N
ATOM   2859  HN  ASN A 199      17.581   0.734  -6.750  1.00  0.00      A    H
ATOM   2860  CA  ASN A 199      18.664   0.748  -5.047  1.00  0.00      A    C
ATOM   2861  HA  ASN A 199      19.454   0.789  -5.782  1.00  0.00      A    H
ATOM   2862  CB  ASN A 199      18.717   2.024  -4.232  1.00  0.00      A    C
ATOM   2863  HB1 ASN A 199      17.956   2.278  -3.464  1.00  0.00      A    H
ATOM   2864  HB2 ASN A 199      19.707   2.002  -3.729  1.00  0.00      A    H
ATOM   2865  CG  ASN A 199      18.858   3.238  -5.180  1.00  0.00      A    C
ATOM   2866  OD1 ASN A 199      19.776   3.247  -5.963  1.00  0.00      A    O
ATOM   2867  ND2 ASN A 199      17.975   4.251  -5.040  1.00  0.00      A    N
ATOM   2868 HD21 ASN A 199      18.081   4.989  -5.706  1.00  0.00      A    H
ATOM   2869 HD22 ASN A 199      17.324   4.292  -4.282  1.00  0.00      A    H
ATOM   2870  C   ASN A 199      18.990  -0.488  -4.215  1.00  0.00      A    C
ATOM   2871  O   ASN A 199      19.858  -1.341  -4.502  1.00  0.00      A    O
ATOM   2872  N   SER A 200      18.148  -0.765  -3.168  1.00  0.00      A    N
ATOM   2873  HN  SER A 200      17.296  -0.248  -3.121  1.00  0.00      A    H
ATOM   2874  CA  SER A 200      18.266  -1.886  -2.271  1.00  0.00      A    C
ATOM   2875  HA  SER A 200      19.310  -2.114  -2.113  1.00  0.00      A    H
ATOM   2876  CB  SER A 200      17.451  -1.604  -0.968  1.00  0.00      A    C
ATOM   2877  HB1 SER A 200      17.749  -2.291  -0.147  1.00  0.00      A    H
ATOM   2878  HB2 SER A 200      17.722  -0.589  -0.609  1.00  0.00      A    H
ATOM   2879  OG  SER A 200      16.029  -1.766  -1.200  1.00  0.00      A    O
ATOM   2880  HG1 SER A 200      15.617  -1.657  -0.340  1.00  0.00      A    H
ATOM   2881  C   SER A 200      17.770  -3.169  -3.012  1.00  0.00      A    C
ATOM   2882  O   SER A 200      17.213  -3.055  -4.112  1.00  0.00      A    O
ATOM   2883  N   PRO A 201      17.827  -4.436  -2.545  1.00  0.00      A    N
ATOM   2884  CD  PRO A 201      18.218  -4.828  -1.170  1.00  0.00      A    C
ATOM   2885  HD1 PRO A 201      17.631  -4.309  -0.383  1.00  0.00      A    H
ATOM   2886  HD2 PRO A 201      19.269  -4.555  -0.935  1.00  0.00      A    H
ATOM   2887  CA  PRO A 201      17.409  -5.568  -3.388  1.00  0.00      A    C
ATOM   2888  HA  PRO A 201      17.628  -5.477  -4.442  1.00  0.00      A    H
ATOM   2889  CB  PRO A 201      18.073  -6.819  -2.698  1.00  0.00      A    C
ATOM   2890  HB1 PRO A 201      17.451  -7.735  -2.792  1.00  0.00      A    H
ATOM   2891  HB2 PRO A 201      19.036  -7.131  -3.155  1.00  0.00      A    H
ATOM   2892  CG  PRO A 201      18.076  -6.342  -1.183  1.00  0.00      A    C
ATOM   2893  HG1 PRO A 201      17.125  -6.668  -0.710  1.00  0.00      A    H
ATOM   2894  HG2 PRO A 201      18.955  -6.675  -0.591  1.00  0.00      A    H
ATOM   2895  C   PRO A 201      15.887  -5.690  -3.329  1.00  0.00      A    C
ATOM   2896  O   PRO A 201      15.373  -6.684  -3.791  1.00  0.00      A    O
ATOM   2897  N   GLN A 202      15.200  -4.777  -2.726  1.00  0.00      A    N
ATOM   2898  HN  GLN A 202      15.833  -4.088  -2.382  1.00  0.00      A    H
ATOM   2899  CA  GLN A 202      13.734  -4.731  -2.467  1.00  0.00      A    C
ATOM   2900  HA  GLN A 202      13.221  -5.583  -2.886  1.00  0.00      A    H
ATOM   2901  CB  GLN A 202      13.503  -4.517  -0.930  1.00  0.00      A    C
ATOM   2902  HB1 GLN A 202      14.137  -3.653  -0.637  1.00  0.00      A    H
ATOM   2903  HB2 GLN A 202      12.462  -4.217  -0.687  1.00  0.00      A    H
ATOM   2904  CG  GLN A 202      13.989  -5.711  -0.099  1.00  0.00      A    C
ATOM   2905  HG1 GLN A 202      13.228  -6.507  -0.250  1.00  0.00      A    H
ATOM   2906  HG2 GLN A 202      14.986  -6.081  -0.419  1.00  0.00      A    H
ATOM   2907  CD  GLN A 202      14.096  -5.311   1.419  1.00  0.00      A    C
ATOM   2908  OE1 GLN A 202      15.137  -4.819   1.830  1.00  0.00      A    O
ATOM   2909  NE2 GLN A 202      12.980  -5.646   2.131  1.00  0.00      A    N
ATOM   2910 HE21 GLN A 202      12.855  -5.474   3.108  1.00  0.00      A    H
ATOM   2911 HE22 GLN A 202      12.144  -5.889   1.639  1.00  0.00      A    H
ATOM   2912  C   GLN A 202      13.237  -3.618  -3.303  1.00  0.00      A    C
ATOM   2913  O   GLN A 202      12.452  -3.817  -4.208  1.00  0.00      A    O
ATOM   2914  N   GLY A 203      13.609  -2.376  -2.942  1.00  0.00      A    N
ATOM   2915  HN  GLY A 203      14.276  -2.174  -2.229  1.00  0.00      A    H
ATOM   2916  CA  GLY A 203      13.188  -1.288  -3.734  1.00  0.00      A    C
ATOM   2917  HA1 GLY A 203      13.970  -0.561  -3.574  1.00  0.00      A    H
ATOM   2918  HA2 GLY A 203      13.193  -1.574  -4.776  1.00  0.00      A    H
ATOM   2919  C   GLY A 203      11.918  -0.574  -3.186  1.00  0.00      A    C
ATOM   2920  O   GLY A 203      11.904  -0.220  -2.018  1.00  0.00      A    O
ATOM   2921  N   LEU A 204      10.866  -0.441  -4.005  1.00  0.00      A    N
ATOM   2922  HN  LEU A 204      10.827  -0.865  -4.906  1.00  0.00      A    H
ATOM   2923  CA  LEU A 204       9.571   0.123  -3.632  1.00  0.00      A    C
ATOM   2924  HA  LEU A 204       9.694   0.560  -2.652  1.00  0.00      A    H
ATOM   2925  CB  LEU A 204       9.191   1.252  -4.718  1.00  0.00      A    C
ATOM   2926  HB1 LEU A 204      10.052   1.941  -4.858  1.00  0.00      A    H
ATOM   2927  HB2 LEU A 204       8.959   0.814  -5.712  1.00  0.00      A    H
ATOM   2928  CG  LEU A 204       7.948   2.100  -4.258  1.00  0.00      A    C
ATOM   2929  HG  LEU A 204       7.165   1.438  -3.829  1.00  0.00      A    H
ATOM   2930  CD1 LEU A 204       8.243   3.190  -3.218  1.00  0.00      A    C
ATOM   2931 HD11 LEU A 204       8.599   2.780  -2.249  1.00  0.00      A    H
ATOM   2932 HD12 LEU A 204       8.987   3.903  -3.633  1.00  0.00      A    H
ATOM   2933 HD13 LEU A 204       7.309   3.715  -2.923  1.00  0.00      A    H
ATOM   2934  CD2 LEU A 204       7.300   2.770  -5.501  1.00  0.00      A    C
ATOM   2935 HD21 LEU A 204       7.323   2.061  -6.357  1.00  0.00      A    H
ATOM   2936 HD22 LEU A 204       6.252   3.089  -5.319  1.00  0.00      A    H
ATOM   2937 HD23 LEU A 204       7.946   3.597  -5.866  1.00  0.00      A    H
ATOM   2938  C   LEU A 204       8.620  -0.949  -3.602  1.00  0.00      A    C
ATOM   2939  O   LEU A 204       8.549  -1.683  -4.613  1.00  0.00      A    O
ATOM   2940  N   CYS A 205       7.996  -1.221  -2.413  1.00  0.00      A    N
ATOM   2941  HN  CYS A 205       8.308  -0.785  -1.573  1.00  0.00      A    H
ATOM   2942  CA  CYS A 205       6.977  -2.234  -2.216  1.00  0.00      A    C
ATOM   2943  HA  CYS A 205       6.588  -2.146  -1.212  1.00  0.00      A    H
ATOM   2944  CB  CYS A 205       5.684  -1.880  -2.952  1.00  0.00      A    C
ATOM   2945  HB1 CYS A 205       5.826  -1.986  -4.049  1.00  0.00      A    H
ATOM   2946  HB2 CYS A 205       4.910  -2.594  -2.599  1.00  0.00      A    H
ATOM   2947  SG  CYS A 205       5.185  -0.125  -2.540  1.00  0.00      A    S
ATOM   2948  C   CYS A 205       7.349  -3.709  -2.367  1.00  0.00      A    C
ATOM   2949  O   CYS A 205       6.420  -4.497  -2.229  1.00  0.00      A    O
ATOM   2950  N   GLY A 206       8.579  -4.012  -2.668  1.00  0.00      A    N
ATOM   2951  HN  GLY A 206       9.243  -3.274  -2.766  1.00  0.00      A    H
ATOM   2952  CA  GLY A 206       9.073  -5.362  -2.922  1.00  0.00      A    C
ATOM   2953  HA1 GLY A 206      10.105  -5.443  -2.615  1.00  0.00      A    H
ATOM   2954  HA2 GLY A 206       8.403  -6.008  -2.374  1.00  0.00      A    H
ATOM   2955  C   GLY A 206       9.058  -5.856  -4.366  1.00  0.00      A    C
ATOM   2956  O   GLY A 206       9.111  -7.031  -4.737  1.00  0.00      A    O
ATOM   2957  N   ILE A 207       9.145  -4.908  -5.267  1.00  0.00      A    N
ATOM   2958  HN  ILE A 207       9.003  -3.991  -4.903  1.00  0.00      A    H
ATOM   2959  CA  ILE A 207       9.301  -5.125  -6.651  1.00  0.00      A    C
ATOM   2960  HA  ILE A 207       8.561  -5.873  -6.893  1.00  0.00      A    H
ATOM   2961  CB  ILE A 207       8.848  -3.824  -7.327  1.00  0.00      A    C
ATOM   2962  HB  ILE A 207       8.203  -3.210  -6.663  1.00  0.00      A    H
ATOM   2963  CG2 ILE A 207      10.036  -2.773  -7.602  1.00  0.00      A    C
ATOM   2964 HG21 ILE A 207      10.354  -2.324  -6.637  1.00  0.00      A    H
ATOM   2965 HG22 ILE A 207      10.798  -3.322  -8.195  1.00  0.00      A    H
ATOM   2966 HG23 ILE A 207       9.745  -1.885  -8.203  1.00  0.00      A    H
ATOM   2967  CG1 ILE A 207       8.020  -4.180  -8.579  1.00  0.00      A    C
ATOM   2968 HG11 ILE A 207       8.725  -4.709  -9.254  1.00  0.00      A    H
ATOM   2969 HG12 ILE A 207       7.251  -4.899  -8.223  1.00  0.00      A    H
ATOM   2970  CD  ILE A 207       7.411  -3.011  -9.269  1.00  0.00      A    C
ATOM   2971  HD1 ILE A 207       6.572  -2.610  -8.661  1.00  0.00      A    H
ATOM   2972  HD2 ILE A 207       8.080  -2.124  -9.310  1.00  0.00      A    H
ATOM   2973  HD3 ILE A 207       7.008  -3.260 -10.274  1.00  0.00      A    H
ATOM   2974  C   ILE A 207      10.602  -5.799  -7.184  1.00  0.00      A    C
ATOM   2975  O   ILE A 207      10.620  -6.497  -8.191  1.00  0.00      A    O
ATOM   2976  N   ASN A 208      11.768  -5.552  -6.462  1.00  0.00      A    N
ATOM   2977  HN  ASN A 208      11.945  -4.896  -5.732  1.00  0.00      A    H
ATOM   2978  CA  ASN A 208      12.963  -6.176  -6.975  1.00  0.00      A    C
ATOM   2979  HA  ASN A 208      12.898  -6.354  -8.038  1.00  0.00      A    H
ATOM   2980  CB  ASN A 208      14.160  -5.360  -6.637  1.00  0.00      A    C
ATOM   2981  HB1 ASN A 208      14.217  -5.084  -5.562  1.00  0.00      A    H
ATOM   2982  HB2 ASN A 208      15.150  -5.855  -6.737  1.00  0.00      A    H
ATOM   2983  CG  ASN A 208      14.186  -4.091  -7.532  1.00  0.00      A    C
ATOM   2984  OD1 ASN A 208      13.919  -3.022  -7.005  1.00  0.00      A    O
ATOM   2985  ND2 ASN A 208      14.457  -4.271  -8.885  1.00  0.00      A    N
ATOM   2986 HD21 ASN A 208      14.522  -3.472  -9.483  1.00  0.00      A    H
ATOM   2987 HD22 ASN A 208      15.082  -5.041  -9.018  1.00  0.00      A    H
ATOM   2988  C   ASN A 208      13.166  -7.563  -6.328  1.00  0.00      A    C
ATOM   2989  O   ASN A 208      14.274  -8.077  -6.194  1.00  0.00      A    O
ATOM   2990  N   MET A 209      12.113  -8.151  -5.772  1.00  0.00      A    N
ATOM   2991  HN  MET A 209      11.247  -7.657  -5.792  1.00  0.00      A    H
ATOM   2992  CA  MET A 209      12.142  -9.442  -5.132  1.00  0.00      A    C
ATOM   2993  HA  MET A 209      13.172  -9.741  -5.006  1.00  0.00      A    H
ATOM   2994  CB  MET A 209      11.429  -9.381  -3.758  1.00  0.00      A    C
ATOM   2995  HB1 MET A 209      10.452  -8.882  -3.929  1.00  0.00      A    H
ATOM   2996  HB2 MET A 209      11.337 -10.328  -3.185  1.00  0.00      A    H
ATOM   2997  CG  MET A 209      12.088  -8.431  -2.826  1.00  0.00      A    C
ATOM   2998  HG1 MET A 209      13.133  -8.777  -2.682  1.00  0.00      A    H
ATOM   2999  HG2 MET A 209      12.068  -7.435  -3.317  1.00  0.00      A    H
ATOM   3000  SD  MET A 209      11.238  -8.291  -1.180  1.00  0.00      A    S
ATOM   3001  CE  MET A 209      11.705  -9.942  -0.709  1.00  0.00      A    C
ATOM   3002  HE1 MET A 209      12.810 -10.052  -0.741  1.00  0.00      A    H
ATOM   3003  HE2 MET A 209      11.362 -10.228   0.308  1.00  0.00      A    H
ATOM   3004  HE3 MET A 209      11.196 -10.696  -1.346  1.00  0.00      A    H
ATOM   3005  C   MET A 209      11.554 -10.642  -5.843  1.00  0.00      A    C
ATOM   3006  O   MET A 209      12.288 -11.339  -6.571  1.00  0.00      A    O
ATOM   3007  N   GLU A 210      10.240 -10.971  -5.565  1.00  0.00      A    N
ATOM   3008  HN  GLU A 210       9.613 -10.459  -4.982  1.00  0.00      A    H
ATOM   3009  CA  GLU A 210       9.746 -12.153  -6.198  1.00  0.00      A    C
ATOM   3010  HA  GLU A 210      10.538 -12.782  -6.577  1.00  0.00      A    H
ATOM   3011  CB  GLU A 210       8.742 -12.871  -5.289  1.00  0.00      A    C
ATOM   3012  HB1 GLU A 210       8.030 -12.119  -4.886  1.00  0.00      A    H
ATOM   3013  HB2 GLU A 210       8.279 -13.773  -5.744  1.00  0.00      A    H
ATOM   3014  CG  GLU A 210       9.460 -13.414  -4.031  1.00  0.00      A    C
ATOM   3015  HG1 GLU A 210      10.275 -14.135  -4.251  1.00  0.00      A    H
ATOM   3016  HG2 GLU A 210       9.871 -12.588  -3.411  1.00  0.00      A    H
ATOM   3017  CD  GLU A 210       8.455 -14.157  -3.142  1.00  0.00      A    C
ATOM   3018  OE1 GLU A 210       8.774 -14.064  -1.964  1.00  0.00      A    O
ATOM   3019  OE2 GLU A 210       7.484 -14.777  -3.624  1.00  0.00      A    O
ATOM   3020  C   GLU A 210       8.880 -11.959  -7.390  1.00  0.00      A    C
ATOM   3021  O   GLU A 210       7.728 -11.525  -7.289  1.00  0.00      A    O
ATOM   3022  N   ALA A 211       9.326 -12.254  -8.628  1.00  0.00      A    N
ATOM   3023  HN  ALA A 211      10.192 -12.703  -8.834  1.00  0.00      A    H
ATOM   3024  CA  ALA A 211       8.552 -12.145  -9.854  1.00  0.00      A    C
ATOM   3025  HA  ALA A 211       7.520 -11.880  -9.676  1.00  0.00      A    H
ATOM   3026  CB  ALA A 211       9.123 -11.055 -10.752  1.00  0.00      A    C
ATOM   3027  HB1 ALA A 211      10.191 -11.188 -11.029  1.00  0.00      A    H
ATOM   3028  HB2 ALA A 211       8.522 -10.895 -11.673  1.00  0.00      A    H
ATOM   3029  HB3 ALA A 211       9.020 -10.047 -10.297  1.00  0.00      A    H
ATOM   3030  C   ALA A 211       8.580 -13.539 -10.585  1.00  0.00      A    C
ATOM   3031  O   ALA A 211       9.545 -14.349 -10.366  1.00  0.00      A    O
ATOM   3032  N   SER A 212       7.583 -13.820 -11.464  1.00  0.00      A    N
ATOM   3033  HN  SER A 212       6.886 -13.121 -11.604  1.00  0.00      A    H
ATOM   3034  CA  SER A 212       7.556 -15.013 -12.237  1.00  0.00      A    C
ATOM   3035  HA  SER A 212       8.555 -15.249 -12.573  1.00  0.00      A    H
ATOM   3036  CB  SER A 212       6.999 -16.206 -11.412  1.00  0.00      A    C
ATOM   3037  HB1 SER A 212       7.021 -17.077 -12.102  1.00  0.00      A    H
ATOM   3038  HB2 SER A 212       7.757 -16.397 -10.623  1.00  0.00      A    H
ATOM   3039  OG  SER A 212       5.673 -16.059 -10.899  1.00  0.00      A    O
ATOM   3040  HG1 SER A 212       5.415 -16.936 -10.606  1.00  0.00      A    H
ATOM   3041  C   SER A 212       6.815 -14.859 -13.528  1.00  0.00      A    C
ATOM   3042  O   SER A 212       6.159 -13.893 -13.864  1.00  0.00      A    O
ATOM   3043  N   TYR A 213       6.997 -15.825 -14.445  1.00  0.00      A    N
ATOM   3044  HN  TYR A 213       7.676 -16.518 -14.217  1.00  0.00      A    H
ATOM   3045  CA  TYR A 213       6.459 -15.682 -15.791  1.00  0.00      A    C
ATOM   3046  HA  TYR A 213       5.464 -15.275 -15.692  1.00  0.00      A    H
ATOM   3047  CB  TYR A 213       7.322 -14.759 -16.744  1.00  0.00      A    C
ATOM   3048  HB1 TYR A 213       6.953 -14.613 -17.782  1.00  0.00      A    H
ATOM   3049  HB2 TYR A 213       7.303 -13.747 -16.286  1.00  0.00      A    H
ATOM   3050  CG  TYR A 213       8.707 -15.240 -17.017  1.00  0.00      A    C
ATOM   3051  CD1 TYR A 213       9.048 -15.560 -18.385  1.00  0.00      A    C
ATOM   3052  HD1 TYR A 213       8.255 -15.703 -19.104  1.00  0.00      A    H
ATOM   3053  CE1 TYR A 213      10.392 -15.781 -18.794  1.00  0.00      A    C
ATOM   3054  HE1 TYR A 213      10.649 -15.965 -19.827  1.00  0.00      A    H
ATOM   3055  CZ  TYR A 213      11.363 -15.684 -17.839  1.00  0.00      A    C
ATOM   3056  OH  TYR A 213      12.676 -16.025 -18.100  1.00  0.00      A    O
ATOM   3057  HH  TYR A 213      13.279 -15.749 -17.406  1.00  0.00      A    H
ATOM   3058  CD2 TYR A 213       9.743 -15.120 -16.104  1.00  0.00      A    C
ATOM   3059  HD2 TYR A 213       9.511 -14.765 -15.111  1.00  0.00      A    H
ATOM   3060  CE2 TYR A 213      11.052 -15.324 -16.516  1.00  0.00      A    C
ATOM   3061  HE2 TYR A 213      11.844 -15.316 -15.782  1.00  0.00      A    H
ATOM   3062  C   TYR A 213       6.352 -17.002 -16.531  1.00  0.00      A    C
ATOM   3063  O   TYR A 213       7.136 -17.879 -16.274  1.00  0.00      A    O
ATOM   3064  N   PRO A 214       5.378 -17.231 -17.340  1.00  0.00      A    N
ATOM   3065  CD  PRO A 214       4.315 -16.243 -17.655  1.00  0.00      A    C
ATOM   3066  HD1 PRO A 214       4.750 -15.229 -17.781  1.00  0.00      A    H
ATOM   3067  HD2 PRO A 214       3.567 -16.310 -16.836  1.00  0.00      A    H
ATOM   3068  CA  PRO A 214       5.165 -18.486 -18.121  1.00  0.00      A    C
ATOM   3069  HA  PRO A 214       5.469 -19.306 -17.488  1.00  0.00      A    H
ATOM   3070  CB  PRO A 214       3.729 -18.311 -18.568  1.00  0.00      A    C
ATOM   3071  HB1 PRO A 214       3.476 -18.990 -19.411  1.00  0.00      A    H
ATOM   3072  HB2 PRO A 214       3.065 -18.484 -17.695  1.00  0.00      A    H
ATOM   3073  CG  PRO A 214       3.621 -16.816 -18.869  1.00  0.00      A    C
ATOM   3074  HG1 PRO A 214       4.160 -16.531 -19.797  1.00  0.00      A    H
ATOM   3075  HG2 PRO A 214       2.554 -16.513 -18.939  1.00  0.00      A    H
ATOM   3076  C   PRO A 214       6.088 -18.583 -19.331  1.00  0.00      A    C
ATOM   3077  O   PRO A 214       6.583 -17.587 -19.851  1.00  0.00      A    O
ATOM   3078  N   ASN A 215       6.503 -19.825 -19.782  1.00  0.00      A    N
ATOM   3079  HN  ASN A 215       6.416 -20.639 -19.213  1.00  0.00      A    H
ATOM   3080  CA  ASN A 215       6.985 -20.011 -21.104  1.00  0.00      A    C
ATOM   3081  HA  ASN A 215       7.068 -19.141 -21.739  1.00  0.00      A    H
ATOM   3082  CB  ASN A 215       8.325 -20.656 -21.065  1.00  0.00      A    C
ATOM   3083  HB1 ASN A 215       8.352 -21.615 -20.505  1.00  0.00      A    H
ATOM   3084  HB2 ASN A 215       8.795 -20.926 -22.035  1.00  0.00      A    H
ATOM   3085  CG  ASN A 215       9.350 -19.638 -20.377  1.00  0.00      A    C
ATOM   3086  OD1 ASN A 215       9.702 -18.644 -20.989  1.00  0.00      A    O
ATOM   3087  ND2 ASN A 215       9.863 -20.033 -19.216  1.00  0.00      A    N
ATOM   3088 HD21 ASN A 215      10.609 -19.515 -18.795  1.00  0.00      A    H
ATOM   3089 HD22 ASN A 215       9.347 -20.558 -18.540  1.00  0.00      A    H
ATOM   3090  C   ASN A 215       6.107 -20.916 -22.003  1.00  0.00      A    C
ATOM   3091  O   ASN A 215       5.689 -22.014 -21.633  1.00  0.00      A    O
ATOM   3092  N   VAL A 216       5.935 -20.508 -23.255  1.00  0.00      A    N
ATOM   3093  HN  VAL A 216       6.406 -19.771 -23.735  1.00  0.00      A    H
ATOM   3094  CA  VAL A 216       5.083 -21.056 -24.261  1.00  0.00      A    C
ATOM   3095  HA  VAL A 216       4.758 -22.063 -24.047  1.00  0.00      A    H
ATOM   3096  CB  VAL A 216       3.799 -20.228 -24.510  1.00  0.00      A    C
ATOM   3097  HB  VAL A 216       3.931 -19.183 -24.863  1.00  0.00      A    H
ATOM   3098  CG1 VAL A 216       2.926 -20.969 -25.489  1.00  0.00      A    C
ATOM   3099 HG11 VAL A 216       2.672 -22.001 -25.165  1.00  0.00      A    H
ATOM   3100 HG12 VAL A 216       1.985 -20.396 -25.629  1.00  0.00      A    H
ATOM   3101 HG13 VAL A 216       3.360 -21.054 -26.508  1.00  0.00      A    H
ATOM   3102  CG2 VAL A 216       3.056 -20.127 -23.125  1.00  0.00      A    C
ATOM   3103 HG21 VAL A 216       1.993 -19.839 -23.277  1.00  0.00      A    H
ATOM   3104 HG22 VAL A 216       3.041 -21.056 -22.516  1.00  0.00      A    H
ATOM   3105 HG23 VAL A 216       3.506 -19.319 -22.511  1.00  0.00      A    H
ATOM   3106  C   VAL A 216       5.922 -21.106 -25.560  1.00  0.00      A    C
ATOM   3107  OT1 VAL A 216       6.663 -20.099 -25.773  1.00  0.00      A    O
ATOM   3108  OT2 VAL A 216       5.813 -22.124 -26.308  1.00  0.00      A    O
END
