# Supplementary material for: Sequence comparison, molecular modeling, and network analysis predict structural diversity in cysteine proteases from the Cape sundew, Drosera capensis
Source: Comput Struct Biotechnol J. 2016 Jun 14;14:271–82. doi: 10.1016/j.csbj.2016.05.003 (PMC4949590; doi:10.1016/j.csbj.2016.05.003)
Supplement: Supplementary file 4 [file mmc4.zip › Rosetta_mature/DCAP_7834_mature_m1.pdb]

CRYST1   71.494   61.010   65.401  90.00  90.00  90.00 P 1           1
ATOM      1  N   PHE A   1      39.682 -13.283   6.187  1.00  0.00      A    N
ATOM      2  HT1 PHE A   1      39.970 -12.479   6.780  1.00  0.00      A    H
ATOM      3  HT2 PHE A   1      39.269 -12.976   5.283  1.00  0.00      A    H
ATOM      4  HT3 PHE A   1      40.530 -13.876   6.085  1.00  0.00      A    H
ATOM      5  CA  PHE A   1      38.679 -14.047   6.968  1.00  0.00      A    C
ATOM      6  HA  PHE A   1      38.337 -14.779   6.252  1.00  0.00      A    H
ATOM      7  CB  PHE A   1      39.364 -14.619   8.254  1.00  0.00      A    C
ATOM      8  HB1 PHE A   1      40.257 -15.178   7.900  1.00  0.00      A    H
ATOM      9  HB2 PHE A   1      39.650 -13.898   9.050  1.00  0.00      A    H
ATOM     10  CG  PHE A   1      38.421 -15.637   8.854  1.00  0.00      A    C
ATOM     11  CD1 PHE A   1      38.338 -16.877   8.311  1.00  0.00      A    C
ATOM     12  HD1 PHE A   1      38.792 -17.187   7.381  1.00  0.00      A    H
ATOM     13  CE1 PHE A   1      37.453 -17.834   8.888  1.00  0.00      A    C
ATOM     14  HE1 PHE A   1      37.475 -18.839   8.491  1.00  0.00      A    H
ATOM     15  CZ  PHE A   1      36.578 -17.494   9.977  1.00  0.00      A    C
ATOM     16  HZ  PHE A   1      36.035 -18.243  10.533  1.00  0.00      A    H
ATOM     17  CD2 PHE A   1      37.534 -15.279   9.888  1.00  0.00      A    C
ATOM     18  HD2 PHE A   1      37.614 -14.303  10.343  1.00  0.00      A    H
ATOM     19  CE2 PHE A   1      36.634 -16.196  10.463  1.00  0.00      A    C
ATOM     20  HE2 PHE A   1      35.907 -15.897  11.203  1.00  0.00      A    H
ATOM     21  C   PHE A   1      37.465 -13.142   7.424  1.00  0.00      A    C
ATOM     22  O   PHE A   1      37.675 -12.058   7.955  1.00  0.00      A    O
ATOM     23  N   THR A   2      36.196 -13.626   7.288  1.00  0.00      A    N
ATOM     24  HN  THR A   2      35.947 -14.508   6.896  1.00  0.00      A    H
ATOM     25  CA  THR A   2      35.088 -12.838   7.956  1.00  0.00      A    C
ATOM     26  HA  THR A   2      35.452 -12.363   8.855  1.00  0.00      A    H
ATOM     27  CB  THR A   2      34.250 -11.955   6.995  1.00  0.00      A    C
ATOM     28  HB  THR A   2      34.965 -11.176   6.654  1.00  0.00      A    H
ATOM     29  OG1 THR A   2      33.151 -11.252   7.572  1.00  0.00      A    O
ATOM     30  HG1 THR A   2      32.364 -11.651   7.193  1.00  0.00      A    H
ATOM     31  CG2 THR A   2      33.743 -12.778   5.757  1.00  0.00      A    C
ATOM     32 HG21 THR A   2      32.816 -12.342   5.327  1.00  0.00      A    H
ATOM     33 HG22 THR A   2      34.552 -12.848   4.998  1.00  0.00      A    H
ATOM     34 HG23 THR A   2      33.566 -13.856   5.959  1.00  0.00      A    H
ATOM     35  C   THR A   2      34.202 -13.873   8.539  1.00  0.00      A    C
ATOM     36  O   THR A   2      34.220 -15.012   8.196  1.00  0.00      A    O
ATOM     37  N   PHE A   3      33.329 -13.573   9.522  1.00  0.00      A    N
ATOM     38  HN  PHE A   3      33.158 -12.621   9.763  1.00  0.00      A    H
ATOM     39  CA  PHE A   3      32.573 -14.541  10.278  1.00  0.00      A    C
ATOM     40  HA  PHE A   3      32.952 -15.534  10.086  1.00  0.00      A    H
ATOM     41  CB  PHE A   3      32.560 -14.159  11.825  1.00  0.00      A    C
ATOM     42  HB1 PHE A   3      33.576 -14.016  12.249  1.00  0.00      A    H
ATOM     43  HB2 PHE A   3      32.054 -13.173  11.902  1.00  0.00      A    H
ATOM     44  CG  PHE A   3      32.084 -15.248  12.780  1.00  0.00      A    C
ATOM     45  CD1 PHE A   3      33.051 -15.840  13.649  1.00  0.00      A    C
ATOM     46  HD1 PHE A   3      34.087 -15.538  13.648  1.00  0.00      A    H
ATOM     47  CE1 PHE A   3      32.729 -16.966  14.455  1.00  0.00      A    C
ATOM     48  HE1 PHE A   3      33.483 -17.498  15.016  1.00  0.00      A    H
ATOM     49  CZ  PHE A   3      31.334 -17.445  14.476  1.00  0.00      A    C
ATOM     50  HZ  PHE A   3      30.854 -18.251  15.012  1.00  0.00      A    H
ATOM     51  CD2 PHE A   3      30.753 -15.806  12.799  1.00  0.00      A    C
ATOM     52  HD2 PHE A   3      30.038 -15.297  12.170  1.00  0.00      A    H
ATOM     53  CE2 PHE A   3      30.393 -16.827  13.651  1.00  0.00      A    C
ATOM     54  HE2 PHE A   3      29.356 -17.128  13.619  1.00  0.00      A    H
ATOM     55  C   PHE A   3      31.116 -14.532   9.841  1.00  0.00      A    C
ATOM     56  O   PHE A   3      30.422 -13.528   9.898  1.00  0.00      A    O
ATOM     57  N   ALA A   4      30.646 -15.646   9.273  1.00  0.00      A    N
ATOM     58  HN  ALA A   4      31.205 -16.387   8.909  1.00  0.00      A    H
ATOM     59  CA  ALA A   4      29.232 -15.702   8.901  1.00  0.00      A    C
ATOM     60  HA  ALA A   4      28.780 -14.824   9.339  1.00  0.00      A    H
ATOM     61  CB  ALA A   4      28.944 -15.580   7.359  1.00  0.00      A    C
ATOM     62  HB1 ALA A   4      27.874 -15.286   7.313  1.00  0.00      A    H
ATOM     63  HB2 ALA A   4      29.556 -14.852   6.784  1.00  0.00      A    H
ATOM     64  HB3 ALA A   4      29.051 -16.532   6.796  1.00  0.00      A    H
ATOM     65  C   ALA A   4      28.603 -16.928   9.522  1.00  0.00      A    C
ATOM     66  O   ALA A   4      29.230 -17.938   9.722  1.00  0.00      A    O
ATOM     67  N   ASN A   5      27.190 -16.787   9.723  1.00  0.00      A    N
ATOM     68  HN  ASN A   5      26.827 -15.939   9.345  1.00  0.00      A    H
ATOM     69  CA  ASN A   5      26.351 -17.906  10.196  1.00  0.00      A    C
ATOM     70  HA  ASN A   5      26.775 -18.210  11.142  1.00  0.00      A    H
ATOM     71  CB  ASN A   5      24.871 -17.496  10.692  1.00  0.00      A    C
ATOM     72  HB1 ASN A   5      24.238 -18.349  11.019  1.00  0.00      A    H
ATOM     73  HB2 ASN A   5      24.853 -16.795  11.553  1.00  0.00      A    H
ATOM     74  CG  ASN A   5      24.039 -17.009   9.561  1.00  0.00      A    C
ATOM     75  OD1 ASN A   5      23.276 -17.817   8.987  1.00  0.00      A    O
ATOM     76  ND2 ASN A   5      24.160 -15.695   9.198  1.00  0.00      A    N
ATOM     77 HD21 ASN A   5      23.543 -15.349   8.491  1.00  0.00      A    H
ATOM     78 HD22 ASN A   5      24.620 -15.109   9.866  1.00  0.00      A    H
ATOM     79  C   ASN A   5      26.293 -19.225   9.370  1.00  0.00      A    C
ATOM     80  O   ASN A   5      26.324 -20.256  10.024  1.00  0.00      A    O
ATOM     81  N   ILE A   6      26.092 -19.121   8.029  1.00  0.00      A    N
ATOM     82  HN  ILE A   6      26.048 -18.222   7.600  1.00  0.00      A    H
ATOM     83  CA  ILE A   6      25.888 -20.192   7.059  1.00  0.00      A    C
ATOM     84  HA  ILE A   6      25.163 -20.855   7.508  1.00  0.00      A    H
ATOM     85  CB  ILE A   6      25.207 -19.837   5.703  1.00  0.00      A    C
ATOM     86  HB  ILE A   6      25.826 -19.083   5.172  1.00  0.00      A    H
ATOM     87  CG2 ILE A   6      25.201 -21.149   4.800  1.00  0.00      A    C
ATOM     88 HG21 ILE A   6      24.415 -21.100   4.016  1.00  0.00      A    H
ATOM     89 HG22 ILE A   6      26.157 -21.586   4.440  1.00  0.00      A    H
ATOM     90 HG23 ILE A   6      24.799 -21.972   5.429  1.00  0.00      A    H
ATOM     91  CG1 ILE A   6      23.774 -19.259   6.053  1.00  0.00      A    C
ATOM     92 HG11 ILE A   6      23.136 -20.065   6.475  1.00  0.00      A    H
ATOM     93 HG12 ILE A   6      23.961 -18.461   6.803  1.00  0.00      A    H
ATOM     94  CD  ILE A   6      23.116 -18.739   4.788  1.00  0.00      A    C
ATOM     95  HD1 ILE A   6      23.731 -17.869   4.471  1.00  0.00      A    H
ATOM     96  HD2 ILE A   6      22.915 -19.485   3.989  1.00  0.00      A    H
ATOM     97  HD3 ILE A   6      22.169 -18.176   4.932  1.00  0.00      A    H
ATOM     98  C   ILE A   6      27.176 -20.860   6.815  1.00  0.00      A    C
ATOM     99  O   ILE A   6      27.348 -22.095   6.854  1.00  0.00      A    O
ATOM    100  N   GLU A   7      28.166 -19.964   6.558  1.00  0.00      A    N
ATOM    101  HN  GLU A   7      27.933 -18.995   6.524  1.00  0.00      A    H
ATOM    102  CA  GLU A   7      29.540 -20.365   6.532  1.00  0.00      A    C
ATOM    103  HA  GLU A   7      29.686 -20.970   5.650  1.00  0.00      A    H
ATOM    104  CB  GLU A   7      30.300 -19.049   6.347  1.00  0.00      A    C
ATOM    105  HB1 GLU A   7      29.996 -18.401   7.196  1.00  0.00      A    H
ATOM    106  HB2 GLU A   7      31.378 -19.252   6.522  1.00  0.00      A    H
ATOM    107  CG  GLU A   7      30.134 -18.483   4.941  1.00  0.00      A    C
ATOM    108  HG1 GLU A   7      30.522 -19.290   4.284  1.00  0.00      A    H
ATOM    109  HG2 GLU A   7      29.067 -18.362   4.655  1.00  0.00      A    H
ATOM    110  CD  GLU A   7      30.896 -17.233   4.717  1.00  0.00      A    C
ATOM    111  OE1 GLU A   7      30.309 -16.197   4.270  1.00  0.00      A    O
ATOM    112  OE2 GLU A   7      32.114 -17.245   5.037  1.00  0.00      A    O
ATOM    113  C   GLU A   7      30.128 -21.144   7.715  1.00  0.00      A    C
ATOM    114  O   GLU A   7      30.610 -22.291   7.563  1.00  0.00      A    O
ATOM    115  N   LEU A   8      30.129 -20.498   8.941  1.00  0.00      A    N
ATOM    116  HN  LEU A   8      29.942 -19.519   8.959  1.00  0.00      A    H
ATOM    117  CA  LEU A   8      30.807 -21.117  10.027  1.00  0.00      A    C
ATOM    118  HA  LEU A   8      31.550 -21.789   9.623  1.00  0.00      A    H
ATOM    119  CB  LEU A   8      31.434 -20.009  10.901  1.00  0.00      A    C
ATOM    120  HB1 LEU A   8      30.675 -19.244  11.170  1.00  0.00      A    H
ATOM    121  HB2 LEU A   8      31.996 -20.395  11.778  1.00  0.00      A    H
ATOM    122  CG  LEU A   8      32.494 -19.226  10.022  1.00  0.00      A    C
ATOM    123  HG  LEU A   8      31.990 -18.778   9.138  1.00  0.00      A    H
ATOM    124  CD1 LEU A   8      33.138 -18.258  10.886  1.00  0.00      A    C
ATOM    125 HD11 LEU A   8      33.939 -17.697  10.359  1.00  0.00      A    H
ATOM    126 HD12 LEU A   8      32.399 -17.493  11.207  1.00  0.00      A    H
ATOM    127 HD13 LEU A   8      33.650 -18.662  11.786  1.00  0.00      A    H
ATOM    128  CD2 LEU A   8      33.631 -20.141   9.595  1.00  0.00      A    C
ATOM    129 HD21 LEU A   8      34.398 -19.475   9.144  1.00  0.00      A    H
ATOM    130 HD22 LEU A   8      34.027 -20.749  10.436  1.00  0.00      A    H
ATOM    131 HD23 LEU A   8      33.330 -20.773   8.732  1.00  0.00      A    H
ATOM    132  C   LEU A   8      29.933 -21.927  11.020  1.00  0.00      A    C
ATOM    133  O   LEU A   8      30.426 -22.412  12.013  1.00  0.00      A    O
ATOM    134  N   ASP A   9      28.663 -22.199  10.714  1.00  0.00      A    N
ATOM    135  HN  ASP A   9      28.273 -21.872   9.856  1.00  0.00      A    H
ATOM    136  CA  ASP A   9      27.789 -23.063  11.438  1.00  0.00      A    C
ATOM    137  HA  ASP A   9      26.766 -23.038  11.094  1.00  0.00      A    H
ATOM    138  CB  ASP A   9      28.190 -24.566  11.410  1.00  0.00      A    C
ATOM    139  HB1 ASP A   9      29.271 -24.712  11.617  1.00  0.00      A    H
ATOM    140  HB2 ASP A   9      27.664 -25.337  12.014  1.00  0.00      A    H
ATOM    141  CG  ASP A   9      27.989 -25.242  10.044  1.00  0.00      A    C
ATOM    142  OD1 ASP A   9      28.903 -25.929   9.513  1.00  0.00      A    O
ATOM    143  OD2 ASP A   9      26.887 -25.100   9.470  1.00  0.00      A    O
ATOM    144  C   ASP A   9      27.627 -22.702  12.876  1.00  0.00      A    C
ATOM    145  O   ASP A   9      27.529 -23.544  13.823  1.00  0.00      A    O
ATOM    146  N   SER A  10      27.465 -21.442  13.239  1.00  0.00      A    N
ATOM    147  HN  SER A  10      27.509 -20.734  12.538  1.00  0.00      A    H
ATOM    148  CA  SER A  10      27.370 -20.959  14.637  1.00  0.00      A    C
ATOM    149  HA  SER A  10      28.064 -21.460  15.297  1.00  0.00      A    H
ATOM    150  CB  SER A  10      27.647 -19.489  14.699  1.00  0.00      A    C
ATOM    151  HB1 SER A  10      27.789 -19.058  15.713  1.00  0.00      A    H
ATOM    152  HB2 SER A  10      28.652 -19.334  14.252  1.00  0.00      A    H
ATOM    153  OG  SER A  10      26.862 -18.642  13.908  1.00  0.00      A    O
ATOM    154  HG1 SER A  10      26.908 -17.755  14.273  1.00  0.00      A    H
ATOM    155  C   SER A  10      25.967 -21.146  15.348  1.00  0.00      A    C
ATOM    156  O   SER A  10      25.830 -20.852  16.524  1.00  0.00      A    O
ATOM    157  N   VAL A  11      24.929 -21.651  14.646  1.00  0.00      A    N
ATOM    158  HN  VAL A  11      25.024 -21.966  13.704  1.00  0.00      A    H
ATOM    159  CA  VAL A  11      23.692 -21.941  15.311  1.00  0.00      A    C
ATOM    160  HA  VAL A  11      23.525 -21.200  16.078  1.00  0.00      A    H
ATOM    161  CB  VAL A  11      22.591 -21.549  14.363  1.00  0.00      A    C
ATOM    162  HB  VAL A  11      22.507 -22.247  13.503  1.00  0.00      A    H
ATOM    163  CG1 VAL A  11      21.247 -21.605  15.132  1.00  0.00      A    C
ATOM    164 HG11 VAL A  11      21.248 -21.025  16.080  1.00  0.00      A    H
ATOM    165 HG12 VAL A  11      20.579 -21.206  14.340  1.00  0.00      A    H
ATOM    166 HG13 VAL A  11      20.825 -22.606  15.366  1.00  0.00      A    H
ATOM    167  CG2 VAL A  11      22.805 -20.010  13.872  1.00  0.00      A    C
ATOM    168 HG21 VAL A  11      23.779 -19.666  13.463  1.00  0.00      A    H
ATOM    169 HG22 VAL A  11      22.014 -19.828  13.114  1.00  0.00      A    H
ATOM    170 HG23 VAL A  11      22.679 -19.360  14.765  1.00  0.00      A    H
ATOM    171  C   VAL A  11      23.514 -23.277  15.954  1.00  0.00      A    C
ATOM    172  O   VAL A  11      23.865 -24.327  15.406  1.00  0.00      A    O
ATOM    173  N   THR A  12      23.070 -23.226  17.226  1.00  0.00      A    N
ATOM    174  HN  THR A  12      22.823 -22.391  17.712  1.00  0.00      A    H
ATOM    175  CA  THR A  12      22.887 -24.337  18.115  1.00  0.00      A    C
ATOM    176  HA  THR A  12      22.906 -25.248  17.534  1.00  0.00      A    H
ATOM    177  CB  THR A  12      23.963 -24.454  19.245  1.00  0.00      A    C
ATOM    178  HB  THR A  12      23.775 -25.380  19.830  1.00  0.00      A    H
ATOM    179  OG1 THR A  12      23.992 -23.313  20.129  1.00  0.00      A    O
ATOM    180  HG1 THR A  12      24.308 -23.682  20.957  1.00  0.00      A    H
ATOM    181  CG2 THR A  12      25.425 -24.559  18.722  1.00  0.00      A    C
ATOM    182 HG21 THR A  12      26.049 -25.033  19.510  1.00  0.00      A    H
ATOM    183 HG22 THR A  12      25.432 -25.234  17.840  1.00  0.00      A    H
ATOM    184 HG23 THR A  12      25.888 -23.583  18.462  1.00  0.00      A    H
ATOM    185  C   THR A  12      21.445 -24.229  18.699  1.00  0.00      A    C
ATOM    186  O   THR A  12      20.557 -23.536  18.120  1.00  0.00      A    O
ATOM    187  N   GLU A  13      21.213 -24.784  19.865  1.00  0.00      A    N
ATOM    188  HN  GLU A  13      21.886 -25.224  20.455  1.00  0.00      A    H
ATOM    189  CA  GLU A  13      19.960 -24.549  20.545  1.00  0.00      A    C
ATOM    190  HA  GLU A  13      19.178 -24.463  19.805  1.00  0.00      A    H
ATOM    191  CB  GLU A  13      19.541 -25.752  21.456  1.00  0.00      A    C
ATOM    192  HB1 GLU A  13      20.329 -25.877  22.229  1.00  0.00      A    H
ATOM    193  HB2 GLU A  13      18.540 -25.640  21.925  1.00  0.00      A    H
ATOM    194  CG  GLU A  13      19.510 -27.066  20.558  1.00  0.00      A    C
ATOM    195  HG1 GLU A  13      18.888 -26.864  19.660  1.00  0.00      A    H
ATOM    196  HG2 GLU A  13      20.456 -27.380  20.068  1.00  0.00      A    H
ATOM    197  CD  GLU A  13      18.951 -28.326  21.320  1.00  0.00      A    C
ATOM    198  OE1 GLU A  13      17.727 -28.396  21.506  1.00  0.00      A    O
ATOM    199  OE2 GLU A  13      19.777 -29.288  21.524  1.00  0.00      A    O
ATOM    200  C   GLU A  13      19.841 -23.308  21.412  1.00  0.00      A    C
ATOM    201  O   GLU A  13      20.738 -22.551  21.580  1.00  0.00      A    O
ATOM    202  N   VAL A  14      18.628 -22.982  21.914  1.00  0.00      A    N
ATOM    203  HN  VAL A  14      17.855 -23.523  21.591  1.00  0.00      A    H
ATOM    204  CA  VAL A  14      18.289 -21.843  22.838  1.00  0.00      A    C
ATOM    205  HA  VAL A  14      19.105 -21.139  22.914  1.00  0.00      A    H
ATOM    206  CB  VAL A  14      17.068 -21.149  22.360  1.00  0.00      A    C
ATOM    207  HB  VAL A  14      16.219 -21.857  22.249  1.00  0.00      A    H
ATOM    208  CG1 VAL A  14      16.611 -20.049  23.365  1.00  0.00      A    C
ATOM    209 HG11 VAL A  14      15.802 -19.383  22.997  1.00  0.00      A    H
ATOM    210 HG12 VAL A  14      16.299 -20.416  24.366  1.00  0.00      A    H
ATOM    211 HG13 VAL A  14      17.478 -19.355  23.356  1.00  0.00      A    H
ATOM    212  CG2 VAL A  14      17.389 -20.455  21.085  1.00  0.00      A    C
ATOM    213 HG21 VAL A  14      16.812 -20.867  20.230  1.00  0.00      A    H
ATOM    214 HG22 VAL A  14      17.101 -19.391  21.223  1.00  0.00      A    H
ATOM    215 HG23 VAL A  14      18.435 -20.608  20.744  1.00  0.00      A    H
ATOM    216  C   VAL A  14      18.206 -22.386  24.264  1.00  0.00      A    C
ATOM    217  O   VAL A  14      17.798 -23.543  24.441  1.00  0.00      A    O
ATOM    218  N   LYS A  15      18.519 -21.553  25.247  1.00  0.00      A    N
ATOM    219  HN  LYS A  15      18.758 -20.599  25.080  1.00  0.00      A    H
ATOM    220  CA  LYS A  15      18.638 -21.929  26.635  1.00  0.00      A    C
ATOM    221  HA  LYS A  15      18.666 -23.005  26.712  1.00  0.00      A    H
ATOM    222  CB  LYS A  15      19.976 -21.477  27.254  1.00  0.00      A    C
ATOM    223  HB1 LYS A  15      19.966 -20.371  27.148  1.00  0.00      A    H
ATOM    224  HB2 LYS A  15      19.866 -21.837  28.299  1.00  0.00      A    H
ATOM    225  CG  LYS A  15      21.268 -22.031  26.716  1.00  0.00      A    C
ATOM    226  HG1 LYS A  15      21.327 -23.118  26.937  1.00  0.00      A    H
ATOM    227  HG2 LYS A  15      21.385 -21.883  25.621  1.00  0.00      A    H
ATOM    228  CD  LYS A  15      22.345 -21.330  27.482  1.00  0.00      A    C
ATOM    229  HD1 LYS A  15      22.171 -20.235  27.555  1.00  0.00      A    H
ATOM    230  HD2 LYS A  15      22.301 -21.610  28.556  1.00  0.00      A    H
ATOM    231  CE  LYS A  15      23.784 -21.486  26.865  1.00  0.00      A    C
ATOM    232  HE1 LYS A  15      23.873 -21.401  25.761  1.00  0.00      A    H
ATOM    233  HE2 LYS A  15      24.394 -20.683  27.332  1.00  0.00      A    H
ATOM    234  NZ  LYS A  15      24.352 -22.733  27.258  1.00  0.00      A    N
ATOM    235  HZ1 LYS A  15      25.325 -22.918  26.943  1.00  0.00      A    H
ATOM    236  HZ2 LYS A  15      24.423 -22.850  28.289  1.00  0.00      A    H
ATOM    237  HZ3 LYS A  15      23.841 -23.555  26.876  1.00  0.00      A    H
ATOM    238  C   LYS A  15      17.497 -21.396  27.453  1.00  0.00      A    C
ATOM    239  O   LYS A  15      17.019 -20.254  27.159  1.00  0.00      A    O
ATOM    240  N   ASP A  16      17.065 -22.157  28.440  1.00  0.00      A    N
ATOM    241  HN  ASP A  16      17.633 -22.969  28.547  1.00  0.00      A    H
ATOM    242  CA  ASP A  16      15.882 -21.986  29.283  1.00  0.00      A    C
ATOM    243  HA  ASP A  16      15.170 -21.310  28.833  1.00  0.00      A    H
ATOM    244  CB  ASP A  16      15.399 -23.483  29.312  1.00  0.00      A    C
ATOM    245  HB1 ASP A  16      15.345 -23.865  28.270  1.00  0.00      A    H
ATOM    246  HB2 ASP A  16      16.070 -24.197  29.836  1.00  0.00      A    H
ATOM    247  CG  ASP A  16      13.995 -23.697  29.758  1.00  0.00      A    C
ATOM    248  OD1 ASP A  16      13.136 -23.768  28.851  1.00  0.00      A    O
ATOM    249  OD2 ASP A  16      13.727 -23.631  30.972  1.00  0.00      A    O
ATOM    250  C   ASP A  16      16.358 -21.427  30.611  1.00  0.00      A    C
ATOM    251  O   ASP A  16      17.562 -21.371  30.842  1.00  0.00      A    O
ATOM    252  N   GLN A  17      15.367 -20.953  31.433  1.00  0.00      A    N
ATOM    253  HN  GLN A  17      14.414 -20.914  31.144  1.00  0.00      A    H
ATOM    254  CA  GLN A  17      15.686 -20.103  32.611  1.00  0.00      A    C
ATOM    255  HA  GLN A  17      16.595 -19.567  32.381  1.00  0.00      A    H
ATOM    256  CB  GLN A  17      14.485 -19.078  32.816  1.00  0.00      A    C
ATOM    257  HB1 GLN A  17      13.624 -19.725  33.089  1.00  0.00      A    H
ATOM    258  HB2 GLN A  17      14.801 -18.408  33.643  1.00  0.00      A    H
ATOM    259  CG  GLN A  17      14.159 -18.209  31.545  1.00  0.00      A    C
ATOM    260  HG1 GLN A  17      14.912 -17.429  31.305  1.00  0.00      A    H
ATOM    261  HG2 GLN A  17      14.182 -18.866  30.648  1.00  0.00      A    H
ATOM    262  CD  GLN A  17      12.797 -17.589  31.699  1.00  0.00      A    C
ATOM    263  OE1 GLN A  17      12.634 -16.650  32.527  1.00  0.00      A    O
ATOM    264  NE2 GLN A  17      11.875 -17.938  30.772  1.00  0.00      A    N
ATOM    265 HE21 GLN A  17      11.077 -17.337  30.797  1.00  0.00      A    H
ATOM    266 HE22 GLN A  17      11.924 -18.762  30.206  1.00  0.00      A    H
ATOM    267  C   GLN A  17      15.870 -20.888  33.984  1.00  0.00      A    C
ATOM    268  O   GLN A  17      17.006 -21.061  34.431  1.00  0.00      A    O
ATOM    269  N   GLY A  18      14.825 -21.361  34.759  1.00  0.00      A    N
ATOM    270  HN  GLY A  18      13.881 -21.513  34.475  1.00  0.00      A    H
ATOM    271  CA  GLY A  18      15.000 -21.958  36.099  1.00  0.00      A    C
ATOM    272  HA1 GLY A  18      14.225 -22.703  36.206  1.00  0.00      A    H
ATOM    273  HA2 GLY A  18      16.035 -22.252  36.198  1.00  0.00      A    H
ATOM    274  C   GLY A  18      14.418 -21.012  37.057  1.00  0.00      A    C
ATOM    275  O   GLY A  18      13.171 -20.829  37.116  1.00  0.00      A    O
ATOM    276  N   PRO A  19      15.168 -20.217  37.824  1.00  0.00      A    N
ATOM    277  CD  PRO A  19      16.584 -20.104  37.719  1.00  0.00      A    C
ATOM    278  HD1 PRO A  19      17.036 -20.077  36.705  1.00  0.00      A    H
ATOM    279  HD2 PRO A  19      16.962 -21.023  38.215  1.00  0.00      A    H
ATOM    280  CA  PRO A  19      14.573 -19.109  38.647  1.00  0.00      A    C
ATOM    281  HA  PRO A  19      13.752 -19.440  39.264  1.00  0.00      A    H
ATOM    282  CB  PRO A  19      15.814 -18.766  39.473  1.00  0.00      A    C
ATOM    283  HB1 PRO A  19      15.640 -17.814  40.019  1.00  0.00      A    H
ATOM    284  HB2 PRO A  19      15.962 -19.553  40.243  1.00  0.00      A    H
ATOM    285  CG  PRO A  19      16.885 -18.758  38.416  1.00  0.00      A    C
ATOM    286  HG1 PRO A  19      16.645 -18.004  37.637  1.00  0.00      A    H
ATOM    287  HG2 PRO A  19      17.912 -18.578  38.799  1.00  0.00      A    H
ATOM    288  C   PRO A  19      13.993 -17.915  37.860  1.00  0.00      A    C
ATOM    289  O   PRO A  19      13.978 -17.843  36.642  1.00  0.00      A    O
ATOM    290  N   SER A  20      13.404 -16.977  38.608  1.00  0.00      A    N
ATOM    291  HN  SER A  20      13.382 -17.085  39.599  1.00  0.00      A    H
ATOM    292  CA  SER A  20      12.803 -15.764  38.088  1.00  0.00      A    C
ATOM    293  HA  SER A  20      13.046 -15.682  37.039  1.00  0.00      A    H
ATOM    294  CB  SER A  20      11.277 -15.557  38.146  1.00  0.00      A    C
ATOM    295  HB1 SER A  20      10.952 -15.691  39.200  1.00  0.00      A    H
ATOM    296  HB2 SER A  20      11.013 -14.518  37.856  1.00  0.00      A    H
ATOM    297  OG  SER A  20      10.497 -16.491  37.302  1.00  0.00      A    O
ATOM    298  HG1 SER A  20      10.885 -16.351  36.435  1.00  0.00      A    H
ATOM    299  C   SER A  20      13.492 -14.552  38.658  1.00  0.00      A    C
ATOM    300  O   SER A  20      13.115 -14.078  39.713  1.00  0.00      A    O
ATOM    301  N   CYS A  21      14.581 -14.138  38.044  1.00  0.00      A    N
ATOM    302  HN  CYS A  21      14.781 -14.541  37.154  1.00  0.00      A    H
ATOM    303  CA  CYS A  21      15.350 -13.012  38.485  1.00  0.00      A    C
ATOM    304  HA  CYS A  21      14.659 -12.334  38.963  1.00  0.00      A    H
ATOM    305  CB  CYS A  21      16.421 -13.298  39.568  1.00  0.00      A    C
ATOM    306  HB1 CYS A  21      16.982 -12.404  39.917  1.00  0.00      A    H
ATOM    307  HB2 CYS A  21      15.866 -13.595  40.483  1.00  0.00      A    H
ATOM    308  SG  CYS A  21      17.485 -14.748  39.012  1.00  0.00      A    S
ATOM    309  C   CYS A  21      15.962 -12.135  37.349  1.00  0.00      A    C
ATOM    310  O   CYS A  21      15.358 -11.172  36.814  1.00  0.00      A    O
ATOM    311  N   GLY A  22      17.124 -12.528  36.955  1.00  0.00      A    N
ATOM    312  HN  GLY A  22      17.676 -13.270  37.326  1.00  0.00      A    H
ATOM    313  CA  GLY A  22      17.601 -12.022  35.707  1.00  0.00      A    C
ATOM    314  HA1 GLY A  22      16.828 -12.156  34.965  1.00  0.00      A    H
ATOM    315  HA2 GLY A  22      17.798 -10.967  35.832  1.00  0.00      A    H
ATOM    316  C   GLY A  22      18.908 -12.544  35.299  1.00  0.00      A    C
ATOM    317  O   GLY A  22      19.877 -11.871  34.898  1.00  0.00      A    O
ATOM    318  N   SER A  23      19.008 -13.867  35.373  1.00  0.00      A    N
ATOM    319  HN  SER A  23      18.252 -14.498  35.524  1.00  0.00      A    H
ATOM    320  CA  SER A  23      20.299 -14.538  35.269  1.00  0.00      A    C
ATOM    321  HA  SER A  23      21.136 -13.898  35.503  1.00  0.00      A    H
ATOM    322  CB  SER A  23      20.278 -15.715  36.225  1.00  0.00      A    C
ATOM    323  HB1 SER A  23      21.164 -16.363  36.050  1.00  0.00      A    H
ATOM    324  HB2 SER A  23      20.232 -15.267  37.241  1.00  0.00      A    H
ATOM    325  OG  SER A  23      19.111 -16.483  35.948  1.00  0.00      A    O
ATOM    326  HG1 SER A  23      19.464 -17.332  35.672  1.00  0.00      A    H
ATOM    327  C   SER A  23      20.593 -14.964  33.827  1.00  0.00      A    C
ATOM    328  O   SER A  23      21.293 -15.954  33.457  1.00  0.00      A    O
ATOM    329  N   CYS A  24      19.851 -14.208  32.921  1.00  0.00      A    N
ATOM    330  HN  CYS A  24      19.207 -13.516  33.238  1.00  0.00      A    H
ATOM    331  CA  CYS A  24      20.114 -14.069  31.526  1.00  0.00      A    C
ATOM    332  HA  CYS A  24      19.958 -14.986  30.976  1.00  0.00      A    H
ATOM    333  CB  CYS A  24      19.016 -13.134  30.928  1.00  0.00      A    C
ATOM    334  HB1 CYS A  24      19.174 -13.131  29.828  1.00  0.00      A    H
ATOM    335  HB2 CYS A  24      18.080 -13.671  31.193  1.00  0.00      A    H
ATOM    336  SG  CYS A  24      19.007 -11.412  31.598  1.00  0.00      A    S
ATOM    337  C   CYS A  24      21.637 -13.753  31.136  1.00  0.00      A    C
ATOM    338  O   CYS A  24      22.243 -14.347  30.209  1.00  0.00      A    O
ATOM    339  N   TRP A  25      22.310 -12.784  31.780  1.00  0.00      A    N
ATOM    340  HN  TRP A  25      21.784 -12.351  32.509  1.00  0.00      A    H
ATOM    341  CA  TRP A  25      23.643 -12.318  31.616  1.00  0.00      A    C
ATOM    342  HA  TRP A  25      23.729 -11.920  30.616  1.00  0.00      A    H
ATOM    343  CB  TRP A  25      24.020 -11.259  32.676  1.00  0.00      A    C
ATOM    344  HB1 TRP A  25      24.979 -10.785  32.374  1.00  0.00      A    H
ATOM    345  HB2 TRP A  25      23.229 -10.481  32.635  1.00  0.00      A    H
ATOM    346  CG  TRP A  25      24.092 -11.811  34.137  1.00  0.00      A    C
ATOM    347  CD1 TRP A  25      23.104 -11.914  35.075  1.00  0.00      A    C
ATOM    348  HD1 TRP A  25      22.141 -11.506  34.807  1.00  0.00      A    H
ATOM    349  NE1 TRP A  25      23.568 -12.522  36.293  1.00  0.00      A    N
ATOM    350  HE1 TRP A  25      23.165 -12.553  37.181  1.00  0.00      A    H
ATOM    351  CE2 TRP A  25      24.965 -12.840  36.072  1.00  0.00      A    C
ATOM    352  CD2 TRP A  25      25.275 -12.361  34.781  1.00  0.00      A    C
ATOM    353  CE3 TRP A  25      26.615 -12.529  34.402  1.00  0.00      A    C
ATOM    354  HE3 TRP A  25      26.982 -12.089  33.487  1.00  0.00      A    H
ATOM    355  CZ3 TRP A  25      27.555 -13.052  35.272  1.00  0.00      A    C
ATOM    356  HZ3 TRP A  25      28.524 -13.156  34.808  1.00  0.00      A    H
ATOM    357  CZ2 TRP A  25      25.852 -13.464  36.947  1.00  0.00      A    C
ATOM    358  HZ2 TRP A  25      25.458 -13.758  37.908  1.00  0.00      A    H
ATOM    359  CH2 TRP A  25      27.196 -13.619  36.491  1.00  0.00      A    C
ATOM    360  HH2 TRP A  25      27.897 -13.834  37.284  1.00  0.00      A    H
ATOM    361  C   TRP A  25      24.729 -13.415  31.484  1.00  0.00      A    C
ATOM    362  O   TRP A  25      25.398 -13.487  30.453  1.00  0.00      A    O
ATOM    363  N   ALA A  26      24.748 -14.426  32.398  1.00  0.00      A    N
ATOM    364  HN  ALA A  26      24.138 -14.332  33.181  1.00  0.00      A    H
ATOM    365  CA  ALA A  26      25.796 -15.420  32.318  1.00  0.00      A    C
ATOM    366  HA  ALA A  26      26.769 -15.040  32.043  1.00  0.00      A    H
ATOM    367  CB  ALA A  26      25.789 -16.181  33.633  1.00  0.00      A    C
ATOM    368  HB1 ALA A  26      26.036 -15.591  34.542  1.00  0.00      A    H
ATOM    369  HB2 ALA A  26      24.771 -16.558  33.869  1.00  0.00      A    H
ATOM    370  HB3 ALA A  26      26.447 -17.073  33.554  1.00  0.00      A    H
ATOM    371  C   ALA A  26      25.462 -16.493  31.177  1.00  0.00      A    C
ATOM    372  O   ALA A  26      26.365 -17.034  30.563  1.00  0.00      A    O
ATOM    373  N   PHE A  27      24.188 -16.764  30.973  1.00  0.00      A    N
ATOM    374  HN  PHE A  27      23.518 -16.132  31.353  1.00  0.00      A    H
ATOM    375  CA  PHE A  27      23.652 -17.712  29.995  1.00  0.00      A    C
ATOM    376  HA  PHE A  27      24.192 -18.646  30.021  1.00  0.00      A    H
ATOM    377  CB  PHE A  27      22.132 -17.868  30.172  1.00  0.00      A    C
ATOM    378  HB1 PHE A  27      21.739 -16.909  30.572  1.00  0.00      A    H
ATOM    379  HB2 PHE A  27      21.529 -18.115  29.272  1.00  0.00      A    H
ATOM    380  CG  PHE A  27      21.807 -18.997  31.147  1.00  0.00      A    C
ATOM    381  CD1 PHE A  27      22.143 -18.795  32.540  1.00  0.00      A    C
ATOM    382  HD1 PHE A  27      22.794 -17.954  32.723  1.00  0.00      A    H
ATOM    383  CE1 PHE A  27      21.732 -19.730  33.526  1.00  0.00      A    C
ATOM    384  HE1 PHE A  27      21.942 -19.447  34.547  1.00  0.00      A    H
ATOM    385  CZ  PHE A  27      21.012 -20.838  33.158  1.00  0.00      A    C
ATOM    386  HZ  PHE A  27      20.485 -21.414  33.904  1.00  0.00      A    H
ATOM    387  CD2 PHE A  27      21.111 -20.159  30.837  1.00  0.00      A    C
ATOM    388  HD2 PHE A  27      20.804 -20.340  29.817  1.00  0.00      A    H
ATOM    389  CE2 PHE A  27      20.644 -21.027  31.823  1.00  0.00      A    C
ATOM    390  HE2 PHE A  27      20.002 -21.885  31.691  1.00  0.00      A    H
ATOM    391  C   PHE A  27      23.953 -17.190  28.614  1.00  0.00      A    C
ATOM    392  O   PHE A  27      24.386 -17.903  27.748  1.00  0.00      A    O
ATOM    393  N   ALA A  28      23.581 -15.948  28.345  1.00  0.00      A    N
ATOM    394  HN  ALA A  28      23.143 -15.349  29.012  1.00  0.00      A    H
ATOM    395  CA  ALA A  28      24.007 -14.995  27.319  1.00  0.00      A    C
ATOM    396  HA  ALA A  28      23.571 -15.298  26.378  1.00  0.00      A    H
ATOM    397  CB  ALA A  28      23.526 -13.519  27.612  1.00  0.00      A    C
ATOM    398  HB1 ALA A  28      23.763 -12.720  26.878  1.00  0.00      A    H
ATOM    399  HB2 ALA A  28      22.417 -13.467  27.667  1.00  0.00      A    H
ATOM    400  HB3 ALA A  28      23.912 -13.290  28.628  1.00  0.00      A    H
ATOM    401  C   ALA A  28      25.512 -14.958  27.006  1.00  0.00      A    C
ATOM    402  O   ALA A  28      25.951 -15.222  25.898  1.00  0.00      A    O
ATOM    403  N   ALA A  29      26.391 -14.726  28.020  1.00  0.00      A    N
ATOM    404  HN  ALA A  29      26.126 -14.434  28.936  1.00  0.00      A    H
ATOM    405  CA  ALA A  29      27.823 -14.697  27.837  1.00  0.00      A    C
ATOM    406  HA  ALA A  29      28.004 -14.043  26.997  1.00  0.00      A    H
ATOM    407  CB  ALA A  29      28.480 -14.296  29.146  1.00  0.00      A    C
ATOM    408  HB1 ALA A  29      28.150 -13.338  29.600  1.00  0.00      A    H
ATOM    409  HB2 ALA A  29      28.388 -15.118  29.888  1.00  0.00      A    H
ATOM    410  HB3 ALA A  29      29.565 -14.108  28.998  1.00  0.00      A    H
ATOM    411  C   ALA A  29      28.364 -16.067  27.465  1.00  0.00      A    C
ATOM    412  O   ALA A  29      28.988 -16.261  26.428  1.00  0.00      A    O
ATOM    413  N   ILE A  30      28.194 -17.120  28.224  1.00  0.00      A    N
ATOM    414  HN  ILE A  30      27.715 -17.108  29.098  1.00  0.00      A    H
ATOM    415  CA  ILE A  30      28.523 -18.519  27.817  1.00  0.00      A    C
ATOM    416  HA  ILE A  30      29.594 -18.650  27.766  1.00  0.00      A    H
ATOM    417  CB  ILE A  30      28.029 -19.371  29.012  1.00  0.00      A    C
ATOM    418  HB  ILE A  30      27.007 -18.973  29.190  1.00  0.00      A    H
ATOM    419  CG2 ILE A  30      27.803 -20.800  28.605  1.00  0.00      A    C
ATOM    420 HG21 ILE A  30      27.466 -21.491  29.406  1.00  0.00      A    H
ATOM    421 HG22 ILE A  30      27.181 -20.932  27.693  1.00  0.00      A    H
ATOM    422 HG23 ILE A  30      28.809 -21.221  28.389  1.00  0.00      A    H
ATOM    423  CG1 ILE A  30      28.628 -19.173  30.382  1.00  0.00      A    C
ATOM    424 HG11 ILE A  30      28.339 -18.135  30.651  1.00  0.00      A    H
ATOM    425 HG12 ILE A  30      28.135 -19.848  31.114  1.00  0.00      A    H
ATOM    426  CD  ILE A  30      30.165 -19.127  30.447  1.00  0.00      A    C
ATOM    427  HD1 ILE A  30      30.574 -18.370  29.744  1.00  0.00      A    H
ATOM    428  HD2 ILE A  30      30.409 -18.896  31.506  1.00  0.00      A    H
ATOM    429  HD3 ILE A  30      30.547 -20.150  30.242  1.00  0.00      A    H
ATOM    430  C   ILE A  30      27.906 -18.830  26.431  1.00  0.00      A    C
ATOM    431  O   ILE A  30      28.549 -19.450  25.573  1.00  0.00      A    O
ATOM    432  N   ALA A  31      26.780 -18.314  25.983  1.00  0.00      A    N
ATOM    433  HN  ALA A  31      26.233 -17.664  26.506  1.00  0.00      A    H
ATOM    434  CA  ALA A  31      26.256 -18.523  24.649  1.00  0.00      A    C
ATOM    435  HA  ALA A  31      26.395 -19.593  24.622  1.00  0.00      A    H
ATOM    436  CB  ALA A  31      24.812 -18.125  24.645  1.00  0.00      A    C
ATOM    437  HB1 ALA A  31      24.556 -17.061  24.836  1.00  0.00      A    H
ATOM    438  HB2 ALA A  31      24.277 -18.202  23.674  1.00  0.00      A    H
ATOM    439  HB3 ALA A  31      24.311 -18.669  25.474  1.00  0.00      A    H
ATOM    440  C   ALA A  31      26.979 -17.847  23.546  1.00  0.00      A    C
ATOM    441  O   ALA A  31      27.234 -18.349  22.463  1.00  0.00      A    O
ATOM    442  N   ALA A  32      27.390 -16.616  23.838  1.00  0.00      A    N
ATOM    443  HN  ALA A  32      27.068 -16.258  24.711  1.00  0.00      A    H
ATOM    444  CA  ALA A  32      28.468 -15.938  23.135  1.00  0.00      A    C
ATOM    445  HA  ALA A  32      28.168 -16.075  22.107  1.00  0.00      A    H
ATOM    446  CB  ALA A  32      28.594 -14.407  23.540  1.00  0.00      A    C
ATOM    447  HB1 ALA A  32      28.917 -14.139  24.568  1.00  0.00      A    H
ATOM    448  HB2 ALA A  32      29.199 -13.791  22.840  1.00  0.00      A    H
ATOM    449  HB3 ALA A  32      27.623 -13.914  23.320  1.00  0.00      A    H
ATOM    450  C   ALA A  32      29.826 -16.736  23.101  1.00  0.00      A    C
ATOM    451  O   ALA A  32      30.525 -16.659  22.116  1.00  0.00      A    O
ATOM    452  N   ILE A  33      30.245 -17.521  24.123  1.00  0.00      A    N
ATOM    453  HN  ILE A  33      29.619 -17.635  24.890  1.00  0.00      A    H
ATOM    454  CA  ILE A  33      31.513 -18.229  24.110  1.00  0.00      A    C
ATOM    455  HA  ILE A  33      32.258 -17.637  23.599  1.00  0.00      A    H
ATOM    456  CB  ILE A  33      32.006 -18.544  25.532  1.00  0.00      A    C
ATOM    457  HB  ILE A  33      31.226 -19.128  26.066  1.00  0.00      A    H
ATOM    458  CG2 ILE A  33      33.332 -19.378  25.420  1.00  0.00      A    C
ATOM    459 HG21 ILE A  33      33.811 -19.421  26.422  1.00  0.00      A    H
ATOM    460 HG22 ILE A  33      33.033 -20.420  25.176  1.00  0.00      A    H
ATOM    461 HG23 ILE A  33      34.105 -18.935  24.756  1.00  0.00      A    H
ATOM    462  CG1 ILE A  33      32.169 -17.191  26.240  1.00  0.00      A    C
ATOM    463 HG11 ILE A  33      32.647 -16.436  25.580  1.00  0.00      A    H
ATOM    464 HG12 ILE A  33      31.182 -16.764  26.516  1.00  0.00      A    H
ATOM    465  CD  ILE A  33      32.921 -17.296  27.578  1.00  0.00      A    C
ATOM    466  HD1 ILE A  33      32.338 -17.991  28.220  1.00  0.00      A    H
ATOM    467  HD2 ILE A  33      33.913 -17.795  27.543  1.00  0.00      A    H
ATOM    468  HD3 ILE A  33      33.078 -16.348  28.136  1.00  0.00      A    H
ATOM    469  C   ILE A  33      31.426 -19.483  23.302  1.00  0.00      A    C
ATOM    470  O   ILE A  33      32.348 -19.796  22.511  1.00  0.00      A    O
ATOM    471  N   GLU A  34      30.323 -20.248  23.394  1.00  0.00      A    N
ATOM    472  HN  GLU A  34      29.680 -19.911  24.077  1.00  0.00      A    H
ATOM    473  CA  GLU A  34      29.996 -21.442  22.664  1.00  0.00      A    C
ATOM    474  HA  GLU A  34      30.671 -22.265  22.849  1.00  0.00      A    H
ATOM    475  CB  GLU A  34      28.567 -21.886  23.068  1.00  0.00      A    C
ATOM    476  HB1 GLU A  34      27.951 -20.962  23.033  1.00  0.00      A    H
ATOM    477  HB2 GLU A  34      28.085 -22.615  22.382  1.00  0.00      A    H
ATOM    478  CG  GLU A  34      28.457 -22.673  24.474  1.00  0.00      A    C
ATOM    479  HG1 GLU A  34      28.912 -23.687  24.463  1.00  0.00      A    H
ATOM    480  HG2 GLU A  34      28.967 -22.082  25.265  1.00  0.00      A    H
ATOM    481  CD  GLU A  34      27.002 -22.762  24.768  1.00  0.00      A    C
ATOM    482  OE1 GLU A  34      26.198 -22.548  23.858  1.00  0.00      A    O
ATOM    483  OE2 GLU A  34      26.639 -23.104  25.924  1.00  0.00      A    O
ATOM    484  C   GLU A  34      29.906 -21.275  21.132  1.00  0.00      A    C
ATOM    485  O   GLU A  34      30.315 -22.138  20.394  1.00  0.00      A    O
ATOM    486  N   ALA A  35      29.269 -20.211  20.597  1.00  0.00      A    N
ATOM    487  HN  ALA A  35      28.868 -19.544  21.219  1.00  0.00      A    H
ATOM    488  CA  ALA A  35      29.111 -19.898  19.196  1.00  0.00      A    C
ATOM    489  HA  ALA A  35      28.826 -20.860  18.796  1.00  0.00      A    H
ATOM    490  CB  ALA A  35      28.096 -18.795  19.063  1.00  0.00      A    C
ATOM    491  HB1 ALA A  35      27.942 -18.613  17.978  1.00  0.00      A    H
ATOM    492  HB2 ALA A  35      27.208 -19.063  19.676  1.00  0.00      A    H
ATOM    493  HB3 ALA A  35      28.515 -17.837  19.438  1.00  0.00      A    H
ATOM    494  C   ALA A  35      30.445 -19.495  18.517  1.00  0.00      A    C
ATOM    495  O   ALA A  35      30.708 -19.870  17.385  1.00  0.00      A    O
ATOM    496  N   LEU A  36      31.351 -18.795  19.248  1.00  0.00      A    N
ATOM    497  HN  LEU A  36      31.123 -18.436  20.150  1.00  0.00      A    H
ATOM    498  CA  LEU A  36      32.694 -18.580  18.815  1.00  0.00      A    C
ATOM    499  HA  LEU A  36      32.722 -18.417  17.747  1.00  0.00      A    H
ATOM    500  CB  LEU A  36      33.301 -17.481  19.627  1.00  0.00      A    C
ATOM    501  HB1 LEU A  36      32.676 -16.562  19.631  1.00  0.00      A    H
ATOM    502  HB2 LEU A  36      33.239 -17.702  20.714  1.00  0.00      A    H
ATOM    503  CG  LEU A  36      34.745 -17.110  19.323  1.00  0.00      A    C
ATOM    504  HG  LEU A  36      35.278 -18.042  19.609  1.00  0.00      A    H
ATOM    505  CD1 LEU A  36      34.947 -16.737  17.881  1.00  0.00      A    C
ATOM    506 HD11 LEU A  36      35.956 -16.980  17.484  1.00  0.00      A    H
ATOM    507 HD12 LEU A  36      34.248 -17.327  17.251  1.00  0.00      A    H
ATOM    508 HD13 LEU A  36      34.695 -15.666  17.721  1.00  0.00      A    H
ATOM    509  CD2 LEU A  36      35.308 -16.020  20.197  1.00  0.00      A    C
ATOM    510 HD21 LEU A  36      35.466 -16.437  21.215  1.00  0.00      A    H
ATOM    511 HD22 LEU A  36      36.278 -15.740  19.734  1.00  0.00      A    H
ATOM    512 HD23 LEU A  36      34.592 -15.178  20.089  1.00  0.00      A    H
ATOM    513  C   LEU A  36      33.614 -19.841  18.808  1.00  0.00      A    C
ATOM    514  O   LEU A  36      34.369 -20.120  17.821  1.00  0.00      A    O
ATOM    515  N   HSE A  37      33.787 -20.527  20.014  1.00  0.00      A    N
ATOM    516  HN  HSE A  37      33.341 -20.087  20.790  1.00  0.00      A    H
ATOM    517  CA  HSE A  37      34.703 -21.661  20.112  1.00  0.00      A    C
ATOM    518  HA  HSE A  37      35.713 -21.398  19.832  1.00  0.00      A    H
ATOM    519  CB  HSE A  37      34.828 -22.185  21.544  1.00  0.00      A    C
ATOM    520  HB1 HSE A  37      34.273 -21.462  22.179  1.00  0.00      A    H
ATOM    521  HB2 HSE A  37      34.157 -23.024  21.826  1.00  0.00      A    H
ATOM    522  ND1 HSE A  37      37.246 -21.603  22.159  1.00  0.00      A    N
ATOM    523  CG  HSE A  37      36.277 -22.587  21.864  1.00  0.00      A    C
ATOM    524  CE1 HSE A  37      38.377 -22.249  22.328  1.00  0.00      A    C
ATOM    525  HE1 HSE A  37      39.193 -21.699  22.797  1.00  0.00      A    H
ATOM    526  NE2 HSE A  37      38.263 -23.602  22.171  1.00  0.00      A    N
ATOM    527  HE2 HSE A  37      38.906 -24.261  22.561  1.00  0.00      A    H
ATOM    528  CD2 HSE A  37      36.882 -23.809  21.896  1.00  0.00      A    C
ATOM    529  HD2 HSE A  37      36.457 -24.793  21.738  1.00  0.00      A    H
ATOM    530  C   HSE A  37      34.314 -22.773  19.197  1.00  0.00      A    C
ATOM    531  O   HSE A  37      35.228 -23.456  18.679  1.00  0.00      A    O
ATOM    532  N   SER A  38      33.004 -23.101  19.024  1.00  0.00      A    N
ATOM    533  HN  SER A  38      32.292 -22.671  19.573  1.00  0.00      A    H
ATOM    534  CA  SER A  38      32.593 -24.043  17.968  1.00  0.00      A    C
ATOM    535  HA  SER A  38      32.937 -25.025  18.257  1.00  0.00      A    H
ATOM    536  CB  SER A  38      31.056 -24.223  17.788  1.00  0.00      A    C
ATOM    537  HB1 SER A  38      30.771 -24.766  16.861  1.00  0.00      A    H
ATOM    538  HB2 SER A  38      30.743 -24.678  18.752  1.00  0.00      A    H
ATOM    539  OG  SER A  38      30.454 -22.934  17.721  1.00  0.00      A    O
ATOM    540  HG1 SER A  38      30.559 -22.561  18.599  1.00  0.00      A    H
ATOM    541  C   SER A  38      33.083 -23.690  16.527  1.00  0.00      A    C
ATOM    542  O   SER A  38      33.536 -24.548  15.779  1.00  0.00      A    O
ATOM    543  N   ALA A  39      32.899 -22.419  16.167  1.00  0.00      A    N
ATOM    544  HN  ALA A  39      32.319 -21.848  16.743  1.00  0.00      A    H
ATOM    545  CA  ALA A  39      33.303 -21.970  14.852  1.00  0.00      A    C
ATOM    546  HA  ALA A  39      33.034 -22.751  14.155  1.00  0.00      A    H
ATOM    547  CB  ALA A  39      32.511 -20.653  14.637  1.00  0.00      A    C
ATOM    548  HB1 ALA A  39      32.682 -20.154  13.659  1.00  0.00      A    H
ATOM    549  HB2 ALA A  39      31.407 -20.773  14.654  1.00  0.00      A    H
ATOM    550  HB3 ALA A  39      32.719 -19.974  15.492  1.00  0.00      A    H
ATOM    551  C   ALA A  39      34.800 -21.723  14.582  1.00  0.00      A    C
ATOM    552  O   ALA A  39      35.272 -21.884  13.473  1.00  0.00      A    O
ATOM    553  N   MET A  40      35.485 -21.206  15.604  1.00  0.00      A    N
ATOM    554  HN  MET A  40      35.110 -20.823  16.445  1.00  0.00      A    H
ATOM    555  CA  MET A  40      36.912 -21.048  15.648  1.00  0.00      A    C
ATOM    556  HA  MET A  40      37.098 -20.598  14.684  1.00  0.00      A    H
ATOM    557  CB  MET A  40      37.239 -20.005  16.828  1.00  0.00      A    C
ATOM    558  HB1 MET A  40      36.479 -19.217  16.639  1.00  0.00      A    H
ATOM    559  HB2 MET A  40      37.149 -20.372  17.873  1.00  0.00      A    H
ATOM    560  CG  MET A  40      38.589 -19.177  16.669  1.00  0.00      A    C
ATOM    561  HG1 MET A  40      38.563 -18.614  15.712  1.00  0.00      A    H
ATOM    562  HG2 MET A  40      38.699 -18.480  17.528  1.00  0.00      A    H
ATOM    563  SD  MET A  40      40.037 -20.087  16.722  1.00  0.00      A    S
ATOM    564  CE  MET A  40      39.762 -20.277  18.548  1.00  0.00      A    C
ATOM    565  HE1 MET A  40      40.487 -20.885  19.130  1.00  0.00      A    H
ATOM    566  HE2 MET A  40      39.443 -19.335  19.044  1.00  0.00      A    H
ATOM    567  HE3 MET A  40      38.859 -20.924  18.569  1.00  0.00      A    H
ATOM    568  C   MET A  40      37.687 -22.328  15.696  1.00  0.00      A    C
ATOM    569  O   MET A  40      38.632 -22.534  14.990  1.00  0.00      A    O
ATOM    570  N   TYR A  41      37.504 -23.170  16.775  1.00  0.00      A    N
ATOM    571  HN  TYR A  41      36.818 -22.933  17.459  1.00  0.00      A    H
ATOM    572  CA  TYR A  41      38.268 -24.401  17.008  1.00  0.00      A    C
ATOM    573  HA  TYR A  41      39.318 -24.270  16.792  1.00  0.00      A    H
ATOM    574  CB  TYR A  41      38.249 -24.578  18.507  1.00  0.00      A    C
ATOM    575  HB1 TYR A  41      38.597 -23.662  19.031  1.00  0.00      A    H
ATOM    576  HB2 TYR A  41      37.249 -24.760  18.956  1.00  0.00      A    H
ATOM    577  CG  TYR A  41      39.326 -25.523  19.039  1.00  0.00      A    C
ATOM    578  CD1 TYR A  41      40.665 -25.093  19.218  1.00  0.00      A    C
ATOM    579  HD1 TYR A  41      40.895 -24.041  19.138  1.00  0.00      A    H
ATOM    580  CE1 TYR A  41      41.622 -26.096  19.645  1.00  0.00      A    C
ATOM    581  HE1 TYR A  41      42.693 -25.990  19.727  1.00  0.00      A    H
ATOM    582  CZ  TYR A  41      41.154 -27.450  19.921  1.00  0.00      A    C
ATOM    583  OH  TYR A  41      42.033 -28.550  20.301  1.00  0.00      A    O
ATOM    584  HH  TYR A  41      42.513 -28.143  21.026  1.00  0.00      A    H
ATOM    585  CD2 TYR A  41      38.890 -26.829  19.362  1.00  0.00      A    C
ATOM    586  HD2 TYR A  41      37.878 -27.122  19.123  1.00  0.00      A    H
ATOM    587  CE2 TYR A  41      39.829 -27.773  19.760  1.00  0.00      A    C
ATOM    588  HE2 TYR A  41      39.519 -28.797  19.905  1.00  0.00      A    H
ATOM    589  C   TYR A  41      37.792 -25.635  16.293  1.00  0.00      A    C
ATOM    590  O   TYR A  41      38.489 -26.263  15.533  1.00  0.00      A    O
ATOM    591  N   GLY A  42      36.472 -25.904  16.569  1.00  0.00      A    N
ATOM    592  HN  GLY A  42      36.055 -25.288  17.234  1.00  0.00      A    H
ATOM    593  CA  GLY A  42      35.681 -26.961  16.005  1.00  0.00      A    C
ATOM    594  HA1 GLY A  42      35.060 -26.603  15.197  1.00  0.00      A    H
ATOM    595  HA2 GLY A  42      36.362 -27.748  15.717  1.00  0.00      A    H
ATOM    596  C   GLY A  42      34.805 -27.552  17.068  1.00  0.00      A    C
ATOM    597  O   GLY A  42      33.637 -27.390  17.058  1.00  0.00      A    O
ATOM    598  N   ASP A  43      35.333 -28.394  18.032  1.00  0.00      A    N
ATOM    599  HN  ASP A  43      36.306 -28.602  17.972  1.00  0.00      A    H
ATOM    600  CA  ASP A  43      34.578 -29.210  18.941  1.00  0.00      A    C
ATOM    601  HA  ASP A  43      33.812 -29.739  18.393  1.00  0.00      A    H
ATOM    602  CB  ASP A  43      35.531 -30.359  19.391  1.00  0.00      A    C
ATOM    603  HB1 ASP A  43      35.931 -30.897  18.505  1.00  0.00      A    H
ATOM    604  HB2 ASP A  43      36.449 -29.898  19.814  1.00  0.00      A    H
ATOM    605  CG  ASP A  43      34.888 -31.363  20.214  1.00  0.00      A    C
ATOM    606  OD1 ASP A  43      35.003 -32.610  19.918  1.00  0.00      A    O
ATOM    607  OD2 ASP A  43      34.271 -30.950  21.248  1.00  0.00      A    O
ATOM    608  C   ASP A  43      33.873 -28.440  20.045  1.00  0.00      A    C
ATOM    609  O   ASP A  43      34.474 -27.746  20.826  1.00  0.00      A    O
ATOM    610  N   LEU A  44      32.514 -28.484  20.120  1.00  0.00      A    N
ATOM    611  HN  LEU A  44      32.035 -28.923  19.365  1.00  0.00      A    H
ATOM    612  CA  LEU A  44      31.679 -27.727  21.045  1.00  0.00      A    C
ATOM    613  HA  LEU A  44      32.149 -26.765  21.184  1.00  0.00      A    H
ATOM    614  CB  LEU A  44      30.245 -27.649  20.467  1.00  0.00      A    C
ATOM    615  HB1 LEU A  44      30.178 -27.095  19.507  1.00  0.00      A    H
ATOM    616  HB2 LEU A  44      29.829 -28.669  20.323  1.00  0.00      A    H
ATOM    617  CG  LEU A  44      29.373 -26.773  21.425  1.00  0.00      A    C
ATOM    618  HG  LEU A  44      29.533 -27.129  22.466  1.00  0.00      A    H
ATOM    619  CD1 LEU A  44      29.554 -25.305  21.405  1.00  0.00      A    C
ATOM    620 HD11 LEU A  44      30.645 -25.112  21.485  1.00  0.00      A    H
ATOM    621 HD12 LEU A  44      29.212 -24.816  20.468  1.00  0.00      A    H
ATOM    622 HD13 LEU A  44      28.964 -24.837  22.221  1.00  0.00      A    H
ATOM    623  CD2 LEU A  44      27.826 -27.006  21.186  1.00  0.00      A    C
ATOM    624 HD21 LEU A  44      27.538 -26.627  20.182  1.00  0.00      A    H
ATOM    625 HD22 LEU A  44      27.590 -28.090  21.129  1.00  0.00      A    H
ATOM    626 HD23 LEU A  44      27.310 -26.574  22.070  1.00  0.00      A    H
ATOM    627  C   LEU A  44      31.702 -28.449  22.341  1.00  0.00      A    C
ATOM    628  O   LEU A  44      31.053 -29.495  22.511  1.00  0.00      A    O
ATOM    629  N   ARG A  45      32.435 -27.959  23.339  1.00  0.00      A    N
ATOM    630  HN  ARG A  45      33.173 -27.324  23.125  1.00  0.00      A    H
ATOM    631  CA  ARG A  45      32.188 -28.386  24.717  1.00  0.00      A    C
ATOM    632  HA  ARG A  45      31.636 -29.314  24.747  1.00  0.00      A    H
ATOM    633  CB  ARG A  45      33.529 -28.618  25.466  1.00  0.00      A    C
ATOM    634  HB1 ARG A  45      34.189 -27.730  25.563  1.00  0.00      A    H
ATOM    635  HB2 ARG A  45      33.407 -28.956  26.518  1.00  0.00      A    H
ATOM    636  CG  ARG A  45      34.469 -29.673  24.778  1.00  0.00      A    C
ATOM    637  HG1 ARG A  45      34.688 -29.249  23.775  1.00  0.00      A    H
ATOM    638  HG2 ARG A  45      35.497 -29.708  25.196  1.00  0.00      A    H
ATOM    639  CD  ARG A  45      33.946 -31.082  24.796  1.00  0.00      A    C
ATOM    640  HD1 ARG A  45      33.993 -31.646  25.753  1.00  0.00      A    H
ATOM    641  HD2 ARG A  45      32.847 -31.138  24.640  1.00  0.00      A    H
ATOM    642  NE  ARG A  45      34.554 -31.804  23.715  1.00  0.00      A    N
ATOM    643  HE  ARG A  45      34.405 -31.421  22.803  1.00  0.00      A    H
ATOM    644  CZ  ARG A  45      35.348 -32.908  23.725  1.00  0.00      A    C
ATOM    645  NH1 ARG A  45      35.732 -33.544  24.802  1.00  0.00      A    N
ATOM    646 HH11 ARG A  45      35.575 -33.203  25.729  1.00  0.00      A    H
ATOM    647 HH12 ARG A  45      36.277 -34.351  24.573  1.00  0.00      A    H
ATOM    648  NH2 ARG A  45      35.686 -33.410  22.576  1.00  0.00      A    N
ATOM    649 HH21 ARG A  45      35.293 -32.971  21.768  1.00  0.00      A    H
ATOM    650 HH22 ARG A  45      36.081 -34.329  22.573  1.00  0.00      A    H
ATOM    651  C   ARG A  45      31.312 -27.470  25.478  1.00  0.00      A    C
ATOM    652  O   ARG A  45      31.149 -26.287  25.132  1.00  0.00      A    O
ATOM    653  N   SER A  46      30.560 -27.888  26.544  1.00  0.00      A    N
ATOM    654  HN  SER A  46      30.709 -28.797  26.925  1.00  0.00      A    H
ATOM    655  CA  SER A  46      29.534 -27.101  27.200  1.00  0.00      A    C
ATOM    656  HA  SER A  46      29.271 -26.175  26.710  1.00  0.00      A    H
ATOM    657  CB  SER A  46      28.268 -28.022  27.288  1.00  0.00      A    C
ATOM    658  HB1 SER A  46      28.203 -28.485  26.280  1.00  0.00      A    H
ATOM    659  HB2 SER A  46      28.413 -28.874  27.986  1.00  0.00      A    H
ATOM    660  OG  SER A  46      27.107 -27.342  27.665  1.00  0.00      A    O
ATOM    661  HG1 SER A  46      26.563 -28.079  27.952  1.00  0.00      A    H
ATOM    662  C   SER A  46      29.956 -26.717  28.561  1.00  0.00      A    C
ATOM    663  O   SER A  46      30.597 -27.472  29.287  1.00  0.00      A    O
ATOM    664  N   LEU A  47      29.736 -25.468  29.022  1.00  0.00      A    N
ATOM    665  HN  LEU A  47      28.995 -24.915  28.648  1.00  0.00      A    H
ATOM    666  CA  LEU A  47      30.342 -24.788  30.131  1.00  0.00      A    C
ATOM    667  HA  LEU A  47      31.256 -25.290  30.410  1.00  0.00      A    H
ATOM    668  CB  LEU A  47      30.768 -23.318  29.684  1.00  0.00      A    C
ATOM    669  HB1 LEU A  47      29.815 -22.753  29.590  1.00  0.00      A    H
ATOM    670  HB2 LEU A  47      31.380 -22.832  30.473  1.00  0.00      A    H
ATOM    671  CG  LEU A  47      31.615 -23.160  28.314  1.00  0.00      A    C
ATOM    672  HG  LEU A  47      32.282 -24.044  28.226  1.00  0.00      A    H
ATOM    673  CD1 LEU A  47      30.786 -23.081  27.039  1.00  0.00      A    C
ATOM    674 HD11 LEU A  47      30.255 -24.052  26.948  1.00  0.00      A    H
ATOM    675 HD12 LEU A  47      29.971 -22.330  26.966  1.00  0.00      A    H
ATOM    676 HD13 LEU A  47      31.398 -23.093  26.111  1.00  0.00      A    H
ATOM    677  CD2 LEU A  47      32.502 -21.909  28.419  1.00  0.00      A    C
ATOM    678 HD21 LEU A  47      31.738 -21.130  28.626  1.00  0.00      A    H
ATOM    679 HD22 LEU A  47      33.120 -22.026  29.334  1.00  0.00      A    H
ATOM    680 HD23 LEU A  47      32.908 -21.526  27.458  1.00  0.00      A    H
ATOM    681  C   LEU A  47      29.403 -24.853  31.317  1.00  0.00      A    C
ATOM    682  O   LEU A  47      28.245 -25.308  31.286  1.00  0.00      A    O
ATOM    683  N   SER A  48      29.754 -24.396  32.536  1.00  0.00      A    N
ATOM    684  HN  SER A  48      30.601 -23.879  32.632  1.00  0.00      A    H
ATOM    685  CA  SER A  48      28.784 -24.351  33.651  1.00  0.00      A    C
ATOM    686  HA  SER A  48      27.968 -25.051  33.547  1.00  0.00      A    H
ATOM    687  CB  SER A  48      29.424 -24.839  34.973  1.00  0.00      A    C
ATOM    688  HB1 SER A  48      29.793 -25.864  34.753  1.00  0.00      A    H
ATOM    689  HB2 SER A  48      30.323 -24.254  35.259  1.00  0.00      A    H
ATOM    690  OG  SER A  48      28.461 -24.764  36.071  1.00  0.00      A    O
ATOM    691  HG1 SER A  48      28.026 -25.609  36.211  1.00  0.00      A    H
ATOM    692  C   SER A  48      28.261 -22.897  33.806  1.00  0.00      A    C
ATOM    693  O   SER A  48      29.057 -22.053  34.135  1.00  0.00      A    O
ATOM    694  N   GLU A  49      27.010 -22.674  33.594  1.00  0.00      A    N
ATOM    695  HN  GLU A  49      26.520 -23.374  33.080  1.00  0.00      A    H
ATOM    696  CA  GLU A  49      26.337 -21.362  33.709  1.00  0.00      A    C
ATOM    697  HA  GLU A  49      26.901 -20.541  33.292  1.00  0.00      A    H
ATOM    698  CB  GLU A  49      24.902 -21.195  33.143  1.00  0.00      A    C
ATOM    699  HB1 GLU A  49      24.231 -21.919  33.653  1.00  0.00      A    H
ATOM    700  HB2 GLU A  49      24.542 -20.208  33.504  1.00  0.00      A    H
ATOM    701  CG  GLU A  49      24.803 -21.307  31.627  1.00  0.00      A    C
ATOM    702  HG1 GLU A  49      23.861 -20.762  31.403  1.00  0.00      A    H
ATOM    703  HG2 GLU A  49      25.662 -20.754  31.189  1.00  0.00      A    H
ATOM    704  CD  GLU A  49      24.748 -22.658  31.051  1.00  0.00      A    C
ATOM    705  OE1 GLU A  49      24.232 -22.801  29.910  1.00  0.00      A    O
ATOM    706  OE2 GLU A  49      25.148 -23.678  31.745  1.00  0.00      A    O
ATOM    707  C   GLU A  49      26.227 -21.055  35.207  1.00  0.00      A    C
ATOM    708  O   GLU A  49      26.198 -19.890  35.519  1.00  0.00      A    O
ATOM    709  N   GLN A  50      25.992 -22.054  36.078  1.00  0.00      A    N
ATOM    710  HN  GLN A  50      25.907 -23.010  35.806  1.00  0.00      A    H
ATOM    711  CA  GLN A  50      25.661 -21.892  37.457  1.00  0.00      A    C
ATOM    712  HA  GLN A  50      24.878 -21.148  37.462  1.00  0.00      A    H
ATOM    713  CB  GLN A  50      25.083 -23.261  37.934  1.00  0.00      A    C
ATOM    714  HB1 GLN A  50      24.160 -23.536  37.379  1.00  0.00      A    H
ATOM    715  HB2 GLN A  50      25.867 -23.996  37.652  1.00  0.00      A    H
ATOM    716  CG  GLN A  50      24.719 -23.290  39.461  1.00  0.00      A    C
ATOM    717  HG1 GLN A  50      24.369 -24.253  39.892  1.00  0.00      A    H
ATOM    718  HG2 GLN A  50      25.593 -22.940  40.051  1.00  0.00      A    H
ATOM    719  CD  GLN A  50      23.538 -22.399  39.805  1.00  0.00      A    C
ATOM    720  OE1 GLN A  50      22.394 -22.793  39.632  1.00  0.00      A    O
ATOM    721  NE2 GLN A  50      23.791 -21.044  40.043  1.00  0.00      A    N
ATOM    722 HE21 GLN A  50      23.028 -20.399  40.042  1.00  0.00      A    H
ATOM    723 HE22 GLN A  50      24.589 -20.826  40.606  1.00  0.00      A    H
ATOM    724  C   GLN A  50      26.899 -21.425  38.253  1.00  0.00      A    C
ATOM    725  O   GLN A  50      26.863 -20.552  39.061  1.00  0.00      A    O
ATOM    726  N   GLN A  51      28.093 -22.051  37.968  1.00  0.00      A    N
ATOM    727  HN  GLN A  51      28.150 -22.630  37.159  1.00  0.00      A    H
ATOM    728  CA  GLN A  51      29.420 -21.647  38.532  1.00  0.00      A    C
ATOM    729  HA  GLN A  51      29.308 -21.970  39.556  1.00  0.00      A    H
ATOM    730  CB  GLN A  51      30.480 -22.424  37.792  1.00  0.00      A    C
ATOM    731  HB1 GLN A  51      30.130 -23.478  37.756  1.00  0.00      A    H
ATOM    732  HB2 GLN A  51      30.401 -22.152  36.718  1.00  0.00      A    H
ATOM    733  CG  GLN A  51      31.970 -22.299  38.174  1.00  0.00      A    C
ATOM    734  HG1 GLN A  51      32.209 -21.223  38.313  1.00  0.00      A    H
ATOM    735  HG2 GLN A  51      32.143 -22.779  39.161  1.00  0.00      A    H
ATOM    736  CD  GLN A  51      32.984 -23.043  37.282  1.00  0.00      A    C
ATOM    737  OE1 GLN A  51      32.697 -23.309  36.126  1.00  0.00      A    O
ATOM    738  NE2 GLN A  51      34.161 -23.348  37.877  1.00  0.00      A    N
ATOM    739 HE21 GLN A  51      34.954 -23.687  37.370  1.00  0.00      A    H
ATOM    740 HE22 GLN A  51      34.241 -23.040  38.825  1.00  0.00      A    H
ATOM    741  C   GLN A  51      29.676 -20.187  38.435  1.00  0.00      A    C
ATOM    742  O   GLN A  51      30.137 -19.576  39.388  1.00  0.00      A    O
ATOM    743  N   ILE A  52      29.211 -19.563  37.345  1.00  0.00      A    N
ATOM    744  HN  ILE A  52      28.690 -20.188  36.768  1.00  0.00      A    H
ATOM    745  CA  ILE A  52      29.290 -18.138  37.115  1.00  0.00      A    C
ATOM    746  HA  ILE A  52      30.347 -17.930  37.178  1.00  0.00      A    H
ATOM    747  CB  ILE A  52      28.798 -17.750  35.710  1.00  0.00      A    C
ATOM    748  HB  ILE A  52      27.694 -17.879  35.689  1.00  0.00      A    H
ATOM    749  CG2 ILE A  52      29.138 -16.299  35.503  1.00  0.00      A    C
ATOM    750 HG21 ILE A  52      30.236 -16.159  35.601  1.00  0.00      A    H
ATOM    751 HG22 ILE A  52      28.888 -16.073  34.444  1.00  0.00      A    H
ATOM    752 HG23 ILE A  52      28.529 -15.625  36.142  1.00  0.00      A    H
ATOM    753  CG1 ILE A  52      29.339 -18.626  34.594  1.00  0.00      A    C
ATOM    754 HG11 ILE A  52      28.828 -19.612  34.590  1.00  0.00      A    H
ATOM    755 HG12 ILE A  52      29.037 -18.182  33.621  1.00  0.00      A    H
ATOM    756  CD  ILE A  52      30.853 -18.759  34.402  1.00  0.00      A    C
ATOM    757  HD1 ILE A  52      31.004 -19.264  33.424  1.00  0.00      A    H
ATOM    758  HD2 ILE A  52      31.238 -17.721  34.315  1.00  0.00      A    H
ATOM    759  HD3 ILE A  52      31.368 -19.470  35.084  1.00  0.00      A    H
ATOM    760  C   ILE A  52      28.535 -17.367  38.193  1.00  0.00      A    C
ATOM    761  O   ILE A  52      29.008 -16.396  38.725  1.00  0.00      A    O
ATOM    762  N   ILE A  53      27.273 -17.753  38.428  1.00  0.00      A    N
ATOM    763  HN  ILE A  53      26.962 -18.369  37.709  1.00  0.00      A    H
ATOM    764  CA  ILE A  53      26.355 -17.149  39.444  1.00  0.00      A    C
ATOM    765  HA  ILE A  53      26.381 -16.074  39.340  1.00  0.00      A    H
ATOM    766  CB  ILE A  53      24.871 -17.624  39.443  1.00  0.00      A    C
ATOM    767  HB  ILE A  53      24.867 -18.676  39.802  1.00  0.00      A    H
ATOM    768  CG2 ILE A  53      23.967 -16.752  40.282  1.00  0.00      A    C
ATOM    769 HG21 ILE A  53      24.308 -16.760  41.339  1.00  0.00      A    H
ATOM    770 HG22 ILE A  53      23.934 -15.730  39.848  1.00  0.00      A    H
ATOM    771 HG23 ILE A  53      22.902 -17.062  40.212  1.00  0.00      A    H
ATOM    772  CG1 ILE A  53      24.229 -17.843  38.015  1.00  0.00      A    C
ATOM    773 HG11 ILE A  53      24.779 -18.679  37.534  1.00  0.00      A    H
ATOM    774 HG12 ILE A  53      23.171 -18.126  38.201  1.00  0.00      A    H
ATOM    775  CD  ILE A  53      24.209 -16.561  37.244  1.00  0.00      A    C
ATOM    776  HD1 ILE A  53      23.717 -15.716  37.771  1.00  0.00      A    H
ATOM    777  HD2 ILE A  53      25.206 -16.185  36.928  1.00  0.00      A    H
ATOM    778  HD3 ILE A  53      23.583 -16.824  36.365  1.00  0.00      A    H
ATOM    779  C   ILE A  53      26.837 -17.327  40.863  1.00  0.00      A    C
ATOM    780  O   ILE A  53      27.008 -16.308  41.570  1.00  0.00      A    O
ATOM    781  N   ASP A  54      27.252 -18.562  41.201  1.00  0.00      A    N
ATOM    782  HN  ASP A  54      27.196 -19.301  40.534  1.00  0.00      A    H
ATOM    783  CA  ASP A  54      27.627 -19.046  42.563  1.00  0.00      A    C
ATOM    784  HA  ASP A  54      26.835 -18.760  43.239  1.00  0.00      A    H
ATOM    785  CB  ASP A  54      27.906 -20.616  42.539  1.00  0.00      A    C
ATOM    786  HB1 ASP A  54      28.560 -20.867  41.677  1.00  0.00      A    H
ATOM    787  HB2 ASP A  54      28.448 -20.909  43.464  1.00  0.00      A    H
ATOM    788  CG  ASP A  54      26.694 -21.455  42.503  1.00  0.00      A    C
ATOM    789  OD1 ASP A  54      25.553 -20.989  42.501  1.00  0.00      A    O
ATOM    790  OD2 ASP A  54      26.886 -22.721  42.489  1.00  0.00      A    O
ATOM    791  C   ASP A  54      28.893 -18.340  43.023  1.00  0.00      A    C
ATOM    792  O   ASP A  54      28.928 -17.777  44.109  1.00  0.00      A    O
ATOM    793  N   CYS A  55      29.900 -18.272  42.136  1.00  0.00      A    N
ATOM    794  HN  CYS A  55      29.749 -18.568  41.196  1.00  0.00      A    H
ATOM    795  CA  CYS A  55      31.226 -17.773  42.401  1.00  0.00      A    C
ATOM    796  HA  CYS A  55      31.573 -18.043  43.388  1.00  0.00      A    H
ATOM    797  CB  CYS A  55      32.310 -18.279  41.330  1.00  0.00      A    C
ATOM    798  HB1 CYS A  55      31.844 -18.202  40.324  1.00  0.00      A    H
ATOM    799  HB2 CYS A  55      33.198 -17.618  41.242  1.00  0.00      A    H
ATOM    800  SG  CYS A  55      33.045 -19.868  41.536  1.00  0.00      A    S
ATOM    801  C   CYS A  55      31.337 -16.280  42.379  1.00  0.00      A    C
ATOM    802  O   CYS A  55      32.252 -15.730  42.915  1.00  0.00      A    O
ATOM    803  N   ASP A  56      30.447 -15.473  41.798  1.00  0.00      A    N
ATOM    804  HN  ASP A  56      29.700 -15.848  41.254  1.00  0.00      A    H
ATOM    805  CA  ASP A  56      30.484 -14.034  41.946  1.00  0.00      A    C
ATOM    806  HA  ASP A  56      31.510 -13.743  41.775  1.00  0.00      A    H
ATOM    807  CB  ASP A  56      29.599 -13.411  40.808  1.00  0.00      A    C
ATOM    808  HB1 ASP A  56      29.871 -13.937  39.868  1.00  0.00      A    H
ATOM    809  HB2 ASP A  56      28.511 -13.473  41.024  1.00  0.00      A    H
ATOM    810  CG  ASP A  56      29.945 -11.977  40.462  1.00  0.00      A    C
ATOM    811  OD1 ASP A  56      29.533 -10.976  41.112  1.00  0.00      A    O
ATOM    812  OD2 ASP A  56      30.566 -11.859  39.388  1.00  0.00      A    O
ATOM    813  C   ASP A  56      30.174 -13.347  43.324  1.00  0.00      A    C
ATOM    814  O   ASP A  56      29.117 -13.588  43.921  1.00  0.00      A    O
ATOM    815  N   LYS A  57      31.208 -12.622  43.816  1.00  0.00      A    N
ATOM    816  HN  LYS A  57      32.127 -12.652  43.431  1.00  0.00      A    H
ATOM    817  CA  LYS A  57      31.167 -11.754  45.016  1.00  0.00      A    C
ATOM    818  HA  LYS A  57      30.328 -11.998  45.650  1.00  0.00      A    H
ATOM    819  CB  LYS A  57      32.490 -11.737  45.666  1.00  0.00      A    C
ATOM    820  HB1 LYS A  57      32.498 -11.379  46.718  1.00  0.00      A    H
ATOM    821  HB2 LYS A  57      32.802 -12.796  45.788  1.00  0.00      A    H
ATOM    822  CG  LYS A  57      33.732 -11.029  45.003  1.00  0.00      A    C
ATOM    823  HG1 LYS A  57      33.669 -11.070  43.894  1.00  0.00      A    H
ATOM    824  HG2 LYS A  57      33.685  -9.937  45.202  1.00  0.00      A    H
ATOM    825  CD  LYS A  57      34.894 -11.649  45.639  1.00  0.00      A    C
ATOM    826  HD1 LYS A  57      34.961 -11.323  46.699  1.00  0.00      A    H
ATOM    827  HD2 LYS A  57      34.896 -12.758  45.577  1.00  0.00      A    H
ATOM    828  CE  LYS A  57      36.161 -11.216  44.970  1.00  0.00      A    C
ATOM    829  HE1 LYS A  57      36.181 -11.495  43.895  1.00  0.00      A    H
ATOM    830  HE2 LYS A  57      36.246 -10.109  45.012  1.00  0.00      A    H
ATOM    831  NZ  LYS A  57      37.208 -11.851  45.681  1.00  0.00      A    N
ATOM    832  HZ1 LYS A  57      37.323 -11.584  46.679  1.00  0.00      A    H
ATOM    833  HZ2 LYS A  57      37.022 -12.872  45.608  1.00  0.00      A    H
ATOM    834  HZ3 LYS A  57      38.109 -11.705  45.183  1.00  0.00      A    H
ATOM    835  C   LYS A  57      30.876 -10.286  44.727  1.00  0.00      A    C
ATOM    836  O   LYS A  57      30.638  -9.492  45.603  1.00  0.00      A    O
ATOM    837  N   TYR A  58      30.963  -9.949  43.466  1.00  0.00      A    N
ATOM    838  HN  TYR A  58      31.001 -10.640  42.749  1.00  0.00      A    H
ATOM    839  CA  TYR A  58      30.976  -8.555  43.057  1.00  0.00      A    C
ATOM    840  HA  TYR A  58      31.464  -7.939  43.798  1.00  0.00      A    H
ATOM    841  CB  TYR A  58      31.649  -8.402  41.724  1.00  0.00      A    C
ATOM    842  HB1 TYR A  58      31.210  -9.040  40.928  1.00  0.00      A    H
ATOM    843  HB2 TYR A  58      31.662  -7.325  41.449  1.00  0.00      A    H
ATOM    844  CG  TYR A  58      33.118  -8.805  41.799  1.00  0.00      A    C
ATOM    845  CD1 TYR A  58      33.565 -10.071  41.234  1.00  0.00      A    C
ATOM    846  HD1 TYR A  58      32.829 -10.686  40.737  1.00  0.00      A    H
ATOM    847  CE1 TYR A  58      34.966 -10.476  41.265  1.00  0.00      A    C
ATOM    848  HE1 TYR A  58      35.175 -11.344  40.657  1.00  0.00      A    H
ATOM    849  CZ  TYR A  58      35.855  -9.646  41.872  1.00  0.00      A    C
ATOM    850  OH  TYR A  58      37.196 -10.102  41.936  1.00  0.00      A    O
ATOM    851  HH  TYR A  58      37.425 -10.250  41.015  1.00  0.00      A    H
ATOM    852  CD2 TYR A  58      34.137  -8.000  42.272  1.00  0.00      A    C
ATOM    853  HD2 TYR A  58      34.021  -6.972  42.581  1.00  0.00      A    H
ATOM    854  CE2 TYR A  58      35.451  -8.428  42.424  1.00  0.00      A    C
ATOM    855  HE2 TYR A  58      36.270  -7.925  42.915  1.00  0.00      A    H
ATOM    856  C   TYR A  58      29.574  -8.001  42.973  1.00  0.00      A    C
ATOM    857  O   TYR A  58      29.262  -7.037  43.724  1.00  0.00      A    O
ATOM    858  N   ASP A  59      28.713  -8.460  42.048  1.00  0.00      A    N
ATOM    859  HN  ASP A  59      28.936  -9.326  41.606  1.00  0.00      A    H
ATOM    860  CA  ASP A  59      27.595  -7.635  41.746  1.00  0.00      A    C
ATOM    861  HA  ASP A  59      27.750  -6.591  41.977  1.00  0.00      A    H
ATOM    862  CB  ASP A  59      27.242  -7.736  40.214  1.00  0.00      A    C
ATOM    863  HB1 ASP A  59      27.288  -8.811  39.935  1.00  0.00      A    H
ATOM    864  HB2 ASP A  59      26.254  -7.279  39.995  1.00  0.00      A    H
ATOM    865  CG  ASP A  59      28.293  -6.907  39.533  1.00  0.00      A    C
ATOM    866  OD1 ASP A  59      28.967  -7.515  38.635  1.00  0.00      A    O
ATOM    867  OD2 ASP A  59      28.358  -5.693  39.818  1.00  0.00      A    O
ATOM    868  C   ASP A  59      26.368  -8.118  42.498  1.00  0.00      A    C
ATOM    869  O   ASP A  59      25.984  -7.558  43.579  1.00  0.00      A    O
ATOM    870  N   ASN A  60      25.721  -9.258  42.177  1.00  0.00      A    N
ATOM    871  HN  ASN A  60      26.081  -9.933  41.537  1.00  0.00      A    H
ATOM    872  CA  ASN A  60      24.444  -9.599  42.706  1.00  0.00      A    C
ATOM    873  HA  ASN A  60      24.465  -9.443  43.775  1.00  0.00      A    H
ATOM    874  CB  ASN A  60      23.303  -8.971  41.965  1.00  0.00      A    C
ATOM    875  HB1 ASN A  60      23.442  -9.067  40.867  1.00  0.00      A    H
ATOM    876  HB2 ASN A  60      22.419  -9.508  42.371  1.00  0.00      A    H
ATOM    877  CG  ASN A  60      23.243  -7.503  42.309  1.00  0.00      A    C
ATOM    878  OD1 ASN A  60      23.359  -6.623  41.420  1.00  0.00      A    O
ATOM    879  ND2 ASN A  60      22.914  -7.128  43.548  1.00  0.00      A    N
ATOM    880 HD21 ASN A  60      22.847  -6.136  43.655  1.00  0.00      A    H
ATOM    881 HD22 ASN A  60      22.981  -7.844  44.243  1.00  0.00      A    H
ATOM    882  C   ASN A  60      24.278 -11.114  42.646  1.00  0.00      A    C
ATOM    883  O   ASN A  60      24.137 -11.786  43.681  1.00  0.00      A    O
ATOM    884  N   GLY A  61      24.390 -11.700  41.414  1.00  0.00      A    N
ATOM    885  HN  GLY A  61      24.608 -11.254  40.550  1.00  0.00      A    H
ATOM    886  CA  GLY A  61      24.223 -13.092  41.243  1.00  0.00      A    C
ATOM    887  HA1 GLY A  61      25.104 -13.525  40.791  1.00  0.00      A    H
ATOM    888  HA2 GLY A  61      24.043 -13.590  42.184  1.00  0.00      A    H
ATOM    889  C   GLY A  61      23.016 -13.252  40.368  1.00  0.00      A    C
ATOM    890  O   GLY A  61      23.131 -13.264  39.142  1.00  0.00      A    O
ATOM    891  N   CYS A  62      21.868 -13.432  40.903  1.00  0.00      A    N
ATOM    892  HN  CYS A  62      21.859 -13.531  41.895  1.00  0.00      A    H
ATOM    893  CA  CYS A  62      20.650 -13.844  40.248  1.00  0.00      A    C
ATOM    894  HA  CYS A  62      20.916 -14.638  39.565  1.00  0.00      A    H
ATOM    895  CB  CYS A  62      19.549 -14.230  41.247  1.00  0.00      A    C
ATOM    896  HB1 CYS A  62      20.011 -14.658  42.162  1.00  0.00      A    H
ATOM    897  HB2 CYS A  62      18.973 -13.414  41.734  1.00  0.00      A    H
ATOM    898  SG  CYS A  62      18.417 -15.532  40.665  1.00  0.00      A    S
ATOM    899  C   CYS A  62      20.156 -12.636  39.440  1.00  0.00      A    C
ATOM    900  O   CYS A  62      19.936 -12.764  38.236  1.00  0.00      A    O
ATOM    901  N   LYS A  63      19.995 -11.476  40.106  1.00  0.00      A    N
ATOM    902  HN  LYS A  63      20.475 -11.524  40.979  1.00  0.00      A    H
ATOM    903  CA  LYS A  63      19.353 -10.245  39.642  1.00  0.00      A    C
ATOM    904  HA  LYS A  63      18.346 -10.529  39.376  1.00  0.00      A    H
ATOM    905  CB  LYS A  63      19.255  -9.226  40.731  1.00  0.00      A    C
ATOM    906  HB1 LYS A  63      18.498  -9.565  41.471  1.00  0.00      A    H
ATOM    907  HB2 LYS A  63      20.205  -9.147  41.301  1.00  0.00      A    H
ATOM    908  CG  LYS A  63      18.939  -7.784  40.329  1.00  0.00      A    C
ATOM    909  HG1 LYS A  63      19.717  -7.498  39.589  1.00  0.00      A    H
ATOM    910  HG2 LYS A  63      17.901  -7.673  39.949  1.00  0.00      A    H
ATOM    911  CD  LYS A  63      19.104  -6.744  41.498  1.00  0.00      A    C
ATOM    912  HD1 LYS A  63      18.347  -7.049  42.253  1.00  0.00      A    H
ATOM    913  HD2 LYS A  63      20.123  -6.930  41.902  1.00  0.00      A    H
ATOM    914  CE  LYS A  63      18.936  -5.326  41.086  1.00  0.00      A    C
ATOM    915  HE1 LYS A  63      19.400  -4.953  40.149  1.00  0.00      A    H
ATOM    916  HE2 LYS A  63      17.850  -5.181  40.901  1.00  0.00      A    H
ATOM    917  NZ  LYS A  63      19.426  -4.447  42.151  1.00  0.00      A    N
ATOM    918  HZ1 LYS A  63      20.311  -4.706  42.633  1.00  0.00      A    H
ATOM    919  HZ2 LYS A  63      19.569  -3.565  41.619  1.00  0.00      A    H
ATOM    920  HZ3 LYS A  63      18.661  -4.336  42.847  1.00  0.00      A    H
ATOM    921  C   LYS A  63      20.017  -9.593  38.396  1.00  0.00      A    C
ATOM    922  O   LYS A  63      19.416  -9.150  37.430  1.00  0.00      A    O
ATOM    923  N   ARG A  64      21.401  -9.469  38.498  1.00  0.00      A    N
ATOM    924  HN  ARG A  64      21.905  -9.916  39.234  1.00  0.00      A    H
ATOM    925  CA  ARG A  64      22.249  -8.913  37.487  1.00  0.00      A    C
ATOM    926  HA  ARG A  64      21.921  -9.306  36.536  1.00  0.00      A    H
ATOM    927  CB  ARG A  64      22.190  -7.404  37.640  1.00  0.00      A    C
ATOM    928  HB1 ARG A  64      21.109  -7.161  37.719  1.00  0.00      A    H
ATOM    929  HB2 ARG A  64      22.642  -7.188  38.632  1.00  0.00      A    H
ATOM    930  CG  ARG A  64      22.796  -6.413  36.622  1.00  0.00      A    C
ATOM    931  HG1 ARG A  64      23.906  -6.416  36.676  1.00  0.00      A    H
ATOM    932  HG2 ARG A  64      22.600  -6.838  35.614  1.00  0.00      A    H
ATOM    933  CD  ARG A  64      22.358  -5.034  36.782  1.00  0.00      A    C
ATOM    934  HD1 ARG A  64      21.262  -5.010  36.597  1.00  0.00      A    H
ATOM    935  HD2 ARG A  64      22.430  -4.453  37.726  1.00  0.00      A    H
ATOM    936  NE  ARG A  64      23.067  -4.325  35.714  1.00  0.00      A    N
ATOM    937  HE  ARG A  64      23.985  -4.541  35.383  1.00  0.00      A    H
ATOM    938  CZ  ARG A  64      22.619  -3.133  35.254  1.00  0.00      A    C
ATOM    939  NH1 ARG A  64      21.448  -2.585  35.581  1.00  0.00      A    N
ATOM    940 HH11 ARG A  64      20.925  -3.093  36.265  1.00  0.00      A    H
ATOM    941 HH12 ARG A  64      21.329  -1.592  35.608  1.00  0.00      A    H
ATOM    942  NH2 ARG A  64      23.340  -2.517  34.352  1.00  0.00      A    N
ATOM    943 HH21 ARG A  64      24.278  -2.810  34.169  1.00  0.00      A    H
ATOM    944 HH22 ARG A  64      22.943  -1.713  33.910  1.00  0.00      A    H
ATOM    945  C   ARG A  64      23.651  -9.406  37.748  1.00  0.00      A    C
ATOM    946  O   ARG A  64      23.929 -10.114  38.707  1.00  0.00      A    O
ATOM    947  N   GLY A  65      24.533  -9.023  36.869  1.00  0.00      A    N
ATOM    948  HN  GLY A  65      24.290  -8.475  36.073  1.00  0.00      A    H
ATOM    949  CA  GLY A  65      25.923  -9.474  36.857  1.00  0.00      A    C
ATOM    950  HA1 GLY A  65      26.294  -9.290  37.855  1.00  0.00      A    H
ATOM    951  HA2 GLY A  65      25.969 -10.490  36.494  1.00  0.00      A    H
ATOM    952  C   GLY A  65      26.601  -8.522  35.957  1.00  0.00      A    C
ATOM    953  O   GLY A  65      26.113  -7.455  35.623  1.00  0.00      A    O
ATOM    954  N   LEU A  66      27.768  -8.887  35.471  1.00  0.00      A    N
ATOM    955  HN  LEU A  66      28.232  -9.663  35.890  1.00  0.00      A    H
ATOM    956  CA  LEU A  66      28.433  -8.134  34.427  1.00  0.00      A    C
ATOM    957  HA  LEU A  66      27.728  -7.542  33.863  1.00  0.00      A    H
ATOM    958  CB  LEU A  66      29.575  -7.170  34.918  1.00  0.00      A    C
ATOM    959  HB1 LEU A  66      29.044  -6.521  35.647  1.00  0.00      A    H
ATOM    960  HB2 LEU A  66      30.257  -7.864  35.456  1.00  0.00      A    H
ATOM    961  CG  LEU A  66      30.156  -6.280  33.883  1.00  0.00      A    C
ATOM    962  HG  LEU A  66      30.527  -6.786  32.967  1.00  0.00      A    H
ATOM    963  CD1 LEU A  66      29.174  -5.319  33.362  1.00  0.00      A    C
ATOM    964 HD11 LEU A  66      29.645  -4.432  32.887  1.00  0.00      A    H
ATOM    965 HD12 LEU A  66      28.549  -5.710  32.531  1.00  0.00      A    H
ATOM    966 HD13 LEU A  66      28.493  -5.086  34.209  1.00  0.00      A    H
ATOM    967  CD2 LEU A  66      31.234  -5.565  34.632  1.00  0.00      A    C
ATOM    968 HD21 LEU A  66      31.890  -6.202  35.264  1.00  0.00      A    H
ATOM    969 HD22 LEU A  66      31.884  -4.885  34.040  1.00  0.00      A    H
ATOM    970 HD23 LEU A  66      30.680  -4.904  35.332  1.00  0.00      A    H
ATOM    971  C   LEU A  66      29.037  -9.200  33.488  1.00  0.00      A    C
ATOM    972  O   LEU A  66      29.685 -10.118  33.826  1.00  0.00      A    O
ATOM    973  N   ALA A  67      28.832  -9.027  32.173  1.00  0.00      A    N
ATOM    974  HN  ALA A  67      28.065  -8.480  31.848  1.00  0.00      A    H
ATOM    975  CA  ALA A  67      29.397  -9.790  31.103  1.00  0.00      A    C
ATOM    976  HA  ALA A  67      29.128 -10.805  31.355  1.00  0.00      A    H
ATOM    977  CB  ALA A  67      28.969  -9.413  29.676  1.00  0.00      A    C
ATOM    978  HB1 ALA A  67      29.419  -8.470  29.298  1.00  0.00      A    H
ATOM    979  HB2 ALA A  67      29.411 -10.283  29.146  1.00  0.00      A    H
ATOM    980  HB3 ALA A  67      27.872  -9.297  29.542  1.00  0.00      A    H
ATOM    981  C   ALA A  67      30.925  -9.848  31.177  1.00  0.00      A    C
ATOM    982  O   ALA A  67      31.407 -10.905  31.250  1.00  0.00      A    O
ATOM    983  N   ALA A  68      31.700  -8.720  31.214  1.00  0.00      A    N
ATOM    984  HN  ALA A  68      31.203  -7.905  30.927  1.00  0.00      A    H
ATOM    985  CA  ALA A  68      33.168  -8.541  31.434  1.00  0.00      A    C
ATOM    986  HA  ALA A  68      33.742  -8.767  30.548  1.00  0.00      A    H
ATOM    987  CB  ALA A  68      33.339  -7.050  31.805  1.00  0.00      A    C
ATOM    988  HB1 ALA A  68      32.827  -6.667  32.713  1.00  0.00      A    H
ATOM    989  HB2 ALA A  68      34.412  -6.766  31.839  1.00  0.00      A    H
ATOM    990  HB3 ALA A  68      32.959  -6.489  30.925  1.00  0.00      A    H
ATOM    991  C   ALA A  68      33.692  -9.448  32.550  1.00  0.00      A    C
ATOM    992  O   ALA A  68      34.626 -10.175  32.293  1.00  0.00      A    O
ATOM    993  N   ARG A  69      32.978  -9.524  33.699  1.00  0.00      A    N
ATOM    994  HN  ARG A  69      32.182  -8.986  33.964  1.00  0.00      A    H
ATOM    995  CA  ARG A  69      33.289 -10.508  34.704  1.00  0.00      A    C
ATOM    996  HA  ARG A  69      34.343 -10.367  34.891  1.00  0.00      A    H
ATOM    997  CB  ARG A  69      32.426 -10.132  35.912  1.00  0.00      A    C
ATOM    998  HB1 ARG A  69      31.330 -10.053  35.749  1.00  0.00      A    H
ATOM    999  HB2 ARG A  69      32.554 -10.917  36.688  1.00  0.00      A    H
ATOM   1000  CG  ARG A  69      32.900  -8.816  36.586  1.00  0.00      A    C
ATOM   1001  HG1 ARG A  69      33.977  -8.785  36.856  1.00  0.00      A    H
ATOM   1002  HG2 ARG A  69      32.926  -7.961  35.877  1.00  0.00      A    H
ATOM   1003  CD  ARG A  69      32.058  -8.304  37.804  1.00  0.00      A    C
ATOM   1004  HD1 ARG A  69      31.034  -8.040  37.463  1.00  0.00      A    H
ATOM   1005  HD2 ARG A  69      32.156  -9.100  38.573  1.00  0.00      A    H
ATOM   1006  NE  ARG A  69      32.671  -7.085  38.401  1.00  0.00      A    N
ATOM   1007  HE  ARG A  69      33.669  -7.037  38.458  1.00  0.00      A    H
ATOM   1008  CZ  ARG A  69      32.135  -5.881  38.323  1.00  0.00      A    C
ATOM   1009  NH1 ARG A  69      30.851  -5.705  38.253  1.00  0.00      A    N
ATOM   1010 HH11 ARG A  69      30.231  -6.441  38.525  1.00  0.00      A    H
ATOM   1011 HH12 ARG A  69      30.443  -4.794  38.309  1.00  0.00      A    H
ATOM   1012  NH2 ARG A  69      32.950  -4.780  38.418  1.00  0.00      A    N
ATOM   1013 HH21 ARG A  69      33.603  -4.864  39.171  1.00  0.00      A    H
ATOM   1014 HH22 ARG A  69      32.422  -3.932  38.371  1.00  0.00      A    H
ATOM   1015  C   ARG A  69      33.210 -11.993  34.360  1.00  0.00      A    C
ATOM   1016  O   ARG A  69      34.054 -12.783  34.863  1.00  0.00      A    O
ATOM   1017  N   ALA A  70      32.227 -12.443  33.485  1.00  0.00      A    N
ATOM   1018  HN  ALA A  70      31.643 -11.763  33.049  1.00  0.00      A    H
ATOM   1019  CA  ALA A  70      32.071 -13.813  33.090  1.00  0.00      A    C
ATOM   1020  HA  ALA A  70      32.311 -14.412  33.956  1.00  0.00      A    H
ATOM   1021  CB  ALA A  70      30.655 -13.967  32.490  1.00  0.00      A    C
ATOM   1022  HB1 ALA A  70      29.982 -13.707  33.335  1.00  0.00      A    H
ATOM   1023  HB2 ALA A  70      30.577 -13.232  31.661  1.00  0.00      A    H
ATOM   1024  HB3 ALA A  70      30.412 -15.008  32.186  1.00  0.00      A    H
ATOM   1025  C   ALA A  70      33.083 -14.149  31.980  1.00  0.00      A    C
ATOM   1026  O   ALA A  70      33.592 -15.259  31.931  1.00  0.00      A    O
ATOM   1027  N   PHE A  71      33.399 -13.120  31.119  1.00  0.00      A    N
ATOM   1028  HN  PHE A  71      32.855 -12.287  31.181  1.00  0.00      A    H
ATOM   1029  CA  PHE A  71      34.448 -13.337  30.146  1.00  0.00      A    C
ATOM   1030  HA  PHE A  71      34.273 -14.279  29.647  1.00  0.00      A    H
ATOM   1031  CB  PHE A  71      34.381 -12.205  29.145  1.00  0.00      A    C
ATOM   1032  HB1 PHE A  71      34.543 -11.255  29.698  1.00  0.00      A    H
ATOM   1033  HB2 PHE A  71      35.177 -12.264  28.372  1.00  0.00      A    H
ATOM   1034  CG  PHE A  71      33.073 -12.123  28.354  1.00  0.00      A    C
ATOM   1035  CD1 PHE A  71      32.321 -10.998  28.257  1.00  0.00      A    C
ATOM   1036  HD1 PHE A  71      32.491 -10.083  28.806  1.00  0.00      A    H
ATOM   1037  CE1 PHE A  71      31.184 -11.048  27.439  1.00  0.00      A    C
ATOM   1038  HE1 PHE A  71      30.572 -10.189  27.205  1.00  0.00      A    H
ATOM   1039  CZ  PHE A  71      30.774 -12.174  26.752  1.00  0.00      A    C
ATOM   1040  HZ  PHE A  71      29.827 -12.274  26.243  1.00  0.00      A    H
ATOM   1041  CD2 PHE A  71      32.708 -13.237  27.664  1.00  0.00      A    C
ATOM   1042  HD2 PHE A  71      33.400 -14.063  27.730  1.00  0.00      A    H
ATOM   1043  CE2 PHE A  71      31.609 -13.297  26.762  1.00  0.00      A    C
ATOM   1044  HE2 PHE A  71      31.309 -14.184  26.225  1.00  0.00      A    H
ATOM   1045  C   PHE A  71      35.880 -13.432  30.654  1.00  0.00      A    C
ATOM   1046  O   PHE A  71      36.800 -14.164  30.292  1.00  0.00      A    O
ATOM   1047  N   LYS A  72      36.096 -12.650  31.701  1.00  0.00      A    N
ATOM   1048  HN  LYS A  72      35.489 -11.893  31.930  1.00  0.00      A    H
ATOM   1049  CA  LYS A  72      37.290 -12.759  32.470  1.00  0.00      A    C
ATOM   1050  HA  LYS A  72      38.060 -12.790  31.714  1.00  0.00      A    H
ATOM   1051  CB  LYS A  72      37.469 -11.543  33.455  1.00  0.00      A    C
ATOM   1052  HB1 LYS A  72      37.231 -10.615  32.892  1.00  0.00      A    H
ATOM   1053  HB2 LYS A  72      36.832 -11.748  34.342  1.00  0.00      A    H
ATOM   1054  CG  LYS A  72      38.826 -11.235  34.041  1.00  0.00      A    C
ATOM   1055  HG1 LYS A  72      38.662 -10.438  34.797  1.00  0.00      A    H
ATOM   1056  HG2 LYS A  72      39.153 -12.161  34.561  1.00  0.00      A    H
ATOM   1057  CD  LYS A  72      39.823 -10.782  32.988  1.00  0.00      A    C
ATOM   1058  HD1 LYS A  72      39.722 -11.473  32.124  1.00  0.00      A    H
ATOM   1059  HD2 LYS A  72      39.535  -9.804  32.548  1.00  0.00      A    H
ATOM   1060  CE  LYS A  72      41.271 -10.854  33.527  1.00  0.00      A    C
ATOM   1061  HE1 LYS A  72      41.394 -10.125  34.356  1.00  0.00      A    H
ATOM   1062  HE2 LYS A  72      41.554 -11.823  33.991  1.00  0.00      A    H
ATOM   1063  NZ  LYS A  72      42.218 -10.491  32.543  1.00  0.00      A    N
ATOM   1064  HZ1 LYS A  72      43.192 -10.709  32.834  1.00  0.00      A    H
ATOM   1065  HZ2 LYS A  72      42.124 -11.074  31.687  1.00  0.00      A    H
ATOM   1066  HZ3 LYS A  72      42.217  -9.488  32.267  1.00  0.00      A    H
ATOM   1067  C   LYS A  72      37.522 -14.007  33.249  1.00  0.00      A    C
ATOM   1068  O   LYS A  72      38.591 -14.573  33.186  1.00  0.00      A    O
ATOM   1069  N   TYR A  73      36.534 -14.495  34.057  1.00  0.00      A    N
ATOM   1070  HN  TYR A  73      35.718 -13.947  34.231  1.00  0.00      A    H
ATOM   1071  CA  TYR A  73      36.579 -15.769  34.684  1.00  0.00      A    C
ATOM   1072  HA  TYR A  73      37.333 -15.663  35.450  1.00  0.00      A    H
ATOM   1073  CB  TYR A  73      35.246 -16.190  35.397  1.00  0.00      A    C
ATOM   1074  HB1 TYR A  73      34.852 -15.386  36.054  1.00  0.00      A    H
ATOM   1075  HB2 TYR A  73      34.552 -16.402  34.556  1.00  0.00      A    H
ATOM   1076  CG  TYR A  73      35.236 -17.338  36.325  1.00  0.00      A    C
ATOM   1077  CD1 TYR A  73      36.441 -17.748  36.987  1.00  0.00      A    C
ATOM   1078  HD1 TYR A  73      37.358 -17.187  36.886  1.00  0.00      A    H
ATOM   1079  CE1 TYR A  73      36.470 -18.862  37.761  1.00  0.00      A    C
ATOM   1080  HE1 TYR A  73      37.384 -19.282  38.155  1.00  0.00      A    H
ATOM   1081  CZ  TYR A  73      35.301 -19.640  37.948  1.00  0.00      A    C
ATOM   1082  OH  TYR A  73      35.468 -20.759  38.779  1.00  0.00      A    O
ATOM   1083  HH  TYR A  73      34.578 -20.965  39.076  1.00  0.00      A    H
ATOM   1084  CD2 TYR A  73      34.068 -18.105  36.505  1.00  0.00      A    C
ATOM   1085  HD2 TYR A  73      33.087 -17.832  36.147  1.00  0.00      A    H
ATOM   1086  CE2 TYR A  73      34.141 -19.242  37.285  1.00  0.00      A    C
ATOM   1087  HE2 TYR A  73      33.249 -19.843  37.380  1.00  0.00      A    H
ATOM   1088  C   TYR A  73      36.963 -16.906  33.606  1.00  0.00      A    C
ATOM   1089  O   TYR A  73      37.765 -17.774  33.912  1.00  0.00      A    O
ATOM   1090  N   ALA A  74      36.445 -16.858  32.357  1.00  0.00      A    N
ATOM   1091  HN  ALA A  74      35.729 -16.169  32.272  1.00  0.00      A    H
ATOM   1092  CA  ALA A  74      36.927 -17.717  31.237  1.00  0.00      A    C
ATOM   1093  HA  ALA A  74      36.833 -18.718  31.631  1.00  0.00      A    H
ATOM   1094  CB  ALA A  74      36.109 -17.533  30.007  1.00  0.00      A    C
ATOM   1095  HB1 ALA A  74      35.031 -17.705  30.215  1.00  0.00      A    H
ATOM   1096  HB2 ALA A  74      36.130 -16.499  29.600  1.00  0.00      A    H
ATOM   1097  HB3 ALA A  74      36.371 -18.242  29.193  1.00  0.00      A    H
ATOM   1098  C   ALA A  74      38.458 -17.655  30.866  1.00  0.00      A    C
ATOM   1099  O   ALA A  74      38.994 -18.658  30.421  1.00  0.00      A    O
ATOM   1100  N   SER A  75      39.129 -16.505  31.063  1.00  0.00      A    N
ATOM   1101  HN  SER A  75      38.613 -15.662  31.190  1.00  0.00      A    H
ATOM   1102  CA  SER A  75      40.632 -16.390  30.886  1.00  0.00      A    C
ATOM   1103  HA  SER A  75      40.780 -16.767  29.885  1.00  0.00      A    H
ATOM   1104  CB  SER A  75      41.036 -14.871  31.001  1.00  0.00      A    C
ATOM   1105  HB1 SER A  75      40.359 -14.234  30.393  1.00  0.00      A    H
ATOM   1106  HB2 SER A  75      40.865 -14.515  32.039  1.00  0.00      A    H
ATOM   1107  OG  SER A  75      42.378 -14.673  30.562  1.00  0.00      A    O
ATOM   1108  HG1 SER A  75      42.400 -14.985  29.654  1.00  0.00      A    H
ATOM   1109  C   SER A  75      41.409 -17.232  31.861  1.00  0.00      A    C
ATOM   1110  O   SER A  75      42.588 -17.514  31.713  1.00  0.00      A    O
ATOM   1111  N   SER A  76      40.744 -17.743  32.902  1.00  0.00      A    N
ATOM   1112  HN  SER A  76      39.775 -17.559  33.049  1.00  0.00      A    H
ATOM   1113  CA  SER A  76      41.315 -18.756  33.743  1.00  0.00      A    C
ATOM   1114  HA  SER A  76      42.226 -18.313  34.116  1.00  0.00      A    H
ATOM   1115  CB  SER A  76      40.416 -19.183  34.946  1.00  0.00      A    C
ATOM   1116  HB1 SER A  76      40.976 -19.842  35.644  1.00  0.00      A    H
ATOM   1117  HB2 SER A  76      40.165 -18.329  35.612  1.00  0.00      A    H
ATOM   1118  OG  SER A  76      39.186 -19.789  34.481  1.00  0.00      A    O
ATOM   1119  HG1 SER A  76      38.514 -19.155  34.220  1.00  0.00      A    H
ATOM   1120  C   SER A  76      41.792 -20.123  33.152  1.00  0.00      A    C
ATOM   1121  O   SER A  76      42.677 -20.798  33.661  1.00  0.00      A    O
ATOM   1122  N   SER A  77      41.244 -20.414  31.935  1.00  0.00      A    N
ATOM   1123  HN  SER A  77      40.440 -19.954  31.567  1.00  0.00      A    H
ATOM   1124  CA  SER A  77      41.720 -21.511  31.101  1.00  0.00      A    C
ATOM   1125  HA  SER A  77      41.824 -22.379  31.736  1.00  0.00      A    H
ATOM   1126  CB  SER A  77      40.712 -21.965  29.985  1.00  0.00      A    C
ATOM   1127  HB1 SER A  77      40.593 -21.186  29.203  1.00  0.00      A    H
ATOM   1128  HB2 SER A  77      41.020 -22.935  29.538  1.00  0.00      A    H
ATOM   1129  OG  SER A  77      39.338 -22.033  30.486  1.00  0.00      A    O
ATOM   1130  HG1 SER A  77      38.726 -22.116  29.751  1.00  0.00      A    H
ATOM   1131  C   SER A  77      42.990 -21.257  30.316  1.00  0.00      A    C
ATOM   1132  O   SER A  77      43.734 -22.225  30.247  1.00  0.00      A    O
ATOM   1133  N   ILE A  78      43.183 -20.034  29.822  1.00  0.00      A    N
ATOM   1134  HN  ILE A  78      42.585 -19.275  30.068  1.00  0.00      A    H
ATOM   1135  CA  ILE A  78      44.368 -19.661  28.956  1.00  0.00      A    C
ATOM   1136  HA  ILE A  78      44.592 -20.504  28.320  1.00  0.00      A    H
ATOM   1137  CB  ILE A  78      43.898 -18.597  28.034  1.00  0.00      A    C
ATOM   1138  HB  ILE A  78      42.930 -18.973  27.637  1.00  0.00      A    H
ATOM   1139  CG2 ILE A  78      43.520 -17.306  28.731  1.00  0.00      A    C
ATOM   1140 HG21 ILE A  78      44.294 -16.945  29.441  1.00  0.00      A    H
ATOM   1141 HG22 ILE A  78      43.190 -16.487  28.057  1.00  0.00      A    H
ATOM   1142 HG23 ILE A  78      42.646 -17.536  29.377  1.00  0.00      A    H
ATOM   1143  CG1 ILE A  78      44.836 -18.452  26.869  1.00  0.00      A    C
ATOM   1144 HG11 ILE A  78      45.719 -17.928  27.293  1.00  0.00      A    H
ATOM   1145 HG12 ILE A  78      45.228 -19.365  26.371  1.00  0.00      A    H
ATOM   1146  CD  ILE A  78      44.190 -17.507  25.838  1.00  0.00      A    C
ATOM   1147  HD1 ILE A  78      44.666 -17.557  24.836  1.00  0.00      A    H
ATOM   1148  HD2 ILE A  78      43.128 -17.825  25.774  1.00  0.00      A    H
ATOM   1149  HD3 ILE A  78      44.132 -16.439  26.139  1.00  0.00      A    H
ATOM   1150  C   ILE A  78      45.596 -19.356  29.804  1.00  0.00      A    C
ATOM   1151  O   ILE A  78      46.709 -19.806  29.485  1.00  0.00      A    O
ATOM   1152  N   GLY A  79      45.352 -18.821  30.988  1.00  0.00      A    N
ATOM   1153  HN  GLY A  79      44.474 -18.399  31.200  1.00  0.00      A    H
ATOM   1154  CA  GLY A  79      46.236 -18.611  32.079  1.00  0.00      A    C
ATOM   1155  HA1 GLY A  79      47.138 -18.117  31.748  1.00  0.00      A    H
ATOM   1156  HA2 GLY A  79      45.746 -18.000  32.822  1.00  0.00      A    H
ATOM   1157  C   GLY A  79      46.639 -19.834  32.863  1.00  0.00      A    C
ATOM   1158  O   GLY A  79      47.795 -20.121  33.193  1.00  0.00      A    O
ATOM   1159  N   GLY A  80      45.630 -20.690  33.164  1.00  0.00      A    N
ATOM   1160  HN  GLY A  80      44.692 -20.441  32.939  1.00  0.00      A    H
ATOM   1161  CA  GLY A  80      45.839 -21.979  33.726  1.00  0.00      A    C
ATOM   1162  HA1 GLY A  80      45.057 -22.609  33.328  1.00  0.00      A    H
ATOM   1163  HA2 GLY A  80      46.807 -22.380  33.464  1.00  0.00      A    H
ATOM   1164  C   GLY A  80      45.676 -21.943  35.191  1.00  0.00      A    C
ATOM   1165  O   GLY A  80      46.521 -22.353  35.983  1.00  0.00      A    O
ATOM   1166  N   LYS A  81      44.555 -21.337  35.568  1.00  0.00      A    N
ATOM   1167  HN  LYS A  81      43.996 -20.878  34.882  1.00  0.00      A    H
ATOM   1168  CA  LYS A  81      44.357 -21.227  37.042  1.00  0.00      A    C
ATOM   1169  HA  LYS A  81      45.296 -21.304  37.569  1.00  0.00      A    H
ATOM   1170  CB  LYS A  81      43.676 -19.905  37.450  1.00  0.00      A    C
ATOM   1171  HB1 LYS A  81      42.667 -19.754  37.008  1.00  0.00      A    H
ATOM   1172  HB2 LYS A  81      43.555 -19.881  38.554  1.00  0.00      A    H
ATOM   1173  CG  LYS A  81      44.494 -18.690  36.951  1.00  0.00      A    C
ATOM   1174  HG1 LYS A  81      45.515 -18.724  37.389  1.00  0.00      A    H
ATOM   1175  HG2 LYS A  81      44.761 -18.768  35.875  1.00  0.00      A    H
ATOM   1176  CD  LYS A  81      43.734 -17.346  37.129  1.00  0.00      A    C
ATOM   1177  HD1 LYS A  81      44.393 -16.541  36.741  1.00  0.00      A    H
ATOM   1178  HD2 LYS A  81      42.877 -17.385  36.423  1.00  0.00      A    H
ATOM   1179  CE  LYS A  81      43.170 -16.931  38.513  1.00  0.00      A    C
ATOM   1180  HE1 LYS A  81      42.761 -15.898  38.538  1.00  0.00      A    H
ATOM   1181  HE2 LYS A  81      42.327 -17.552  38.885  1.00  0.00      A    H
ATOM   1182  NZ  LYS A  81      44.298 -16.933  39.529  1.00  0.00      A    N
ATOM   1183  HZ1 LYS A  81      44.430 -17.872  39.956  1.00  0.00      A    H
ATOM   1184  HZ2 LYS A  81      45.151 -16.620  39.022  1.00  0.00      A    H
ATOM   1185  HZ3 LYS A  81      44.195 -16.178  40.236  1.00  0.00      A    H
ATOM   1186  C   LYS A  81      43.436 -22.295  37.436  1.00  0.00      A    C
ATOM   1187  O   LYS A  81      42.369 -22.501  36.916  1.00  0.00      A    O
ATOM   1188  N   HSE A  82      43.746 -23.029  38.562  1.00  0.00      A    N
ATOM   1189  HN  HSE A  82      44.643 -22.973  38.993  1.00  0.00      A    H
ATOM   1190  CA  HSE A  82      42.861 -24.064  39.124  1.00  0.00      A    C
ATOM   1191  HA  HSE A  82      42.580 -24.739  38.329  1.00  0.00      A    H
ATOM   1192  CB  HSE A  82      43.669 -24.954  40.094  1.00  0.00      A    C
ATOM   1193  HB1 HSE A  82      44.556 -25.278  39.509  1.00  0.00      A    H
ATOM   1194  HB2 HSE A  82      44.052 -24.374  40.961  1.00  0.00      A    H
ATOM   1195  ND1 HSE A  82      41.917 -26.200  41.364  1.00  0.00      A    N
ATOM   1196  CG  HSE A  82      43.041 -26.246  40.586  1.00  0.00      A    C
ATOM   1197  CE1 HSE A  82      41.764 -27.443  41.852  1.00  0.00      A    C
ATOM   1198  HE1 HSE A  82      40.900 -27.743  42.445  1.00  0.00      A    H
ATOM   1199  NE2 HSE A  82      42.797 -28.249  41.440  1.00  0.00      A    N
ATOM   1200  HE2 HSE A  82      42.944 -29.179  41.776  1.00  0.00      A    H
ATOM   1201  CD2 HSE A  82      43.622 -27.476  40.664  1.00  0.00      A    C
ATOM   1202  HD2 HSE A  82      44.577 -27.808  40.276  1.00  0.00      A    H
ATOM   1203  C   HSE A  82      41.598 -23.555  39.822  1.00  0.00      A    C
ATOM   1204  O   HSE A  82      41.635 -22.520  40.528  1.00  0.00      A    O
ATOM   1205  N   VAL A  83      40.397 -24.123  39.566  1.00  0.00      A    N
ATOM   1206  HN  VAL A  83      39.576 -23.751  39.991  1.00  0.00      A    H
ATOM   1207  CA  VAL A  83      40.073 -25.253  38.591  1.00  0.00      A    C
ATOM   1208  HA  VAL A  83      40.896 -25.949  38.657  1.00  0.00      A    H
ATOM   1209  CB  VAL A  83      38.751 -26.054  38.930  1.00  0.00      A    C
ATOM   1210  HB  VAL A  83      38.873 -26.388  39.983  1.00  0.00      A    H
ATOM   1211  CG1 VAL A  83      37.462 -25.129  38.895  1.00  0.00      A    C
ATOM   1212 HG11 VAL A  83      36.690 -25.545  39.577  1.00  0.00      A    H
ATOM   1213 HG12 VAL A  83      37.742 -24.145  39.328  1.00  0.00      A    H
ATOM   1214 HG13 VAL A  83      37.025 -24.999  37.881  1.00  0.00      A    H
ATOM   1215  CG2 VAL A  83      38.569 -27.254  38.043  1.00  0.00      A    C
ATOM   1216 HG21 VAL A  83      38.385 -26.869  37.017  1.00  0.00      A    H
ATOM   1217 HG22 VAL A  83      39.310 -28.081  38.080  1.00  0.00      A    H
ATOM   1218 HG23 VAL A  83      37.605 -27.758  38.270  1.00  0.00      A    H
ATOM   1219  C   VAL A  83      40.028 -24.717  37.146  1.00  0.00      A    C
ATOM   1220  O   VAL A  83      40.607 -25.270  36.204  1.00  0.00      A    O
ATOM   1221  N   GLY A  84      39.367 -23.501  37.033  1.00  0.00      A    N
ATOM   1222  HN  GLY A  84      39.050 -23.061  37.870  1.00  0.00      A    H
ATOM   1223  CA  GLY A  84      38.970 -23.012  35.789  1.00  0.00      A    C
ATOM   1224  HA1 GLY A  84      39.217 -21.962  35.829  1.00  0.00      A    H
ATOM   1225  HA2 GLY A  84      39.427 -23.454  34.916  1.00  0.00      A    H
ATOM   1226  C   GLY A  84      37.470 -23.143  35.598  1.00  0.00      A    C
ATOM   1227  O   GLY A  84      36.690 -23.058  36.540  1.00  0.00      A    O
ATOM   1228  N   ILE A  85      37.004 -23.267  34.381  1.00  0.00      A    N
ATOM   1229  HN  ILE A  85      37.535 -23.090  33.556  1.00  0.00      A    H
ATOM   1230  CA  ILE A  85      35.607 -23.425  34.088  1.00  0.00      A    C
ATOM   1231  HA  ILE A  85      35.010 -23.060  34.910  1.00  0.00      A    H
ATOM   1232  CB  ILE A  85      35.332 -22.602  32.822  1.00  0.00      A    C
ATOM   1233  HB  ILE A  85      35.782 -23.117  31.946  1.00  0.00      A    H
ATOM   1234  CG2 ILE A  85      33.847 -22.618  32.622  1.00  0.00      A    C
ATOM   1235 HG21 ILE A  85      33.302 -22.326  33.546  1.00  0.00      A    H
ATOM   1236 HG22 ILE A  85      33.601 -21.917  31.796  1.00  0.00      A    H
ATOM   1237 HG23 ILE A  85      33.531 -23.665  32.425  1.00  0.00      A    H
ATOM   1238  CG1 ILE A  85      35.894 -21.182  33.033  1.00  0.00      A    C
ATOM   1239 HG11 ILE A  85      36.994 -21.153  33.190  1.00  0.00      A    H
ATOM   1240 HG12 ILE A  85      35.722 -20.619  32.091  1.00  0.00      A    H
ATOM   1241  CD  ILE A  85      35.192 -20.444  34.136  1.00  0.00      A    C
ATOM   1242  HD1 ILE A  85      34.103 -20.237  34.056  1.00  0.00      A    H
ATOM   1243  HD2 ILE A  85      35.362 -20.914  35.128  1.00  0.00      A    H
ATOM   1244  HD3 ILE A  85      35.662 -19.439  34.190  1.00  0.00      A    H
ATOM   1245  C   ILE A  85      35.285 -24.844  33.906  1.00  0.00      A    C
ATOM   1246  O   ILE A  85      35.896 -25.628  33.168  1.00  0.00      A    O
ATOM   1247  N   ALA A  86      34.277 -25.282  34.700  1.00  0.00      A    N
ATOM   1248  HN  ALA A  86      33.847 -24.662  35.351  1.00  0.00      A    H
ATOM   1249  CA  ALA A  86      33.859 -26.643  34.715  1.00  0.00      A    C
ATOM   1250  HA  ALA A  86      34.723 -27.291  34.738  1.00  0.00      A    H
ATOM   1251  CB  ALA A  86      33.222 -26.880  36.124  1.00  0.00      A    C
ATOM   1252  HB1 ALA A  86      32.359 -26.198  36.279  1.00  0.00      A    H
ATOM   1253  HB2 ALA A  86      32.966 -27.956  36.238  1.00  0.00      A    H
ATOM   1254  HB3 ALA A  86      34.003 -26.752  36.904  1.00  0.00      A    H
ATOM   1255  C   ALA A  86      32.938 -27.011  33.583  1.00  0.00      A    C
ATOM   1256  O   ALA A  86      32.402 -26.219  32.834  1.00  0.00      A    O
ATOM   1257  N   ASN A  87      32.692 -28.315  33.350  1.00  0.00      A    N
ATOM   1258  HN  ASN A  87      33.274 -29.020  33.748  1.00  0.00      A    H
ATOM   1259  CA  ASN A  87      31.842 -28.737  32.274  1.00  0.00      A    C
ATOM   1260  HA  ASN A  87      31.898 -27.997  31.490  1.00  0.00      A    H
ATOM   1261  CB  ASN A  87      32.111 -30.109  31.654  1.00  0.00      A    C
ATOM   1262  HB1 ASN A  87      33.214 -30.243  31.649  1.00  0.00      A    H
ATOM   1263  HB2 ASN A  87      31.640 -30.913  32.259  1.00  0.00      A    H
ATOM   1264  CG  ASN A  87      31.530 -30.273  30.267  1.00  0.00      A    C
ATOM   1265  OD1 ASN A  87      30.388 -30.684  30.093  1.00  0.00      A    O
ATOM   1266  ND2 ASN A  87      32.454 -30.166  29.264  1.00  0.00      A    N
ATOM   1267 HD21 ASN A  87      32.158 -30.336  28.325  1.00  0.00      A    H
ATOM   1268 HD22 ASN A  87      33.401 -29.985  29.529  1.00  0.00      A    H
ATOM   1269  C   ASN A  87      30.354 -28.704  32.857  1.00  0.00      A    C
ATOM   1270  O   ASN A  87      30.077 -29.121  33.953  1.00  0.00      A    O
ATOM   1271  N   GLU A  88      29.379 -28.492  31.846  1.00  0.00      A    N
ATOM   1272  HN  GLU A  88      29.709 -28.226  30.943  1.00  0.00      A    H
ATOM   1273  CA  GLU A  88      27.922 -28.816  32.037  1.00  0.00      A    C
ATOM   1274  HA  GLU A  88      27.428 -27.976  32.503  1.00  0.00      A    H
ATOM   1275  CB  GLU A  88      27.245 -28.858  30.636  1.00  0.00      A    C
ATOM   1276  HB1 GLU A  88      27.515 -27.871  30.203  1.00  0.00      A    H
ATOM   1277  HB2 GLU A  88      27.727 -29.679  30.063  1.00  0.00      A    H
ATOM   1278  CG  GLU A  88      25.729 -29.061  30.670  1.00  0.00      A    C
ATOM   1279  HG1 GLU A  88      25.595 -30.019  31.217  1.00  0.00      A    H
ATOM   1280  HG2 GLU A  88      25.261 -28.316  31.349  1.00  0.00      A    H
ATOM   1281  CD  GLU A  88      25.125 -29.159  29.226  1.00  0.00      A    C
ATOM   1282  OE1 GLU A  88      23.853 -28.925  29.106  1.00  0.00      A    O
ATOM   1283  OE2 GLU A  88      25.814 -29.452  28.237  1.00  0.00      A    O
ATOM   1284  C   GLU A  88      27.662 -30.131  32.730  1.00  0.00      A    C
ATOM   1285  O   GLU A  88      26.917 -30.133  33.709  1.00  0.00      A    O
ATOM   1286  N   GLU A  89      28.132 -31.283  32.247  1.00  0.00      A    N
ATOM   1287  HN  GLU A  89      28.656 -31.292  31.399  1.00  0.00      A    H
ATOM   1288  CA  GLU A  89      27.880 -32.605  32.727  1.00  0.00      A    C
ATOM   1289  HA  GLU A  89      26.882 -32.900  32.436  1.00  0.00      A    H
ATOM   1290  CB  GLU A  89      28.859 -33.592  31.989  1.00  0.00      A    C
ATOM   1291  HB1 GLU A  89      28.560 -33.480  30.925  1.00  0.00      A    H
ATOM   1292  HB2 GLU A  89      29.904 -33.217  31.952  1.00  0.00      A    H
ATOM   1293  CG  GLU A  89      28.814 -35.076  32.571  1.00  0.00      A    C
ATOM   1294  HG1 GLU A  89      29.666 -35.647  32.144  1.00  0.00      A    H
ATOM   1295  HG2 GLU A  89      28.961 -35.081  33.672  1.00  0.00      A    H
ATOM   1296  CD  GLU A  89      27.513 -35.746  32.180  1.00  0.00      A    C
ATOM   1297  OE1 GLU A  89      27.041 -35.657  31.028  1.00  0.00      A    O
ATOM   1298  OE2 GLU A  89      26.910 -36.405  33.072  1.00  0.00      A    O
ATOM   1299  C   GLU A  89      28.088 -32.784  34.231  1.00  0.00      A    C
ATOM   1300  O   GLU A  89      27.274 -33.408  34.965  1.00  0.00      A    O
ATOM   1301  N   GLU A  90      29.151 -32.209  34.815  1.00  0.00      A    N
ATOM   1302  HN  GLU A  90      29.720 -31.590  34.279  1.00  0.00      A    H
ATOM   1303  CA  GLU A  90      29.262 -32.181  36.234  1.00  0.00      A    C
ATOM   1304  HA  GLU A  90      28.883 -33.111  36.632  1.00  0.00      A    H
ATOM   1305  CB  GLU A  90      30.704 -32.091  36.811  1.00  0.00      A    C
ATOM   1306  HB1 GLU A  90      31.279 -32.904  36.319  1.00  0.00      A    H
ATOM   1307  HB2 GLU A  90      31.070 -31.052  36.667  1.00  0.00      A    H
ATOM   1308  CG  GLU A  90      30.795 -32.402  38.390  1.00  0.00      A    C
ATOM   1309  HG1 GLU A  90      31.879 -32.501  38.609  1.00  0.00      A    H
ATOM   1310  HG2 GLU A  90      30.393 -31.493  38.887  1.00  0.00      A    H
ATOM   1311  CD  GLU A  90      29.960 -33.602  38.892  1.00  0.00      A    C
ATOM   1312  OE1 GLU A  90      30.343 -34.711  38.491  1.00  0.00      A    O
ATOM   1313  OE2 GLU A  90      28.977 -33.466  39.691  1.00  0.00      A    O
ATOM   1314  C   GLU A  90      28.395 -31.134  36.953  1.00  0.00      A    C
ATOM   1315  O   GLU A  90      27.454 -31.353  37.710  1.00  0.00      A    O
ATOM   1316  N   TYR A  91      28.773 -29.878  36.778  1.00  0.00      A    N
ATOM   1317  HN  TYR A  91      29.436 -29.603  36.085  1.00  0.00      A    H
ATOM   1318  CA  TYR A  91      28.280 -28.722  37.622  1.00  0.00      A    C
ATOM   1319  HA  TYR A  91      28.016 -29.103  38.598  1.00  0.00      A    H
ATOM   1320  CB  TYR A  91      29.475 -27.662  37.729  1.00  0.00      A    C
ATOM   1321  HB1 TYR A  91      30.386 -28.216  38.043  1.00  0.00      A    H
ATOM   1322  HB2 TYR A  91      29.780 -27.126  36.805  1.00  0.00      A    H
ATOM   1323  CG  TYR A  91      29.257 -26.613  38.895  1.00  0.00      A    C
ATOM   1324  CD1 TYR A  91      30.322 -25.878  39.383  1.00  0.00      A    C
ATOM   1325  HD1 TYR A  91      31.235 -25.990  38.817  1.00  0.00      A    H
ATOM   1326  CE1 TYR A  91      30.221 -25.042  40.466  1.00  0.00      A    C
ATOM   1327  HE1 TYR A  91      31.059 -24.460  40.821  1.00  0.00      A    H
ATOM   1328  CZ  TYR A  91      28.985 -24.787  41.100  1.00  0.00      A    C
ATOM   1329  OH  TYR A  91      28.984 -23.943  42.228  1.00  0.00      A    O
ATOM   1330  HH  TYR A  91      28.182 -23.418  42.282  1.00  0.00      A    H
ATOM   1331  CD2 TYR A  91      28.037 -26.398  39.554  1.00  0.00      A    C
ATOM   1332  HD2 TYR A  91      27.071 -26.773  39.250  1.00  0.00      A    H
ATOM   1333  CE2 TYR A  91      27.870 -25.481  40.599  1.00  0.00      A    C
ATOM   1334  HE2 TYR A  91      26.893 -25.319  41.030  1.00  0.00      A    H
ATOM   1335  C   TYR A  91      26.984 -28.146  36.982  1.00  0.00      A    C
ATOM   1336  O   TYR A  91      26.924 -26.999  36.617  1.00  0.00      A    O
ATOM   1337  N   ARG A  92      25.864 -29.000  36.994  1.00  0.00      A    N
ATOM   1338  HN  ARG A  92      26.193 -29.921  37.188  1.00  0.00      A    H
ATOM   1339  CA  ARG A  92      24.525 -28.815  36.537  1.00  0.00      A    C
ATOM   1340  HA  ARG A  92      24.542 -28.485  35.509  1.00  0.00      A    H
ATOM   1341  CB  ARG A  92      23.631 -30.162  36.515  1.00  0.00      A    C
ATOM   1342  HB1 ARG A  92      23.693 -30.531  37.561  1.00  0.00      A    H
ATOM   1343  HB2 ARG A  92      22.659 -29.743  36.179  1.00  0.00      A    H
ATOM   1344  CG  ARG A  92      24.072 -31.402  35.764  1.00  0.00      A    C
ATOM   1345  HG1 ARG A  92      25.137 -31.610  36.001  1.00  0.00      A    H
ATOM   1346  HG2 ARG A  92      23.443 -32.240  36.135  1.00  0.00      A    H
ATOM   1347  CD  ARG A  92      23.868 -31.313  34.213  1.00  0.00      A    C
ATOM   1348  HD1 ARG A  92      22.775 -31.228  34.035  1.00  0.00      A    H
ATOM   1349  HD2 ARG A  92      24.424 -30.503  33.693  1.00  0.00      A    H
ATOM   1350  NE  ARG A  92      24.384 -32.589  33.712  1.00  0.00      A    N
ATOM   1351  HE  ARG A  92      24.730 -33.292  34.333  1.00  0.00      A    H
ATOM   1352  CZ  ARG A  92      24.093 -33.159  32.509  1.00  0.00      A    C
ATOM   1353  NH1 ARG A  92      23.540 -32.389  31.545  1.00  0.00      A    N
ATOM   1354 HH11 ARG A  92      23.115 -31.515  31.783  1.00  0.00      A    H
ATOM   1355 HH12 ARG A  92      23.559 -32.681  30.589  1.00  0.00      A    H
ATOM   1356  NH2 ARG A  92      24.393 -34.421  32.254  1.00  0.00      A    N
ATOM   1357 HH21 ARG A  92      24.765 -35.020  32.963  1.00  0.00      A    H
ATOM   1358 HH22 ARG A  92      23.800 -34.828  31.559  1.00  0.00      A    H
ATOM   1359  C   ARG A  92      23.869 -27.760  37.420  1.00  0.00      A    C
ATOM   1360  O   ARG A  92      24.210 -27.412  38.576  1.00  0.00      A    O
ATOM   1361  N   TYR A  93      22.911 -27.023  36.787  1.00  0.00      A    N
ATOM   1362  HN  TYR A  93      22.507 -27.380  35.948  1.00  0.00      A    H
ATOM   1363  CA  TYR A  93      22.320 -25.838  37.303  1.00  0.00      A    C
ATOM   1364  HA  TYR A  93      23.091 -25.220  37.740  1.00  0.00      A    H
ATOM   1365  CB  TYR A  93      21.559 -25.081  36.169  1.00  0.00      A    C
ATOM   1366  HB1 TYR A  93      22.213 -25.077  35.271  1.00  0.00      A    H
ATOM   1367  HB2 TYR A  93      20.629 -25.649  35.953  1.00  0.00      A    H
ATOM   1368  CG  TYR A  93      21.184 -23.703  36.442  1.00  0.00      A    C
ATOM   1369  CD1 TYR A  93      22.076 -22.727  36.003  1.00  0.00      A    C
ATOM   1370  HD1 TYR A  93      23.004 -22.956  35.502  1.00  0.00      A    H
ATOM   1371  CE1 TYR A  93      21.952 -21.400  36.438  1.00  0.00      A    C
ATOM   1372  HE1 TYR A  93      22.646 -20.631  36.133  1.00  0.00      A    H
ATOM   1373  CZ  TYR A  93      20.816 -21.054  37.212  1.00  0.00      A    C
ATOM   1374  OH  TYR A  93      20.689 -19.776  37.717  1.00  0.00      A    O
ATOM   1375  HH  TYR A  93      20.350 -19.893  38.608  1.00  0.00      A    H
ATOM   1376  CD2 TYR A  93      20.072 -23.367  37.203  1.00  0.00      A    C
ATOM   1377  HD2 TYR A  93      19.321 -24.090  37.484  1.00  0.00      A    H
ATOM   1378  CE2 TYR A  93      19.897 -22.068  37.583  1.00  0.00      A    C
ATOM   1379  HE2 TYR A  93      19.051 -21.717  38.154  1.00  0.00      A    H
ATOM   1380  C   TYR A  93      21.444 -26.187  38.488  1.00  0.00      A    C
ATOM   1381  O   TYR A  93      20.714 -27.175  38.575  1.00  0.00      A    O
ATOM   1382  N   LEU A  94      21.450 -25.319  39.513  1.00  0.00      A    N
ATOM   1383  HN  LEU A  94      21.942 -24.452  39.521  1.00  0.00      A    H
ATOM   1384  CA  LEU A  94      20.659 -25.453  40.771  1.00  0.00      A    C
ATOM   1385  HA  LEU A  94      20.221 -26.438  40.836  1.00  0.00      A    H
ATOM   1386  CB  LEU A  94      21.585 -25.287  41.973  1.00  0.00      A    C
ATOM   1387  HB1 LEU A  94      22.400 -26.021  41.791  1.00  0.00      A    H
ATOM   1388  HB2 LEU A  94      22.055 -24.281  41.990  1.00  0.00      A    H
ATOM   1389  CG  LEU A  94      20.906 -25.512  43.364  1.00  0.00      A    C
ATOM   1390  HG  LEU A  94      20.331 -24.611  43.667  1.00  0.00      A    H
ATOM   1391  CD1 LEU A  94      19.845 -26.607  43.465  1.00  0.00      A    C
ATOM   1392 HD11 LEU A  94      18.983 -26.267  42.852  1.00  0.00      A    H
ATOM   1393 HD12 LEU A  94      20.224 -27.464  42.868  1.00  0.00      A    H
ATOM   1394 HD13 LEU A  94      19.463 -26.965  44.445  1.00  0.00      A    H
ATOM   1395  CD2 LEU A  94      21.948 -25.753  44.479  1.00  0.00      A    C
ATOM   1396 HD21 LEU A  94      22.367 -26.773  44.341  1.00  0.00      A    H
ATOM   1397 HD22 LEU A  94      22.843 -25.105  44.365  1.00  0.00      A    H
ATOM   1398 HD23 LEU A  94      21.637 -25.570  45.530  1.00  0.00      A    H
ATOM   1399  C   LEU A  94      19.534 -24.451  40.837  1.00  0.00      A    C
ATOM   1400  O   LEU A  94      18.360 -24.865  40.731  1.00  0.00      A    O
ATOM   1401  N   GLY A  95      19.767 -23.115  40.941  1.00  0.00      A    N
ATOM   1402  HN  GLY A  95      20.717 -22.849  41.089  1.00  0.00      A    H
ATOM   1403  CA  GLY A  95      18.697 -22.178  41.162  1.00  0.00      A    C
ATOM   1404  HA1 GLY A  95      18.073 -22.314  40.290  1.00  0.00      A    H
ATOM   1405  HA2 GLY A  95      18.225 -22.433  42.099  1.00  0.00      A    H
ATOM   1406  C   GLY A  95      19.278 -20.781  41.317  1.00  0.00      A    C
ATOM   1407  O   GLY A  95      19.552 -20.103  40.309  1.00  0.00      A    O
ATOM   1408  N   LYS A  96      19.359 -20.240  42.524  1.00  0.00      A    N
ATOM   1409  HN  LYS A  96      19.075 -20.884  43.230  1.00  0.00      A    H
ATOM   1410  CA  LYS A  96      20.043 -18.960  42.798  1.00  0.00      A    C
ATOM   1411  HA  LYS A  96      19.852 -18.294  41.969  1.00  0.00      A    H
ATOM   1412  CB  LYS A  96      19.318 -18.136  44.019  1.00  0.00      A    C
ATOM   1413  HB1 LYS A  96      19.428 -18.737  44.947  1.00  0.00      A    H
ATOM   1414  HB2 LYS A  96      19.932 -17.209  44.026  1.00  0.00      A    H
ATOM   1415  CG  LYS A  96      17.832 -17.865  43.722  1.00  0.00      A    C
ATOM   1416  HG1 LYS A  96      17.764 -17.247  42.801  1.00  0.00      A    H
ATOM   1417  HG2 LYS A  96      17.291 -18.811  43.507  1.00  0.00      A    H
ATOM   1418  CD  LYS A  96      17.169 -16.987  44.746  1.00  0.00      A    C
ATOM   1419  HD1 LYS A  96      17.148 -17.665  45.626  1.00  0.00      A    H
ATOM   1420  HD2 LYS A  96      17.756 -16.071  44.971  1.00  0.00      A    H
ATOM   1421  CE  LYS A  96      15.671 -16.732  44.458  1.00  0.00      A    C
ATOM   1422  HE1 LYS A  96      15.535 -16.036  43.602  1.00  0.00      A    H
ATOM   1423  HE2 LYS A  96      15.272 -17.723  44.153  1.00  0.00      A    H
ATOM   1424  NZ  LYS A  96      14.909 -16.240  45.578  1.00  0.00      A    N
ATOM   1425  HZ1 LYS A  96      15.295 -16.497  46.509  1.00  0.00      A    H
ATOM   1426  HZ2 LYS A  96      15.036 -15.215  45.700  1.00  0.00      A    H
ATOM   1427  HZ3 LYS A  96      13.885 -16.412  45.515  1.00  0.00      A    H
ATOM   1428  C   LYS A  96      21.579 -19.136  43.019  1.00  0.00      A    C
ATOM   1429  O   LYS A  96      22.244 -19.837  42.204  1.00  0.00      A    O
ATOM   1430  N   THR A  97      22.186 -18.503  44.079  1.00  0.00      A    N
ATOM   1431  HN  THR A  97      21.673 -18.015  44.782  1.00  0.00      A    H
ATOM   1432  CA  THR A  97      23.557 -18.624  44.360  1.00  0.00      A    C
ATOM   1433  HA  THR A  97      24.117 -18.875  43.471  1.00  0.00      A    H
ATOM   1434  CB  THR A  97      24.048 -17.258  44.987  1.00  0.00      A    C
ATOM   1435  HB  THR A  97      23.458 -17.000  45.893  1.00  0.00      A    H
ATOM   1436  OG1 THR A  97      23.753 -16.131  44.214  1.00  0.00      A    O
ATOM   1437  HG1 THR A  97      24.475 -15.510  44.336  1.00  0.00      A    H
ATOM   1438  CG2 THR A  97      25.659 -17.361  45.099  1.00  0.00      A    C
ATOM   1439 HG21 THR A  97      26.029 -17.213  44.062  1.00  0.00      A    H
ATOM   1440 HG22 THR A  97      25.991 -16.553  45.787  1.00  0.00      A    H
ATOM   1441 HG23 THR A  97      26.048 -18.334  45.470  1.00  0.00      A    H
ATOM   1442  C   THR A  97      23.618 -19.700  45.456  1.00  0.00      A    C
ATOM   1443  O   THR A  97      22.843 -19.834  46.417  1.00  0.00      A    O
ATOM   1444  N   GLY A  98      24.684 -20.589  45.249  1.00  0.00      A    N
ATOM   1445  HN  GLY A  98      25.270 -20.558  44.443  1.00  0.00      A    H
ATOM   1446  CA  GLY A  98      25.065 -21.660  46.201  1.00  0.00      A    C
ATOM   1447  HA1 GLY A  98      24.575 -21.496  47.149  1.00  0.00      A    H
ATOM   1448  HA2 GLY A  98      24.898 -22.656  45.817  1.00  0.00      A    H
ATOM   1449  C   GLY A  98      26.555 -21.474  46.488  1.00  0.00      A    C
ATOM   1450  O   GLY A  98      27.204 -20.468  46.144  1.00  0.00      A    O
ATOM   1451  N   THR A  99      27.162 -22.493  47.155  1.00  0.00      A    N
ATOM   1452  HN  THR A  99      26.600 -23.234  47.514  1.00  0.00      A    H
ATOM   1453  CA  THR A  99      28.583 -22.456  47.491  1.00  0.00      A    C
ATOM   1454  HA  THR A  99      28.857 -21.436  47.719  1.00  0.00      A    H
ATOM   1455  CB  THR A  99      29.064 -23.388  48.632  1.00  0.00      A    C
ATOM   1456  HB  THR A  99      29.112 -24.472  48.395  1.00  0.00      A    H
ATOM   1457  OG1 THR A  99      28.270 -23.236  49.837  1.00  0.00      A    O
ATOM   1458  HG1 THR A  99      28.594 -23.781  50.558  1.00  0.00      A    H
ATOM   1459  CG2 THR A  99      30.535 -22.912  49.017  1.00  0.00      A    C
ATOM   1460 HG21 THR A  99      30.833 -23.543  49.882  1.00  0.00      A    H
ATOM   1461 HG22 THR A  99      31.231 -22.917  48.151  1.00  0.00      A    H
ATOM   1462 HG23 THR A  99      30.458 -21.872  49.400  1.00  0.00      A    H
ATOM   1463  C   THR A  99      29.342 -22.973  46.277  1.00  0.00      A    C
ATOM   1464  O   THR A  99      29.194 -24.140  45.878  1.00  0.00      A    O
ATOM   1465  N   CYS A 100      30.185 -22.104  45.718  1.00  0.00      A    N
ATOM   1466  HN  CYS A 100      30.108 -21.161  46.032  1.00  0.00      A    H
ATOM   1467  CA  CYS A 100      30.977 -22.392  44.555  1.00  0.00      A    C
ATOM   1468  HA  CYS A 100      30.262 -22.731  43.819  1.00  0.00      A    H
ATOM   1469  CB  CYS A 100      31.554 -21.111  43.911  1.00  0.00      A    C
ATOM   1470  HB1 CYS A 100      30.866 -20.260  44.103  1.00  0.00      A    H
ATOM   1471  HB2 CYS A 100      32.533 -20.857  44.371  1.00  0.00      A    H
ATOM   1472  SG  CYS A 100      31.597 -21.234  42.062  1.00  0.00      A    S
ATOM   1473  C   CYS A 100      32.002 -23.543  44.713  1.00  0.00      A    C
ATOM   1474  O   CYS A 100      32.562 -23.750  45.787  1.00  0.00      A    O
ATOM   1475  N   LYS A 101      32.109 -24.399  43.706  1.00  0.00      A    N
ATOM   1476  HN  LYS A 101      31.598 -24.270  42.860  1.00  0.00      A    H
ATOM   1477  CA  LYS A 101      32.977 -25.526  43.660  1.00  0.00      A    C
ATOM   1478  HA  LYS A 101      33.315 -25.777  44.655  1.00  0.00      A    H
ATOM   1479  CB  LYS A 101      32.159 -26.775  43.187  1.00  0.00      A    C
ATOM   1480  HB1 LYS A 101      31.735 -26.572  42.180  1.00  0.00      A    H
ATOM   1481  HB2 LYS A 101      32.849 -27.646  43.180  1.00  0.00      A    H
ATOM   1482  CG  LYS A 101      30.934 -27.014  44.098  1.00  0.00      A    C
ATOM   1483  HG1 LYS A 101      31.325 -27.226  45.116  1.00  0.00      A    H
ATOM   1484  HG2 LYS A 101      30.259 -26.148  44.265  1.00  0.00      A    H
ATOM   1485  CD  LYS A 101      30.182 -28.346  43.658  1.00  0.00      A    C
ATOM   1486  HD1 LYS A 101      30.967 -29.052  43.313  1.00  0.00      A    H
ATOM   1487  HD2 LYS A 101      29.644 -28.712  44.558  1.00  0.00      A    H
ATOM   1488  CE  LYS A 101      29.177 -28.271  42.501  1.00  0.00      A    C
ATOM   1489  HE1 LYS A 101      28.420 -27.462  42.579  1.00  0.00      A    H
ATOM   1490  HE2 LYS A 101      29.693 -28.138  41.526  1.00  0.00      A    H
ATOM   1491  NZ  LYS A 101      28.449 -29.547  42.390  1.00  0.00      A    N
ATOM   1492  HZ1 LYS A 101      29.135 -30.313  42.236  1.00  0.00      A    H
ATOM   1493  HZ2 LYS A 101      27.835 -29.658  43.223  1.00  0.00      A    H
ATOM   1494  HZ3 LYS A 101      27.792 -29.690  41.597  1.00  0.00      A    H
ATOM   1495  C   LYS A 101      34.188 -25.348  42.794  1.00  0.00      A    C
ATOM   1496  O   LYS A 101      34.091 -25.338  41.550  1.00  0.00      A    O
ATOM   1497  N   GLY A 102      35.381 -25.220  43.490  1.00  0.00      A    N
ATOM   1498  HN  GLY A 102      35.274 -25.302  44.478  1.00  0.00      A    H
ATOM   1499  CA  GLY A 102      36.629 -24.914  42.839  1.00  0.00      A    C
ATOM   1500  HA1 GLY A 102      36.487 -24.546  41.834  1.00  0.00      A    H
ATOM   1501  HA2 GLY A 102      37.153 -24.246  43.506  1.00  0.00      A    H
ATOM   1502  C   GLY A 102      37.564 -26.123  42.775  1.00  0.00      A    C
ATOM   1503  O   GLY A 102      38.717 -26.145  43.258  1.00  0.00      A    O
ATOM   1504  N   ASN A 103      37.016 -27.313  42.336  1.00  0.00      A    N
ATOM   1505  HN  ASN A 103      36.113 -27.320  41.915  1.00  0.00      A    H
ATOM   1506  CA  ASN A 103      37.668 -28.612  42.531  1.00  0.00      A    C
ATOM   1507  HA  ASN A 103      38.709 -28.482  42.789  1.00  0.00      A    H
ATOM   1508  CB  ASN A 103      36.964 -29.401  43.664  1.00  0.00      A    C
ATOM   1509  HB1 ASN A 103      35.935 -29.598  43.294  1.00  0.00      A    H
ATOM   1510  HB2 ASN A 103      37.532 -30.295  44.000  1.00  0.00      A    H
ATOM   1511  CG  ASN A 103      36.946 -28.579  44.956  1.00  0.00      A    C
ATOM   1512  OD1 ASN A 103      37.940 -28.009  45.392  1.00  0.00      A    O
ATOM   1513  ND2 ASN A 103      35.705 -28.414  45.540  1.00  0.00      A    N
ATOM   1514 HD21 ASN A 103      35.700 -28.020  46.459  1.00  0.00      A    H
ATOM   1515 HD22 ASN A 103      35.016 -29.051  45.194  1.00  0.00      A    H
ATOM   1516  C   ASN A 103      37.712 -29.491  41.212  1.00  0.00      A    C
ATOM   1517  O   ASN A 103      36.958 -29.151  40.294  1.00  0.00      A    O
ATOM   1518  N   SER A 104      38.573 -30.478  41.110  1.00  0.00      A    N
ATOM   1519  HN  SER A 104      38.846 -30.924  41.959  1.00  0.00      A    H
ATOM   1520  CA  SER A 104      38.845 -31.107  39.831  1.00  0.00      A    C
ATOM   1521  HA  SER A 104      38.727 -30.361  39.059  1.00  0.00      A    H
ATOM   1522  CB  SER A 104      40.237 -31.789  39.781  1.00  0.00      A    C
ATOM   1523  HB1 SER A 104      40.482 -32.277  38.814  1.00  0.00      A    H
ATOM   1524  HB2 SER A 104      41.010 -31.003  39.918  1.00  0.00      A    H
ATOM   1525  OG  SER A 104      40.439 -32.723  40.825  1.00  0.00      A    O
ATOM   1526  HG1 SER A 104      40.842 -33.547  40.543  1.00  0.00      A    H
ATOM   1527  C   SER A 104      37.838 -32.113  39.337  1.00  0.00      A    C
ATOM   1528  O   SER A 104      37.224 -32.839  40.080  1.00  0.00      A    O
ATOM   1529  N   ILE A 105      37.574 -32.140  38.037  1.00  0.00      A    N
ATOM   1530  HN  ILE A 105      38.114 -31.572  37.421  1.00  0.00      A    H
ATOM   1531  CA  ILE A 105      36.559 -33.125  37.470  1.00  0.00      A    C
ATOM   1532  HA  ILE A 105      36.136 -33.772  38.224  1.00  0.00      A    H
ATOM   1533  CB  ILE A 105      35.488 -32.370  36.736  1.00  0.00      A    C
ATOM   1534  HB  ILE A 105      36.030 -31.769  35.975  1.00  0.00      A    H
ATOM   1535  CG2 ILE A 105      34.445 -33.193  35.924  1.00  0.00      A    C
ATOM   1536 HG21 ILE A 105      34.948 -33.685  35.064  1.00  0.00      A    H
ATOM   1537 HG22 ILE A 105      33.812 -33.906  36.494  1.00  0.00      A    H
ATOM   1538 HG23 ILE A 105      33.687 -32.541  35.439  1.00  0.00      A    H
ATOM   1539  CG1 ILE A 105      34.758 -31.418  37.757  1.00  0.00      A    C
ATOM   1540 HG11 ILE A 105      34.003 -31.999  38.330  1.00  0.00      A    H
ATOM   1541 HG12 ILE A 105      35.466 -30.900  38.438  1.00  0.00      A    H
ATOM   1542  CD  ILE A 105      33.971 -30.246  37.052  1.00  0.00      A    C
ATOM   1543  HD1 ILE A 105      33.458 -29.776  37.918  1.00  0.00      A    H
ATOM   1544  HD2 ILE A 105      34.644 -29.468  36.632  1.00  0.00      A    H
ATOM   1545  HD3 ILE A 105      33.238 -30.660  36.328  1.00  0.00      A    H
ATOM   1546  C   ILE A 105      37.111 -34.279  36.611  1.00  0.00      A    C
ATOM   1547  O   ILE A 105      36.616 -35.395  36.739  1.00  0.00      A    O
ATOM   1548  N   GLY A 106      38.124 -34.052  35.757  1.00  0.00      A    N
ATOM   1549  HN  GLY A 106      38.513 -33.134  35.746  1.00  0.00      A    H
ATOM   1550  CA  GLY A 106      38.646 -35.076  34.858  1.00  0.00      A    C
ATOM   1551  HA1 GLY A 106      39.553 -35.496  35.266  1.00  0.00      A    H
ATOM   1552  HA2 GLY A 106      37.929 -35.825  34.555  1.00  0.00      A    H
ATOM   1553  C   GLY A 106      39.119 -34.364  33.674  1.00  0.00      A    C
ATOM   1554  O   GLY A 106      40.332 -34.063  33.467  1.00  0.00      A    O
ATOM   1555  N   GLU A 107      38.124 -33.953  32.800  1.00  0.00      A    N
ATOM   1556  HN  GLU A 107      37.177 -34.187  33.003  1.00  0.00      A    H
ATOM   1557  CA  GLU A 107      38.334 -33.091  31.641  1.00  0.00      A    C
ATOM   1558  HA  GLU A 107      39.357 -33.140  31.300  1.00  0.00      A    H
ATOM   1559  CB  GLU A 107      37.431 -33.505  30.407  1.00  0.00      A    C
ATOM   1560  HB1 GLU A 107      36.362 -33.575  30.700  1.00  0.00      A    H
ATOM   1561  HB2 GLU A 107      37.417 -32.736  29.605  1.00  0.00      A    H
ATOM   1562  CG  GLU A 107      37.759 -34.953  30.043  1.00  0.00      A    C
ATOM   1563  HG1 GLU A 107      38.869 -34.994  30.015  1.00  0.00      A    H
ATOM   1564  HG2 GLU A 107      37.388 -35.667  30.809  1.00  0.00      A    H
ATOM   1565  CD  GLU A 107      37.156 -35.331  28.716  1.00  0.00      A    C
ATOM   1566  OE1 GLU A 107      37.347 -34.638  27.688  1.00  0.00      A    O
ATOM   1567  OE2 GLU A 107      36.581 -36.460  28.666  1.00  0.00      A    O
ATOM   1568  C   GLU A 107      38.223 -31.565  31.954  1.00  0.00      A    C
ATOM   1569  O   GLU A 107      37.339 -30.898  31.451  1.00  0.00      A    O
ATOM   1570  N   ASP A 108      39.049 -31.139  32.907  1.00  0.00      A    N
ATOM   1571  HN  ASP A 108      39.500 -31.778  33.525  1.00  0.00      A    H
ATOM   1572  CA  ASP A 108      39.092 -29.705  33.310  1.00  0.00      A    C
ATOM   1573  HA  ASP A 108      38.254 -29.315  32.751  1.00  0.00      A    H
ATOM   1574  CB  ASP A 108      38.842 -29.547  34.795  1.00  0.00      A    C
ATOM   1575  HB1 ASP A 108      38.956 -28.488  35.111  1.00  0.00      A    H
ATOM   1576  HB2 ASP A 108      37.807 -29.852  35.060  1.00  0.00      A    H
ATOM   1577  CG  ASP A 108      39.761 -30.448  35.588  1.00  0.00      A    C
ATOM   1578  OD1 ASP A 108      39.422 -31.578  35.998  1.00  0.00      A    O
ATOM   1579  OD2 ASP A 108      40.871 -30.010  35.967  1.00  0.00      A    O
ATOM   1580  C   ASP A 108      40.371 -28.957  32.822  1.00  0.00      A    C
ATOM   1581  O   ASP A 108      41.499 -29.526  32.797  1.00  0.00      A    O
ATOM   1582  N   PRO A 109      40.378 -27.605  32.524  1.00  0.00      A    N
ATOM   1583  CD  PRO A 109      41.564 -26.993  31.930  1.00  0.00      A    C
ATOM   1584  HD1 PRO A 109      41.671 -27.491  30.942  1.00  0.00      A    H
ATOM   1585  HD2 PRO A 109      42.423 -27.297  32.565  1.00  0.00      A    H
ATOM   1586  CA  PRO A 109      39.220 -26.747  32.279  1.00  0.00      A    C
ATOM   1587  HA  PRO A 109      38.391 -26.869  32.961  1.00  0.00      A    H
ATOM   1588  CB  PRO A 109      39.877 -25.348  32.426  1.00  0.00      A    C
ATOM   1589  HB1 PRO A 109      39.236 -24.521  32.051  1.00  0.00      A    H
ATOM   1590  HB2 PRO A 109      40.118 -25.005  33.455  1.00  0.00      A    H
ATOM   1591  CG  PRO A 109      41.240 -25.504  31.799  1.00  0.00      A    C
ATOM   1592  HG1 PRO A 109      41.141 -25.221  30.729  1.00  0.00      A    H
ATOM   1593  HG2 PRO A 109      42.078 -24.869  32.159  1.00  0.00      A    H
ATOM   1594  C   PRO A 109      38.612 -26.916  30.940  1.00  0.00      A    C
ATOM   1595  O   PRO A 109      39.185 -27.549  30.049  1.00  0.00      A    O
ATOM   1596  N   VAL A 110      37.410 -26.267  30.767  1.00  0.00      A    N
ATOM   1597  HN  VAL A 110      36.910 -25.849  31.521  1.00  0.00      A    H
ATOM   1598  CA  VAL A 110      36.796 -26.164  29.365  1.00  0.00      A    C
ATOM   1599  HA  VAL A 110      36.989 -27.075  28.819  1.00  0.00      A    H
ATOM   1600  CB  VAL A 110      35.367 -25.990  29.175  1.00  0.00      A    C
ATOM   1601  HB  VAL A 110      35.060 -26.066  28.110  1.00  0.00      A    H
ATOM   1602  CG1 VAL A 110      34.688 -27.189  29.873  1.00  0.00      A    C
ATOM   1603 HG11 VAL A 110      34.931 -28.208  29.501  1.00  0.00      A    H
ATOM   1604 HG12 VAL A 110      34.925 -27.288  30.954  1.00  0.00      A    H
ATOM   1605 HG13 VAL A 110      33.589 -27.033  29.834  1.00  0.00      A    H
ATOM   1606  CG2 VAL A 110      34.904 -24.622  29.734  1.00  0.00      A    C
ATOM   1607 HG21 VAL A 110      35.004 -24.663  30.840  1.00  0.00      A    H
ATOM   1608 HG22 VAL A 110      35.498 -23.861  29.185  1.00  0.00      A    H
ATOM   1609 HG23 VAL A 110      33.850 -24.541  29.392  1.00  0.00      A    H
ATOM   1610  C   VAL A 110      37.551 -25.194  28.504  1.00  0.00      A    C
ATOM   1611  O   VAL A 110      38.627 -24.649  28.770  1.00  0.00      A    O
ATOM   1612  N   THR A 111      37.055 -25.017  27.259  1.00  0.00      A    N
ATOM   1613  HN  THR A 111      36.240 -25.540  27.022  1.00  0.00      A    H
ATOM   1614  CA  THR A 111      37.614 -24.222  26.190  1.00  0.00      A    C
ATOM   1615  HA  THR A 111      38.153 -24.888  25.531  1.00  0.00      A    H
ATOM   1616  CB  THR A 111      36.576 -23.640  25.224  1.00  0.00      A    C
ATOM   1617  HB  THR A 111      36.988 -23.019  24.400  1.00  0.00      A    H
ATOM   1618  OG1 THR A 111      35.645 -22.837  25.994  1.00  0.00      A    O
ATOM   1619  HG1 THR A 111      36.216 -22.117  26.270  1.00  0.00      A    H
ATOM   1620  CG2 THR A 111      35.716 -24.788  24.631  1.00  0.00      A    C
ATOM   1621 HG21 THR A 111      35.016 -25.094  25.438  1.00  0.00      A    H
ATOM   1622 HG22 THR A 111      35.097 -24.486  23.759  1.00  0.00      A    H
ATOM   1623 HG23 THR A 111      36.398 -25.570  24.232  1.00  0.00      A    H
ATOM   1624  C   THR A 111      38.612 -23.077  26.497  1.00  0.00      A    C
ATOM   1625  O   THR A 111      38.282 -22.320  27.385  1.00  0.00      A    O
ATOM   1626  N   ILE A 112      39.750 -22.927  25.803  1.00  0.00      A    N
ATOM   1627  HN  ILE A 112      39.972 -23.643  25.146  1.00  0.00      A    H
ATOM   1628  CA  ILE A 112      40.773 -21.878  25.990  1.00  0.00      A    C
ATOM   1629  HA  ILE A 112      40.916 -21.715  27.048  1.00  0.00      A    H
ATOM   1630  CB  ILE A 112      42.048 -22.139  25.163  1.00  0.00      A    C
ATOM   1631  HB  ILE A 112      41.752 -22.119  24.093  1.00  0.00      A    H
ATOM   1632  CG2 ILE A 112      43.094 -21.035  25.401  1.00  0.00      A    C
ATOM   1633 HG21 ILE A 112      44.108 -21.417  25.154  1.00  0.00      A    H
ATOM   1634 HG22 ILE A 112      42.876 -20.036  24.966  1.00  0.00      A    H
ATOM   1635 HG23 ILE A 112      43.245 -21.021  26.502  1.00  0.00      A    H
ATOM   1636  CG1 ILE A 112      42.589 -23.513  25.433  1.00  0.00      A    C
ATOM   1637 HG11 ILE A 112      41.802 -24.286  25.303  1.00  0.00      A    H
ATOM   1638 HG12 ILE A 112      43.410 -23.764  24.727  1.00  0.00      A    H
ATOM   1639  CD  ILE A 112      43.287 -23.685  26.809  1.00  0.00      A    C
ATOM   1640  HD1 ILE A 112      42.552 -23.286  27.540  1.00  0.00      A    H
ATOM   1641  HD2 ILE A 112      43.537 -24.729  27.095  1.00  0.00      A    H
ATOM   1642  HD3 ILE A 112      44.218 -23.079  26.840  1.00  0.00      A    H
ATOM   1643  C   ILE A 112      40.193 -20.556  25.484  1.00  0.00      A    C
ATOM   1644  O   ILE A 112      40.221 -20.318  24.302  1.00  0.00      A    O
ATOM   1645  N   VAL A 113      39.827 -19.584  26.355  1.00  0.00      A    N
ATOM   1646  HN  VAL A 113      39.888 -19.650  27.348  1.00  0.00      A    H
ATOM   1647  CA  VAL A 113      39.264 -18.328  25.927  1.00  0.00      A    C
ATOM   1648  HA  VAL A 113      39.135 -18.289  24.855  1.00  0.00      A    H
ATOM   1649  CB  VAL A 113      37.944 -18.119  26.678  1.00  0.00      A    C
ATOM   1650  HB  VAL A 113      38.301 -18.059  27.728  1.00  0.00      A    H
ATOM   1651  CG1 VAL A 113      37.310 -16.841  26.219  1.00  0.00      A    C
ATOM   1652 HG11 VAL A 113      36.290 -16.702  26.636  1.00  0.00      A    H
ATOM   1653 HG12 VAL A 113      37.913 -15.995  26.613  1.00  0.00      A    H
ATOM   1654 HG13 VAL A 113      37.288 -16.703  25.116  1.00  0.00      A    H
ATOM   1655  CG2 VAL A 113      36.884 -19.223  26.419  1.00  0.00      A    C
ATOM   1656 HG21 VAL A 113      37.256 -20.220  26.739  1.00  0.00      A    H
ATOM   1657 HG22 VAL A 113      35.879 -19.047  26.859  1.00  0.00      A    H
ATOM   1658 HG23 VAL A 113      36.703 -19.370  25.333  1.00  0.00      A    H
ATOM   1659  C   VAL A 113      40.177 -17.184  26.396  1.00  0.00      A    C
ATOM   1660  O   VAL A 113      40.858 -17.337  27.417  1.00  0.00      A    O
ATOM   1661  N   ASP A 114      40.347 -16.061  25.626  1.00  0.00      A    N
ATOM   1662  HN  ASP A 114      39.866 -15.964  24.757  1.00  0.00      A    H
ATOM   1663  CA  ASP A 114      41.342 -15.062  25.993  1.00  0.00      A    C
ATOM   1664  HA  ASP A 114      42.160 -15.538  26.514  1.00  0.00      A    H
ATOM   1665  CB  ASP A 114      41.900 -14.599  24.585  1.00  0.00      A    C
ATOM   1666  HB1 ASP A 114      42.216 -15.521  24.052  1.00  0.00      A    H
ATOM   1667  HB2 ASP A 114      41.010 -14.063  24.192  1.00  0.00      A    H
ATOM   1668  CG  ASP A 114      43.081 -13.741  24.768  1.00  0.00      A    C
ATOM   1669  OD1 ASP A 114      42.997 -12.587  25.309  1.00  0.00      A    O
ATOM   1670  OD2 ASP A 114      44.255 -14.190  24.469  1.00  0.00      A    O
ATOM   1671  C   ASP A 114      40.924 -13.893  26.894  1.00  0.00      A    C
ATOM   1672  O   ASP A 114      41.476 -13.699  27.978  1.00  0.00      A    O
ATOM   1673  N   GLY A 115      39.789 -13.314  26.510  1.00  0.00      A    N
ATOM   1674  HN  GLY A 115      39.141 -13.636  25.824  1.00  0.00      A    H
ATOM   1675  CA  GLY A 115      39.196 -12.306  27.337  1.00  0.00      A    C
ATOM   1676  HA1 GLY A 115      38.845 -12.830  28.213  1.00  0.00      A    H
ATOM   1677  HA2 GLY A 115      39.845 -11.470  27.551  1.00  0.00      A    H
ATOM   1678  C   GLY A 115      38.042 -11.786  26.582  1.00  0.00      A    C
ATOM   1679  O   GLY A 115      37.243 -12.593  26.084  1.00  0.00      A    O
ATOM   1680  N   TYR A 116      37.981 -10.485  26.356  1.00  0.00      A    N
ATOM   1681  HN  TYR A 116      38.664  -9.896  26.781  1.00  0.00      A    H
ATOM   1682  CA  TYR A 116      36.898  -9.729  25.805  1.00  0.00      A    C
ATOM   1683  HA  TYR A 116      36.539 -10.346  24.995  1.00  0.00      A    H
ATOM   1684  CB  TYR A 116      35.724  -9.450  26.843  1.00  0.00      A    C
ATOM   1685  HB1 TYR A 116      35.008  -8.803  26.293  1.00  0.00      A    H
ATOM   1686  HB2 TYR A 116      35.216 -10.406  27.094  1.00  0.00      A    H
ATOM   1687  CG  TYR A 116      36.150  -8.776  28.144  1.00  0.00      A    C
ATOM   1688  CD1 TYR A 116      35.905  -7.401  28.342  1.00  0.00      A    C
ATOM   1689  HD1 TYR A 116      35.334  -6.897  27.576  1.00  0.00      A    H
ATOM   1690  CE1 TYR A 116      35.982  -6.768  29.629  1.00  0.00      A    C
ATOM   1691  HE1 TYR A 116      35.858  -5.700  29.732  1.00  0.00      A    H
ATOM   1692  CZ  TYR A 116      36.693  -7.454  30.648  1.00  0.00      A    C
ATOM   1693  OH  TYR A 116      36.826  -6.796  31.856  1.00  0.00      A    O
ATOM   1694  HH  TYR A 116      36.230  -6.049  31.945  1.00  0.00      A    H
ATOM   1695  CD2 TYR A 116      36.875  -9.442  29.177  1.00  0.00      A    C
ATOM   1696  HD2 TYR A 116      37.183 -10.469  29.047  1.00  0.00      A    H
ATOM   1697  CE2 TYR A 116      37.104  -8.784  30.418  1.00  0.00      A    C
ATOM   1698  HE2 TYR A 116      37.728  -9.330  31.109  1.00  0.00      A    H
ATOM   1699  C   TYR A 116      37.516  -8.429  25.208  1.00  0.00      A    C
ATOM   1700  O   TYR A 116      38.681  -8.134  25.574  1.00  0.00      A    O
ATOM   1701  N   GLU A 117      36.841  -7.750  24.233  1.00  0.00      A    N
ATOM   1702  HN  GLU A 117      35.942  -8.099  23.978  1.00  0.00      A    H
ATOM   1703  CA  GLU A 117      37.278  -6.525  23.520  1.00  0.00      A    C
ATOM   1704  HA  GLU A 117      38.033  -6.027  24.110  1.00  0.00      A    H
ATOM   1705  CB  GLU A 117      37.869  -6.915  22.073  1.00  0.00      A    C
ATOM   1706  HB1 GLU A 117      37.218  -7.585  21.471  1.00  0.00      A    H
ATOM   1707  HB2 GLU A 117      38.071  -6.000  21.476  1.00  0.00      A    H
ATOM   1708  CG  GLU A 117      39.301  -7.585  22.205  1.00  0.00      A    C
ATOM   1709  HG1 GLU A 117      39.910  -6.849  22.773  1.00  0.00      A    H
ATOM   1710  HG2 GLU A 117      39.275  -8.503  22.831  1.00  0.00      A    H
ATOM   1711  CD  GLU A 117      39.887  -7.752  20.824  1.00  0.00      A    C
ATOM   1712  OE1 GLU A 117      40.929  -7.137  20.574  1.00  0.00      A    O
ATOM   1713  OE2 GLU A 117      39.255  -8.421  19.966  1.00  0.00      A    O
ATOM   1714  C   GLU A 117      36.078  -5.692  23.346  1.00  0.00      A    C
ATOM   1715  O   GLU A 117      34.957  -6.164  23.547  1.00  0.00      A    O
ATOM   1716  N   PHE A 118      36.285  -4.353  23.051  1.00  0.00      A    N
ATOM   1717  HN  PHE A 118      37.198  -3.956  23.000  1.00  0.00      A    H
ATOM   1718  CA  PHE A 118      35.188  -3.414  23.170  1.00  0.00      A    C
ATOM   1719  HA  PHE A 118      34.419  -3.892  23.760  1.00  0.00      A    H
ATOM   1720  CB  PHE A 118      35.670  -2.094  23.852  1.00  0.00      A    C
ATOM   1721  HB1 PHE A 118      36.581  -1.964  23.230  1.00  0.00      A    H
ATOM   1722  HB2 PHE A 118      34.990  -1.223  23.736  1.00  0.00      A    H
ATOM   1723  CG  PHE A 118      36.041  -2.268  25.335  1.00  0.00      A    C
ATOM   1724  CD1 PHE A 118      35.278  -2.961  26.253  1.00  0.00      A    C
ATOM   1725  HD1 PHE A 118      34.286  -3.269  25.957  1.00  0.00      A    H
ATOM   1726  CE1 PHE A 118      35.673  -3.094  27.590  1.00  0.00      A    C
ATOM   1727  HE1 PHE A 118      35.003  -3.478  28.345  1.00  0.00      A    H
ATOM   1728  CZ  PHE A 118      36.968  -2.561  27.931  1.00  0.00      A    C
ATOM   1729  HZ  PHE A 118      37.241  -2.601  28.975  1.00  0.00      A    H
ATOM   1730  CD2 PHE A 118      37.283  -1.685  25.754  1.00  0.00      A    C
ATOM   1731  HD2 PHE A 118      37.849  -1.111  25.035  1.00  0.00      A    H
ATOM   1732  CE2 PHE A 118      37.742  -1.803  27.066  1.00  0.00      A    C
ATOM   1733  HE2 PHE A 118      38.646  -1.296  27.369  1.00  0.00      A    H
ATOM   1734  C   PHE A 118      34.445  -3.176  21.903  1.00  0.00      A    C
ATOM   1735  O   PHE A 118      34.995  -2.709  20.915  1.00  0.00      A    O
ATOM   1736  N   VAL A 119      33.125  -3.489  21.807  1.00  0.00      A    N
ATOM   1737  HN  VAL A 119      32.583  -3.956  22.502  1.00  0.00      A    H
ATOM   1738  CA  VAL A 119      32.311  -2.888  20.793  1.00  0.00      A    C
ATOM   1739  HA  VAL A 119      32.785  -2.852  19.824  1.00  0.00      A    H
ATOM   1740  CB  VAL A 119      31.098  -3.804  20.591  1.00  0.00      A    C
ATOM   1741  HB  VAL A 119      30.663  -4.018  21.591  1.00  0.00      A    H
ATOM   1742  CG1 VAL A 119      30.091  -3.314  19.485  1.00  0.00      A    C
ATOM   1743 HG11 VAL A 119      29.291  -4.060  19.294  1.00  0.00      A    H
ATOM   1744 HG12 VAL A 119      29.594  -2.321  19.531  1.00  0.00      A    H
ATOM   1745 HG13 VAL A 119      30.576  -3.167  18.496  1.00  0.00      A    H
ATOM   1746  CG2 VAL A 119      31.674  -5.200  20.172  1.00  0.00      A    C
ATOM   1747 HG21 VAL A 119      30.807  -5.785  19.799  1.00  0.00      A    H
ATOM   1748 HG22 VAL A 119      32.400  -4.987  19.358  1.00  0.00      A    H
ATOM   1749 HG23 VAL A 119      32.142  -5.770  21.003  1.00  0.00      A    H
ATOM   1750  C   VAL A 119      31.845  -1.489  21.210  1.00  0.00      A    C
ATOM   1751  O   VAL A 119      31.721  -1.281  22.423  1.00  0.00      A    O
ATOM   1752  N   PRO A 120      31.791  -0.455  20.354  1.00  0.00      A    N
ATOM   1753  CD  PRO A 120      32.361  -0.474  19.008  1.00  0.00      A    C
ATOM   1754  HD1 PRO A 120      31.716  -1.022  18.289  1.00  0.00      A    H
ATOM   1755  HD2 PRO A 120      33.364  -0.952  18.976  1.00  0.00      A    H
ATOM   1756  CA  PRO A 120      31.314   0.870  20.770  1.00  0.00      A    C
ATOM   1757  HA  PRO A 120      31.910   1.320  21.551  1.00  0.00      A    H
ATOM   1758  CB  PRO A 120      31.461   1.671  19.450  1.00  0.00      A    C
ATOM   1759  HB1 PRO A 120      30.545   1.481  18.849  1.00  0.00      A    H
ATOM   1760  HB2 PRO A 120      31.624   2.769  19.495  1.00  0.00      A    H
ATOM   1761  CG  PRO A 120      32.632   0.981  18.691  1.00  0.00      A    C
ATOM   1762  HG1 PRO A 120      32.665   1.147  17.593  1.00  0.00      A    H
ATOM   1763  HG2 PRO A 120      33.621   1.213  19.142  1.00  0.00      A    H
ATOM   1764  C   PRO A 120      29.861   0.835  21.285  1.00  0.00      A    C
ATOM   1765  O   PRO A 120      29.012  -0.019  20.969  1.00  0.00      A    O
ATOM   1766  N   SER A 121      29.510   1.832  22.200  1.00  0.00      A    N
ATOM   1767  HN  SER A 121      30.179   2.522  22.467  1.00  0.00      A    H
ATOM   1768  CA  SER A 121      28.281   1.946  22.864  1.00  0.00      A    C
ATOM   1769  HA  SER A 121      27.884   0.952  23.003  1.00  0.00      A    H
ATOM   1770  CB  SER A 121      28.371   2.757  24.236  1.00  0.00      A    C
ATOM   1771  HB1 SER A 121      29.365   2.618  24.714  1.00  0.00      A    H
ATOM   1772  HB2 SER A 121      28.272   3.826  23.949  1.00  0.00      A    H
ATOM   1773  OG  SER A 121      27.260   2.351  25.085  1.00  0.00      A    O
ATOM   1774  HG1 SER A 121      27.389   2.886  25.871  1.00  0.00      A    H
ATOM   1775  C   SER A 121      27.349   2.778  22.026  1.00  0.00      A    C
ATOM   1776  O   SER A 121      27.797   3.773  21.473  1.00  0.00      A    O
ATOM   1777  N   ASN A 122      26.070   2.495  21.838  1.00  0.00      A    N
ATOM   1778  HN  ASN A 122      25.711   1.819  22.477  1.00  0.00      A    H
ATOM   1779  CA  ASN A 122      25.103   3.235  21.036  1.00  0.00      A    C
ATOM   1780  HA  ASN A 122      24.286   2.531  21.096  1.00  0.00      A    H
ATOM   1781  CB  ASN A 122      24.610   4.551  21.712  1.00  0.00      A    C
ATOM   1782  HB1 ASN A 122      25.443   5.251  21.938  1.00  0.00      A    H
ATOM   1783  HB2 ASN A 122      23.835   5.089  21.126  1.00  0.00      A    H
ATOM   1784  CG  ASN A 122      23.903   4.169  23.011  1.00  0.00      A    C
ATOM   1785  OD1 ASN A 122      22.747   3.743  23.043  1.00  0.00      A    O
ATOM   1786  ND2 ASN A 122      24.623   4.356  24.094  1.00  0.00      A    N
ATOM   1787 HD21 ASN A 122      24.176   3.990  24.910  1.00  0.00      A    H
ATOM   1788 HD22 ASN A 122      25.438   4.932  24.032  1.00  0.00      A    H
ATOM   1789  C   ASN A 122      25.543   3.511  19.597  1.00  0.00      A    C
ATOM   1790  O   ASN A 122      25.667   4.638  19.254  1.00  0.00      A    O
ATOM   1791  N   SER A 123      25.622   2.459  18.877  1.00  0.00      A    N
ATOM   1792  HN  SER A 123      25.391   1.544  19.197  1.00  0.00      A    H
ATOM   1793  CA  SER A 123      26.014   2.555  17.486  1.00  0.00      A    C
ATOM   1794  HA  SER A 123      25.515   3.365  16.974  1.00  0.00      A    H
ATOM   1795  CB  SER A 123      27.542   2.655  17.220  1.00  0.00      A    C
ATOM   1796  HB1 SER A 123      27.930   3.562  17.732  1.00  0.00      A    H
ATOM   1797  HB2 SER A 123      28.144   1.816  17.629  1.00  0.00      A    H
ATOM   1798  OG  SER A 123      27.801   3.069  15.828  1.00  0.00      A    O
ATOM   1799  HG1 SER A 123      28.739   3.131  15.636  1.00  0.00      A    H
ATOM   1800  C   SER A 123      25.555   1.330  16.695  1.00  0.00      A    C
ATOM   1801  O   SER A 123      26.134   0.250  16.813  1.00  0.00      A    O
ATOM   1802  N   GLU A 124      24.571   1.499  15.834  1.00  0.00      A    N
ATOM   1803  HN  GLU A 124      24.219   2.422  15.702  1.00  0.00      A    H
ATOM   1804  CA  GLU A 124      23.855   0.489  15.057  1.00  0.00      A    C
ATOM   1805  HA  GLU A 124      23.766  -0.441  15.599  1.00  0.00      A    H
ATOM   1806  CB  GLU A 124      22.379   0.932  14.681  1.00  0.00      A    C
ATOM   1807  HB1 GLU A 124      21.983   1.306  15.650  1.00  0.00      A    H
ATOM   1808  HB2 GLU A 124      22.373   1.790  13.975  1.00  0.00      A    H
ATOM   1809  CG  GLU A 124      21.585  -0.426  14.303  1.00  0.00      A    C
ATOM   1810  HG1 GLU A 124      22.053  -0.986  13.465  1.00  0.00      A    H
ATOM   1811  HG2 GLU A 124      21.611  -1.136  15.157  1.00  0.00      A    H
ATOM   1812  CD  GLU A 124      20.279  -0.118  13.636  1.00  0.00      A    C
ATOM   1813  OE1 GLU A 124      19.344  -0.968  13.674  1.00  0.00      A    O
ATOM   1814  OE2 GLU A 124      20.156   0.909  12.932  1.00  0.00      A    O
ATOM   1815  C   GLU A 124      24.676   0.223  13.742  1.00  0.00      A    C
ATOM   1816  O   GLU A 124      24.793  -0.911  13.263  1.00  0.00      A    O
ATOM   1817  N   ILE A 125      25.407   1.224  13.190  1.00  0.00      A    N
ATOM   1818  HN  ILE A 125      25.228   2.174  13.437  1.00  0.00      A    H
ATOM   1819  CA  ILE A 125      26.448   1.113  12.225  1.00  0.00      A    C
ATOM   1820  HA  ILE A 125      25.970   0.620  11.391  1.00  0.00      A    H
ATOM   1821  CB  ILE A 125      26.856   2.524  11.730  1.00  0.00      A    C
ATOM   1822  HB  ILE A 125      27.195   3.173  12.566  1.00  0.00      A    H
ATOM   1823  CG2 ILE A 125      28.259   2.373  10.959  1.00  0.00      A    C
ATOM   1824 HG21 ILE A 125      28.394   3.321  10.396  1.00  0.00      A    H
ATOM   1825 HG22 ILE A 125      29.117   2.264  11.657  1.00  0.00      A    H
ATOM   1826 HG23 ILE A 125      28.228   1.433  10.367  1.00  0.00      A    H
ATOM   1827  CG1 ILE A 125      25.700   3.284  11.063  1.00  0.00      A    C
ATOM   1828 HG11 ILE A 125      25.405   2.791  10.113  1.00  0.00      A    H
ATOM   1829 HG12 ILE A 125      24.775   3.247  11.677  1.00  0.00      A    H
ATOM   1830  CD  ILE A 125      26.112   4.773  10.727  1.00  0.00      A    C
ATOM   1831  HD1 ILE A 125      25.290   5.363  10.268  1.00  0.00      A    H
ATOM   1832  HD2 ILE A 125      26.478   5.266  11.652  1.00  0.00      A    H
ATOM   1833  HD3 ILE A 125      26.919   4.825   9.965  1.00  0.00      A    H
ATOM   1834  C   ILE A 125      27.644   0.263  12.666  1.00  0.00      A    C
ATOM   1835  O   ILE A 125      27.971  -0.753  12.120  1.00  0.00      A    O
ATOM   1836  N   ASP A 126      28.343   0.609  13.755  1.00  0.00      A    N
ATOM   1837  HN  ASP A 126      28.216   1.551  14.055  1.00  0.00      A    H
ATOM   1838  CA  ASP A 126      29.367  -0.170  14.488  1.00  0.00      A    C
ATOM   1839  HA  ASP A 126      30.112  -0.413  13.745  1.00  0.00      A    H
ATOM   1840  CB  ASP A 126      29.952   0.618  15.710  1.00  0.00      A    C
ATOM   1841  HB1 ASP A 126      29.027   0.836  16.285  1.00  0.00      A    H
ATOM   1842  HB2 ASP A 126      30.654  -0.007  16.301  1.00  0.00      A    H
ATOM   1843  CG  ASP A 126      30.770   1.788  15.175  1.00  0.00      A    C
ATOM   1844  OD1 ASP A 126      31.861   1.626  14.613  1.00  0.00      A    O
ATOM   1845  OD2 ASP A 126      30.415   3.006  15.417  1.00  0.00      A    O
ATOM   1846  C   ASP A 126      28.924  -1.596  14.873  1.00  0.00      A    C
ATOM   1847  O   ASP A 126      29.726  -2.511  14.958  1.00  0.00      A    O
ATOM   1848  N   LEU A 127      27.613  -1.759  15.108  1.00  0.00      A    N
ATOM   1849  HN  LEU A 127      27.007  -1.007  15.353  1.00  0.00      A    H
ATOM   1850  CA  LEU A 127      27.022  -3.023  15.472  1.00  0.00      A    C
ATOM   1851  HA  LEU A 127      27.636  -3.413  16.271  1.00  0.00      A    H
ATOM   1852  CB  LEU A 127      25.514  -2.926  15.912  1.00  0.00      A    C
ATOM   1853  HB1 LEU A 127      25.529  -2.203  16.755  1.00  0.00      A    H
ATOM   1854  HB2 LEU A 127      24.823  -2.390  15.226  1.00  0.00      A    H
ATOM   1855  CG  LEU A 127      25.016  -4.357  16.320  1.00  0.00      A    C
ATOM   1856  HG  LEU A 127      25.019  -5.051  15.452  1.00  0.00      A    H
ATOM   1857  CD1 LEU A 127      25.801  -4.989  17.455  1.00  0.00      A    C
ATOM   1858 HD11 LEU A 127      25.156  -5.794  17.868  1.00  0.00      A    H
ATOM   1859 HD12 LEU A 127      26.638  -5.579  17.026  1.00  0.00      A    H
ATOM   1860 HD13 LEU A 127      26.143  -4.297  18.254  1.00  0.00      A    H
ATOM   1861  CD2 LEU A 127      23.561  -4.151  16.849  1.00  0.00      A    C
ATOM   1862 HD21 LEU A 127      23.532  -3.704  17.866  1.00  0.00      A    H
ATOM   1863 HD22 LEU A 127      23.081  -3.453  16.130  1.00  0.00      A    H
ATOM   1864 HD23 LEU A 127      23.044  -5.133  16.892  1.00  0.00      A    H
ATOM   1865  C   LEU A 127      27.132  -3.922  14.274  1.00  0.00      A    C
ATOM   1866  O   LEU A 127      27.519  -5.117  14.394  1.00  0.00      A    O
ATOM   1867  N   ALA A 128      26.907  -3.410  13.049  1.00  0.00      A    N
ATOM   1868  HN  ALA A 128      26.780  -2.421  13.037  1.00  0.00      A    H
ATOM   1869  CA  ALA A 128      27.114  -4.116  11.787  1.00  0.00      A    C
ATOM   1870  HA  ALA A 128      26.512  -5.012  11.798  1.00  0.00      A    H
ATOM   1871  CB  ALA A 128      26.388  -3.329  10.626  1.00  0.00      A    C
ATOM   1872  HB1 ALA A 128      26.587  -3.869   9.676  1.00  0.00      A    H
ATOM   1873  HB2 ALA A 128      25.302  -3.177  10.802  1.00  0.00      A    H
ATOM   1874  HB3 ALA A 128      26.839  -2.316  10.550  1.00  0.00      A    H
ATOM   1875  C   ALA A 128      28.485  -4.485  11.443  1.00  0.00      A    C
ATOM   1876  O   ALA A 128      28.715  -5.476  10.725  1.00  0.00      A    O
ATOM   1877  N   ARG A 129      29.536  -3.660  11.863  1.00  0.00      A    N
ATOM   1878  HN  ARG A 129      29.289  -2.760  12.214  1.00  0.00      A    H
ATOM   1879  CA  ARG A 129      30.926  -4.025  11.850  1.00  0.00      A    C
ATOM   1880  HA  ARG A 129      31.195  -4.427  10.885  1.00  0.00      A    H
ATOM   1881  CB  ARG A 129      31.828  -2.792  12.037  1.00  0.00      A    C
ATOM   1882  HB1 ARG A 129      31.624  -2.383  13.049  1.00  0.00      A    H
ATOM   1883  HB2 ARG A 129      32.900  -3.080  11.988  1.00  0.00      A    H
ATOM   1884  CG  ARG A 129      31.510  -1.653  11.110  1.00  0.00      A    C
ATOM   1885  HG1 ARG A 129      31.821  -2.039  10.116  1.00  0.00      A    H
ATOM   1886  HG2 ARG A 129      30.421  -1.432  11.119  1.00  0.00      A    H
ATOM   1887  CD  ARG A 129      32.383  -0.421  11.398  1.00  0.00      A    C
ATOM   1888  HD1 ARG A 129      32.154   0.033  12.386  1.00  0.00      A    H
ATOM   1889  HD2 ARG A 129      33.448  -0.731  11.337  1.00  0.00      A    H
ATOM   1890  NE  ARG A 129      32.045   0.670  10.337  1.00  0.00      A    N
ATOM   1891  HE  ARG A 129      32.016   0.460   9.360  1.00  0.00      A    H
ATOM   1892  CZ  ARG A 129      31.957   1.979  10.512  1.00  0.00      A    C
ATOM   1893  NH1 ARG A 129      31.874   2.425  11.748  1.00  0.00      A    N
ATOM   1894 HH11 ARG A 129      32.174   1.782  12.453  1.00  0.00      A    H
ATOM   1895 HH12 ARG A 129      31.948   3.415  11.869  1.00  0.00      A    H
ATOM   1896  NH2 ARG A 129      31.795   2.785   9.495  1.00  0.00      A    N
ATOM   1897 HH21 ARG A 129      31.685   2.426   8.569  1.00  0.00      A    H
ATOM   1898 HH22 ARG A 129      31.565   3.743   9.667  1.00  0.00      A    H
ATOM   1899  C   ARG A 129      31.190  -5.133  12.848  1.00  0.00      A    C
ATOM   1900  O   ARG A 129      31.989  -6.022  12.577  1.00  0.00      A    O
ATOM   1901  N   ALA A 130      30.702  -5.094  14.150  1.00  0.00      A    N
ATOM   1902  HN  ALA A 130      30.124  -4.300  14.322  1.00  0.00      A    H
ATOM   1903  CA  ALA A 130      30.971  -6.017  15.257  1.00  0.00      A    C
ATOM   1904  HA  ALA A 130      32.050  -6.042  15.258  1.00  0.00      A    H
ATOM   1905  CB  ALA A 130      30.379  -5.406  16.517  1.00  0.00      A    C
ATOM   1906  HB1 ALA A 130      29.312  -5.245  16.255  1.00  0.00      A    H
ATOM   1907  HB2 ALA A 130      30.416  -6.014  17.447  1.00  0.00      A    H
ATOM   1908  HB3 ALA A 130      30.799  -4.411  16.777  1.00  0.00      A    H
ATOM   1909  C   ALA A 130      30.558  -7.462  15.019  1.00  0.00      A    C
ATOM   1910  O   ALA A 130      31.329  -8.420  15.150  1.00  0.00      A    O
ATOM   1911  N   VAL A 131      29.254  -7.575  14.560  1.00  0.00      A    N
ATOM   1912  HN  VAL A 131      28.736  -6.778  14.260  1.00  0.00      A    H
ATOM   1913  CA  VAL A 131      28.726  -8.951  14.304  1.00  0.00      A    C
ATOM   1914  HA  VAL A 131      28.902  -9.485  15.227  1.00  0.00      A    H
ATOM   1915  CB  VAL A 131      27.232  -9.026  13.852  1.00  0.00      A    C
ATOM   1916  HB  VAL A 131      27.109  -8.384  12.954  1.00  0.00      A    H
ATOM   1917  CG1 VAL A 131      26.723 -10.498  13.735  1.00  0.00      A    C
ATOM   1918 HG11 VAL A 131      25.661 -10.430  13.416  1.00  0.00      A    H
ATOM   1919 HG12 VAL A 131      27.192 -11.247  13.062  1.00  0.00      A    H
ATOM   1920 HG13 VAL A 131      26.589 -10.911  14.758  1.00  0.00      A    H
ATOM   1921  CG2 VAL A 131      26.303  -8.352  14.923  1.00  0.00      A    C
ATOM   1922 HG21 VAL A 131      25.231  -8.513  14.682  1.00  0.00      A    H
ATOM   1923 HG22 VAL A 131      26.495  -8.882  15.880  1.00  0.00      A    H
ATOM   1924 HG23 VAL A 131      26.510  -7.264  15.018  1.00  0.00      A    H
ATOM   1925  C   VAL A 131      29.540  -9.564  13.215  1.00  0.00      A    C
ATOM   1926  O   VAL A 131      29.749 -10.758  13.203  1.00  0.00      A    O
ATOM   1927  N   ALA A 132      30.032  -8.827  12.161  1.00  0.00      A    N
ATOM   1928  HN  ALA A 132      30.010  -7.831  12.119  1.00  0.00      A    H
ATOM   1929  CA  ALA A 132      30.810  -9.450  11.049  1.00  0.00      A    C
ATOM   1930  HA  ALA A 132      30.270 -10.347  10.785  1.00  0.00      A    H
ATOM   1931  CB  ALA A 132      30.978  -8.502   9.844  1.00  0.00      A    C
ATOM   1932  HB1 ALA A 132      31.189  -9.160   8.974  1.00  0.00      A    H
ATOM   1933  HB2 ALA A 132      30.062  -7.937   9.569  1.00  0.00      A    H
ATOM   1934  HB3 ALA A 132      31.844  -7.831  10.027  1.00  0.00      A    H
ATOM   1935  C   ALA A 132      32.160  -9.826  11.503  1.00  0.00      A    C
ATOM   1936  O   ALA A 132      32.779 -10.715  10.872  1.00  0.00      A    O
ATOM   1937  N   ARG A 133      32.733  -9.290  12.634  1.00  0.00      A    N
ATOM   1938  HN  ARG A 133      32.232  -8.599  13.150  1.00  0.00      A    H
ATOM   1939  CA  ARG A 133      34.030  -9.800  13.142  1.00  0.00      A    C
ATOM   1940  HA  ARG A 133      34.739  -9.923  12.337  1.00  0.00      A    H
ATOM   1941  CB  ARG A 133      34.630  -8.732  14.167  1.00  0.00      A    C
ATOM   1942  HB1 ARG A 133      34.474  -7.704  13.776  1.00  0.00      A    H
ATOM   1943  HB2 ARG A 133      34.004  -8.716  15.085  1.00  0.00      A    H
ATOM   1944  CG  ARG A 133      36.082  -9.048  14.422  1.00  0.00      A    C
ATOM   1945  HG1 ARG A 133      36.129 -10.033  14.933  1.00  0.00      A    H
ATOM   1946  HG2 ARG A 133      36.535  -8.989  13.409  1.00  0.00      A    H
ATOM   1947  CD  ARG A 133      36.904  -8.037  15.191  1.00  0.00      A    C
ATOM   1948  HD1 ARG A 133      36.806  -7.077  14.640  1.00  0.00      A    H
ATOM   1949  HD2 ARG A 133      36.438  -8.108  16.197  1.00  0.00      A    H
ATOM   1950  NE  ARG A 133      38.314  -8.538  15.294  1.00  0.00      A    N
ATOM   1951  HE  ARG A 133      38.492  -9.502  15.097  1.00  0.00      A    H
ATOM   1952  CZ  ARG A 133      39.335  -7.675  15.328  1.00  0.00      A    C
ATOM   1953  NH1 ARG A 133      39.233  -6.401  15.546  1.00  0.00      A    N
ATOM   1954 HH11 ARG A 133      38.335  -6.031  15.786  1.00  0.00      A    H
ATOM   1955 HH12 ARG A 133      40.065  -5.846  15.540  1.00  0.00      A    H
ATOM   1956  NH2 ARG A 133      40.569  -8.139  15.176  1.00  0.00      A    N
ATOM   1957 HH21 ARG A 133      40.771  -9.116  15.100  1.00  0.00      A    H
ATOM   1958 HH22 ARG A 133      41.202  -7.378  15.034  1.00  0.00      A    H
ATOM   1959  C   ARG A 133      33.817 -11.189  13.817  1.00  0.00      A    C
ATOM   1960  O   ARG A 133      34.472 -12.176  13.463  1.00  0.00      A    O
ATOM   1961  N   ARG A 134      32.837 -11.331  14.763  1.00  0.00      A    N
ATOM   1962  HN  ARG A 134      32.118 -10.657  14.912  1.00  0.00      A    H
ATOM   1963  CA  ARG A 134      32.403 -12.561  15.458  1.00  0.00      A    C
ATOM   1964  HA  ARG A 134      32.223 -13.342  14.734  1.00  0.00      A    H
ATOM   1965  CB  ARG A 134      33.501 -12.901  16.531  1.00  0.00      A    C
ATOM   1966  HB1 ARG A 134      33.343 -13.839  17.105  1.00  0.00      A    H
ATOM   1967  HB2 ARG A 134      34.473 -13.039  16.012  1.00  0.00      A    H
ATOM   1968  CG  ARG A 134      33.737 -11.818  17.626  1.00  0.00      A    C
ATOM   1969  HG1 ARG A 134      33.913 -10.857  17.096  1.00  0.00      A    H
ATOM   1970  HG2 ARG A 134      32.803 -11.652  18.205  1.00  0.00      A    H
ATOM   1971  CD  ARG A 134      34.943 -12.015  18.621  1.00  0.00      A    C
ATOM   1972  HD1 ARG A 134      34.691 -11.422  19.525  1.00  0.00      A    H
ATOM   1973  HD2 ARG A 134      35.016 -13.071  18.958  1.00  0.00      A    H
ATOM   1974  NE  ARG A 134      36.228 -11.579  18.119  1.00  0.00      A    N
ATOM   1975  HE  ARG A 134      36.492 -11.959  17.232  1.00  0.00      A    H
ATOM   1976  CZ  ARG A 134      37.145 -10.812  18.743  1.00  0.00      A    C
ATOM   1977  NH1 ARG A 134      36.954 -10.326  19.969  1.00  0.00      A    N
ATOM   1978 HH11 ARG A 134      36.195 -10.674  20.519  1.00  0.00      A    H
ATOM   1979 HH12 ARG A 134      37.669  -9.748  20.364  1.00  0.00      A    H
ATOM   1980  NH2 ARG A 134      38.140 -10.391  17.979  1.00  0.00      A    N
ATOM   1981 HH21 ARG A 134      37.977 -10.552  17.005  1.00  0.00      A    H
ATOM   1982 HH22 ARG A 134      38.630  -9.596  18.338  1.00  0.00      A    H
ATOM   1983  C   ARG A 134      31.076 -12.342  16.119  1.00  0.00      A    C
ATOM   1984  O   ARG A 134      30.540 -11.234  16.060  1.00  0.00      A    O
ATOM   1985  N   PRO A 135      30.489 -13.312  16.853  1.00  0.00      A    N
ATOM   1986  CD  PRO A 135      30.741 -14.694  16.545  1.00  0.00      A    C
ATOM   1987  HD1 PRO A 135      31.539 -15.043  17.234  1.00  0.00      A    H
ATOM   1988  HD2 PRO A 135      31.006 -14.795  15.471  1.00  0.00      A    H
ATOM   1989  CA  PRO A 135      29.172 -13.124  17.438  1.00  0.00      A    C
ATOM   1990  HA  PRO A 135      28.499 -12.741  16.686  1.00  0.00      A    H
ATOM   1991  CB  PRO A 135      28.845 -14.501  17.973  1.00  0.00      A    C
ATOM   1992  HB1 PRO A 135      29.341 -14.644  18.957  1.00  0.00      A    H
ATOM   1993  HB2 PRO A 135      27.746 -14.655  18.018  1.00  0.00      A    H
ATOM   1994  CG  PRO A 135      29.461 -15.392  16.882  1.00  0.00      A    C
ATOM   1995  HG1 PRO A 135      29.736 -16.416  17.215  1.00  0.00      A    H
ATOM   1996  HG2 PRO A 135      28.843 -15.502  15.965  1.00  0.00      A    H
ATOM   1997  C   PRO A 135      29.309 -12.135  18.609  1.00  0.00      A    C
ATOM   1998  O   PRO A 135      30.361 -12.041  19.259  1.00  0.00      A    O
ATOM   1999  N   VAL A 136      28.193 -11.458  18.904  1.00  0.00      A    N
ATOM   2000  HN  VAL A 136      27.456 -11.429  18.233  1.00  0.00      A    H
ATOM   2001  CA  VAL A 136      28.164 -10.398  19.882  1.00  0.00      A    C
ATOM   2002  HA  VAL A 136      29.041 -10.357  20.511  1.00  0.00      A    H
ATOM   2003  CB  VAL A 136      27.932  -9.072  19.091  1.00  0.00      A    C
ATOM   2004  HB  VAL A 136      27.040  -9.199  18.441  1.00  0.00      A    H
ATOM   2005  CG1 VAL A 136      27.475  -7.876  20.027  1.00  0.00      A    C
ATOM   2006 HG11 VAL A 136      27.179  -7.099  19.290  1.00  0.00      A    H
ATOM   2007 HG12 VAL A 136      26.598  -8.121  20.663  1.00  0.00      A    H
ATOM   2008 HG13 VAL A 136      28.235  -7.481  20.734  1.00  0.00      A    H
ATOM   2009  CG2 VAL A 136      29.165  -8.599  18.349  1.00  0.00      A    C
ATOM   2010 HG21 VAL A 136      29.606  -9.377  17.690  1.00  0.00      A    H
ATOM   2011 HG22 VAL A 136      28.841  -7.676  17.821  1.00  0.00      A    H
ATOM   2012 HG23 VAL A 136      29.794  -8.231  19.188  1.00  0.00      A    H
ATOM   2013  C   VAL A 136      27.020 -10.590  20.892  1.00  0.00      A    C
ATOM   2014  O   VAL A 136      25.901 -10.856  20.529  1.00  0.00      A    O
ATOM   2015  N   SER A 137      27.252 -10.410  22.210  1.00  0.00      A    N
ATOM   2016  HN  SER A 137      28.141 -10.085  22.524  1.00  0.00      A    H
ATOM   2017  CA  SER A 137      26.266 -10.502  23.192  1.00  0.00      A    C
ATOM   2018  HA  SER A 137      25.496 -11.113  22.745  1.00  0.00      A    H
ATOM   2019  CB  SER A 137      26.660 -11.176  24.549  1.00  0.00      A    C
ATOM   2020  HB1 SER A 137      27.092 -12.184  24.370  1.00  0.00      A    H
ATOM   2021  HB2 SER A 137      27.502 -10.622  25.015  1.00  0.00      A    H
ATOM   2022  OG  SER A 137      25.547 -11.301  25.462  1.00  0.00      A    O
ATOM   2023  HG1 SER A 137      24.880 -11.849  25.044  1.00  0.00      A    H
ATOM   2024  C   SER A 137      25.693  -9.179  23.481  1.00  0.00      A    C
ATOM   2025  O   SER A 137      26.398  -8.175  23.562  1.00  0.00      A    O
ATOM   2026  N   VAL A 138      24.331  -9.171  23.593  1.00  0.00      A    N
ATOM   2027  HN  VAL A 138      23.874 -10.044  23.748  1.00  0.00      A    H
ATOM   2028  CA  VAL A 138      23.540  -7.914  23.605  1.00  0.00      A    C
ATOM   2029  HA  VAL A 138      24.149  -7.034  23.746  1.00  0.00      A    H
ATOM   2030  CB  VAL A 138      22.798  -7.711  22.306  1.00  0.00      A    C
ATOM   2031  HB  VAL A 138      22.068  -6.873  22.339  1.00  0.00      A    H
ATOM   2032  CG1 VAL A 138      23.863  -7.209  21.258  1.00  0.00      A    C
ATOM   2033 HG11 VAL A 138      24.578  -8.019  21.001  1.00  0.00      A    H
ATOM   2034 HG12 VAL A 138      23.372  -6.852  20.327  1.00  0.00      A    H
ATOM   2035 HG13 VAL A 138      24.419  -6.313  21.606  1.00  0.00      A    H
ATOM   2036  CG2 VAL A 138      22.025  -8.970  21.866  1.00  0.00      A    C
ATOM   2037 HG21 VAL A 138      21.533  -8.715  20.903  1.00  0.00      A    H
ATOM   2038 HG22 VAL A 138      22.783  -9.741  21.610  1.00  0.00      A    H
ATOM   2039 HG23 VAL A 138      21.255  -9.171  22.640  1.00  0.00      A    H
ATOM   2040  C   VAL A 138      22.594  -7.934  24.694  1.00  0.00      A    C
ATOM   2041  O   VAL A 138      22.161  -8.985  25.144  1.00  0.00      A    O
ATOM   2042  N   ARG A 139      22.246  -6.712  25.168  1.00  0.00      A    N
ATOM   2043  HN  ARG A 139      22.745  -5.883  24.927  1.00  0.00      A    H
ATOM   2044  CA  ARG A 139      21.262  -6.609  26.213  1.00  0.00      A    C
ATOM   2045  HA  ARG A 139      20.755  -7.549  26.368  1.00  0.00      A    H
ATOM   2046  CB  ARG A 139      21.964  -6.243  27.559  1.00  0.00      A    C
ATOM   2047  HB1 ARG A 139      22.609  -7.118  27.788  1.00  0.00      A    H
ATOM   2048  HB2 ARG A 139      22.603  -5.338  27.481  1.00  0.00      A    H
ATOM   2049  CG  ARG A 139      21.068  -6.144  28.814  1.00  0.00      A    C
ATOM   2050  HG1 ARG A 139      20.408  -5.260  28.685  1.00  0.00      A    H
ATOM   2051  HG2 ARG A 139      20.384  -7.015  28.907  1.00  0.00      A    H
ATOM   2052  CD  ARG A 139      21.948  -6.190  30.078  1.00  0.00      A    C
ATOM   2053  HD1 ARG A 139      22.397  -7.185  30.284  1.00  0.00      A    H
ATOM   2054  HD2 ARG A 139      22.838  -5.577  29.821  1.00  0.00      A    H
ATOM   2055  NE  ARG A 139      21.058  -5.678  31.225  1.00  0.00      A    N
ATOM   2056  HE  ARG A 139      20.290  -6.256  31.502  1.00  0.00      A    H
ATOM   2057  CZ  ARG A 139      20.994  -4.359  31.555  1.00  0.00      A    C
ATOM   2058  NH1 ARG A 139      21.822  -3.384  31.129  1.00  0.00      A    N
ATOM   2059 HH11 ARG A 139      22.403  -3.524  30.327  1.00  0.00      A    H
ATOM   2060 HH12 ARG A 139      21.783  -2.556  31.688  1.00  0.00      A    H
ATOM   2061  NH2 ARG A 139      20.090  -4.038  32.506  1.00  0.00      A    N
ATOM   2062 HH21 ARG A 139      19.882  -4.798  33.121  1.00  0.00      A    H
ATOM   2063 HH22 ARG A 139      20.246  -3.175  32.987  1.00  0.00      A    H
ATOM   2064  C   ARG A 139      20.174  -5.638  25.745  1.00  0.00      A    C
ATOM   2065  O   ARG A 139      20.420  -4.503  25.363  1.00  0.00      A    O
ATOM   2066  N   VAL A 140      18.899  -6.069  25.784  1.00  0.00      A    N
ATOM   2067  HN  VAL A 140      18.729  -6.936  26.246  1.00  0.00      A    H
ATOM   2068  CA  VAL A 140      17.725  -5.448  25.319  1.00  0.00      A    C
ATOM   2069  HA  VAL A 140      17.937  -4.464  24.929  1.00  0.00      A    H
ATOM   2070  CB  VAL A 140      17.128  -6.110  24.008  1.00  0.00      A    C
ATOM   2071  HB  VAL A 140      16.260  -5.527  23.632  1.00  0.00      A    H
ATOM   2072  CG1 VAL A 140      18.093  -6.103  22.870  1.00  0.00      A    C
ATOM   2073 HG11 VAL A 140      17.701  -6.680  22.005  1.00  0.00      A    H
ATOM   2074 HG12 VAL A 140      18.220  -5.045  22.557  1.00  0.00      A    H
ATOM   2075 HG13 VAL A 140      19.042  -6.563  23.219  1.00  0.00      A    H
ATOM   2076  CG2 VAL A 140      16.721  -7.547  24.409  1.00  0.00      A    C
ATOM   2077 HG21 VAL A 140      17.644  -8.165  24.364  1.00  0.00      A    H
ATOM   2078 HG22 VAL A 140      16.209  -7.636  25.391  1.00  0.00      A    H
ATOM   2079 HG23 VAL A 140      16.071  -7.931  23.595  1.00  0.00      A    H
ATOM   2080  C   VAL A 140      16.654  -5.210  26.287  1.00  0.00      A    C
ATOM   2081  O   VAL A 140      16.746  -5.770  27.384  1.00  0.00      A    O
ATOM   2082  N   GLN A 141      15.629  -4.416  26.002  1.00  0.00      A    N
ATOM   2083  HN  GLN A 141      15.564  -3.840  25.191  1.00  0.00      A    H
ATOM   2084  CA  GLN A 141      14.412  -4.444  26.762  1.00  0.00      A    C
ATOM   2085  HA  GLN A 141      14.587  -4.674  27.802  1.00  0.00      A    H
ATOM   2086  CB  GLN A 141      13.604  -3.170  26.552  1.00  0.00      A    C
ATOM   2087  HB1 GLN A 141      14.332  -2.344  26.702  1.00  0.00      A    H
ATOM   2088  HB2 GLN A 141      13.343  -2.948  25.495  1.00  0.00      A    H
ATOM   2089  CG  GLN A 141      12.474  -2.978  27.601  1.00  0.00      A    C
ATOM   2090  HG1 GLN A 141      12.656  -3.506  28.562  1.00  0.00      A    H
ATOM   2091  HG2 GLN A 141      12.517  -1.897  27.853  1.00  0.00      A    H
ATOM   2092  CD  GLN A 141      10.998  -3.096  27.233  1.00  0.00      A    C
ATOM   2093  OE1 GLN A 141      10.104  -2.727  27.942  1.00  0.00      A    O
ATOM   2094  NE2 GLN A 141      10.675  -3.719  26.103  1.00  0.00      A    N
ATOM   2095 HE21 GLN A 141       9.701  -3.631  25.893  1.00  0.00      A    H
ATOM   2096 HE22 GLN A 141      11.417  -4.310  25.785  1.00  0.00      A    H
ATOM   2097  C   GLN A 141      13.379  -5.564  26.345  1.00  0.00      A    C
ATOM   2098  O   GLN A 141      13.029  -5.761  25.136  1.00  0.00      A    O
ATOM   2099  N   SER A 142      12.706  -6.249  27.324  1.00  0.00      A    N
ATOM   2100  HN  SER A 142      12.955  -6.059  28.271  1.00  0.00      A    H
ATOM   2101  CA  SER A 142      11.663  -7.241  26.871  1.00  0.00      A    C
ATOM   2102  HA  SER A 142      11.973  -7.598  25.900  1.00  0.00      A    H
ATOM   2103  CB  SER A 142      11.530  -8.435  27.885  1.00  0.00      A    C
ATOM   2104  HB1 SER A 142      10.678  -9.104  27.643  1.00  0.00      A    H
ATOM   2105  HB2 SER A 142      12.429  -9.089  27.867  1.00  0.00      A    H
ATOM   2106  OG  SER A 142      11.506  -8.037  29.287  1.00  0.00      A    O
ATOM   2107  HG1 SER A 142      11.059  -8.735  29.772  1.00  0.00      A    H
ATOM   2108  C   SER A 142      10.305  -6.702  26.743  1.00  0.00      A    C
ATOM   2109  O   SER A 142       9.673  -6.734  25.693  1.00  0.00      A    O
ATOM   2110  N   GLY A 143       9.742  -6.213  27.876  1.00  0.00      A    N
ATOM   2111  HN  GLY A 143      10.373  -6.320  28.641  1.00  0.00      A    H
ATOM   2112  CA  GLY A 143       8.376  -5.613  28.003  1.00  0.00      A    C
ATOM   2113  HA1 GLY A 143       8.171  -5.583  29.062  1.00  0.00      A    H
ATOM   2114  HA2 GLY A 143       8.286  -4.624  27.577  1.00  0.00      A    H
ATOM   2115  C   GLY A 143       7.344  -6.505  27.579  1.00  0.00      A    C
ATOM   2116  O   GLY A 143       7.384  -7.703  27.901  1.00  0.00      A    O
ATOM   2117  N   ASP A 144       6.469  -5.972  26.838  1.00  0.00      A    N
ATOM   2118  HN  ASP A 144       6.569  -5.022  26.555  1.00  0.00      A    H
ATOM   2119  CA  ASP A 144       5.328  -6.590  26.284  1.00  0.00      A    C
ATOM   2120  HA  ASP A 144       5.090  -7.383  26.978  1.00  0.00      A    H
ATOM   2121  CB  ASP A 144       4.083  -5.526  26.208  1.00  0.00      A    C
ATOM   2122  HB1 ASP A 144       3.196  -5.884  25.644  1.00  0.00      A    H
ATOM   2123  HB2 ASP A 144       3.785  -5.306  27.255  1.00  0.00      A    H
ATOM   2124  CG  ASP A 144       4.573  -4.205  25.569  1.00  0.00      A    C
ATOM   2125  OD1 ASP A 144       4.264  -4.027  24.393  1.00  0.00      A    O
ATOM   2126  OD2 ASP A 144       5.311  -3.417  26.203  1.00  0.00      A    O
ATOM   2127  C   ASP A 144       5.636  -7.278  24.924  1.00  0.00      A    C
ATOM   2128  O   ASP A 144       5.742  -8.502  24.814  1.00  0.00      A    O
ATOM   2129  N   ALA A 145       5.641  -6.607  23.811  1.00  0.00      A    N
ATOM   2130  HN  ALA A 145       5.446  -5.631  23.867  1.00  0.00      A    H
ATOM   2131  CA  ALA A 145       5.672  -7.110  22.417  1.00  0.00      A    C
ATOM   2132  HA  ALA A 145       4.724  -7.562  22.165  1.00  0.00      A    H
ATOM   2133  CB  ALA A 145       5.657  -5.865  21.521  1.00  0.00      A    C
ATOM   2134  HB1 ALA A 145       5.281  -6.187  20.526  1.00  0.00      A    H
ATOM   2135  HB2 ALA A 145       5.048  -5.048  21.962  1.00  0.00      A    H
ATOM   2136  HB3 ALA A 145       6.680  -5.461  21.362  1.00  0.00      A    H
ATOM   2137  C   ALA A 145       6.723  -8.121  21.991  1.00  0.00      A    C
ATOM   2138  O   ALA A 145       6.428  -9.107  21.312  1.00  0.00      A    O
ATOM   2139  N   LEU A 146       7.984  -7.878  22.371  1.00  0.00      A    N
ATOM   2140  HN  LEU A 146       8.170  -7.166  23.044  1.00  0.00      A    H
ATOM   2141  CA  LEU A 146       9.067  -8.748  22.074  1.00  0.00      A    C
ATOM   2142  HA  LEU A 146       9.155  -8.938  21.014  1.00  0.00      A    H
ATOM   2143  CB  LEU A 146      10.414  -8.079  22.444  1.00  0.00      A    C
ATOM   2144  HB1 LEU A 146      10.276  -7.029  22.106  1.00  0.00      A    H
ATOM   2145  HB2 LEU A 146      10.485  -7.944  23.544  1.00  0.00      A    H
ATOM   2146  CG  LEU A 146      11.726  -8.685  21.850  1.00  0.00      A    C
ATOM   2147  HG  LEU A 146      11.853  -9.722  22.229  1.00  0.00      A    H
ATOM   2148  CD1 LEU A 146      11.566  -8.910  20.426  1.00  0.00      A    C
ATOM   2149 HD11 LEU A 146      12.541  -9.254  20.020  1.00  0.00      A    H
ATOM   2150 HD12 LEU A 146      10.888  -9.750  20.167  1.00  0.00      A    H
ATOM   2151 HD13 LEU A 146      11.413  -7.988  19.825  1.00  0.00      A    H
ATOM   2152  CD2 LEU A 146      12.905  -7.869  22.306  1.00  0.00      A    C
ATOM   2153 HD21 LEU A 146      13.102  -8.044  23.386  1.00  0.00      A    H
ATOM   2154 HD22 LEU A 146      13.891  -8.126  21.863  1.00  0.00      A    H
ATOM   2155 HD23 LEU A 146      12.690  -6.782  22.221  1.00  0.00      A    H
ATOM   2156  C   LEU A 146       9.008 -10.033  22.820  1.00  0.00      A    C
ATOM   2157  O   LEU A 146       9.349 -11.131  22.401  1.00  0.00      A    O
ATOM   2158  N   GLN A 147       8.328 -10.077  23.963  1.00  0.00      A    N
ATOM   2159  HN  GLN A 147       7.889  -9.351  24.486  1.00  0.00      A    H
ATOM   2160  CA  GLN A 147       7.921 -11.319  24.630  1.00  0.00      A    C
ATOM   2161  HA  GLN A 147       8.685 -12.067  24.476  1.00  0.00      A    H
ATOM   2162  CB  GLN A 147       7.722 -11.063  26.172  1.00  0.00      A    C
ATOM   2163  HB1 GLN A 147       8.650 -10.577  26.541  1.00  0.00      A    H
ATOM   2164  HB2 GLN A 147       6.815 -10.427  26.249  1.00  0.00      A    H
ATOM   2165  CG  GLN A 147       7.627 -12.368  26.933  1.00  0.00      A    C
ATOM   2166  HG1 GLN A 147       6.650 -12.532  27.436  1.00  0.00      A    H
ATOM   2167  HG2 GLN A 147       7.752 -13.160  26.164  1.00  0.00      A    H
ATOM   2168  CD  GLN A 147       8.672 -12.443  28.044  1.00  0.00      A    C
ATOM   2169  OE1 GLN A 147       8.917 -11.504  28.819  1.00  0.00      A    O
ATOM   2170  NE2 GLN A 147       9.256 -13.674  28.065  1.00  0.00      A    N
ATOM   2171 HE21 GLN A 147       9.812 -13.940  28.853  1.00  0.00      A    H
ATOM   2172 HE22 GLN A 147       8.850 -14.378  27.482  1.00  0.00      A    H
ATOM   2173  C   GLN A 147       6.672 -12.004  24.059  1.00  0.00      A    C
ATOM   2174  O   GLN A 147       6.583 -13.213  23.944  1.00  0.00      A    O
ATOM   2175  N   ALA A 148       5.679 -11.136  23.626  1.00  0.00      A    N
ATOM   2176  HN  ALA A 148       5.759 -10.157  23.794  1.00  0.00      A    H
ATOM   2177  CA  ALA A 148       4.431 -11.597  23.005  1.00  0.00      A    C
ATOM   2178  HA  ALA A 148       4.139 -12.421  23.639  1.00  0.00      A    H
ATOM   2179  CB  ALA A 148       3.416 -10.490  23.081  1.00  0.00      A    C
ATOM   2180  HB1 ALA A 148       3.677  -9.663  22.386  1.00  0.00      A    H
ATOM   2181  HB2 ALA A 148       2.404 -10.905  22.888  1.00  0.00      A    H
ATOM   2182  HB3 ALA A 148       3.374 -10.083  24.115  1.00  0.00      A    H
ATOM   2183  C   ALA A 148       4.583 -12.186  21.597  1.00  0.00      A    C
ATOM   2184  O   ALA A 148       3.760 -12.955  21.119  1.00  0.00      A    O
ATOM   2185  N   TYR A 149       5.653 -11.792  20.909  1.00  0.00      A    N
ATOM   2186  HN  TYR A 149       6.111 -10.969  21.237  1.00  0.00      A    H
ATOM   2187  CA  TYR A 149       6.155 -12.233  19.632  1.00  0.00      A    C
ATOM   2188  HA  TYR A 149       5.567 -11.768  18.855  1.00  0.00      A    H
ATOM   2189  CB  TYR A 149       7.589 -11.697  19.461  1.00  0.00      A    C
ATOM   2190  HB1 TYR A 149       7.492 -10.601  19.307  1.00  0.00      A    H
ATOM   2191  HB2 TYR A 149       8.191 -12.045  20.328  1.00  0.00      A    H
ATOM   2192  CG  TYR A 149       8.375 -12.254  18.334  1.00  0.00      A    C
ATOM   2193  CD1 TYR A 149       8.069 -12.054  17.032  1.00  0.00      A    C
ATOM   2194  HD1 TYR A 149       7.337 -11.309  16.756  1.00  0.00      A    H
ATOM   2195  CE1 TYR A 149       8.730 -12.681  15.977  1.00  0.00      A    C
ATOM   2196  HE1 TYR A 149       8.358 -12.371  15.012  1.00  0.00      A    H
ATOM   2197  CZ  TYR A 149       9.753 -13.567  16.290  1.00  0.00      A    C
ATOM   2198  OH  TYR A 149      10.561 -14.119  15.272  1.00  0.00      A    O
ATOM   2199  HH  TYR A 149      10.408 -13.587  14.488  1.00  0.00      A    H
ATOM   2200  CD2 TYR A 149       9.365 -13.269  18.623  1.00  0.00      A    C
ATOM   2201  HD2 TYR A 149       9.542 -13.572  19.644  1.00  0.00      A    H
ATOM   2202  CE2 TYR A 149      10.017 -13.905  17.574  1.00  0.00      A    C
ATOM   2203  HE2 TYR A 149      10.784 -14.649  17.734  1.00  0.00      A    H
ATOM   2204  C   TYR A 149       5.959 -13.731  19.319  1.00  0.00      A    C
ATOM   2205  O   TYR A 149       6.385 -14.625  20.111  1.00  0.00      A    O
ATOM   2206  N   THR A 150       5.276 -14.143  18.250  1.00  0.00      A    N
ATOM   2207  HN  THR A 150       4.748 -13.516  17.682  1.00  0.00      A    H
ATOM   2208  CA  THR A 150       5.255 -15.561  17.793  1.00  0.00      A    C
ATOM   2209  HA  THR A 150       5.505 -16.142  18.668  1.00  0.00      A    H
ATOM   2210  CB  THR A 150       3.900 -15.987  17.146  1.00  0.00      A    C
ATOM   2211  HB  THR A 150       3.900 -17.036  16.779  1.00  0.00      A    H
ATOM   2212  OG1 THR A 150       3.436 -15.148  16.086  1.00  0.00      A    O
ATOM   2213  HG1 THR A 150       2.727 -15.642  15.670  1.00  0.00      A    H
ATOM   2214  CG2 THR A 150       2.776 -15.839  18.151  1.00  0.00      A    C
ATOM   2215 HG21 THR A 150       1.786 -15.784  17.650  1.00  0.00      A    H
ATOM   2216 HG22 THR A 150       2.733 -16.703  18.848  1.00  0.00      A    H
ATOM   2217 HG23 THR A 150       2.940 -14.921  18.755  1.00  0.00      A    H
ATOM   2218  C   THR A 150       6.360 -15.933  16.874  1.00  0.00      A    C
ATOM   2219  O   THR A 150       7.148 -16.915  17.183  1.00  0.00      A    O
ATOM   2220  N   GLY A 151       6.410 -15.249  15.697  1.00  0.00      A    N
ATOM   2221  HN  GLY A 151       5.811 -14.463  15.568  1.00  0.00      A    H
ATOM   2222  CA  GLY A 151       7.181 -15.686  14.523  1.00  0.00      A    C
ATOM   2223  HA1 GLY A 151       8.228 -15.741  14.784  1.00  0.00      A    H
ATOM   2224  HA2 GLY A 151       6.728 -16.577  14.114  1.00  0.00      A    H
ATOM   2225  C   GLY A 151       7.066 -14.662  13.358  1.00  0.00      A    C
ATOM   2226  O   GLY A 151       6.108 -13.927  13.267  1.00  0.00      A    O
ATOM   2227  N   GLY A 152       8.019 -14.609  12.464  1.00  0.00      A    N
ATOM   2228  HN  GLY A 152       8.789 -15.242  12.430  1.00  0.00      A    H
ATOM   2229  CA  GLY A 152       8.199 -13.646  11.369  1.00  0.00      A    C
ATOM   2230  HA1 GLY A 152       8.484 -14.141  10.452  1.00  0.00      A    H
ATOM   2231  HA2 GLY A 152       7.283 -13.086  11.253  1.00  0.00      A    H
ATOM   2232  C   GLY A 152       9.336 -12.694  11.820  1.00  0.00      A    C
ATOM   2233  O   GLY A 152       9.933 -12.897  12.902  1.00  0.00      A    O
ATOM   2234  N   ILE A 153       9.616 -11.628  11.064  1.00  0.00      A    N
ATOM   2235  HN  ILE A 153       9.274 -11.574  10.129  1.00  0.00      A    H
ATOM   2236  CA  ILE A 153      10.652 -10.629  11.399  1.00  0.00      A    C
ATOM   2237  HA  ILE A 153      11.442 -11.212  11.849  1.00  0.00      A    H
ATOM   2238  CB  ILE A 153      11.226  -9.921  10.147  1.00  0.00      A    C
ATOM   2239  HB  ILE A 153      10.418  -9.446   9.551  1.00  0.00      A    H
ATOM   2240  CG2 ILE A 153      12.426  -9.023  10.505  1.00  0.00      A    C
ATOM   2241 HG21 ILE A 153      12.311  -8.412  11.427  1.00  0.00      A    H
ATOM   2242 HG22 ILE A 153      13.297  -9.678  10.717  1.00  0.00      A    H
ATOM   2243 HG23 ILE A 153      12.631  -8.357   9.640  1.00  0.00      A    H
ATOM   2244  CG1 ILE A 153      11.814 -11.093   9.181  1.00  0.00      A    C
ATOM   2245 HG11 ILE A 153      12.546 -11.715   9.740  1.00  0.00      A    H
ATOM   2246 HG12 ILE A 153      10.887 -11.664   8.962  1.00  0.00      A    H
ATOM   2247  CD  ILE A 153      12.442 -10.614   7.887  1.00  0.00      A    C
ATOM   2248  HD1 ILE A 153      11.610 -10.401   7.182  1.00  0.00      A    H
ATOM   2249  HD2 ILE A 153      13.135  -9.748   7.952  1.00  0.00      A    H
ATOM   2250  HD3 ILE A 153      12.943 -11.504   7.449  1.00  0.00      A    H
ATOM   2251  C   ILE A 153      10.014  -9.691  12.347  1.00  0.00      A    C
ATOM   2252  O   ILE A 153       8.874  -9.194  12.169  1.00  0.00      A    O
ATOM   2253  N   PHE A 154      10.735  -9.469  13.479  1.00  0.00      A    N
ATOM   2254  HN  PHE A 154      11.570  -9.978  13.676  1.00  0.00      A    H
ATOM   2255  CA  PHE A 154      10.341  -8.511  14.510  1.00  0.00      A    C
ATOM   2256  HA  PHE A 154       9.263  -8.449  14.517  1.00  0.00      A    H
ATOM   2257  CB  PHE A 154      10.724  -8.998  15.983  1.00  0.00      A    C
ATOM   2258  HB1 PHE A 154      10.434 -10.050  16.190  1.00  0.00      A    H
ATOM   2259  HB2 PHE A 154      11.827  -9.037  16.113  1.00  0.00      A    H
ATOM   2260  CG  PHE A 154      10.076  -8.205  17.066  1.00  0.00      A    C
ATOM   2261  CD1 PHE A 154       8.665  -8.283  17.171  1.00  0.00      A    C
ATOM   2262  HD1 PHE A 154       8.065  -9.118  16.839  1.00  0.00      A    H
ATOM   2263  CE1 PHE A 154       8.112  -7.319  18.021  1.00  0.00      A    C
ATOM   2264  HE1 PHE A 154       7.078  -7.460  18.300  1.00  0.00      A    H
ATOM   2265  CZ  PHE A 154       8.831  -6.244  18.561  1.00  0.00      A    C
ATOM   2266  HZ  PHE A 154       8.374  -5.436  19.112  1.00  0.00      A    H
ATOM   2267  CD2 PHE A 154      10.806  -7.196  17.554  1.00  0.00      A    C
ATOM   2268  HD2 PHE A 154      11.880  -7.147  17.451  1.00  0.00      A    H
ATOM   2269  CE2 PHE A 154      10.218  -6.272  18.407  1.00  0.00      A    C
ATOM   2270  HE2 PHE A 154      10.803  -5.563  18.973  1.00  0.00      A    H
ATOM   2271  C   PHE A 154      10.852  -7.137  14.224  1.00  0.00      A    C
ATOM   2272  O   PHE A 154      12.070  -6.862  14.175  1.00  0.00      A    O
ATOM   2273  N   LYS A 155       9.920  -6.143  14.056  1.00  0.00      A    N
ATOM   2274  HN  LYS A 155       8.949  -6.370  14.058  1.00  0.00      A    H
ATOM   2275  CA  LYS A 155      10.308  -4.755  13.627  1.00  0.00      A    C
ATOM   2276  HA  LYS A 155      11.357  -4.692  13.378  1.00  0.00      A    H
ATOM   2277  CB  LYS A 155       9.474  -4.420  12.360  1.00  0.00      A    C
ATOM   2278  HB1 LYS A 155       9.902  -5.058  11.557  1.00  0.00      A    H
ATOM   2279  HB2 LYS A 155       8.397  -4.640  12.519  1.00  0.00      A    H
ATOM   2280  CG  LYS A 155       9.703  -2.980  11.874  1.00  0.00      A    C
ATOM   2281  HG1 LYS A 155       9.305  -2.269  12.630  1.00  0.00      A    H
ATOM   2282  HG2 LYS A 155      10.784  -2.748  11.761  1.00  0.00      A    H
ATOM   2283  CD  LYS A 155       8.823  -2.778  10.579  1.00  0.00      A    C
ATOM   2284  HD1 LYS A 155       9.080  -3.548   9.820  1.00  0.00      A    H
ATOM   2285  HD2 LYS A 155       7.751  -2.844  10.862  1.00  0.00      A    H
ATOM   2286  CE  LYS A 155       9.101  -1.398  10.033  1.00  0.00      A    C
ATOM   2287  HE1 LYS A 155       8.966  -0.573  10.766  1.00  0.00      A    H
ATOM   2288  HE2 LYS A 155      10.104  -1.351   9.557  1.00  0.00      A    H
ATOM   2289  NZ  LYS A 155       8.073  -1.155   8.965  1.00  0.00      A    N
ATOM   2290  HZ1 LYS A 155       7.305  -0.566   9.346  1.00  0.00      A    H
ATOM   2291  HZ2 LYS A 155       8.484  -0.609   8.181  1.00  0.00      A    H
ATOM   2292  HZ3 LYS A 155       7.671  -2.030   8.572  1.00  0.00      A    H
ATOM   2293  C   LYS A 155      10.153  -3.673  14.661  1.00  0.00      A    C
ATOM   2294  O   LYS A 155      10.920  -2.729  14.760  1.00  0.00      A    O
ATOM   2295  N   GLY A 156       9.064  -3.779  15.480  1.00  0.00      A    N
ATOM   2296  HN  GLY A 156       8.398  -4.501  15.309  1.00  0.00      A    H
ATOM   2297  CA  GLY A 156       8.894  -2.899  16.648  1.00  0.00      A    C
ATOM   2298  HA1 GLY A 156       8.782  -3.442  17.574  1.00  0.00      A    H
ATOM   2299  HA2 GLY A 156       9.720  -2.222  16.811  1.00  0.00      A    H
ATOM   2300  C   GLY A 156       7.648  -2.046  16.434  1.00  0.00      A    C
ATOM   2301  O   GLY A 156       6.792  -2.491  15.654  1.00  0.00      A    O
ATOM   2302  N   PRO A 157       7.412  -0.926  17.169  1.00  0.00      A    N
ATOM   2303  CD  PRO A 157       6.072  -0.274  17.087  1.00  0.00      A    C
ATOM   2304  HD1 PRO A 157       5.221  -0.917  17.399  1.00  0.00      A    H
ATOM   2305  HD2 PRO A 157       6.003   0.084  16.038  1.00  0.00      A    H
ATOM   2306  CA  PRO A 157       8.227  -0.446  18.249  1.00  0.00      A    C
ATOM   2307  HA  PRO A 157       9.254  -0.499  17.920  1.00  0.00      A    H
ATOM   2308  CB  PRO A 157       7.701   0.933  18.428  1.00  0.00      A    C
ATOM   2309  HB1 PRO A 157       7.921   1.294  19.455  1.00  0.00      A    H
ATOM   2310  HB2 PRO A 157       8.151   1.584  17.648  1.00  0.00      A    H
ATOM   2311  CG  PRO A 157       6.149   0.826  18.152  1.00  0.00      A    C
ATOM   2312  HG1 PRO A 157       5.634   0.418  19.047  1.00  0.00      A    H
ATOM   2313  HG2 PRO A 157       5.745   1.784  17.761  1.00  0.00      A    H
ATOM   2314  C   PRO A 157       8.166  -1.249  19.554  1.00  0.00      A    C
ATOM   2315  O   PRO A 157       7.211  -2.051  19.677  1.00  0.00      A    O
ATOM   2316  N   CYS A 158       9.091  -1.042  20.573  1.00  0.00      A    N
ATOM   2317  HN  CYS A 158       9.779  -0.348  20.379  1.00  0.00      A    H
ATOM   2318  CA  CYS A 158       9.122  -1.800  21.801  1.00  0.00      A    C
ATOM   2319  HA  CYS A 158       8.162  -2.292  21.841  1.00  0.00      A    H
ATOM   2320  CB  CYS A 158      10.115  -2.937  21.735  1.00  0.00      A    C
ATOM   2321  HB1 CYS A 158      10.582  -3.227  22.700  1.00  0.00      A    H
ATOM   2322  HB2 CYS A 158       9.566  -3.790  21.283  1.00  0.00      A    H
ATOM   2323  SG  CYS A 158      11.467  -2.669  20.636  1.00  0.00      A    S
ATOM   2324  C   CYS A 158       9.272  -1.032  23.114  1.00  0.00      A    C
ATOM   2325  O   CYS A 158       8.262  -0.774  23.726  1.00  0.00      A    O
ATOM   2326  N   GLY A 159      10.528  -0.849  23.682  1.00  0.00      A    N
ATOM   2327  HN  GLY A 159      11.329  -1.103  23.145  1.00  0.00      A    H
ATOM   2328  CA  GLY A 159      10.695  -0.044  24.834  1.00  0.00      A    C
ATOM   2329  HA1 GLY A 159      10.193   0.898  24.673  1.00  0.00      A    H
ATOM   2330  HA2 GLY A 159      10.394  -0.599  25.711  1.00  0.00      A    H
ATOM   2331  C   GLY A 159      12.146   0.239  25.038  1.00  0.00      A    C
ATOM   2332  O   GLY A 159      12.983  -0.391  24.377  1.00  0.00      A    O
ATOM   2333  N   LYS A 160      12.461   1.273  25.845  1.00  0.00      A    N
ATOM   2334  HN  LYS A 160      11.757   1.722  26.390  1.00  0.00      A    H
ATOM   2335  CA  LYS A 160      13.799   1.869  25.961  1.00  0.00      A    C
ATOM   2336  HA  LYS A 160      14.381   1.654  25.078  1.00  0.00      A    H
ATOM   2337  CB  LYS A 160      13.771   3.380  26.294  1.00  0.00      A    C
ATOM   2338  HB1 LYS A 160      13.253   3.457  27.274  1.00  0.00      A    H
ATOM   2339  HB2 LYS A 160      14.799   3.632  26.629  1.00  0.00      A    H
ATOM   2340  CG  LYS A 160      13.255   4.408  25.274  1.00  0.00      A    C
ATOM   2341  HG1 LYS A 160      13.871   4.380  24.351  1.00  0.00      A    H
ATOM   2342  HG2 LYS A 160      12.258   4.094  24.896  1.00  0.00      A    H
ATOM   2343  CD  LYS A 160      13.102   5.775  25.919  1.00  0.00      A    C
ATOM   2344  HD1 LYS A 160      12.553   5.769  26.885  1.00  0.00      A    H
ATOM   2345  HD2 LYS A 160      14.069   6.257  26.177  1.00  0.00      A    H
ATOM   2346  CE  LYS A 160      12.272   6.850  25.105  1.00  0.00      A    C
ATOM   2347  HE1 LYS A 160      11.218   6.503  25.049  1.00  0.00      A    H
ATOM   2348  HE2 LYS A 160      12.361   7.781  25.705  1.00  0.00      A    H
ATOM   2349  NZ  LYS A 160      12.787   7.022  23.736  1.00  0.00      A    N
ATOM   2350  HZ1 LYS A 160      12.689   6.105  23.255  1.00  0.00      A    H
ATOM   2351  HZ2 LYS A 160      12.300   7.753  23.180  1.00  0.00      A    H
ATOM   2352  HZ3 LYS A 160      13.817   7.163  23.689  1.00  0.00      A    H
ATOM   2353  C   LYS A 160      14.664   1.126  27.026  1.00  0.00      A    C
ATOM   2354  O   LYS A 160      15.773   0.759  26.676  1.00  0.00      A    O
ATOM   2355  N   LYS A 161      14.196   0.942  28.276  1.00  0.00      A    N
ATOM   2356  HN  LYS A 161      13.230   1.159  28.393  1.00  0.00      A    H
ATOM   2357  CA  LYS A 161      15.074   0.590  29.371  1.00  0.00      A    C
ATOM   2358  HA  LYS A 161      15.975   1.185  29.369  1.00  0.00      A    H
ATOM   2359  CB  LYS A 161      14.472   0.902  30.689  1.00  0.00      A    C
ATOM   2360  HB1 LYS A 161      13.372   0.748  30.664  1.00  0.00      A    H
ATOM   2361  HB2 LYS A 161      14.813   0.209  31.487  1.00  0.00      A    H
ATOM   2362  CG  LYS A 161      14.866   2.224  31.331  1.00  0.00      A    C
ATOM   2363  HG1 LYS A 161      15.964   2.266  31.496  1.00  0.00      A    H
ATOM   2364  HG2 LYS A 161      14.619   2.984  30.559  1.00  0.00      A    H
ATOM   2365  CD  LYS A 161      14.044   2.476  32.572  1.00  0.00      A    C
ATOM   2366  HD1 LYS A 161      12.981   2.177  32.445  1.00  0.00      A    H
ATOM   2367  HD2 LYS A 161      14.443   1.811  33.367  1.00  0.00      A    H
ATOM   2368  CE  LYS A 161      14.042   3.949  33.027  1.00  0.00      A    C
ATOM   2369  HE1 LYS A 161      13.586   4.020  34.038  1.00  0.00      A    H
ATOM   2370  HE2 LYS A 161      15.110   4.255  33.018  1.00  0.00      A    H
ATOM   2371  NZ  LYS A 161      13.193   4.757  32.183  1.00  0.00      A    N
ATOM   2372  HZ1 LYS A 161      12.941   5.682  32.587  1.00  0.00      A    H
ATOM   2373  HZ2 LYS A 161      13.644   4.893  31.256  1.00  0.00      A    H
ATOM   2374  HZ3 LYS A 161      12.340   4.190  32.004  1.00  0.00      A    H
ATOM   2375  C   LYS A 161      15.387  -0.974  29.315  1.00  0.00      A    C
ATOM   2376  O   LYS A 161      14.480  -1.795  29.379  1.00  0.00      A    O
ATOM   2377  N   LEU A 162      16.671  -1.263  29.350  1.00  0.00      A    N
ATOM   2378  HN  LEU A 162      17.378  -0.560  29.375  1.00  0.00      A    H
ATOM   2379  CA  LEU A 162      17.247  -2.605  29.106  1.00  0.00      A    C
ATOM   2380  HA  LEU A 162      16.654  -3.127  28.370  1.00  0.00      A    H
ATOM   2381  CB  LEU A 162      18.664  -2.587  28.745  1.00  0.00      A    C
ATOM   2382  HB1 LEU A 162      19.390  -2.529  29.584  1.00  0.00      A    H
ATOM   2383  HB2 LEU A 162      18.790  -3.606  28.322  1.00  0.00      A    H
ATOM   2384  CG  LEU A 162      19.134  -1.494  27.809  1.00  0.00      A    C
ATOM   2385  HG  LEU A 162      18.968  -0.532  28.340  1.00  0.00      A    H
ATOM   2386  CD1 LEU A 162      20.648  -1.547  27.690  1.00  0.00      A    C
ATOM   2387 HD11 LEU A 162      20.943  -0.861  26.868  1.00  0.00      A    H
ATOM   2388 HD12 LEU A 162      21.182  -1.325  28.639  1.00  0.00      A    H
ATOM   2389 HD13 LEU A 162      20.887  -2.602  27.437  1.00  0.00      A    H
ATOM   2390  CD2 LEU A 162      18.298  -1.536  26.536  1.00  0.00      A    C
ATOM   2391 HD21 LEU A 162      18.623  -0.754  25.816  1.00  0.00      A    H
ATOM   2392 HD22 LEU A 162      18.305  -2.575  26.142  1.00  0.00      A    H
ATOM   2393 HD23 LEU A 162      17.210  -1.369  26.685  1.00  0.00      A    H
ATOM   2394  C   LEU A 162      17.089  -3.443  30.328  1.00  0.00      A    C
ATOM   2395  O   LEU A 162      16.987  -2.937  31.458  1.00  0.00      A    O
ATOM   2396  N   ASN A 163      17.077  -4.779  30.165  1.00  0.00      A    N
ATOM   2397  HN  ASN A 163      16.945  -5.102  29.231  1.00  0.00      A    H
ATOM   2398  CA  ASN A 163      17.079  -5.717  31.276  1.00  0.00      A    C
ATOM   2399  HA  ASN A 163      17.701  -5.259  32.031  1.00  0.00      A    H
ATOM   2400  CB  ASN A 163      15.668  -6.052  31.836  1.00  0.00      A    C
ATOM   2401  HB1 ASN A 163      15.693  -7.022  32.378  1.00  0.00      A    H
ATOM   2402  HB2 ASN A 163      15.443  -5.139  32.428  1.00  0.00      A    H
ATOM   2403  CG  ASN A 163      14.520  -6.318  30.841  1.00  0.00      A    C
ATOM   2404  OD1 ASN A 163      14.586  -6.251  29.661  1.00  0.00      A    O
ATOM   2405  ND2 ASN A 163      13.360  -6.822  31.433  1.00  0.00      A    N
ATOM   2406 HD21 ASN A 163      12.543  -6.939  30.868  1.00  0.00      A    H
ATOM   2407 HD22 ASN A 163      13.241  -6.960  32.416  1.00  0.00      A    H
ATOM   2408  C   ASN A 163      17.769  -6.972  30.838  1.00  0.00      A    C
ATOM   2409  O   ASN A 163      18.709  -7.455  31.469  1.00  0.00      A    O
ATOM   2410  N   HSP A 164      17.278  -7.609  29.780  1.00  0.00      A    N
ATOM   2411  HN  HSP A 164      16.547  -7.198  29.240  1.00  0.00      A    H
ATOM   2412  CA  HSP A 164      17.634  -8.956  29.425  1.00  0.00      A    C
ATOM   2413  HA  HSP A 164      17.939  -9.467  30.326  1.00  0.00      A    H
ATOM   2414  CB  HSP A 164      16.313  -9.682  28.939  1.00  0.00      A    C
ATOM   2415  HB1 HSP A 164      15.637  -9.028  28.348  1.00  0.00      A    H
ATOM   2416  HB2 HSP A 164      16.566 -10.480  28.209  1.00  0.00      A    H
ATOM   2417  CD2 HSP A 164      14.297  -9.789  30.609  1.00  0.00      A    C
ATOM   2418  HD2 HSP A 164      13.530  -9.081  30.318  1.00  0.00      A    H
ATOM   2419  CG  HSP A 164      15.488 -10.171  30.114  1.00  0.00      A    C
ATOM   2420  NE2 HSP A 164      14.075 -10.710  31.678  1.00  0.00      A    N
ATOM   2421  HE2 HSP A 164      13.232 -10.757  32.215  1.00  0.00      A    H
ATOM   2422  ND1 HSP A 164      15.984 -11.198  30.840  1.00  0.00      A    N
ATOM   2423  HD1 HSP A 164      16.840 -11.712  30.780  1.00  0.00      A    H
ATOM   2424  CE1 HSP A 164      15.157 -11.419  31.833  1.00  0.00      A    C
ATOM   2425  HE1 HSP A 164      15.261 -12.173  32.585  1.00  0.00      A    H
ATOM   2426  C   HSP A 164      18.663  -9.222  28.416  1.00  0.00      A    C
ATOM   2427  O   HSP A 164      18.710  -8.658  27.299  1.00  0.00      A    O
ATOM   2428  N   ALA A 165      19.538 -10.216  28.678  1.00  0.00      A    N
ATOM   2429  HN  ALA A 165      19.533 -10.726  29.534  1.00  0.00      A    H
ATOM   2430  CA  ALA A 165      20.672 -10.350  27.762  1.00  0.00      A    C
ATOM   2431  HA  ALA A 165      20.925  -9.441  27.236  1.00  0.00      A    H
ATOM   2432  CB  ALA A 165      21.858 -10.600  28.691  1.00  0.00      A    C
ATOM   2433  HB1 ALA A 165      21.993  -9.737  29.377  1.00  0.00      A    H
ATOM   2434  HB2 ALA A 165      21.673 -11.478  29.347  1.00  0.00      A    H
ATOM   2435  HB3 ALA A 165      22.753 -10.789  28.062  1.00  0.00      A    H
ATOM   2436  C   ALA A 165      20.498 -11.521  26.836  1.00  0.00      A    C
ATOM   2437  O   ALA A 165      20.126 -12.626  27.174  1.00  0.00      A    O
ATOM   2438  N   MET A 166      20.878 -11.325  25.539  1.00  0.00      A    N
ATOM   2439  HN  MET A 166      21.312 -10.501  25.185  1.00  0.00      A    H
ATOM   2440  CA  MET A 166      20.686 -12.253  24.456  1.00  0.00      A    C
ATOM   2441  HA  MET A 166      20.423 -13.221  24.856  1.00  0.00      A    H
ATOM   2442  CB  MET A 166      19.713 -11.641  23.457  1.00  0.00      A    C
ATOM   2443  HB1 MET A 166      20.075 -10.672  23.051  1.00  0.00      A    H
ATOM   2444  HB2 MET A 166      19.626 -12.327  22.587  1.00  0.00      A    H
ATOM   2445  CG  MET A 166      18.322 -11.556  24.085  1.00  0.00      A    C
ATOM   2446  HG1 MET A 166      18.124 -12.488  24.657  1.00  0.00      A    H
ATOM   2447  HG2 MET A 166      18.302 -10.779  24.879  1.00  0.00      A    H
ATOM   2448  SD  MET A 166      17.091 -11.214  22.765  1.00  0.00      A    S
ATOM   2449  CE  MET A 166      15.756 -10.977  23.916  1.00  0.00      A    C
ATOM   2450  HE1 MET A 166      15.405 -11.991  24.207  1.00  0.00      A    H
ATOM   2451  HE2 MET A 166      15.933 -10.336  24.805  1.00  0.00      A    H
ATOM   2452  HE3 MET A 166      14.952 -10.426  23.383  1.00  0.00      A    H
ATOM   2453  C   MET A 166      22.034 -12.453  23.712  1.00  0.00      A    C
ATOM   2454  O   MET A 166      23.068 -12.101  24.210  1.00  0.00      A    O
ATOM   2455  N   THR A 167      22.071 -12.834  22.468  1.00  0.00      A    N
ATOM   2456  HN  THR A 167      21.278 -13.206  21.993  1.00  0.00      A    H
ATOM   2457  CA  THR A 167      23.308 -12.974  21.751  1.00  0.00      A    C
ATOM   2458  HA  THR A 167      24.013 -12.159  21.818  1.00  0.00      A    H
ATOM   2459  CB  THR A 167      24.082 -14.191  22.164  1.00  0.00      A    C
ATOM   2460  HB  THR A 167      23.338 -14.911  22.566  1.00  0.00      A    H
ATOM   2461  OG1 THR A 167      24.941 -13.799  23.263  1.00  0.00      A    O
ATOM   2462  HG1 THR A 167      24.993 -14.585  23.812  1.00  0.00      A    H
ATOM   2463  CG2 THR A 167      25.019 -14.874  21.163  1.00  0.00      A    C
ATOM   2464 HG21 THR A 167      25.732 -14.137  20.737  1.00  0.00      A    H
ATOM   2465 HG22 THR A 167      25.600 -15.693  21.639  1.00  0.00      A    H
ATOM   2466 HG23 THR A 167      24.326 -15.292  20.401  1.00  0.00      A    H
ATOM   2467  C   THR A 167      22.988 -12.953  20.240  1.00  0.00      A    C
ATOM   2468  O   THR A 167      21.984 -13.503  19.752  1.00  0.00      A    O
ATOM   2469  N   ILE A 168      23.837 -12.244  19.451  1.00  0.00      A    N
ATOM   2470  HN  ILE A 168      24.616 -11.850  19.932  1.00  0.00      A    H
ATOM   2471  CA  ILE A 168      23.710 -12.159  17.997  1.00  0.00      A    C
ATOM   2472  HA  ILE A 168      22.682 -12.431  17.808  1.00  0.00      A    H
ATOM   2473  CB  ILE A 168      23.750 -10.746  17.497  1.00  0.00      A    C
ATOM   2474  HB  ILE A 168      24.767 -10.312  17.609  1.00  0.00      A    H
ATOM   2475  CG2 ILE A 168      23.496 -10.670  15.974  1.00  0.00      A    C
ATOM   2476 HG21 ILE A 168      24.222 -11.299  15.416  1.00  0.00      A    H
ATOM   2477 HG22 ILE A 168      22.483 -11.030  15.693  1.00  0.00      A    H
ATOM   2478 HG23 ILE A 168      23.533  -9.655  15.523  1.00  0.00      A    H
ATOM   2479  CG1 ILE A 168      22.711  -9.837  18.299  1.00  0.00      A    C
ATOM   2480 HG11 ILE A 168      21.756 -10.386  18.159  1.00  0.00      A    H
ATOM   2481 HG12 ILE A 168      23.035  -9.845  19.362  1.00  0.00      A    H
ATOM   2482  CD  ILE A 168      22.539  -8.373  17.776  1.00  0.00      A    C
ATOM   2483  HD1 ILE A 168      22.147  -8.256  16.743  1.00  0.00      A    H
ATOM   2484  HD2 ILE A 168      21.914  -7.714  18.416  1.00  0.00      A    H
ATOM   2485  HD3 ILE A 168      23.553  -7.920  17.829  1.00  0.00      A    H
ATOM   2486  C   ILE A 168      24.601 -13.017  17.224  1.00  0.00      A    C
ATOM   2487  O   ILE A 168      25.783 -12.770  17.212  1.00  0.00      A    O
ATOM   2488  N   VAL A 169      24.119 -14.143  16.692  1.00  0.00      A    N
ATOM   2489  HN  VAL A 169      23.146 -14.358  16.659  1.00  0.00      A    H
ATOM   2490  CA  VAL A 169      24.969 -15.221  16.234  1.00  0.00      A    C
ATOM   2491  HA  VAL A 169      25.848 -15.201  16.860  1.00  0.00      A    H
ATOM   2492  CB  VAL A 169      24.218 -16.515  16.357  1.00  0.00      A    C
ATOM   2493  HB  VAL A 169      24.806 -17.318  15.863  1.00  0.00      A    H
ATOM   2494  CG1 VAL A 169      24.206 -16.948  17.818  1.00  0.00      A    C
ATOM   2495 HG11 VAL A 169      25.217 -17.198  18.205  1.00  0.00      A    H
ATOM   2496 HG12 VAL A 169      23.667 -16.226  18.469  1.00  0.00      A    H
ATOM   2497 HG13 VAL A 169      23.596 -17.876  17.819  1.00  0.00      A    H
ATOM   2498  CG2 VAL A 169      22.803 -16.423  15.790  1.00  0.00      A    C
ATOM   2499 HG21 VAL A 169      22.282 -17.400  15.884  1.00  0.00      A    H
ATOM   2500 HG22 VAL A 169      22.170 -15.708  16.358  1.00  0.00      A    H
ATOM   2501 HG23 VAL A 169      22.721 -16.164  14.713  1.00  0.00      A    H
ATOM   2502  C   VAL A 169      25.410 -14.956  14.751  1.00  0.00      A    C
ATOM   2503  O   VAL A 169      26.325 -15.636  14.267  1.00  0.00      A    O
ATOM   2504  N   GLY A 170      24.713 -13.960  14.153  1.00  0.00      A    N
ATOM   2505  HN  GLY A 170      24.076 -13.405  14.683  1.00  0.00      A    H
ATOM   2506  CA  GLY A 170      24.937 -13.550  12.790  1.00  0.00      A    C
ATOM   2507  HA1 GLY A 170      25.956 -13.209  12.679  1.00  0.00      A    H
ATOM   2508  HA2 GLY A 170      24.780 -14.340  12.071  1.00  0.00      A    H
ATOM   2509  C   GLY A 170      23.920 -12.414  12.370  1.00  0.00      A    C
ATOM   2510  O   GLY A 170      23.005 -12.107  13.158  1.00  0.00      A    O
ATOM   2511  N   TYR A 171      23.980 -12.000  11.080  1.00  0.00      A    N
ATOM   2512  HN  TYR A 171      24.704 -12.242  10.439  1.00  0.00      A    H
ATOM   2513  CA  TYR A 171      23.000 -11.106  10.560  1.00  0.00      A    C
ATOM   2514  HA  TYR A 171      22.033 -11.300  11.000  1.00  0.00      A    H
ATOM   2515  CB  TYR A 171      23.544  -9.615  10.772  1.00  0.00      A    C
ATOM   2516  HB1 TYR A 171      22.689  -8.915  10.656  1.00  0.00      A    H
ATOM   2517  HB2 TYR A 171      23.888  -9.573  11.828  1.00  0.00      A    H
ATOM   2518  CG  TYR A 171      24.632  -9.208   9.776  1.00  0.00      A    C
ATOM   2519  CD1 TYR A 171      25.956  -9.654   9.918  1.00  0.00      A    C
ATOM   2520  HD1 TYR A 171      26.231 -10.283  10.753  1.00  0.00      A    H
ATOM   2521  CE1 TYR A 171      27.010  -9.132   9.175  1.00  0.00      A    C
ATOM   2522  HE1 TYR A 171      27.962  -9.576   9.429  1.00  0.00      A    H
ATOM   2523  CZ  TYR A 171      26.770  -8.162   8.218  1.00  0.00      A    C
ATOM   2524  OH  TYR A 171      27.775  -7.702   7.402  1.00  0.00      A    O
ATOM   2525  HH  TYR A 171      27.532  -6.817   7.120  1.00  0.00      A    H
ATOM   2526  CD2 TYR A 171      24.441  -8.050   8.990  1.00  0.00      A    C
ATOM   2527  HD2 TYR A 171      23.431  -7.681   8.888  1.00  0.00      A    H
ATOM   2528  CE2 TYR A 171      25.469  -7.587   8.159  1.00  0.00      A    C
ATOM   2529  HE2 TYR A 171      25.178  -6.811   7.467  1.00  0.00      A    H
ATOM   2530  C   TYR A 171      22.641 -11.540   9.166  1.00  0.00      A    C
ATOM   2531  O   TYR A 171      23.492 -12.237   8.578  1.00  0.00      A    O
ATOM   2532  N   THR A 172      21.542 -11.125   8.562  1.00  0.00      A    N
ATOM   2533  HN  THR A 172      20.796 -10.655   9.028  1.00  0.00      A    H
ATOM   2534  CA  THR A 172      21.449 -11.102   7.024  1.00  0.00      A    C
ATOM   2535  HA  THR A 172      22.245 -11.725   6.643  1.00  0.00      A    H
ATOM   2536  CB  THR A 172      20.140 -11.668   6.424  1.00  0.00      A    C
ATOM   2537  HB  THR A 172      20.131 -11.835   5.326  1.00  0.00      A    H
ATOM   2538  OG1 THR A 172      19.074 -10.807   6.902  1.00  0.00      A    O
ATOM   2539  HG1 THR A 172      18.224 -11.219   6.732  1.00  0.00      A    H
ATOM   2540  CG2 THR A 172      19.927 -13.051   7.081  1.00  0.00      A    C
ATOM   2541 HG21 THR A 172      19.205 -13.612   6.450  1.00  0.00      A    H
ATOM   2542 HG22 THR A 172      20.870 -13.627   6.964  1.00  0.00      A    H
ATOM   2543 HG23 THR A 172      19.664 -12.999   8.159  1.00  0.00      A    H
ATOM   2544  C   THR A 172      21.653  -9.627   6.635  1.00  0.00      A    C
ATOM   2545  O   THR A 172      21.837  -8.785   7.560  1.00  0.00      A    O
ATOM   2546  N   PRO A 173      21.578  -9.166   5.348  1.00  0.00      A    N
ATOM   2547  CD  PRO A 173      21.922  -9.892   4.149  1.00  0.00      A    C
ATOM   2548  HD1 PRO A 173      21.078 -10.543   3.837  1.00  0.00      A    H
ATOM   2549  HD2 PRO A 173      22.762 -10.617   4.220  1.00  0.00      A    H
ATOM   2550  CA  PRO A 173      21.302  -7.788   5.040  1.00  0.00      A    C
ATOM   2551  HA  PRO A 173      22.161  -7.180   5.286  1.00  0.00      A    H
ATOM   2552  CB  PRO A 173      21.192  -7.775   3.554  1.00  0.00      A    C
ATOM   2553  HB1 PRO A 173      20.156  -8.030   3.246  1.00  0.00      A    H
ATOM   2554  HB2 PRO A 173      21.429  -6.764   3.159  1.00  0.00      A    H
ATOM   2555  CG  PRO A 173      22.201  -8.851   3.151  1.00  0.00      A    C
ATOM   2556  HG1 PRO A 173      22.171  -9.160   2.084  1.00  0.00      A    H
ATOM   2557  HG2 PRO A 173      23.183  -8.349   3.289  1.00  0.00      A    H
ATOM   2558  C   PRO A 173      20.052  -7.208   5.645  1.00  0.00      A    C
ATOM   2559  O   PRO A 173      19.938  -5.962   5.484  1.00  0.00      A    O
ATOM   2560  N   SER A 174      19.157  -7.961   6.308  1.00  0.00      A    N
ATOM   2561  HN  SER A 174      19.261  -8.944   6.438  1.00  0.00      A    H
ATOM   2562  CA  SER A 174      17.868  -7.413   6.667  1.00  0.00      A    C
ATOM   2563  HA  SER A 174      17.812  -6.354   6.462  1.00  0.00      A    H
ATOM   2564  CB  SER A 174      16.660  -8.055   5.905  1.00  0.00      A    C
ATOM   2565  HB1 SER A 174      15.667  -7.703   6.258  1.00  0.00      A    H
ATOM   2566  HB2 SER A 174      16.763  -7.654   4.874  1.00  0.00      A    H
ATOM   2567  OG  SER A 174      16.770  -9.498   5.898  1.00  0.00      A    O
ATOM   2568  HG1 SER A 174      15.876  -9.753   5.657  1.00  0.00      A    H
ATOM   2569  C   SER A 174      17.530  -7.528   8.161  1.00  0.00      A    C
ATOM   2570  O   SER A 174      16.912  -6.674   8.802  1.00  0.00      A    O
ATOM   2571  N   TYR A 175      17.917  -8.688   8.859  1.00  0.00      A    N
ATOM   2572  HN  TYR A 175      18.388  -9.468   8.453  1.00  0.00      A    H
ATOM   2573  CA  TYR A 175      17.642  -8.978  10.238  1.00  0.00      A    C
ATOM   2574  HA  TYR A 175      17.357  -7.998  10.592  1.00  0.00      A    H
ATOM   2575  CB  TYR A 175      16.425  -9.909  10.542  1.00  0.00      A    C
ATOM   2576  HB1 TYR A 175      16.303 -10.072  11.635  1.00  0.00      A    H
ATOM   2577  HB2 TYR A 175      15.452  -9.481  10.217  1.00  0.00      A    H
ATOM   2578  CG  TYR A 175      16.553 -11.190   9.825  1.00  0.00      A    C
ATOM   2579  CD1 TYR A 175      17.224 -12.378  10.336  1.00  0.00      A    C
ATOM   2580  HD1 TYR A 175      17.594 -12.311  11.348  1.00  0.00      A    H
ATOM   2581  CE1 TYR A 175      17.252 -13.596   9.603  1.00  0.00      A    C
ATOM   2582  HE1 TYR A 175      17.589 -14.491  10.105  1.00  0.00      A    H
ATOM   2583  CZ  TYR A 175      16.738 -13.584   8.350  1.00  0.00      A    C
ATOM   2584  OH  TYR A 175      16.906 -14.748   7.538  1.00  0.00      A    O
ATOM   2585  HH  TYR A 175      17.489 -15.321   8.041  1.00  0.00      A    H
ATOM   2586  CD2 TYR A 175      15.919 -11.254   8.532  1.00  0.00      A    C
ATOM   2587  HD2 TYR A 175      15.478 -10.321   8.214  1.00  0.00      A    H
ATOM   2588  CE2 TYR A 175      16.147 -12.411   7.765  1.00  0.00      A    C
ATOM   2589  HE2 TYR A 175      15.872 -12.467   6.722  1.00  0.00      A    H
ATOM   2590  C   TYR A 175      18.816  -9.410  10.977  1.00  0.00      A    C
ATOM   2591  O   TYR A 175      19.797  -9.879  10.348  1.00  0.00      A    O
ATOM   2592  N   TRP A 176      18.769  -9.136  12.262  1.00  0.00      A    N
ATOM   2593  HN  TRP A 176      18.029  -8.564  12.609  1.00  0.00      A    H
ATOM   2594  CA  TRP A 176      19.590  -9.649  13.267  1.00  0.00      A    C
ATOM   2595  HA  TRP A 176      20.554  -9.817  12.809  1.00  0.00      A    H
ATOM   2596  CB  TRP A 176      19.748  -8.755  14.495  1.00  0.00      A    C
ATOM   2597  HB1 TRP A 176      18.731  -8.794  14.940  1.00  0.00      A    H
ATOM   2598  HB2 TRP A 176      20.483  -9.179  15.212  1.00  0.00      A    H
ATOM   2599  CG  TRP A 176      20.034  -7.278  14.384  1.00  0.00      A    C
ATOM   2600  CD1 TRP A 176      19.255  -6.276  14.829  1.00  0.00      A    C
ATOM   2601  HD1 TRP A 176      18.398  -6.298  15.486  1.00  0.00      A    H
ATOM   2602  NE1 TRP A 176      19.848  -5.028  14.674  1.00  0.00      A    N
ATOM   2603  HE1 TRP A 176      19.377  -4.177  14.752  1.00  0.00      A    H
ATOM   2604  CE2 TRP A 176      21.069  -5.286  14.059  1.00  0.00      A    C
ATOM   2605  CD2 TRP A 176      21.280  -6.701  13.980  1.00  0.00      A    C
ATOM   2606  CE3 TRP A 176      22.542  -7.239  13.584  1.00  0.00      A    C
ATOM   2607  HE3 TRP A 176      22.815  -8.283  13.607  1.00  0.00      A    H
ATOM   2608  CZ3 TRP A 176      23.515  -6.347  13.107  1.00  0.00      A    C
ATOM   2609  HZ3 TRP A 176      24.463  -6.644  12.685  1.00  0.00      A    H
ATOM   2610  CZ2 TRP A 176      22.099  -4.436  13.696  1.00  0.00      A    C
ATOM   2611  HZ2 TRP A 176      22.127  -3.358  13.764  1.00  0.00      A    H
ATOM   2612  CH2 TRP A 176      23.259  -4.995  13.142  1.00  0.00      A    C
ATOM   2613  HH2 TRP A 176      24.047  -4.381  12.734  1.00  0.00      A    H
ATOM   2614  C   TRP A 176      19.040 -10.972  13.691  1.00  0.00      A    C
ATOM   2615  O   TRP A 176      17.928 -11.090  14.222  1.00  0.00      A    O
ATOM   2616  N   ILE A 177      19.921 -12.010  13.639  1.00  0.00      A    N
ATOM   2617  HN  ILE A 177      20.801 -11.848  13.200  1.00  0.00      A    H
ATOM   2618  CA  ILE A 177      19.575 -13.429  14.004  1.00  0.00      A    C
ATOM   2619  HA  ILE A 177      18.529 -13.592  13.788  1.00  0.00      A    H
ATOM   2620  CB  ILE A 177      20.409 -14.344  13.169  1.00  0.00      A    C
ATOM   2621  HB  ILE A 177      21.452 -13.977  13.281  1.00  0.00      A    H
ATOM   2622  CG2 ILE A 177      20.216 -15.844  13.572  1.00  0.00      A    C
ATOM   2623 HG21 ILE A 177      20.627 -16.080  14.577  1.00  0.00      A    H
ATOM   2624 HG22 ILE A 177      19.123 -16.014  13.465  1.00  0.00      A    H
ATOM   2625 HG23 ILE A 177      20.661 -16.569  12.857  1.00  0.00      A    H
ATOM   2626  CG1 ILE A 177      20.027 -14.186  11.624  1.00  0.00      A    C
ATOM   2627 HG11 ILE A 177      18.957 -14.477  11.553  1.00  0.00      A    H
ATOM   2628 HG12 ILE A 177      20.033 -13.097  11.403  1.00  0.00      A    H
ATOM   2629  CD  ILE A 177      20.989 -14.894  10.641  1.00  0.00      A    C
ATOM   2630  HD1 ILE A 177      21.978 -14.968  11.142  1.00  0.00      A    H
ATOM   2631  HD2 ILE A 177      20.683 -15.958  10.551  1.00  0.00      A    H
ATOM   2632  HD3 ILE A 177      21.022 -14.340   9.678  1.00  0.00      A    H
ATOM   2633  C   ILE A 177      19.843 -13.564  15.462  1.00  0.00      A    C
ATOM   2634  O   ILE A 177      21.038 -13.835  15.786  1.00  0.00      A    O
ATOM   2635  N   VAL A 178      18.890 -13.415  16.379  1.00  0.00      A    N
ATOM   2636  HN  VAL A 178      17.940 -13.260  16.116  1.00  0.00      A    H
ATOM   2637  CA  VAL A 178      19.190 -13.385  17.773  1.00  0.00      A    C
ATOM   2638  HA  VAL A 178      20.243 -13.346  18.009  1.00  0.00      A    H
ATOM   2639  CB  VAL A 178      18.588 -11.987  18.348  1.00  0.00      A    C
ATOM   2640  HB  VAL A 178      17.479 -12.043  18.298  1.00  0.00      A    H
ATOM   2641  CG1 VAL A 178      19.018 -11.853  19.857  1.00  0.00      A    C
ATOM   2642 HG11 VAL A 178      20.046 -11.477  20.047  1.00  0.00      A    H
ATOM   2643 HG12 VAL A 178      18.425 -11.012  20.275  1.00  0.00      A    H
ATOM   2644 HG13 VAL A 178      18.789 -12.764  20.450  1.00  0.00      A    H
ATOM   2645  CG2 VAL A 178      19.067 -10.797  17.419  1.00  0.00      A    C
ATOM   2646 HG21 VAL A 178      18.314 -10.630  16.620  1.00  0.00      A    H
ATOM   2647 HG22 VAL A 178      19.032  -9.868  18.028  1.00  0.00      A    H
ATOM   2648 HG23 VAL A 178      20.055 -10.916  16.926  1.00  0.00      A    H
ATOM   2649  C   VAL A 178      18.605 -14.691  18.430  1.00  0.00      A    C
ATOM   2650  O   VAL A 178      17.444 -15.026  18.248  1.00  0.00      A    O
ATOM   2651  N   LYS A 179      19.388 -15.521  19.196  1.00  0.00      A    N
ATOM   2652  HN  LYS A 179      20.371 -15.354  19.179  1.00  0.00      A    H
ATOM   2653  CA  LYS A 179      18.821 -16.410  20.183  1.00  0.00      A    C
ATOM   2654  HA  LYS A 179      17.891 -16.789  19.785  1.00  0.00      A    H
ATOM   2655  CB  LYS A 179      19.743 -17.578  20.539  1.00  0.00      A    C
ATOM   2656  HB1 LYS A 179      19.351 -18.018  21.481  1.00  0.00      A    H
ATOM   2657  HB2 LYS A 179      19.655 -18.398  19.795  1.00  0.00      A    H
ATOM   2658  CG  LYS A 179      21.216 -17.191  20.724  1.00  0.00      A    C
ATOM   2659  HG1 LYS A 179      21.477 -16.338  20.061  1.00  0.00      A    H
ATOM   2660  HG2 LYS A 179      21.284 -16.787  21.756  1.00  0.00      A    H
ATOM   2661  CD  LYS A 179      22.088 -18.419  20.604  1.00  0.00      A    C
ATOM   2662  HD1 LYS A 179      21.861 -18.753  19.569  1.00  0.00      A    H
ATOM   2663  HD2 LYS A 179      23.153 -18.114  20.682  1.00  0.00      A    H
ATOM   2664  CE  LYS A 179      21.735 -19.538  21.562  1.00  0.00      A    C
ATOM   2665  HE1 LYS A 179      21.766 -19.129  22.594  1.00  0.00      A    H
ATOM   2666  HE2 LYS A 179      20.764 -20.071  21.481  1.00  0.00      A    H
ATOM   2667  NZ  LYS A 179      22.814 -20.633  21.423  1.00  0.00      A    N
ATOM   2668  HZ1 LYS A 179      22.539 -21.502  21.923  1.00  0.00      A    H
ATOM   2669  HZ2 LYS A 179      23.011 -20.899  20.437  1.00  0.00      A    H
ATOM   2670  HZ3 LYS A 179      23.724 -20.396  21.867  1.00  0.00      A    H
ATOM   2671  C   LYS A 179      18.403 -15.687  21.538  1.00  0.00      A    C
ATOM   2672  O   LYS A 179      19.199 -14.902  22.100  1.00  0.00      A    O
ATOM   2673  N   ASN A 180      17.139 -15.863  22.037  1.00  0.00      A    N
ATOM   2674  HN  ASN A 180      16.554 -16.517  21.564  1.00  0.00      A    H
ATOM   2675  CA  ASN A 180      16.745 -15.423  23.357  1.00  0.00      A    C
ATOM   2676  HA  ASN A 180      17.153 -14.435  23.512  1.00  0.00      A    H
ATOM   2677  CB  ASN A 180      15.260 -15.112  23.428  1.00  0.00      A    C
ATOM   2678  HB1 ASN A 180      15.070 -14.532  24.356  1.00  0.00      A    H
ATOM   2679  HB2 ASN A 180      15.068 -14.448  22.559  1.00  0.00      A    H
ATOM   2680  CG  ASN A 180      14.183 -16.217  23.495  1.00  0.00      A    C
ATOM   2681  OD1 ASN A 180      14.219 -17.034  24.405  1.00  0.00      A    O
ATOM   2682  ND2 ASN A 180      13.254 -16.310  22.537  1.00  0.00      A    N
ATOM   2683 HD21 ASN A 180      12.641 -17.091  22.654  1.00  0.00      A    H
ATOM   2684 HD22 ASN A 180      13.272 -15.702  21.743  1.00  0.00      A    H
ATOM   2685  C   ASN A 180      17.269 -16.284  24.550  1.00  0.00      A    C
ATOM   2686  O   ASN A 180      18.008 -17.310  24.389  1.00  0.00      A    O
ATOM   2687  N   SER A 181      17.038 -15.721  25.759  1.00  0.00      A    N
ATOM   2688  HN  SER A 181      16.587 -14.847  25.920  1.00  0.00      A    H
ATOM   2689  CA  SER A 181      17.544 -16.245  27.016  1.00  0.00      A    C
ATOM   2690  HA  SER A 181      18.100 -17.162  26.887  1.00  0.00      A    H
ATOM   2691  CB  SER A 181      18.292 -15.208  27.893  1.00  0.00      A    C
ATOM   2692  HB1 SER A 181      18.461 -15.492  28.954  1.00  0.00      A    H
ATOM   2693  HB2 SER A 181      19.281 -14.950  27.457  1.00  0.00      A    H
ATOM   2694  OG  SER A 181      17.714 -13.920  27.697  1.00  0.00      A    O
ATOM   2695  HG1 SER A 181      18.366 -13.237  27.870  1.00  0.00      A    H
ATOM   2696  C   SER A 181      16.459 -16.775  27.875  1.00  0.00      A    C
ATOM   2697  O   SER A 181      16.507 -16.814  29.115  1.00  0.00      A    O
ATOM   2698  N   TRP A 182      15.328 -17.152  27.287  1.00  0.00      A    N
ATOM   2699  HN  TRP A 182      15.170 -16.955  26.323  1.00  0.00      A    H
ATOM   2700  CA  TRP A 182      14.137 -17.528  27.914  1.00  0.00      A    C
ATOM   2701  HA  TRP A 182      14.154 -17.441  28.990  1.00  0.00      A    H
ATOM   2702  CB  TRP A 182      12.856 -16.729  27.391  1.00  0.00      A    C
ATOM   2703  HB1 TRP A 182      12.801 -17.030  26.323  1.00  0.00      A    H
ATOM   2704  HB2 TRP A 182      11.959 -17.175  27.872  1.00  0.00      A    H
ATOM   2705  CG  TRP A 182      12.820 -15.233  27.632  1.00  0.00      A    C
ATOM   2706  CD1 TRP A 182      13.011 -14.539  28.820  1.00  0.00      A    C
ATOM   2707  HD1 TRP A 182      13.436 -14.968  29.716  1.00  0.00      A    H
ATOM   2708  NE1 TRP A 182      12.807 -13.181  28.598  1.00  0.00      A    N
ATOM   2709  HE1 TRP A 182      12.708 -12.518  29.308  1.00  0.00      A    H
ATOM   2710  CE2 TRP A 182      12.322 -13.030  27.332  1.00  0.00      A    C
ATOM   2711  CD2 TRP A 182      12.276 -14.279  26.678  1.00  0.00      A    C
ATOM   2712  CE3 TRP A 182      11.757 -14.395  25.421  1.00  0.00      A    C
ATOM   2713  HE3 TRP A 182      11.756 -15.395  25.013  1.00  0.00      A    H
ATOM   2714  CZ3 TRP A 182      11.425 -13.231  24.741  1.00  0.00      A    C
ATOM   2715  HZ3 TRP A 182      11.065 -13.262  23.723  1.00  0.00      A    H
ATOM   2716  CZ2 TRP A 182      11.975 -11.846  26.607  1.00  0.00      A    C
ATOM   2717  HZ2 TRP A 182      12.235 -10.857  26.956  1.00  0.00      A    H
ATOM   2718  CH2 TRP A 182      11.424 -12.016  25.305  1.00  0.00      A    C
ATOM   2719  HH2 TRP A 182      11.114 -11.238  24.623  1.00  0.00      A    H
ATOM   2720  C   TRP A 182      13.833 -18.994  27.693  1.00  0.00      A    C
ATOM   2721  O   TRP A 182      13.481 -19.717  28.596  1.00  0.00      A    O
ATOM   2722  N   GLY A 183      13.893 -19.508  26.355  1.00  0.00      A    N
ATOM   2723  HN  GLY A 183      14.111 -18.876  25.616  1.00  0.00      A    H
ATOM   2724  CA  GLY A 183      13.690 -20.879  25.971  1.00  0.00      A    C
ATOM   2725  HA1 GLY A 183      14.647 -21.336  25.763  1.00  0.00      A    H
ATOM   2726  HA2 GLY A 183      13.043 -21.368  26.685  1.00  0.00      A    H
ATOM   2727  C   GLY A 183      12.916 -20.967  24.646  1.00  0.00      A    C
ATOM   2728  O   GLY A 183      12.459 -19.971  24.090  1.00  0.00      A    O
ATOM   2729  N   VAL A 184      12.803 -22.180  24.196  1.00  0.00      A    N
ATOM   2730  HN  VAL A 184      13.279 -22.870  24.736  1.00  0.00      A    H
ATOM   2731  CA  VAL A 184      12.149 -22.556  22.996  1.00  0.00      A    C
ATOM   2732  HA  VAL A 184      12.672 -22.047  22.200  1.00  0.00      A    H
ATOM   2733  CB  VAL A 184      12.389 -24.035  22.714  1.00  0.00      A    C
ATOM   2734  HB  VAL A 184      12.137 -24.227  21.649  1.00  0.00      A    H
ATOM   2735  CG1 VAL A 184      13.892 -24.377  22.741  1.00  0.00      A    C
ATOM   2736 HG11 VAL A 184      14.442 -23.798  21.969  1.00  0.00      A    H
ATOM   2737 HG12 VAL A 184      14.351 -24.015  23.686  1.00  0.00      A    H
ATOM   2738 HG13 VAL A 184      13.974 -25.470  22.564  1.00  0.00      A    H
ATOM   2739  CG2 VAL A 184      11.639 -25.074  23.523  1.00  0.00      A    C
ATOM   2740 HG21 VAL A 184      11.906 -25.015  24.600  1.00  0.00      A    H
ATOM   2741 HG22 VAL A 184      10.556 -24.825  23.524  1.00  0.00      A    H
ATOM   2742 HG23 VAL A 184      11.771 -26.112  23.149  1.00  0.00      A    H
ATOM   2743  C   VAL A 184      10.652 -22.133  22.825  1.00  0.00      A    C
ATOM   2744  O   VAL A 184      10.108 -21.913  21.736  1.00  0.00      A    O
ATOM   2745  N   TRP A 185       9.863 -21.990  23.877  1.00  0.00      A    N
ATOM   2746  HN  TRP A 185      10.218 -22.158  24.794  1.00  0.00      A    H
ATOM   2747  CA  TRP A 185       8.463 -21.533  23.781  1.00  0.00      A    C
ATOM   2748  HA  TRP A 185       7.883 -22.034  23.020  1.00  0.00      A    H
ATOM   2749  CB  TRP A 185       7.678 -21.773  25.107  1.00  0.00      A    C
ATOM   2750  HB1 TRP A 185       8.094 -20.998  25.786  1.00  0.00      A    H
ATOM   2751  HB2 TRP A 185       6.596 -21.572  24.956  1.00  0.00      A    H
ATOM   2752  CG  TRP A 185       7.975 -23.205  25.677  1.00  0.00      A    C
ATOM   2753  CD1 TRP A 185       8.025 -24.445  25.035  1.00  0.00      A    C
ATOM   2754  HD1 TRP A 185       8.071 -24.580  23.964  1.00  0.00      A    H
ATOM   2755  NE1 TRP A 185       8.380 -25.410  25.939  1.00  0.00      A    N
ATOM   2756  HE1 TRP A 185       8.389 -26.377  25.808  1.00  0.00      A    H
ATOM   2757  CE2 TRP A 185       8.499 -24.850  27.230  1.00  0.00      A    C
ATOM   2758  CD2 TRP A 185       8.260 -23.477  27.042  1.00  0.00      A    C
ATOM   2759  CE3 TRP A 185       8.277 -22.639  28.182  1.00  0.00      A    C
ATOM   2760  HE3 TRP A 185       8.067 -21.586  28.063  1.00  0.00      A    H
ATOM   2761  CZ3 TRP A 185       8.626 -23.152  29.397  1.00  0.00      A    C
ATOM   2762  HZ3 TRP A 185       8.640 -22.521  30.273  1.00  0.00      A    H
ATOM   2763  CZ2 TRP A 185       8.853 -25.371  28.432  1.00  0.00      A    C
ATOM   2764  HZ2 TRP A 185       9.154 -26.399  28.565  1.00  0.00      A    H
ATOM   2765  CH2 TRP A 185       8.911 -24.472  29.524  1.00  0.00      A    C
ATOM   2766  HH2 TRP A 185       9.279 -24.913  30.438  1.00  0.00      A    H
ATOM   2767  C   TRP A 185       8.280 -20.099  23.366  1.00  0.00      A    C
ATOM   2768  O   TRP A 185       7.237 -19.672  22.951  1.00  0.00      A    O
ATOM   2769  N   TRP A 186       9.352 -19.269  23.385  1.00  0.00      A    N
ATOM   2770  HN  TRP A 186      10.286 -19.478  23.662  1.00  0.00      A    H
ATOM   2771  CA  TRP A 186       9.117 -17.871  22.955  1.00  0.00      A    C
ATOM   2772  HA  TRP A 186       8.066 -17.736  22.744  1.00  0.00      A    H
ATOM   2773  CB  TRP A 186       9.647 -16.920  24.083  1.00  0.00      A    C
ATOM   2774  HB1 TRP A 186      10.663 -17.201  24.434  1.00  0.00      A    H
ATOM   2775  HB2 TRP A 186       9.657 -15.859  23.754  1.00  0.00      A    H
ATOM   2776  CG  TRP A 186       8.944 -16.886  25.438  1.00  0.00      A    C
ATOM   2777  CD1 TRP A 186       7.957 -16.038  25.867  1.00  0.00      A    C
ATOM   2778  HD1 TRP A 186       7.359 -15.342  25.297  1.00  0.00      A    H
ATOM   2779  NE1 TRP A 186       7.607 -16.372  27.160  1.00  0.00      A    N
ATOM   2780  HE1 TRP A 186       6.930 -15.882  27.665  1.00  0.00      A    H
ATOM   2781  CE2 TRP A 186       8.447 -17.344  27.579  1.00  0.00      A    C
ATOM   2782  CD2 TRP A 186       9.231 -17.762  26.459  1.00  0.00      A    C
ATOM   2783  CE3 TRP A 186      10.086 -18.843  26.540  1.00  0.00      A    C
ATOM   2784  HE3 TRP A 186      10.795 -18.969  25.736  1.00  0.00      A    H
ATOM   2785  CZ3 TRP A 186      10.133 -19.601  27.750  1.00  0.00      A    C
ATOM   2786  HZ3 TRP A 186      10.724 -20.504  27.800  1.00  0.00      A    H
ATOM   2787  CZ2 TRP A 186       8.521 -18.049  28.712  1.00  0.00      A    C
ATOM   2788  HZ2 TRP A 186       7.764 -17.784  29.435  1.00  0.00      A    H
ATOM   2789  CH2 TRP A 186       9.358 -19.150  28.820  1.00  0.00      A    C
ATOM   2790  HH2 TRP A 186       9.299 -19.767  29.704  1.00  0.00      A    H
ATOM   2791  C   TRP A 186       9.825 -17.615  21.581  1.00  0.00      A    C
ATOM   2792  O   TRP A 186      11.044 -17.913  21.344  1.00  0.00      A    O
ATOM   2793  N   GLY A 187       9.023 -17.047  20.596  1.00  0.00      A    N
ATOM   2794  HN  GLY A 187       8.094 -16.850  20.900  1.00  0.00      A    H
ATOM   2795  CA  GLY A 187       9.543 -16.780  19.261  1.00  0.00      A    C
ATOM   2796  HA1 GLY A 187       8.813 -16.174  18.745  1.00  0.00      A    H
ATOM   2797  HA2 GLY A 187      10.488 -16.259  19.299  1.00  0.00      A    H
ATOM   2798  C   GLY A 187       9.739 -17.937  18.389  1.00  0.00      A    C
ATOM   2799  O   GLY A 187       8.908 -18.820  18.385  1.00  0.00      A    O
ATOM   2800  N   GLU A 188      10.774 -18.048  17.529  1.00  0.00      A    N
ATOM   2801  HN  GLU A 188      11.521 -17.389  17.480  1.00  0.00      A    H
ATOM   2802  CA  GLU A 188      10.805 -19.077  16.559  1.00  0.00      A    C
ATOM   2803  HA  GLU A 188       9.812 -19.460  16.378  1.00  0.00      A    H
ATOM   2804  CB  GLU A 188      11.175 -18.581  15.125  1.00  0.00      A    C
ATOM   2805  HB1 GLU A 188      12.225 -18.216  15.106  1.00  0.00      A    H
ATOM   2806  HB2 GLU A 188      11.214 -19.480  14.474  1.00  0.00      A    H
ATOM   2807  CG  GLU A 188      10.179 -17.546  14.660  1.00  0.00      A    C
ATOM   2808  HG1 GLU A 188       9.157 -17.977  14.728  1.00  0.00      A    H
ATOM   2809  HG2 GLU A 188      10.221 -16.642  15.304  1.00  0.00      A    H
ATOM   2810  CD  GLU A 188      10.388 -17.048  13.197  1.00  0.00      A    C
ATOM   2811  OE1 GLU A 188      11.558 -16.847  12.785  1.00  0.00      A    O
ATOM   2812  OE2 GLU A 188       9.347 -16.945  12.452  1.00  0.00      A    O
ATOM   2813  C   GLU A 188      11.682 -20.161  17.001  1.00  0.00      A    C
ATOM   2814  O   GLU A 188      12.859 -20.094  16.808  1.00  0.00      A    O
ATOM   2815  N   ASP A 189      11.250 -21.156  17.826  1.00  0.00      A    N
ATOM   2816  HN  ASP A 189      10.275 -21.297  17.973  1.00  0.00      A    H
ATOM   2817  CA  ASP A 189      12.141 -22.057  18.572  1.00  0.00      A    C
ATOM   2818  HA  ASP A 189      11.467 -22.480  19.302  1.00  0.00      A    H
ATOM   2819  CB  ASP A 189      12.780 -23.207  17.779  1.00  0.00      A    C
ATOM   2820  HB1 ASP A 189      13.688 -22.811  17.277  1.00  0.00      A    H
ATOM   2821  HB2 ASP A 189      13.215 -24.043  18.368  1.00  0.00      A    H
ATOM   2822  CG  ASP A 189      11.880 -23.713  16.640  1.00  0.00      A    C
ATOM   2823  OD1 ASP A 189      10.979 -24.477  16.985  1.00  0.00      A    O
ATOM   2824  OD2 ASP A 189      12.140 -23.479  15.456  1.00  0.00      A    O
ATOM   2825  C   ASP A 189      13.221 -21.393  19.432  1.00  0.00      A    C
ATOM   2826  O   ASP A 189      14.307 -21.974  19.612  1.00  0.00      A    O
ATOM   2827  N   GLY A 190      12.965 -20.202  19.879  1.00  0.00      A    N
ATOM   2828  HN  GLY A 190      12.061 -19.815  19.714  1.00  0.00      A    H
ATOM   2829  CA  GLY A 190      13.771 -19.491  20.784  1.00  0.00      A    C
ATOM   2830  HA1 GLY A 190      13.059 -18.924  21.366  1.00  0.00      A    H
ATOM   2831  HA2 GLY A 190      14.368 -20.201  21.338  1.00  0.00      A    H
ATOM   2832  C   GLY A 190      14.533 -18.409  20.071  1.00  0.00      A    C
ATOM   2833  O   GLY A 190      15.292 -17.606  20.618  1.00  0.00      A    O
ATOM   2834  N   TYR A 191      14.548 -18.428  18.739  1.00  0.00      A    N
ATOM   2835  HN  TYR A 191      14.050 -19.135  18.244  1.00  0.00      A    H
ATOM   2836  CA  TYR A 191      15.258 -17.539  17.886  1.00  0.00      A    C
ATOM   2837  HA  TYR A 191      16.059 -17.052  18.422  1.00  0.00      A    H
ATOM   2838  CB  TYR A 191      15.809 -18.280  16.670  1.00  0.00      A    C
ATOM   2839  HB1 TYR A 191      15.074 -18.944  16.168  1.00  0.00      A    H
ATOM   2840  HB2 TYR A 191      16.044 -17.570  15.849  1.00  0.00      A    H
ATOM   2841  CG  TYR A 191      17.025 -19.021  17.093  1.00  0.00      A    C
ATOM   2842  CD1 TYR A 191      17.082 -20.374  17.602  1.00  0.00      A    C
ATOM   2843  HD1 TYR A 191      16.227 -21.007  17.786  1.00  0.00      A    H
ATOM   2844  CE1 TYR A 191      18.400 -20.953  17.937  1.00  0.00      A    C
ATOM   2845  HE1 TYR A 191      18.391 -21.997  18.211  1.00  0.00      A    H
ATOM   2846  CZ  TYR A 191      19.531 -20.167  17.858  1.00  0.00      A    C
ATOM   2847  OH  TYR A 191      20.737 -20.830  18.247  1.00  0.00      A    O
ATOM   2848  HH  TYR A 191      20.442 -21.650  18.650  1.00  0.00      A    H
ATOM   2849  CD2 TYR A 191      18.249 -18.265  17.053  1.00  0.00      A    C
ATOM   2850  HD2 TYR A 191      18.322 -17.280  16.617  1.00  0.00      A    H
ATOM   2851  CE2 TYR A 191      19.460 -18.795  17.455  1.00  0.00      A    C
ATOM   2852  HE2 TYR A 191      20.308 -18.127  17.509  1.00  0.00      A    H
ATOM   2853  C   TYR A 191      14.396 -16.387  17.363  1.00  0.00      A    C
ATOM   2854  O   TYR A 191      13.178 -16.573  17.120  1.00  0.00      A    O
ATOM   2855  N   ILE A 192      14.948 -15.145  17.293  1.00  0.00      A    N
ATOM   2856  HN  ILE A 192      15.879 -15.007  17.623  1.00  0.00      A    H
ATOM   2857  CA  ILE A 192      14.091 -13.963  16.992  1.00  0.00      A    C
ATOM   2858  HA  ILE A 192      13.061 -14.184  16.753  1.00  0.00      A    H
ATOM   2859  CB  ILE A 192      14.060 -13.118  18.247  1.00  0.00      A    C
ATOM   2860  HB  ILE A 192      15.089 -12.742  18.433  1.00  0.00      A    H
ATOM   2861  CG2 ILE A 192      13.197 -11.876  17.899  1.00  0.00      A    C
ATOM   2862 HG21 ILE A 192      13.412 -11.185  18.741  1.00  0.00      A    H
ATOM   2863 HG22 ILE A 192      13.513 -11.490  16.906  1.00  0.00      A    H
ATOM   2864 HG23 ILE A 192      12.117 -12.137  17.868  1.00  0.00      A    H
ATOM   2865  CG1 ILE A 192      13.544 -13.891  19.522  1.00  0.00      A    C
ATOM   2866 HG11 ILE A 192      12.566 -14.356  19.274  1.00  0.00      A    H
ATOM   2867 HG12 ILE A 192      14.170 -14.748  19.850  1.00  0.00      A    H
ATOM   2868  CD  ILE A 192      13.419 -12.929  20.709  1.00  0.00      A    C
ATOM   2869  HD1 ILE A 192      14.414 -12.790  21.184  1.00  0.00      A    H
ATOM   2870  HD2 ILE A 192      12.833 -12.006  20.513  1.00  0.00      A    H
ATOM   2871  HD3 ILE A 192      12.758 -13.360  21.491  1.00  0.00      A    H
ATOM   2872  C   ILE A 192      14.740 -13.399  15.809  1.00  0.00      A    C
ATOM   2873  O   ILE A 192      15.834 -12.934  15.864  1.00  0.00      A    O
ATOM   2874  N   ARG A 193      14.043 -13.262  14.636  1.00  0.00      A    N
ATOM   2875  HN  ARG A 193      13.139 -13.678  14.695  1.00  0.00      A    H
ATOM   2876  CA  ARG A 193      14.564 -12.376  13.601  1.00  0.00      A    C
ATOM   2877  HA  ARG A 193      15.643 -12.369  13.560  1.00  0.00      A    H
ATOM   2878  CB  ARG A 193      13.899 -12.679  12.173  1.00  0.00      A    C
ATOM   2879  HB1 ARG A 193      12.802 -12.712  12.347  1.00  0.00      A    H
ATOM   2880  HB2 ARG A 193      14.200 -11.907  11.433  1.00  0.00      A    H
ATOM   2881  CG  ARG A 193      14.393 -14.053  11.750  1.00  0.00      A    C
ATOM   2882  HG1 ARG A 193      15.496 -14.189  11.752  1.00  0.00      A    H
ATOM   2883  HG2 ARG A 193      14.032 -14.820  12.469  1.00  0.00      A    H
ATOM   2884  CD  ARG A 193      13.803 -14.509  10.418  1.00  0.00      A    C
ATOM   2885  HD1 ARG A 193      13.803 -13.680   9.678  1.00  0.00      A    H
ATOM   2886  HD2 ARG A 193      14.456 -15.293   9.980  1.00  0.00      A    H
ATOM   2887  NE  ARG A 193      12.489 -15.029  10.754  1.00  0.00      A    N
ATOM   2888  HE  ARG A 193      12.150 -15.308  11.652  1.00  0.00      A    H
ATOM   2889  CZ  ARG A 193      11.532 -15.313   9.839  1.00  0.00      A    C
ATOM   2890  NH1 ARG A 193      11.652 -15.052   8.548  1.00  0.00      A    N
ATOM   2891 HH11 ARG A 193      12.581 -15.037   8.177  1.00  0.00      A    H
ATOM   2892 HH12 ARG A 193      10.906 -15.232   7.907  1.00  0.00      A    H
ATOM   2893  NH2 ARG A 193      10.382 -15.788  10.301  1.00  0.00      A    N
ATOM   2894 HH21 ARG A 193      10.364 -16.193  11.214  1.00  0.00      A    H
ATOM   2895 HH22 ARG A 193       9.744 -16.110   9.601  1.00  0.00      A    H
ATOM   2896  C   ARG A 193      14.223 -10.868  13.988  1.00  0.00      A    C
ATOM   2897  O   ARG A 193      13.128 -10.326  14.038  1.00  0.00      A    O
ATOM   2898  N   MET A 194      15.294 -10.042  14.344  1.00  0.00      A    N
ATOM   2899  HN  MET A 194      16.222 -10.408  14.334  1.00  0.00      A    H
ATOM   2900  CA  MET A 194      15.181  -8.671  14.739  1.00  0.00      A    C
ATOM   2901  HA  MET A 194      14.170  -8.404  15.010  1.00  0.00      A    H
ATOM   2902  CB  MET A 194      15.912  -8.374  16.125  1.00  0.00      A    C
ATOM   2903  HB1 MET A 194      17.022  -8.390  16.094  1.00  0.00      A    H
ATOM   2904  HB2 MET A 194      15.685  -7.332  16.437  1.00  0.00      A    H
ATOM   2905  CG  MET A 194      15.496  -9.272  17.232  1.00  0.00      A    C
ATOM   2906  HG1 MET A 194      14.387  -9.289  17.296  1.00  0.00      A    H
ATOM   2907  HG2 MET A 194      15.798 -10.300  16.939  1.00  0.00      A    H
ATOM   2908  SD  MET A 194      16.159  -8.896  18.793  1.00  0.00      A    S
ATOM   2909  CE  MET A 194      15.200  -7.405  19.073  1.00  0.00      A    C
ATOM   2910  HE1 MET A 194      15.784  -6.465  18.978  1.00  0.00      A    H
ATOM   2911  HE2 MET A 194      14.290  -7.211  18.465  1.00  0.00      A    H
ATOM   2912  HE3 MET A 194      14.795  -7.386  20.107  1.00  0.00      A    H
ATOM   2913  C   MET A 194      15.591  -7.732  13.668  1.00  0.00      A    C
ATOM   2914  O   MET A 194      16.769  -7.758  13.195  1.00  0.00      A    O
ATOM   2915  N   ARG A 195      14.709  -6.927  13.041  1.00  0.00      A    N
ATOM   2916  HN  ARG A 195      13.773  -7.045  13.364  1.00  0.00      A    H
ATOM   2917  CA  ARG A 195      14.997  -6.024  11.975  1.00  0.00      A    C
ATOM   2918  HA  ARG A 195      15.287  -6.546  11.075  1.00  0.00      A    H
ATOM   2919  CB  ARG A 195      13.821  -5.162  11.556  1.00  0.00      A    C
ATOM   2920  HB1 ARG A 195      12.999  -5.889  11.378  1.00  0.00      A    H
ATOM   2921  HB2 ARG A 195      13.403  -4.497  12.341  1.00  0.00      A    H
ATOM   2922  CG  ARG A 195      13.850  -4.469  10.182  1.00  0.00      A    C
ATOM   2923  HG1 ARG A 195      13.018  -3.739  10.283  1.00  0.00      A    H
ATOM   2924  HG2 ARG A 195      14.817  -3.934  10.071  1.00  0.00      A    H
ATOM   2925  CD  ARG A 195      13.724  -5.357   8.963  1.00  0.00      A    C
ATOM   2926  HD1 ARG A 195      14.424  -6.218   9.029  1.00  0.00      A    H
ATOM   2927  HD2 ARG A 195      12.681  -5.684   8.765  1.00  0.00      A    H
ATOM   2928  NE  ARG A 195      14.144  -4.436   7.784  1.00  0.00      A    N
ATOM   2929  HE  ARG A 195      14.514  -3.535   8.008  1.00  0.00      A    H
ATOM   2930  CZ  ARG A 195      13.958  -4.829   6.520  1.00  0.00      A    C
ATOM   2931  NH1 ARG A 195      13.600  -6.080   6.186  1.00  0.00      A    N
ATOM   2932 HH11 ARG A 195      13.039  -6.649   6.788  1.00  0.00      A    H
ATOM   2933 HH12 ARG A 195      13.615  -6.275   5.205  1.00  0.00      A    H
ATOM   2934  NH2 ARG A 195      14.357  -3.998   5.538  1.00  0.00      A    N
ATOM   2935 HH21 ARG A 195      14.460  -3.025   5.746  1.00  0.00      A    H
ATOM   2936 HH22 ARG A 195      14.234  -4.251   4.579  1.00  0.00      A    H
ATOM   2937  C   ARG A 195      16.149  -4.998  12.278  1.00  0.00      A    C
ATOM   2938  O   ARG A 195      16.017  -4.124  13.231  1.00  0.00      A    O
ATOM   2939  N   LYS A 196      17.256  -5.030  11.432  1.00  0.00      A    N
ATOM   2940  HN  LYS A 196      17.143  -5.410  10.517  1.00  0.00      A    H
ATOM   2941  CA  LYS A 196      18.243  -4.010  11.467  1.00  0.00      A    C
ATOM   2942  HA  LYS A 196      18.379  -3.662  12.480  1.00  0.00      A    H
ATOM   2943  CB  LYS A 196      19.685  -4.577  11.072  1.00  0.00      A    C
ATOM   2944  HB1 LYS A 196      20.438  -3.812  11.359  1.00  0.00      A    H
ATOM   2945  HB2 LYS A 196      19.852  -5.386  11.815  1.00  0.00      A    H
ATOM   2946  CG  LYS A 196      19.895  -4.924   9.560  1.00  0.00      A    C
ATOM   2947  HG1 LYS A 196      19.107  -5.672   9.331  1.00  0.00      A    H
ATOM   2948  HG2 LYS A 196      19.849  -4.053   8.872  1.00  0.00      A    H
ATOM   2949  CD  LYS A 196      21.230  -5.678   9.264  1.00  0.00      A    C
ATOM   2950  HD1 LYS A 196      21.375  -6.397  10.098  1.00  0.00      A    H
ATOM   2951  HD2 LYS A 196      21.128  -6.227   8.303  1.00  0.00      A    H
ATOM   2952  CE  LYS A 196      22.454  -4.755   9.223  1.00  0.00      A    C
ATOM   2953  HE1 LYS A 196      22.718  -4.202  10.150  1.00  0.00      A    H
ATOM   2954  HE2 LYS A 196      23.328  -5.417   9.046  1.00  0.00      A    H
ATOM   2955  NZ  LYS A 196      22.407  -3.718   8.111  1.00  0.00      A    N
ATOM   2956  HZ1 LYS A 196      22.443  -4.256   7.221  1.00  0.00      A    H
ATOM   2957  HZ2 LYS A 196      21.575  -3.120   8.286  1.00  0.00      A    H
ATOM   2958  HZ3 LYS A 196      23.200  -3.066   8.276  1.00  0.00      A    H
ATOM   2959  C   LYS A 196      17.778  -2.794  10.594  1.00  0.00      A    C
ATOM   2960  O   LYS A 196      17.181  -2.979   9.547  1.00  0.00      A    O
ATOM   2961  N   GLY A 197      18.133  -1.564  11.012  1.00  0.00      A    N
ATOM   2962  HN  GLY A 197      18.653  -1.444  11.854  1.00  0.00      A    H
ATOM   2963  CA  GLY A 197      17.864  -0.325  10.283  1.00  0.00      A    C
ATOM   2964  HA1 GLY A 197      18.809   0.198  10.254  1.00  0.00      A    H
ATOM   2965  HA2 GLY A 197      17.535  -0.635   9.303  1.00  0.00      A    H
ATOM   2966  C   GLY A 197      16.762   0.466  10.894  1.00  0.00      A    C
ATOM   2967  O   GLY A 197      15.643   0.820  10.402  1.00  0.00      A    O
ATOM   2968  N   ALA A 198      16.906   0.731  12.196  1.00  0.00      A    N
ATOM   2969  HN  ALA A 198      17.760   0.385  12.577  1.00  0.00      A    H
ATOM   2970  CA  ALA A 198      15.701   1.211  12.945  1.00  0.00      A    C
ATOM   2971  HA  ALA A 198      14.822   0.796  12.473  1.00  0.00      A    H
ATOM   2972  CB  ALA A 198      15.875   0.635  14.379  1.00  0.00      A    C
ATOM   2973  HB1 ALA A 198      14.953   0.690  14.997  1.00  0.00      A    H
ATOM   2974  HB2 ALA A 198      16.182  -0.432  14.351  1.00  0.00      A    H
ATOM   2975  HB3 ALA A 198      16.644   1.188  14.960  1.00  0.00      A    H
ATOM   2976  C   ALA A 198      15.514   2.765  13.063  1.00  0.00      A    C
ATOM   2977  O   ALA A 198      15.576   3.415  12.081  1.00  0.00      A    O
ATOM   2978  N   ASP A 199      15.228   3.357  14.227  1.00  0.00      A    N
ATOM   2979  HN  ASP A 199      15.050   2.834  15.057  1.00  0.00      A    H
ATOM   2980  CA  ASP A 199      14.967   4.786  14.413  1.00  0.00      A    C
ATOM   2981  HA  ASP A 199      14.468   5.135  13.521  1.00  0.00      A    H
ATOM   2982  CB  ASP A 199      14.140   5.070  15.639  1.00  0.00      A    C
ATOM   2983  HB1 ASP A 199      14.673   4.817  16.580  1.00  0.00      A    H
ATOM   2984  HB2 ASP A 199      13.959   6.158  15.779  1.00  0.00      A    H
ATOM   2985  CG  ASP A 199      12.912   4.225  15.672  1.00  0.00      A    C
ATOM   2986  OD1 ASP A 199      11.873   4.707  15.202  1.00  0.00      A    O
ATOM   2987  OD2 ASP A 199      13.118   3.069  16.156  1.00  0.00      A    O
ATOM   2988  C   ASP A 199      16.257   5.651  14.531  1.00  0.00      A    C
ATOM   2989  O   ASP A 199      16.402   6.623  13.784  1.00  0.00      A    O
ATOM   2990  N   GLY A 200      17.154   5.311  15.460  1.00  0.00      A    N
ATOM   2991  HN  GLY A 200      17.032   4.517  16.050  1.00  0.00      A    H
ATOM   2992  CA  GLY A 200      18.369   6.078  15.716  1.00  0.00      A    C
ATOM   2993  HA1 GLY A 200      18.878   6.466  14.846  1.00  0.00      A    H
ATOM   2994  HA2 GLY A 200      18.082   6.783  16.481  1.00  0.00      A    H
ATOM   2995  C   GLY A 200      19.333   5.052  16.278  1.00  0.00      A    C
ATOM   2996  O   GLY A 200      19.119   3.840  16.229  1.00  0.00      A    O
ATOM   2997  N   PRO A 201      20.522   5.433  16.790  1.00  0.00      A    N
ATOM   2998  CD  PRO A 201      20.714   6.830  17.186  1.00  0.00      A    C
ATOM   2999  HD1 PRO A 201      19.921   7.238  17.848  1.00  0.00      A    H
ATOM   3000  HD2 PRO A 201      20.790   7.373  16.220  1.00  0.00      A    H
ATOM   3001  CA  PRO A 201      21.607   4.511  17.006  1.00  0.00      A    C
ATOM   3002  HA  PRO A 201      21.732   3.866  16.149  1.00  0.00      A    H
ATOM   3003  CB  PRO A 201      22.718   5.541  17.270  1.00  0.00      A    C
ATOM   3004  HB1 PRO A 201      23.565   5.057  17.801  1.00  0.00      A    H
ATOM   3005  HB2 PRO A 201      23.220   5.845  16.326  1.00  0.00      A    H
ATOM   3006  CG  PRO A 201      21.984   6.708  17.960  1.00  0.00      A    C
ATOM   3007  HG1 PRO A 201      21.848   6.472  19.037  1.00  0.00      A    H
ATOM   3008  HG2 PRO A 201      22.632   7.610  17.984  1.00  0.00      A    H
ATOM   3009  C   PRO A 201      21.621   3.555  18.206  1.00  0.00      A    C
ATOM   3010  O   PRO A 201      22.562   2.815  18.416  1.00  0.00      A    O
ATOM   3011  N   ALA A 202      20.491   3.487  18.968  1.00  0.00      A    N
ATOM   3012  HN  ALA A 202      19.797   4.201  18.925  1.00  0.00      A    H
ATOM   3013  CA  ALA A 202      20.297   2.494  19.933  1.00  0.00      A    C
ATOM   3014  HA  ALA A 202      21.203   2.215  20.451  1.00  0.00      A    H
ATOM   3015  CB  ALA A 202      19.286   3.036  20.959  1.00  0.00      A    C
ATOM   3016  HB1 ALA A 202      19.049   2.203  21.655  1.00  0.00      A    H
ATOM   3017  HB2 ALA A 202      19.847   3.844  21.475  1.00  0.00      A    H
ATOM   3018  HB3 ALA A 202      18.348   3.361  20.459  1.00  0.00      A    H
ATOM   3019  C   ALA A 202      19.763   1.225  19.205  1.00  0.00      A    C
ATOM   3020  O   ALA A 202      19.910   0.138  19.661  1.00  0.00      A    O
ATOM   3021  N   GLY A 203      19.080   1.389  18.021  1.00  0.00      A    N
ATOM   3022  HN  GLY A 203      19.123   2.331  17.697  1.00  0.00      A    H
ATOM   3023  CA  GLY A 203      18.580   0.275  17.258  1.00  0.00      A    C
ATOM   3024  HA1 GLY A 203      18.465   0.727  16.285  1.00  0.00      A    H
ATOM   3025  HA2 GLY A 203      19.380  -0.448  17.203  1.00  0.00      A    H
ATOM   3026  C   GLY A 203      17.285  -0.248  17.898  1.00  0.00      A    C
ATOM   3027  O   GLY A 203      16.606   0.429  18.678  1.00  0.00      A    O
ATOM   3028  N   LEU A 204      16.896  -1.452  17.588  1.00  0.00      A    N
ATOM   3029  HN  LEU A 204      17.340  -2.006  16.888  1.00  0.00      A    H
ATOM   3030  CA  LEU A 204      15.602  -2.052  17.974  1.00  0.00      A    C
ATOM   3031  HA  LEU A 204      14.885  -1.252  17.871  1.00  0.00      A    H
ATOM   3032  CB  LEU A 204      15.204  -3.194  16.951  1.00  0.00      A    C
ATOM   3033  HB1 LEU A 204      15.221  -2.591  16.018  1.00  0.00      A    H
ATOM   3034  HB2 LEU A 204      16.026  -3.935  16.861  1.00  0.00      A    H
ATOM   3035  CG  LEU A 204      13.844  -3.854  17.258  1.00  0.00      A    C
ATOM   3036  HG  LEU A 204      14.033  -4.365  18.226  1.00  0.00      A    H
ATOM   3037  CD1 LEU A 204      12.698  -2.941  17.458  1.00  0.00      A    C
ATOM   3038 HD11 LEU A 204      12.909  -2.171  18.231  1.00  0.00      A    H
ATOM   3039 HD12 LEU A 204      12.419  -2.410  16.523  1.00  0.00      A    H
ATOM   3040 HD13 LEU A 204      11.752  -3.486  17.660  1.00  0.00      A    H
ATOM   3041  CD2 LEU A 204      13.618  -4.924  16.118  1.00  0.00      A    C
ATOM   3042 HD21 LEU A 204      12.632  -5.382  16.346  1.00  0.00      A    H
ATOM   3043 HD22 LEU A 204      13.655  -4.372  15.155  1.00  0.00      A    H
ATOM   3044 HD23 LEU A 204      14.347  -5.762  16.141  1.00  0.00      A    H
ATOM   3045  C   LEU A 204      15.707  -2.593  19.419  1.00  0.00      A    C
ATOM   3046  O   LEU A 204      16.572  -3.415  19.822  1.00  0.00      A    O
ATOM   3047  N   CYS A 205      14.906  -2.055  20.325  1.00  0.00      A    N
ATOM   3048  HN  CYS A 205      14.265  -1.348  20.038  1.00  0.00      A    H
ATOM   3049  CA  CYS A 205      14.751  -2.345  21.715  1.00  0.00      A    C
ATOM   3050  HA  CYS A 205      14.098  -1.512  21.932  1.00  0.00      A    H
ATOM   3051  CB  CYS A 205      14.051  -3.682  21.977  1.00  0.00      A    C
ATOM   3052  HB1 CYS A 205      14.733  -4.556  22.053  1.00  0.00      A    H
ATOM   3053  HB2 CYS A 205      13.590  -3.710  22.987  1.00  0.00      A    H
ATOM   3054  SG  CYS A 205      12.807  -4.210  20.817  1.00  0.00      A    S
ATOM   3055  C   CYS A 205      15.968  -2.154  22.653  1.00  0.00      A    C
ATOM   3056  O   CYS A 205      15.987  -2.578  23.814  1.00  0.00      A    O
ATOM   3057  N   GLY A 206      16.944  -1.428  22.104  1.00  0.00      A    N
ATOM   3058  HN  GLY A 206      16.853  -1.275  21.123  1.00  0.00      A    H
ATOM   3059  CA  GLY A 206      18.248  -1.205  22.758  1.00  0.00      A    C
ATOM   3060  HA1 GLY A 206      18.489  -0.165  22.594  1.00  0.00      A    H
ATOM   3061  HA2 GLY A 206      18.250  -1.512  23.793  1.00  0.00      A    H
ATOM   3062  C   GLY A 206      19.372  -1.937  22.154  1.00  0.00      A    C
ATOM   3063  O   GLY A 206      20.467  -1.928  22.757  1.00  0.00      A    O
ATOM   3064  N   ILE A 207      19.200  -2.664  21.011  1.00  0.00      A    N
ATOM   3065  HN  ILE A 207      18.298  -2.633  20.588  1.00  0.00      A    H
ATOM   3066  CA  ILE A 207      20.129  -3.748  20.705  1.00  0.00      A    C
ATOM   3067  HA  ILE A 207      20.219  -4.416  21.548  1.00  0.00      A    H
ATOM   3068  CB  ILE A 207      19.512  -4.514  19.571  1.00  0.00      A    C
ATOM   3069  HB  ILE A 207      18.502  -4.747  19.971  1.00  0.00      A    H
ATOM   3070  CG2 ILE A 207      19.338  -3.748  18.259  1.00  0.00      A    C
ATOM   3071 HG21 ILE A 207      20.310  -3.823  17.728  1.00  0.00      A    H
ATOM   3072 HG22 ILE A 207      18.589  -4.250  17.610  1.00  0.00      A    H
ATOM   3073 HG23 ILE A 207      19.167  -2.659  18.398  1.00  0.00      A    H
ATOM   3074  CG1 ILE A 207      20.216  -5.875  19.390  1.00  0.00      A    C
ATOM   3075 HG11 ILE A 207      21.059  -5.766  18.675  1.00  0.00      A    H
ATOM   3076 HG12 ILE A 207      20.626  -6.148  20.386  1.00  0.00      A    H
ATOM   3077  CD  ILE A 207      19.330  -7.020  18.809  1.00  0.00      A    C
ATOM   3078  HD1 ILE A 207      18.486  -7.137  19.522  1.00  0.00      A    H
ATOM   3079  HD2 ILE A 207      18.932  -6.760  17.804  1.00  0.00      A    H
ATOM   3080  HD3 ILE A 207      19.910  -7.967  18.791  1.00  0.00      A    H
ATOM   3081  C   ILE A 207      21.581  -3.186  20.463  1.00  0.00      A    C
ATOM   3082  O   ILE A 207      22.647  -3.836  20.491  1.00  0.00      A    O
ATOM   3083  N   ALA A 208      21.671  -1.880  20.167  1.00  0.00      A    N
ATOM   3084  HN  ALA A 208      20.904  -1.251  20.066  1.00  0.00      A    H
ATOM   3085  CA  ALA A 208      22.978  -1.342  19.901  1.00  0.00      A    C
ATOM   3086  HA  ALA A 208      23.704  -2.109  19.677  1.00  0.00      A    H
ATOM   3087  CB  ALA A 208      22.951  -0.435  18.672  1.00  0.00      A    C
ATOM   3088  HB1 ALA A 208      22.196   0.372  18.784  1.00  0.00      A    H
ATOM   3089  HB2 ALA A 208      23.983  -0.124  18.404  1.00  0.00      A    H
ATOM   3090  HB3 ALA A 208      22.530  -1.152  17.935  1.00  0.00      A    H
ATOM   3091  C   ALA A 208      23.603  -0.606  21.068  1.00  0.00      A    C
ATOM   3092  O   ALA A 208      24.694  -0.062  20.970  1.00  0.00      A    O
ATOM   3093  N   ARG A 209      22.888  -0.601  22.219  1.00  0.00      A    N
ATOM   3094  HN  ARG A 209      22.036  -1.111  22.308  1.00  0.00      A    H
ATOM   3095  CA  ARG A 209      23.311   0.185  23.428  1.00  0.00      A    C
ATOM   3096  HA  ARG A 209      23.772   1.062  22.998  1.00  0.00      A    H
ATOM   3097  CB  ARG A 209      22.071   0.509  24.342  1.00  0.00      A    C
ATOM   3098  HB1 ARG A 209      21.192   0.867  23.765  1.00  0.00      A    H
ATOM   3099  HB2 ARG A 209      21.749  -0.404  24.887  1.00  0.00      A    H
ATOM   3100  CG  ARG A 209      22.574   1.441  25.514  1.00  0.00      A    C
ATOM   3101  HG1 ARG A 209      23.331   0.896  26.119  1.00  0.00      A    H
ATOM   3102  HG2 ARG A 209      23.009   2.282  24.934  1.00  0.00      A    H
ATOM   3103  CD  ARG A 209      21.555   1.999  26.486  1.00  0.00      A    C
ATOM   3104  HD1 ARG A 209      20.819   2.674  25.998  1.00  0.00      A    H
ATOM   3105  HD2 ARG A 209      21.094   1.211  27.118  1.00  0.00      A    H
ATOM   3106  NE  ARG A 209      22.267   2.861  27.398  1.00  0.00      A    N
ATOM   3107  HE  ARG A 209      23.258   2.931  27.286  1.00  0.00      A    H
ATOM   3108  CZ  ARG A 209      21.794   3.677  28.327  1.00  0.00      A    C
ATOM   3109  NH1 ARG A 209      20.515   3.758  28.646  1.00  0.00      A    N
ATOM   3110 HH11 ARG A 209      19.911   3.118  28.171  1.00  0.00      A    H
ATOM   3111 HH12 ARG A 209      20.161   4.453  29.272  1.00  0.00      A    H
ATOM   3112  NH2 ARG A 209      22.669   4.501  28.918  1.00  0.00      A    N
ATOM   3113 HH21 ARG A 209      23.602   4.406  28.570  1.00  0.00      A    H
ATOM   3114 HH22 ARG A 209      22.369   4.972  29.748  1.00  0.00      A    H
ATOM   3115  C   ARG A 209      24.329  -0.594  24.198  1.00  0.00      A    C
ATOM   3116  O   ARG A 209      25.450  -0.109  24.445  1.00  0.00      A    O
ATOM   3117  N   GLU A 210      24.056  -1.813  24.524  1.00  0.00      A    N
ATOM   3118  HN  GLU A 210      23.233  -2.270  24.195  1.00  0.00      A    H
ATOM   3119  CA  GLU A 210      25.061  -2.572  25.267  1.00  0.00      A    C
ATOM   3120  HA  GLU A 210      25.872  -1.919  25.553  1.00  0.00      A    H
ATOM   3121  CB  GLU A 210      24.510  -2.887  26.614  1.00  0.00      A    C
ATOM   3122  HB1 GLU A 210      24.189  -1.894  26.996  1.00  0.00      A    H
ATOM   3123  HB2 GLU A 210      23.594  -3.514  26.565  1.00  0.00      A    H
ATOM   3124  CG  GLU A 210      25.578  -3.300  27.720  1.00  0.00      A    C
ATOM   3125  HG1 GLU A 210      26.209  -4.094  27.266  1.00  0.00      A    H
ATOM   3126  HG2 GLU A 210      26.212  -2.426  27.983  1.00  0.00      A    H
ATOM   3127  CD  GLU A 210      24.958  -3.814  29.033  1.00  0.00      A    C
ATOM   3128  OE1 GLU A 210      23.854  -3.470  29.462  1.00  0.00      A    O
ATOM   3129  OE2 GLU A 210      25.716  -4.627  29.622  1.00  0.00      A    O
ATOM   3130  C   GLU A 210      25.721  -3.771  24.578  1.00  0.00      A    C
ATOM   3131  O   GLU A 210      25.511  -4.894  25.091  1.00  0.00      A    O
ATOM   3132  N   PRO A 211      26.444  -3.710  23.437  1.00  0.00      A    N
ATOM   3133  CD  PRO A 211      26.329  -2.526  22.539  1.00  0.00      A    C
ATOM   3134  HD1 PRO A 211      26.544  -1.573  23.068  1.00  0.00      A    H
ATOM   3135  HD2 PRO A 211      25.241  -2.446  22.332  1.00  0.00      A    H
ATOM   3136  CA  PRO A 211      26.933  -4.832  22.674  1.00  0.00      A    C
ATOM   3137  HA  PRO A 211      26.325  -5.699  22.890  1.00  0.00      A    H
ATOM   3138  CB  PRO A 211      26.950  -4.257  21.188  1.00  0.00      A    C
ATOM   3139  HB1 PRO A 211      27.771  -4.748  20.622  1.00  0.00      A    H
ATOM   3140  HB2 PRO A 211      25.984  -4.322  20.644  1.00  0.00      A    H
ATOM   3141  CG  PRO A 211      27.189  -2.770  21.380  1.00  0.00      A    C
ATOM   3142  HG1 PRO A 211      28.236  -2.567  21.690  1.00  0.00      A    H
ATOM   3143  HG2 PRO A 211      26.919  -2.180  20.478  1.00  0.00      A    H
ATOM   3144  C   PRO A 211      28.286  -5.236  23.247  1.00  0.00      A    C
ATOM   3145  O   PRO A 211      29.158  -4.431  23.405  1.00  0.00      A    O
ATOM   3146  N   SER A 212      28.591  -6.519  23.540  1.00  0.00      A    N
ATOM   3147  HN  SER A 212      27.847  -7.177  23.455  1.00  0.00      A    H
ATOM   3148  CA  SER A 212      29.915  -6.932  23.942  1.00  0.00      A    C
ATOM   3149  HA  SER A 212      30.699  -6.250  23.650  1.00  0.00      A    H
ATOM   3150  CB  SER A 212      30.085  -7.133  25.445  1.00  0.00      A    C
ATOM   3151  HB1 SER A 212      31.033  -7.642  25.723  1.00  0.00      A    H
ATOM   3152  HB2 SER A 212      30.027  -6.143  25.946  1.00  0.00      A    H
ATOM   3153  OG  SER A 212      29.051  -7.961  25.995  1.00  0.00      A    O
ATOM   3154  HG1 SER A 212      28.248  -7.441  25.910  1.00  0.00      A    H
ATOM   3155  C   SER A 212      30.287  -8.133  23.155  1.00  0.00      A    C
ATOM   3156  O   SER A 212      29.408  -8.682  22.560  1.00  0.00      A    O
ATOM   3157  N   TYR A 213      31.554  -8.538  23.195  1.00  0.00      A    N
ATOM   3158  HN  TYR A 213      32.302  -7.994  23.568  1.00  0.00      A    H
ATOM   3159  CA  TYR A 213      31.824  -9.896  22.599  1.00  0.00      A    C
ATOM   3160  HA  TYR A 213      30.970 -10.502  22.862  1.00  0.00      A    H
ATOM   3161  CB  TYR A 213      31.938  -9.899  21.099  1.00  0.00      A    C
ATOM   3162  HB1 TYR A 213      32.105 -10.900  20.648  1.00  0.00      A    H
ATOM   3163  HB2 TYR A 213      30.934  -9.573  20.752  1.00  0.00      A    H
ATOM   3164  CG  TYR A 213      32.845  -8.910  20.367  1.00  0.00      A    C
ATOM   3165  CD1 TYR A 213      32.600  -8.818  18.994  1.00  0.00      A    C
ATOM   3166  HD1 TYR A 213      31.785  -9.353  18.529  1.00  0.00      A    H
ATOM   3167  CE1 TYR A 213      33.466  -8.073  18.136  1.00  0.00      A    C
ATOM   3168  HE1 TYR A 213      33.308  -8.066  17.067  1.00  0.00      A    H
ATOM   3169  CZ  TYR A 213      34.562  -7.356  18.694  1.00  0.00      A    C
ATOM   3170  OH  TYR A 213      35.363  -6.659  17.809  1.00  0.00      A    O
ATOM   3171  HH  TYR A 213      36.255  -6.811  18.130  1.00  0.00      A    H
ATOM   3172  CD2 TYR A 213      33.931  -8.147  20.926  1.00  0.00      A    C
ATOM   3173  HD2 TYR A 213      34.025  -8.038  21.996  1.00  0.00      A    H
ATOM   3174  CE2 TYR A 213      34.805  -7.417  20.092  1.00  0.00      A    C
ATOM   3175  HE2 TYR A 213      35.706  -6.885  20.359  1.00  0.00      A    H
ATOM   3176  C   TYR A 213      33.047 -10.470  23.238  1.00  0.00      A    C
ATOM   3177  O   TYR A 213      33.802  -9.680  23.855  1.00  0.00      A    O
ATOM   3178  N   PRO A 214      33.236 -11.792  23.278  1.00  0.00      A    N
ATOM   3179  CD  PRO A 214      32.410 -12.860  22.665  1.00  0.00      A    C
ATOM   3180  HD1 PRO A 214      32.354 -12.588  21.590  1.00  0.00      A    H
ATOM   3181  HD2 PRO A 214      31.423 -12.810  23.172  1.00  0.00      A    H
ATOM   3182  CA  PRO A 214      34.460 -12.335  23.853  1.00  0.00      A    C
ATOM   3183  HA  PRO A 214      34.681 -11.869  24.802  1.00  0.00      A    H
ATOM   3184  CB  PRO A 214      34.134 -13.856  24.133  1.00  0.00      A    C
ATOM   3185  HB1 PRO A 214      34.993 -14.519  23.894  1.00  0.00      A    H
ATOM   3186  HB2 PRO A 214      33.806 -14.199  25.137  1.00  0.00      A    H
ATOM   3187  CG  PRO A 214      33.079 -14.113  23.094  1.00  0.00      A    C
ATOM   3188  HG1 PRO A 214      33.527 -14.627  22.216  1.00  0.00      A    H
ATOM   3189  HG2 PRO A 214      32.327 -14.838  23.473  1.00  0.00      A    H
ATOM   3190  C   PRO A 214      35.582 -12.116  22.910  1.00  0.00      A    C
ATOM   3191  O   PRO A 214      35.424 -11.522  21.849  1.00  0.00      A    O
ATOM   3192  N   PHE A 215      36.805 -12.623  23.254  1.00  0.00      A    N
ATOM   3193  HN  PHE A 215      37.027 -12.728  24.221  1.00  0.00      A    H
ATOM   3194  CA  PHE A 215      37.823 -12.971  22.284  1.00  0.00      A    C
ATOM   3195  HA  PHE A 215      37.307 -12.876  21.340  1.00  0.00      A    H
ATOM   3196  CB  PHE A 215      39.110 -12.024  22.389  1.00  0.00      A    C
ATOM   3197  HB1 PHE A 215      38.889 -10.936  22.366  1.00  0.00      A    H
ATOM   3198  HB2 PHE A 215      39.515 -12.186  23.411  1.00  0.00      A    H
ATOM   3199  CG  PHE A 215      40.225 -12.241  21.443  1.00  0.00      A    C
ATOM   3200  CD1 PHE A 215      40.052 -12.441  20.056  1.00  0.00      A    C
ATOM   3201  HD1 PHE A 215      39.042 -12.334  19.690  1.00  0.00      A    H
ATOM   3202  CE1 PHE A 215      41.126 -12.664  19.229  1.00  0.00      A    C
ATOM   3203  HE1 PHE A 215      41.026 -12.719  18.155  1.00  0.00      A    H
ATOM   3204  CZ  PHE A 215      42.428 -12.745  19.740  1.00  0.00      A    C
ATOM   3205  HZ  PHE A 215      43.242 -12.824  19.035  1.00  0.00      A    H
ATOM   3206  CD2 PHE A 215      41.546 -12.371  21.957  1.00  0.00      A    C
ATOM   3207  HD2 PHE A 215      41.673 -12.235  23.021  1.00  0.00      A    H
ATOM   3208  CE2 PHE A 215      42.630 -12.641  21.091  1.00  0.00      A    C
ATOM   3209  HE2 PHE A 215      43.568 -12.753  21.615  1.00  0.00      A    H
ATOM   3210  C   PHE A 215      38.334 -14.369  22.475  1.00  0.00      A    C
ATOM   3211  O   PHE A 215      38.543 -14.867  23.593  1.00  0.00      A    O
ATOM   3212  N   SER A 216      38.667 -15.108  21.385  1.00  0.00      A    N
ATOM   3213  HN  SER A 216      38.606 -14.682  20.486  1.00  0.00      A    H
ATOM   3214  CA  SER A 216      39.163 -16.488  21.547  1.00  0.00      A    C
ATOM   3215  HA  SER A 216      39.876 -16.701  22.330  1.00  0.00      A    H
ATOM   3216  CB  SER A 216      38.045 -17.643  21.756  1.00  0.00      A    C
ATOM   3217  HB1 SER A 216      37.497 -17.481  22.709  1.00  0.00      A    H
ATOM   3218  HB2 SER A 216      37.315 -17.639  20.918  1.00  0.00      A    H
ATOM   3219  OG  SER A 216      38.643 -18.952  21.748  1.00  0.00      A    O
ATOM   3220  HG1 SER A 216      38.003 -19.631  21.974  1.00  0.00      A    H
ATOM   3221  C   SER A 216      39.906 -16.664  20.215  1.00  0.00      A    C
ATOM   3222  O   SER A 216      39.505 -16.235  19.147  1.00  0.00      A    O
ATOM   3223  N   TYR A 217      41.112 -17.274  20.298  1.00  0.00      A    N
ATOM   3224  HN  TYR A 217      41.510 -17.518  21.179  1.00  0.00      A    H
ATOM   3225  CA  TYR A 217      41.943 -17.574  19.106  1.00  0.00      A    C
ATOM   3226  HA  TYR A 217      41.235 -18.010  18.418  1.00  0.00      A    H
ATOM   3227  CB  TYR A 217      42.751 -16.317  18.606  1.00  0.00      A    C
ATOM   3228  HB1 TYR A 217      42.197 -15.355  18.620  1.00  0.00      A    H
ATOM   3229  HB2 TYR A 217      43.611 -16.127  19.283  1.00  0.00      A    H
ATOM   3230  CG  TYR A 217      43.388 -16.582  17.209  1.00  0.00      A    C
ATOM   3231  CD1 TYR A 217      42.416 -16.930  16.223  1.00  0.00      A    C
ATOM   3232  HD1 TYR A 217      41.358 -16.774  16.370  1.00  0.00      A    H
ATOM   3233  CE1 TYR A 217      42.919 -17.308  14.929  1.00  0.00      A    C
ATOM   3234  HE1 TYR A 217      42.204 -17.338  14.120  1.00  0.00      A    H
ATOM   3235  CZ  TYR A 217      44.284 -17.173  14.656  1.00  0.00      A    C
ATOM   3236  OH  TYR A 217      44.650 -17.315  13.304  1.00  0.00      A    O
ATOM   3237  HH  TYR A 217      45.603 -17.288  13.185  1.00  0.00      A    H
ATOM   3238  CD2 TYR A 217      44.742 -16.726  16.973  1.00  0.00      A    C
ATOM   3239  HD2 TYR A 217      45.414 -16.628  17.813  1.00  0.00      A    H
ATOM   3240  CE2 TYR A 217      45.208 -16.991  15.669  1.00  0.00      A    C
ATOM   3241  HE2 TYR A 217      46.236 -16.982  15.337  1.00  0.00      A    H
ATOM   3242  C   TYR A 217      42.906 -18.676  19.490  1.00  0.00      A    C
ATOM   3243  O   TYR A 217      43.231 -18.843  20.694  1.00  0.00      A    O
ATOM   3244  N   ILE A 218      43.369 -19.495  18.503  1.00  0.00      A    N
ATOM   3245  HN  ILE A 218      43.060 -19.489  17.555  1.00  0.00      A    H
ATOM   3246  CA  ILE A 218      44.222 -20.654  18.817  1.00  0.00      A    C
ATOM   3247  HA  ILE A 218      44.452 -20.626  19.871  1.00  0.00      A    H
ATOM   3248  CB  ILE A 218      43.456 -21.912  18.420  1.00  0.00      A    C
ATOM   3249  HB  ILE A 218      42.459 -21.719  18.871  1.00  0.00      A    H
ATOM   3250  CG2 ILE A 218      43.238 -22.127  16.959  1.00  0.00      A    C
ATOM   3251 HG21 ILE A 218      44.142 -22.494  16.427  1.00  0.00      A    H
ATOM   3252 HG22 ILE A 218      42.677 -23.037  16.655  1.00  0.00      A    H
ATOM   3253 HG23 ILE A 218      42.755 -21.329  16.356  1.00  0.00      A    H
ATOM   3254  CG1 ILE A 218      43.909 -23.266  19.101  1.00  0.00      A    C
ATOM   3255 HG11 ILE A 218      43.368 -24.089  18.587  1.00  0.00      A    H
ATOM   3256 HG12 ILE A 218      44.997 -23.458  18.982  1.00  0.00      A    H
ATOM   3257  CD  ILE A 218      43.576 -23.198  20.621  1.00  0.00      A    C
ATOM   3258  HD1 ILE A 218      44.320 -22.515  21.085  1.00  0.00      A    H
ATOM   3259  HD2 ILE A 218      42.528 -22.924  20.870  1.00  0.00      A    H
ATOM   3260  HD3 ILE A 218      43.731 -24.224  21.019  1.00  0.00      A    H
ATOM   3261  C   ILE A 218      45.541 -20.632  18.092  1.00  0.00      A    C
ATOM   3262  O   ILE A 218      45.641 -20.277  16.904  1.00  0.00      A    O
ATOM   3263  N   GLN A 219      46.564 -20.924  18.963  1.00  0.00      A    N
ATOM   3264  HN  GLN A 219      46.391 -21.441  19.798  1.00  0.00      A    H
ATOM   3265  CA  GLN A 219      48.030 -20.802  18.664  1.00  0.00      A    C
ATOM   3266  HA  GLN A 219      48.133 -20.315  17.705  1.00  0.00      A    H
ATOM   3267  CB  GLN A 219      48.805 -20.215  19.832  1.00  0.00      A    C
ATOM   3268  HB1 GLN A 219      48.691 -20.859  20.730  1.00  0.00      A    H
ATOM   3269  HB2 GLN A 219      49.889 -20.156  19.596  1.00  0.00      A    H
ATOM   3270  CG  GLN A 219      48.389 -18.789  20.259  1.00  0.00      A    C
ATOM   3271  HG1 GLN A 219      47.312 -18.822  20.530  1.00  0.00      A    H
ATOM   3272  HG2 GLN A 219      48.968 -18.470  21.152  1.00  0.00      A    H
ATOM   3273  CD  GLN A 219      48.550 -17.720  19.214  1.00  0.00      A    C
ATOM   3274  OE1 GLN A 219      47.597 -16.998  18.877  1.00  0.00      A    O
ATOM   3275  NE2 GLN A 219      49.794 -17.590  18.748  1.00  0.00      A    N
ATOM   3276 HE21 GLN A 219      50.029 -16.815  18.162  1.00  0.00      A    H
ATOM   3277 HE22 GLN A 219      50.554 -18.115  19.133  1.00  0.00      A    H
ATOM   3278  C   GLN A 219      48.560 -22.184  18.557  1.00  0.00      A    C
ATOM   3279  O   GLN A 219      47.944 -23.093  19.127  1.00  0.00      A    O
ATOM   3280  N   ARG A 220      49.677 -22.324  17.752  1.00  0.00      A    N
ATOM   3281  HN  ARG A 220      50.155 -21.545  17.353  1.00  0.00      A    H
ATOM   3282  CA  ARG A 220      50.248 -23.633  17.521  1.00  0.00      A    C
ATOM   3283  HA  ARG A 220      49.783 -24.495  17.975  1.00  0.00      A    H
ATOM   3284  CB  ARG A 220      50.241 -23.879  16.027  1.00  0.00      A    C
ATOM   3285  HB1 ARG A 220      50.699 -23.021  15.490  1.00  0.00      A    H
ATOM   3286  HB2 ARG A 220      50.755 -24.778  15.625  1.00  0.00      A    H
ATOM   3287  CG  ARG A 220      48.831 -23.921  15.445  1.00  0.00      A    C
ATOM   3288  HG1 ARG A 220      48.228 -23.030  15.721  1.00  0.00      A    H
ATOM   3289  HG2 ARG A 220      49.009 -23.798  14.355  1.00  0.00      A    H
ATOM   3290  CD  ARG A 220      47.960 -25.171  15.720  1.00  0.00      A    C
ATOM   3291  HD1 ARG A 220      48.407 -26.044  15.197  1.00  0.00      A    H
ATOM   3292  HD2 ARG A 220      47.866 -25.303  16.819  1.00  0.00      A    H
ATOM   3293  NE  ARG A 220      46.572 -24.821  15.206  1.00  0.00      A    N
ATOM   3294  HE  ARG A 220      46.470 -24.095  14.526  1.00  0.00      A    H
ATOM   3295  CZ  ARG A 220      45.447 -25.519  15.478  1.00  0.00      A    C
ATOM   3296  NH1 ARG A 220      45.328 -26.201  16.606  1.00  0.00      A    N
ATOM   3297 HH11 ARG A 220      46.153 -26.261  17.168  1.00  0.00      A    H
ATOM   3298 HH12 ARG A 220      44.541 -26.751  16.885  1.00  0.00      A    H
ATOM   3299  NH2 ARG A 220      44.435 -25.348  14.708  1.00  0.00      A    N
ATOM   3300 HH21 ARG A 220      44.537 -24.853  13.845  1.00  0.00      A    H
ATOM   3301 HH22 ARG A 220      43.531 -25.755  14.844  1.00  0.00      A    H
ATOM   3302  C   ARG A 220      51.685 -23.643  17.969  1.00  0.00      A    C
ATOM   3303  O   ARG A 220      52.508 -22.804  17.699  1.00  0.00      A    O
ATOM   3304  N   ASN A 221      52.103 -24.748  18.655  1.00  0.00      A    N
ATOM   3305  HN  ASN A 221      51.527 -25.561  18.667  1.00  0.00      A    H
ATOM   3306  CA  ASN A 221      53.552 -24.997  18.893  1.00  0.00      A    C
ATOM   3307  HA  ASN A 221      54.115 -24.076  18.850  1.00  0.00      A    H
ATOM   3308  CB  ASN A 221      53.630 -25.583  20.331  1.00  0.00      A    C
ATOM   3309  HB1 ASN A 221      53.014 -24.939  20.994  1.00  0.00      A    H
ATOM   3310  HB2 ASN A 221      53.340 -26.650  20.437  1.00  0.00      A    H
ATOM   3311  CG  ASN A 221      55.012 -25.424  20.809  1.00  0.00      A    C
ATOM   3312  OD1 ASN A 221      55.475 -24.239  20.901  1.00  0.00      A    O
ATOM   3313  ND2 ASN A 221      55.798 -26.502  20.953  1.00  0.00      A    N
ATOM   3314 HD21 ASN A 221      56.778 -26.343  21.072  1.00  0.00      A    H
ATOM   3315 HD22 ASN A 221      55.439 -27.436  20.944  1.00  0.00      A    H
ATOM   3316  C   ASN A 221      54.070 -25.898  17.813  1.00  0.00      A    C
ATOM   3317  O   ASN A 221      54.228 -25.488  16.669  1.00  0.00      A    O
ATOM   3318  N   ASP A 222      54.528 -27.095  18.181  1.00  0.00      A    N
ATOM   3319  HN  ASP A 222      54.652 -27.275  19.154  1.00  0.00      A    H
ATOM   3320  CA  ASP A 222      55.110 -28.055  17.281  1.00  0.00      A    C
ATOM   3321  HA  ASP A 222      54.961 -27.762  16.252  1.00  0.00      A    H
ATOM   3322  CB  ASP A 222      56.565 -28.439  17.596  1.00  0.00      A    C
ATOM   3323  HB1 ASP A 222      56.776 -28.671  18.662  1.00  0.00      A    H
ATOM   3324  HB2 ASP A 222      56.826 -29.321  16.974  1.00  0.00      A    H
ATOM   3325  CG  ASP A 222      57.530 -27.407  17.065  1.00  0.00      A    C
ATOM   3326  OD1 ASP A 222      57.743 -27.259  15.843  1.00  0.00      A    O
ATOM   3327  OD2 ASP A 222      58.108 -26.620  17.890  1.00  0.00      A    O
ATOM   3328  C   ASP A 222      54.170 -29.258  17.279  1.00  0.00      A    C
ATOM   3329  O   ASP A 222      53.129 -29.177  16.615  1.00  0.00      A    O
ATOM   3330  N   SER A 223      54.496 -30.301  18.044  1.00  0.00      A    N
ATOM   3331  HN  SER A 223      55.324 -30.384  18.594  1.00  0.00      A    H
ATOM   3332  CA  SER A 223      53.510 -31.372  18.333  1.00  0.00      A    C
ATOM   3333  HA  SER A 223      53.070 -31.736  17.416  1.00  0.00      A    H
ATOM   3334  CB  SER A 223      54.129 -32.652  19.090  1.00  0.00      A    C
ATOM   3335  HB1 SER A 223      53.306 -33.303  19.454  1.00  0.00      A    H
ATOM   3336  HB2 SER A 223      54.845 -33.109  18.374  1.00  0.00      A    H
ATOM   3337  OG  SER A 223      54.806 -32.154  20.252  1.00  0.00      A    O
ATOM   3338  HG1 SER A 223      55.269 -32.974  20.439  1.00  0.00      A    H
ATOM   3339  C   SER A 223      52.349 -30.952  19.212  1.00  0.00      A    C
ATOM   3340  O   SER A 223      52.515 -30.105  20.046  1.00  0.00      A    O
ATOM   3341  N   SER A 224      51.166 -31.607  19.092  1.00  0.00      A    N
ATOM   3342  HN  SER A 224      51.057 -32.271  18.356  1.00  0.00      A    H
ATOM   3343  CA  SER A 224      49.971 -31.235  19.832  1.00  0.00      A    C
ATOM   3344  HA  SER A 224      50.118 -30.188  20.049  1.00  0.00      A    H
ATOM   3345  CB  SER A 224      48.717 -31.413  18.897  1.00  0.00      A    C
ATOM   3346  HB1 SER A 224      48.990 -30.899  17.951  1.00  0.00      A    H
ATOM   3347  HB2 SER A 224      48.476 -32.466  18.639  1.00  0.00      A    H
ATOM   3348  OG  SER A 224      47.644 -30.780  19.533  1.00  0.00      A    O
ATOM   3349  HG1 SER A 224      47.092 -30.371  18.862  1.00  0.00      A    H
ATOM   3350  C   SER A 224      49.743 -32.098  21.049  1.00  0.00      A    C
ATOM   3351  O   SER A 224      49.404 -33.251  21.018  1.00  0.00      A    O
ATOM   3352  N   LYS A 225      50.032 -31.542  22.261  1.00  0.00      A    N
ATOM   3353  HN  LYS A 225      50.227 -30.573  22.391  1.00  0.00      A    H
ATOM   3354  CA  LYS A 225      50.065 -32.234  23.464  1.00  0.00      A    C
ATOM   3355  HA  LYS A 225      50.106 -33.296  23.271  1.00  0.00      A    H
ATOM   3356  CB  LYS A 225      51.299 -31.762  24.312  1.00  0.00      A    C
ATOM   3357  HB1 LYS A 225      51.215 -30.670  24.499  1.00  0.00      A    H
ATOM   3358  HB2 LYS A 225      51.275 -32.381  25.234  1.00  0.00      A    H
ATOM   3359  CG  LYS A 225      52.660 -32.086  23.551  1.00  0.00      A    C
ATOM   3360  HG1 LYS A 225      52.690 -33.128  23.167  1.00  0.00      A    H
ATOM   3361  HG2 LYS A 225      52.740 -31.395  22.685  1.00  0.00      A    H
ATOM   3362  CD  LYS A 225      53.837 -31.906  24.496  1.00  0.00      A    C
ATOM   3363  HD1 LYS A 225      53.683 -30.983  25.096  1.00  0.00      A    H
ATOM   3364  HD2 LYS A 225      54.022 -32.730  25.219  1.00  0.00      A    H
ATOM   3365  CE  LYS A 225      55.134 -31.731  23.718  1.00  0.00      A    C
ATOM   3366  HE1 LYS A 225      55.391 -32.645  23.141  1.00  0.00      A    H
ATOM   3367  HE2 LYS A 225      55.029 -30.886  23.004  1.00  0.00      A    H
ATOM   3368  NZ  LYS A 225      56.318 -31.407  24.572  1.00  0.00      A    N
ATOM   3369  HZ1 LYS A 225      57.160 -31.459  23.964  1.00  0.00      A    H
ATOM   3370  HZ2 LYS A 225      56.101 -30.541  25.105  1.00  0.00      A    H
ATOM   3371  HZ3 LYS A 225      56.533 -32.142  25.277  1.00  0.00      A    H
ATOM   3372  C   LYS A 225      48.890 -31.906  24.267  1.00  0.00      A    C
ATOM   3373  O   LYS A 225      48.375 -30.816  24.048  1.00  0.00      A    O
ATOM   3374  N   GLU A 226      48.467 -32.810  25.218  1.00  0.00      A    N
ATOM   3375  HN  GLU A 226      48.865 -33.722  25.262  1.00  0.00      A    H
ATOM   3376  CA  GLU A 226      47.430 -32.493  26.195  1.00  0.00      A    C
ATOM   3377  HA  GLU A 226      46.707 -31.901  25.653  1.00  0.00      A    H
ATOM   3378  CB  GLU A 226      46.703 -33.728  26.642  1.00  0.00      A    C
ATOM   3379  HB1 GLU A 226      45.788 -33.453  27.209  1.00  0.00      A    H
ATOM   3380  HB2 GLU A 226      46.346 -34.194  25.698  1.00  0.00      A    H
ATOM   3381  CG  GLU A 226      47.581 -34.705  27.532  1.00  0.00      A    C
ATOM   3382  HG1 GLU A 226      48.187 -34.179  28.301  1.00  0.00      A    H
ATOM   3383  HG2 GLU A 226      47.040 -35.381  28.228  1.00  0.00      A    H
ATOM   3384  CD  GLU A 226      48.454 -35.715  26.823  1.00  0.00      A    C
ATOM   3385  OE1 GLU A 226      49.378 -35.320  26.022  1.00  0.00      A    O
ATOM   3386  OE2 GLU A 226      48.268 -36.957  26.947  1.00  0.00      A    O
ATOM   3387  C   GLU A 226      47.764 -31.562  27.361  1.00  0.00      A    C
ATOM   3388  O   GLU A 226      46.914 -30.766  27.753  1.00  0.00      A    O
ATOM   3389  N   ASN A 227      49.010 -31.544  27.914  1.00  0.00      A    N
ATOM   3390  HN  ASN A 227      49.775 -32.112  27.620  1.00  0.00      A    H
ATOM   3391  CA  ASN A 227      49.313 -30.701  29.118  1.00  0.00      A    C
ATOM   3392  HA  ASN A 227      48.350 -30.446  29.538  1.00  0.00      A    H
ATOM   3393  CB  ASN A 227      50.269 -31.404  30.136  1.00  0.00      A    C
ATOM   3394  HB1 ASN A 227      51.277 -31.662  29.746  1.00  0.00      A    H
ATOM   3395  HB2 ASN A 227      50.366 -30.654  30.950  1.00  0.00      A    H
ATOM   3396  CG  ASN A 227      49.549 -32.612  30.535  1.00  0.00      A    C
ATOM   3397  OD1 ASN A 227      48.498 -32.575  31.179  1.00  0.00      A    O
ATOM   3398  ND2 ASN A 227      50.077 -33.816  30.201  1.00  0.00      A    N
ATOM   3399 HD21 ASN A 227      49.530 -34.610  30.469  1.00  0.00      A    H
ATOM   3400 HD22 ASN A 227      50.954 -33.764  29.725  1.00  0.00      A    H
ATOM   3401  C   ASN A 227      49.990 -29.417  28.721  1.00  0.00      A    C
ATOM   3402  O   ASN A 227      50.606 -28.740  29.527  1.00  0.00      A    O
ATOM   3403  N   GLN A 228      49.872 -28.974  27.469  1.00  0.00      A    N
ATOM   3404  HN  GLN A 228      49.316 -29.491  26.823  1.00  0.00      A    H
ATOM   3405  CA  GLN A 228      50.476 -27.758  26.970  1.00  0.00      A    C
ATOM   3406  HA  GLN A 228      51.299 -27.503  27.621  1.00  0.00      A    H
ATOM   3407  CB  GLN A 228      51.109 -28.188  25.536  1.00  0.00      A    C
ATOM   3408  HB1 GLN A 228      51.614 -29.174  25.613  1.00  0.00      A    H
ATOM   3409  HB2 GLN A 228      50.328 -28.477  24.800  1.00  0.00      A    H
ATOM   3410  CG  GLN A 228      52.071 -27.227  24.823  1.00  0.00      A    C
ATOM   3411  HG1 GLN A 228      51.551 -26.339  24.403  1.00  0.00      A    H
ATOM   3412  HG2 GLN A 228      52.859 -26.906  25.538  1.00  0.00      A    H
ATOM   3413  CD  GLN A 228      52.803 -27.782  23.609  1.00  0.00      A    C
ATOM   3414  OE1 GLN A 228      52.202 -27.904  22.517  1.00  0.00      A    O
ATOM   3415  NE2 GLN A 228      54.067 -28.111  23.724  1.00  0.00      A    N
ATOM   3416 HE21 GLN A 228      54.506 -28.466  22.898  1.00  0.00      A    H
ATOM   3417 HE22 GLN A 228      54.540 -27.974  24.594  1.00  0.00      A    H
ATOM   3418  C   GLN A 228      49.498 -26.716  26.859  1.00  0.00      A    C
ATOM   3419  O   GLN A 228      48.295 -26.942  26.899  1.00  0.00      A    O
ATOM   3420  N   GLN A 229      49.929 -25.471  26.716  1.00  0.00      A    N
ATOM   3421  HN  GLN A 229      50.908 -25.304  26.796  1.00  0.00      A    H
ATOM   3422  CA  GLN A 229      49.185 -24.255  26.518  1.00  0.00      A    C
ATOM   3423  HA  GLN A 229      48.421 -24.198  27.279  1.00  0.00      A    H
ATOM   3424  CB  GLN A 229      50.085 -23.002  26.807  1.00  0.00      A    C
ATOM   3425  HB1 GLN A 229      49.451 -22.103  26.659  1.00  0.00      A    H
ATOM   3426  HB2 GLN A 229      50.380 -23.074  27.876  1.00  0.00      A    H
ATOM   3427  CG  GLN A 229      51.326 -22.738  25.853  1.00  0.00      A    C
ATOM   3428  HG1 GLN A 229      51.019 -22.823  24.789  1.00  0.00      A    H
ATOM   3429  HG2 GLN A 229      51.688 -21.700  26.018  1.00  0.00      A    H
ATOM   3430  CD  GLN A 229      52.517 -23.629  26.068  1.00  0.00      A    C
ATOM   3431  OE1 GLN A 229      52.570 -24.335  27.094  1.00  0.00      A    O
ATOM   3432  NE2 GLN A 229      53.387 -23.819  25.040  1.00  0.00      A    N
ATOM   3433 HE21 GLN A 229      54.162 -24.424  25.222  1.00  0.00      A    H
ATOM   3434 HE22 GLN A 229      53.214 -23.377  24.160  1.00  0.00      A    H
ATOM   3435  C   GLN A 229      48.528 -24.097  25.146  1.00  0.00      A    C
ATOM   3436  O   GLN A 229      49.198 -24.431  24.168  1.00  0.00      A    O
ATOM   3437  N   TYR A 230      47.253 -23.711  25.240  1.00  0.00      A    N
ATOM   3438  HN  TYR A 230      47.027 -23.223  26.080  1.00  0.00      A    H
ATOM   3439  CA  TYR A 230      46.331 -23.729  24.134  1.00  0.00      A    C
ATOM   3440  HA  TYR A 230      45.485 -23.218  24.569  1.00  0.00      A    H
ATOM   3441  CB  TYR A 230      46.844 -22.886  22.916  1.00  0.00      A    C
ATOM   3442  HB1 TYR A 230      47.837 -23.318  22.665  1.00  0.00      A    H
ATOM   3443  HB2 TYR A 230      46.190 -23.070  22.036  1.00  0.00      A    H
ATOM   3444  CG  TYR A 230      46.891 -21.437  23.217  1.00  0.00      A    C
ATOM   3445  CD1 TYR A 230      48.112 -20.844  23.683  1.00  0.00      A    C
ATOM   3446  HD1 TYR A 230      48.991 -21.453  23.835  1.00  0.00      A    H
ATOM   3447  CE1 TYR A 230      48.192 -19.471  23.791  1.00  0.00      A    C
ATOM   3448  HE1 TYR A 230      49.148 -19.041  24.048  1.00  0.00      A    H
ATOM   3449  CZ  TYR A 230      47.030 -18.635  23.704  1.00  0.00      A    C
ATOM   3450  OH  TYR A 230      47.098 -17.232  23.852  1.00  0.00      A    O
ATOM   3451  HH  TYR A 230      46.204 -16.964  23.627  1.00  0.00      A    H
ATOM   3452  CD2 TYR A 230      45.802 -20.588  23.061  1.00  0.00      A    C
ATOM   3453  HD2 TYR A 230      44.853 -20.945  22.688  1.00  0.00      A    H
ATOM   3454  CE2 TYR A 230      45.788 -19.201  23.351  1.00  0.00      A    C
ATOM   3455  HE2 TYR A 230      44.950 -18.527  23.243  1.00  0.00      A    H
ATOM   3456  C   TYR A 230      45.913 -25.099  23.622  1.00  0.00      A    C
ATOM   3457  O   TYR A 230      46.139 -25.457  22.478  1.00  0.00      A    O
ATOM   3458  N   TYR A 231      45.317 -25.896  24.539  1.00  0.00      A    N
ATOM   3459  HN  TYR A 231      45.287 -25.564  25.479  1.00  0.00      A    H
ATOM   3460  CA  TYR A 231      44.812 -27.225  24.294  1.00  0.00      A    C
ATOM   3461  HA  TYR A 231      45.519 -27.621  23.581  1.00  0.00      A    H
ATOM   3462  CB  TYR A 231      44.753 -28.069  25.612  1.00  0.00      A    C
ATOM   3463  HB1 TYR A 231      45.793 -28.105  26.000  1.00  0.00      A    H
ATOM   3464  HB2 TYR A 231      44.123 -27.482  26.315  1.00  0.00      A    H
ATOM   3465  CG  TYR A 231      44.149 -29.516  25.392  1.00  0.00      A    C
ATOM   3466  CD1 TYR A 231      44.667 -30.442  24.530  1.00  0.00      A    C
ATOM   3467  HD1 TYR A 231      45.514 -30.216  23.900  1.00  0.00      A    H
ATOM   3468  CE1 TYR A 231      44.083 -31.711  24.323  1.00  0.00      A    C
ATOM   3469  HE1 TYR A 231      44.503 -32.449  23.656  1.00  0.00      A    H
ATOM   3470  CZ  TYR A 231      43.061 -32.071  25.095  1.00  0.00      A    C
ATOM   3471  OH  TYR A 231      42.640 -33.437  25.053  1.00  0.00      A    O
ATOM   3472  HH  TYR A 231      42.360 -33.621  25.953  1.00  0.00      A    H
ATOM   3473  CD2 TYR A 231      42.978 -29.848  26.044  1.00  0.00      A    C
ATOM   3474  HD2 TYR A 231      42.434 -29.092  26.591  1.00  0.00      A    H
ATOM   3475  CE2 TYR A 231      42.383 -31.131  25.880  1.00  0.00      A    C
ATOM   3476  HE2 TYR A 231      41.422 -31.459  26.249  1.00  0.00      A    H
ATOM   3477  C   TYR A 231      43.479 -27.271  23.517  1.00  0.00      A    C
ATOM   3478  O   TYR A 231      43.478 -27.340  22.333  1.00  0.00      A    O
ATOM   3479  N   HSE A 232      42.304 -27.318  24.207  1.00  0.00      A    N
ATOM   3480  HN  HSE A 232      42.174 -27.388  25.194  1.00  0.00      A    H
ATOM   3481  CA  HSE A 232      40.976 -27.310  23.617  1.00  0.00      A    C
ATOM   3482  HA  HSE A 232      41.116 -26.983  22.597  1.00  0.00      A    H
ATOM   3483  CB  HSE A 232      40.275 -28.673  23.699  1.00  0.00      A    C
ATOM   3484  HB1 HSE A 232      41.018 -29.387  23.285  1.00  0.00      A    H
ATOM   3485  HB2 HSE A 232      40.136 -28.909  24.776  1.00  0.00      A    H
ATOM   3486  ND1 HSE A 232      38.407 -30.051  22.967  1.00  0.00      A    N
ATOM   3487  CG  HSE A 232      39.039 -28.808  22.890  1.00  0.00      A    C
ATOM   3488  CE1 HSE A 232      37.161 -29.823  22.458  1.00  0.00      A    C
ATOM   3489  HE1 HSE A 232      36.250 -30.414  22.556  1.00  0.00      A    H
ATOM   3490  NE2 HSE A 232      36.991 -28.484  22.119  1.00  0.00      A    N
ATOM   3491  HE2 HSE A 232      36.127 -28.065  21.837  1.00  0.00      A    H
ATOM   3492  CD2 HSE A 232      38.169 -27.862  22.349  1.00  0.00      A    C
ATOM   3493  HD2 HSE A 232      38.370 -26.822  22.123  1.00  0.00      A    H
ATOM   3494  C   HSE A 232      40.137 -26.169  24.316  1.00  0.00      A    C
ATOM   3495  OT1 HSE A 232      39.751 -25.216  23.599  1.00  0.00      A    O
ATOM   3496  OT2 HSE A 232      39.949 -26.377  25.517  1.00  0.00      A    O
END
