# Supplementary material for: Sequence comparison, molecular modeling, and network analysis predict structural diversity in cysteine proteases from the Cape sundew, Drosera capensis
Source: Comput Struct Biotechnol J. 2016 Jun 14;14:271–82. doi: 10.1016/j.csbj.2016.05.003 (PMC4949590; doi:10.1016/j.csbj.2016.05.003)
Supplement: Supplementary file 4 [file mmc4.zip › Rosetta_mature/DCAP_7844_mature_m1.pdb]

CRYST1   68.443   73.826   56.414  90.00  90.00  90.00 P 1           1
ATOM      1  N   LEU A   1      25.766  15.674  -4.734  1.00  0.00      A    N
ATOM      2  HT1 LEU A   1      26.255  16.113  -5.540  1.00  0.00      A    H
ATOM      3  HT2 LEU A   1      26.500  15.557  -4.006  1.00  0.00      A    H
ATOM      4  HT3 LEU A   1      25.088  16.394  -4.414  1.00  0.00      A    H
ATOM      5  CA  LEU A   1      25.211  14.381  -5.163  1.00  0.00      A    C
ATOM      6  HA  LEU A   1      26.026  13.734  -5.451  1.00  0.00      A    H
ATOM      7  CB  LEU A   1      24.320  13.649  -4.107  1.00  0.00      A    C
ATOM      8  HB1 LEU A   1      23.389  14.218  -3.897  1.00  0.00      A    H
ATOM      9  HB2 LEU A   1      24.213  12.555  -4.271  1.00  0.00      A    H
ATOM     10  CG  LEU A   1      25.005  13.699  -2.686  1.00  0.00      A    C
ATOM     11  HG  LEU A   1      25.274  14.764  -2.518  1.00  0.00      A    H
ATOM     12  CD1 LEU A   1      24.043  13.301  -1.581  1.00  0.00      A    C
ATOM     13 HD11 LEU A   1      23.648  12.284  -1.787  1.00  0.00      A    H
ATOM     14 HD12 LEU A   1      24.563  13.355  -0.601  1.00  0.00      A    H
ATOM     15 HD13 LEU A   1      23.240  14.008  -1.282  1.00  0.00      A    H
ATOM     16  CD2 LEU A   1      26.364  12.920  -2.716  1.00  0.00      A    C
ATOM     17 HD21 LEU A   1      26.235  11.911  -3.162  1.00  0.00      A    H
ATOM     18 HD22 LEU A   1      27.158  13.453  -3.281  1.00  0.00      A    H
ATOM     19 HD23 LEU A   1      26.608  12.974  -1.633  1.00  0.00      A    H
ATOM     20  C   LEU A   1      24.327  14.588  -6.418  1.00  0.00      A    C
ATOM     21  O   LEU A   1      24.113  15.759  -6.671  1.00  0.00      A    O
ATOM     22  N   PRO A   2      23.848  13.635  -7.246  1.00  0.00      A    N
ATOM     23  CD  PRO A   2      24.399  12.235  -7.248  1.00  0.00      A    C
ATOM     24  HD1 PRO A   2      24.331  11.760  -6.246  1.00  0.00      A    H
ATOM     25  HD2 PRO A   2      25.404  12.228  -7.721  1.00  0.00      A    H
ATOM     26  CA  PRO A   2      23.053  13.905  -8.449  1.00  0.00      A    C
ATOM     27  HA  PRO A   2      23.617  14.618  -9.031  1.00  0.00      A    H
ATOM     28  CB  PRO A   2      22.931  12.593  -9.184  1.00  0.00      A    C
ATOM     29  HB1 PRO A   2      21.942  12.583  -9.690  1.00  0.00      A    H
ATOM     30  HB2 PRO A   2      23.616  12.459 -10.048  1.00  0.00      A    H
ATOM     31  CG  PRO A   2      23.353  11.530  -8.123  1.00  0.00      A    C
ATOM     32  HG1 PRO A   2      22.452  11.381  -7.489  1.00  0.00      A    H
ATOM     33  HG2 PRO A   2      23.755  10.576  -8.525  1.00  0.00      A    H
ATOM     34  C   PRO A   2      21.731  14.582  -8.060  1.00  0.00      A    C
ATOM     35  O   PRO A   2      21.189  14.191  -6.984  1.00  0.00      A    O
ATOM     36  N   PRO A   3      21.140  15.477  -8.892  1.00  0.00      A    N
ATOM     37  CD  PRO A   3      21.770  16.066 -10.122  1.00  0.00      A    C
ATOM     38  HD1 PRO A   3      22.050  15.289 -10.865  1.00  0.00      A    H
ATOM     39  HD2 PRO A   3      22.720  16.540  -9.792  1.00  0.00      A    H
ATOM     40  CA  PRO A   3      20.010  16.338  -8.523  1.00  0.00      A    C
ATOM     41  HA  PRO A   3      20.033  16.309  -7.444  1.00  0.00      A    H
ATOM     42  CB  PRO A   3      20.219  17.675  -9.308  1.00  0.00      A    C
ATOM     43  HB1 PRO A   3      19.260  18.236  -9.272  1.00  0.00      A    H
ATOM     44  HB2 PRO A   3      21.003  18.249  -8.770  1.00  0.00      A    H
ATOM     45  CG  PRO A   3      20.856  17.148 -10.560  1.00  0.00      A    C
ATOM     46  HG1 PRO A   3      20.090  16.724 -11.244  1.00  0.00      A    H
ATOM     47  HG2 PRO A   3      21.315  17.927 -11.205  1.00  0.00      A    H
ATOM     48  C   PRO A   3      18.705  15.714  -8.933  1.00  0.00      A    C
ATOM     49  O   PRO A   3      17.672  16.224  -8.577  1.00  0.00      A    O
ATOM     50  N   SER A   4      18.747  14.510  -9.538  1.00  0.00      A    N
ATOM     51  HN  SER A   4      19.664  14.248  -9.827  1.00  0.00      A    H
ATOM     52  CA  SER A   4      17.579  13.830 -10.092  1.00  0.00      A    C
ATOM     53  HA  SER A   4      16.729  13.886  -9.428  1.00  0.00      A    H
ATOM     54  CB  SER A   4      17.267  14.548 -11.363  1.00  0.00      A    C
ATOM     55  HB1 SER A   4      17.281  15.645 -11.189  1.00  0.00      A    H
ATOM     56  HB2 SER A   4      18.090  14.386 -12.092  1.00  0.00      A    H
ATOM     57  OG  SER A   4      15.997  14.230 -11.893  1.00  0.00      A    O
ATOM     58  HG1 SER A   4      16.119  14.214 -12.845  1.00  0.00      A    H
ATOM     59  C   SER A   4      17.983  12.355 -10.411  1.00  0.00      A    C
ATOM     60  O   SER A   4      18.825  12.057 -11.240  1.00  0.00      A    O
ATOM     61  N   ILE A   5      17.321  11.457  -9.683  1.00  0.00      A    N
ATOM     62  HN  ILE A   5      16.599  11.814  -9.095  1.00  0.00      A    H
ATOM     63  CA  ILE A   5      17.480  10.058  -9.756  1.00  0.00      A    C
ATOM     64  HA  ILE A   5      18.013   9.739 -10.639  1.00  0.00      A    H
ATOM     65  CB  ILE A   5      18.303   9.353  -8.668  1.00  0.00      A    C
ATOM     66  HB  ILE A   5      17.652   9.408  -7.769  1.00  0.00      A    H
ATOM     67  CG2 ILE A   5      18.409   7.775  -8.903  1.00  0.00      A    C
ATOM     68 HG21 ILE A   5      17.546   7.145  -8.599  1.00  0.00      A    H
ATOM     69 HG22 ILE A   5      18.778   7.477  -9.908  1.00  0.00      A    H
ATOM     70 HG23 ILE A   5      19.156   7.417  -8.163  1.00  0.00      A    H
ATOM     71  CG1 ILE A   5      19.651   9.957  -8.480  1.00  0.00      A    C
ATOM     72 HG11 ILE A   5      20.385   9.216  -8.097  1.00  0.00      A    H
ATOM     73 HG12 ILE A   5      20.072  10.334  -9.436  1.00  0.00      A    H
ATOM     74  CD  ILE A   5      19.540  10.987  -7.344  1.00  0.00      A    C
ATOM     75  HD1 ILE A   5      19.065  11.952  -7.625  1.00  0.00      A    H
ATOM     76  HD2 ILE A   5      19.064  10.529  -6.451  1.00  0.00      A    H
ATOM     77  HD3 ILE A   5      20.560  11.325  -7.061  1.00  0.00      A    H
ATOM     78  C   ILE A   5      16.062   9.362  -9.796  1.00  0.00      A    C
ATOM     79  O   ILE A   5      15.259   9.693  -8.941  1.00  0.00      A    O
ATOM     80  N   ASP A   6      15.814   8.377 -10.735  1.00  0.00      A    N
ATOM     81  HN  ASP A   6      16.439   8.061 -11.444  1.00  0.00      A    H
ATOM     82  CA  ASP A   6      14.485   7.825 -10.850  1.00  0.00      A    C
ATOM     83  HA  ASP A   6      13.954   7.834  -9.909  1.00  0.00      A    H
ATOM     84  CB  ASP A   6      13.675   8.592 -11.861  1.00  0.00      A    C
ATOM     85  HB1 ASP A   6      13.658   9.681 -11.642  1.00  0.00      A    H
ATOM     86  HB2 ASP A   6      14.048   8.360 -12.882  1.00  0.00      A    H
ATOM     87  CG  ASP A   6      12.250   8.236 -11.857  1.00  0.00      A    C
ATOM     88  OD1 ASP A   6      11.748   7.330 -11.167  1.00  0.00      A    O
ATOM     89  OD2 ASP A   6      11.507   9.098 -12.433  1.00  0.00      A    O
ATOM     90  C   ASP A   6      14.586   6.365 -11.262  1.00  0.00      A    C
ATOM     91  O   ASP A   6      15.095   6.063 -12.386  1.00  0.00      A    O
ATOM     92  N   TRP A   7      14.266   5.363 -10.372  1.00  0.00      A    N
ATOM     93  HN  TRP A   7      13.795   5.573  -9.519  1.00  0.00      A    H
ATOM     94  CA  TRP A   7      14.539   3.950 -10.653  1.00  0.00      A    C
ATOM     95  HA  TRP A   7      15.360   3.923 -11.354  1.00  0.00      A    H
ATOM     96  CB  TRP A   7      14.943   3.177  -9.323  1.00  0.00      A    C
ATOM     97  HB1 TRP A   7      14.087   3.232  -8.616  1.00  0.00      A    H
ATOM     98  HB2 TRP A   7      15.136   2.093  -9.471  1.00  0.00      A    H
ATOM     99  CG  TRP A   7      16.092   3.779  -8.608  1.00  0.00      A    C
ATOM    100  CD1 TRP A   7      16.102   4.291  -7.354  1.00  0.00      A    C
ATOM    101  HD1 TRP A   7      15.306   4.301  -6.623  1.00  0.00      A    H
ATOM    102  NE1 TRP A   7      17.354   4.888  -7.104  1.00  0.00      A    N
ATOM    103  HE1 TRP A   7      17.553   5.621  -6.491  1.00  0.00      A    H
ATOM    104  CE2 TRP A   7      18.226   4.587  -8.193  1.00  0.00      A    C
ATOM    105  CD2 TRP A   7      17.474   3.769  -9.010  1.00  0.00      A    C
ATOM    106  CE3 TRP A   7      18.008   3.286 -10.167  1.00  0.00      A    C
ATOM    107  HE3 TRP A   7      17.457   2.678 -10.869  1.00  0.00      A    H
ATOM    108  CZ3 TRP A   7      19.349   3.621 -10.398  1.00  0.00      A    C
ATOM    109  HZ3 TRP A   7      19.877   3.223 -11.253  1.00  0.00      A    H
ATOM    110  CZ2 TRP A   7      19.520   4.834  -8.350  1.00  0.00      A    C
ATOM    111  HZ2 TRP A   7      20.106   5.405  -7.644  1.00  0.00      A    H
ATOM    112  CH2 TRP A   7      20.018   4.435  -9.508  1.00  0.00      A    C
ATOM    113  HH2 TRP A   7      21.058   4.662  -9.690  1.00  0.00      A    H
ATOM    114  C   TRP A   7      13.350   3.291 -11.385  1.00  0.00      A    C
ATOM    115  O   TRP A   7      13.326   2.123 -11.839  1.00  0.00      A    O
ATOM    116  N   ARG A   8      12.329   4.052 -11.740  1.00  0.00      A    N
ATOM    117  HN  ARG A   8      12.160   5.004 -11.494  1.00  0.00      A    H
ATOM    118  CA  ARG A   8      11.225   3.585 -12.657  1.00  0.00      A    C
ATOM    119  HA  ARG A   8      10.925   2.565 -12.471  1.00  0.00      A    H
ATOM    120  CB  ARG A   8      10.027   4.480 -12.489  1.00  0.00      A    C
ATOM    121  HB1 ARG A   8      10.297   5.484 -12.881  1.00  0.00      A    H
ATOM    122  HB2 ARG A   8       9.133   4.151 -13.061  1.00  0.00      A    H
ATOM    123  CG  ARG A   8       9.606   4.623 -10.990  1.00  0.00      A    C
ATOM    124  HG1 ARG A   8       9.281   3.591 -10.739  1.00  0.00      A    H
ATOM    125  HG2 ARG A   8      10.484   4.895 -10.367  1.00  0.00      A    H
ATOM    126  CD  ARG A   8       8.488   5.636 -10.721  1.00  0.00      A    C
ATOM    127  HD1 ARG A   8       7.518   5.538 -11.255  1.00  0.00      A    H
ATOM    128  HD2 ARG A   8       8.407   5.590  -9.614  1.00  0.00      A    H
ATOM    129  NE  ARG A   8       9.129   6.930 -11.035  1.00  0.00      A    N
ATOM    130  HE  ARG A   8      10.123   7.010 -11.110  1.00  0.00      A    H
ATOM    131  CZ  ARG A   8       8.543   8.086 -10.780  1.00  0.00      A    C
ATOM    132  NH1 ARG A   8       7.347   8.263 -10.294  1.00  0.00      A    N
ATOM    133 HH11 ARG A   8       6.769   7.449 -10.356  1.00  0.00      A    H
ATOM    134 HH12 ARG A   8       6.973   9.180 -10.159  1.00  0.00      A    H
ATOM    135  NH2 ARG A   8       9.258   9.203 -10.975  1.00  0.00      A    N
ATOM    136 HH21 ARG A   8      10.027   9.147 -11.612  1.00  0.00      A    H
ATOM    137 HH22 ARG A   8       8.761  10.070 -10.951  1.00  0.00      A    H
ATOM    138  C   ARG A   8      11.671   3.605 -14.102  1.00  0.00      A    C
ATOM    139  O   ARG A   8      11.601   2.571 -14.761  1.00  0.00      A    O
ATOM    140  N   THR A   9      12.300   4.782 -14.407  1.00  0.00      A    N
ATOM    141  HN  THR A   9      12.524   5.504 -13.757  1.00  0.00      A    H
ATOM    142  CA  THR A   9      12.780   5.094 -15.827  1.00  0.00      A    C
ATOM    143  HA  THR A   9      11.941   4.808 -16.445  1.00  0.00      A    H
ATOM    144  CB  THR A   9      13.164   6.571 -16.020  1.00  0.00      A    C
ATOM    145  HB  THR A   9      13.405   6.758 -17.088  1.00  0.00      A    H
ATOM    146  OG1 THR A   9      14.251   6.994 -15.313  1.00  0.00      A    O
ATOM    147  HG1 THR A   9      14.596   7.732 -15.822  1.00  0.00      A    H
ATOM    148  CG2 THR A   9      12.003   7.587 -15.707  1.00  0.00      A    C
ATOM    149 HG21 THR A   9      11.175   7.227 -16.355  1.00  0.00      A    H
ATOM    150 HG22 THR A   9      11.716   7.371 -14.655  1.00  0.00      A    H
ATOM    151 HG23 THR A   9      12.303   8.649 -15.835  1.00  0.00      A    H
ATOM    152  C   THR A   9      13.983   4.236 -16.127  1.00  0.00      A    C
ATOM    153  O   THR A   9      14.202   3.811 -17.241  1.00  0.00      A    O
ATOM    154  N   LYS A  10      14.859   3.903 -15.146  1.00  0.00      A    N
ATOM    155  HN  LYS A  10      14.832   4.484 -14.336  1.00  0.00      A    H
ATOM    156  CA  LYS A  10      15.951   2.894 -15.201  1.00  0.00      A    C
ATOM    157  HA  LYS A  10      16.646   3.157 -15.985  1.00  0.00      A    H
ATOM    158  CB  LYS A  10      16.836   2.850 -13.962  1.00  0.00      A    C
ATOM    159  HB1 LYS A  10      16.190   2.650 -13.080  1.00  0.00      A    H
ATOM    160  HB2 LYS A  10      17.644   2.089 -13.995  1.00  0.00      A    H
ATOM    161  CG  LYS A  10      17.597   4.232 -13.797  1.00  0.00      A    C
ATOM    162  HG1 LYS A  10      16.977   5.094 -14.124  1.00  0.00      A    H
ATOM    163  HG2 LYS A  10      17.598   4.441 -12.706  1.00  0.00      A    H
ATOM    164  CD  LYS A  10      19.023   4.185 -14.324  1.00  0.00      A    C
ATOM    165  HD1 LYS A  10      19.557   3.493 -13.640  1.00  0.00      A    H
ATOM    166  HD2 LYS A  10      18.996   3.786 -15.361  1.00  0.00      A    H
ATOM    167  CE  LYS A  10      19.783   5.511 -14.270  1.00  0.00      A    C
ATOM    168  HE1 LYS A  10      19.609   5.896 -13.242  1.00  0.00      A    H
ATOM    169  HE2 LYS A  10      20.878   5.459 -14.453  1.00  0.00      A    H
ATOM    170  NZ  LYS A  10      19.122   6.436 -15.115  1.00  0.00      A    N
ATOM    171  HZ1 LYS A  10      18.515   7.095 -14.586  1.00  0.00      A    H
ATOM    172  HZ2 LYS A  10      19.836   7.011 -15.606  1.00  0.00      A    H
ATOM    173  HZ3 LYS A  10      18.528   5.977 -15.834  1.00  0.00      A    H
ATOM    174  C   LYS A  10      15.554   1.487 -15.495  1.00  0.00      A    C
ATOM    175  O   LYS A  10      16.348   0.685 -15.947  1.00  0.00      A    O
ATOM    176  N   GLY A  11      14.265   1.157 -15.295  1.00  0.00      A    N
ATOM    177  HN  GLY A  11      13.597   1.863 -15.071  1.00  0.00      A    H
ATOM    178  CA  GLY A  11      13.776  -0.234 -15.400  1.00  0.00      A    C
ATOM    179  HA1 GLY A  11      12.698  -0.255 -15.450  1.00  0.00      A    H
ATOM    180  HA2 GLY A  11      14.215  -0.682 -16.280  1.00  0.00      A    H
ATOM    181  C   GLY A  11      14.230  -0.977 -14.158  1.00  0.00      A    C
ATOM    182  O   GLY A  11      14.832  -2.017 -14.289  1.00  0.00      A    O
ATOM    183  N   ALA A  12      13.818  -0.512 -12.971  1.00  0.00      A    N
ATOM    184  HN  ALA A  12      13.481   0.426 -12.954  1.00  0.00      A    H
ATOM    185  CA  ALA A  12      14.079  -1.313 -11.771  1.00  0.00      A    C
ATOM    186  HA  ALA A  12      14.306  -2.329 -12.060  1.00  0.00      A    H
ATOM    187  CB  ALA A  12      15.181  -0.651 -11.005  1.00  0.00      A    C
ATOM    188  HB1 ALA A  12      16.041  -0.583 -11.706  1.00  0.00      A    H
ATOM    189  HB2 ALA A  12      14.938   0.385 -10.686  1.00  0.00      A    H
ATOM    190  HB3 ALA A  12      15.596  -1.175 -10.117  1.00  0.00      A    H
ATOM    191  C   ALA A  12      12.775  -1.428 -10.939  1.00  0.00      A    C
ATOM    192  O   ALA A  12      12.352  -2.544 -10.553  1.00  0.00      A    O
ATOM    193  N   VAL A  13      12.098  -0.312 -10.722  1.00  0.00      A    N
ATOM    194  HN  VAL A  13      12.456   0.586 -10.966  1.00  0.00      A    H
ATOM    195  CA  VAL A  13      10.907  -0.343  -9.944  1.00  0.00      A    C
ATOM    196  HA  VAL A  13      10.869  -1.166  -9.246  1.00  0.00      A    H
ATOM    197  CB  VAL A  13      10.807   0.986  -9.158  1.00  0.00      A    C
ATOM    198  HB  VAL A  13      10.984   1.850  -9.834  1.00  0.00      A    H
ATOM    199  CG1 VAL A  13       9.408   1.192  -8.454  1.00  0.00      A    C
ATOM    200 HG11 VAL A  13       9.439   2.141  -7.877  1.00  0.00      A    H
ATOM    201 HG12 VAL A  13       8.570   1.257  -9.181  1.00  0.00      A    H
ATOM    202 HG13 VAL A  13       9.211   0.339  -7.771  1.00  0.00      A    H
ATOM    203  CG2 VAL A  13      11.805   1.004  -7.948  1.00  0.00      A    C
ATOM    204 HG21 VAL A  13      12.753   0.542  -8.297  1.00  0.00      A    H
ATOM    205 HG22 VAL A  13      11.783   2.015  -7.488  1.00  0.00      A    H
ATOM    206 HG23 VAL A  13      11.354   0.397  -7.134  1.00  0.00      A    H
ATOM    207  C   VAL A  13       9.775  -0.540 -10.946  1.00  0.00      A    C
ATOM    208  O   VAL A  13       9.807  -0.145 -12.113  1.00  0.00      A    O
ATOM    209  N   THR A  14       8.773  -1.277 -10.488  1.00  0.00      A    N
ATOM    210  HN  THR A  14       8.915  -1.728  -9.610  1.00  0.00      A    H
ATOM    211  CA  THR A  14       7.556  -1.605 -11.254  1.00  0.00      A    C
ATOM    212  HA  THR A  14       7.894  -1.475 -12.272  1.00  0.00      A    H
ATOM    213  CB  THR A  14       7.034  -2.994 -11.071  1.00  0.00      A    C
ATOM    214  HB  THR A  14       6.278  -3.169 -11.866  1.00  0.00      A    H
ATOM    215  OG1 THR A  14       6.477  -3.282  -9.789  1.00  0.00      A    O
ATOM    216  HG1 THR A  14       7.277  -3.355  -9.264  1.00  0.00      A    H
ATOM    217  CG2 THR A  14       8.127  -3.940 -11.397  1.00  0.00      A    C
ATOM    218 HG21 THR A  14       9.051  -3.668 -10.843  1.00  0.00      A    H
ATOM    219 HG22 THR A  14       7.954  -5.036 -11.345  1.00  0.00      A    H
ATOM    220 HG23 THR A  14       8.373  -3.823 -12.474  1.00  0.00      A    H
ATOM    221  C   THR A  14       6.431  -0.626 -10.899  1.00  0.00      A    C
ATOM    222  O   THR A  14       6.550   0.101  -9.940  1.00  0.00      A    O
ATOM    223  N   PRO A  15       5.395  -0.527 -11.695  1.00  0.00      A    N
ATOM    224  CD  PRO A  15       5.252  -1.074 -13.062  1.00  0.00      A    C
ATOM    225  HD1 PRO A  15       4.721  -2.050 -13.032  1.00  0.00      A    H
ATOM    226  HD2 PRO A  15       6.203  -1.206 -13.620  1.00  0.00      A    H
ATOM    227  CA  PRO A  15       4.235   0.362 -11.332  1.00  0.00      A    C
ATOM    228  HA  PRO A  15       4.606   1.371 -11.229  1.00  0.00      A    H
ATOM    229  CB  PRO A  15       3.223   0.086 -12.483  1.00  0.00      A    C
ATOM    230  HB1 PRO A  15       2.686  -0.863 -12.272  1.00  0.00      A    H
ATOM    231  HB2 PRO A  15       2.463   0.878 -12.658  1.00  0.00      A    H
ATOM    232  CG  PRO A  15       4.126  -0.184 -13.661  1.00  0.00      A    C
ATOM    233  HG1 PRO A  15       3.622  -0.624 -14.548  1.00  0.00      A    H
ATOM    234  HG2 PRO A  15       4.625   0.757 -13.978  1.00  0.00      A    H
ATOM    235  C   PRO A  15       3.480   0.005 -10.049  1.00  0.00      A    C
ATOM    236  O   PRO A  15       3.867  -0.999  -9.390  1.00  0.00      A    O
ATOM    237  N   VAL A  16       2.437   0.729  -9.649  1.00  0.00      A    N
ATOM    238  HN  VAL A  16       2.051   1.402 -10.275  1.00  0.00      A    H
ATOM    239  CA  VAL A  16       1.812   0.557  -8.382  1.00  0.00      A    C
ATOM    240  HA  VAL A  16       2.518   0.013  -7.773  1.00  0.00      A    H
ATOM    241  CB  VAL A  16       1.448   1.796  -7.655  1.00  0.00      A    C
ATOM    242  HB  VAL A  16       0.730   2.343  -8.304  1.00  0.00      A    H
ATOM    243  CG1 VAL A  16       0.857   1.586  -6.218  1.00  0.00      A    C
ATOM    244 HG11 VAL A  16       1.024   2.566  -5.722  1.00  0.00      A    H
ATOM    245 HG12 VAL A  16      -0.223   1.343  -6.309  1.00  0.00      A    H
ATOM    246 HG13 VAL A  16       1.418   0.849  -5.605  1.00  0.00      A    H
ATOM    247  CG2 VAL A  16       2.657   2.723  -7.554  1.00  0.00      A    C
ATOM    248 HG21 VAL A  16       3.601   2.237  -7.227  1.00  0.00      A    H
ATOM    249 HG22 VAL A  16       2.818   3.261  -8.513  1.00  0.00      A    H
ATOM    250 HG23 VAL A  16       2.396   3.506  -6.811  1.00  0.00      A    H
ATOM    251  C   VAL A  16       0.595  -0.329  -8.565  1.00  0.00      A    C
ATOM    252  O   VAL A  16      -0.034  -0.277  -9.557  1.00  0.00      A    O
ATOM    253  N   LYS A  17       0.268  -1.193  -7.626  1.00  0.00      A    N
ATOM    254  HN  LYS A  17       0.844  -1.234  -6.814  1.00  0.00      A    H
ATOM    255  CA  LYS A  17      -0.632  -2.289  -7.837  1.00  0.00      A    C
ATOM    256  HA  LYS A  17      -0.979  -2.528  -8.832  1.00  0.00      A    H
ATOM    257  CB  LYS A  17       0.023  -3.563  -7.200  1.00  0.00      A    C
ATOM    258  HB1 LYS A  17      -0.020  -3.551  -6.090  1.00  0.00      A    H
ATOM    259  HB2 LYS A  17      -0.605  -4.446  -7.446  1.00  0.00      A    H
ATOM    260  CG  LYS A  17       1.388  -3.871  -7.698  1.00  0.00      A    C
ATOM    261  HG1 LYS A  17       1.229  -3.967  -8.793  1.00  0.00      A    H
ATOM    262  HG2 LYS A  17       2.185  -3.149  -7.418  1.00  0.00      A    H
ATOM    263  CD  LYS A  17       1.905  -5.152  -7.061  1.00  0.00      A    C
ATOM    264  HD1 LYS A  17       2.154  -4.994  -5.990  1.00  0.00      A    H
ATOM    265  HD2 LYS A  17       1.079  -5.886  -7.179  1.00  0.00      A    H
ATOM    266  CE  LYS A  17       3.246  -5.566  -7.762  1.00  0.00      A    C
ATOM    267  HE1 LYS A  17       3.211  -5.625  -8.871  1.00  0.00      A    H
ATOM    268  HE2 LYS A  17       3.916  -4.732  -7.461  1.00  0.00      A    H
ATOM    269  NZ  LYS A  17       3.592  -6.914  -7.204  1.00  0.00      A    N
ATOM    270  HZ1 LYS A  17       3.300  -7.009  -6.210  1.00  0.00      A    H
ATOM    271  HZ2 LYS A  17       3.132  -7.672  -7.747  1.00  0.00      A    H
ATOM    272  HZ3 LYS A  17       4.624  -6.897  -7.076  1.00  0.00      A    H
ATOM    273  C   LYS A  17      -1.947  -1.848  -7.116  1.00  0.00      A    C
ATOM    274  O   LYS A  17      -2.319  -0.655  -7.135  1.00  0.00      A    O
ATOM    275  N   ASN A  18      -2.717  -2.768  -6.540  1.00  0.00      A    N
ATOM    276  HN  ASN A  18      -2.633  -3.760  -6.496  1.00  0.00      A    H
ATOM    277  CA  ASN A  18      -3.763  -2.264  -5.710  1.00  0.00      A    C
ATOM    278  HA  ASN A  18      -3.429  -1.325  -5.294  1.00  0.00      A    H
ATOM    279  CB  ASN A  18      -5.125  -2.242  -6.516  1.00  0.00      A    C
ATOM    280  HB1 ASN A  18      -5.052  -1.822  -7.541  1.00  0.00      A    H
ATOM    281  HB2 ASN A  18      -5.488  -3.280  -6.679  1.00  0.00      A    H
ATOM    282  CG  ASN A  18      -6.213  -1.526  -5.725  1.00  0.00      A    C
ATOM    283  OD1 ASN A  18      -5.842  -0.784  -4.812  1.00  0.00      A    O
ATOM    284  ND2 ASN A  18      -7.557  -1.618  -5.993  1.00  0.00      A    N
ATOM    285 HD21 ASN A  18      -8.187  -1.225  -5.323  1.00  0.00      A    H
ATOM    286 HD22 ASN A  18      -7.836  -2.138  -6.800  1.00  0.00      A    H
ATOM    287  C   ASN A  18      -3.808  -3.087  -4.452  1.00  0.00      A    C
ATOM    288  O   ASN A  18      -3.717  -4.300  -4.492  1.00  0.00      A    O
ATOM    289  N   GLN A  19      -3.776  -2.526  -3.295  1.00  0.00      A    N
ATOM    290  HN  GLN A  19      -3.891  -1.541  -3.393  1.00  0.00      A    H
ATOM    291  CA  GLN A  19      -3.657  -3.272  -2.006  1.00  0.00      A    C
ATOM    292  HA  GLN A  19      -3.027  -4.147  -2.074  1.00  0.00      A    H
ATOM    293  CB  GLN A  19      -2.880  -2.389  -1.037  1.00  0.00      A    C
ATOM    294  HB1 GLN A  19      -1.985  -2.049  -1.602  1.00  0.00      A    H
ATOM    295  HB2 GLN A  19      -3.468  -1.475  -0.807  1.00  0.00      A    H
ATOM    296  CG  GLN A  19      -2.534  -3.053   0.357  1.00  0.00      A    C
ATOM    297  HG1 GLN A  19      -3.492  -3.404   0.797  1.00  0.00      A    H
ATOM    298  HG2 GLN A  19      -1.884  -3.941   0.204  1.00  0.00      A    H
ATOM    299  CD  GLN A  19      -1.917  -1.932   1.270  1.00  0.00      A    C
ATOM    300  OE1 GLN A  19      -2.557  -0.881   1.402  1.00  0.00      A    O
ATOM    301  NE2 GLN A  19      -0.738  -2.223   1.996  1.00  0.00      A    N
ATOM    302 HE21 GLN A  19      -0.278  -1.497   2.508  1.00  0.00      A    H
ATOM    303 HE22 GLN A  19      -0.331  -3.134   1.937  1.00  0.00      A    H
ATOM    304  C   GLN A  19      -4.928  -3.767  -1.392  1.00  0.00      A    C
ATOM    305  O   GLN A  19      -5.216  -4.959  -1.496  1.00  0.00      A    O
ATOM    306  N   GLY A  20      -5.787  -2.906  -0.823  1.00  0.00      A    N
ATOM    307  HN  GLY A  20      -5.534  -1.942  -0.846  1.00  0.00      A    H
ATOM    308  CA  GLY A  20      -7.055  -3.389  -0.176  1.00  0.00      A    C
ATOM    309  HA1 GLY A  20      -7.772  -2.606  -0.374  1.00  0.00      A    H
ATOM    310  HA2 GLY A  20      -7.194  -4.421  -0.464  1.00  0.00      A    H
ATOM    311  C   GLY A  20      -6.919  -3.424   1.337  1.00  0.00      A    C
ATOM    312  O   GLY A  20      -6.199  -2.681   1.921  1.00  0.00      A    O
ATOM    313  N   GLN A  21      -7.685  -4.321   2.041  1.00  0.00      A    N
ATOM    314  HN  GLN A  21      -8.304  -4.850   1.465  1.00  0.00      A    H
ATOM    315  CA  GLN A  21      -7.856  -4.552   3.495  1.00  0.00      A    C
ATOM    316  HA  GLN A  21      -8.372  -3.695   3.902  1.00  0.00      A    H
ATOM    317  CB  GLN A  21      -8.838  -5.835   3.769  1.00  0.00      A    C
ATOM    318  HB1 GLN A  21      -9.746  -5.608   3.170  1.00  0.00      A    H
ATOM    319  HB2 GLN A  21      -8.437  -6.775   3.334  1.00  0.00      A    H
ATOM    320  CG  GLN A  21      -9.111  -5.916   5.276  1.00  0.00      A    C
ATOM    321  HG1 GLN A  21      -8.320  -6.228   5.991  1.00  0.00      A    H
ATOM    322  HG2 GLN A  21      -9.442  -4.863   5.406  1.00  0.00      A    H
ATOM    323  CD  GLN A  21     -10.216  -6.877   5.555  1.00  0.00      A    C
ATOM    324  OE1 GLN A  21     -11.315  -6.278   5.590  1.00  0.00      A    O
ATOM    325  NE2 GLN A  21      -9.991  -8.212   5.548  1.00  0.00      A    N
ATOM    326 HE21 GLN A  21     -10.607  -8.900   5.165  1.00  0.00      A    H
ATOM    327 HE22 GLN A  21      -9.107  -8.546   5.875  1.00  0.00      A    H
ATOM    328  C   GLN A  21      -6.557  -4.708   4.229  1.00  0.00      A    C
ATOM    329  O   GLN A  21      -6.327  -4.210   5.293  1.00  0.00      A    O
ATOM    330  N   CYS A  22      -5.701  -5.584   3.766  1.00  0.00      A    N
ATOM    331  HN  CYS A  22      -5.707  -5.901   2.820  1.00  0.00      A    H
ATOM    332  CA  CYS A  22      -4.488  -5.878   4.501  1.00  0.00      A    C
ATOM    333  HA  CYS A  22      -4.782  -5.934   5.539  1.00  0.00      A    H
ATOM    334  CB  CYS A  22      -3.996  -7.302   4.141  1.00  0.00      A    C
ATOM    335  HB1 CYS A  22      -4.168  -7.392   3.047  1.00  0.00      A    H
ATOM    336  HB2 CYS A  22      -2.911  -7.351   4.373  1.00  0.00      A    H
ATOM    337  SG  CYS A  22      -4.966  -8.417   5.105  1.00  0.00      A    S
ATOM    338  C   CYS A  22      -3.447  -4.737   4.470  1.00  0.00      A    C
ATOM    339  O   CYS A  22      -3.177  -4.070   3.468  1.00  0.00      A    O
ATOM    340  N   GLY A  23      -2.882  -4.518   5.705  1.00  0.00      A    N
ATOM    341  HN  GLY A  23      -3.259  -4.998   6.494  1.00  0.00      A    H
ATOM    342  CA  GLY A  23      -1.797  -3.579   5.892  1.00  0.00      A    C
ATOM    343  HA1 GLY A  23      -1.916  -2.620   5.410  1.00  0.00      A    H
ATOM    344  HA2 GLY A  23      -1.748  -3.460   6.964  1.00  0.00      A    H
ATOM    345  C   GLY A  23      -0.503  -4.252   5.656  1.00  0.00      A    C
ATOM    346  O   GLY A  23       0.331  -4.291   6.554  1.00  0.00      A    O
ATOM    347  N   SER A  24      -0.283  -4.699   4.415  1.00  0.00      A    N
ATOM    348  HN  SER A  24      -0.925  -4.521   3.673  1.00  0.00      A    H
ATOM    349  CA  SER A  24       0.898  -5.338   3.874  1.00  0.00      A    C
ATOM    350  HA  SER A  24       1.274  -6.143   4.488  1.00  0.00      A    H
ATOM    351  CB  SER A  24       0.537  -6.021   2.526  1.00  0.00      A    C
ATOM    352  HB1 SER A  24       1.504  -6.390   2.120  1.00  0.00      A    H
ATOM    353  HB2 SER A  24      -0.062  -6.881   2.894  1.00  0.00      A    H
ATOM    354  OG  SER A  24      -0.221  -5.167   1.589  1.00  0.00      A    O
ATOM    355  HG1 SER A  24      -0.743  -5.733   1.016  1.00  0.00      A    H
ATOM    356  C   SER A  24       1.928  -4.294   3.541  1.00  0.00      A    C
ATOM    357  O   SER A  24       2.911  -4.582   2.872  1.00  0.00      A    O
ATOM    358  N   CYS A  25       1.882  -3.046   4.008  1.00  0.00      A    N
ATOM    359  HN  CYS A  25       1.188  -2.796   4.678  1.00  0.00      A    H
ATOM    360  CA  CYS A  25       2.710  -1.937   3.717  1.00  0.00      A    C
ATOM    361  HA  CYS A  25       2.613  -1.777   2.653  1.00  0.00      A    H
ATOM    362  CB  CYS A  25       2.178  -0.892   4.646  1.00  0.00      A    C
ATOM    363  HB1 CYS A  25       2.110  -1.308   5.674  1.00  0.00      A    H
ATOM    364  HB2 CYS A  25       2.871  -0.024   4.611  1.00  0.00      A    H
ATOM    365  SG  CYS A  25       0.510  -0.346   4.264  1.00  0.00      A    S
ATOM    366  C   CYS A  25       4.205  -2.058   3.921  1.00  0.00      A    C
ATOM    367  O   CYS A  25       5.002  -1.861   3.029  1.00  0.00      A    O
ATOM    368  N   TRP A  26       4.575  -2.564   5.081  1.00  0.00      A    N
ATOM    369  HN  TRP A  26       3.831  -2.644   5.740  1.00  0.00      A    H
ATOM    370  CA  TRP A  26       5.897  -3.103   5.497  1.00  0.00      A    C
ATOM    371  HA  TRP A  26       6.666  -2.346   5.542  1.00  0.00      A    H
ATOM    372  CB  TRP A  26       5.780  -3.775   6.925  1.00  0.00      A    C
ATOM    373  HB1 TRP A  26       6.799  -4.178   7.106  1.00  0.00      A    H
ATOM    374  HB2 TRP A  26       5.507  -3.039   7.710  1.00  0.00      A    H
ATOM    375  CG  TRP A  26       4.902  -5.028   6.828  1.00  0.00      A    C
ATOM    376  CD1 TRP A  26       3.487  -5.183   6.862  1.00  0.00      A    C
ATOM    377  HD1 TRP A  26       2.835  -4.332   6.999  1.00  0.00      A    H
ATOM    378  NE1 TRP A  26       3.199  -6.474   6.545  1.00  0.00      A    N
ATOM    379  HE1 TRP A  26       2.266  -6.761   6.577  1.00  0.00      A    H
ATOM    380  CE2 TRP A  26       4.304  -7.231   6.487  1.00  0.00      A    C
ATOM    381  CD2 TRP A  26       5.429  -6.380   6.608  1.00  0.00      A    C
ATOM    382  CE3 TRP A  26       6.766  -6.958   6.626  1.00  0.00      A    C
ATOM    383  HE3 TRP A  26       7.640  -6.337   6.754  1.00  0.00      A    H
ATOM    384  CZ3 TRP A  26       6.962  -8.327   6.399  1.00  0.00      A    C
ATOM    385  HZ3 TRP A  26       7.963  -8.726   6.320  1.00  0.00      A    H
ATOM    386  CZ2 TRP A  26       4.511  -8.595   6.411  1.00  0.00      A    C
ATOM    387  HZ2 TRP A  26       3.678  -9.271   6.282  1.00  0.00      A    H
ATOM    388  CH2 TRP A  26       5.796  -9.134   6.286  1.00  0.00      A    C
ATOM    389  HH2 TRP A  26       5.992 -10.196   6.282  1.00  0.00      A    H
ATOM    390  C   TRP A  26       6.503  -4.042   4.427  1.00  0.00      A    C
ATOM    391  O   TRP A  26       7.706  -3.940   4.079  1.00  0.00      A    O
ATOM    392  N   ALA A  27       5.649  -4.920   3.884  1.00  0.00      A    N
ATOM    393  HN  ALA A  27       4.752  -4.950   4.318  1.00  0.00      A    H
ATOM    394  CA  ALA A  27       5.960  -5.917   2.805  1.00  0.00      A    C
ATOM    395  HA  ALA A  27       6.727  -6.475   3.321  1.00  0.00      A    H
ATOM    396  CB  ALA A  27       4.778  -6.922   2.667  1.00  0.00      A    C
ATOM    397  HB1 ALA A  27       3.804  -6.571   2.264  1.00  0.00      A    H
ATOM    398  HB2 ALA A  27       5.086  -7.683   1.920  1.00  0.00      A    H
ATOM    399  HB3 ALA A  27       4.537  -7.384   3.649  1.00  0.00      A    H
ATOM    400  C   ALA A  27       6.310  -5.203   1.540  1.00  0.00      A    C
ATOM    401  O   ALA A  27       7.324  -5.376   0.855  1.00  0.00      A    O
ATOM    402  N   PHE A  28       5.360  -4.281   1.168  1.00  0.00      A    N
ATOM    403  HN  PHE A  28       4.562  -4.044   1.717  1.00  0.00      A    H
ATOM    404  CA  PHE A  28       5.674  -3.412   0.020  1.00  0.00      A    C
ATOM    405  HA  PHE A  28       5.677  -4.017  -0.875  1.00  0.00      A    H
ATOM    406  CB  PHE A  28       4.514  -2.381  -0.196  1.00  0.00      A    C
ATOM    407  HB1 PHE A  28       4.090  -2.202   0.815  1.00  0.00      A    H
ATOM    408  HB2 PHE A  28       4.858  -1.387  -0.555  1.00  0.00      A    H
ATOM    409  CG  PHE A  28       3.477  -2.837  -1.202  1.00  0.00      A    C
ATOM    410  CD1 PHE A  28       2.154  -3.249  -0.888  1.00  0.00      A    C
ATOM    411  HD1 PHE A  28       1.955  -3.469   0.151  1.00  0.00      A    H
ATOM    412  CE1 PHE A  28       1.176  -3.514  -1.790  1.00  0.00      A    C
ATOM    413  HE1 PHE A  28       0.237  -3.882  -1.403  1.00  0.00      A    H
ATOM    414  CZ  PHE A  28       1.451  -3.341  -3.140  1.00  0.00      A    C
ATOM    415  HZ  PHE A  28       0.745  -3.324  -3.956  1.00  0.00      A    H
ATOM    416  CD2 PHE A  28       3.800  -2.646  -2.574  1.00  0.00      A    C
ATOM    417  HD2 PHE A  28       4.791  -2.406  -2.931  1.00  0.00      A    H
ATOM    418  CE2 PHE A  28       2.755  -2.901  -3.503  1.00  0.00      A    C
ATOM    419  HE2 PHE A  28       2.879  -2.586  -4.529  1.00  0.00      A    H
ATOM    420  C   PHE A  28       7.005  -2.635   0.119  1.00  0.00      A    C
ATOM    421  O   PHE A  28       7.815  -2.794  -0.806  1.00  0.00      A    O
ATOM    422  N   SER A  29       7.238  -1.785   1.180  1.00  0.00      A    N
ATOM    423  HN  SER A  29       6.488  -1.644   1.822  1.00  0.00      A    H
ATOM    424  CA  SER A  29       8.538  -1.223   1.458  1.00  0.00      A    C
ATOM    425  HA  SER A  29       8.713  -0.328   0.879  1.00  0.00      A    H
ATOM    426  CB  SER A  29       8.513  -0.741   2.912  1.00  0.00      A    C
ATOM    427  HB1 SER A  29       7.555  -0.184   2.989  1.00  0.00      A    H
ATOM    428  HB2 SER A  29       8.419  -1.696   3.471  1.00  0.00      A    H
ATOM    429  OG  SER A  29       9.658   0.032   3.276  1.00  0.00      A    O
ATOM    430  HG1 SER A  29       9.289   0.751   3.795  1.00  0.00      A    H
ATOM    431  C   SER A  29       9.723  -2.192   1.204  1.00  0.00      A    C
ATOM    432  O   SER A  29      10.690  -1.823   0.535  1.00  0.00      A    O
ATOM    433  N   THR A  30       9.628  -3.367   1.763  1.00  0.00      A    N
ATOM    434  HN  THR A  30       8.833  -3.700   2.266  1.00  0.00      A    H
ATOM    435  CA  THR A  30      10.642  -4.313   1.468  1.00  0.00      A    C
ATOM    436  HA  THR A  30      11.594  -3.900   1.767  1.00  0.00      A    H
ATOM    437  CB  THR A  30      10.352  -5.656   2.156  1.00  0.00      A    C
ATOM    438  HB  THR A  30       9.416  -6.091   1.746  1.00  0.00      A    H
ATOM    439  OG1 THR A  30      10.261  -5.416   3.565  1.00  0.00      A    O
ATOM    440  HG1 THR A  30       9.435  -4.961   3.747  1.00  0.00      A    H
ATOM    441  CG2 THR A  30      11.478  -6.648   1.944  1.00  0.00      A    C
ATOM    442 HG21 THR A  30      12.337  -6.274   2.541  1.00  0.00      A    H
ATOM    443 HG22 THR A  30      11.234  -7.654   2.347  1.00  0.00      A    H
ATOM    444 HG23 THR A  30      11.779  -6.828   0.890  1.00  0.00      A    H
ATOM    445  C   THR A  30      10.699  -4.656  -0.017  1.00  0.00      A    C
ATOM    446  O   THR A  30      11.758  -4.543  -0.632  1.00  0.00      A    O
ATOM    447  N   VAL A  31       9.612  -5.238  -0.547  1.00  0.00      A    N
ATOM    448  HN  VAL A  31       8.712  -5.252  -0.119  1.00  0.00      A    H
ATOM    449  CA  VAL A  31       9.555  -5.901  -1.859  1.00  0.00      A    C
ATOM    450  HA  VAL A  31      10.264  -6.714  -1.898  1.00  0.00      A    H
ATOM    451  CB  VAL A  31       8.182  -6.455  -2.108  1.00  0.00      A    C
ATOM    452  HB  VAL A  31       7.335  -5.770  -1.890  1.00  0.00      A    H
ATOM    453  CG1 VAL A  31       7.972  -7.033  -3.543  1.00  0.00      A    C
ATOM    454 HG11 VAL A  31       6.967  -7.489  -3.665  1.00  0.00      A    H
ATOM    455 HG12 VAL A  31       7.961  -6.272  -4.352  1.00  0.00      A    H
ATOM    456 HG13 VAL A  31       8.743  -7.793  -3.795  1.00  0.00      A    H
ATOM    457  CG2 VAL A  31       8.004  -7.763  -1.263  1.00  0.00      A    C
ATOM    458 HG21 VAL A  31       7.655  -7.526  -0.235  1.00  0.00      A    H
ATOM    459 HG22 VAL A  31       7.154  -8.288  -1.748  1.00  0.00      A    H
ATOM    460 HG23 VAL A  31       8.897  -8.424  -1.278  1.00  0.00      A    H
ATOM    461  C   VAL A  31       9.942  -4.976  -2.996  1.00  0.00      A    C
ATOM    462  O   VAL A  31      10.518  -5.356  -3.982  1.00  0.00      A    O
ATOM    463  N   VAL A  32       9.659  -3.663  -2.897  1.00  0.00      A    N
ATOM    464  HN  VAL A  32       9.007  -3.415  -2.184  1.00  0.00      A    H
ATOM    465  CA  VAL A  32      10.060  -2.734  -3.936  1.00  0.00      A    C
ATOM    466  HA  VAL A  32       9.835  -3.125  -4.918  1.00  0.00      A    H
ATOM    467  CB  VAL A  32       9.284  -1.411  -3.683  1.00  0.00      A    C
ATOM    468  HB  VAL A  32       9.339  -1.105  -2.617  1.00  0.00      A    H
ATOM    469  CG1 VAL A  32       9.780  -0.270  -4.616  1.00  0.00      A    C
ATOM    470 HG11 VAL A  32       9.107   0.585  -4.390  1.00  0.00      A    H
ATOM    471 HG12 VAL A  32      10.788   0.094  -4.323  1.00  0.00      A    H
ATOM    472 HG13 VAL A  32       9.725  -0.511  -5.699  1.00  0.00      A    H
ATOM    473  CG2 VAL A  32       7.794  -1.626  -3.891  1.00  0.00      A    C
ATOM    474 HG21 VAL A  32       7.384  -2.532  -3.397  1.00  0.00      A    H
ATOM    475 HG22 VAL A  32       7.352  -0.701  -3.465  1.00  0.00      A    H
ATOM    476 HG23 VAL A  32       7.640  -1.675  -4.991  1.00  0.00      A    H
ATOM    477  C   VAL A  32      11.479  -2.447  -4.059  1.00  0.00      A    C
ATOM    478  O   VAL A  32      12.050  -2.222  -5.127  1.00  0.00      A    O
ATOM    479  N   SER A  33      12.141  -2.402  -2.932  1.00  0.00      A    N
ATOM    480  HN  SER A  33      11.553  -2.439  -2.127  1.00  0.00      A    H
ATOM    481  CA  SER A  33      13.586  -2.263  -2.798  1.00  0.00      A    C
ATOM    482  HA  SER A  33      13.870  -1.541  -3.549  1.00  0.00      A    H
ATOM    483  CB  SER A  33      14.009  -1.590  -1.403  1.00  0.00      A    C
ATOM    484  HB1 SER A  33      13.740  -2.314  -0.604  1.00  0.00      A    H
ATOM    485  HB2 SER A  33      15.116  -1.671  -1.349  1.00  0.00      A    H
ATOM    486  OG  SER A  33      13.453  -0.305  -1.220  1.00  0.00      A    O
ATOM    487  HG1 SER A  33      13.780  -0.042  -0.357  1.00  0.00      A    H
ATOM    488  C   SER A  33      14.282  -3.628  -3.263  1.00  0.00      A    C
ATOM    489  O   SER A  33      15.403  -3.600  -3.793  1.00  0.00      A    O
ATOM    490  N   VAL A  34      13.587  -4.675  -3.111  1.00  0.00      A    N
ATOM    491  HN  VAL A  34      12.805  -4.669  -2.493  1.00  0.00      A    H
ATOM    492  CA  VAL A  34      13.961  -5.950  -3.652  1.00  0.00      A    C
ATOM    493  HA  VAL A  34      15.034  -6.072  -3.624  1.00  0.00      A    H
ATOM    494  CB  VAL A  34      13.171  -7.022  -2.951  1.00  0.00      A    C
ATOM    495  HB  VAL A  34      12.083  -6.801  -2.989  1.00  0.00      A    H
ATOM    496  CG1 VAL A  34      13.482  -8.390  -3.683  1.00  0.00      A    C
ATOM    497 HG11 VAL A  34      12.959  -8.453  -4.662  1.00  0.00      A    H
ATOM    498 HG12 VAL A  34      14.563  -8.386  -3.939  1.00  0.00      A    H
ATOM    499 HG13 VAL A  34      13.312  -9.321  -3.101  1.00  0.00      A    H
ATOM    500  CG2 VAL A  34      13.650  -7.082  -1.522  1.00  0.00      A    C
ATOM    501 HG21 VAL A  34      14.700  -7.443  -1.546  1.00  0.00      A    H
ATOM    502 HG22 VAL A  34      13.468  -6.184  -0.894  1.00  0.00      A    H
ATOM    503 HG23 VAL A  34      13.107  -7.906  -1.010  1.00  0.00      A    H
ATOM    504  C   VAL A  34      13.709  -5.984  -5.201  1.00  0.00      A    C
ATOM    505  O   VAL A  34      14.530  -6.590  -5.927  1.00  0.00      A    O
ATOM    506  N   GLU A  35      12.614  -5.343  -5.753  1.00  0.00      A    N
ATOM    507  HN  GLU A  35      11.837  -5.132  -5.164  1.00  0.00      A    H
ATOM    508  CA  GLU A  35      12.547  -5.049  -7.228  1.00  0.00      A    C
ATOM    509  HA  GLU A  35      12.565  -5.994  -7.751  1.00  0.00      A    H
ATOM    510  CB  GLU A  35      11.260  -4.207  -7.566  1.00  0.00      A    C
ATOM    511  HB1 GLU A  35      11.250  -3.239  -7.019  1.00  0.00      A    H
ATOM    512  HB2 GLU A  35      11.397  -3.871  -8.616  1.00  0.00      A    H
ATOM    513  CG  GLU A  35       9.781  -4.743  -7.213  1.00  0.00      A    C
ATOM    514  HG1 GLU A  35       9.456  -5.626  -7.804  1.00  0.00      A    H
ATOM    515  HG2 GLU A  35       9.888  -5.011  -6.141  1.00  0.00      A    H
ATOM    516  CD  GLU A  35       8.745  -3.643  -7.329  1.00  0.00      A    C
ATOM    517  OE1 GLU A  35       8.739  -2.898  -8.314  1.00  0.00      A    O
ATOM    518  OE2 GLU A  35       7.910  -3.652  -6.401  1.00  0.00      A    O
ATOM    519  C   GLU A  35      13.824  -4.222  -7.629  1.00  0.00      A    C
ATOM    520  O   GLU A  35      14.573  -4.660  -8.543  1.00  0.00      A    O
ATOM    521  N   GLY A  36      14.122  -3.101  -6.930  1.00  0.00      A    N
ATOM    522  HN  GLY A  36      13.474  -2.855  -6.213  1.00  0.00      A    H
ATOM    523  CA  GLY A  36      15.291  -2.202  -7.011  1.00  0.00      A    C
ATOM    524  HA1 GLY A  36      15.040  -1.501  -7.793  1.00  0.00      A    H
ATOM    525  HA2 GLY A  36      15.387  -1.646  -6.090  1.00  0.00      A    H
ATOM    526  C   GLY A  36      16.668  -2.717  -7.259  1.00  0.00      A    C
ATOM    527  O   GLY A  36      17.241  -2.744  -8.371  1.00  0.00      A    O
ATOM    528  N   ILE A  37      17.077  -3.562  -6.253  1.00  0.00      A    N
ATOM    529  HN  ILE A  37      16.439  -3.645  -5.492  1.00  0.00      A    H
ATOM    530  CA  ILE A  37      18.423  -4.129  -6.195  1.00  0.00      A    C
ATOM    531  HA  ILE A  37      19.073  -3.349  -6.563  1.00  0.00      A    H
ATOM    532  CB  ILE A  37      18.956  -4.561  -4.812  1.00  0.00      A    C
ATOM    533  HB  ILE A  37      20.015  -4.888  -4.886  1.00  0.00      A    H
ATOM    534  CG2 ILE A  37      18.882  -3.244  -3.982  1.00  0.00      A    C
ATOM    535 HG21 ILE A  37      19.317  -3.569  -3.013  1.00  0.00      A    H
ATOM    536 HG22 ILE A  37      19.551  -2.440  -4.358  1.00  0.00      A    H
ATOM    537 HG23 ILE A  37      17.844  -2.880  -3.826  1.00  0.00      A    H
ATOM    538  CG1 ILE A  37      18.186  -5.845  -4.355  1.00  0.00      A    C
ATOM    539 HG11 ILE A  37      17.117  -5.577  -4.219  1.00  0.00      A    H
ATOM    540 HG12 ILE A  37      18.275  -6.659  -5.105  1.00  0.00      A    H
ATOM    541  CD  ILE A  37      18.777  -6.368  -3.009  1.00  0.00      A    C
ATOM    542  HD1 ILE A  37      19.806  -6.776  -3.097  1.00  0.00      A    H
ATOM    543  HD2 ILE A  37      18.897  -5.488  -2.342  1.00  0.00      A    H
ATOM    544  HD3 ILE A  37      18.210  -7.207  -2.549  1.00  0.00      A    H
ATOM    545  C   ILE A  37      18.727  -5.208  -7.222  1.00  0.00      A    C
ATOM    546  O   ILE A  37      19.860  -5.355  -7.764  1.00  0.00      A    O
ATOM    547  N   ASN A  38      17.682  -6.030  -7.524  1.00  0.00      A    N
ATOM    548  HN  ASN A  38      16.751  -5.940  -7.180  1.00  0.00      A    H
ATOM    549  CA  ASN A  38      17.882  -7.164  -8.335  1.00  0.00      A    C
ATOM    550  HA  ASN A  38      18.868  -7.558  -8.139  1.00  0.00      A    H
ATOM    551  CB  ASN A  38      16.886  -8.314  -8.099  1.00  0.00      A    C
ATOM    552  HB1 ASN A  38      15.838  -7.951  -8.037  1.00  0.00      A    H
ATOM    553  HB2 ASN A  38      16.926  -9.021  -8.955  1.00  0.00      A    H
ATOM    554  CG  ASN A  38      17.361  -9.143  -6.910  1.00  0.00      A    C
ATOM    555  OD1 ASN A  38      18.128 -10.062  -6.995  1.00  0.00      A    O
ATOM    556  ND2 ASN A  38      16.760  -8.755  -5.770  1.00  0.00      A    N
ATOM    557 HD21 ASN A  38      17.113  -9.028  -4.876  1.00  0.00      A    H
ATOM    558 HD22 ASN A  38      15.914  -8.225  -5.717  1.00  0.00      A    H
ATOM    559  C   ASN A  38      17.821  -6.797  -9.773  1.00  0.00      A    C
ATOM    560  O   ASN A  38      18.804  -7.144 -10.435  1.00  0.00      A    O
ATOM    561  N   ALA A  39      16.811  -6.057 -10.246  1.00  0.00      A    N
ATOM    562  HN  ALA A  39      16.210  -5.606  -9.590  1.00  0.00      A    H
ATOM    563  CA  ALA A  39      16.688  -5.686 -11.626  1.00  0.00      A    C
ATOM    564  HA  ALA A  39      16.565  -6.626 -12.143  1.00  0.00      A    H
ATOM    565  CB  ALA A  39      15.387  -4.823 -11.692  1.00  0.00      A    C
ATOM    566  HB1 ALA A  39      15.205  -4.476 -12.732  1.00  0.00      A    H
ATOM    567  HB2 ALA A  39      14.519  -5.343 -11.234  1.00  0.00      A    H
ATOM    568  HB3 ALA A  39      15.521  -3.898 -11.092  1.00  0.00      A    H
ATOM    569  C   ALA A  39      17.937  -5.068 -12.374  1.00  0.00      A    C
ATOM    570  O   ALA A  39      18.111  -5.366 -13.570  1.00  0.00      A    O
ATOM    571  N   ILE A  40      18.787  -4.347 -11.610  1.00  0.00      A    N
ATOM    572  HN  ILE A  40      18.575  -4.194 -10.648  1.00  0.00      A    H
ATOM    573  CA  ILE A  40      20.009  -3.785 -12.131  1.00  0.00      A    C
ATOM    574  HA  ILE A  40      19.836  -3.611 -13.183  1.00  0.00      A    H
ATOM    575  CB  ILE A  40      20.284  -2.493 -11.332  1.00  0.00      A    C
ATOM    576  HB  ILE A  40      21.248  -2.062 -11.680  1.00  0.00      A    H
ATOM    577  CG2 ILE A  40      19.185  -1.511 -11.610  1.00  0.00      A    C
ATOM    578 HG21 ILE A  40      19.160  -1.508 -12.720  1.00  0.00      A    H
ATOM    579 HG22 ILE A  40      18.233  -1.795 -11.111  1.00  0.00      A    H
ATOM    580 HG23 ILE A  40      19.532  -0.483 -11.373  1.00  0.00      A    H
ATOM    581  CG1 ILE A  40      20.343  -2.657  -9.774  1.00  0.00      A    C
ATOM    582 HG11 ILE A  40      19.353  -3.086  -9.507  1.00  0.00      A    H
ATOM    583 HG12 ILE A  40      21.144  -3.344  -9.427  1.00  0.00      A    H
ATOM    584  CD  ILE A  40      20.676  -1.317  -9.056  1.00  0.00      A    C
ATOM    585  HD1 ILE A  40      20.787  -1.484  -7.963  1.00  0.00      A    H
ATOM    586  HD2 ILE A  40      21.649  -0.863  -9.340  1.00  0.00      A    H
ATOM    587  HD3 ILE A  40      19.830  -0.597  -9.066  1.00  0.00      A    H
ATOM    588  C   ILE A  40      21.235  -4.680 -12.144  1.00  0.00      A    C
ATOM    589  O   ILE A  40      22.335  -4.397 -12.647  1.00  0.00      A    O
ATOM    590  N   LYS A  41      21.153  -5.832 -11.479  1.00  0.00      A    N
ATOM    591  HN  LYS A  41      20.332  -6.008 -10.941  1.00  0.00      A    H
ATOM    592  CA  LYS A  41      22.149  -6.861 -11.502  1.00  0.00      A    C
ATOM    593  HA  LYS A  41      23.065  -6.417 -11.863  1.00  0.00      A    H
ATOM    594  CB  LYS A  41      22.424  -7.361 -10.007  1.00  0.00      A    C
ATOM    595  HB1 LYS A  41      21.484  -7.837  -9.657  1.00  0.00      A    H
ATOM    596  HB2 LYS A  41      23.110  -8.235 -10.036  1.00  0.00      A    H
ATOM    597  CG  LYS A  41      23.057  -6.253  -9.131  1.00  0.00      A    C
ATOM    598  HG1 LYS A  41      22.390  -5.365  -9.155  1.00  0.00      A    H
ATOM    599  HG2 LYS A  41      23.216  -6.513  -8.062  1.00  0.00      A    H
ATOM    600  CD  LYS A  41      24.452  -5.747  -9.580  1.00  0.00      A    C
ATOM    601  HD1 LYS A  41      25.074  -6.654  -9.743  1.00  0.00      A    H
ATOM    602  HD2 LYS A  41      24.431  -5.378 -10.628  1.00  0.00      A    H
ATOM    603  CE  LYS A  41      25.116  -4.783  -8.535  1.00  0.00      A    C
ATOM    604  HE1 LYS A  41      25.200  -5.268  -7.539  1.00  0.00      A    H
ATOM    605  HE2 LYS A  41      26.158  -4.538  -8.832  1.00  0.00      A    H
ATOM    606  NZ  LYS A  41      24.284  -3.575  -8.377  1.00  0.00      A    N
ATOM    607  HZ1 LYS A  41      23.997  -3.267  -9.328  1.00  0.00      A    H
ATOM    608  HZ2 LYS A  41      23.460  -3.947  -7.863  1.00  0.00      A    H
ATOM    609  HZ3 LYS A  41      24.712  -2.814  -7.811  1.00  0.00      A    H
ATOM    610  C   LYS A  41      21.791  -8.064 -12.515  1.00  0.00      A    C
ATOM    611  O   LYS A  41      22.631  -8.531 -13.286  1.00  0.00      A    O
ATOM    612  N   THR A  42      20.504  -8.484 -12.350  1.00  0.00      A    N
ATOM    613  HN  THR A  42      19.932  -8.062 -11.650  1.00  0.00      A    H
ATOM    614  CA  THR A  42      19.900  -9.476 -13.156  1.00  0.00      A    C
ATOM    615  HA  THR A  42      20.603 -10.278 -13.327  1.00  0.00      A    H
ATOM    616  CB  THR A  42      18.587 -10.049 -12.489  1.00  0.00      A    C
ATOM    617  HB  THR A  42      18.236 -10.850 -13.174  1.00  0.00      A    H
ATOM    618  OG1 THR A  42      17.561  -9.056 -12.408  1.00  0.00      A    O
ATOM    619  HG1 THR A  42      16.733  -9.520 -12.263  1.00  0.00      A    H
ATOM    620  CG2 THR A  42      18.766 -10.651 -11.054  1.00  0.00      A    C
ATOM    621 HG21 THR A  42      17.794 -11.107 -10.771  1.00  0.00      A    H
ATOM    622 HG22 THR A  42      19.619 -11.361 -11.088  1.00  0.00      A    H
ATOM    623 HG23 THR A  42      18.888  -9.865 -10.278  1.00  0.00      A    H
ATOM    624  C   THR A  42      19.582  -9.013 -14.588  1.00  0.00      A    C
ATOM    625  O   THR A  42      19.484  -9.790 -15.560  1.00  0.00      A    O
ATOM    626  N   ARG A  43      19.312  -7.691 -14.719  1.00  0.00      A    N
ATOM    627  HN  ARG A  43      19.145  -7.064 -13.962  1.00  0.00      A    H
ATOM    628  CA  ARG A  43      18.981  -7.042 -16.024  1.00  0.00      A    C
ATOM    629  HA  ARG A  43      18.837  -5.978 -15.905  1.00  0.00      A    H
ATOM    630  CB  ARG A  43      20.098  -7.306 -17.070  1.00  0.00      A    C
ATOM    631  HB1 ARG A  43      20.112  -8.331 -17.497  1.00  0.00      A    H
ATOM    632  HB2 ARG A  43      19.792  -6.633 -17.900  1.00  0.00      A    H
ATOM    633  CG  ARG A  43      21.519  -6.876 -16.607  1.00  0.00      A    C
ATOM    634  HG1 ARG A  43      21.406  -5.917 -16.057  1.00  0.00      A    H
ATOM    635  HG2 ARG A  43      21.980  -7.480 -15.797  1.00  0.00      A    H
ATOM    636  CD  ARG A  43      22.516  -6.688 -17.759  1.00  0.00      A    C
ATOM    637  HD1 ARG A  43      21.956  -6.030 -18.457  1.00  0.00      A    H
ATOM    638  HD2 ARG A  43      23.434  -6.278 -17.286  1.00  0.00      A    H
ATOM    639  NE  ARG A  43      22.899  -8.016 -18.204  1.00  0.00      A    N
ATOM    640  HE  ARG A  43      23.308  -8.652 -17.549  1.00  0.00      A    H
ATOM    641  CZ  ARG A  43      23.279  -8.314 -19.497  1.00  0.00      A    C
ATOM    642  NH1 ARG A  43      23.029  -7.573 -20.515  1.00  0.00      A    N
ATOM    643 HH11 ARG A  43      22.498  -6.726 -20.551  1.00  0.00      A    H
ATOM    644 HH12 ARG A  43      23.373  -7.800 -21.426  1.00  0.00      A    H
ATOM    645  NH2 ARG A  43      23.823  -9.462 -19.648  1.00  0.00      A    N
ATOM    646 HH21 ARG A  43      23.594 -10.119 -18.930  1.00  0.00      A    H
ATOM    647 HH22 ARG A  43      24.167  -9.859 -20.499  1.00  0.00      A    H
ATOM    648  C   ARG A  43      17.542  -7.372 -16.406  1.00  0.00      A    C
ATOM    649  O   ARG A  43      17.137  -7.050 -17.514  1.00  0.00      A    O
ATOM    650  N   LYS A  44      16.683  -7.924 -15.504  1.00  0.00      A    N
ATOM    651  HN  LYS A  44      16.947  -8.025 -14.547  1.00  0.00      A    H
ATOM    652  CA  LYS A  44      15.362  -8.420 -15.892  1.00  0.00      A    C
ATOM    653  HA  LYS A  44      15.072  -7.937 -16.814  1.00  0.00      A    H
ATOM    654  CB  LYS A  44      15.122  -9.988 -15.784  1.00  0.00      A    C
ATOM    655  HB1 LYS A  44      16.045 -10.514 -16.109  1.00  0.00      A    H
ATOM    656  HB2 LYS A  44      15.109 -10.289 -14.715  1.00  0.00      A    H
ATOM    657  CG  LYS A  44      13.802 -10.445 -16.389  1.00  0.00      A    C
ATOM    658  HG1 LYS A  44      13.504 -11.461 -16.052  1.00  0.00      A    H
ATOM    659  HG2 LYS A  44      13.097  -9.778 -15.848  1.00  0.00      A    H
ATOM    660  CD  LYS A  44      13.758 -10.397 -17.871  1.00  0.00      A    C
ATOM    661  HD1 LYS A  44      12.683 -10.513 -18.127  1.00  0.00      A    H
ATOM    662  HD2 LYS A  44      14.110  -9.386 -18.166  1.00  0.00      A    H
ATOM    663  CE  LYS A  44      14.586 -11.383 -18.685  1.00  0.00      A    C
ATOM    664  HE1 LYS A  44      15.656 -11.155 -18.878  1.00  0.00      A    H
ATOM    665  HE2 LYS A  44      14.613 -12.365 -18.164  1.00  0.00      A    H
ATOM    666  NZ  LYS A  44      13.893 -11.670 -19.975  1.00  0.00      A    N
ATOM    667  HZ1 LYS A  44      13.717 -10.843 -20.582  1.00  0.00      A    H
ATOM    668  HZ2 LYS A  44      14.392 -12.400 -20.521  1.00  0.00      A    H
ATOM    669  HZ3 LYS A  44      12.972 -12.092 -19.741  1.00  0.00      A    H
ATOM    670  C   LYS A  44      14.466  -7.721 -14.915  1.00  0.00      A    C
ATOM    671  O   LYS A  44      14.738  -7.655 -13.754  1.00  0.00      A    O
ATOM    672  N   LEU A  45      13.386  -7.142 -15.352  1.00  0.00      A    N
ATOM    673  HN  LEU A  45      13.199  -7.032 -16.326  1.00  0.00      A    H
ATOM    674  CA  LEU A  45      12.423  -6.373 -14.619  1.00  0.00      A    C
ATOM    675  HA  LEU A  45      12.850  -6.085 -13.670  1.00  0.00      A    H
ATOM    676  CB  LEU A  45      12.025  -5.069 -15.374  1.00  0.00      A    C
ATOM    677  HB1 LEU A  45      12.944  -4.451 -15.457  1.00  0.00      A    H
ATOM    678  HB2 LEU A  45      11.710  -5.397 -16.387  1.00  0.00      A    H
ATOM    679  CG  LEU A  45      10.941  -4.255 -14.670  1.00  0.00      A    C
ATOM    680  HG  LEU A  45       9.962  -4.760 -14.524  1.00  0.00      A    H
ATOM    681  CD1 LEU A  45      11.348  -3.720 -13.291  1.00  0.00      A    C
ATOM    682 HD11 LEU A  45      12.317  -4.152 -12.963  1.00  0.00      A    H
ATOM    683 HD12 LEU A  45      11.506  -2.626 -13.402  1.00  0.00      A    H
ATOM    684 HD13 LEU A  45      10.452  -3.782 -12.637  1.00  0.00      A    H
ATOM    685  CD2 LEU A  45      10.657  -3.051 -15.584  1.00  0.00      A    C
ATOM    686 HD21 LEU A  45      11.531  -2.370 -15.664  1.00  0.00      A    H
ATOM    687 HD22 LEU A  45      10.586  -3.341 -16.654  1.00  0.00      A    H
ATOM    688 HD23 LEU A  45       9.815  -2.472 -15.147  1.00  0.00      A    H
ATOM    689  C   LEU A  45      11.288  -7.270 -14.311  1.00  0.00      A    C
ATOM    690  O   LEU A  45      10.345  -7.501 -15.093  1.00  0.00      A    O
ATOM    691  N   VAL A  46      11.347  -7.919 -13.109  1.00  0.00      A    N
ATOM    692  HN  VAL A  46      12.025  -7.709 -12.408  1.00  0.00      A    H
ATOM    693  CA  VAL A  46      10.327  -8.882 -12.757  1.00  0.00      A    C
ATOM    694  HA  VAL A  46       9.733  -9.135 -13.623  1.00  0.00      A    H
ATOM    695  CB  VAL A  46      11.004 -10.149 -12.151  1.00  0.00      A    C
ATOM    696  HB  VAL A  46      11.319  -9.811 -11.140  1.00  0.00      A    H
ATOM    697  CG1 VAL A  46       9.930 -11.213 -11.819  1.00  0.00      A    C
ATOM    698 HG11 VAL A  46       9.358 -11.520 -12.721  1.00  0.00      A    H
ATOM    699 HG12 VAL A  46      10.467 -12.033 -11.295  1.00  0.00      A    H
ATOM    700 HG13 VAL A  46       9.115 -10.830 -11.168  1.00  0.00      A    H
ATOM    701  CG2 VAL A  46      12.186 -10.714 -13.005  1.00  0.00      A    C
ATOM    702 HG21 VAL A  46      12.609 -11.608 -12.499  1.00  0.00      A    H
ATOM    703 HG22 VAL A  46      11.795 -10.929 -14.022  1.00  0.00      A    H
ATOM    704 HG23 VAL A  46      12.890  -9.883 -13.223  1.00  0.00      A    H
ATOM    705  C   VAL A  46       9.332  -8.308 -11.696  1.00  0.00      A    C
ATOM    706  O   VAL A  46       9.774  -7.782 -10.671  1.00  0.00      A    O
ATOM    707  N   SER A  47       8.050  -8.551 -11.794  1.00  0.00      A    N
ATOM    708  HN  SER A  47       7.583  -9.017 -12.541  1.00  0.00      A    H
ATOM    709  CA  SER A  47       7.095  -8.271 -10.766  1.00  0.00      A    C
ATOM    710  HA  SER A  47       7.314  -7.340 -10.265  1.00  0.00      A    H
ATOM    711  CB  SER A  47       5.593  -8.079 -11.249  1.00  0.00      A    C
ATOM    712  HB1 SER A  47       5.674  -7.372 -12.102  1.00  0.00      A    H
ATOM    713  HB2 SER A  47       5.265  -9.055 -11.667  1.00  0.00      A    H
ATOM    714  OG  SER A  47       4.809  -7.610 -10.191  1.00  0.00      A    O
ATOM    715  HG1 SER A  47       3.936  -8.005 -10.246  1.00  0.00      A    H
ATOM    716  C   SER A  47       7.110  -9.322  -9.614  1.00  0.00      A    C
ATOM    717  O   SER A  47       6.936 -10.534  -9.847  1.00  0.00      A    O
ATOM    718  N   LEU A  48       7.316  -8.861  -8.347  1.00  0.00      A    N
ATOM    719  HN  LEU A  48       7.301  -7.882  -8.154  1.00  0.00      A    H
ATOM    720  CA  LEU A  48       7.548  -9.651  -7.252  1.00  0.00      A    C
ATOM    721  HA  LEU A  48       7.864 -10.627  -7.589  1.00  0.00      A    H
ATOM    722  CB  LEU A  48       8.719  -9.082  -6.447  1.00  0.00      A    C
ATOM    723  HB1 LEU A  48       8.530  -8.081  -6.003  1.00  0.00      A    H
ATOM    724  HB2 LEU A  48       8.819  -9.744  -5.560  1.00  0.00      A    H
ATOM    725  CG  LEU A  48      10.050  -8.929  -7.205  1.00  0.00      A    C
ATOM    726  HG  LEU A  48       9.710  -8.450  -8.148  1.00  0.00      A    H
ATOM    727  CD1 LEU A  48      11.083  -8.073  -6.516  1.00  0.00      A    C
ATOM    728 HD11 LEU A  48      12.000  -7.931  -7.127  1.00  0.00      A    H
ATOM    729 HD12 LEU A  48      10.675  -7.071  -6.261  1.00  0.00      A    H
ATOM    730 HD13 LEU A  48      11.409  -8.649  -5.623  1.00  0.00      A    H
ATOM    731  CD2 LEU A  48      10.702 -10.253  -7.510  1.00  0.00      A    C
ATOM    732 HD21 LEU A  48      10.763 -10.808  -6.550  1.00  0.00      A    H
ATOM    733 HD22 LEU A  48      10.151 -10.894  -8.230  1.00  0.00      A    H
ATOM    734 HD23 LEU A  48      11.748 -10.016  -7.801  1.00  0.00      A    H
ATOM    735  C   LEU A  48       6.289  -9.811  -6.464  1.00  0.00      A    C
ATOM    736  O   LEU A  48       5.302  -9.131  -6.690  1.00  0.00      A    O
ATOM    737  N   SER A  49       6.308 -10.764  -5.557  1.00  0.00      A    N
ATOM    738  HN  SER A  49       7.123 -11.292  -5.332  1.00  0.00      A    H
ATOM    739  CA  SER A  49       5.141 -11.071  -4.751  1.00  0.00      A    C
ATOM    740  HA  SER A  49       4.205 -10.765  -5.193  1.00  0.00      A    H
ATOM    741  CB  SER A  49       5.074 -12.580  -4.327  1.00  0.00      A    C
ATOM    742  HB1 SER A  49       5.275 -13.222  -5.212  1.00  0.00      A    H
ATOM    743  HB2 SER A  49       6.002 -12.830  -3.770  1.00  0.00      A    H
ATOM    744  OG  SER A  49       3.908 -12.946  -3.542  1.00  0.00      A    O
ATOM    745  HG1 SER A  49       3.292 -13.234  -4.220  1.00  0.00      A    H
ATOM    746  C   SER A  49       5.324 -10.417  -3.435  1.00  0.00      A    C
ATOM    747  O   SER A  49       6.359 -10.488  -2.798  1.00  0.00      A    O
ATOM    748  N   GLU A  50       4.272  -9.774  -2.996  1.00  0.00      A    N
ATOM    749  HN  GLU A  50       3.550  -9.588  -3.658  1.00  0.00      A    H
ATOM    750  CA  GLU A  50       4.052  -9.174  -1.665  1.00  0.00      A    C
ATOM    751  HA  GLU A  50       5.053  -9.011  -1.295  1.00  0.00      A    H
ATOM    752  CB  GLU A  50       3.267  -7.794  -1.729  1.00  0.00      A    C
ATOM    753  HB1 GLU A  50       2.282  -7.909  -2.228  1.00  0.00      A    H
ATOM    754  HB2 GLU A  50       3.051  -7.319  -0.748  1.00  0.00      A    H
ATOM    755  CG  GLU A  50       4.078  -6.740  -2.509  1.00  0.00      A    C
ATOM    756  HG1 GLU A  50       3.762  -5.756  -2.100  1.00  0.00      A    H
ATOM    757  HG2 GLU A  50       5.149  -6.847  -2.237  1.00  0.00      A    H
ATOM    758  CD  GLU A  50       3.852  -6.653  -4.002  1.00  0.00      A    C
ATOM    759  OE1 GLU A  50       2.861  -7.186  -4.508  1.00  0.00      A    O
ATOM    760  OE2 GLU A  50       4.682  -5.966  -4.690  1.00  0.00      A    O
ATOM    761  C   GLU A  50       3.288 -10.110  -0.755  1.00  0.00      A    C
ATOM    762  O   GLU A  50       3.568 -10.198   0.456  1.00  0.00      A    O
ATOM    763  N   GLN A  51       2.349 -10.958  -1.366  1.00  0.00      A    N
ATOM    764  HN  GLN A  51       2.254 -10.938  -2.358  1.00  0.00      A    H
ATOM    765  CA  GLN A  51       1.513 -11.955  -0.623  1.00  0.00      A    C
ATOM    766  HA  GLN A  51       0.995 -11.428   0.164  1.00  0.00      A    H
ATOM    767  CB  GLN A  51       0.655 -12.634  -1.687  1.00  0.00      A    C
ATOM    768  HB1 GLN A  51       0.262 -11.822  -2.336  1.00  0.00      A    H
ATOM    769  HB2 GLN A  51       1.214 -13.408  -2.254  1.00  0.00      A    H
ATOM    770  CG  GLN A  51      -0.635 -13.385  -1.055  1.00  0.00      A    C
ATOM    771  HG1 GLN A  51      -1.069 -13.810  -1.986  1.00  0.00      A    H
ATOM    772  HG2 GLN A  51      -0.311 -14.196  -0.368  1.00  0.00      A    H
ATOM    773  CD  GLN A  51      -1.645 -12.356  -0.561  1.00  0.00      A    C
ATOM    774  OE1 GLN A  51      -2.155 -11.592  -1.359  1.00  0.00      A    O
ATOM    775  NE2 GLN A  51      -1.890 -12.345   0.776  1.00  0.00      A    N
ATOM    776 HE21 GLN A  51      -2.336 -11.562   1.209  1.00  0.00      A    H
ATOM    777 HE22 GLN A  51      -1.519 -13.116   1.295  1.00  0.00      A    H
ATOM    778  C   GLN A  51       2.336 -12.994   0.178  1.00  0.00      A    C
ATOM    779  O   GLN A  51       2.050 -13.390   1.319  1.00  0.00      A    O
ATOM    780  N   GLU A  52       3.430 -13.487  -0.450  1.00  0.00      A    N
ATOM    781  HN  GLU A  52       3.716 -13.200  -1.361  1.00  0.00      A    H
ATOM    782  CA  GLU A  52       4.266 -14.530   0.160  1.00  0.00      A    C
ATOM    783  HA  GLU A  52       3.677 -15.394   0.432  1.00  0.00      A    H
ATOM    784  CB  GLU A  52       5.454 -15.041  -0.688  1.00  0.00      A    C
ATOM    785  HB1 GLU A  52       4.990 -15.502  -1.586  1.00  0.00      A    H
ATOM    786  HB2 GLU A  52       6.044 -14.134  -0.939  1.00  0.00      A    H
ATOM    787  CG  GLU A  52       6.440 -16.024   0.018  1.00  0.00      A    C
ATOM    788  HG1 GLU A  52       6.934 -15.447   0.829  1.00  0.00      A    H
ATOM    789  HG2 GLU A  52       5.887 -16.861   0.495  1.00  0.00      A    H
ATOM    790  CD  GLU A  52       7.606 -16.561  -0.856  1.00  0.00      A    C
ATOM    791  OE1 GLU A  52       8.312 -15.825  -1.590  1.00  0.00      A    O
ATOM    792  OE2 GLU A  52       7.983 -17.752  -0.570  1.00  0.00      A    O
ATOM    793  C   GLU A  52       4.772 -14.117   1.525  1.00  0.00      A    C
ATOM    794  O   GLU A  52       4.698 -14.735   2.541  1.00  0.00      A    O
ATOM    795  N   LEU A  53       5.238 -12.867   1.666  1.00  0.00      A    N
ATOM    796  HN  LEU A  53       5.457 -12.330   0.855  1.00  0.00      A    H
ATOM    797  CA  LEU A  53       5.536 -12.320   2.950  1.00  0.00      A    C
ATOM    798  HA  LEU A  53       6.207 -13.044   3.387  1.00  0.00      A    H
ATOM    799  CB  LEU A  53       6.099 -10.921   2.788  1.00  0.00      A    C
ATOM    800  HB1 LEU A  53       5.412 -10.172   2.340  1.00  0.00      A    H
ATOM    801  HB2 LEU A  53       6.231 -10.467   3.793  1.00  0.00      A    H
ATOM    802  CG  LEU A  53       7.516 -10.787   2.105  1.00  0.00      A    C
ATOM    803  HG  LEU A  53       7.243 -10.928   1.037  1.00  0.00      A    H
ATOM    804  CD1 LEU A  53       8.036  -9.277   2.216  1.00  0.00      A    C
ATOM    805 HD11 LEU A  53       8.281  -9.008   3.266  1.00  0.00      A    H
ATOM    806 HD12 LEU A  53       8.864  -9.092   1.499  1.00  0.00      A    H
ATOM    807 HD13 LEU A  53       7.220  -8.607   1.869  1.00  0.00      A    H
ATOM    808  CD2 LEU A  53       8.473 -11.853   2.528  1.00  0.00      A    C
ATOM    809 HD21 LEU A  53       9.350 -11.842   1.846  1.00  0.00      A    H
ATOM    810 HD22 LEU A  53       8.884 -11.705   3.549  1.00  0.00      A    H
ATOM    811 HD23 LEU A  53       7.962 -12.839   2.497  1.00  0.00      A    H
ATOM    812  C   LEU A  53       4.409 -12.145   4.008  1.00  0.00      A    C
ATOM    813  O   LEU A  53       4.601 -12.269   5.226  1.00  0.00      A    O
ATOM    814  N   ILE A  54       3.164 -11.799   3.562  1.00  0.00      A    N
ATOM    815  HN  ILE A  54       2.975 -11.865   2.586  1.00  0.00      A    H
ATOM    816  CA  ILE A  54       1.960 -11.776   4.420  1.00  0.00      A    C
ATOM    817  HA  ILE A  54       2.313 -11.117   5.200  1.00  0.00      A    H
ATOM    818  CB  ILE A  54       0.753 -11.256   3.710  1.00  0.00      A    C
ATOM    819  HB  ILE A  54       0.459 -11.920   2.869  1.00  0.00      A    H
ATOM    820  CG2 ILE A  54      -0.478 -11.118   4.579  1.00  0.00      A    C
ATOM    821 HG21 ILE A  54      -0.956 -12.116   4.472  1.00  0.00      A    H
ATOM    822 HG22 ILE A  54      -0.133 -10.924   5.617  1.00  0.00      A    H
ATOM    823 HG23 ILE A  54      -1.180 -10.323   4.247  1.00  0.00      A    H
ATOM    824  CG1 ILE A  54       1.083  -9.855   3.087  1.00  0.00      A    C
ATOM    825 HG11 ILE A  54       1.196  -9.030   3.822  1.00  0.00      A    H
ATOM    826 HG12 ILE A  54       2.020  -9.882   2.490  1.00  0.00      A    H
ATOM    827  CD  ILE A  54       0.011  -9.542   2.094  1.00  0.00      A    C
ATOM    828  HD1 ILE A  54       0.407  -8.626   1.606  1.00  0.00      A    H
ATOM    829  HD2 ILE A  54      -0.159 -10.284   1.284  1.00  0.00      A    H
ATOM    830  HD3 ILE A  54      -0.894  -9.238   2.662  1.00  0.00      A    H
ATOM    831  C   ILE A  54       1.766 -13.120   5.082  1.00  0.00      A    C
ATOM    832  O   ILE A  54       1.610 -13.154   6.282  1.00  0.00      A    O
ATOM    833  N   ASP A  55       1.605 -14.184   4.271  1.00  0.00      A    N
ATOM    834  HN  ASP A  55       1.743 -14.164   3.284  1.00  0.00      A    H
ATOM    835  CA  ASP A  55       1.015 -15.457   4.775  1.00  0.00      A    C
ATOM    836  HA  ASP A  55       0.415 -15.277   5.656  1.00  0.00      A    H
ATOM    837  CB  ASP A  55       0.096 -15.987   3.638  1.00  0.00      A    C
ATOM    838  HB1 ASP A  55       0.620 -16.022   2.659  1.00  0.00      A    H
ATOM    839  HB2 ASP A  55      -0.230 -17.046   3.723  1.00  0.00      A    H
ATOM    840  CG  ASP A  55      -1.114 -15.139   3.484  1.00  0.00      A    C
ATOM    841  OD1 ASP A  55      -1.772 -14.654   4.441  1.00  0.00      A    O
ATOM    842  OD2 ASP A  55      -1.580 -15.029   2.244  1.00  0.00      A    O
ATOM    843  C   ASP A  55       2.028 -16.514   5.113  1.00  0.00      A    C
ATOM    844  O   ASP A  55       1.693 -17.383   5.938  1.00  0.00      A    O
ATOM    845  N   CYS A  56       3.280 -16.373   4.646  1.00  0.00      A    N
ATOM    846  HN  CYS A  56       3.485 -15.718   3.922  1.00  0.00      A    H
ATOM    847  CA  CYS A  56       4.153 -17.535   4.791  1.00  0.00      A    C
ATOM    848  HA  CYS A  56       3.519 -18.408   4.731  1.00  0.00      A    H
ATOM    849  CB  CYS A  56       5.093 -17.728   3.562  1.00  0.00      A    C
ATOM    850  HB1 CYS A  56       5.715 -16.824   3.384  1.00  0.00      A    H
ATOM    851  HB2 CYS A  56       5.792 -18.546   3.842  1.00  0.00      A    H
ATOM    852  SG  CYS A  56       4.184 -18.321   2.112  1.00  0.00      A    S
ATOM    853  C   CYS A  56       4.900 -17.706   6.139  1.00  0.00      A    C
ATOM    854  O   CYS A  56       4.395 -18.429   7.083  1.00  0.00      A    O
ATOM    855  N   ASP A  57       6.069 -17.097   6.323  1.00  0.00      A    N
ATOM    856  HN  ASP A  57       6.584 -16.588   5.637  1.00  0.00      A    H
ATOM    857  CA  ASP A  57       6.828 -17.067   7.543  1.00  0.00      A    C
ATOM    858  HA  ASP A  57       6.674 -18.052   7.958  1.00  0.00      A    H
ATOM    859  CB  ASP A  57       8.341 -16.745   7.335  1.00  0.00      A    C
ATOM    860  HB1 ASP A  57       8.578 -17.293   6.398  1.00  0.00      A    H
ATOM    861  HB2 ASP A  57       8.620 -15.687   7.146  1.00  0.00      A    H
ATOM    862  CG  ASP A  57       9.211 -17.424   8.405  1.00  0.00      A    C
ATOM    863  OD1 ASP A  57       9.912 -16.694   9.114  1.00  0.00      A    O
ATOM    864  OD2 ASP A  57       9.169 -18.692   8.528  1.00  0.00      A    O
ATOM    865  C   ASP A  57       6.192 -16.009   8.514  1.00  0.00      A    C
ATOM    866  O   ASP A  57       6.418 -14.833   8.374  1.00  0.00      A    O
ATOM    867  N   ASN A  58       5.506 -16.433   9.546  1.00  0.00      A    N
ATOM    868  HN  ASN A  58       5.355 -17.414   9.636  1.00  0.00      A    H
ATOM    869  CA  ASN A  58       5.021 -15.566  10.612  1.00  0.00      A    C
ATOM    870  HA  ASN A  58       5.372 -14.550  10.511  1.00  0.00      A    H
ATOM    871  CB  ASN A  58       3.509 -15.454  10.590  1.00  0.00      A    C
ATOM    872  HB1 ASN A  58       3.088 -16.481  10.631  1.00  0.00      A    H
ATOM    873  HB2 ASN A  58       3.187 -14.641  11.275  1.00  0.00      A    H
ATOM    874  CG  ASN A  58       2.984 -14.930   9.246  1.00  0.00      A    C
ATOM    875  OD1 ASN A  58       1.973 -15.410   8.727  1.00  0.00      A    O
ATOM    876  ND2 ASN A  58       3.586 -13.988   8.549  1.00  0.00      A    N
ATOM    877 HD21 ASN A  58       3.267 -13.630   7.671  1.00  0.00      A    H
ATOM    878 HD22 ASN A  58       4.562 -13.820   8.691  1.00  0.00      A    H
ATOM    879  C   ASN A  58       5.486 -15.934  11.990  1.00  0.00      A    C
ATOM    880  O   ASN A  58       6.097 -16.964  12.263  1.00  0.00      A    O
ATOM    881  N   GLY A  59       5.324 -14.950  12.949  1.00  0.00      A    N
ATOM    882  HN  GLY A  59       4.847 -14.085  12.819  1.00  0.00      A    H
ATOM    883  CA  GLY A  59       5.759 -15.221  14.272  1.00  0.00      A    C
ATOM    884  HA1 GLY A  59       5.137 -15.938  14.787  1.00  0.00      A    H
ATOM    885  HA2 GLY A  59       6.753 -15.642  14.265  1.00  0.00      A    H
ATOM    886  C   GLY A  59       5.856 -14.007  15.098  1.00  0.00      A    C
ATOM    887  O   GLY A  59       4.904 -13.728  15.820  1.00  0.00      A    O
ATOM    888  N   GLN A  60       6.875 -13.181  14.752  1.00  0.00      A    N
ATOM    889  HN  GLN A  60       7.629 -13.413  14.143  1.00  0.00      A    H
ATOM    890  CA  GLN A  60       7.018 -11.863  15.149  1.00  0.00      A    C
ATOM    891  HA  GLN A  60       6.422 -11.740  16.041  1.00  0.00      A    H
ATOM    892  CB  GLN A  60       8.462 -11.625  15.296  1.00  0.00      A    C
ATOM    893  HB1 GLN A  60       8.991 -11.712  14.323  1.00  0.00      A    H
ATOM    894  HB2 GLN A  60       8.545 -10.548  15.559  1.00  0.00      A    H
ATOM    895  CG  GLN A  60       9.110 -12.367  16.416  1.00  0.00      A    C
ATOM    896  HG1 GLN A  60       9.834 -11.629  16.822  1.00  0.00      A    H
ATOM    897  HG2 GLN A  60       8.390 -12.622  17.222  1.00  0.00      A    H
ATOM    898  CD  GLN A  60       9.777 -13.647  15.952  1.00  0.00      A    C
ATOM    899  OE1 GLN A  60       9.154 -14.697  16.210  1.00  0.00      A    O
ATOM    900  NE2 GLN A  60      10.860 -13.470  15.162  1.00  0.00      A    N
ATOM    901 HE21 GLN A  60      11.176 -14.195  14.550  1.00  0.00      A    H
ATOM    902 HE22 GLN A  60      11.325 -12.591  15.056  1.00  0.00      A    H
ATOM    903  C   GLN A  60       6.383 -10.884  14.149  1.00  0.00      A    C
ATOM    904  O   GLN A  60       5.636  -9.963  14.529  1.00  0.00      A    O
ATOM    905  N   ASN A  61       6.668 -11.075  12.828  1.00  0.00      A    N
ATOM    906  HN  ASN A  61       7.374 -11.763  12.679  1.00  0.00      A    H
ATOM    907  CA  ASN A  61       5.794 -10.527  11.804  1.00  0.00      A    C
ATOM    908  HA  ASN A  61       5.731  -9.451  11.870  1.00  0.00      A    H
ATOM    909  CB  ASN A  61       6.301 -10.803  10.355  1.00  0.00      A    C
ATOM    910  HB1 ASN A  61       6.304 -11.882  10.092  1.00  0.00      A    H
ATOM    911  HB2 ASN A  61       5.653 -10.391   9.553  1.00  0.00      A    H
ATOM    912  CG  ASN A  61       7.681 -10.201  10.022  1.00  0.00      A    C
ATOM    913  OD1 ASN A  61       8.193  -9.414  10.744  1.00  0.00      A    O
ATOM    914  ND2 ASN A  61       8.166 -10.558   8.800  1.00  0.00      A    N
ATOM    915 HD21 ASN A  61       9.096 -10.244   8.606  1.00  0.00      A    H
ATOM    916 HD22 ASN A  61       7.660 -11.244   8.277  1.00  0.00      A    H
ATOM    917  C   ASN A  61       4.344 -11.113  11.811  1.00  0.00      A    C
ATOM    918  O   ASN A  61       4.192 -12.318  12.055  1.00  0.00      A    O
ATOM    919  N   GLN A  62       3.243 -10.359  11.598  1.00  0.00      A    N
ATOM    920  HN  GLN A  62       3.371  -9.371  11.568  1.00  0.00      A    H
ATOM    921  CA  GLN A  62       1.925 -10.933  11.616  1.00  0.00      A    C
ATOM    922  HA  GLN A  62       1.882 -11.887  12.121  1.00  0.00      A    H
ATOM    923  CB  GLN A  62       1.057 -10.018  12.445  1.00  0.00      A    C
ATOM    924  HB1 GLN A  62       0.908  -8.997  12.034  1.00  0.00      A    H
ATOM    925  HB2 GLN A  62       0.037 -10.431  12.599  1.00  0.00      A    H
ATOM    926  CG  GLN A  62       1.481  -9.869  13.955  1.00  0.00      A    C
ATOM    927  HG1 GLN A  62       2.293  -9.111  13.952  1.00  0.00      A    H
ATOM    928  HG2 GLN A  62       0.638  -9.303  14.407  1.00  0.00      A    H
ATOM    929  CD  GLN A  62       1.822 -11.160  14.664  1.00  0.00      A    C
ATOM    930  OE1 GLN A  62       1.092 -12.114  14.849  1.00  0.00      A    O
ATOM    931  NE2 GLN A  62       3.103 -11.265  15.199  1.00  0.00      A    N
ATOM    932 HE21 GLN A  62       3.345 -12.152  15.592  1.00  0.00      A    H
ATOM    933 HE22 GLN A  62       3.701 -10.465  15.240  1.00  0.00      A    H
ATOM    934  C   GLN A  62       1.347 -11.087  10.234  1.00  0.00      A    C
ATOM    935  O   GLN A  62       0.679 -12.116   9.960  1.00  0.00      A    O
ATOM    936  N   GLY A  63       1.497 -10.014   9.451  1.00  0.00      A    N
ATOM    937  HN  GLY A  63       1.969  -9.181   9.728  1.00  0.00      A    H
ATOM    938  CA  GLY A  63       1.127  -9.948   8.019  1.00  0.00      A    C
ATOM    939  HA1 GLY A  63       2.079  -9.759   7.546  1.00  0.00      A    H
ATOM    940  HA2 GLY A  63       0.640 -10.832   7.634  1.00  0.00      A    H
ATOM    941  C   GLY A  63       0.239  -8.749   7.669  1.00  0.00      A    C
ATOM    942  O   GLY A  63       0.705  -7.822   6.964  1.00  0.00      A    O
ATOM    943  N   CYS A  64      -1.005  -8.759   8.096  1.00  0.00      A    N
ATOM    944  HN  CYS A  64      -1.314  -9.496   8.693  1.00  0.00      A    H
ATOM    945  CA  CYS A  64      -1.966  -7.730   7.847  1.00  0.00      A    C
ATOM    946  HA  CYS A  64      -1.780  -7.149   6.956  1.00  0.00      A    H
ATOM    947  CB  CYS A  64      -3.362  -8.470   7.704  1.00  0.00      A    C
ATOM    948  HB1 CYS A  64      -3.494  -9.194   8.537  1.00  0.00      A    H
ATOM    949  HB2 CYS A  64      -4.162  -7.704   7.791  1.00  0.00      A    H
ATOM    950  SG  CYS A  64      -3.621  -9.420   6.195  1.00  0.00      A    S
ATOM    951  C   CYS A  64      -2.086  -6.670   8.908  1.00  0.00      A    C
ATOM    952  O   CYS A  64      -2.390  -5.522   8.566  1.00  0.00      A    O
ATOM    953  N   ASN A  65      -1.765  -7.017  10.240  1.00  0.00      A    N
ATOM    954  HN  ASN A  65      -1.640  -7.984  10.447  1.00  0.00      A    H
ATOM    955  CA  ASN A  65      -1.584  -6.088  11.326  1.00  0.00      A    C
ATOM    956  HA  ASN A  65      -2.181  -5.201  11.168  1.00  0.00      A    H
ATOM    957  CB  ASN A  65      -1.886  -6.678  12.703  1.00  0.00      A    C
ATOM    958  HB1 ASN A  65      -1.170  -7.471  13.006  1.00  0.00      A    H
ATOM    959  HB2 ASN A  65      -1.792  -5.855  13.443  1.00  0.00      A    H
ATOM    960  CG  ASN A  65      -3.303  -7.308  12.728  1.00  0.00      A    C
ATOM    961  OD1 ASN A  65      -3.670  -8.351  12.198  1.00  0.00      A    O
ATOM    962  ND2 ASN A  65      -4.163  -6.571  13.475  1.00  0.00      A    N
ATOM    963 HD21 ASN A  65      -5.118  -6.827  13.624  1.00  0.00      A    H
ATOM    964 HD22 ASN A  65      -3.918  -5.689  13.878  1.00  0.00      A    H
ATOM    965  C   ASN A  65      -0.237  -5.409  11.361  1.00  0.00      A    C
ATOM    966  O   ASN A  65      -0.055  -4.211  11.632  1.00  0.00      A    O
ATOM    967  N   GLY A  66       0.828  -6.111  10.947  1.00  0.00      A    N
ATOM    968  HN  GLY A  66       0.597  -6.963  10.484  1.00  0.00      A    H
ATOM    969  CA  GLY A  66       2.177  -5.520  10.953  1.00  0.00      A    C
ATOM    970  HA1 GLY A  66       2.223  -4.829  10.125  1.00  0.00      A    H
ATOM    971  HA2 GLY A  66       2.335  -5.165  11.961  1.00  0.00      A    H
ATOM    972  C   GLY A  66       3.285  -6.505  10.744  1.00  0.00      A    C
ATOM    973  O   GLY A  66       3.111  -7.726  10.641  1.00  0.00      A    O
ATOM    974  N   GLY A  67       4.461  -5.961  10.534  1.00  0.00      A    N
ATOM    975  HN  GLY A  67       4.535  -4.973  10.422  1.00  0.00      A    H
ATOM    976  CA  GLY A  67       5.547  -6.856  10.161  1.00  0.00      A    C
ATOM    977  HA1 GLY A  67       5.707  -7.579  10.947  1.00  0.00      A    H
ATOM    978  HA2 GLY A  67       5.354  -7.239   9.170  1.00  0.00      A    H
ATOM    979  C   GLY A  67       6.833  -6.066  10.017  1.00  0.00      A    C
ATOM    980  O   GLY A  67       6.782  -4.813   9.905  1.00  0.00      A    O
ATOM    981  N   LEU A  68       8.057  -6.622   9.994  1.00  0.00      A    N
ATOM    982  HN  LEU A  68       8.220  -7.602  10.074  1.00  0.00      A    H
ATOM    983  CA  LEU A  68       9.327  -5.862   9.987  1.00  0.00      A    C
ATOM    984  HA  LEU A  68       9.117  -4.807  10.088  1.00  0.00      A    H
ATOM    985  CB  LEU A  68      10.085  -6.373  11.272  1.00  0.00      A    C
ATOM    986  HB1 LEU A  68       9.432  -6.109  12.132  1.00  0.00      A    H
ATOM    987  HB2 LEU A  68      10.083  -7.479  11.173  1.00  0.00      A    H
ATOM    988  CG  LEU A  68      11.578  -5.894  11.456  1.00  0.00      A    C
ATOM    989  HG  LEU A  68      12.088  -6.208  10.520  1.00  0.00      A    H
ATOM    990  CD1 LEU A  68      11.722  -4.336  11.623  1.00  0.00      A    C
ATOM    991 HD11 LEU A  68      11.027  -4.112  12.460  1.00  0.00      A    H
ATOM    992 HD12 LEU A  68      12.764  -4.207  11.986  1.00  0.00      A    H
ATOM    993 HD13 LEU A  68      11.495  -3.658  10.773  1.00  0.00      A    H
ATOM    994  CD2 LEU A  68      12.254  -6.588  12.640  1.00  0.00      A    C
ATOM    995 HD21 LEU A  68      13.313  -6.310  12.453  1.00  0.00      A    H
ATOM    996 HD22 LEU A  68      11.881  -6.332  13.654  1.00  0.00      A    H
ATOM    997 HD23 LEU A  68      12.223  -7.698  12.694  1.00  0.00      A    H
ATOM    998  C   LEU A  68      10.156  -6.114   8.753  1.00  0.00      A    C
ATOM    999  O   LEU A  68      10.209  -7.235   8.291  1.00  0.00      A    O
ATOM   1000  N   MET A  69      10.773  -5.053   8.227  1.00  0.00      A    N
ATOM   1001  HN  MET A  69      10.446  -4.174   8.564  1.00  0.00      A    H
ATOM   1002  CA  MET A  69      11.667  -5.125   7.117  1.00  0.00      A    C
ATOM   1003  HA  MET A  69      11.179  -5.597   6.277  1.00  0.00      A    H
ATOM   1004  CB  MET A  69      12.104  -3.719   6.611  1.00  0.00      A    C
ATOM   1005  HB1 MET A  69      12.735  -3.233   7.385  1.00  0.00      A    H
ATOM   1006  HB2 MET A  69      12.679  -3.797   5.664  1.00  0.00      A    H
ATOM   1007  CG  MET A  69      10.946  -2.776   6.283  1.00  0.00      A    C
ATOM   1008  HG1 MET A  69      11.221  -2.030   5.507  1.00  0.00      A    H
ATOM   1009  HG2 MET A  69      10.145  -3.433   5.882  1.00  0.00      A    H
ATOM   1010  SD  MET A  69      10.367  -1.704   7.650  1.00  0.00      A    S
ATOM   1011  CE  MET A  69      11.248  -0.162   7.176  1.00  0.00      A    C
ATOM   1012  HE1 MET A  69      11.215   0.006   6.078  1.00  0.00      A    H
ATOM   1013  HE2 MET A  69      10.957   0.677   7.843  1.00  0.00      A    H
ATOM   1014  HE3 MET A  69      12.340  -0.319   7.310  1.00  0.00      A    H
ATOM   1015  C   MET A  69      12.966  -5.935   7.329  1.00  0.00      A    C
ATOM   1016  O   MET A  69      13.403  -6.789   6.568  1.00  0.00      A    O
ATOM   1017  N   GLU A  70      13.632  -5.758   8.526  1.00  0.00      A    N
ATOM   1018  HN  GLU A  70      13.264  -5.241   9.296  1.00  0.00      A    H
ATOM   1019  CA  GLU A  70      14.819  -6.561   8.830  1.00  0.00      A    C
ATOM   1020  HA  GLU A  70      15.449  -6.401   7.967  1.00  0.00      A    H
ATOM   1021  CB  GLU A  70      15.510  -5.974  10.078  1.00  0.00      A    C
ATOM   1022  HB1 GLU A  70      14.902  -6.068  11.003  1.00  0.00      A    H
ATOM   1023  HB2 GLU A  70      16.385  -6.643  10.217  1.00  0.00      A    H
ATOM   1024  CG  GLU A  70      16.022  -4.562   9.809  1.00  0.00      A    C
ATOM   1025  HG1 GLU A  70      16.693  -4.556   8.923  1.00  0.00      A    H
ATOM   1026  HG2 GLU A  70      15.175  -3.865   9.633  1.00  0.00      A    H
ATOM   1027  CD  GLU A  70      16.781  -4.113  10.969  1.00  0.00      A    C
ATOM   1028  OE1 GLU A  70      17.973  -3.771  10.957  1.00  0.00      A    O
ATOM   1029  OE2 GLU A  70      16.048  -4.090  12.012  1.00  0.00      A    O
ATOM   1030  C   GLU A  70      14.623  -7.978   8.923  1.00  0.00      A    C
ATOM   1031  O   GLU A  70      15.312  -8.847   8.362  1.00  0.00      A    O
ATOM   1032  N   TYR A  71      13.550  -8.428   9.702  1.00  0.00      A    N
ATOM   1033  HN  TYR A  71      12.991  -7.753  10.177  1.00  0.00      A    H
ATOM   1034  CA  TYR A  71      13.092  -9.812   9.618  1.00  0.00      A    C
ATOM   1035  HA  TYR A  71      14.007 -10.275   9.959  1.00  0.00      A    H
ATOM   1036  CB  TYR A  71      11.938 -10.051  10.606  1.00  0.00      A    C
ATOM   1037  HB1 TYR A  71      12.179  -9.484  11.531  1.00  0.00      A    H
ATOM   1038  HB2 TYR A  71      11.058  -9.564  10.135  1.00  0.00      A    H
ATOM   1039  CG  TYR A  71      11.753 -11.543  10.774  1.00  0.00      A    C
ATOM   1040  CD1 TYR A  71      12.343 -12.198  11.891  1.00  0.00      A    C
ATOM   1041  HD1 TYR A  71      12.883 -11.646  12.646  1.00  0.00      A    H
ATOM   1042  CE1 TYR A  71      12.329 -13.585  11.819  1.00  0.00      A    C
ATOM   1043  HE1 TYR A  71      12.836 -14.187  12.559  1.00  0.00      A    H
ATOM   1044  CZ  TYR A  71      11.733 -14.350  10.807  1.00  0.00      A    C
ATOM   1045  OH  TYR A  71      11.869 -15.738  10.718  1.00  0.00      A    O
ATOM   1046  HH  TYR A  71      11.188 -16.153  10.183  1.00  0.00      A    H
ATOM   1047  CD2 TYR A  71      11.095 -12.272   9.760  1.00  0.00      A    C
ATOM   1048  HD2 TYR A  71      10.776 -11.790   8.848  1.00  0.00      A    H
ATOM   1049  CE2 TYR A  71      11.076 -13.702   9.799  1.00  0.00      A    C
ATOM   1050  HE2 TYR A  71      10.657 -14.203   8.938  1.00  0.00      A    H
ATOM   1051  C   TYR A  71      12.857 -10.372   8.223  1.00  0.00      A    C
ATOM   1052  O   TYR A  71      13.344 -11.416   7.783  1.00  0.00      A    O
ATOM   1053  N   ALA A  72      12.050  -9.578   7.446  1.00  0.00      A    N
ATOM   1054  HN  ALA A  72      11.706  -8.687   7.732  1.00  0.00      A    H
ATOM   1055  CA  ALA A  72      11.778  -9.849   6.000  1.00  0.00      A    C
ATOM   1056  HA  ALA A  72      11.152 -10.729   6.020  1.00  0.00      A    H
ATOM   1057  CB  ALA A  72      11.024  -8.651   5.310  1.00  0.00      A    C
ATOM   1058  HB1 ALA A  72      10.922  -8.908   4.234  1.00  0.00      A    H
ATOM   1059  HB2 ALA A  72      10.013  -8.476   5.736  1.00  0.00      A    H
ATOM   1060  HB3 ALA A  72      11.540  -7.668   5.356  1.00  0.00      A    H
ATOM   1061  C   ALA A  72      13.058 -10.152   5.248  1.00  0.00      A    C
ATOM   1062  O   ALA A  72      13.151 -11.215   4.582  1.00  0.00      A    O
ATOM   1063  N   PHE A  73      14.091  -9.301   5.320  1.00  0.00      A    N
ATOM   1064  HN  PHE A  73      13.987  -8.442   5.814  1.00  0.00      A    H
ATOM   1065  CA  PHE A  73      15.336  -9.555   4.537  1.00  0.00      A    C
ATOM   1066  HA  PHE A  73      15.104  -9.752   3.501  1.00  0.00      A    H
ATOM   1067  CB  PHE A  73      16.404  -8.388   4.703  1.00  0.00      A    C
ATOM   1068  HB1 PHE A  73      16.747  -8.342   5.759  1.00  0.00      A    H
ATOM   1069  HB2 PHE A  73      17.304  -8.666   4.114  1.00  0.00      A    H
ATOM   1070  CG  PHE A  73      15.973  -6.965   4.429  1.00  0.00      A    C
ATOM   1071  CD1 PHE A  73      16.390  -5.903   5.283  1.00  0.00      A    C
ATOM   1072  HD1 PHE A  73      16.951  -6.148   6.172  1.00  0.00      A    H
ATOM   1073  CE1 PHE A  73      15.907  -4.583   5.105  1.00  0.00      A    C
ATOM   1074  HE1 PHE A  73      16.221  -3.830   5.813  1.00  0.00      A    H
ATOM   1075  CZ  PHE A  73      15.006  -4.325   4.094  1.00  0.00      A    C
ATOM   1076  HZ  PHE A  73      14.705  -3.310   3.882  1.00  0.00      A    H
ATOM   1077  CD2 PHE A  73      15.098  -6.652   3.454  1.00  0.00      A    C
ATOM   1078  HD2 PHE A  73      14.784  -7.467   2.818  1.00  0.00      A    H
ATOM   1079  CE2 PHE A  73      14.654  -5.298   3.187  1.00  0.00      A    C
ATOM   1080  HE2 PHE A  73      14.016  -5.057   2.349  1.00  0.00      A    H
ATOM   1081  C   PHE A  73      16.078 -10.807   4.998  1.00  0.00      A    C
ATOM   1082  O   PHE A  73      16.534 -11.600   4.165  1.00  0.00      A    O
ATOM   1083  N   GLN A  74      16.109 -10.978   6.323  1.00  0.00      A    N
ATOM   1084  HN  GLN A  74      15.915 -10.137   6.823  1.00  0.00      A    H
ATOM   1085  CA  GLN A  74      16.667 -12.123   6.980  1.00  0.00      A    C
ATOM   1086  HA  GLN A  74      17.702 -12.195   6.680  1.00  0.00      A    H
ATOM   1087  CB  GLN A  74      16.675 -11.894   8.489  1.00  0.00      A    C
ATOM   1088  HB1 GLN A  74      15.669 -11.575   8.836  1.00  0.00      A    H
ATOM   1089  HB2 GLN A  74      16.934 -12.842   9.007  1.00  0.00      A    H
ATOM   1090  CG  GLN A  74      17.648 -10.872   9.015  1.00  0.00      A    C
ATOM   1091  HG1 GLN A  74      18.657 -11.300   8.837  1.00  0.00      A    H
ATOM   1092  HG2 GLN A  74      17.678  -9.965   8.374  1.00  0.00      A    H
ATOM   1093  CD  GLN A  74      17.388 -10.696  10.493  1.00  0.00      A    C
ATOM   1094  OE1 GLN A  74      17.337 -11.580  11.277  1.00  0.00      A    O
ATOM   1095  NE2 GLN A  74      17.307  -9.332  10.853  1.00  0.00      A    N
ATOM   1096 HE21 GLN A  74      17.235  -9.072  11.816  1.00  0.00      A    H
ATOM   1097 HE22 GLN A  74      17.189  -8.670  10.114  1.00  0.00      A    H
ATOM   1098  C   GLN A  74      15.975 -13.467   6.654  1.00  0.00      A    C
ATOM   1099  O   GLN A  74      16.518 -14.519   6.486  1.00  0.00      A    O
ATOM   1100  N   PHE A  75      14.638 -13.414   6.372  1.00  0.00      A    N
ATOM   1101  HN  PHE A  75      14.163 -12.583   6.651  1.00  0.00      A    H
ATOM   1102  CA  PHE A  75      13.872 -14.573   5.913  1.00  0.00      A    C
ATOM   1103  HA  PHE A  75      14.036 -15.438   6.538  1.00  0.00      A    H
ATOM   1104  CB  PHE A  75      12.364 -14.136   6.069  1.00  0.00      A    C
ATOM   1105  HB1 PHE A  75      12.006 -14.122   7.120  1.00  0.00      A    H
ATOM   1106  HB2 PHE A  75      12.214 -13.118   5.648  1.00  0.00      A    H
ATOM   1107  CG  PHE A  75      11.343 -15.049   5.407  1.00  0.00      A    C
ATOM   1108  CD1 PHE A  75      11.469 -16.475   5.492  1.00  0.00      A    C
ATOM   1109  HD1 PHE A  75      12.260 -16.874   6.111  1.00  0.00      A    H
ATOM   1110  CE1 PHE A  75      10.634 -17.362   4.798  1.00  0.00      A    C
ATOM   1111  HE1 PHE A  75      10.820 -18.422   4.891  1.00  0.00      A    H
ATOM   1112  CZ  PHE A  75       9.542 -16.797   4.157  1.00  0.00      A    C
ATOM   1113  HZ  PHE A  75       8.779 -17.351   3.631  1.00  0.00      A    H
ATOM   1114  CD2 PHE A  75      10.261 -14.512   4.736  1.00  0.00      A    C
ATOM   1115  HD2 PHE A  75      10.054 -13.452   4.738  1.00  0.00      A    H
ATOM   1116  CE2 PHE A  75       9.273 -15.376   4.216  1.00  0.00      A    C
ATOM   1117  HE2 PHE A  75       8.429 -14.879   3.762  1.00  0.00      A    H
ATOM   1118  C   PHE A  75      14.206 -15.013   4.506  1.00  0.00      A    C
ATOM   1119  O   PHE A  75      14.521 -16.193   4.287  1.00  0.00      A    O
ATOM   1120  N   VAL A  76      14.144 -14.141   3.489  1.00  0.00      A    N
ATOM   1121  HN  VAL A  76      13.849 -13.212   3.699  1.00  0.00      A    H
ATOM   1122  CA  VAL A  76      14.414 -14.332   2.105  1.00  0.00      A    C
ATOM   1123  HA  VAL A  76      13.745 -15.118   1.790  1.00  0.00      A    H
ATOM   1124  CB  VAL A  76      14.154 -12.957   1.400  1.00  0.00      A    C
ATOM   1125  HB  VAL A  76      14.808 -12.190   1.867  1.00  0.00      A    H
ATOM   1126  CG1 VAL A  76      14.335 -12.957  -0.171  1.00  0.00      A    C
ATOM   1127 HG11 VAL A  76      13.915 -12.020  -0.596  1.00  0.00      A    H
ATOM   1128 HG12 VAL A  76      15.410 -13.122  -0.401  1.00  0.00      A    H
ATOM   1129 HG13 VAL A  76      13.722 -13.795  -0.564  1.00  0.00      A    H
ATOM   1130  CG2 VAL A  76      12.581 -12.674   1.550  1.00  0.00      A    C
ATOM   1131 HG21 VAL A  76      12.292 -11.821   0.899  1.00  0.00      A    H
ATOM   1132 HG22 VAL A  76      12.014 -13.592   1.287  1.00  0.00      A    H
ATOM   1133 HG23 VAL A  76      12.246 -12.467   2.589  1.00  0.00      A    H
ATOM   1134  C   VAL A  76      15.786 -14.687   1.875  1.00  0.00      A    C
ATOM   1135  O   VAL A  76      16.104 -15.454   0.971  1.00  0.00      A    O
ATOM   1136  N   HSE A  77      16.766 -14.151   2.637  1.00  0.00      A    N
ATOM   1137  HN  HSE A  77      16.495 -13.535   3.372  1.00  0.00      A    H
ATOM   1138  CA  HSE A  77      18.098 -14.567   2.591  1.00  0.00      A    C
ATOM   1139  HA  HSE A  77      18.490 -14.610   1.586  1.00  0.00      A    H
ATOM   1140  CB  HSE A  77      19.080 -13.528   3.179  1.00  0.00      A    C
ATOM   1141  HB1 HSE A  77      18.912 -12.592   2.605  1.00  0.00      A    H
ATOM   1142  HB2 HSE A  77      18.976 -13.334   4.268  1.00  0.00      A    H
ATOM   1143  ND1 HSE A  77      21.465 -13.650   4.045  1.00  0.00      A    N
ATOM   1144  CG  HSE A  77      20.533 -13.888   3.029  1.00  0.00      A    C
ATOM   1145  CE1 HSE A  77      22.574 -14.120   3.549  1.00  0.00      A    C
ATOM   1146  HE1 HSE A  77      23.482 -13.987   4.136  1.00  0.00      A    H
ATOM   1147  NE2 HSE A  77      22.376 -14.614   2.311  1.00  0.00      A    N
ATOM   1148  HE2 HSE A  77      23.101 -15.125   1.848  1.00  0.00      A    H
ATOM   1149  CD2 HSE A  77      21.125 -14.430   1.975  1.00  0.00      A    C
ATOM   1150  HD2 HSE A  77      20.846 -14.868   1.024  1.00  0.00      A    H
ATOM   1151  C   HSE A  77      18.356 -15.980   3.162  1.00  0.00      A    C
ATOM   1152  O   HSE A  77      19.216 -16.728   2.670  1.00  0.00      A    O
ATOM   1153  N   GLU A  78      17.699 -16.430   4.240  1.00  0.00      A    N
ATOM   1154  HN  GLU A  78      17.074 -15.739   4.593  1.00  0.00      A    H
ATOM   1155  CA  GLU A  78      17.786 -17.695   4.949  1.00  0.00      A    C
ATOM   1156  HA  GLU A  78      18.772 -17.911   5.332  1.00  0.00      A    H
ATOM   1157  CB  GLU A  78      17.069 -17.654   6.316  1.00  0.00      A    C
ATOM   1158  HB1 GLU A  78      17.751 -16.940   6.825  1.00  0.00      A    H
ATOM   1159  HB2 GLU A  78      16.015 -17.307   6.260  1.00  0.00      A    H
ATOM   1160  CG  GLU A  78      17.055 -18.939   7.157  1.00  0.00      A    C
ATOM   1161  HG1 GLU A  78      16.255 -19.631   6.818  1.00  0.00      A    H
ATOM   1162  HG2 GLU A  78      18.005 -19.510   7.232  1.00  0.00      A    H
ATOM   1163  CD  GLU A  78      16.669 -18.487   8.614  1.00  0.00      A    C
ATOM   1164  OE1 GLU A  78      17.562 -17.849   9.235  1.00  0.00      A    O
ATOM   1165  OE2 GLU A  78      15.550 -18.775   9.162  1.00  0.00      A    O
ATOM   1166  C   GLU A  78      17.154 -18.872   4.155  1.00  0.00      A    C
ATOM   1167  O   GLU A  78      17.776 -19.891   4.024  1.00  0.00      A    O
ATOM   1168  N   LYS A  79      16.067 -18.557   3.483  1.00  0.00      A    N
ATOM   1169  HN  LYS A  79      15.604 -17.684   3.620  1.00  0.00      A    H
ATOM   1170  CA  LYS A  79      15.208 -19.430   2.712  1.00  0.00      A    C
ATOM   1171  HA  LYS A  79      15.176 -20.381   3.223  1.00  0.00      A    H
ATOM   1172  CB  LYS A  79      13.735 -18.871   2.570  1.00  0.00      A    C
ATOM   1173  HB1 LYS A  79      13.290 -18.943   3.586  1.00  0.00      A    H
ATOM   1174  HB2 LYS A  79      13.665 -17.783   2.360  1.00  0.00      A    H
ATOM   1175  CG  LYS A  79      12.806 -19.616   1.635  1.00  0.00      A    C
ATOM   1176  HG1 LYS A  79      13.140 -19.506   0.581  1.00  0.00      A    H
ATOM   1177  HG2 LYS A  79      12.947 -20.704   1.812  1.00  0.00      A    H
ATOM   1178  CD  LYS A  79      11.360 -19.094   1.734  1.00  0.00      A    C
ATOM   1179  HD1 LYS A  79      10.592 -19.817   1.384  1.00  0.00      A    H
ATOM   1180  HD2 LYS A  79      11.177 -18.872   2.807  1.00  0.00      A    H
ATOM   1181  CE  LYS A  79      11.067 -17.708   1.023  1.00  0.00      A    C
ATOM   1182  HE1 LYS A  79      10.118 -17.300   1.432  1.00  0.00      A    H
ATOM   1183  HE2 LYS A  79      11.924 -17.071   1.329  1.00  0.00      A    H
ATOM   1184  NZ  LYS A  79      10.790 -17.829  -0.393  1.00  0.00      A    N
ATOM   1185  HZ1 LYS A  79       9.796 -17.588  -0.580  1.00  0.00      A    H
ATOM   1186  HZ2 LYS A  79      11.354 -17.320  -1.103  1.00  0.00      A    H
ATOM   1187  HZ3 LYS A  79      10.972 -18.813  -0.676  1.00  0.00      A    H
ATOM   1188  C   LYS A  79      15.807 -19.711   1.308  1.00  0.00      A    C
ATOM   1189  O   LYS A  79      16.018 -20.893   1.010  1.00  0.00      A    O
ATOM   1190  N   GLY A  80      16.046 -18.594   0.489  1.00  0.00      A    N
ATOM   1191  HN  GLY A  80      15.897 -17.672   0.839  1.00  0.00      A    H
ATOM   1192  CA  GLY A  80      16.609 -18.843  -0.896  1.00  0.00      A    C
ATOM   1193  HA1 GLY A  80      17.663 -19.036  -0.761  1.00  0.00      A    H
ATOM   1194  HA2 GLY A  80      16.113 -19.652  -1.411  1.00  0.00      A    H
ATOM   1195  C   GLY A  80      16.542 -17.681  -1.769  1.00  0.00      A    C
ATOM   1196  O   GLY A  80      17.463 -17.330  -2.525  1.00  0.00      A    O
ATOM   1197  N   GLY A  81      15.284 -17.179  -1.803  1.00  0.00      A    N
ATOM   1198  HN  GLY A  81      14.553 -17.459  -1.185  1.00  0.00      A    H
ATOM   1199  CA  GLY A  81      14.875 -16.050  -2.564  1.00  0.00      A    C
ATOM   1200  HA1 GLY A  81      15.374 -15.146  -2.246  1.00  0.00      A    H
ATOM   1201  HA2 GLY A  81      14.924 -16.299  -3.614  1.00  0.00      A    H
ATOM   1202  C   GLY A  81      13.459 -15.723  -2.293  1.00  0.00      A    C
ATOM   1203  O   GLY A  81      12.782 -16.561  -1.681  1.00  0.00      A    O
ATOM   1204  N   LEU A  82      12.968 -14.605  -2.823  1.00  0.00      A    N
ATOM   1205  HN  LEU A  82      13.726 -14.080  -3.202  1.00  0.00      A    H
ATOM   1206  CA  LEU A  82      11.577 -14.324  -2.759  1.00  0.00      A    C
ATOM   1207  HA  LEU A  82      11.091 -14.864  -1.960  1.00  0.00      A    H
ATOM   1208  CB  LEU A  82      11.348 -12.801  -2.791  1.00  0.00      A    C
ATOM   1209  HB1 LEU A  82      12.078 -12.478  -2.018  1.00  0.00      A    H
ATOM   1210  HB2 LEU A  82      11.620 -12.277  -3.732  1.00  0.00      A    H
ATOM   1211  CG  LEU A  82      10.030 -12.214  -2.329  1.00  0.00      A    C
ATOM   1212  HG  LEU A  82       9.221 -12.856  -2.738  1.00  0.00      A    H
ATOM   1213  CD1 LEU A  82      10.042 -12.007  -0.786  1.00  0.00      A    C
ATOM   1214 HD11 LEU A  82       9.135 -11.489  -0.407  1.00  0.00      A    H
ATOM   1215 HD12 LEU A  82      10.243 -12.904  -0.162  1.00  0.00      A    H
ATOM   1216 HD13 LEU A  82      10.850 -11.286  -0.541  1.00  0.00      A    H
ATOM   1217  CD2 LEU A  82       9.880 -10.873  -3.037  1.00  0.00      A    C
ATOM   1218 HD21 LEU A  82       9.818 -11.051  -4.132  1.00  0.00      A    H
ATOM   1219 HD22 LEU A  82       8.960 -10.365  -2.676  1.00  0.00      A    H
ATOM   1220 HD23 LEU A  82      10.731 -10.201  -2.796  1.00  0.00      A    H
ATOM   1221  C   LEU A  82      10.923 -14.890  -4.045  1.00  0.00      A    C
ATOM   1222  O   LEU A  82      11.577 -15.092  -5.117  1.00  0.00      A    O
ATOM   1223  N   THR A  83       9.596 -15.155  -4.001  1.00  0.00      A    N
ATOM   1224  HN  THR A  83       9.039 -14.919  -3.209  1.00  0.00      A    H
ATOM   1225  CA  THR A  83       8.829 -15.519  -5.185  1.00  0.00      A    C
ATOM   1226  HA  THR A  83       9.454 -16.092  -5.854  1.00  0.00      A    H
ATOM   1227  CB  THR A  83       7.606 -16.395  -4.881  1.00  0.00      A    C
ATOM   1228  HB  THR A  83       7.039 -16.614  -5.811  1.00  0.00      A    H
ATOM   1229  OG1 THR A  83       6.768 -15.860  -3.854  1.00  0.00      A    O
ATOM   1230  HG1 THR A  83       7.208 -15.825  -3.001  1.00  0.00      A    H
ATOM   1231  CG2 THR A  83       8.086 -17.743  -4.375  1.00  0.00      A    C
ATOM   1232 HG21 THR A  83       8.524 -18.273  -5.248  1.00  0.00      A    H
ATOM   1233 HG22 THR A  83       8.892 -17.506  -3.648  1.00  0.00      A    H
ATOM   1234 HG23 THR A  83       7.189 -18.170  -3.878  1.00  0.00      A    H
ATOM   1235  C   THR A  83       8.439 -14.359  -6.037  1.00  0.00      A    C
ATOM   1236  O   THR A  83       8.486 -13.132  -5.743  1.00  0.00      A    O
ATOM   1237  N   THR A  84       7.948 -14.716  -7.309  1.00  0.00      A    N
ATOM   1238  HN  THR A  84       7.899 -15.653  -7.645  1.00  0.00      A    H
ATOM   1239  CA  THR A  84       7.447 -13.809  -8.286  1.00  0.00      A    C
ATOM   1240  HA  THR A  84       7.836 -12.829  -8.050  1.00  0.00      A    H
ATOM   1241  CB  THR A  84       7.646 -14.309  -9.698  1.00  0.00      A    C
ATOM   1242  HB  THR A  84       7.490 -13.515 -10.459  1.00  0.00      A    H
ATOM   1243  OG1 THR A  84       6.904 -15.458 -10.003  1.00  0.00      A    O
ATOM   1244  HG1 THR A  84       7.186 -15.851 -10.832  1.00  0.00      A    H
ATOM   1245  CG2 THR A  84       9.121 -14.725  -9.858  1.00  0.00      A    C
ATOM   1246 HG21 THR A  84       9.389 -15.258 -10.795  1.00  0.00      A    H
ATOM   1247 HG22 THR A  84       9.876 -13.934  -9.662  1.00  0.00      A    H
ATOM   1248 HG23 THR A  84       9.341 -15.588  -9.194  1.00  0.00      A    H
ATOM   1249  C   THR A  84       5.941 -13.720  -8.090  1.00  0.00      A    C
ATOM   1250  O   THR A  84       5.306 -14.657  -7.600  1.00  0.00      A    O
ATOM   1251  N   GLU A  85       5.278 -12.621  -8.570  1.00  0.00      A    N
ATOM   1252  HN  GLU A  85       5.806 -11.939  -9.070  1.00  0.00      A    H
ATOM   1253  CA  GLU A  85       3.816 -12.559  -8.723  1.00  0.00      A    C
ATOM   1254  HA  GLU A  85       3.282 -12.638  -7.787  1.00  0.00      A    H
ATOM   1255  CB  GLU A  85       3.623 -11.116  -9.187  1.00  0.00      A    C
ATOM   1256  HB1 GLU A  85       4.103 -10.391  -8.496  1.00  0.00      A    H
ATOM   1257  HB2 GLU A  85       4.193 -10.967 -10.129  1.00  0.00      A    H
ATOM   1258  CG  GLU A  85       2.206 -10.758  -9.433  1.00  0.00      A    C
ATOM   1259  HG1 GLU A  85       1.776 -11.283 -10.313  1.00  0.00      A    H
ATOM   1260  HG2 GLU A  85       1.593 -10.834  -8.510  1.00  0.00      A    H
ATOM   1261  CD  GLU A  85       2.124  -9.257  -9.802  1.00  0.00      A    C
ATOM   1262  OE1 GLU A  85       2.458  -8.889 -10.995  1.00  0.00      A    O
ATOM   1263  OE2 GLU A  85       1.942  -8.404  -8.901  1.00  0.00      A    O
ATOM   1264  C   GLU A  85       3.230 -13.507  -9.751  1.00  0.00      A    C
ATOM   1265  O   GLU A  85       2.073 -13.999  -9.602  1.00  0.00      A    O
ATOM   1266  N   ALA A  86       3.969 -13.991 -10.828  1.00  0.00      A    N
ATOM   1267  HN  ALA A  86       4.820 -13.524 -11.056  1.00  0.00      A    H
ATOM   1268  CA  ALA A  86       3.554 -15.021 -11.695  1.00  0.00      A    C
ATOM   1269  HA  ALA A  86       2.679 -14.789 -12.284  1.00  0.00      A    H
ATOM   1270  CB  ALA A  86       4.609 -15.231 -12.702  1.00  0.00      A    C
ATOM   1271  HB1 ALA A  86       4.516 -14.500 -13.534  1.00  0.00      A    H
ATOM   1272  HB2 ALA A  86       5.599 -14.999 -12.256  1.00  0.00      A    H
ATOM   1273  HB3 ALA A  86       4.636 -16.245 -13.157  1.00  0.00      A    H
ATOM   1274  C   ALA A  86       3.296 -16.279 -10.849  1.00  0.00      A    C
ATOM   1275  O   ALA A  86       2.225 -16.890 -10.877  1.00  0.00      A    O
ATOM   1276  N   ASN A  87       4.217 -16.750 -10.017  1.00  0.00      A    N
ATOM   1277  HN  ASN A  87       5.010 -16.150  -9.952  1.00  0.00      A    H
ATOM   1278  CA  ASN A  87       4.065 -17.890  -9.154  1.00  0.00      A    C
ATOM   1279  HA  ASN A  87       3.523 -18.628  -9.726  1.00  0.00      A    H
ATOM   1280  CB  ASN A  87       5.347 -18.371  -8.566  1.00  0.00      A    C
ATOM   1281  HB1 ASN A  87       5.935 -17.500  -8.204  1.00  0.00      A    H
ATOM   1282  HB2 ASN A  87       5.173 -19.065  -7.715  1.00  0.00      A    H
ATOM   1283  CG  ASN A  87       6.157 -19.224  -9.488  1.00  0.00      A    C
ATOM   1284  OD1 ASN A  87       6.812 -20.207  -9.069  1.00  0.00      A    O
ATOM   1285  ND2 ASN A  87       6.125 -18.831 -10.791  1.00  0.00      A    N
ATOM   1286 HD21 ASN A  87       6.583 -19.394 -11.478  1.00  0.00      A    H
ATOM   1287 HD22 ASN A  87       5.614 -18.001 -11.017  1.00  0.00      A    H
ATOM   1288  C   ASN A  87       3.059 -17.659  -7.988  1.00  0.00      A    C
ATOM   1289  O   ASN A  87       2.025 -18.334  -7.824  1.00  0.00      A    O
ATOM   1290  N   TYR A  88       3.370 -16.701  -7.105  1.00  0.00      A    N
ATOM   1291  HN  TYR A  88       4.238 -16.238  -7.267  1.00  0.00      A    H
ATOM   1292  CA  TYR A  88       2.598 -16.296  -5.938  1.00  0.00      A    C
ATOM   1293  HA  TYR A  88       1.726 -16.934  -5.924  1.00  0.00      A    H
ATOM   1294  CB  TYR A  88       3.347 -16.361  -4.602  1.00  0.00      A    C
ATOM   1295  HB1 TYR A  88       4.031 -17.189  -4.887  1.00  0.00      A    H
ATOM   1296  HB2 TYR A  88       4.007 -15.488  -4.406  1.00  0.00      A    H
ATOM   1297  CG  TYR A  88       2.578 -16.730  -3.365  1.00  0.00      A    C
ATOM   1298  CD1 TYR A  88       3.224 -17.642  -2.433  1.00  0.00      A    C
ATOM   1299  HD1 TYR A  88       4.204 -18.057  -2.614  1.00  0.00      A    H
ATOM   1300  CE1 TYR A  88       2.613 -17.965  -1.224  1.00  0.00      A    C
ATOM   1301  HE1 TYR A  88       3.181 -18.515  -0.489  1.00  0.00      A    H
ATOM   1302  CZ  TYR A  88       1.300 -17.544  -1.044  1.00  0.00      A    C
ATOM   1303  OH  TYR A  88       0.557 -18.117   0.002  1.00  0.00      A    O
ATOM   1304  HH  TYR A  88      -0.194 -17.540   0.161  1.00  0.00      A    H
ATOM   1305  CD2 TYR A  88       1.279 -16.354  -3.186  1.00  0.00      A    C
ATOM   1306  HD2 TYR A  88       0.645 -15.747  -3.815  1.00  0.00      A    H
ATOM   1307  CE2 TYR A  88       0.682 -16.794  -1.931  1.00  0.00      A    C
ATOM   1308  HE2 TYR A  88      -0.359 -16.581  -1.734  1.00  0.00      A    H
ATOM   1309  C   TYR A  88       1.996 -14.834  -6.034  1.00  0.00      A    C
ATOM   1310  O   TYR A  88       2.492 -13.850  -5.435  1.00  0.00      A    O
ATOM   1311  N   PRO A  89       0.803 -14.633  -6.674  1.00  0.00      A    N
ATOM   1312  CD  PRO A  89       0.226 -15.618  -7.573  1.00  0.00      A    C
ATOM   1313  HD1 PRO A  89      -0.003 -16.607  -7.121  1.00  0.00      A    H
ATOM   1314  HD2 PRO A  89       0.939 -15.806  -8.404  1.00  0.00      A    H
ATOM   1315  CA  PRO A  89       0.113 -13.354  -6.855  1.00  0.00      A    C
ATOM   1316  HA  PRO A  89       0.891 -12.625  -7.024  1.00  0.00      A    H
ATOM   1317  CB  PRO A  89      -0.776 -13.476  -8.139  1.00  0.00      A    C
ATOM   1318  HB1 PRO A  89      -1.679 -12.848  -7.980  1.00  0.00      A    H
ATOM   1319  HB2 PRO A  89      -0.242 -13.194  -9.071  1.00  0.00      A    H
ATOM   1320  CG  PRO A  89      -1.077 -15.023  -8.157  1.00  0.00      A    C
ATOM   1321  HG1 PRO A  89      -1.899 -15.277  -7.455  1.00  0.00      A    H
ATOM   1322  HG2 PRO A  89      -1.291 -15.400  -9.180  1.00  0.00      A    H
ATOM   1323  C   PRO A  89      -0.735 -12.798  -5.684  1.00  0.00      A    C
ATOM   1324  O   PRO A  89      -1.170 -13.566  -4.818  1.00  0.00      A    O
ATOM   1325  N   TYR A  90      -0.886 -11.433  -5.562  1.00  0.00      A    N
ATOM   1326  HN  TYR A  90      -0.319 -10.842  -6.130  1.00  0.00      A    H
ATOM   1327  CA  TYR A  90      -1.644 -10.789  -4.558  1.00  0.00      A    C
ATOM   1328  HA  TYR A  90      -1.421 -11.245  -3.605  1.00  0.00      A    H
ATOM   1329  CB  TYR A  90      -1.441  -9.231  -4.534  1.00  0.00      A    C
ATOM   1330  HB1 TYR A  90      -0.398  -8.907  -4.740  1.00  0.00      A    H
ATOM   1331  HB2 TYR A  90      -2.060  -8.763  -5.328  1.00  0.00      A    H
ATOM   1332  CG  TYR A  90      -1.830  -8.643  -3.141  1.00  0.00      A    C
ATOM   1333  CD1 TYR A  90      -0.766  -8.523  -2.103  1.00  0.00      A    C
ATOM   1334  HD1 TYR A  90       0.223  -8.809  -2.430  1.00  0.00      A    H
ATOM   1335  CE1 TYR A  90      -0.989  -7.786  -0.956  1.00  0.00      A    C
ATOM   1336  HE1 TYR A  90      -0.196  -7.726  -0.225  1.00  0.00      A    H
ATOM   1337  CZ  TYR A  90      -2.284  -7.285  -0.677  1.00  0.00      A    C
ATOM   1338  OH  TYR A  90      -2.485  -6.632   0.570  1.00  0.00      A    O
ATOM   1339  HH  TYR A  90      -3.413  -6.457   0.745  1.00  0.00      A    H
ATOM   1340  CD2 TYR A  90      -3.136  -8.173  -2.765  1.00  0.00      A    C
ATOM   1341  HD2 TYR A  90      -3.990  -8.130  -3.425  1.00  0.00      A    H
ATOM   1342  CE2 TYR A  90      -3.374  -7.553  -1.531  1.00  0.00      A    C
ATOM   1343  HE2 TYR A  90      -4.378  -7.339  -1.195  1.00  0.00      A    H
ATOM   1344  C   TYR A  90      -3.196 -10.990  -4.768  1.00  0.00      A    C
ATOM   1345  O   TYR A  90      -3.637 -10.883  -5.891  1.00  0.00      A    O
ATOM   1346  N   ALA A  91      -3.979 -11.332  -3.688  1.00  0.00      A    N
ATOM   1347  HN  ALA A  91      -3.553 -11.315  -2.787  1.00  0.00      A    H
ATOM   1348  CA  ALA A  91      -5.301 -11.813  -3.778  1.00  0.00      A    C
ATOM   1349  HA  ALA A  91      -5.454 -12.003  -4.830  1.00  0.00      A    H
ATOM   1350  CB  ALA A  91      -5.354 -13.007  -2.894  1.00  0.00      A    C
ATOM   1351  HB1 ALA A  91      -6.343 -13.510  -2.841  1.00  0.00      A    H
ATOM   1352  HB2 ALA A  91      -4.728 -13.815  -3.328  1.00  0.00      A    H
ATOM   1353  HB3 ALA A  91      -4.791 -12.808  -1.958  1.00  0.00      A    H
ATOM   1354  C   ALA A  91      -6.317 -10.838  -3.238  1.00  0.00      A    C
ATOM   1355  O   ALA A  91      -6.914  -9.999  -3.886  1.00  0.00      A    O
ATOM   1356  N   ALA A  92      -6.594 -10.934  -1.972  1.00  0.00      A    N
ATOM   1357  HN  ALA A  92      -6.288 -11.724  -1.447  1.00  0.00      A    H
ATOM   1358  CA  ALA A  92      -7.321  -9.857  -1.212  1.00  0.00      A    C
ATOM   1359  HA  ALA A  92      -7.199  -8.942  -1.772  1.00  0.00      A    H
ATOM   1360  CB  ALA A  92      -8.865  -9.988  -1.217  1.00  0.00      A    C
ATOM   1361  HB1 ALA A  92      -9.279 -10.820  -0.607  1.00  0.00      A    H
ATOM   1362  HB2 ALA A  92      -9.365  -9.074  -0.831  1.00  0.00      A    H
ATOM   1363  HB3 ALA A  92      -9.107 -10.211  -2.278  1.00  0.00      A    H
ATOM   1364  C   ALA A  92      -6.917  -9.527   0.159  1.00  0.00      A    C
ATOM   1365  O   ALA A  92      -6.558  -8.400   0.507  1.00  0.00      A    O
ATOM   1366  N   GLN A  93      -6.969 -10.534   1.016  1.00  0.00      A    N
ATOM   1367  HN  GLN A  93      -7.354 -11.399   0.705  1.00  0.00      A    H
ATOM   1368  CA  GLN A  93      -6.649 -10.422   2.445  1.00  0.00      A    C
ATOM   1369  HA  GLN A  93      -6.006  -9.562   2.560  1.00  0.00      A    H
ATOM   1370  CB  GLN A  93      -7.985 -10.393   3.230  1.00  0.00      A    C
ATOM   1371  HB1 GLN A  93      -7.767 -10.419   4.319  1.00  0.00      A    H
ATOM   1372  HB2 GLN A  93      -8.434  -9.381   3.135  1.00  0.00      A    H
ATOM   1373  CG  GLN A  93      -9.006 -11.533   2.944  1.00  0.00      A    C
ATOM   1374  HG1 GLN A  93      -9.780 -11.365   2.166  1.00  0.00      A    H
ATOM   1375  HG2 GLN A  93      -8.537 -12.463   2.556  1.00  0.00      A    H
ATOM   1376  CD  GLN A  93      -9.934 -11.683   4.143  1.00  0.00      A    C
ATOM   1377  OE1 GLN A  93     -10.819 -10.893   4.418  1.00  0.00      A    O
ATOM   1378  NE2 GLN A  93      -9.919 -12.883   4.765  1.00  0.00      A    N
ATOM   1379 HE21 GLN A  93     -10.497 -13.094   5.554  1.00  0.00      A    H
ATOM   1380 HE22 GLN A  93      -9.260 -13.586   4.496  1.00  0.00      A    H
ATOM   1381  C   GLN A  93      -5.801 -11.618   2.762  1.00  0.00      A    C
ATOM   1382  O   GLN A  93      -4.897 -11.927   1.944  1.00  0.00      A    O
ATOM   1383  N   ASP A  94      -5.965 -12.310   3.942  1.00  0.00      A    N
ATOM   1384  HN  ASP A  94      -6.684 -12.041   4.578  1.00  0.00      A    H
ATOM   1385  CA  ASP A  94      -4.990 -13.215   4.462  1.00  0.00      A    C
ATOM   1386  HA  ASP A  94      -4.071 -13.042   3.920  1.00  0.00      A    H
ATOM   1387  CB  ASP A  94      -4.816 -12.812   5.969  1.00  0.00      A    C
ATOM   1388  HB1 ASP A  94      -3.944 -13.302   6.451  1.00  0.00      A    H
ATOM   1389  HB2 ASP A  94      -4.631 -11.717   6.005  1.00  0.00      A    H
ATOM   1390  CG  ASP A  94      -6.060 -12.931   6.878  1.00  0.00      A    C
ATOM   1391  OD1 ASP A  94      -7.036 -12.151   6.705  1.00  0.00      A    O
ATOM   1392  OD2 ASP A  94      -6.003 -13.943   7.666  1.00  0.00      A    O
ATOM   1393  C   ASP A  94      -5.367 -14.635   4.276  1.00  0.00      A    C
ATOM   1394  O   ASP A  94      -6.534 -14.919   4.075  1.00  0.00      A    O
ATOM   1395  N   GLY A  95      -4.462 -15.612   4.342  1.00  0.00      A    N
ATOM   1396  HN  GLY A  95      -3.489 -15.401   4.397  1.00  0.00      A    H
ATOM   1397  CA  GLY A  95      -4.898 -17.020   4.287  1.00  0.00      A    C
ATOM   1398  HA1 GLY A  95      -5.501 -17.079   5.181  1.00  0.00      A    H
ATOM   1399  HA2 GLY A  95      -5.269 -17.278   3.306  1.00  0.00      A    H
ATOM   1400  C   GLY A  95      -3.717 -17.926   4.570  1.00  0.00      A    C
ATOM   1401  O   GLY A  95      -2.838 -17.629   5.355  1.00  0.00      A    O
ATOM   1402  N   THR A  96      -3.739 -19.104   3.916  1.00  0.00      A    N
ATOM   1403  HN  THR A  96      -4.509 -19.305   3.315  1.00  0.00      A    H
ATOM   1404  CA  THR A  96      -2.736 -20.155   3.952  1.00  0.00      A    C
ATOM   1405  HA  THR A  96      -2.239 -20.003   4.900  1.00  0.00      A    H
ATOM   1406  CB  THR A  96      -3.341 -21.603   3.973  1.00  0.00      A    C
ATOM   1407  HB  THR A  96      -2.480 -22.305   3.965  1.00  0.00      A    H
ATOM   1408  OG1 THR A  96      -4.265 -21.906   2.936  1.00  0.00      A    O
ATOM   1409  HG1 THR A  96      -3.779 -22.275   2.195  1.00  0.00      A    H
ATOM   1410  CG2 THR A  96      -4.105 -21.797   5.325  1.00  0.00      A    C
ATOM   1411 HG21 THR A  96      -4.684 -22.742   5.399  1.00  0.00      A    H
ATOM   1412 HG22 THR A  96      -3.367 -21.657   6.144  1.00  0.00      A    H
ATOM   1413 HG23 THR A  96      -4.798 -20.935   5.428  1.00  0.00      A    H
ATOM   1414  C   THR A  96      -1.689 -19.948   2.911  1.00  0.00      A    C
ATOM   1415  O   THR A  96      -1.966 -19.267   1.947  1.00  0.00      A    O
ATOM   1416  N   CYS A  97      -0.502 -20.555   3.154  1.00  0.00      A    N
ATOM   1417  HN  CYS A  97      -0.460 -21.157   3.948  1.00  0.00      A    H
ATOM   1418  CA  CYS A  97       0.675 -20.369   2.381  1.00  0.00      A    C
ATOM   1419  HA  CYS A  97       0.442 -19.522   1.752  1.00  0.00      A    H
ATOM   1420  CB  CYS A  97       1.847 -20.084   3.320  1.00  0.00      A    C
ATOM   1421  HB1 CYS A  97       1.619 -19.083   3.746  1.00  0.00      A    H
ATOM   1422  HB2 CYS A  97       1.733 -20.736   4.212  1.00  0.00      A    H
ATOM   1423  SG  CYS A  97       3.529 -20.182   2.731  1.00  0.00      A    S
ATOM   1424  C   CYS A  97       0.897 -21.458   1.416  1.00  0.00      A    C
ATOM   1425  O   CYS A  97       0.981 -22.648   1.753  1.00  0.00      A    O
ATOM   1426  N   ASP A  98       1.014 -21.089   0.132  1.00  0.00      A    N
ATOM   1427  HN  ASP A  98       0.953 -20.142  -0.175  1.00  0.00      A    H
ATOM   1428  CA  ASP A  98       1.028 -22.110  -0.910  1.00  0.00      A    C
ATOM   1429  HA  ASP A  98       0.485 -22.988  -0.594  1.00  0.00      A    H
ATOM   1430  CB  ASP A  98       0.225 -21.563  -2.116  1.00  0.00      A    C
ATOM   1431  HB1 ASP A  98       0.477 -20.620  -2.646  1.00  0.00      A    H
ATOM   1432  HB2 ASP A  98       0.298 -22.330  -2.916  1.00  0.00      A    H
ATOM   1433  CG  ASP A  98      -1.213 -21.516  -1.768  1.00  0.00      A    C
ATOM   1434  OD1 ASP A  98      -1.929 -20.623  -2.224  1.00  0.00      A    O
ATOM   1435  OD2 ASP A  98      -1.633 -22.417  -1.011  1.00  0.00      A    O
ATOM   1436  C   ASP A  98       2.374 -22.682  -1.261  1.00  0.00      A    C
ATOM   1437  O   ASP A  98       2.618 -23.176  -2.401  1.00  0.00      A    O
ATOM   1438  N   SER A  99       3.344 -22.539  -0.339  1.00  0.00      A    N
ATOM   1439  HN  SER A  99       3.079 -22.024   0.473  1.00  0.00      A    H
ATOM   1440  CA  SER A  99       4.731 -22.927  -0.461  1.00  0.00      A    C
ATOM   1441  HA  SER A  99       5.128 -22.160  -1.109  1.00  0.00      A    H
ATOM   1442  CB  SER A  99       5.512 -22.694   0.810  1.00  0.00      A    C
ATOM   1443  HB1 SER A  99       6.548 -23.050   0.626  1.00  0.00      A    H
ATOM   1444  HB2 SER A  99       5.548 -21.598   0.991  1.00  0.00      A    H
ATOM   1445  OG  SER A  99       4.805 -23.325   1.934  1.00  0.00      A    O
ATOM   1446  HG1 SER A  99       5.286 -23.289   2.764  1.00  0.00      A    H
ATOM   1447  C   SER A  99       5.124 -24.380  -0.881  1.00  0.00      A    C
ATOM   1448  O   SER A  99       6.152 -24.537  -1.548  1.00  0.00      A    O
ATOM   1449  N   GLN A 100       4.186 -25.330  -0.568  1.00  0.00      A    N
ATOM   1450  HN  GLN A 100       3.445 -25.040   0.033  1.00  0.00      A    H
ATOM   1451  CA  GLN A 100       4.233 -26.670  -0.834  1.00  0.00      A    C
ATOM   1452  HA  GLN A 100       5.250 -27.010  -0.702  1.00  0.00      A    H
ATOM   1453  CB  GLN A 100       3.483 -27.503   0.216  1.00  0.00      A    C
ATOM   1454  HB1 GLN A 100       3.884 -28.537   0.283  1.00  0.00      A    H
ATOM   1455  HB2 GLN A 100       3.835 -27.056   1.170  1.00  0.00      A    H
ATOM   1456  CG  GLN A 100       2.011 -27.572   0.233  1.00  0.00      A    C
ATOM   1457  HG1 GLN A 100       1.584 -27.982  -0.707  1.00  0.00      A    H
ATOM   1458  HG2 GLN A 100       1.715 -28.187   1.109  1.00  0.00      A    H
ATOM   1459  CD  GLN A 100       1.446 -26.142   0.405  1.00  0.00      A    C
ATOM   1460  OE1 GLN A 100       0.893 -25.558  -0.523  1.00  0.00      A    O
ATOM   1461  NE2 GLN A 100       1.786 -25.487   1.518  1.00  0.00      A    N
ATOM   1462 HE21 GLN A 100       1.564 -24.520   1.637  1.00  0.00      A    H
ATOM   1463 HE22 GLN A 100       2.253 -26.053   2.198  1.00  0.00      A    H
ATOM   1464  C   GLN A 100       3.723 -27.008  -2.271  1.00  0.00      A    C
ATOM   1465  O   GLN A 100       3.914 -28.186  -2.700  1.00  0.00      A    O
ATOM   1466  N   LYS A 101       3.054 -26.082  -3.020  1.00  0.00      A    N
ATOM   1467  HN  LYS A 101       2.738 -25.284  -2.512  1.00  0.00      A    H
ATOM   1468  CA  LYS A 101       2.731 -26.271  -4.444  1.00  0.00      A    C
ATOM   1469  HA  LYS A 101       2.529 -27.296  -4.718  1.00  0.00      A    H
ATOM   1470  CB  LYS A 101       1.420 -25.448  -4.705  1.00  0.00      A    C
ATOM   1471  HB1 LYS A 101       1.584 -24.354  -4.599  1.00  0.00      A    H
ATOM   1472  HB2 LYS A 101       1.086 -25.672  -5.741  1.00  0.00      A    H
ATOM   1473  CG  LYS A 101       0.309 -25.688  -3.725  1.00  0.00      A    C
ATOM   1474  HG1 LYS A 101       0.176 -26.775  -3.910  1.00  0.00      A    H
ATOM   1475  HG2 LYS A 101       0.676 -25.472  -2.698  1.00  0.00      A    H
ATOM   1476  CD  LYS A 101      -1.023 -25.017  -3.960  1.00  0.00      A    C
ATOM   1477  HD1 LYS A 101      -0.924 -23.918  -3.833  1.00  0.00      A    H
ATOM   1478  HD2 LYS A 101      -1.308 -24.953  -5.032  1.00  0.00      A    H
ATOM   1479  CE  LYS A 101      -2.134 -25.485  -2.972  1.00  0.00      A    C
ATOM   1480  HE1 LYS A 101      -3.158 -25.072  -3.096  1.00  0.00      A    H
ATOM   1481  HE2 LYS A 101      -2.184 -26.595  -2.976  1.00  0.00      A    H
ATOM   1482  NZ  LYS A 101      -1.724 -25.160  -1.519  1.00  0.00      A    N
ATOM   1483  HZ1 LYS A 101      -2.530 -25.282  -0.873  1.00  0.00      A    H
ATOM   1484  HZ2 LYS A 101      -1.032 -25.880  -1.230  1.00  0.00      A    H
ATOM   1485  HZ3 LYS A 101      -1.519 -24.172  -1.268  1.00  0.00      A    H
ATOM   1486  C   LYS A 101       3.791 -25.664  -5.494  1.00  0.00      A    C
ATOM   1487  O   LYS A 101       3.675 -25.694  -6.697  1.00  0.00      A    O
ATOM   1488  N   LEU A 102       4.722 -24.905  -4.954  1.00  0.00      A    N
ATOM   1489  HN  LEU A 102       4.759 -24.834  -3.960  1.00  0.00      A    H
ATOM   1490  CA  LEU A 102       5.675 -24.093  -5.665  1.00  0.00      A    C
ATOM   1491  HA  LEU A 102       5.538 -24.115  -6.736  1.00  0.00      A    H
ATOM   1492  CB  LEU A 102       5.545 -22.663  -5.041  1.00  0.00      A    C
ATOM   1493  HB1 LEU A 102       5.736 -22.682  -3.946  1.00  0.00      A    H
ATOM   1494  HB2 LEU A 102       6.392 -22.098  -5.485  1.00  0.00      A    H
ATOM   1495  CG  LEU A 102       4.226 -21.870  -5.199  1.00  0.00      A    C
ATOM   1496  HG  LEU A 102       3.399 -22.498  -4.805  1.00  0.00      A    H
ATOM   1497  CD1 LEU A 102       4.254 -20.538  -4.475  1.00  0.00      A    C
ATOM   1498 HD11 LEU A 102       3.326 -19.948  -4.636  1.00  0.00      A    H
ATOM   1499 HD12 LEU A 102       4.271 -20.735  -3.382  1.00  0.00      A    H
ATOM   1500 HD13 LEU A 102       5.191 -19.987  -4.705  1.00  0.00      A    H
ATOM   1501  CD2 LEU A 102       3.902 -21.470  -6.594  1.00  0.00      A    C
ATOM   1502 HD21 LEU A 102       3.746 -22.393  -7.193  1.00  0.00      A    H
ATOM   1503 HD22 LEU A 102       2.987 -20.847  -6.689  1.00  0.00      A    H
ATOM   1504 HD23 LEU A 102       4.707 -20.846  -7.037  1.00  0.00      A    H
ATOM   1505  C   LEU A 102       7.026 -24.637  -5.370  1.00  0.00      A    C
ATOM   1506  O   LEU A 102       7.303 -25.441  -4.430  1.00  0.00      A    O
ATOM   1507  N   ASN A 103       8.028 -24.188  -6.184  1.00  0.00      A    N
ATOM   1508  HN  ASN A 103       7.891 -23.537  -6.927  1.00  0.00      A    H
ATOM   1509  CA  ASN A 103       9.350 -24.761  -6.063  1.00  0.00      A    C
ATOM   1510  HA  ASN A 103       9.482 -25.314  -5.145  1.00  0.00      A    H
ATOM   1511  CB  ASN A 103       9.522 -25.758  -7.179  1.00  0.00      A    C
ATOM   1512  HB1 ASN A 103       9.165 -25.350  -8.149  1.00  0.00      A    H
ATOM   1513  HB2 ASN A 103      10.584 -26.055  -7.314  1.00  0.00      A    H
ATOM   1514  CG  ASN A 103       8.709 -27.089  -6.904  1.00  0.00      A    C
ATOM   1515  OD1 ASN A 103       7.836 -27.305  -7.749  1.00  0.00      A    O
ATOM   1516  ND2 ASN A 103       9.009 -27.801  -5.851  1.00  0.00      A    N
ATOM   1517 HD21 ASN A 103       8.363 -28.543  -5.673  1.00  0.00      A    H
ATOM   1518 HD22 ASN A 103       9.784 -27.464  -5.315  1.00  0.00      A    H
ATOM   1519  C   ASN A 103      10.499 -23.759  -6.065  1.00  0.00      A    C
ATOM   1520  O   ASN A 103      10.699 -23.090  -5.023  1.00  0.00      A    O
ATOM   1521  N   SER A 104      11.261 -23.599  -7.117  1.00  0.00      A    N
ATOM   1522  HN  SER A 104      11.118 -24.127  -7.951  1.00  0.00      A    H
ATOM   1523  CA  SER A 104      12.518 -22.799  -7.019  1.00  0.00      A    C
ATOM   1524  HA  SER A 104      13.019 -23.042  -6.093  1.00  0.00      A    H
ATOM   1525  CB  SER A 104      13.453 -23.163  -8.122  1.00  0.00      A    C
ATOM   1526  HB1 SER A 104      13.680 -24.251  -8.130  1.00  0.00      A    H
ATOM   1527  HB2 SER A 104      12.849 -22.990  -9.038  1.00  0.00      A    H
ATOM   1528  OG  SER A 104      14.598 -22.302  -8.067  1.00  0.00      A    O
ATOM   1529  HG1 SER A 104      15.244 -22.613  -7.429  1.00  0.00      A    H
ATOM   1530  C   SER A 104      12.159 -21.316  -7.028  1.00  0.00      A    C
ATOM   1531  O   SER A 104      11.675 -20.844  -8.018  1.00  0.00      A    O
ATOM   1532  N   PRO A 105      12.379 -20.523  -5.939  1.00  0.00      A    N
ATOM   1533  CD  PRO A 105      13.062 -20.930  -4.722  1.00  0.00      A    C
ATOM   1534  HD1 PRO A 105      14.052 -21.424  -4.827  1.00  0.00      A    H
ATOM   1535  HD2 PRO A 105      12.370 -21.476  -4.046  1.00  0.00      A    H
ATOM   1536  CA  PRO A 105      12.061 -19.042  -5.870  1.00  0.00      A    C
ATOM   1537  HA  PRO A 105      11.050 -18.851  -6.196  1.00  0.00      A    H
ATOM   1538  CB  PRO A 105      12.358 -18.642  -4.413  1.00  0.00      A    C
ATOM   1539  HB1 PRO A 105      12.527 -17.558  -4.236  1.00  0.00      A    H
ATOM   1540  HB2 PRO A 105      11.452 -18.788  -3.787  1.00  0.00      A    H
ATOM   1541  CG  PRO A 105      13.425 -19.592  -3.996  1.00  0.00      A    C
ATOM   1542  HG1 PRO A 105      14.454 -19.347  -4.335  1.00  0.00      A    H
ATOM   1543  HG2 PRO A 105      13.377 -19.724  -2.894  1.00  0.00      A    H
ATOM   1544  C   PRO A 105      12.991 -18.233  -6.818  1.00  0.00      A    C
ATOM   1545  O   PRO A 105      13.913 -18.762  -7.380  1.00  0.00      A    O
ATOM   1546  N   ALA A 106      12.701 -16.926  -6.986  1.00  0.00      A    N
ATOM   1547  HN  ALA A 106      12.033 -16.530  -6.361  1.00  0.00      A    H
ATOM   1548  CA  ALA A 106      13.383 -16.147  -8.042  1.00  0.00      A    C
ATOM   1549  HA  ALA A 106      13.792 -16.866  -8.735  1.00  0.00      A    H
ATOM   1550  CB  ALA A 106      12.323 -15.253  -8.688  1.00  0.00      A    C
ATOM   1551  HB1 ALA A 106      12.787 -14.664  -9.508  1.00  0.00      A    H
ATOM   1552  HB2 ALA A 106      11.537 -15.904  -9.127  1.00  0.00      A    H
ATOM   1553  HB3 ALA A 106      12.010 -14.416  -8.028  1.00  0.00      A    H
ATOM   1554  C   ALA A 106      14.484 -15.417  -7.320  1.00  0.00      A    C
ATOM   1555  O   ALA A 106      15.602 -15.843  -7.197  1.00  0.00      A    O
ATOM   1556  N   VAL A 107      14.302 -14.095  -6.992  1.00  0.00      A    N
ATOM   1557  HN  VAL A 107      13.384 -13.713  -7.064  1.00  0.00      A    H
ATOM   1558  CA  VAL A 107      15.364 -13.229  -6.795  1.00  0.00      A    C
ATOM   1559  HA  VAL A 107      16.142 -13.520  -7.484  1.00  0.00      A    H
ATOM   1560  CB  VAL A 107      14.928 -11.768  -6.995  1.00  0.00      A    C
ATOM   1561  HB  VAL A 107      15.720 -11.116  -6.570  1.00  0.00      A    H
ATOM   1562  CG1 VAL A 107      14.807 -11.351  -8.527  1.00  0.00      A    C
ATOM   1563 HG11 VAL A 107      14.429 -10.307  -8.577  1.00  0.00      A    H
ATOM   1564 HG12 VAL A 107      15.780 -11.356  -9.064  1.00  0.00      A    H
ATOM   1565 HG13 VAL A 107      14.085 -11.971  -9.101  1.00  0.00      A    H
ATOM   1566  CG2 VAL A 107      13.612 -11.537  -6.254  1.00  0.00      A    C
ATOM   1567 HG21 VAL A 107      12.772 -12.010  -6.806  1.00  0.00      A    H
ATOM   1568 HG22 VAL A 107      13.557 -12.016  -5.253  1.00  0.00      A    H
ATOM   1569 HG23 VAL A 107      13.456 -10.438  -6.213  1.00  0.00      A    H
ATOM   1570  C   VAL A 107      15.930 -13.373  -5.289  1.00  0.00      A    C
ATOM   1571  O   VAL A 107      15.162 -13.638  -4.355  1.00  0.00      A    O
ATOM   1572  N   SER A 108      17.244 -13.186  -5.067  1.00  0.00      A    N
ATOM   1573  HN  SER A 108      17.808 -13.046  -5.878  1.00  0.00      A    H
ATOM   1574  CA  SER A 108      17.924 -13.318  -3.840  1.00  0.00      A    C
ATOM   1575  HA  SER A 108      17.272 -13.726  -3.082  1.00  0.00      A    H
ATOM   1576  CB  SER A 108      19.085 -14.416  -4.005  1.00  0.00      A    C
ATOM   1577  HB1 SER A 108      19.788 -14.042  -4.779  1.00  0.00      A    H
ATOM   1578  HB2 SER A 108      19.585 -14.520  -3.018  1.00  0.00      A    H
ATOM   1579  OG  SER A 108      18.639 -15.731  -4.351  1.00  0.00      A    O
ATOM   1580  HG1 SER A 108      18.324 -16.138  -3.541  1.00  0.00      A    H
ATOM   1581  C   SER A 108      18.458 -11.985  -3.338  1.00  0.00      A    C
ATOM   1582  O   SER A 108      18.738 -11.019  -4.103  1.00  0.00      A    O
ATOM   1583  N   ILE A 109      18.695 -11.908  -2.025  1.00  0.00      A    N
ATOM   1584  HN  ILE A 109      18.523 -12.702  -1.447  1.00  0.00      A    H
ATOM   1585  CA  ILE A 109      19.126 -10.761  -1.219  1.00  0.00      A    C
ATOM   1586  HA  ILE A 109      19.341  -9.978  -1.931  1.00  0.00      A    H
ATOM   1587  CB  ILE A 109      17.987 -10.350  -0.297  1.00  0.00      A    C
ATOM   1588  HB  ILE A 109      17.651 -11.231   0.290  1.00  0.00      A    H
ATOM   1589  CG2 ILE A 109      18.627  -9.358   0.746  1.00  0.00      A    C
ATOM   1590 HG21 ILE A 109      17.846  -8.863   1.361  1.00  0.00      A    H
ATOM   1591 HG22 ILE A 109      19.252  -9.836   1.531  1.00  0.00      A    H
ATOM   1592 HG23 ILE A 109      19.288  -8.620   0.243  1.00  0.00      A    H
ATOM   1593  CG1 ILE A 109      16.694  -9.807  -0.915  1.00  0.00      A    C
ATOM   1594 HG11 ILE A 109      16.922  -8.934  -1.563  1.00  0.00      A    H
ATOM   1595 HG12 ILE A 109      16.313 -10.555  -1.642  1.00  0.00      A    H
ATOM   1596  CD  ILE A 109      15.549  -9.471   0.098  1.00  0.00      A    C
ATOM   1597  HD1 ILE A 109      14.584  -9.290  -0.422  1.00  0.00      A    H
ATOM   1598  HD2 ILE A 109      15.387 -10.234   0.889  1.00  0.00      A    H
ATOM   1599  HD3 ILE A 109      15.799  -8.507   0.590  1.00  0.00      A    H
ATOM   1600  C   ILE A 109      20.403 -11.080  -0.518  1.00  0.00      A    C
ATOM   1601  O   ILE A 109      20.390 -12.058   0.251  1.00  0.00      A    O
ATOM   1602  N   ASP A 110      21.553 -10.465  -0.713  1.00  0.00      A    N
ATOM   1603  HN  ASP A 110      21.529  -9.748  -1.405  1.00  0.00      A    H
ATOM   1604  CA  ASP A 110      22.861 -10.855  -0.113  1.00  0.00      A    C
ATOM   1605  HA  ASP A 110      22.972 -11.907   0.104  1.00  0.00      A    H
ATOM   1606  CB  ASP A 110      24.007 -10.535  -1.152  1.00  0.00      A    C
ATOM   1607  HB1 ASP A 110      24.200  -9.456  -1.330  1.00  0.00      A    H
ATOM   1608  HB2 ASP A 110      24.938 -10.989  -0.749  1.00  0.00      A    H
ATOM   1609  CG  ASP A 110      23.715 -11.347  -2.400  1.00  0.00      A    C
ATOM   1610  OD1 ASP A 110      23.809 -12.629  -2.349  1.00  0.00      A    O
ATOM   1611  OD2 ASP A 110      23.377 -10.761  -3.427  1.00  0.00      A    O
ATOM   1612  C   ASP A 110      23.096 -10.259   1.257  1.00  0.00      A    C
ATOM   1613  O   ASP A 110      23.987 -10.739   1.971  1.00  0.00      A    O
ATOM   1614  N   GLY A 111      22.276  -9.244   1.634  1.00  0.00      A    N
ATOM   1615  HN  GLY A 111      21.643  -8.854   0.969  1.00  0.00      A    H
ATOM   1616  CA  GLY A 111      22.184  -8.713   2.977  1.00  0.00      A    C
ATOM   1617  HA1 GLY A 111      21.683  -9.493   3.531  1.00  0.00      A    H
ATOM   1618  HA2 GLY A 111      23.198  -8.506   3.286  1.00  0.00      A    H
ATOM   1619  C   GLY A 111      21.390  -7.451   3.166  1.00  0.00      A    C
ATOM   1620  O   GLY A 111      20.550  -7.076   2.346  1.00  0.00      A    O
ATOM   1621  N   TYR A 112      21.792  -6.649   4.207  1.00  0.00      A    N
ATOM   1622  HN  TYR A 112      22.646  -6.913   4.649  1.00  0.00      A    H
ATOM   1623  CA  TYR A 112      21.035  -5.473   4.438  1.00  0.00      A    C
ATOM   1624  HA  TYR A 112      20.750  -4.933   3.547  1.00  0.00      A    H
ATOM   1625  CB  TYR A 112      19.629  -5.817   5.086  1.00  0.00      A    C
ATOM   1626  HB1 TYR A 112      19.105  -4.838   5.116  1.00  0.00      A    H
ATOM   1627  HB2 TYR A 112      19.008  -6.518   4.488  1.00  0.00      A    H
ATOM   1628  CG  TYR A 112      19.782  -6.371   6.439  1.00  0.00      A    C
ATOM   1629  CD1 TYR A 112      19.804  -5.465   7.562  1.00  0.00      A    C
ATOM   1630  HD1 TYR A 112      19.739  -4.394   7.438  1.00  0.00      A    H
ATOM   1631  CE1 TYR A 112      19.720  -5.961   8.842  1.00  0.00      A    C
ATOM   1632  HE1 TYR A 112      19.772  -5.362   9.738  1.00  0.00      A    H
ATOM   1633  CZ  TYR A 112      19.685  -7.313   9.064  1.00  0.00      A    C
ATOM   1634  OH  TYR A 112      19.716  -7.813  10.341  1.00  0.00      A    O
ATOM   1635  HH  TYR A 112      19.451  -7.140  10.972  1.00  0.00      A    H
ATOM   1636  CD2 TYR A 112      19.941  -7.759   6.698  1.00  0.00      A    C
ATOM   1637  HD2 TYR A 112      20.091  -8.527   5.954  1.00  0.00      A    H
ATOM   1638  CE2 TYR A 112      19.868  -8.206   8.052  1.00  0.00      A    C
ATOM   1639  HE2 TYR A 112      20.037  -9.242   8.305  1.00  0.00      A    H
ATOM   1640  C   TYR A 112      21.776  -4.492   5.177  1.00  0.00      A    C
ATOM   1641  O   TYR A 112      22.561  -4.856   6.094  1.00  0.00      A    O
ATOM   1642  N   GLU A 113      21.564  -3.182   4.856  1.00  0.00      A    N
ATOM   1643  HN  GLU A 113      20.929  -2.929   4.131  1.00  0.00      A    H
ATOM   1644  CA  GLU A 113      22.396  -2.108   5.356  1.00  0.00      A    C
ATOM   1645  HA  GLU A 113      22.977  -2.471   6.190  1.00  0.00      A    H
ATOM   1646  CB  GLU A 113      23.263  -1.575   4.187  1.00  0.00      A    C
ATOM   1647  HB1 GLU A 113      23.802  -2.434   3.734  1.00  0.00      A    H
ATOM   1648  HB2 GLU A 113      22.715  -1.043   3.380  1.00  0.00      A    H
ATOM   1649  CG  GLU A 113      24.369  -0.575   4.656  1.00  0.00      A    C
ATOM   1650  HG1 GLU A 113      23.917   0.391   4.968  1.00  0.00      A    H
ATOM   1651  HG2 GLU A 113      24.989  -1.053   5.444  1.00  0.00      A    H
ATOM   1652  CD  GLU A 113      25.280  -0.170   3.477  1.00  0.00      A    C
ATOM   1653  OE1 GLU A 113      24.852   0.508   2.527  1.00  0.00      A    O
ATOM   1654  OE2 GLU A 113      26.508  -0.457   3.565  1.00  0.00      A    O
ATOM   1655  C   GLU A 113      21.460  -1.035   5.873  1.00  0.00      A    C
ATOM   1656  O   GLU A 113      20.309  -0.948   5.423  1.00  0.00      A    O
ATOM   1657  N   THR A 114      21.903  -0.224   6.919  1.00  0.00      A    N
ATOM   1658  HN  THR A 114      22.779  -0.375   7.371  1.00  0.00      A    H
ATOM   1659  CA  THR A 114      21.062   0.875   7.302  1.00  0.00      A    C
ATOM   1660  HA  THR A 114      20.054   0.664   6.976  1.00  0.00      A    H
ATOM   1661  CB  THR A 114      20.944   1.044   8.799  1.00  0.00      A    C
ATOM   1662  HB  THR A 114      20.136   1.793   8.943  1.00  0.00      A    H
ATOM   1663  OG1 THR A 114      22.194   1.224   9.413  1.00  0.00      A    O
ATOM   1664  HG1 THR A 114      21.928   1.788  10.142  1.00  0.00      A    H
ATOM   1665  CG2 THR A 114      20.358  -0.237   9.447  1.00  0.00      A    C
ATOM   1666 HG21 THR A 114      20.654  -0.200  10.517  1.00  0.00      A    H
ATOM   1667 HG22 THR A 114      19.252  -0.144   9.489  1.00  0.00      A    H
ATOM   1668 HG23 THR A 114      20.567  -1.212   8.958  1.00  0.00      A    H
ATOM   1669  C   THR A 114      21.463   2.228   6.783  1.00  0.00      A    C
ATOM   1670  O   THR A 114      22.559   2.381   6.330  1.00  0.00      A    O
ATOM   1671  N   VAL A 115      20.590   3.226   6.888  1.00  0.00      A    N
ATOM   1672  HN  VAL A 115      19.679   3.155   7.286  1.00  0.00      A    H
ATOM   1673  CA  VAL A 115      20.947   4.614   6.846  1.00  0.00      A    C
ATOM   1674  HA  VAL A 115      21.926   4.603   6.390  1.00  0.00      A    H
ATOM   1675  CB  VAL A 115      19.961   5.479   6.126  1.00  0.00      A    C
ATOM   1676  HB  VAL A 115      19.044   5.549   6.750  1.00  0.00      A    H
ATOM   1677  CG1 VAL A 115      20.377   6.925   5.619  1.00  0.00      A    C
ATOM   1678 HG11 VAL A 115      20.691   7.707   6.343  1.00  0.00      A    H
ATOM   1679 HG12 VAL A 115      21.271   6.769   4.978  1.00  0.00      A    H
ATOM   1680 HG13 VAL A 115      19.523   7.413   5.103  1.00  0.00      A    H
ATOM   1681  CG2 VAL A 115      19.459   4.670   4.902  1.00  0.00      A    C
ATOM   1682 HG21 VAL A 115      18.942   3.754   5.261  1.00  0.00      A    H
ATOM   1683 HG22 VAL A 115      18.697   5.236   4.325  1.00  0.00      A    H
ATOM   1684 HG23 VAL A 115      20.219   4.339   4.162  1.00  0.00      A    H
ATOM   1685  C   VAL A 115      21.103   5.130   8.238  1.00  0.00      A    C
ATOM   1686  O   VAL A 115      20.430   4.690   9.172  1.00  0.00      A    O
ATOM   1687  N   PRO A 116      22.021   6.106   8.616  1.00  0.00      A    N
ATOM   1688  CD  PRO A 116      23.277   6.301   7.909  1.00  0.00      A    C
ATOM   1689  HD1 PRO A 116      23.106   7.034   7.091  1.00  0.00      A    H
ATOM   1690  HD2 PRO A 116      23.438   5.292   7.473  1.00  0.00      A    H
ATOM   1691  CA  PRO A 116      22.079   6.729   9.941  1.00  0.00      A    C
ATOM   1692  HA  PRO A 116      22.096   6.039  10.772  1.00  0.00      A    H
ATOM   1693  CB  PRO A 116      23.333   7.553   9.881  1.00  0.00      A    C
ATOM   1694  HB1 PRO A 116      23.224   8.536   9.374  1.00  0.00      A    H
ATOM   1695  HB2 PRO A 116      23.886   7.629  10.841  1.00  0.00      A    H
ATOM   1696  CG  PRO A 116      24.271   6.788   8.980  1.00  0.00      A    C
ATOM   1697  HG1 PRO A 116      24.965   7.510   8.498  1.00  0.00      A    H
ATOM   1698  HG2 PRO A 116      24.892   5.993   9.446  1.00  0.00      A    H
ATOM   1699  C   PRO A 116      20.905   7.646  10.317  1.00  0.00      A    C
ATOM   1700  O   PRO A 116      20.085   8.004   9.525  1.00  0.00      A    O
ATOM   1701  N   GLN A 117      20.798   8.037  11.597  1.00  0.00      A    N
ATOM   1702  HN  GLN A 117      21.476   7.717  12.254  1.00  0.00      A    H
ATOM   1703  CA  GLN A 117      19.624   8.770  12.067  1.00  0.00      A    C
ATOM   1704  HA  GLN A 117      18.758   8.221  11.727  1.00  0.00      A    H
ATOM   1705  CB  GLN A 117      19.561   8.804  13.626  1.00  0.00      A    C
ATOM   1706  HB1 GLN A 117      19.610   7.751  13.976  1.00  0.00      A    H
ATOM   1707  HB2 GLN A 117      20.443   9.387  13.967  1.00  0.00      A    H
ATOM   1708  CG  GLN A 117      18.146   9.297  14.129  1.00  0.00      A    C
ATOM   1709  HG1 GLN A 117      18.100  10.401  14.013  1.00  0.00      A    H
ATOM   1710  HG2 GLN A 117      17.418   8.816  13.442  1.00  0.00      A    H
ATOM   1711  CD  GLN A 117      17.969   8.888  15.560  1.00  0.00      A    C
ATOM   1712  OE1 GLN A 117      18.246   9.740  16.401  1.00  0.00      A    O
ATOM   1713  NE2 GLN A 117      17.381   7.684  15.859  1.00  0.00      A    N
ATOM   1714 HE21 GLN A 117      17.309   7.436  16.825  1.00  0.00      A    H
ATOM   1715 HE22 GLN A 117      16.820   7.202  15.186  1.00  0.00      A    H
ATOM   1716  C   GLN A 117      19.538  10.155  11.549  1.00  0.00      A    C
ATOM   1717  O   GLN A 117      20.337  11.031  11.959  1.00  0.00      A    O
ATOM   1718  N   SER A 118      18.550  10.413  10.670  1.00  0.00      A    N
ATOM   1719  HN  SER A 118      17.930   9.668  10.436  1.00  0.00      A    H
ATOM   1720  CA  SER A 118      18.095  11.755  10.317  1.00  0.00      A    C
ATOM   1721  HA  SER A 118      17.242  11.602   9.673  1.00  0.00      A    H
ATOM   1722  CB  SER A 118      17.610  12.632  11.558  1.00  0.00      A    C
ATOM   1723  HB1 SER A 118      18.466  12.823  12.240  1.00  0.00      A    H
ATOM   1724  HB2 SER A 118      17.305  13.582  11.069  1.00  0.00      A    H
ATOM   1725  OG  SER A 118      16.462  12.076  12.275  1.00  0.00      A    O
ATOM   1726  HG1 SER A 118      16.823  12.062  13.164  1.00  0.00      A    H
ATOM   1727  C   SER A 118      18.975  12.694   9.495  1.00  0.00      A    C
ATOM   1728  O   SER A 118      19.473  13.716   9.871  1.00  0.00      A    O
ATOM   1729  N   ASP A 119      19.129  12.333   8.170  1.00  0.00      A    N
ATOM   1730  HN  ASP A 119      18.984  11.401   7.850  1.00  0.00      A    H
ATOM   1731  CA  ASP A 119      19.991  13.142   7.258  1.00  0.00      A    C
ATOM   1732  HA  ASP A 119      20.017  14.186   7.532  1.00  0.00      A    H
ATOM   1733  CB  ASP A 119      21.443  12.525   7.381  1.00  0.00      A    C
ATOM   1734  HB1 ASP A 119      21.626  12.183   8.422  1.00  0.00      A    H
ATOM   1735  HB2 ASP A 119      21.466  11.643   6.706  1.00  0.00      A    H
ATOM   1736  CG  ASP A 119      22.479  13.564   6.976  1.00  0.00      A    C
ATOM   1737  OD1 ASP A 119      23.006  14.332   7.853  1.00  0.00      A    O
ATOM   1738  OD2 ASP A 119      22.653  13.751   5.776  1.00  0.00      A    O
ATOM   1739  C   ASP A 119      19.346  13.220   5.843  1.00  0.00      A    C
ATOM   1740  O   ASP A 119      19.172  12.258   5.104  1.00  0.00      A    O
ATOM   1741  N   GLU A 120      19.010  14.410   5.327  1.00  0.00      A    N
ATOM   1742  HN  GLU A 120      19.118  15.297   5.768  1.00  0.00      A    H
ATOM   1743  CA  GLU A 120      18.575  14.521   3.926  1.00  0.00      A    C
ATOM   1744  HA  GLU A 120      17.795  13.808   3.698  1.00  0.00      A    H
ATOM   1745  CB  GLU A 120      17.947  15.996   3.868  1.00  0.00      A    C
ATOM   1746  HB1 GLU A 120      18.676  16.826   3.985  1.00  0.00      A    H
ATOM   1747  HB2 GLU A 120      17.491  16.111   2.862  1.00  0.00      A    H
ATOM   1748  CG  GLU A 120      16.782  16.354   4.830  1.00  0.00      A    C
ATOM   1749  HG1 GLU A 120      16.135  15.451   4.800  1.00  0.00      A    H
ATOM   1750  HG2 GLU A 120      17.114  16.443   5.887  1.00  0.00      A    H
ATOM   1751  CD  GLU A 120      15.980  17.632   4.509  1.00  0.00      A    C
ATOM   1752  OE1 GLU A 120      16.595  18.776   4.620  1.00  0.00      A    O
ATOM   1753  OE2 GLU A 120      14.821  17.579   4.155  1.00  0.00      A    O
ATOM   1754  C   GLU A 120      19.690  14.337   2.859  1.00  0.00      A    C
ATOM   1755  O   GLU A 120      19.463  13.828   1.767  1.00  0.00      A    O
ATOM   1756  N   ASP A 121      20.931  14.519   3.337  1.00  0.00      A    N
ATOM   1757  HN  ASP A 121      21.079  14.724   4.301  1.00  0.00      A    H
ATOM   1758  CA  ASP A 121      22.097  14.310   2.390  1.00  0.00      A    C
ATOM   1759  HA  ASP A 121      21.848  14.525   1.362  1.00  0.00      A    H
ATOM   1760  CB  ASP A 121      23.242  15.193   2.912  1.00  0.00      A    C
ATOM   1761  HB1 ASP A 121      23.355  14.959   3.992  1.00  0.00      A    H
ATOM   1762  HB2 ASP A 121      24.220  14.853   2.508  1.00  0.00      A    H
ATOM   1763  CG  ASP A 121      22.869  16.676   2.804  1.00  0.00      A    C
ATOM   1764  OD1 ASP A 121      22.756  17.413   3.814  1.00  0.00      A    O
ATOM   1765  OD2 ASP A 121      22.563  17.124   1.665  1.00  0.00      A    O
ATOM   1766  C   ASP A 121      22.396  12.775   2.376  1.00  0.00      A    C
ATOM   1767  O   ASP A 121      22.678  12.203   1.315  1.00  0.00      A    O
ATOM   1768  N   ALA A 122      22.217  12.135   3.494  1.00  0.00      A    N
ATOM   1769  HN  ALA A 122      21.977  12.578   4.354  1.00  0.00      A    H
ATOM   1770  CA  ALA A 122      22.428  10.678   3.642  1.00  0.00      A    C
ATOM   1771  HA  ALA A 122      23.326  10.433   3.095  1.00  0.00      A    H
ATOM   1772  CB  ALA A 122      22.558  10.218   5.055  1.00  0.00      A    C
ATOM   1773  HB1 ALA A 122      23.239  10.897   5.613  1.00  0.00      A    H
ATOM   1774  HB2 ALA A 122      21.535  10.029   5.446  1.00  0.00      A    H
ATOM   1775  HB3 ALA A 122      22.982   9.191   5.066  1.00  0.00      A    H
ATOM   1776  C   ALA A 122      21.316   9.827   2.913  1.00  0.00      A    C
ATOM   1777  O   ALA A 122      21.630   8.749   2.443  1.00  0.00      A    O
ATOM   1778  N   LEU A 123      20.074  10.311   2.914  1.00  0.00      A    N
ATOM   1779  HN  LEU A 123      19.862  11.061   3.536  1.00  0.00      A    H
ATOM   1780  CA  LEU A 123      18.986   9.794   2.124  1.00  0.00      A    C
ATOM   1781  HA  LEU A 123      18.966   8.715   2.164  1.00  0.00      A    H
ATOM   1782  CB  LEU A 123      17.606  10.196   2.590  1.00  0.00      A    C
ATOM   1783  HB1 LEU A 123      17.589  10.101   3.696  1.00  0.00      A    H
ATOM   1784  HB2 LEU A 123      17.477  11.293   2.469  1.00  0.00      A    H
ATOM   1785  CG  LEU A 123      16.375   9.431   1.974  1.00  0.00      A    C
ATOM   1786  HG  LEU A 123      16.531   9.415   0.875  1.00  0.00      A    H
ATOM   1787  CD1 LEU A 123      16.297   7.963   2.569  1.00  0.00      A    C
ATOM   1788 HD11 LEU A 123      16.191   8.072   3.669  1.00  0.00      A    H
ATOM   1789 HD12 LEU A 123      15.455   7.378   2.141  1.00  0.00      A    H
ATOM   1790 HD13 LEU A 123      17.215   7.372   2.361  1.00  0.00      A    H
ATOM   1791  CD2 LEU A 123      15.081  10.083   2.376  1.00  0.00      A    C
ATOM   1792 HD21 LEU A 123      15.111  10.642   3.335  1.00  0.00      A    H
ATOM   1793 HD22 LEU A 123      14.873  10.971   1.742  1.00  0.00      A    H
ATOM   1794 HD23 LEU A 123      14.269   9.327   2.322  1.00  0.00      A    H
ATOM   1795  C   LEU A 123      19.084  10.157   0.635  1.00  0.00      A    C
ATOM   1796  O   LEU A 123      18.866   9.305  -0.244  1.00  0.00      A    O
ATOM   1797  N   GLN A 124      19.591  11.343   0.233  1.00  0.00      A    N
ATOM   1798  HN  GLN A 124      19.694  12.029   0.949  1.00  0.00      A    H
ATOM   1799  CA  GLN A 124      20.008  11.607  -1.145  1.00  0.00      A    C
ATOM   1800  HA  GLN A 124      19.084  11.362  -1.648  1.00  0.00      A    H
ATOM   1801  CB  GLN A 124      20.364  13.111  -1.303  1.00  0.00      A    C
ATOM   1802  HB1 GLN A 124      19.512  13.717  -0.928  1.00  0.00      A    H
ATOM   1803  HB2 GLN A 124      21.112  13.483  -0.571  1.00  0.00      A    H
ATOM   1804  CG  GLN A 124      20.515  13.477  -2.764  1.00  0.00      A    C
ATOM   1805  HG1 GLN A 124      21.377  12.947  -3.222  1.00  0.00      A    H
ATOM   1806  HG2 GLN A 124      19.538  13.273  -3.252  1.00  0.00      A    H
ATOM   1807  CD  GLN A 124      20.920  14.968  -2.930  1.00  0.00      A    C
ATOM   1808  OE1 GLN A 124      20.897  15.698  -1.898  1.00  0.00      A    O
ATOM   1809  NE2 GLN A 124      21.121  15.347  -4.197  1.00  0.00      A    N
ATOM   1810 HE21 GLN A 124      21.093  16.343  -4.286  1.00  0.00      A    H
ATOM   1811 HE22 GLN A 124      21.197  14.683  -4.941  1.00  0.00      A    H
ATOM   1812  C   GLN A 124      21.059  10.580  -1.687  1.00  0.00      A    C
ATOM   1813  O   GLN A 124      20.989  10.021  -2.780  1.00  0.00      A    O
ATOM   1814  N   LYS A 125      22.132  10.348  -0.902  1.00  0.00      A    N
ATOM   1815  HN  LYS A 125      22.275  10.979  -0.144  1.00  0.00      A    H
ATOM   1816  CA  LYS A 125      23.240   9.438  -1.076  1.00  0.00      A    C
ATOM   1817  HA  LYS A 125      23.773   9.564  -2.007  1.00  0.00      A    H
ATOM   1818  CB  LYS A 125      24.215   9.486   0.096  1.00  0.00      A    C
ATOM   1819  HB1 LYS A 125      24.690  10.490   0.111  1.00  0.00      A    H
ATOM   1820  HB2 LYS A 125      23.759   9.302   1.092  1.00  0.00      A    H
ATOM   1821  CG  LYS A 125      25.488   8.632  -0.128  1.00  0.00      A    C
ATOM   1822  HG1 LYS A 125      25.240   7.582   0.139  1.00  0.00      A    H
ATOM   1823  HG2 LYS A 125      25.801   8.602  -1.194  1.00  0.00      A    H
ATOM   1824  CD  LYS A 125      26.681   9.114   0.737  1.00  0.00      A    C
ATOM   1825  HD1 LYS A 125      26.764  10.168   0.395  1.00  0.00      A    H
ATOM   1826  HD2 LYS A 125      26.268   9.126   1.768  1.00  0.00      A    H
ATOM   1827  CE  LYS A 125      27.949   8.194   0.609  1.00  0.00      A    C
ATOM   1828  HE1 LYS A 125      28.746   8.403   1.355  1.00  0.00      A    H
ATOM   1829  HE2 LYS A 125      27.677   7.133   0.798  1.00  0.00      A    H
ATOM   1830  NZ  LYS A 125      28.600   8.385  -0.712  1.00  0.00      A    N
ATOM   1831  HZ1 LYS A 125      29.381   7.700  -0.767  1.00  0.00      A    H
ATOM   1832  HZ2 LYS A 125      27.963   8.196  -1.512  1.00  0.00      A    H
ATOM   1833  HZ3 LYS A 125      28.936   9.353  -0.888  1.00  0.00      A    H
ATOM   1834  C   LYS A 125      22.736   7.938  -1.152  1.00  0.00      A    C
ATOM   1835  O   LYS A 125      23.255   7.093  -1.859  1.00  0.00      A    O
ATOM   1836  N   ALA A 126      21.734   7.599  -0.257  1.00  0.00      A    N
ATOM   1837  HN  ALA A 126      21.524   8.263   0.457  1.00  0.00      A    H
ATOM   1838  CA  ALA A 126      21.128   6.292  -0.258  1.00  0.00      A    C
ATOM   1839  HA  ALA A 126      21.923   5.576  -0.401  1.00  0.00      A    H
ATOM   1840  CB  ALA A 126      20.292   6.139   1.098  1.00  0.00      A    C
ATOM   1841  HB1 ALA A 126      19.572   6.980   1.193  1.00  0.00      A    H
ATOM   1842  HB2 ALA A 126      19.777   5.155   1.097  1.00  0.00      A    H
ATOM   1843  HB3 ALA A 126      20.973   6.212   1.973  1.00  0.00      A    H
ATOM   1844  C   ALA A 126      20.282   6.088  -1.534  1.00  0.00      A    C
ATOM   1845  O   ALA A 126      20.448   5.111  -2.259  1.00  0.00      A    O
ATOM   1846  N   VAL A 127      19.450   7.083  -1.855  1.00  0.00      A    N
ATOM   1847  HN  VAL A 127      19.428   7.872  -1.246  1.00  0.00      A    H
ATOM   1848  CA  VAL A 127      18.563   7.071  -3.043  1.00  0.00      A    C
ATOM   1849  HA  VAL A 127      18.033   6.130  -3.017  1.00  0.00      A    H
ATOM   1850  CB  VAL A 127      17.570   8.194  -2.925  1.00  0.00      A    C
ATOM   1851  HB  VAL A 127      18.131   9.131  -2.718  1.00  0.00      A    H
ATOM   1852  CG1 VAL A 127      16.770   8.546  -4.206  1.00  0.00      A    C
ATOM   1853 HG11 VAL A 127      16.155   9.459  -4.052  1.00  0.00      A    H
ATOM   1854 HG12 VAL A 127      17.511   8.891  -4.959  1.00  0.00      A    H
ATOM   1855 HG13 VAL A 127      16.178   7.723  -4.661  1.00  0.00      A    H
ATOM   1856  CG2 VAL A 127      16.575   7.936  -1.779  1.00  0.00      A    C
ATOM   1857 HG21 VAL A 127      16.056   8.897  -1.576  1.00  0.00      A    H
ATOM   1858 HG22 VAL A 127      15.826   7.138  -1.971  1.00  0.00      A    H
ATOM   1859 HG23 VAL A 127      17.153   7.573  -0.902  1.00  0.00      A    H
ATOM   1860  C   VAL A 127      19.402   7.149  -4.323  1.00  0.00      A    C
ATOM   1861  O   VAL A 127      18.887   6.710  -5.377  1.00  0.00      A    O
ATOM   1862  N   ALA A 128      20.680   7.640  -4.315  1.00  0.00      A    N
ATOM   1863  HN  ALA A 128      20.999   8.183  -3.542  1.00  0.00      A    H
ATOM   1864  CA  ALA A 128      21.565   7.791  -5.514  1.00  0.00      A    C
ATOM   1865  HA  ALA A 128      20.935   8.152  -6.313  1.00  0.00      A    H
ATOM   1866  CB  ALA A 128      22.792   8.678  -5.065  1.00  0.00      A    C
ATOM   1867  HB1 ALA A 128      22.528   9.688  -4.683  1.00  0.00      A    H
ATOM   1868  HB2 ALA A 128      23.393   8.087  -4.341  1.00  0.00      A    H
ATOM   1869  HB3 ALA A 128      23.442   8.887  -5.941  1.00  0.00      A    H
ATOM   1870  C   ALA A 128      22.053   6.504  -5.972  1.00  0.00      A    C
ATOM   1871  O   ALA A 128      22.392   6.316  -7.127  1.00  0.00      A    O
ATOM   1872  N   ASN A 129      22.218   5.509  -5.069  1.00  0.00      A    N
ATOM   1873  HN  ASN A 129      22.007   5.695  -4.112  1.00  0.00      A    H
ATOM   1874  CA  ASN A 129      22.498   4.138  -5.372  1.00  0.00      A    C
ATOM   1875  HA  ASN A 129      22.996   4.059  -6.327  1.00  0.00      A    H
ATOM   1876  CB  ASN A 129      23.356   3.548  -4.196  1.00  0.00      A    C
ATOM   1877  HB1 ASN A 129      22.849   3.699  -3.219  1.00  0.00      A    H
ATOM   1878  HB2 ASN A 129      23.515   2.453  -4.296  1.00  0.00      A    H
ATOM   1879  CG  ASN A 129      24.712   4.242  -4.159  1.00  0.00      A    C
ATOM   1880  OD1 ASN A 129      25.440   4.340  -5.160  1.00  0.00      A    O
ATOM   1881  ND2 ASN A 129      25.138   4.792  -3.003  1.00  0.00      A    N
ATOM   1882 HD21 ASN A 129      26.030   5.244  -2.991  1.00  0.00      A    H
ATOM   1883 HD22 ASN A 129      24.494   4.997  -2.267  1.00  0.00      A    H
ATOM   1884  C   ASN A 129      21.225   3.358  -5.744  1.00  0.00      A    C
ATOM   1885  O   ASN A 129      21.333   2.655  -6.736  1.00  0.00      A    O
ATOM   1886  N   GLN A 130      20.116   3.453  -5.003  1.00  0.00      A    N
ATOM   1887  HN  GLN A 130      20.048   4.131  -4.274  1.00  0.00      A    H
ATOM   1888  CA  GLN A 130      19.092   2.445  -5.203  1.00  0.00      A    C
ATOM   1889  HA  GLN A 130      18.943   2.457  -6.272  1.00  0.00      A    H
ATOM   1890  CB  GLN A 130      19.640   1.061  -4.657  1.00  0.00      A    C
ATOM   1891  HB1 GLN A 130      18.807   0.346  -4.826  1.00  0.00      A    H
ATOM   1892  HB2 GLN A 130      20.533   0.634  -5.162  1.00  0.00      A    H
ATOM   1893  CG  GLN A 130      20.123   1.133  -3.138  1.00  0.00      A    C
ATOM   1894  HG1 GLN A 130      21.156   1.533  -3.227  1.00  0.00      A    H
ATOM   1895  HG2 GLN A 130      19.598   1.820  -2.441  1.00  0.00      A    H
ATOM   1896  CD  GLN A 130      20.402  -0.316  -2.666  1.00  0.00      A    C
ATOM   1897  OE1 GLN A 130      21.493  -0.815  -2.770  1.00  0.00      A    O
ATOM   1898  NE2 GLN A 130      19.349  -0.888  -2.079  1.00  0.00      A    N
ATOM   1899 HE21 GLN A 130      19.419  -1.815  -1.709  1.00  0.00      A    H
ATOM   1900 HE22 GLN A 130      18.531  -0.337  -1.917  1.00  0.00      A    H
ATOM   1901  C   GLN A 130      17.831   2.907  -4.347  1.00  0.00      A    C
ATOM   1902  O   GLN A 130      17.864   3.947  -3.688  1.00  0.00      A    O
ATOM   1903  N   PRO A 131      16.743   2.025  -4.397  1.00  0.00      A    N
ATOM   1904  CD  PRO A 131      16.271   1.362  -5.617  1.00  0.00      A    C
ATOM   1905  HD1 PRO A 131      16.542   0.288  -5.532  1.00  0.00      A    H
ATOM   1906  HD2 PRO A 131      16.722   1.808  -6.530  1.00  0.00      A    H
ATOM   1907  CA  PRO A 131      15.557   2.484  -3.621  1.00  0.00      A    C
ATOM   1908  HA  PRO A 131      15.407   3.533  -3.830  1.00  0.00      A    H
ATOM   1909  CB  PRO A 131      14.364   1.604  -4.115  1.00  0.00      A    C
ATOM   1910  HB1 PRO A 131      14.392   0.640  -3.565  1.00  0.00      A    H
ATOM   1911  HB2 PRO A 131      13.387   2.076  -3.879  1.00  0.00      A    H
ATOM   1912  CG  PRO A 131      14.663   1.513  -5.589  1.00  0.00      A    C
ATOM   1913  HG1 PRO A 131      14.185   0.596  -5.996  1.00  0.00      A    H
ATOM   1914  HG2 PRO A 131      14.495   2.447  -6.168  1.00  0.00      A    H
ATOM   1915  C   PRO A 131      15.693   2.271  -2.152  1.00  0.00      A    C
ATOM   1916  O   PRO A 131      16.440   1.349  -1.771  1.00  0.00      A    O
ATOM   1917  N   VAL A 132      14.972   3.063  -1.330  1.00  0.00      A    N
ATOM   1918  HN  VAL A 132      14.408   3.766  -1.758  1.00  0.00      A    H
ATOM   1919  CA  VAL A 132      15.092   3.088   0.159  1.00  0.00      A    C
ATOM   1920  HA  VAL A 132      15.886   2.387   0.369  1.00  0.00      A    H
ATOM   1921  CB  VAL A 132      15.703   4.359   0.707  1.00  0.00      A    C
ATOM   1922  HB  VAL A 132      15.155   5.322   0.632  1.00  0.00      A    H
ATOM   1923  CG1 VAL A 132      15.936   4.074   2.174  1.00  0.00      A    C
ATOM   1924 HG11 VAL A 132      15.122   3.852   2.896  1.00  0.00      A    H
ATOM   1925 HG12 VAL A 132      16.665   3.239   2.257  1.00  0.00      A    H
ATOM   1926 HG13 VAL A 132      16.480   4.965   2.553  1.00  0.00      A    H
ATOM   1927  CG2 VAL A 132      17.093   4.565   0.051  1.00  0.00      A    C
ATOM   1928 HG21 VAL A 132      16.909   4.922  -0.985  1.00  0.00      A    H
ATOM   1929 HG22 VAL A 132      17.666   5.358   0.578  1.00  0.00      A    H
ATOM   1930 HG23 VAL A 132      17.734   3.667   0.174  1.00  0.00      A    H
ATOM   1931  C   VAL A 132      13.839   2.626   0.889  1.00  0.00      A    C
ATOM   1932  O   VAL A 132      12.752   3.154   0.707  1.00  0.00      A    O
ATOM   1933  N   SER A 133      14.014   1.579   1.779  1.00  0.00      A    N
ATOM   1934  HN  SER A 133      14.920   1.400   2.155  1.00  0.00      A    H
ATOM   1935  CA  SER A 133      12.903   1.111   2.536  1.00  0.00      A    C
ATOM   1936  HA  SER A 133      11.965   1.115   2.000  1.00  0.00      A    H
ATOM   1937  CB  SER A 133      13.056  -0.391   2.926  1.00  0.00      A    C
ATOM   1938  HB1 SER A 133      13.986  -0.472   3.528  1.00  0.00      A    H
ATOM   1939  HB2 SER A 133      12.217  -0.685   3.591  1.00  0.00      A    H
ATOM   1940  OG  SER A 133      13.128  -1.276   1.777  1.00  0.00      A    O
ATOM   1941  HG1 SER A 133      12.212  -1.469   1.562  1.00  0.00      A    H
ATOM   1942  C   SER A 133      12.636   1.916   3.816  1.00  0.00      A    C
ATOM   1943  O   SER A 133      13.478   2.054   4.647  1.00  0.00      A    O
ATOM   1944  N   VAL A 134      11.411   2.439   3.913  1.00  0.00      A    N
ATOM   1945  HN  VAL A 134      10.714   2.284   3.217  1.00  0.00      A    H
ATOM   1946  CA  VAL A 134      11.013   3.357   5.011  1.00  0.00      A    C
ATOM   1947  HA  VAL A 134      11.700   3.087   5.800  1.00  0.00      A    H
ATOM   1948  CB  VAL A 134      11.070   4.868   4.817  1.00  0.00      A    C
ATOM   1949  HB  VAL A 134      10.747   5.349   5.765  1.00  0.00      A    H
ATOM   1950  CG1 VAL A 134      12.498   5.237   4.444  1.00  0.00      A    C
ATOM   1951 HG11 VAL A 134      12.837   4.785   3.487  1.00  0.00      A    H
ATOM   1952 HG12 VAL A 134      12.585   6.329   4.258  1.00  0.00      A    H
ATOM   1953 HG13 VAL A 134      13.239   4.968   5.228  1.00  0.00      A    H
ATOM   1954  CG2 VAL A 134      10.092   5.212   3.676  1.00  0.00      A    C
ATOM   1955 HG21 VAL A 134      10.010   6.279   3.377  1.00  0.00      A    H
ATOM   1956 HG22 VAL A 134      10.348   4.507   2.857  1.00  0.00      A    H
ATOM   1957 HG23 VAL A 134       9.087   4.818   3.941  1.00  0.00      A    H
ATOM   1958  C   VAL A 134       9.677   2.978   5.695  1.00  0.00      A    C
ATOM   1959  O   VAL A 134       8.959   2.091   5.200  1.00  0.00      A    O
ATOM   1960  N   ALA A 135       9.332   3.622   6.811  1.00  0.00      A    N
ATOM   1961  HN  ALA A 135      10.001   4.059   7.407  1.00  0.00      A    H
ATOM   1962  CA  ALA A 135       8.009   3.541   7.346  1.00  0.00      A    C
ATOM   1963  HA  ALA A 135       7.356   3.503   6.487  1.00  0.00      A    H
ATOM   1964  CB  ALA A 135       7.854   2.270   8.288  1.00  0.00      A    C
ATOM   1965  HB1 ALA A 135       8.229   1.347   7.796  1.00  0.00      A    H
ATOM   1966  HB2 ALA A 135       8.574   2.439   9.117  1.00  0.00      A    H
ATOM   1967  HB3 ALA A 135       6.814   2.189   8.670  1.00  0.00      A    H
ATOM   1968  C   ALA A 135       7.546   4.829   7.961  1.00  0.00      A    C
ATOM   1969  O   ALA A 135       8.357   5.363   8.685  1.00  0.00      A    O
ATOM   1970  N   ILE A 136       6.350   5.337   7.655  1.00  0.00      A    N
ATOM   1971  HN  ILE A 136       5.723   4.750   7.149  1.00  0.00      A    H
ATOM   1972  CA  ILE A 136       5.784   6.589   8.162  1.00  0.00      A    C
ATOM   1973  HA  ILE A 136       6.359   6.921   9.014  1.00  0.00      A    H
ATOM   1974  CB  ILE A 136       5.625   7.669   7.179  1.00  0.00      A    C
ATOM   1975  HB  ILE A 136       5.117   8.575   7.576  1.00  0.00      A    H
ATOM   1976  CG2 ILE A 136       7.086   8.139   6.643  1.00  0.00      A    C
ATOM   1977 HG21 ILE A 136       7.613   8.515   7.546  1.00  0.00      A    H
ATOM   1978 HG22 ILE A 136       7.593   7.241   6.230  1.00  0.00      A    H
ATOM   1979 HG23 ILE A 136       6.968   8.946   5.888  1.00  0.00      A    H
ATOM   1980  CG1 ILE A 136       4.695   7.306   5.900  1.00  0.00      A    C
ATOM   1981 HG11 ILE A 136       5.377   6.770   5.206  1.00  0.00      A    H
ATOM   1982 HG12 ILE A 136       3.831   6.693   6.236  1.00  0.00      A    H
ATOM   1983  CD  ILE A 136       4.240   8.570   5.242  1.00  0.00      A    C
ATOM   1984  HD1 ILE A 136       3.908   8.317   4.212  1.00  0.00      A    H
ATOM   1985  HD2 ILE A 136       3.378   9.077   5.726  1.00  0.00      A    H
ATOM   1986  HD3 ILE A 136       5.012   9.369   5.273  1.00  0.00      A    H
ATOM   1987  C   ILE A 136       4.354   6.377   8.776  1.00  0.00      A    C
ATOM   1988  O   ILE A 136       3.665   5.424   8.453  1.00  0.00      A    O
ATOM   1989  N   ASP A 137       3.779   7.330   9.571  1.00  0.00      A    N
ATOM   1990  HN  ASP A 137       4.259   8.072  10.031  1.00  0.00      A    H
ATOM   1991  CA  ASP A 137       2.317   7.311   9.631  1.00  0.00      A    C
ATOM   1992  HA  ASP A 137       1.805   6.369   9.504  1.00  0.00      A    H
ATOM   1993  CB  ASP A 137       1.973   7.869  11.068  1.00  0.00      A    C
ATOM   1994  HB1 ASP A 137       2.481   7.402  11.938  1.00  0.00      A    H
ATOM   1995  HB2 ASP A 137       2.355   8.908  10.982  1.00  0.00      A    H
ATOM   1996  CG  ASP A 137       0.497   7.964  11.420  1.00  0.00      A    C
ATOM   1997  OD1 ASP A 137      -0.275   8.579  10.680  1.00  0.00      A    O
ATOM   1998  OD2 ASP A 137       0.236   7.429  12.508  1.00  0.00      A    O
ATOM   1999  C   ASP A 137       1.690   8.165   8.458  1.00  0.00      A    C
ATOM   2000  O   ASP A 137       2.244   9.129   7.976  1.00  0.00      A    O
ATOM   2001  N   ALA A 138       0.579   7.757   7.947  1.00  0.00      A    N
ATOM   2002  HN  ALA A 138       0.012   7.166   8.516  1.00  0.00      A    H
ATOM   2003  CA  ALA A 138      -0.043   8.351   6.788  1.00  0.00      A    C
ATOM   2004  HA  ALA A 138       0.544   9.087   6.258  1.00  0.00      A    H
ATOM   2005  CB  ALA A 138      -0.295   7.181   5.837  1.00  0.00      A    C
ATOM   2006  HB1 ALA A 138       0.730   6.890   5.525  1.00  0.00      A    H
ATOM   2007  HB2 ALA A 138      -0.806   6.399   6.439  1.00  0.00      A    H
ATOM   2008  HB3 ALA A 138      -0.908   7.516   4.973  1.00  0.00      A    H
ATOM   2009  C   ALA A 138      -1.437   8.896   7.052  1.00  0.00      A    C
ATOM   2010  O   ALA A 138      -2.208   9.173   6.140  1.00  0.00      A    O
ATOM   2011  N   GLY A 139      -1.722   8.945   8.364  1.00  0.00      A    N
ATOM   2012  HN  GLY A 139      -1.016   8.833   9.059  1.00  0.00      A    H
ATOM   2013  CA  GLY A 139      -3.022   9.213   8.918  1.00  0.00      A    C
ATOM   2014  HA1 GLY A 139      -3.845   8.943   8.272  1.00  0.00      A    H
ATOM   2015  HA2 GLY A 139      -2.969   8.669   9.849  1.00  0.00      A    H
ATOM   2016  C   GLY A 139      -3.209  10.636   9.341  1.00  0.00      A    C
ATOM   2017  O   GLY A 139      -3.233  11.006  10.531  1.00  0.00      A    O
ATOM   2018  N   GLY A 140      -3.417  11.392   8.264  1.00  0.00      A    N
ATOM   2019  HN  GLY A 140      -3.336  10.919   7.390  1.00  0.00      A    H
ATOM   2020  CA  GLY A 140      -3.707  12.786   8.174  1.00  0.00      A    C
ATOM   2021  HA1 GLY A 140      -4.214  13.135   9.061  1.00  0.00      A    H
ATOM   2022  HA2 GLY A 140      -2.865  13.412   7.916  1.00  0.00      A    H
ATOM   2023  C   GLY A 140      -4.721  13.147   7.094  1.00  0.00      A    C
ATOM   2024  O   GLY A 140      -4.959  12.377   6.170  1.00  0.00      A    O
ATOM   2025  N   GLN A 141      -5.226  14.368   7.149  1.00  0.00      A    N
ATOM   2026  HN  GLN A 141      -4.922  14.974   7.880  1.00  0.00      A    H
ATOM   2027  CA  GLN A 141      -6.138  14.949   6.204  1.00  0.00      A    C
ATOM   2028  HA  GLN A 141      -6.900  14.186   6.144  1.00  0.00      A    H
ATOM   2029  CB  GLN A 141      -6.697  16.258   6.875  1.00  0.00      A    C
ATOM   2030  HB1 GLN A 141      -6.894  16.109   7.958  1.00  0.00      A    H
ATOM   2031  HB2 GLN A 141      -5.822  16.943   6.882  1.00  0.00      A    H
ATOM   2032  CG  GLN A 141      -7.882  16.923   6.131  1.00  0.00      A    C
ATOM   2033  HG1 GLN A 141      -7.861  17.990   6.438  1.00  0.00      A    H
ATOM   2034  HG2 GLN A 141      -7.795  16.881   5.024  1.00  0.00      A    H
ATOM   2035  CD  GLN A 141      -9.162  16.227   6.670  1.00  0.00      A    C
ATOM   2036  OE1 GLN A 141      -9.798  15.389   5.924  1.00  0.00      A    O
ATOM   2037  NE2 GLN A 141      -9.550  16.517   7.946  1.00  0.00      A    N
ATOM   2038 HE21 GLN A 141     -10.355  16.117   8.384  1.00  0.00      A    H
ATOM   2039 HE22 GLN A 141      -9.043  17.276   8.355  1.00  0.00      A    H
ATOM   2040  C   GLN A 141      -5.496  15.121   4.877  1.00  0.00      A    C
ATOM   2041  O   GLN A 141      -5.946  14.590   3.867  1.00  0.00      A    O
ATOM   2042  N   ASP A 142      -4.326  15.812   4.852  1.00  0.00      A    N
ATOM   2043  HN  ASP A 142      -3.929  15.986   5.750  1.00  0.00      A    H
ATOM   2044  CA  ASP A 142      -3.507  16.181   3.691  1.00  0.00      A    C
ATOM   2045  HA  ASP A 142      -4.111  16.757   3.006  1.00  0.00      A    H
ATOM   2046  CB  ASP A 142      -2.325  16.983   4.287  1.00  0.00      A    C
ATOM   2047  HB1 ASP A 142      -2.036  16.451   5.219  1.00  0.00      A    H
ATOM   2048  HB2 ASP A 142      -1.492  17.183   3.579  1.00  0.00      A    H
ATOM   2049  CG  ASP A 142      -2.801  18.351   4.800  1.00  0.00      A    C
ATOM   2050  OD1 ASP A 142      -3.231  19.192   3.993  1.00  0.00      A    O
ATOM   2051  OD2 ASP A 142      -2.570  18.618   6.015  1.00  0.00      A    O
ATOM   2052  C   ASP A 142      -2.907  14.938   2.977  1.00  0.00      A    C
ATOM   2053  O   ASP A 142      -3.035  14.824   1.788  1.00  0.00      A    O
ATOM   2054  N   PHE A 143      -2.244  14.026   3.673  1.00  0.00      A    N
ATOM   2055  HN  PHE A 143      -2.128  14.162   4.654  1.00  0.00      A    H
ATOM   2056  CA  PHE A 143      -1.760  12.764   3.131  1.00  0.00      A    C
ATOM   2057  HA  PHE A 143      -1.089  13.088   2.349  1.00  0.00      A    H
ATOM   2058  CB  PHE A 143      -0.865  11.930   4.152  1.00  0.00      A    C
ATOM   2059  HB1 PHE A 143      -0.281  12.626   4.791  1.00  0.00      A    H
ATOM   2060  HB2 PHE A 143      -1.543  11.357   4.819  1.00  0.00      A    H
ATOM   2061  CG  PHE A 143       0.036  10.916   3.508  1.00  0.00      A    C
ATOM   2062  CD1 PHE A 143       1.424  11.161   3.406  1.00  0.00      A    C
ATOM   2063  HD1 PHE A 143       1.798  12.096   3.795  1.00  0.00      A    H
ATOM   2064  CE1 PHE A 143       2.224  10.295   2.756  1.00  0.00      A    C
ATOM   2065  HE1 PHE A 143       3.269  10.529   2.621  1.00  0.00      A    H
ATOM   2066  CZ  PHE A 143       1.747   9.117   2.170  1.00  0.00      A    C
ATOM   2067  HZ  PHE A 143       2.428   8.429   1.691  1.00  0.00      A    H
ATOM   2068  CD2 PHE A 143      -0.393   9.625   3.085  1.00  0.00      A    C
ATOM   2069  HD2 PHE A 143      -1.414   9.298   3.216  1.00  0.00      A    H
ATOM   2070  CE2 PHE A 143       0.481   8.712   2.436  1.00  0.00      A    C
ATOM   2071  HE2 PHE A 143       0.108   7.750   2.119  1.00  0.00      A    H
ATOM   2072  C   PHE A 143      -2.859  11.938   2.516  1.00  0.00      A    C
ATOM   2073  O   PHE A 143      -2.789  11.372   1.433  1.00  0.00      A    O
ATOM   2074  N   GLN A 144      -3.933  11.730   3.357  1.00  0.00      A    N
ATOM   2075  HN  GLN A 144      -4.029  12.317   4.157  1.00  0.00      A    H
ATOM   2076  CA  GLN A 144      -5.080  10.917   2.956  1.00  0.00      A    C
ATOM   2077  HA  GLN A 144      -4.686   9.921   2.818  1.00  0.00      A    H
ATOM   2078  CB  GLN A 144      -6.098  10.850   4.100  1.00  0.00      A    C
ATOM   2079  HB1 GLN A 144      -5.566  10.579   5.037  1.00  0.00      A    H
ATOM   2080  HB2 GLN A 144      -6.360  11.923   4.214  1.00  0.00      A    H
ATOM   2081  CG  GLN A 144      -7.379   9.984   3.962  1.00  0.00      A    C
ATOM   2082  HG1 GLN A 144      -7.874  10.370   3.044  1.00  0.00      A    H
ATOM   2083  HG2 GLN A 144      -7.163   8.899   3.865  1.00  0.00      A    H
ATOM   2084  CD  GLN A 144      -8.399  10.213   5.023  1.00  0.00      A    C
ATOM   2085  OE1 GLN A 144      -9.516   9.718   4.854  1.00  0.00      A    O
ATOM   2086  NE2 GLN A 144      -8.123  11.121   6.062  1.00  0.00      A    N
ATOM   2087 HE21 GLN A 144      -8.801  11.168   6.795  1.00  0.00      A    H
ATOM   2088 HE22 GLN A 144      -7.265  11.633   6.116  1.00  0.00      A    H
ATOM   2089  C   GLN A 144      -5.697  11.326   1.606  1.00  0.00      A    C
ATOM   2090  O   GLN A 144      -5.779  10.503   0.678  1.00  0.00      A    O
ATOM   2091  N   PHE A 145      -6.117  12.607   1.474  1.00  0.00      A    N
ATOM   2092  HN  PHE A 145      -5.904  13.311   2.147  1.00  0.00      A    H
ATOM   2093  CA  PHE A 145      -6.600  13.197   0.297  1.00  0.00      A    C
ATOM   2094  HA  PHE A 145      -6.832  12.414  -0.409  1.00  0.00      A    H
ATOM   2095  CB  PHE A 145      -7.799  14.084   0.650  1.00  0.00      A    C
ATOM   2096  HB1 PHE A 145      -7.505  14.913   1.329  1.00  0.00      A    H
ATOM   2097  HB2 PHE A 145      -8.305  14.660  -0.155  1.00  0.00      A    H
ATOM   2098  CG  PHE A 145      -8.894  13.377   1.303  1.00  0.00      A    C
ATOM   2099  CD1 PHE A 145      -9.762  12.617   0.514  1.00  0.00      A    C
ATOM   2100  HD1 PHE A 145      -9.576  12.679  -0.548  1.00  0.00      A    H
ATOM   2101  CE1 PHE A 145     -10.724  11.762   1.120  1.00  0.00      A    C
ATOM   2102  HE1 PHE A 145     -11.265  11.080   0.482  1.00  0.00      A    H
ATOM   2103  CZ  PHE A 145     -10.850  11.811   2.496  1.00  0.00      A    C
ATOM   2104  HZ  PHE A 145     -11.624  11.187   2.919  1.00  0.00      A    H
ATOM   2105  CD2 PHE A 145      -9.088  13.358   2.692  1.00  0.00      A    C
ATOM   2106  HD2 PHE A 145      -8.430  13.949   3.311  1.00  0.00      A    H
ATOM   2107  CE2 PHE A 145     -10.171  12.686   3.283  1.00  0.00      A    C
ATOM   2108  HE2 PHE A 145     -10.230  12.582   4.357  1.00  0.00      A    H
ATOM   2109  C   PHE A 145      -5.480  13.993  -0.350  1.00  0.00      A    C
ATOM   2110  O   PHE A 145      -5.435  15.238  -0.290  1.00  0.00      A    O
ATOM   2111  N   TYR A 146      -4.599  13.304  -1.061  1.00  0.00      A    N
ATOM   2112  HN  TYR A 146      -4.758  12.356  -1.325  1.00  0.00      A    H
ATOM   2113  CA  TYR A 146      -3.475  13.984  -1.719  1.00  0.00      A    C
ATOM   2114  HA  TYR A 146      -3.475  15.037  -1.475  1.00  0.00      A    H
ATOM   2115  CB  TYR A 146      -2.144  13.256  -1.353  1.00  0.00      A    C
ATOM   2116  HB1 TYR A 146      -1.957  13.272  -0.258  1.00  0.00      A    H
ATOM   2117  HB2 TYR A 146      -2.267  12.201  -1.679  1.00  0.00      A    H
ATOM   2118  CG  TYR A 146      -0.896  13.700  -2.020  1.00  0.00      A    C
ATOM   2119  CD1 TYR A 146      -0.370  14.940  -1.780  1.00  0.00      A    C
ATOM   2120  HD1 TYR A 146      -0.798  15.553  -1.001  1.00  0.00      A    H
ATOM   2121  CE1 TYR A 146       0.739  15.438  -2.477  1.00  0.00      A    C
ATOM   2122  HE1 TYR A 146       1.277  16.319  -2.158  1.00  0.00      A    H
ATOM   2123  CZ  TYR A 146       1.250  14.621  -3.558  1.00  0.00      A    C
ATOM   2124  OH  TYR A 146       2.331  14.912  -4.436  1.00  0.00      A    O
ATOM   2125  HH  TYR A 146       2.535  15.848  -4.376  1.00  0.00      A    H
ATOM   2126  CD2 TYR A 146      -0.452  12.874  -3.131  1.00  0.00      A    C
ATOM   2127  HD2 TYR A 146      -0.922  11.914  -3.283  1.00  0.00      A    H
ATOM   2128  CE2 TYR A 146       0.649  13.325  -3.838  1.00  0.00      A    C
ATOM   2129  HE2 TYR A 146       1.065  12.833  -4.705  1.00  0.00      A    H
ATOM   2130  C   TYR A 146      -3.585  13.857  -3.262  1.00  0.00      A    C
ATOM   2131  O   TYR A 146      -3.972  12.796  -3.810  1.00  0.00      A    O
ATOM   2132  N   SER A 147      -3.472  15.005  -3.963  1.00  0.00      A    N
ATOM   2133  HN  SER A 147      -3.151  15.842  -3.526  1.00  0.00      A    H
ATOM   2134  CA  SER A 147      -3.641  15.205  -5.386  1.00  0.00      A    C
ATOM   2135  HA  SER A 147      -4.076  14.288  -5.756  1.00  0.00      A    H
ATOM   2136  CB  SER A 147      -4.464  16.444  -5.649  1.00  0.00      A    C
ATOM   2137  HB1 SER A 147      -5.280  16.342  -4.902  1.00  0.00      A    H
ATOM   2138  HB2 SER A 147      -3.983  17.432  -5.487  1.00  0.00      A    H
ATOM   2139  OG  SER A 147      -5.065  16.446  -6.925  1.00  0.00      A    O
ATOM   2140  HG1 SER A 147      -5.012  17.332  -7.290  1.00  0.00      A    H
ATOM   2141  C   SER A 147      -2.264  15.165  -6.014  1.00  0.00      A    C
ATOM   2142  O   SER A 147      -1.889  14.160  -6.633  1.00  0.00      A    O
ATOM   2143  N   GLU A 148      -1.511  16.248  -5.865  1.00  0.00      A    N
ATOM   2144  HN  GLU A 148      -1.865  16.856  -5.158  1.00  0.00      A    H
ATOM   2145  CA  GLU A 148      -0.286  16.583  -6.540  1.00  0.00      A    C
ATOM   2146  HA  GLU A 148       0.295  15.686  -6.695  1.00  0.00      A    H
ATOM   2147  CB  GLU A 148      -0.716  17.252  -7.827  1.00  0.00      A    C
ATOM   2148  HB1 GLU A 148       0.205  17.273  -8.449  1.00  0.00      A    H
ATOM   2149  HB2 GLU A 148      -1.413  16.551  -8.334  1.00  0.00      A    H
ATOM   2150  CG  GLU A 148      -1.400  18.649  -7.768  1.00  0.00      A    C
ATOM   2151  HG1 GLU A 148      -2.403  18.586  -7.296  1.00  0.00      A    H
ATOM   2152  HG2 GLU A 148      -0.777  19.258  -7.079  1.00  0.00      A    H
ATOM   2153  CD  GLU A 148      -1.535  19.197  -9.192  1.00  0.00      A    C
ATOM   2154  OE1 GLU A 148      -2.427  18.544  -9.845  1.00  0.00      A    O
ATOM   2155  OE2 GLU A 148      -0.855  20.147  -9.673  1.00  0.00      A    O
ATOM   2156  C   GLU A 148       0.485  17.495  -5.613  1.00  0.00      A    C
ATOM   2157  O   GLU A 148       0.279  17.569  -4.426  1.00  0.00      A    O
ATOM   2158  N   GLY A 149       1.494  18.264  -6.143  1.00  0.00      A    N
ATOM   2159  HN  GLY A 149       1.784  18.052  -7.073  1.00  0.00      A    H
ATOM   2160  CA  GLY A 149       2.272  19.218  -5.305  1.00  0.00      A    C
ATOM   2161  HA1 GLY A 149       2.783  19.854  -6.014  1.00  0.00      A    H
ATOM   2162  HA2 GLY A 149       1.617  19.773  -4.650  1.00  0.00      A    H
ATOM   2163  C   GLY A 149       3.232  18.459  -4.381  1.00  0.00      A    C
ATOM   2164  O   GLY A 149       3.298  17.209  -4.401  1.00  0.00      A    O
ATOM   2165  N   VAL A 150       3.977  19.279  -3.566  1.00  0.00      A    N
ATOM   2166  HN  VAL A 150       3.968  20.276  -3.594  1.00  0.00      A    H
ATOM   2167  CA  VAL A 150       4.994  18.708  -2.678  1.00  0.00      A    C
ATOM   2168  HA  VAL A 150       5.221  17.720  -3.049  1.00  0.00      A    H
ATOM   2169  CB  VAL A 150       6.357  19.306  -2.802  1.00  0.00      A    C
ATOM   2170  HB  VAL A 150       6.493  20.277  -2.280  1.00  0.00      A    H
ATOM   2171  CG1 VAL A 150       7.436  18.376  -2.176  1.00  0.00      A    C
ATOM   2172 HG11 VAL A 150       8.430  18.868  -2.241  1.00  0.00      A    H
ATOM   2173 HG12 VAL A 150       7.126  18.219  -1.120  1.00  0.00      A    H
ATOM   2174 HG13 VAL A 150       7.419  17.358  -2.620  1.00  0.00      A    H
ATOM   2175  CG2 VAL A 150       6.719  19.529  -4.304  1.00  0.00      A    C
ATOM   2176 HG21 VAL A 150       6.083  19.011  -5.054  1.00  0.00      A    H
ATOM   2177 HG22 VAL A 150       6.554  20.606  -4.522  1.00  0.00      A    H
ATOM   2178 HG23 VAL A 150       7.780  19.225  -4.427  1.00  0.00      A    H
ATOM   2179  C   VAL A 150       4.569  18.743  -1.253  1.00  0.00      A    C
ATOM   2180  O   VAL A 150       4.236  19.780  -0.715  1.00  0.00      A    O
ATOM   2181  N   PHE A 151       4.706  17.582  -0.652  1.00  0.00      A    N
ATOM   2182  HN  PHE A 151       5.204  16.806  -1.030  1.00  0.00      A    H
ATOM   2183  CA  PHE A 151       3.971  17.276   0.543  1.00  0.00      A    C
ATOM   2184  HA  PHE A 151       3.002  17.741   0.651  1.00  0.00      A    H
ATOM   2185  CB  PHE A 151       3.707  15.694   0.592  1.00  0.00      A    C
ATOM   2186  HB1 PHE A 151       3.072  15.348  -0.253  1.00  0.00      A    H
ATOM   2187  HB2 PHE A 151       4.693  15.186   0.539  1.00  0.00      A    H
ATOM   2188  CG  PHE A 151       2.964  15.408   1.839  1.00  0.00      A    C
ATOM   2189  CD1 PHE A 151       1.623  15.736   1.988  1.00  0.00      A    C
ATOM   2190  HD1 PHE A 151       1.082  16.139   1.144  1.00  0.00      A    H
ATOM   2191  CE1 PHE A 151       0.915  15.533   3.185  1.00  0.00      A    C
ATOM   2192  HE1 PHE A 151      -0.140  15.762   3.177  1.00  0.00      A    H
ATOM   2193  CZ  PHE A 151       1.605  14.986   4.292  1.00  0.00      A    C
ATOM   2194  HZ  PHE A 151       1.184  14.637   5.224  1.00  0.00      A    H
ATOM   2195  CD2 PHE A 151       3.641  14.915   2.960  1.00  0.00      A    C
ATOM   2196  HD2 PHE A 151       4.712  14.867   2.828  1.00  0.00      A    H
ATOM   2197  CE2 PHE A 151       2.995  14.787   4.164  1.00  0.00      A    C
ATOM   2198  HE2 PHE A 151       3.587  14.393   4.976  1.00  0.00      A    H
ATOM   2199  C   PHE A 151       4.843  17.621   1.761  1.00  0.00      A    C
ATOM   2200  O   PHE A 151       5.950  17.014   1.845  1.00  0.00      A    O
ATOM   2201  N   THR A 152       4.418  18.419   2.635  1.00  0.00      A    N
ATOM   2202  HN  THR A 152       3.592  18.951   2.464  1.00  0.00      A    H
ATOM   2203  CA  THR A 152       5.093  18.682   3.888  1.00  0.00      A    C
ATOM   2204  HA  THR A 152       6.094  18.279   3.839  1.00  0.00      A    H
ATOM   2205  CB  THR A 152       5.256  20.155   4.261  1.00  0.00      A    C
ATOM   2206  HB  THR A 152       5.388  20.346   5.347  1.00  0.00      A    H
ATOM   2207  OG1 THR A 152       4.097  20.926   3.937  1.00  0.00      A    O
ATOM   2208  HG1 THR A 152       3.968  20.651   3.026  1.00  0.00      A    H
ATOM   2209  CG2 THR A 152       6.210  20.934   3.357  1.00  0.00      A    C
ATOM   2210 HG21 THR A 152       6.196  22.032   3.526  1.00  0.00      A    H
ATOM   2211 HG22 THR A 152       7.217  20.544   3.620  1.00  0.00      A    H
ATOM   2212 HG23 THR A 152       6.140  20.639   2.288  1.00  0.00      A    H
ATOM   2213  C   THR A 152       4.387  17.945   5.026  1.00  0.00      A    C
ATOM   2214  O   THR A 152       4.877  16.979   5.630  1.00  0.00      A    O
ATOM   2215  N   GLY A 153       3.139  18.357   5.323  1.00  0.00      A    N
ATOM   2216  HN  GLY A 153       2.712  19.039   4.735  1.00  0.00      A    H
ATOM   2217  CA  GLY A 153       2.277  17.695   6.327  1.00  0.00      A    C
ATOM   2218  HA1 GLY A 153       2.410  16.624   6.319  1.00  0.00      A    H
ATOM   2219  HA2 GLY A 153       2.542  18.104   7.291  1.00  0.00      A    H
ATOM   2220  C   GLY A 153       0.888  18.185   6.041  1.00  0.00      A    C
ATOM   2221  O   GLY A 153       0.663  19.142   5.294  1.00  0.00      A    O
ATOM   2222  N   GLU A 154      -0.050  17.597   6.825  1.00  0.00      A    N
ATOM   2223  HN  GLU A 154      -0.971  17.905   6.598  1.00  0.00      A    H
ATOM   2224  CA  GLU A 154       0.057  16.693   7.959  1.00  0.00      A    C
ATOM   2225  HA  GLU A 154       0.953  16.821   8.549  1.00  0.00      A    H
ATOM   2226  CB  GLU A 154      -0.973  17.093   9.048  1.00  0.00      A    C
ATOM   2227  HB1 GLU A 154      -0.911  18.191   9.212  1.00  0.00      A    H
ATOM   2228  HB2 GLU A 154      -1.918  16.927   8.488  1.00  0.00      A    H
ATOM   2229  CG  GLU A 154      -0.792  16.368  10.428  1.00  0.00      A    C
ATOM   2230  HG1 GLU A 154      -0.965  15.327  10.080  1.00  0.00      A    H
ATOM   2231  HG2 GLU A 154       0.171  16.523  10.959  1.00  0.00      A    H
ATOM   2232  CD  GLU A 154      -1.886  16.649  11.433  1.00  0.00      A    C
ATOM   2233  OE1 GLU A 154      -2.692  15.709  11.759  1.00  0.00      A    O
ATOM   2234  OE2 GLU A 154      -1.779  17.765  12.062  1.00  0.00      A    O
ATOM   2235  C   GLU A 154      -0.044  15.184   7.528  1.00  0.00      A    C
ATOM   2236  O   GLU A 154      -0.769  14.838   6.624  1.00  0.00      A    O
ATOM   2237  N   CYS A 155       0.724  14.340   8.274  1.00  0.00      A    N
ATOM   2238  HN  CYS A 155       1.332  14.749   8.950  1.00  0.00      A    H
ATOM   2239  CA  CYS A 155       0.827  12.879   7.997  1.00  0.00      A    C
ATOM   2240  HA  CYS A 155      -0.013  12.584   7.385  1.00  0.00      A    H
ATOM   2241  CB  CYS A 155       2.092  12.401   7.179  1.00  0.00      A    C
ATOM   2242  HB1 CYS A 155       2.137  11.296   7.073  1.00  0.00      A    H
ATOM   2243  HB2 CYS A 155       2.021  12.975   6.231  1.00  0.00      A    H
ATOM   2244  SG  CYS A 155       3.589  13.116   7.875  1.00  0.00      A    S
ATOM   2245  C   CYS A 155       0.723  12.130   9.319  1.00  0.00      A    C
ATOM   2246  O   CYS A 155      -0.369  11.829   9.758  1.00  0.00      A    O
ATOM   2247  N   GLY A 156       1.814  11.962  10.074  1.00  0.00      A    N
ATOM   2248  HN  GLY A 156       2.703  12.105   9.647  1.00  0.00      A    H
ATOM   2249  CA  GLY A 156       1.820  11.597  11.537  1.00  0.00      A    C
ATOM   2250  HA1 GLY A 156       1.290  12.475  11.877  1.00  0.00      A    H
ATOM   2251  HA2 GLY A 156       1.377  10.633  11.740  1.00  0.00      A    H
ATOM   2252  C   GLY A 156       3.242  11.736  12.080  1.00  0.00      A    C
ATOM   2253  O   GLY A 156       4.084  12.353  11.413  1.00  0.00      A    O
ATOM   2254  N   THR A 157       3.580  11.171  13.281  1.00  0.00      A    N
ATOM   2255  HN  THR A 157       2.993  10.821  14.006  1.00  0.00      A    H
ATOM   2256  CA  THR A 157       4.940  11.300  13.731  1.00  0.00      A    C
ATOM   2257  HA  THR A 157       5.441  11.997  13.076  1.00  0.00      A    H
ATOM   2258  CB  THR A 157       5.022  11.917  15.106  1.00  0.00      A    C
ATOM   2259  HB  THR A 157       6.037  12.037  15.542  1.00  0.00      A    H
ATOM   2260  OG1 THR A 157       4.151  11.280  15.945  1.00  0.00      A    O
ATOM   2261  HG1 THR A 157       4.161  11.792  16.758  1.00  0.00      A    H
ATOM   2262  CG2 THR A 157       4.427  13.403  15.069  1.00  0.00      A    C
ATOM   2263 HG21 THR A 157       4.329  13.777  16.111  1.00  0.00      A    H
ATOM   2264 HG22 THR A 157       5.142  13.950  14.418  1.00  0.00      A    H
ATOM   2265 HG23 THR A 157       3.408  13.448  14.629  1.00  0.00      A    H
ATOM   2266  C   THR A 157       5.594   9.901  13.637  1.00  0.00      A    C
ATOM   2267  O   THR A 157       6.811   9.757  13.344  1.00  0.00      A    O
ATOM   2268  N   ASP A 158       4.769   8.844  14.003  1.00  0.00      A    N
ATOM   2269  HN  ASP A 158       3.799   8.946  14.206  1.00  0.00      A    H
ATOM   2270  CA  ASP A 158       5.235   7.443  14.089  1.00  0.00      A    C
ATOM   2271  HA  ASP A 158       6.177   7.442  14.617  1.00  0.00      A    H
ATOM   2272  CB  ASP A 158       4.248   6.559  14.970  1.00  0.00      A    C
ATOM   2273  HB1 ASP A 158       3.695   7.263  15.628  1.00  0.00      A    H
ATOM   2274  HB2 ASP A 158       3.424   6.110  14.375  1.00  0.00      A    H
ATOM   2275  CG  ASP A 158       4.921   5.571  15.910  1.00  0.00      A    C
ATOM   2276  OD1 ASP A 158       4.620   4.378  15.925  1.00  0.00      A    O
ATOM   2277  OD2 ASP A 158       5.886   6.014  16.592  1.00  0.00      A    O
ATOM   2278  C   ASP A 158       5.605   6.725  12.765  1.00  0.00      A    C
ATOM   2279  O   ASP A 158       5.772   7.336  11.716  1.00  0.00      A    O
ATOM   2280  N   LEU A 159       5.784   5.384  12.809  1.00  0.00      A    N
ATOM   2281  HN  LEU A 159       5.496   4.791  13.557  1.00  0.00      A    H
ATOM   2282  CA  LEU A 159       6.481   4.618  11.765  1.00  0.00      A    C
ATOM   2283  HA  LEU A 159       6.596   5.118  10.815  1.00  0.00      A    H
ATOM   2284  CB  LEU A 159       7.947   4.359  12.197  1.00  0.00      A    C
ATOM   2285  HB1 LEU A 159       7.895   3.633  13.037  1.00  0.00      A    H
ATOM   2286  HB2 LEU A 159       8.442   3.881  11.325  1.00  0.00      A    H
ATOM   2287  CG  LEU A 159       8.918   5.452  12.724  1.00  0.00      A    C
ATOM   2288  HG  LEU A 159       8.433   6.081  13.500  1.00  0.00      A    H
ATOM   2289  CD1 LEU A 159      10.151   4.771  13.311  1.00  0.00      A    C
ATOM   2290 HD11 LEU A 159      10.678   4.140  12.564  1.00  0.00      A    H
ATOM   2291 HD12 LEU A 159      10.929   5.446  13.726  1.00  0.00      A    H
ATOM   2292 HD13 LEU A 159       9.898   4.096  14.156  1.00  0.00      A    H
ATOM   2293  CD2 LEU A 159       9.319   6.389  11.631  1.00  0.00      A    C
ATOM   2294 HD21 LEU A 159      10.249   6.945  11.877  1.00  0.00      A    H
ATOM   2295 HD22 LEU A 159       9.435   5.835  10.675  1.00  0.00      A    H
ATOM   2296 HD23 LEU A 159       8.442   7.049  11.459  1.00  0.00      A    H
ATOM   2297  C   LEU A 159       5.768   3.258  11.374  1.00  0.00      A    C
ATOM   2298  O   LEU A 159       6.324   2.193  11.538  1.00  0.00      A    O
ATOM   2299  N   ASP A 160       4.436   3.339  11.033  1.00  0.00      A    N
ATOM   2300  HN  ASP A 160       3.963   4.211  10.938  1.00  0.00      A    H
ATOM   2301  CA  ASP A 160       3.686   2.132  10.732  1.00  0.00      A    C
ATOM   2302  HA  ASP A 160       4.278   1.257  10.956  1.00  0.00      A    H
ATOM   2303  CB  ASP A 160       2.419   2.048  11.618  1.00  0.00      A    C
ATOM   2304  HB1 ASP A 160       2.139   0.973  11.660  1.00  0.00      A    H
ATOM   2305  HB2 ASP A 160       2.709   2.490  12.594  1.00  0.00      A    H
ATOM   2306  CG  ASP A 160       1.232   2.792  11.118  1.00  0.00      A    C
ATOM   2307  OD1 ASP A 160       1.333   4.036  11.047  1.00  0.00      A    O
ATOM   2308  OD2 ASP A 160       0.201   2.135  10.784  1.00  0.00      A    O
ATOM   2309  C   ASP A 160       3.519   1.821   9.243  1.00  0.00      A    C
ATOM   2310  O   ASP A 160       4.010   0.766   8.845  1.00  0.00      A    O
ATOM   2311  N   HSP A 161       2.956   2.731   8.442  1.00  0.00      A    N
ATOM   2312  HN  HSP A 161       2.744   3.637   8.801  1.00  0.00      A    H
ATOM   2313  CA  HSP A 161       2.675   2.503   7.050  1.00  0.00      A    C
ATOM   2314  HA  HSP A 161       2.137   1.567   7.064  1.00  0.00      A    H
ATOM   2315  CB  HSP A 161       1.616   3.534   6.580  1.00  0.00      A    C
ATOM   2316  HB1 HSP A 161       0.650   3.418   7.116  1.00  0.00      A    H
ATOM   2317  HB2 HSP A 161       2.113   4.449   6.968  1.00  0.00      A    H
ATOM   2318  CD2 HSP A 161       1.506   4.719   4.317  1.00  0.00      A    C
ATOM   2319  HD2 HSP A 161       2.026   5.638   4.560  1.00  0.00      A    H
ATOM   2320  CG  HSP A 161       1.282   3.655   5.145  1.00  0.00      A    C
ATOM   2321  NE2 HSP A 161       1.263   4.270   3.039  1.00  0.00      A    N
ATOM   2322  HE2 HSP A 161       1.346   4.853   2.231  1.00  0.00      A    H
ATOM   2323  ND1 HSP A 161       0.806   2.631   4.380  1.00  0.00      A    N
ATOM   2324  HD1 HSP A 161       0.523   1.710   4.648  1.00  0.00      A    H
ATOM   2325  CE1 HSP A 161       0.843   3.006   3.131  1.00  0.00      A    C
ATOM   2326  HE1 HSP A 161       0.620   2.399   2.278  1.00  0.00      A    H
ATOM   2327  C   HSP A 161       3.913   2.554   6.203  1.00  0.00      A    C
ATOM   2328  O   HSP A 161       4.305   3.644   5.659  1.00  0.00      A    O
ATOM   2329  N   GLY A 162       4.607   1.433   5.981  1.00  0.00      A    N
ATOM   2330  HN  GLY A 162       4.344   0.627   6.506  1.00  0.00      A    H
ATOM   2331  CA  GLY A 162       5.684   1.292   5.014  1.00  0.00      A    C
ATOM   2332  HA1 GLY A 162       6.518   1.791   5.484  1.00  0.00      A    H
ATOM   2333  HA2 GLY A 162       5.835   0.225   4.952  1.00  0.00      A    H
ATOM   2334  C   GLY A 162       5.459   1.786   3.671  1.00  0.00      A    C
ATOM   2335  O   GLY A 162       4.428   1.584   2.989  1.00  0.00      A    O
ATOM   2336  N   VAL A 163       6.456   2.524   3.088  1.00  0.00      A    N
ATOM   2337  HN  VAL A 163       7.369   2.666   3.461  1.00  0.00      A    H
ATOM   2338  CA  VAL A 163       6.430   2.969   1.681  1.00  0.00      A    C
ATOM   2339  HA  VAL A 163       5.758   2.382   1.073  1.00  0.00      A    H
ATOM   2340  CB  VAL A 163       5.973   4.443   1.561  1.00  0.00      A    C
ATOM   2341  HB  VAL A 163       6.067   4.682   0.481  1.00  0.00      A    H
ATOM   2342  CG1 VAL A 163       4.479   4.638   1.897  1.00  0.00      A    C
ATOM   2343 HG11 VAL A 163       4.226   4.161   2.868  1.00  0.00      A    H
ATOM   2344 HG12 VAL A 163       4.233   5.707   1.720  1.00  0.00      A    H
ATOM   2345 HG13 VAL A 163       3.770   4.223   1.149  1.00  0.00      A    H
ATOM   2346  CG2 VAL A 163       6.808   5.476   2.315  1.00  0.00      A    C
ATOM   2347 HG21 VAL A 163       7.787   5.502   1.791  1.00  0.00      A    H
ATOM   2348 HG22 VAL A 163       6.412   6.512   2.253  1.00  0.00      A    H
ATOM   2349 HG23 VAL A 163       7.107   5.104   3.319  1.00  0.00      A    H
ATOM   2350  C   VAL A 163       7.897   2.928   1.309  1.00  0.00      A    C
ATOM   2351  O   VAL A 163       8.730   2.717   2.167  1.00  0.00      A    O
ATOM   2352  N   ALA A 164       8.283   3.047  -0.012  1.00  0.00      A    N
ATOM   2353  HN  ALA A 164       7.660   3.328  -0.738  1.00  0.00      A    H
ATOM   2354  CA  ALA A 164       9.699   3.083  -0.463  1.00  0.00      A    C
ATOM   2355  HA  ALA A 164      10.346   2.743   0.332  1.00  0.00      A    H
ATOM   2356  CB  ALA A 164       9.788   2.045  -1.600  1.00  0.00      A    C
ATOM   2357  HB1 ALA A 164      10.730   2.161  -2.177  1.00  0.00      A    H
ATOM   2358  HB2 ALA A 164      10.087   1.032  -1.257  1.00  0.00      A    H
ATOM   2359  HB3 ALA A 164       8.910   2.023  -2.281  1.00  0.00      A    H
ATOM   2360  C   ALA A 164      10.093   4.425  -1.068  1.00  0.00      A    C
ATOM   2361  O   ALA A 164       9.236   5.193  -1.488  1.00  0.00      A    O
ATOM   2362  N   VAL A 165      11.387   4.764  -1.051  1.00  0.00      A    N
ATOM   2363  HN  VAL A 165      12.034   4.159  -0.594  1.00  0.00      A    H
ATOM   2364  CA  VAL A 165      11.893   5.966  -1.748  1.00  0.00      A    C
ATOM   2365  HA  VAL A 165      11.031   6.581  -1.959  1.00  0.00      A    H
ATOM   2366  CB  VAL A 165      12.903   6.790  -0.864  1.00  0.00      A    C
ATOM   2367  HB  VAL A 165      13.955   6.434  -0.855  1.00  0.00      A    H
ATOM   2368  CG1 VAL A 165      12.922   8.261  -1.320  1.00  0.00      A    C
ATOM   2369 HG11 VAL A 165      13.640   8.859  -0.719  1.00  0.00      A    H
ATOM   2370 HG12 VAL A 165      13.170   8.241  -2.403  1.00  0.00      A    H
ATOM   2371 HG13 VAL A 165      11.914   8.699  -1.158  1.00  0.00      A    H
ATOM   2372  CG2 VAL A 165      12.441   6.752   0.655  1.00  0.00      A    C
ATOM   2373 HG21 VAL A 165      13.048   7.569   1.100  1.00  0.00      A    H
ATOM   2374 HG22 VAL A 165      11.351   6.968   0.670  1.00  0.00      A    H
ATOM   2375 HG23 VAL A 165      12.736   5.809   1.163  1.00  0.00      A    H
ATOM   2376  C   VAL A 165      12.552   5.534  -3.061  1.00  0.00      A    C
ATOM   2377  O   VAL A 165      13.616   4.948  -2.999  1.00  0.00      A    O
ATOM   2378  N   VAL A 166      11.882   5.678  -4.271  1.00  0.00      A    N
ATOM   2379  HN  VAL A 166      11.034   6.201  -4.306  1.00  0.00      A    H
ATOM   2380  CA  VAL A 166      12.295   5.170  -5.541  1.00  0.00      A    C
ATOM   2381  HA  VAL A 166      12.914   4.284  -5.539  1.00  0.00      A    H
ATOM   2382  CB  VAL A 166      11.063   4.922  -6.349  1.00  0.00      A    C
ATOM   2383  HB  VAL A 166      11.323   4.775  -7.419  1.00  0.00      A    H
ATOM   2384  CG1 VAL A 166      10.293   3.737  -5.707  1.00  0.00      A    C
ATOM   2385 HG11 VAL A 166       9.781   3.972  -4.749  1.00  0.00      A    H
ATOM   2386 HG12 VAL A 166       9.509   3.476  -6.449  1.00  0.00      A    H
ATOM   2387 HG13 VAL A 166      10.879   2.822  -5.473  1.00  0.00      A    H
ATOM   2388  CG2 VAL A 166      10.063   6.091  -6.390  1.00  0.00      A    C
ATOM   2389 HG21 VAL A 166       9.140   5.877  -6.971  1.00  0.00      A    H
ATOM   2390 HG22 VAL A 166       9.619   6.299  -5.393  1.00  0.00      A    H
ATOM   2391 HG23 VAL A 166      10.594   6.999  -6.748  1.00  0.00      A    H
ATOM   2392  C   VAL A 166      13.075   6.198  -6.290  1.00  0.00      A    C
ATOM   2393  O   VAL A 166      13.641   5.878  -7.342  1.00  0.00      A    O
ATOM   2394  N   GLY A 167      13.189   7.477  -5.781  1.00  0.00      A    N
ATOM   2395  HN  GLY A 167      12.662   7.762  -4.985  1.00  0.00      A    H
ATOM   2396  CA  GLY A 167      13.711   8.553  -6.527  1.00  0.00      A    C
ATOM   2397  HA1 GLY A 167      14.775   8.502  -6.706  1.00  0.00      A    H
ATOM   2398  HA2 GLY A 167      13.074   8.768  -7.372  1.00  0.00      A    H
ATOM   2399  C   GLY A 167      13.645   9.838  -5.853  1.00  0.00      A    C
ATOM   2400  O   GLY A 167      13.172  10.040  -4.714  1.00  0.00      A    O
ATOM   2401  N   TYR A 168      14.285  10.787  -6.585  1.00  0.00      A    N
ATOM   2402  HN  TYR A 168      14.560  10.677  -7.538  1.00  0.00      A    H
ATOM   2403  CA  TYR A 168      14.563  12.058  -6.065  1.00  0.00      A    C
ATOM   2404  HA  TYR A 168      13.689  12.395  -5.529  1.00  0.00      A    H
ATOM   2405  CB  TYR A 168      15.867  12.056  -5.277  1.00  0.00      A    C
ATOM   2406  HB1 TYR A 168      15.767  11.524  -4.307  1.00  0.00      A    H
ATOM   2407  HB2 TYR A 168      16.634  11.470  -5.827  1.00  0.00      A    H
ATOM   2408  CG  TYR A 168      16.392  13.371  -4.863  1.00  0.00      A    C
ATOM   2409  CD1 TYR A 168      15.650  14.040  -3.806  1.00  0.00      A    C
ATOM   2410  HD1 TYR A 168      14.762  13.601  -3.376  1.00  0.00      A    H
ATOM   2411  CE1 TYR A 168      16.128  15.246  -3.288  1.00  0.00      A    C
ATOM   2412  HE1 TYR A 168      15.570  15.761  -2.521  1.00  0.00      A    H
ATOM   2413  CZ  TYR A 168      17.362  15.730  -3.827  1.00  0.00      A    C
ATOM   2414  OH  TYR A 168      17.981  17.045  -3.429  1.00  0.00      A    O
ATOM   2415  HH  TYR A 168      18.547  17.315  -4.156  1.00  0.00      A    H
ATOM   2416  CD2 TYR A 168      17.596  13.885  -5.297  1.00  0.00      A    C
ATOM   2417  HD2 TYR A 168      18.115  13.260  -6.009  1.00  0.00      A    H
ATOM   2418  CE2 TYR A 168      18.099  15.098  -4.836  1.00  0.00      A    C
ATOM   2419  HE2 TYR A 168      19.025  15.442  -5.273  1.00  0.00      A    H
ATOM   2420  C   TYR A 168      14.422  12.986  -7.231  1.00  0.00      A    C
ATOM   2421  O   TYR A 168      14.605  12.506  -8.360  1.00  0.00      A    O
ATOM   2422  N   GLY A 169      14.056  14.294  -7.092  1.00  0.00      A    N
ATOM   2423  HN  GLY A 169      13.989  14.678  -6.175  1.00  0.00      A    H
ATOM   2424  CA  GLY A 169      13.955  15.216  -8.253  1.00  0.00      A    C
ATOM   2425  HA1 GLY A 169      14.785  15.081  -8.930  1.00  0.00      A    H
ATOM   2426  HA2 GLY A 169      12.995  15.050  -8.720  1.00  0.00      A    H
ATOM   2427  C   GLY A 169      13.996  16.534  -7.778  1.00  0.00      A    C
ATOM   2428  O   GLY A 169      14.061  16.740  -6.544  1.00  0.00      A    O
ATOM   2429  N   THR A 170      13.914  17.478  -8.705  1.00  0.00      A    N
ATOM   2430  HN  THR A 170      13.768  17.204  -9.653  1.00  0.00      A    H
ATOM   2431  CA  THR A 170      13.796  18.881  -8.402  1.00  0.00      A    C
ATOM   2432  HA  THR A 170      13.585  19.058  -7.357  1.00  0.00      A    H
ATOM   2433  CB  THR A 170      15.143  19.555  -8.424  1.00  0.00      A    C
ATOM   2434  HB  THR A 170      15.498  19.425  -9.469  1.00  0.00      A    H
ATOM   2435  OG1 THR A 170      16.099  18.867  -7.534  1.00  0.00      A    O
ATOM   2436  HG1 THR A 170      16.208  18.019  -7.971  1.00  0.00      A    H
ATOM   2437  CG2 THR A 170      15.082  21.118  -8.090  1.00  0.00      A    C
ATOM   2438 HG21 THR A 170      14.621  21.693  -8.922  1.00  0.00      A    H
ATOM   2439 HG22 THR A 170      14.500  21.304  -7.162  1.00  0.00      A    H
ATOM   2440 HG23 THR A 170      16.130  21.468  -7.975  1.00  0.00      A    H
ATOM   2441  C   THR A 170      12.804  19.508  -9.385  1.00  0.00      A    C
ATOM   2442  O   THR A 170      12.785  19.212 -10.586  1.00  0.00      A    O
ATOM   2443  N   THR A 171      11.951  20.410  -8.914  1.00  0.00      A    N
ATOM   2444  HN  THR A 171      11.917  20.654  -7.947  1.00  0.00      A    H
ATOM   2445  CA  THR A 171      10.985  21.171  -9.776  1.00  0.00      A    C
ATOM   2446  HA  THR A 171      10.591  20.423 -10.448  1.00  0.00      A    H
ATOM   2447  CB  THR A 171       9.865  21.879  -9.077  1.00  0.00      A    C
ATOM   2448  HB  THR A 171       9.086  22.218  -9.793  1.00  0.00      A    H
ATOM   2449  OG1 THR A 171      10.316  22.885  -8.188  1.00  0.00      A    O
ATOM   2450  HG1 THR A 171       9.595  23.513  -8.103  1.00  0.00      A    H
ATOM   2451  CG2 THR A 171       9.199  20.863  -8.155  1.00  0.00      A    C
ATOM   2452 HG21 THR A 171       8.366  21.381  -7.632  1.00  0.00      A    H
ATOM   2453 HG22 THR A 171       8.589  20.046  -8.596  1.00  0.00      A    H
ATOM   2454 HG23 THR A 171       9.849  20.348  -7.416  1.00  0.00      A    H
ATOM   2455  C   THR A 171      11.734  22.248 -10.523  1.00  0.00      A    C
ATOM   2456  O   THR A 171      12.950  22.405 -10.475  1.00  0.00      A    O
ATOM   2457  N   LEU A 172      11.005  23.029 -11.379  1.00  0.00      A    N
ATOM   2458  HN  LEU A 172      10.061  22.846 -11.640  1.00  0.00      A    H
ATOM   2459  CA  LEU A 172      11.619  24.114 -12.152  1.00  0.00      A    C
ATOM   2460  HA  LEU A 172      12.614  23.763 -12.386  1.00  0.00      A    H
ATOM   2461  CB  LEU A 172      10.785  24.409 -13.396  1.00  0.00      A    C
ATOM   2462  HB1 LEU A 172      10.823  23.438 -13.934  1.00  0.00      A    H
ATOM   2463  HB2 LEU A 172       9.766  24.597 -12.994  1.00  0.00      A    H
ATOM   2464  CG  LEU A 172      11.215  25.582 -14.287  1.00  0.00      A    C
ATOM   2465  HG  LEU A 172      11.398  26.380 -13.536  1.00  0.00      A    H
ATOM   2466  CD1 LEU A 172      12.550  25.203 -14.996  1.00  0.00      A    C
ATOM   2467 HD11 LEU A 172      12.333  24.317 -15.631  1.00  0.00      A    H
ATOM   2468 HD12 LEU A 172      12.968  26.084 -15.529  1.00  0.00      A    H
ATOM   2469 HD13 LEU A 172      13.282  24.990 -14.188  1.00  0.00      A    H
ATOM   2470  CD2 LEU A 172      10.098  26.047 -15.222  1.00  0.00      A    C
ATOM   2471 HD21 LEU A 172       9.172  26.221 -14.633  1.00  0.00      A    H
ATOM   2472 HD22 LEU A 172      10.253  27.083 -15.592  1.00  0.00      A    H
ATOM   2473 HD23 LEU A 172       9.859  25.418 -16.106  1.00  0.00      A    H
ATOM   2474  C   LEU A 172      11.759  25.330 -11.224  1.00  0.00      A    C
ATOM   2475  O   LEU A 172      12.643  26.155 -11.317  1.00  0.00      A    O
ATOM   2476  N   ASP A 173      10.771  25.485 -10.263  1.00  0.00      A    N
ATOM   2477  HN  ASP A 173      10.015  24.835 -10.248  1.00  0.00      A    H
ATOM   2478  CA  ASP A 173      10.872  26.557  -9.268  1.00  0.00      A    C
ATOM   2479  HA  ASP A 173      11.102  27.450  -9.831  1.00  0.00      A    H
ATOM   2480  CB  ASP A 173       9.548  26.704  -8.489  1.00  0.00      A    C
ATOM   2481  HB1 ASP A 173       9.833  27.478  -7.745  1.00  0.00      A    H
ATOM   2482  HB2 ASP A 173       8.797  27.087  -9.212  1.00  0.00      A    H
ATOM   2483  CG  ASP A 173       9.022  25.485  -7.882  1.00  0.00      A    C
ATOM   2484  OD1 ASP A 173       8.273  24.688  -8.501  1.00  0.00      A    O
ATOM   2485  OD2 ASP A 173       9.391  25.217  -6.698  1.00  0.00      A    O
ATOM   2486  C   ASP A 173      12.040  26.493  -8.368  1.00  0.00      A    C
ATOM   2487  O   ASP A 173      12.615  27.491  -7.882  1.00  0.00      A    O
ATOM   2488  N   GLY A 174      12.488  25.283  -8.023  1.00  0.00      A    N
ATOM   2489  HN  GLY A 174      12.071  24.439  -8.352  1.00  0.00      A    H
ATOM   2490  CA  GLY A 174      13.635  24.934  -7.185  1.00  0.00      A    C
ATOM   2491  HA1 GLY A 174      14.349  24.386  -7.781  1.00  0.00      A    H
ATOM   2492  HA2 GLY A 174      14.138  25.762  -6.709  1.00  0.00      A    H
ATOM   2493  C   GLY A 174      13.256  24.139  -6.020  1.00  0.00      A    C
ATOM   2494  O   GLY A 174      13.983  24.044  -5.045  1.00  0.00      A    O
ATOM   2495  N   THR A 175      12.106  23.469  -6.079  1.00  0.00      A    N
ATOM   2496  HN  THR A 175      11.539  23.613  -6.887  1.00  0.00      A    H
ATOM   2497  CA  THR A 175      11.621  22.589  -4.981  1.00  0.00      A    C
ATOM   2498  HA  THR A 175      12.011  23.051  -4.086  1.00  0.00      A    H
ATOM   2499  CB  THR A 175      10.151  22.494  -4.896  1.00  0.00      A    C
ATOM   2500  HB  THR A 175       9.816  22.159  -5.901  1.00  0.00      A    H
ATOM   2501  OG1 THR A 175       9.634  23.757  -4.659  1.00  0.00      A    O
ATOM   2502  HG1 THR A 175       9.674  24.212  -5.503  1.00  0.00      A    H
ATOM   2503  CG2 THR A 175       9.704  21.635  -3.638  1.00  0.00      A    C
ATOM   2504 HG21 THR A 175      10.010  20.569  -3.702  1.00  0.00      A    H
ATOM   2505 HG22 THR A 175      10.266  21.902  -2.717  1.00  0.00      A    H
ATOM   2506 HG23 THR A 175       8.600  21.708  -3.536  1.00  0.00      A    H
ATOM   2507  C   THR A 175      12.172  21.169  -5.114  1.00  0.00      A    C
ATOM   2508  O   THR A 175      11.890  20.439  -6.002  1.00  0.00      A    O
ATOM   2509  N   LYS A 176      12.895  20.717  -4.063  1.00  0.00      A    N
ATOM   2510  HN  LYS A 176      13.098  21.332  -3.305  1.00  0.00      A    H
ATOM   2511  CA  LYS A 176      13.649  19.482  -3.992  1.00  0.00      A    C
ATOM   2512  HA  LYS A 176      13.905  19.127  -4.979  1.00  0.00      A    H
ATOM   2513  CB  LYS A 176      15.037  19.578  -3.388  1.00  0.00      A    C
ATOM   2514  HB1 LYS A 176      15.040  19.793  -2.298  1.00  0.00      A    H
ATOM   2515  HB2 LYS A 176      15.586  18.618  -3.496  1.00  0.00      A    H
ATOM   2516  CG  LYS A 176      15.847  20.693  -4.063  1.00  0.00      A    C
ATOM   2517  HG1 LYS A 176      15.749  20.572  -5.163  1.00  0.00      A    H
ATOM   2518  HG2 LYS A 176      15.540  21.659  -3.610  1.00  0.00      A    H
ATOM   2519  CD  LYS A 176      17.404  20.720  -3.779  1.00  0.00      A    C
ATOM   2520  HD1 LYS A 176      17.586  20.703  -2.684  1.00  0.00      A    H
ATOM   2521  HD2 LYS A 176      17.803  19.801  -4.260  1.00  0.00      A    H
ATOM   2522  CE  LYS A 176      18.008  21.855  -4.474  1.00  0.00      A    C
ATOM   2523  HE1 LYS A 176      17.727  21.961  -5.544  1.00  0.00      A    H
ATOM   2524  HE2 LYS A 176      17.669  22.817  -4.035  1.00  0.00      A    H
ATOM   2525  NZ  LYS A 176      19.498  21.871  -4.463  1.00  0.00      A    N
ATOM   2526  HZ1 LYS A 176      19.851  21.285  -5.246  1.00  0.00      A    H
ATOM   2527  HZ2 LYS A 176      19.751  22.867  -4.627  1.00  0.00      A    H
ATOM   2528  HZ3 LYS A 176      19.988  21.603  -3.585  1.00  0.00      A    H
ATOM   2529  C   LYS A 176      12.782  18.465  -3.332  1.00  0.00      A    C
ATOM   2530  O   LYS A 176      12.304  18.681  -2.231  1.00  0.00      A    O
ATOM   2531  N   TYR A 177      12.508  17.332  -3.942  1.00  0.00      A    N
ATOM   2532  HN  TYR A 177      12.872  17.163  -4.854  1.00  0.00      A    H
ATOM   2533  CA  TYR A 177      11.524  16.338  -3.430  1.00  0.00      A    C
ATOM   2534  HA  TYR A 177      11.523  16.502  -2.363  1.00  0.00      A    H
ATOM   2535  CB  TYR A 177      10.032  16.638  -3.903  1.00  0.00      A    C
ATOM   2536  HB1 TYR A 177       9.219  16.052  -3.425  1.00  0.00      A    H
ATOM   2537  HB2 TYR A 177       9.943  17.732  -3.731  1.00  0.00      A    H
ATOM   2538  CG  TYR A 177       9.874  16.545  -5.371  1.00  0.00      A    C
ATOM   2539  CD1 TYR A 177       9.901  15.266  -6.055  1.00  0.00      A    C
ATOM   2540  HD1 TYR A 177       9.978  14.418  -5.390  1.00  0.00      A    H
ATOM   2541  CE1 TYR A 177       9.956  15.060  -7.421  1.00  0.00      A    C
ATOM   2542  HE1 TYR A 177       9.978  14.061  -7.830  1.00  0.00      A    H
ATOM   2543  CZ  TYR A 177       9.912  16.190  -8.192  1.00  0.00      A    C
ATOM   2544  OH  TYR A 177       9.991  16.004  -9.543  1.00  0.00      A    O
ATOM   2545  HH  TYR A 177       9.954  15.062  -9.724  1.00  0.00      A    H
ATOM   2546  CD2 TYR A 177       9.921  17.633  -6.272  1.00  0.00      A    C
ATOM   2547  HD2 TYR A 177       9.915  18.637  -5.874  1.00  0.00      A    H
ATOM   2548  CE2 TYR A 177       9.935  17.423  -7.651  1.00  0.00      A    C
ATOM   2549  HE2 TYR A 177       9.908  18.252  -8.342  1.00  0.00      A    H
ATOM   2550  C   TYR A 177      11.938  14.922  -3.552  1.00  0.00      A    C
ATOM   2551  O   TYR A 177      12.542  14.458  -4.540  1.00  0.00      A    O
ATOM   2552  N   TRP A 178      11.430  14.134  -2.605  1.00  0.00      A    N
ATOM   2553  HN  TRP A 178      10.814  14.448  -1.888  1.00  0.00      A    H
ATOM   2554  CA  TRP A 178      11.481  12.640  -2.580  1.00  0.00      A    C
ATOM   2555  HA  TRP A 178      12.479  12.344  -2.871  1.00  0.00      A    H
ATOM   2556  CB  TRP A 178      11.360  12.131  -1.108  1.00  0.00      A    C
ATOM   2557  HB1 TRP A 178      10.296  12.193  -0.795  1.00  0.00      A    H
ATOM   2558  HB2 TRP A 178      11.514  11.034  -1.024  1.00  0.00      A    H
ATOM   2559  CG  TRP A 178      12.300  12.821  -0.094  1.00  0.00      A    C
ATOM   2560  CD1 TRP A 178      11.815  13.389   1.040  1.00  0.00      A    C
ATOM   2561  HD1 TRP A 178      10.777  13.519   1.308  1.00  0.00      A    H
ATOM   2562  NE1 TRP A 178      12.942  13.963   1.773  1.00  0.00      A    N
ATOM   2563  HE1 TRP A 178      12.927  14.673   2.442  1.00  0.00      A    H
ATOM   2564  CE2 TRP A 178      14.076  13.481   1.062  1.00  0.00      A    C
ATOM   2565  CD2 TRP A 178      13.702  12.728  -0.046  1.00  0.00      A    C
ATOM   2566  CE3 TRP A 178      14.522  12.147  -0.900  1.00  0.00      A    C
ATOM   2567  HE3 TRP A 178      14.280  11.580  -1.787  1.00  0.00      A    H
ATOM   2568  CZ3 TRP A 178      15.856  12.448  -0.736  1.00  0.00      A    C
ATOM   2569  HZ3 TRP A 178      16.520  12.018  -1.471  1.00  0.00      A    H
ATOM   2570  CZ2 TRP A 178      15.495  13.766   1.230  1.00  0.00      A    C
ATOM   2571  HZ2 TRP A 178      15.952  14.280   2.062  1.00  0.00      A    H
ATOM   2572  CH2 TRP A 178      16.386  13.230   0.257  1.00  0.00      A    C
ATOM   2573  HH2 TRP A 178      17.461  13.279   0.344  1.00  0.00      A    H
ATOM   2574  C   TRP A 178      10.380  12.069  -3.454  1.00  0.00      A    C
ATOM   2575  O   TRP A 178       9.273  12.503  -3.262  1.00  0.00      A    O
ATOM   2576  N   ILE A 179      10.662  11.077  -4.228  1.00  0.00      A    N
ATOM   2577  HN  ILE A 179      11.615  10.783  -4.232  1.00  0.00      A    H
ATOM   2578  CA  ILE A 179       9.648  10.335  -4.939  1.00  0.00      A    C
ATOM   2579  HA  ILE A 179       8.701  10.831  -5.094  1.00  0.00      A    H
ATOM   2580  CB  ILE A 179      10.103  10.030  -6.402  1.00  0.00      A    C
ATOM   2581  HB  ILE A 179      10.970   9.340  -6.310  1.00  0.00      A    H
ATOM   2582  CG2 ILE A 179       8.856   9.461  -7.185  1.00  0.00      A    C
ATOM   2583 HG21 ILE A 179       7.961  10.119  -7.232  1.00  0.00      A    H
ATOM   2584 HG22 ILE A 179       9.073   9.193  -8.241  1.00  0.00      A    H
ATOM   2585 HG23 ILE A 179       8.575   8.507  -6.690  1.00  0.00      A    H
ATOM   2586  CG1 ILE A 179      10.585  11.371  -7.073  1.00  0.00      A    C
ATOM   2587 HG11 ILE A 179       9.791  12.147  -7.030  1.00  0.00      A    H
ATOM   2588 HG12 ILE A 179      11.526  11.712  -6.591  1.00  0.00      A    H
ATOM   2589  CD  ILE A 179      11.005  11.108  -8.501  1.00  0.00      A    C
ATOM   2590  HD1 ILE A 179      11.469  11.988  -8.995  1.00  0.00      A    H
ATOM   2591  HD2 ILE A 179      11.655  10.242  -8.751  1.00  0.00      A    H
ATOM   2592  HD3 ILE A 179      10.034  10.922  -9.009  1.00  0.00      A    H
ATOM   2593  C   ILE A 179       9.399   9.104  -4.150  1.00  0.00      A    C
ATOM   2594  O   ILE A 179      10.294   8.205  -4.028  1.00  0.00      A    O
ATOM   2595  N   VAL A 180       8.131   8.866  -3.677  1.00  0.00      A    N
ATOM   2596  HN  VAL A 180       7.348   9.444  -3.896  1.00  0.00      A    H
ATOM   2597  CA  VAL A 180       7.781   7.824  -2.781  1.00  0.00      A    C
ATOM   2598  HA  VAL A 180       8.610   7.140  -2.677  1.00  0.00      A    H
ATOM   2599  CB  VAL A 180       7.290   8.296  -1.376  1.00  0.00      A    C
ATOM   2600  HB  VAL A 180       6.853   9.299  -1.570  1.00  0.00      A    H
ATOM   2601  CG1 VAL A 180       6.304   7.435  -0.586  1.00  0.00      A    C
ATOM   2602 HG11 VAL A 180       5.949   7.984   0.312  1.00  0.00      A    H
ATOM   2603 HG12 VAL A 180       5.371   7.216  -1.148  1.00  0.00      A    H
ATOM   2604 HG13 VAL A 180       6.597   6.404  -0.295  1.00  0.00      A    H
ATOM   2605  CG2 VAL A 180       8.622   8.452  -0.569  1.00  0.00      A    C
ATOM   2606 HG21 VAL A 180       9.122   7.475  -0.404  1.00  0.00      A    H
ATOM   2607 HG22 VAL A 180       9.309   9.178  -1.054  1.00  0.00      A    H
ATOM   2608 HG23 VAL A 180       8.349   8.981   0.369  1.00  0.00      A    H
ATOM   2609  C   VAL A 180       6.751   6.939  -3.363  1.00  0.00      A    C
ATOM   2610  O   VAL A 180       5.763   7.458  -3.881  1.00  0.00      A    O
ATOM   2611  N   LYS A 181       6.902   5.595  -3.396  1.00  0.00      A    N
ATOM   2612  HN  LYS A 181       7.773   5.274  -3.032  1.00  0.00      A    H
ATOM   2613  CA  LYS A 181       6.041   4.623  -3.974  1.00  0.00      A    C
ATOM   2614  HA  LYS A 181       5.393   5.127  -4.675  1.00  0.00      A    H
ATOM   2615  CB  LYS A 181       6.798   3.391  -4.651  1.00  0.00      A    C
ATOM   2616  HB1 LYS A 181       7.537   3.759  -5.395  1.00  0.00      A    H
ATOM   2617  HB2 LYS A 181       7.444   2.975  -3.849  1.00  0.00      A    H
ATOM   2618  CG  LYS A 181       5.957   2.295  -5.305  1.00  0.00      A    C
ATOM   2619  HG1 LYS A 181       5.294   1.735  -4.611  1.00  0.00      A    H
ATOM   2620  HG2 LYS A 181       5.312   2.801  -6.055  1.00  0.00      A    H
ATOM   2621  CD  LYS A 181       6.702   1.228  -6.256  1.00  0.00      A    C
ATOM   2622  HD1 LYS A 181       7.188   1.821  -7.060  1.00  0.00      A    H
ATOM   2623  HD2 LYS A 181       7.500   0.896  -5.557  1.00  0.00      A    H
ATOM   2624  CE  LYS A 181       5.877   0.023  -6.679  1.00  0.00      A    C
ATOM   2625  HE1 LYS A 181       5.443  -0.328  -5.719  1.00  0.00      A    H
ATOM   2626  HE2 LYS A 181       4.998   0.248  -7.321  1.00  0.00      A    H
ATOM   2627  NZ  LYS A 181       6.543  -1.088  -7.434  1.00  0.00      A    N
ATOM   2628  HZ1 LYS A 181       6.759  -0.704  -8.376  1.00  0.00      A    H
ATOM   2629  HZ2 LYS A 181       7.385  -1.506  -6.990  1.00  0.00      A    H
ATOM   2630  HZ3 LYS A 181       5.930  -1.912  -7.594  1.00  0.00      A    H
ATOM   2631  C   LYS A 181       5.076   4.166  -2.888  1.00  0.00      A    C
ATOM   2632  O   LYS A 181       5.552   3.553  -1.933  1.00  0.00      A    O
ATOM   2633  N   ASN A 182       3.729   4.407  -2.989  1.00  0.00      A    N
ATOM   2634  HN  ASN A 182       3.287   4.809  -3.788  1.00  0.00      A    H
ATOM   2635  CA  ASN A 182       2.826   4.132  -1.885  1.00  0.00      A    C
ATOM   2636  HA  ASN A 182       3.440   3.881  -1.033  1.00  0.00      A    H
ATOM   2637  CB  ASN A 182       1.885   5.344  -1.729  1.00  0.00      A    C
ATOM   2638  HB1 ASN A 182       2.600   6.193  -1.692  1.00  0.00      A    H
ATOM   2639  HB2 ASN A 182       1.410   5.486  -2.723  1.00  0.00      A    H
ATOM   2640  CG  ASN A 182       1.028   5.267  -0.492  1.00  0.00      A    C
ATOM   2641  OD1 ASN A 182       1.481   5.331   0.650  1.00  0.00      A    O
ATOM   2642  ND2 ASN A 182      -0.324   5.101  -0.608  1.00  0.00      A    N
ATOM   2643 HD21 ASN A 182      -0.875   4.957   0.214  1.00  0.00      A    H
ATOM   2644 HD22 ASN A 182      -0.725   5.109  -1.524  1.00  0.00      A    H
ATOM   2645  C   ASN A 182       2.016   2.853  -2.272  1.00  0.00      A    C
ATOM   2646  O   ASN A 182       1.556   2.620  -3.365  1.00  0.00      A    O
ATOM   2647  N   SER A 183       1.822   2.040  -1.221  1.00  0.00      A    N
ATOM   2648  HN  SER A 183       2.175   2.289  -0.322  1.00  0.00      A    H
ATOM   2649  CA  SER A 183       1.148   0.767  -1.296  1.00  0.00      A    C
ATOM   2650  HA  SER A 183       1.616   0.101  -2.006  1.00  0.00      A    H
ATOM   2651  CB  SER A 183       1.409   0.090   0.007  1.00  0.00      A    C
ATOM   2652  HB1 SER A 183       0.726  -0.768   0.185  1.00  0.00      A    H
ATOM   2653  HB2 SER A 183       2.446  -0.307  -0.008  1.00  0.00      A    H
ATOM   2654  OG  SER A 183       1.324   0.937   1.175  1.00  0.00      A    O
ATOM   2655  HG1 SER A 183       1.426   0.468   2.006  1.00  0.00      A    H
ATOM   2656  C   SER A 183      -0.272   0.754  -1.570  1.00  0.00      A    C
ATOM   2657  O   SER A 183      -0.815  -0.138  -2.177  1.00  0.00      A    O
ATOM   2658  N   TRP A 184      -1.056   1.720  -1.121  1.00  0.00      A    N
ATOM   2659  HN  TRP A 184      -0.639   2.490  -0.644  1.00  0.00      A    H
ATOM   2660  CA  TRP A 184      -2.561   1.752  -1.123  1.00  0.00      A    C
ATOM   2661  HA  TRP A 184      -2.780   1.030  -0.350  1.00  0.00      A    H
ATOM   2662  CB  TRP A 184      -3.017   3.153  -0.680  1.00  0.00      A    C
ATOM   2663  HB1 TRP A 184      -2.633   3.983  -1.310  1.00  0.00      A    H
ATOM   2664  HB2 TRP A 184      -4.112   3.322  -0.767  1.00  0.00      A    H
ATOM   2665  CG  TRP A 184      -2.718   3.442   0.741  1.00  0.00      A    C
ATOM   2666  CD1 TRP A 184      -2.396   2.605   1.798  1.00  0.00      A    C
ATOM   2667  HD1 TRP A 184      -2.398   1.526   1.830  1.00  0.00      A    H
ATOM   2668  NE1 TRP A 184      -2.150   3.378   2.916  1.00  0.00      A    N
ATOM   2669  HE1 TRP A 184      -2.037   3.057   3.831  1.00  0.00      A    H
ATOM   2670  CE2 TRP A 184      -2.347   4.618   2.644  1.00  0.00      A    C
ATOM   2671  CD2 TRP A 184      -2.660   4.781   1.331  1.00  0.00      A    C
ATOM   2672  CE3 TRP A 184      -2.982   6.011   0.817  1.00  0.00      A    C
ATOM   2673  HE3 TRP A 184      -3.206   6.218  -0.219  1.00  0.00      A    H
ATOM   2674  CZ3 TRP A 184      -3.025   7.093   1.681  1.00  0.00      A    C
ATOM   2675  HZ3 TRP A 184      -3.265   8.092   1.347  1.00  0.00      A    H
ATOM   2676  CZ2 TRP A 184      -2.293   5.704   3.480  1.00  0.00      A    C
ATOM   2677  HZ2 TRP A 184      -1.963   5.421   4.469  1.00  0.00      A    H
ATOM   2678  CH2 TRP A 184      -2.802   6.905   3.048  1.00  0.00      A    C
ATOM   2679  HH2 TRP A 184      -3.058   7.765   3.648  1.00  0.00      A    H
ATOM   2680  C   TRP A 184      -3.210   1.398  -2.480  1.00  0.00      A    C
ATOM   2681  O   TRP A 184      -4.070   0.523  -2.656  1.00  0.00      A    O
ATOM   2682  N   GLY A 185      -2.811   2.047  -3.598  1.00  0.00      A    N
ATOM   2683  HN  GLY A 185      -1.981   2.598  -3.562  1.00  0.00      A    H
ATOM   2684  CA  GLY A 185      -3.388   1.889  -4.865  1.00  0.00      A    C
ATOM   2685  HA1 GLY A 185      -3.093   0.962  -5.334  1.00  0.00      A    H
ATOM   2686  HA2 GLY A 185      -4.444   1.770  -4.670  1.00  0.00      A    H
ATOM   2687  C   GLY A 185      -3.041   3.019  -5.820  1.00  0.00      A    C
ATOM   2688  O   GLY A 185      -2.826   4.158  -5.372  1.00  0.00      A    O
ATOM   2689  N   ALA A 186      -3.018   2.757  -7.144  1.00  0.00      A    N
ATOM   2690  HN  ALA A 186      -3.260   1.830  -7.422  1.00  0.00      A    H
ATOM   2691  CA  ALA A 186      -2.799   3.682  -8.248  1.00  0.00      A    C
ATOM   2692  HA  ALA A 186      -1.808   4.099  -8.148  1.00  0.00      A    H
ATOM   2693  CB  ALA A 186      -2.821   2.842  -9.518  1.00  0.00      A    C
ATOM   2694  HB1 ALA A 186      -2.122   1.993  -9.364  1.00  0.00      A    H
ATOM   2695  HB2 ALA A 186      -3.817   2.421  -9.774  1.00  0.00      A    H
ATOM   2696  HB3 ALA A 186      -2.334   3.482 -10.285  1.00  0.00      A    H
ATOM   2697  C   ALA A 186      -3.701   4.932  -8.512  1.00  0.00      A    C
ATOM   2698  O   ALA A 186      -3.310   5.927  -9.158  1.00  0.00      A    O
ATOM   2699  N   ASP A 187      -4.987   4.939  -8.109  1.00  0.00      A    N
ATOM   2700  HN  ASP A 187      -5.433   4.083  -7.860  1.00  0.00      A    H
ATOM   2701  CA  ASP A 187      -5.840   6.148  -8.198  1.00  0.00      A    C
ATOM   2702  HA  ASP A 187      -5.740   6.499  -9.215  1.00  0.00      A    H
ATOM   2703  CB  ASP A 187      -7.261   5.778  -8.050  1.00  0.00      A    C
ATOM   2704  HB1 ASP A 187      -7.470   5.185  -7.134  1.00  0.00      A    H
ATOM   2705  HB2 ASP A 187      -7.887   6.694  -8.108  1.00  0.00      A    H
ATOM   2706  CG  ASP A 187      -7.752   4.914  -9.226  1.00  0.00      A    C
ATOM   2707  OD1 ASP A 187      -7.866   3.700  -9.018  1.00  0.00      A    O
ATOM   2708  OD2 ASP A 187      -7.954   5.488 -10.309  1.00  0.00      A    O
ATOM   2709  C   ASP A 187      -5.399   7.289  -7.367  1.00  0.00      A    C
ATOM   2710  O   ASP A 187      -5.385   8.507  -7.704  1.00  0.00      A    O
ATOM   2711  N   TRP A 188      -4.884   7.008  -6.165  1.00  0.00      A    N
ATOM   2712  HN  TRP A 188      -4.804   6.046  -5.917  1.00  0.00      A    H
ATOM   2713  CA  TRP A 188      -4.273   8.053  -5.283  1.00  0.00      A    C
ATOM   2714  HA  TRP A 188      -5.060   8.750  -5.034  1.00  0.00      A    H
ATOM   2715  CB  TRP A 188      -3.908   7.296  -3.935  1.00  0.00      A    C
ATOM   2716  HB1 TRP A 188      -4.863   6.775  -3.710  1.00  0.00      A    H
ATOM   2717  HB2 TRP A 188      -3.115   6.594  -4.269  1.00  0.00      A    H
ATOM   2718  CG  TRP A 188      -3.616   8.238  -2.695  1.00  0.00      A    C
ATOM   2719  CD1 TRP A 188      -4.394   9.026  -1.882  1.00  0.00      A    C
ATOM   2720  HD1 TRP A 188      -5.436   9.271  -2.028  1.00  0.00      A    H
ATOM   2721  NE1 TRP A 188      -3.575   9.741  -1.014  1.00  0.00      A    N
ATOM   2722  HE1 TRP A 188      -3.915  10.194  -0.219  1.00  0.00      A    H
ATOM   2723  CE2 TRP A 188      -2.233   9.391  -1.282  1.00  0.00      A    C
ATOM   2724  CD2 TRP A 188      -2.227   8.479  -2.349  1.00  0.00      A    C
ATOM   2725  CE3 TRP A 188      -1.062   8.032  -2.948  1.00  0.00      A    C
ATOM   2726  HE3 TRP A 188      -0.997   7.305  -3.744  1.00  0.00      A    H
ATOM   2727  CZ3 TRP A 188       0.154   8.469  -2.357  1.00  0.00      A    C
ATOM   2728  HZ3 TRP A 188       1.113   8.224  -2.788  1.00  0.00      A    H
ATOM   2729  CZ2 TRP A 188      -1.049   9.753  -0.714  1.00  0.00      A    C
ATOM   2730  HZ2 TRP A 188      -0.943  10.378   0.161  1.00  0.00      A    H
ATOM   2731  CH2 TRP A 188       0.133   9.341  -1.221  1.00  0.00      A    C
ATOM   2732  HH2 TRP A 188       1.065   9.642  -0.765  1.00  0.00      A    H
ATOM   2733  C   TRP A 188      -3.095   8.795  -5.869  1.00  0.00      A    C
ATOM   2734  O   TRP A 188      -2.431   8.299  -6.773  1.00  0.00      A    O
ATOM   2735  N   GLY A 189      -2.780  10.035  -5.483  1.00  0.00      A    N
ATOM   2736  HN  GLY A 189      -3.394  10.506  -4.854  1.00  0.00      A    H
ATOM   2737  CA  GLY A 189      -1.667  10.844  -5.922  1.00  0.00      A    C
ATOM   2738  HA1 GLY A 189      -1.782  11.837  -5.515  1.00  0.00      A    H
ATOM   2739  HA2 GLY A 189      -0.792  10.335  -5.545  1.00  0.00      A    H
ATOM   2740  C   GLY A 189      -1.387  10.959  -7.388  1.00  0.00      A    C
ATOM   2741  O   GLY A 189      -2.276  11.202  -8.220  1.00  0.00      A    O
ATOM   2742  N   GLU A 190      -0.152  10.761  -7.676  1.00  0.00      A    N
ATOM   2743  HN  GLU A 190       0.493  10.544  -6.947  1.00  0.00      A    H
ATOM   2744  CA  GLU A 190       0.554  10.910  -8.870  1.00  0.00      A    C
ATOM   2745  HA  GLU A 190       0.034  11.442  -9.653  1.00  0.00      A    H
ATOM   2746  CB  GLU A 190       1.803  11.702  -8.750  1.00  0.00      A    C
ATOM   2747  HB1 GLU A 190       1.529  12.617  -8.182  1.00  0.00      A    H
ATOM   2748  HB2 GLU A 190       2.617  11.266  -8.132  1.00  0.00      A    H
ATOM   2749  CG  GLU A 190       2.436  12.247 -10.074  1.00  0.00      A    C
ATOM   2750  HG1 GLU A 190       2.640  11.370 -10.726  1.00  0.00      A    H
ATOM   2751  HG2 GLU A 190       1.654  12.905 -10.509  1.00  0.00      A    H
ATOM   2752  CD  GLU A 190       3.673  13.091  -9.868  1.00  0.00      A    C
ATOM   2753  OE1 GLU A 190       4.401  13.045  -8.820  1.00  0.00      A    O
ATOM   2754  OE2 GLU A 190       3.997  13.785 -10.895  1.00  0.00      A    O
ATOM   2755  C   GLU A 190       0.856   9.564  -9.451  1.00  0.00      A    C
ATOM   2756  O   GLU A 190       2.028   9.113  -9.435  1.00  0.00      A    O
ATOM   2757  N   LYS A 191      -0.215   8.826  -9.945  1.00  0.00      A    N
ATOM   2758  HN  LYS A 191      -1.104   9.277  -9.985  1.00  0.00      A    H
ATOM   2759  CA  LYS A 191      -0.254   7.425 -10.339  1.00  0.00      A    C
ATOM   2760  HA  LYS A 191      -1.239   7.161 -10.695  1.00  0.00      A    H
ATOM   2761  CB  LYS A 191       0.450   7.290 -11.703  1.00  0.00      A    C
ATOM   2762  HB1 LYS A 191       1.525   7.551 -11.605  1.00  0.00      A    H
ATOM   2763  HB2 LYS A 191       0.404   6.255 -12.104  1.00  0.00      A    H
ATOM   2764  CG  LYS A 191       0.098   8.253 -12.839  1.00  0.00      A    C
ATOM   2765  HG1 LYS A 191       0.204   9.301 -12.486  1.00  0.00      A    H
ATOM   2766  HG2 LYS A 191       0.708   7.919 -13.705  1.00  0.00      A    H
ATOM   2767  CD  LYS A 191      -1.348   8.259 -13.372  1.00  0.00      A    C
ATOM   2768  HD1 LYS A 191      -1.573   7.193 -13.587  1.00  0.00      A    H
ATOM   2769  HD2 LYS A 191      -1.944   8.642 -12.515  1.00  0.00      A    H
ATOM   2770  CE  LYS A 191      -1.569   9.125 -14.605  1.00  0.00      A    C
ATOM   2771  HE1 LYS A 191      -1.413  10.201 -14.378  1.00  0.00      A    H
ATOM   2772  HE2 LYS A 191      -0.855   8.862 -15.415  1.00  0.00      A    H
ATOM   2773  NZ  LYS A 191      -2.942   9.089 -15.236  1.00  0.00      A    N
ATOM   2774  HZ1 LYS A 191      -2.935   9.676 -16.093  1.00  0.00      A    H
ATOM   2775  HZ2 LYS A 191      -3.223   8.095 -15.361  1.00  0.00      A    H
ATOM   2776  HZ3 LYS A 191      -3.618   9.419 -14.517  1.00  0.00      A    H
ATOM   2777  C   LYS A 191       0.142   6.346  -9.327  1.00  0.00      A    C
ATOM   2778  O   LYS A 191       0.742   5.327  -9.722  1.00  0.00      A    O
ATOM   2779  N   GLY A 192      -0.111   6.520  -8.035  1.00  0.00      A    N
ATOM   2780  HN  GLY A 192      -0.810   7.194  -7.806  1.00  0.00      A    H
ATOM   2781  CA  GLY A 192       0.332   5.711  -6.947  1.00  0.00      A    C
ATOM   2782  HA1 GLY A 192      -0.591   5.738  -6.386  1.00  0.00      A    H
ATOM   2783  HA2 GLY A 192       0.463   4.679  -7.237  1.00  0.00      A    H
ATOM   2784  C   GLY A 192       1.477   6.180  -6.172  1.00  0.00      A    C
ATOM   2785  O   GLY A 192       1.877   5.714  -5.080  1.00  0.00      A    O
ATOM   2786  N   TYR A 193       2.187   7.227  -6.770  1.00  0.00      A    N
ATOM   2787  HN  TYR A 193       1.926   7.537  -7.681  1.00  0.00      A    H
ATOM   2788  CA  TYR A 193       3.313   7.866  -6.176  1.00  0.00      A    C
ATOM   2789  HA  TYR A 193       3.627   7.171  -5.412  1.00  0.00      A    H
ATOM   2790  CB  TYR A 193       4.444   8.131  -7.238  1.00  0.00      A    C
ATOM   2791  HB1 TYR A 193       4.065   8.653  -8.142  1.00  0.00      A    H
ATOM   2792  HB2 TYR A 193       5.332   8.644  -6.810  1.00  0.00      A    H
ATOM   2793  CG  TYR A 193       4.878   6.783  -7.803  1.00  0.00      A    C
ATOM   2794  CD1 TYR A 193       4.177   6.230  -8.920  1.00  0.00      A    C
ATOM   2795  HD1 TYR A 193       3.285   6.638  -9.371  1.00  0.00      A    H
ATOM   2796  CE1 TYR A 193       4.557   5.052  -9.512  1.00  0.00      A    C
ATOM   2797  HE1 TYR A 193       4.084   4.630 -10.386  1.00  0.00      A    H
ATOM   2798  CZ  TYR A 193       5.815   4.477  -9.056  1.00  0.00      A    C
ATOM   2799  OH  TYR A 193       6.478   3.476  -9.817  1.00  0.00      A    O
ATOM   2800  HH  TYR A 193       6.199   3.495 -10.736  1.00  0.00      A    H
ATOM   2801  CD2 TYR A 193       5.980   6.112  -7.259  1.00  0.00      A    C
ATOM   2802  HD2 TYR A 193       6.548   6.611  -6.488  1.00  0.00      A    H
ATOM   2803  CE2 TYR A 193       6.439   4.922  -7.888  1.00  0.00      A    C
ATOM   2804  HE2 TYR A 193       7.332   4.378  -7.616  1.00  0.00      A    H
ATOM   2805  C   TYR A 193       2.940   9.127  -5.538  1.00  0.00      A    C
ATOM   2806  O   TYR A 193       1.841   9.645  -5.733  1.00  0.00      A    O
ATOM   2807  N   ILE A 194       3.796   9.629  -4.614  1.00  0.00      A    N
ATOM   2808  HN  ILE A 194       4.588   9.085  -4.346  1.00  0.00      A    H
ATOM   2809  CA  ILE A 194       3.684  10.862  -3.889  1.00  0.00      A    C
ATOM   2810  HA  ILE A 194       2.993  11.516  -4.400  1.00  0.00      A    H
ATOM   2811  CB  ILE A 194       3.245  10.785  -2.395  1.00  0.00      A    C
ATOM   2812  HB  ILE A 194       2.173  10.493  -2.396  1.00  0.00      A    H
ATOM   2813  CG2 ILE A 194       3.995   9.715  -1.636  1.00  0.00      A    C
ATOM   2814 HG21 ILE A 194       5.090   9.898  -1.592  1.00  0.00      A    H
ATOM   2815 HG22 ILE A 194       3.673   9.472  -0.601  1.00  0.00      A    H
ATOM   2816 HG23 ILE A 194       3.971   8.784  -2.242  1.00  0.00      A    H
ATOM   2817  CG1 ILE A 194       3.217  12.173  -1.648  1.00  0.00      A    C
ATOM   2818 HG11 ILE A 194       4.237  12.465  -1.321  1.00  0.00      A    H
ATOM   2819 HG12 ILE A 194       2.680  12.912  -2.281  1.00  0.00      A    H
ATOM   2820  CD  ILE A 194       2.300  12.149  -0.363  1.00  0.00      A    C
ATOM   2821  HD1 ILE A 194       1.258  11.815  -0.554  1.00  0.00      A    H
ATOM   2822  HD2 ILE A 194       2.815  11.495   0.373  1.00  0.00      A    H
ATOM   2823  HD3 ILE A 194       2.286  13.182   0.047  1.00  0.00      A    H
ATOM   2824  C   ILE A 194       5.057  11.556  -4.001  1.00  0.00      A    C
ATOM   2825  O   ILE A 194       6.072  10.875  -4.064  1.00  0.00      A    O
ATOM   2826  N   ARG A 195       5.107  12.895  -3.952  1.00  0.00      A    N
ATOM   2827  HN  ARG A 195       4.313  13.491  -4.042  1.00  0.00      A    H
ATOM   2828  CA  ARG A 195       6.183  13.714  -3.921  1.00  0.00      A    C
ATOM   2829  HA  ARG A 195       7.090  13.198  -4.197  1.00  0.00      A    H
ATOM   2830  CB  ARG A 195       6.080  14.877  -4.942  1.00  0.00      A    C
ATOM   2831  HB1 ARG A 195       5.228  15.551  -4.710  1.00  0.00      A    H
ATOM   2832  HB2 ARG A 195       6.996  15.487  -4.784  1.00  0.00      A    H
ATOM   2833  CG  ARG A 195       6.038  14.533  -6.465  1.00  0.00      A    C
ATOM   2834  HG1 ARG A 195       6.708  13.681  -6.707  1.00  0.00      A    H
ATOM   2835  HG2 ARG A 195       5.000  14.160  -6.597  1.00  0.00      A    H
ATOM   2836  CD  ARG A 195       6.413  15.685  -7.420  1.00  0.00      A    C
ATOM   2837  HD1 ARG A 195       5.838  16.604  -7.175  1.00  0.00      A    H
ATOM   2838  HD2 ARG A 195       7.507  15.830  -7.296  1.00  0.00      A    H
ATOM   2839  NE  ARG A 195       5.997  15.277  -8.772  1.00  0.00      A    N
ATOM   2840  HE  ARG A 195       5.495  14.446  -9.012  1.00  0.00      A    H
ATOM   2841  CZ  ARG A 195       6.283  16.060  -9.810  1.00  0.00      A    C
ATOM   2842  NH1 ARG A 195       6.847  17.249  -9.577  1.00  0.00      A    N
ATOM   2843 HH11 ARG A 195       6.908  17.568  -8.631  1.00  0.00      A    H
ATOM   2844 HH12 ARG A 195       6.796  17.970 -10.268  1.00  0.00      A    H
ATOM   2845  NH2 ARG A 195       5.962  15.677 -11.017  1.00  0.00      A    N
ATOM   2846 HH21 ARG A 195       5.334  14.922 -11.204  1.00  0.00      A    H
ATOM   2847 HH22 ARG A 195       6.069  16.382 -11.718  1.00  0.00      A    H
ATOM   2848  C   ARG A 195       6.286  14.367  -2.538  1.00  0.00      A    C
ATOM   2849  O   ARG A 195       5.569  15.354  -2.167  1.00  0.00      A    O
ATOM   2850  N   MET A 196       7.208  13.863  -1.677  1.00  0.00      A    N
ATOM   2851  HN  MET A 196       7.684  13.009  -1.875  1.00  0.00      A    H
ATOM   2852  CA  MET A 196       7.451  14.368  -0.288  1.00  0.00      A    C
ATOM   2853  HA  MET A 196       6.606  14.954   0.038  1.00  0.00      A    H
ATOM   2854  CB  MET A 196       7.598  13.204   0.737  1.00  0.00      A    C
ATOM   2855  HB1 MET A 196       8.430  12.505   0.506  1.00  0.00      A    H
ATOM   2856  HB2 MET A 196       7.838  13.565   1.760  1.00  0.00      A    H
ATOM   2857  CG  MET A 196       6.228  12.358   0.732  1.00  0.00      A    C
ATOM   2858  HG1 MET A 196       5.509  13.006   1.278  1.00  0.00      A    H
ATOM   2859  HG2 MET A 196       5.853  12.291  -0.312  1.00  0.00      A    H
ATOM   2860  SD  MET A 196       6.307  10.702   1.541  1.00  0.00      A    S
ATOM   2861  CE  MET A 196       6.690  11.154   3.223  1.00  0.00      A    C
ATOM   2862  HE1 MET A 196       7.474  11.940   3.268  1.00  0.00      A    H
ATOM   2863  HE2 MET A 196       5.715  11.504   3.624  1.00  0.00      A    H
ATOM   2864  HE3 MET A 196       7.011  10.342   3.910  1.00  0.00      A    H
ATOM   2865  C   MET A 196       8.647  15.378  -0.203  1.00  0.00      A    C
ATOM   2866  O   MET A 196       9.583  15.318  -0.960  1.00  0.00      A    O
ATOM   2867  N   GLN A 197       8.605  16.343   0.669  1.00  0.00      A    N
ATOM   2868  HN  GLN A 197       7.862  16.373   1.334  1.00  0.00      A    H
ATOM   2869  CA  GLN A 197       9.554  17.445   0.722  1.00  0.00      A    C
ATOM   2870  HA  GLN A 197       9.670  17.902  -0.250  1.00  0.00      A    H
ATOM   2871  CB  GLN A 197       8.988  18.504   1.733  1.00  0.00      A    C
ATOM   2872  HB1 GLN A 197       7.912  18.693   1.532  1.00  0.00      A    H
ATOM   2873  HB2 GLN A 197       8.893  18.065   2.750  1.00  0.00      A    H
ATOM   2874  CG  GLN A 197       9.746  19.914   1.745  1.00  0.00      A    C
ATOM   2875  HG1 GLN A 197       9.227  20.410   2.593  1.00  0.00      A    H
ATOM   2876  HG2 GLN A 197      10.832  19.738   1.893  1.00  0.00      A    H
ATOM   2877  CD  GLN A 197       9.509  20.688   0.448  1.00  0.00      A    C
ATOM   2878  OE1 GLN A 197       8.397  21.144   0.163  1.00  0.00      A    O
ATOM   2879  NE2 GLN A 197      10.574  20.941  -0.261  1.00  0.00      A    N
ATOM   2880 HE21 GLN A 197      10.365  21.322  -1.161  1.00  0.00      A    H
ATOM   2881 HE22 GLN A 197      11.453  20.507  -0.063  1.00  0.00      A    H
ATOM   2882  C   GLN A 197      10.984  17.180   1.213  1.00  0.00      A    C
ATOM   2883  O   GLN A 197      11.277  16.773   2.362  1.00  0.00      A    O
ATOM   2884  N   ARG A 198      12.002  17.605   0.394  1.00  0.00      A    N
ATOM   2885  HN  ARG A 198      11.834  18.058  -0.478  1.00  0.00      A    H
ATOM   2886  CA  ARG A 198      13.297  17.693   0.897  1.00  0.00      A    C
ATOM   2887  HA  ARG A 198      13.452  17.159   1.823  1.00  0.00      A    H
ATOM   2888  CB  ARG A 198      14.356  17.198  -0.171  1.00  0.00      A    C
ATOM   2889  HB1 ARG A 198      14.073  16.137  -0.340  1.00  0.00      A    H
ATOM   2890  HB2 ARG A 198      14.175  17.761  -1.112  1.00  0.00      A    H
ATOM   2891  CG  ARG A 198      15.770  17.166   0.302  1.00  0.00      A    C
ATOM   2892  HG1 ARG A 198      15.726  16.875   1.373  1.00  0.00      A    H
ATOM   2893  HG2 ARG A 198      16.214  16.296  -0.227  1.00  0.00      A    H
ATOM   2894  CD  ARG A 198      16.576  18.430  -0.020  1.00  0.00      A    C
ATOM   2895  HD1 ARG A 198      16.855  18.552  -1.088  1.00  0.00      A    H
ATOM   2896  HD2 ARG A 198      15.832  19.221   0.216  1.00  0.00      A    H
ATOM   2897  NE  ARG A 198      17.799  18.478   0.827  1.00  0.00      A    N
ATOM   2898  HE  ARG A 198      17.936  19.030   1.649  1.00  0.00      A    H
ATOM   2899  CZ  ARG A 198      18.890  17.804   0.540  1.00  0.00      A    C
ATOM   2900  NH1 ARG A 198      18.944  16.910  -0.390  1.00  0.00      A    N
ATOM   2901 HH11 ARG A 198      18.233  17.020  -1.085  1.00  0.00      A    H
ATOM   2902 HH12 ARG A 198      19.772  16.428  -0.676  1.00  0.00      A    H
ATOM   2903  NH2 ARG A 198      19.908  17.968   1.367  1.00  0.00      A    N
ATOM   2904 HH21 ARG A 198      19.910  18.661   2.088  1.00  0.00      A    H
ATOM   2905 HH22 ARG A 198      20.758  17.457   1.240  1.00  0.00      A    H
ATOM   2906  C   ARG A 198      13.521  19.140   1.238  1.00  0.00      A    C
ATOM   2907  O   ARG A 198      13.330  20.008   0.381  1.00  0.00      A    O
ATOM   2908  N   GLY A 199      13.858  19.425   2.498  1.00  0.00      A    N
ATOM   2909  HN  GLY A 199      13.993  18.744   3.213  1.00  0.00      A    H
ATOM   2910  CA  GLY A 199      14.026  20.807   3.022  1.00  0.00      A    C
ATOM   2911  HA1 GLY A 199      14.769  20.704   3.798  1.00  0.00      A    H
ATOM   2912  HA2 GLY A 199      14.381  21.356   2.162  1.00  0.00      A    H
ATOM   2913  C   GLY A 199      12.802  21.436   3.722  1.00  0.00      A    C
ATOM   2914  O   GLY A 199      12.142  22.250   3.119  1.00  0.00      A    O
ATOM   2915  N   PHE A 200      12.531  21.120   5.013  1.00  0.00      A    N
ATOM   2916  HN  PHE A 200      13.274  20.600   5.426  1.00  0.00      A    H
ATOM   2917  CA  PHE A 200      11.483  21.617   5.843  1.00  0.00      A    C
ATOM   2918  HA  PHE A 200      10.876  22.333   5.309  1.00  0.00      A    H
ATOM   2919  CB  PHE A 200      10.588  20.421   6.315  1.00  0.00      A    C
ATOM   2920  HB1 PHE A 200      10.431  19.877   5.359  1.00  0.00      A    H
ATOM   2921  HB2 PHE A 200      11.104  19.729   7.015  1.00  0.00      A    H
ATOM   2922  CG  PHE A 200       9.273  20.951   6.976  1.00  0.00      A    C
ATOM   2923  CD1 PHE A 200       8.350  21.448   6.070  1.00  0.00      A    C
ATOM   2924  HD1 PHE A 200       8.553  21.475   5.010  1.00  0.00      A    H
ATOM   2925  CE1 PHE A 200       7.196  22.165   6.414  1.00  0.00      A    C
ATOM   2926  HE1 PHE A 200       6.518  22.632   5.715  1.00  0.00      A    H
ATOM   2927  CZ  PHE A 200       6.933  22.295   7.819  1.00  0.00      A    C
ATOM   2928  HZ  PHE A 200       5.984  22.778   8.004  1.00  0.00      A    H
ATOM   2929  CD2 PHE A 200       9.018  21.139   8.342  1.00  0.00      A    C
ATOM   2930  HD2 PHE A 200       9.776  20.752   9.007  1.00  0.00      A    H
ATOM   2931  CE2 PHE A 200       7.847  21.742   8.728  1.00  0.00      A    C
ATOM   2932  HE2 PHE A 200       7.626  21.985   9.757  1.00  0.00      A    H
ATOM   2933  C   PHE A 200      12.026  22.531   6.916  1.00  0.00      A    C
ATOM   2934  O   PHE A 200      12.051  23.740   6.667  1.00  0.00      A    O
ATOM   2935  N   SER A 201      12.328  22.006   8.139  1.00  0.00      A    N
ATOM   2936  HN  SER A 201      12.275  21.011   8.173  1.00  0.00      A    H
ATOM   2937  CA  SER A 201      12.759  22.718   9.360  1.00  0.00      A    C
ATOM   2938  HA  SER A 201      13.137  23.688   9.072  1.00  0.00      A    H
ATOM   2939  CB  SER A 201      11.617  22.871  10.452  1.00  0.00      A    C
ATOM   2940  HB1 SER A 201      12.074  23.267  11.384  1.00  0.00      A    H
ATOM   2941  HB2 SER A 201      10.814  23.512  10.028  1.00  0.00      A    H
ATOM   2942  OG  SER A 201      11.035  21.620  10.864  1.00  0.00      A    O
ATOM   2943  HG1 SER A 201      10.297  21.763  11.461  1.00  0.00      A    H
ATOM   2944  C   SER A 201      13.962  22.053  10.002  1.00  0.00      A    C
ATOM   2945  O   SER A 201      14.438  20.967   9.609  1.00  0.00      A    O
ATOM   2946  N   SER A 202      14.545  22.593  11.151  1.00  0.00      A    N
ATOM   2947  HN  SER A 202      14.289  23.465  11.561  1.00  0.00      A    H
ATOM   2948  CA  SER A 202      15.556  21.851  11.990  1.00  0.00      A    C
ATOM   2949  HA  SER A 202      16.229  21.348  11.311  1.00  0.00      A    H
ATOM   2950  CB  SER A 202      16.506  22.800  12.666  1.00  0.00      A    C
ATOM   2951  HB1 SER A 202      16.828  23.494  11.860  1.00  0.00      A    H
ATOM   2952  HB2 SER A 202      15.968  23.290  13.506  1.00  0.00      A    H
ATOM   2953  OG  SER A 202      17.651  22.054  13.076  1.00  0.00      A    O
ATOM   2954  HG1 SER A 202      18.121  22.578  13.728  1.00  0.00      A    H
ATOM   2955  C   SER A 202      14.907  20.844  13.007  1.00  0.00      A    C
ATOM   2956  O   SER A 202      15.365  19.660  13.043  1.00  0.00      A    O
ATOM   2957  N   LYS A 203      13.872  21.252  13.834  1.00  0.00      A    N
ATOM   2958  HN  LYS A 203      13.468  22.156  13.722  1.00  0.00      A    H
ATOM   2959  CA  LYS A 203      13.350  20.410  14.877  1.00  0.00      A    C
ATOM   2960  HA  LYS A 203      14.129  20.041  15.527  1.00  0.00      A    H
ATOM   2961  CB  LYS A 203      12.377  21.181  15.799  1.00  0.00      A    C
ATOM   2962  HB1 LYS A 203      11.933  20.507  16.562  1.00  0.00      A    H
ATOM   2963  HB2 LYS A 203      12.968  22.000  16.261  1.00  0.00      A    H
ATOM   2964  CG  LYS A 203      11.190  21.818  15.115  1.00  0.00      A    C
ATOM   2965  HG1 LYS A 203      11.398  22.432  14.212  1.00  0.00      A    H
ATOM   2966  HG2 LYS A 203      10.447  21.025  14.884  1.00  0.00      A    H
ATOM   2967  CD  LYS A 203      10.441  22.732  16.073  1.00  0.00      A    C
ATOM   2968  HD1 LYS A 203      10.254  22.245  17.054  1.00  0.00      A    H
ATOM   2969  HD2 LYS A 203      10.980  23.674  16.311  1.00  0.00      A    H
ATOM   2970  CE  LYS A 203       9.063  23.272  15.617  1.00  0.00      A    C
ATOM   2971  HE1 LYS A 203       8.800  24.093  16.317  1.00  0.00      A    H
ATOM   2972  HE2 LYS A 203       9.170  23.762  14.626  1.00  0.00      A    H
ATOM   2973  NZ  LYS A 203       7.970  22.265  15.689  1.00  0.00      A    N
ATOM   2974  HZ1 LYS A 203       8.003  21.621  14.873  1.00  0.00      A    H
ATOM   2975  HZ2 LYS A 203       7.971  21.801  16.620  1.00  0.00      A    H
ATOM   2976  HZ3 LYS A 203       7.119  22.831  15.497  1.00  0.00      A    H
ATOM   2977  C   LYS A 203      12.596  19.190  14.347  1.00  0.00      A    C
ATOM   2978  O   LYS A 203      12.894  18.077  14.891  1.00  0.00      A    O
ATOM   2979  N   ASP A 204      11.585  19.351  13.440  1.00  0.00      A    N
ATOM   2980  HN  ASP A 204      11.419  20.270  13.092  1.00  0.00      A    H
ATOM   2981  CA  ASP A 204      10.871  18.196  12.848  1.00  0.00      A    C
ATOM   2982  HA  ASP A 204      10.757  17.406  13.576  1.00  0.00      A    H
ATOM   2983  CB  ASP A 204       9.396  18.532  12.636  1.00  0.00      A    C
ATOM   2984  HB1 ASP A 204       9.274  19.401  11.955  1.00  0.00      A    H
ATOM   2985  HB2 ASP A 204       8.875  17.661  12.185  1.00  0.00      A    H
ATOM   2986  CG  ASP A 204       8.651  18.826  13.895  1.00  0.00      A    C
ATOM   2987  OD1 ASP A 204       8.454  17.902  14.708  1.00  0.00      A    O
ATOM   2988  OD2 ASP A 204       8.207  19.985  14.037  1.00  0.00      A    O
ATOM   2989  C   ASP A 204      11.530  17.656  11.619  1.00  0.00      A    C
ATOM   2990  O   ASP A 204      12.657  17.968  11.230  1.00  0.00      A    O
ATOM   2991  N   GLY A 205      10.863  16.689  10.951  1.00  0.00      A    N
ATOM   2992  HN  GLY A 205       9.960  16.456  11.304  1.00  0.00      A    H
ATOM   2993  CA  GLY A 205      11.294  15.996   9.691  1.00  0.00      A    C
ATOM   2994  HA1 GLY A 205      11.779  16.749   9.089  1.00  0.00      A    H
ATOM   2995  HA2 GLY A 205      11.788  15.103  10.046  1.00  0.00      A    H
ATOM   2996  C   GLY A 205      10.014  15.773   8.973  1.00  0.00      A    C
ATOM   2997  O   GLY A 205       8.993  16.090   9.543  1.00  0.00      A    O
ATOM   2998  N   ILE A 206      10.006  15.198   7.754  1.00  0.00      A    N
ATOM   2999  HN  ILE A 206      10.864  14.969   7.302  1.00  0.00      A    H
ATOM   3000  CA  ILE A 206       8.805  14.847   7.097  1.00  0.00      A    C
ATOM   3001  HA  ILE A 206       8.058  15.568   7.395  1.00  0.00      A    H
ATOM   3002  CB  ILE A 206       9.014  14.837   5.604  1.00  0.00      A    C
ATOM   3003  HB  ILE A 206       9.706  14.035   5.269  1.00  0.00      A    H
ATOM   3004  CG2 ILE A 206       7.648  14.446   4.940  1.00  0.00      A    C
ATOM   3005 HG21 ILE A 206       7.890  14.274   3.870  1.00  0.00      A    H
ATOM   3006 HG22 ILE A 206       7.217  13.519   5.375  1.00  0.00      A    H
ATOM   3007 HG23 ILE A 206       6.905  15.271   4.900  1.00  0.00      A    H
ATOM   3008  CG1 ILE A 206       9.469  16.157   4.947  1.00  0.00      A    C
ATOM   3009 HG11 ILE A 206      10.524  16.226   5.290  1.00  0.00      A    H
ATOM   3010 HG12 ILE A 206       9.462  16.000   3.847  1.00  0.00      A    H
ATOM   3011  CD  ILE A 206       8.671  17.409   5.301  1.00  0.00      A    C
ATOM   3012  HD1 ILE A 206       8.661  17.475   6.410  1.00  0.00      A    H
ATOM   3013  HD2 ILE A 206       9.200  18.331   4.975  1.00  0.00      A    H
ATOM   3014  HD3 ILE A 206       7.665  17.373   4.832  1.00  0.00      A    H
ATOM   3015  C   ILE A 206       8.427  13.409   7.556  1.00  0.00      A    C
ATOM   3016  O   ILE A 206       9.108  12.414   7.269  1.00  0.00      A    O
ATOM   3017  N   CYS A 207       7.257  13.385   8.207  1.00  0.00      A    N
ATOM   3018  HN  CYS A 207       6.731  14.231   8.230  1.00  0.00      A    H
ATOM   3019  CA  CYS A 207       6.647  12.299   8.910  1.00  0.00      A    C
ATOM   3020  HA  CYS A 207       5.859  12.722   9.516  1.00  0.00      A    H
ATOM   3021  CB  CYS A 207       5.959  11.285   8.107  1.00  0.00      A    C
ATOM   3022  HB1 CYS A 207       6.592  10.577   7.531  1.00  0.00      A    H
ATOM   3023  HB2 CYS A 207       5.359  10.606   8.750  1.00  0.00      A    H
ATOM   3024  SG  CYS A 207       4.939  12.083   6.848  1.00  0.00      A    S
ATOM   3025  C   CYS A 207       7.702  11.723   9.867  1.00  0.00      A    C
ATOM   3026  O   CYS A 207       7.857  12.237  10.948  1.00  0.00      A    O
ATOM   3027  N   GLY A 208       8.329  10.617   9.477  1.00  0.00      A    N
ATOM   3028  HN  GLY A 208       8.082  10.203   8.605  1.00  0.00      A    H
ATOM   3029  CA  GLY A 208       9.568  10.241  10.134  1.00  0.00      A    C
ATOM   3030  HA1 GLY A 208      10.252  11.054  10.325  1.00  0.00      A    H
ATOM   3031  HA2 GLY A 208       9.360   9.483  10.875  1.00  0.00      A    H
ATOM   3032  C   GLY A 208      10.349   9.483   9.120  1.00  0.00      A    C
ATOM   3033  O   GLY A 208      10.793   8.338   9.433  1.00  0.00      A    O
ATOM   3034  N   ILE A 209      10.480   9.988   7.890  1.00  0.00      A    N
ATOM   3035  HN  ILE A 209      10.164  10.921   7.735  1.00  0.00      A    H
ATOM   3036  CA  ILE A 209      11.086   9.265   6.787  1.00  0.00      A    C
ATOM   3037  HA  ILE A 209      10.379   8.458   6.668  1.00  0.00      A    H
ATOM   3038  CB  ILE A 209      11.053  10.066   5.457  1.00  0.00      A    C
ATOM   3039  HB  ILE A 209      10.074  10.539   5.225  1.00  0.00      A    H
ATOM   3040  CG2 ILE A 209      11.979  11.269   5.488  1.00  0.00      A    C
ATOM   3041 HG21 ILE A 209      13.054  10.992   5.516  1.00  0.00      A    H
ATOM   3042 HG22 ILE A 209      11.707  11.926   4.635  1.00  0.00      A    H
ATOM   3043 HG23 ILE A 209      11.811  11.877   6.402  1.00  0.00      A    H
ATOM   3044  CG1 ILE A 209      11.360   9.152   4.218  1.00  0.00      A    C
ATOM   3045 HG11 ILE A 209      12.450   8.953   4.126  1.00  0.00      A    H
ATOM   3046 HG12 ILE A 209      10.842   8.185   4.390  1.00  0.00      A    H
ATOM   3047  CD  ILE A 209      10.997   9.838   2.903  1.00  0.00      A    C
ATOM   3048  HD1 ILE A 209       9.894   9.963   2.944  1.00  0.00      A    H
ATOM   3049  HD2 ILE A 209      11.497  10.830   2.872  1.00  0.00      A    H
ATOM   3050  HD3 ILE A 209      11.388   9.115   2.155  1.00  0.00      A    H
ATOM   3051  C   ILE A 209      12.510   8.708   6.965  1.00  0.00      A    C
ATOM   3052  O   ILE A 209      12.794   7.508   6.695  1.00  0.00      A    O
ATOM   3053  N   ALA A 210      13.468   9.473   7.463  1.00  0.00      A    N
ATOM   3054  HN  ALA A 210      13.153  10.399   7.654  1.00  0.00      A    H
ATOM   3055  CA  ALA A 210      14.923   9.150   7.548  1.00  0.00      A    C
ATOM   3056  HA  ALA A 210      15.105   8.271   6.947  1.00  0.00      A    H
ATOM   3057  CB  ALA A 210      15.749  10.296   6.899  1.00  0.00      A    C
ATOM   3058  HB1 ALA A 210      16.811   9.990   6.787  1.00  0.00      A    H
ATOM   3059  HB2 ALA A 210      15.373  10.453   5.866  1.00  0.00      A    H
ATOM   3060  HB3 ALA A 210      15.575  11.264   7.417  1.00  0.00      A    H
ATOM   3061  C   ALA A 210      15.395   8.904   8.974  1.00  0.00      A    C
ATOM   3062  O   ALA A 210      16.625   8.951   9.181  1.00  0.00      A    O
ATOM   3063  N   MET A 211      14.493   8.552   9.962  1.00  0.00      A    N
ATOM   3064  HN  MET A 211      13.508   8.605   9.812  1.00  0.00      A    H
ATOM   3065  CA  MET A 211      14.866   8.185  11.333  1.00  0.00      A    C
ATOM   3066  HA  MET A 211      15.416   9.032  11.715  1.00  0.00      A    H
ATOM   3067  CB  MET A 211      13.616   8.189  12.225  1.00  0.00      A    C
ATOM   3068  HB1 MET A 211      12.952   7.348  11.932  1.00  0.00      A    H
ATOM   3069  HB2 MET A 211      13.969   8.015  13.265  1.00  0.00      A    H
ATOM   3070  CG  MET A 211      12.863   9.566  12.246  1.00  0.00      A    C
ATOM   3071  HG1 MET A 211      13.509  10.376  11.846  1.00  0.00      A    H
ATOM   3072  HG2 MET A 211      12.073   9.462  11.471  1.00  0.00      A    H
ATOM   3073  SD  MET A 211      12.031  10.032  13.779  1.00  0.00      A    S
ATOM   3074  CE  MET A 211      10.854   8.609  13.675  1.00  0.00      A    C
ATOM   3075  HE1 MET A 211      10.159   8.757  12.821  1.00  0.00      A    H
ATOM   3076  HE2 MET A 211      11.427   7.657  13.651  1.00  0.00      A    H
ATOM   3077  HE3 MET A 211      10.163   8.619  14.545  1.00  0.00      A    H
ATOM   3078  C   MET A 211      15.664   6.892  11.385  1.00  0.00      A    C
ATOM   3079  O   MET A 211      16.773   6.863  11.877  1.00  0.00      A    O
ATOM   3080  N   GLU A 212      15.024   5.885  10.860  1.00  0.00      A    N
ATOM   3081  HN  GLU A 212      14.131   6.001  10.432  1.00  0.00      A    H
ATOM   3082  CA  GLU A 212      15.607   4.604  10.590  1.00  0.00      A    C
ATOM   3083  HA  GLU A 212      16.673   4.765  10.531  1.00  0.00      A    H
ATOM   3084  CB  GLU A 212      15.267   3.728  11.800  1.00  0.00      A    C
ATOM   3085  HB1 GLU A 212      15.802   2.756  11.758  1.00  0.00      A    H
ATOM   3086  HB2 GLU A 212      15.791   4.188  12.665  1.00  0.00      A    H
ATOM   3087  CG  GLU A 212      13.773   3.727  12.208  1.00  0.00      A    C
ATOM   3088  HG1 GLU A 212      13.486   4.768  12.470  1.00  0.00      A    H
ATOM   3089  HG2 GLU A 212      13.159   3.391  11.345  1.00  0.00      A    H
ATOM   3090  CD  GLU A 212      13.473   2.915  13.466  1.00  0.00      A    C
ATOM   3091  OE1 GLU A 212      13.681   1.708  13.478  1.00  0.00      A    O
ATOM   3092  OE2 GLU A 212      13.219   3.521  14.552  1.00  0.00      A    O
ATOM   3093  C   GLU A 212      15.159   4.004   9.268  1.00  0.00      A    C
ATOM   3094  O   GLU A 212      14.199   3.262   9.117  1.00  0.00      A    O
ATOM   3095  N   ALA A 213      15.890   4.356   8.262  1.00  0.00      A    N
ATOM   3096  HN  ALA A 213      16.584   5.067   8.350  1.00  0.00      A    H
ATOM   3097  CA  ALA A 213      15.758   3.772   6.937  1.00  0.00      A    C
ATOM   3098  HA  ALA A 213      14.726   3.456   6.927  1.00  0.00      A    H
ATOM   3099  CB  ALA A 213      15.940   4.835   5.880  1.00  0.00      A    C
ATOM   3100  HB1 ALA A 213      16.972   5.247   5.908  1.00  0.00      A    H
ATOM   3101  HB2 ALA A 213      15.865   4.463   4.836  1.00  0.00      A    H
ATOM   3102  HB3 ALA A 213      15.219   5.660   6.061  1.00  0.00      A    H
ATOM   3103  C   ALA A 213      16.727   2.561   6.792  1.00  0.00      A    C
ATOM   3104  O   ALA A 213      17.642   2.260   7.581  1.00  0.00      A    O
ATOM   3105  N   SER A 214      16.424   1.808   5.745  1.00  0.00      A    N
ATOM   3106  HN  SER A 214      15.546   1.981   5.306  1.00  0.00      A    H
ATOM   3107  CA  SER A 214      17.352   0.732   5.476  1.00  0.00      A    C
ATOM   3108  HA  SER A 214      18.382   1.055   5.504  1.00  0.00      A    H
ATOM   3109  CB  SER A 214      17.061  -0.535   6.354  1.00  0.00      A    C
ATOM   3110  HB1 SER A 214      17.607  -1.381   5.883  1.00  0.00      A    H
ATOM   3111  HB2 SER A 214      17.320  -0.368   7.421  1.00  0.00      A    H
ATOM   3112  OG  SER A 214      15.701  -0.900   6.325  1.00  0.00      A    O
ATOM   3113  HG1 SER A 214      15.226  -0.495   7.053  1.00  0.00      A    H
ATOM   3114  C   SER A 214      17.170   0.297   4.028  1.00  0.00      A    C
ATOM   3115  O   SER A 214      16.249   0.816   3.374  1.00  0.00      A    O
ATOM   3116  N   TYR A 215      17.942  -0.696   3.495  1.00  0.00      A    N
ATOM   3117  HN  TYR A 215      18.699  -1.066   4.027  1.00  0.00      A    H
ATOM   3118  CA  TYR A 215      17.686  -1.325   2.220  1.00  0.00      A    C
ATOM   3119  HA  TYR A 215      16.643  -1.607   2.240  1.00  0.00      A    H
ATOM   3120  CB  TYR A 215      18.044  -0.398   1.023  1.00  0.00      A    C
ATOM   3121  HB1 TYR A 215      18.225  -0.974   0.090  1.00  0.00      A    H
ATOM   3122  HB2 TYR A 215      17.284   0.400   0.877  1.00  0.00      A    H
ATOM   3123  CG  TYR A 215      19.345   0.335   1.265  1.00  0.00      A    C
ATOM   3124  CD1 TYR A 215      20.582  -0.364   1.044  1.00  0.00      A    C
ATOM   3125  HD1 TYR A 215      20.684  -1.408   0.787  1.00  0.00      A    H
ATOM   3126  CE1 TYR A 215      21.781   0.323   1.302  1.00  0.00      A    C
ATOM   3127  HE1 TYR A 215      22.726  -0.197   1.280  1.00  0.00      A    H
ATOM   3128  CZ  TYR A 215      21.848   1.664   1.701  1.00  0.00      A    C
ATOM   3129  OH  TYR A 215      23.139   2.247   1.991  1.00  0.00      A    O
ATOM   3130  HH  TYR A 215      23.731   1.525   2.216  1.00  0.00      A    H
ATOM   3131  CD2 TYR A 215      19.432   1.636   1.692  1.00  0.00      A    C
ATOM   3132  HD2 TYR A 215      18.548   2.184   1.983  1.00  0.00      A    H
ATOM   3133  CE2 TYR A 215      20.686   2.305   1.996  1.00  0.00      A    C
ATOM   3134  HE2 TYR A 215      20.789   3.324   2.340  1.00  0.00      A    H
ATOM   3135  C   TYR A 215      18.433  -2.657   2.109  1.00  0.00      A    C
ATOM   3136  O   TYR A 215      19.424  -2.808   2.834  1.00  0.00      A    O
ATOM   3137  N   PRO A 216      18.069  -3.614   1.386  1.00  0.00      A    N
ATOM   3138  CD  PRO A 216      16.797  -3.565   0.612  1.00  0.00      A    C
ATOM   3139  HD1 PRO A 216      16.885  -2.794  -0.182  1.00  0.00      A    H
ATOM   3140  HD2 PRO A 216      15.936  -3.461   1.306  1.00  0.00      A    H
ATOM   3141  CA  PRO A 216      18.941  -4.777   1.046  1.00  0.00      A    C
ATOM   3142  HA  PRO A 216      19.356  -5.180   1.958  1.00  0.00      A    H
ATOM   3143  CB  PRO A 216      17.826  -5.721   0.485  1.00  0.00      A    C
ATOM   3144  HB1 PRO A 216      18.213  -6.507  -0.199  1.00  0.00      A    H
ATOM   3145  HB2 PRO A 216      17.367  -6.240   1.354  1.00  0.00      A    H
ATOM   3146  CG  PRO A 216      16.764  -4.860  -0.176  1.00  0.00      A    C
ATOM   3147  HG1 PRO A 216      16.987  -4.705  -1.253  1.00  0.00      A    H
ATOM   3148  HG2 PRO A 216      15.764  -5.333  -0.074  1.00  0.00      A    H
ATOM   3149  C   PRO A 216      20.066  -4.551   0.041  1.00  0.00      A    C
ATOM   3150  O   PRO A 216      20.079  -3.481  -0.661  1.00  0.00      A    O
ATOM   3151  N   ILE A 217      21.031  -5.451   0.006  1.00  0.00      A    N
ATOM   3152  HN  ILE A 217      21.037  -6.317   0.501  1.00  0.00      A    H
ATOM   3153  CA  ILE A 217      22.203  -5.262  -0.802  1.00  0.00      A    C
ATOM   3154  HA  ILE A 217      22.056  -4.403  -1.439  1.00  0.00      A    H
ATOM   3155  CB  ILE A 217      23.466  -4.879  -0.072  1.00  0.00      A    C
ATOM   3156  HB  ILE A 217      24.137  -4.433  -0.837  1.00  0.00      A    H
ATOM   3157  CG2 ILE A 217      23.082  -3.739   0.943  1.00  0.00      A    C
ATOM   3158 HG21 ILE A 217      22.649  -3.987   1.936  1.00  0.00      A    H
ATOM   3159 HG22 ILE A 217      23.988  -3.131   1.154  1.00  0.00      A    H
ATOM   3160 HG23 ILE A 217      22.357  -3.103   0.393  1.00  0.00      A    H
ATOM   3161  CG1 ILE A 217      24.208  -6.085   0.696  1.00  0.00      A    C
ATOM   3162 HG11 ILE A 217      23.429  -6.504   1.368  1.00  0.00      A    H
ATOM   3163 HG12 ILE A 217      24.357  -6.825  -0.119  1.00  0.00      A    H
ATOM   3164  CD  ILE A 217      25.512  -5.711   1.331  1.00  0.00      A    C
ATOM   3165  HD1 ILE A 217      26.253  -5.277   0.626  1.00  0.00      A    H
ATOM   3166  HD2 ILE A 217      25.397  -4.935   2.117  1.00  0.00      A    H
ATOM   3167  HD3 ILE A 217      25.934  -6.617   1.816  1.00  0.00      A    H
ATOM   3168  C   ILE A 217      22.547  -6.500  -1.639  1.00  0.00      A    C
ATOM   3169  O   ILE A 217      22.284  -7.656  -1.287  1.00  0.00      A    O
ATOM   3170  N   LYS A 218      23.204  -6.323  -2.853  1.00  0.00      A    N
ATOM   3171  HN  LYS A 218      23.206  -5.354  -3.087  1.00  0.00      A    H
ATOM   3172  CA  LYS A 218      23.610  -7.394  -3.756  1.00  0.00      A    C
ATOM   3173  HA  LYS A 218      23.331  -8.382  -3.420  1.00  0.00      A    H
ATOM   3174  CB  LYS A 218      23.252  -7.169  -5.213  1.00  0.00      A    C
ATOM   3175  HB1 LYS A 218      23.557  -6.134  -5.479  1.00  0.00      A    H
ATOM   3176  HB2 LYS A 218      23.590  -7.927  -5.951  1.00  0.00      A    H
ATOM   3177  CG  LYS A 218      21.670  -7.317  -5.408  1.00  0.00      A    C
ATOM   3178  HG1 LYS A 218      21.113  -6.460  -4.971  1.00  0.00      A    H
ATOM   3179  HG2 LYS A 218      21.470  -7.023  -6.461  1.00  0.00      A    H
ATOM   3180  CD  LYS A 218      21.039  -8.688  -5.360  1.00  0.00      A    C
ATOM   3181  HD1 LYS A 218      21.371  -9.244  -4.457  1.00  0.00      A    H
ATOM   3182  HD2 LYS A 218      19.928  -8.704  -5.377  1.00  0.00      A    H
ATOM   3183  CE  LYS A 218      21.516  -9.616  -6.490  1.00  0.00      A    C
ATOM   3184  HE1 LYS A 218      21.374  -9.245  -7.528  1.00  0.00      A    H
ATOM   3185  HE2 LYS A 218      22.577  -9.871  -6.278  1.00  0.00      A    H
ATOM   3186  NZ  LYS A 218      20.742 -10.909  -6.494  1.00  0.00      A    N
ATOM   3187  HZ1 LYS A 218      20.810 -11.398  -5.578  1.00  0.00      A    H
ATOM   3188  HZ2 LYS A 218      19.729 -10.748  -6.668  1.00  0.00      A    H
ATOM   3189  HZ3 LYS A 218      21.072 -11.632  -7.164  1.00  0.00      A    H
ATOM   3190  C   LYS A 218      25.134  -7.357  -3.718  1.00  0.00      A    C
ATOM   3191  O   LYS A 218      25.733  -7.788  -4.717  1.00  0.00      A    O
ATOM   3192  N   ASN A 219      25.833  -6.902  -2.647  1.00  0.00      A    N
ATOM   3193  HN  ASN A 219      25.243  -6.583  -1.909  1.00  0.00      A    H
ATOM   3194  CA  ASN A 219      27.285  -6.843  -2.355  1.00  0.00      A    C
ATOM   3195  HA  ASN A 219      27.329  -6.866  -1.276  1.00  0.00      A    H
ATOM   3196  CB  ASN A 219      28.069  -8.156  -2.913  1.00  0.00      A    C
ATOM   3197  HB1 ASN A 219      28.075  -8.040  -4.017  1.00  0.00      A    H
ATOM   3198  HB2 ASN A 219      29.147  -8.043  -2.671  1.00  0.00      A    H
ATOM   3199  CG  ASN A 219      27.595  -9.442  -2.272  1.00  0.00      A    C
ATOM   3200  OD1 ASN A 219      27.016  -9.480  -1.145  1.00  0.00      A    O
ATOM   3201  ND2 ASN A 219      27.702 -10.564  -3.032  1.00  0.00      A    N
ATOM   3202 HD21 ASN A 219      27.362 -11.418  -2.640  1.00  0.00      A    H
ATOM   3203 HD22 ASN A 219      28.074 -10.520  -3.959  1.00  0.00      A    H
ATOM   3204  C   ASN A 219      27.913  -5.571  -2.866  1.00  0.00      A    C
ATOM   3205  O   ASN A 219      27.421  -4.990  -3.847  1.00  0.00      A    O
ATOM   3206  N   SER A 220      29.106  -5.147  -2.307  1.00  0.00      A    N
ATOM   3207  HN  SER A 220      29.502  -5.476  -1.453  1.00  0.00      A    H
ATOM   3208  CA  SER A 220      29.796  -3.968  -2.878  1.00  0.00      A    C
ATOM   3209  HA  SER A 220      29.115  -3.315  -3.405  1.00  0.00      A    H
ATOM   3210  CB  SER A 220      30.610  -3.077  -1.870  1.00  0.00      A    C
ATOM   3211  HB1 SER A 220      29.886  -2.905  -1.045  1.00  0.00      A    H
ATOM   3212  HB2 SER A 220      31.426  -3.693  -1.434  1.00  0.00      A    H
ATOM   3213  OG  SER A 220      31.206  -1.891  -2.461  1.00  0.00      A    O
ATOM   3214  HG1 SER A 220      30.560  -1.344  -2.914  1.00  0.00      A    H
ATOM   3215  C   SER A 220      30.746  -4.489  -3.948  1.00  0.00      A    C
ATOM   3216  O   SER A 220      30.727  -4.148  -5.074  1.00  0.00      A    O
ATOM   3217  N   SER A 221      31.667  -5.398  -3.534  1.00  0.00      A    N
ATOM   3218  HN  SER A 221      31.611  -5.721  -2.593  1.00  0.00      A    H
ATOM   3219  CA  SER A 221      32.896  -5.734  -4.302  1.00  0.00      A    C
ATOM   3220  HA  SER A 221      33.006  -4.920  -5.004  1.00  0.00      A    H
ATOM   3221  CB  SER A 221      34.065  -5.893  -3.316  1.00  0.00      A    C
ATOM   3222  HB1 SER A 221      33.741  -6.527  -2.462  1.00  0.00      A    H
ATOM   3223  HB2 SER A 221      34.978  -6.403  -3.691  1.00  0.00      A    H
ATOM   3224  OG  SER A 221      34.419  -4.585  -2.844  1.00  0.00      A    O
ATOM   3225  HG1 SER A 221      34.770  -4.738  -1.963  1.00  0.00      A    H
ATOM   3226  C   SER A 221      32.714  -7.074  -5.063  1.00  0.00      A    C
ATOM   3227  O   SER A 221      33.291  -7.309  -6.126  1.00  0.00      A    O
ATOM   3228  N   VAL A 222      32.067  -8.090  -4.524  1.00  0.00      A    N
ATOM   3229  HN  VAL A 222      31.848  -8.003  -3.556  1.00  0.00      A    H
ATOM   3230  CA  VAL A 222      31.803  -9.318  -5.218  1.00  0.00      A    C
ATOM   3231  HA  VAL A 222      32.783  -9.516  -5.628  1.00  0.00      A    H
ATOM   3232  CB  VAL A 222      31.399 -10.478  -4.337  1.00  0.00      A    C
ATOM   3233  HB  VAL A 222      30.547 -10.180  -3.689  1.00  0.00      A    H
ATOM   3234  CG1 VAL A 222      31.028 -11.699  -5.104  1.00  0.00      A    C
ATOM   3235 HG11 VAL A 222      31.822 -11.911  -5.852  1.00  0.00      A    H
ATOM   3236 HG12 VAL A 222      30.897 -12.533  -4.382  1.00  0.00      A    H
ATOM   3237 HG13 VAL A 222      30.046 -11.771  -5.618  1.00  0.00      A    H
ATOM   3238  CG2 VAL A 222      32.496 -10.852  -3.370  1.00  0.00      A    C
ATOM   3239 HG21 VAL A 222      32.127 -11.499  -2.546  1.00  0.00      A    H
ATOM   3240 HG22 VAL A 222      33.346 -11.411  -3.817  1.00  0.00      A    H
ATOM   3241 HG23 VAL A 222      32.937  -9.951  -2.894  1.00  0.00      A    H
ATOM   3242  C   VAL A 222      30.661  -9.104  -6.272  1.00  0.00      A    C
ATOM   3243  O   VAL A 222      29.508  -8.809  -6.050  1.00  0.00      A    O
ATOM   3244  N   ASN A 223      31.110  -9.331  -7.538  1.00  0.00      A    N
ATOM   3245  HN  ASN A 223      32.049  -9.566  -7.777  1.00  0.00      A    H
ATOM   3246  CA  ASN A 223      30.244  -9.300  -8.725  1.00  0.00      A    C
ATOM   3247  HA  ASN A 223      29.510  -8.530  -8.541  1.00  0.00      A    H
ATOM   3248  CB  ASN A 223      31.032  -9.069 -10.005  1.00  0.00      A    C
ATOM   3249  HB1 ASN A 223      31.779  -9.863 -10.220  1.00  0.00      A    H
ATOM   3250  HB2 ASN A 223      30.346  -8.848 -10.851  1.00  0.00      A    H
ATOM   3251  CG  ASN A 223      31.913  -7.791  -9.923  1.00  0.00      A    C
ATOM   3252  OD1 ASN A 223      33.090  -7.951  -9.650  1.00  0.00      A    O
ATOM   3253  ND2 ASN A 223      31.365  -6.587 -10.078  1.00  0.00      A    N
ATOM   3254 HD21 ASN A 223      31.949  -5.776 -10.051  1.00  0.00      A    H
ATOM   3255 HD22 ASN A 223      30.449  -6.590 -10.480  1.00  0.00      A    H
ATOM   3256  C   ASN A 223      29.560 -10.648  -8.806  1.00  0.00      A    C
ATOM   3257  O   ASN A 223      29.930 -11.567  -8.067  1.00  0.00      A    O
ATOM   3258  N   PRO A 224      28.594 -10.760  -9.675  1.00  0.00      A    N
ATOM   3259  CD  PRO A 224      27.647  -9.709 -10.064  1.00  0.00      A    C
ATOM   3260  HD1 PRO A 224      28.084  -8.773 -10.475  1.00  0.00      A    H
ATOM   3261  HD2 PRO A 224      27.017  -9.504  -9.172  1.00  0.00      A    H
ATOM   3262  CA  PRO A 224      28.105 -12.082 -10.006  1.00  0.00      A    C
ATOM   3263  HA  PRO A 224      28.104 -12.709  -9.127  1.00  0.00      A    H
ATOM   3264  CB  PRO A 224      26.740 -11.787 -10.542  1.00  0.00      A    C
ATOM   3265  HB1 PRO A 224      26.451 -12.465 -11.373  1.00  0.00      A    H
ATOM   3266  HB2 PRO A 224      25.959 -11.701  -9.756  1.00  0.00      A    H
ATOM   3267  CG  PRO A 224      26.833 -10.335 -11.119  1.00  0.00      A    C
ATOM   3268  HG1 PRO A 224      27.392 -10.241 -12.074  1.00  0.00      A    H
ATOM   3269  HG2 PRO A 224      25.831  -9.856 -11.127  1.00  0.00      A    H
ATOM   3270  C   PRO A 224      28.966 -12.716 -11.092  1.00  0.00      A    C
ATOM   3271  O   PRO A 224      29.898 -12.139 -11.663  1.00  0.00      A    O
ATOM   3272  N   THR A 225      28.785 -13.993 -11.460  1.00  0.00      A    N
ATOM   3273  HN  THR A 225      28.025 -14.533 -11.108  1.00  0.00      A    H
ATOM   3274  CA  THR A 225      29.558 -14.658 -12.464  1.00  0.00      A    C
ATOM   3275  HA  THR A 225      30.492 -14.123 -12.554  1.00  0.00      A    H
ATOM   3276  CB  THR A 225      29.985 -16.085 -12.161  1.00  0.00      A    C
ATOM   3277  HB  THR A 225      30.542 -16.470 -13.043  1.00  0.00      A    H
ATOM   3278  OG1 THR A 225      28.812 -16.817 -11.796  1.00  0.00      A    O
ATOM   3279  HG1 THR A 225      28.343 -17.015 -12.610  1.00  0.00      A    H
ATOM   3280  CG2 THR A 225      30.776 -16.177 -10.836  1.00  0.00      A    C
ATOM   3281 HG21 THR A 225      31.150 -17.209 -10.661  1.00  0.00      A    H
ATOM   3282 HG22 THR A 225      31.677 -15.533 -10.749  1.00  0.00      A    H
ATOM   3283 HG23 THR A 225      30.160 -15.919  -9.948  1.00  0.00      A    H
ATOM   3284  C   THR A 225      28.866 -14.719 -13.903  1.00  0.00      A    C
ATOM   3285  OT1 THR A 225      29.500 -14.297 -14.881  1.00  0.00      A    O
ATOM   3286  OT2 THR A 225      27.731 -15.229 -13.993  1.00  0.00      A    O
END
