# Supplementary material for: Sequence comparison, molecular modeling, and network analysis predict structural diversity in cysteine proteases from the Cape sundew, Drosera capensis
Source: Comput Struct Biotechnol J. 2016 Jun 14;14:271–82. doi: 10.1016/j.csbj.2016.05.003 (PMC4949590; doi:10.1016/j.csbj.2016.05.003)
Supplement: Supplementary file 4 [file mmc4.zip › Rosetta_mature/DCAP_7862_mature_m1.pdb]

CRYST1   64.316   70.193   58.306  90.00  90.00  90.00 P 1           1
ATOM      1  N   ALA A   1     -30.877 -10.335  -1.231  1.00  0.00      A    N
ATOM      2  HT1 ALA A   1     -30.717 -10.095  -2.230  1.00  0.00      A    H
ATOM      3  HT2 ALA A   1     -30.404 -11.243  -1.048  1.00  0.00      A    H
ATOM      4  HT3 ALA A   1     -30.488  -9.681  -0.522  1.00  0.00      A    H
ATOM      5  CA  ALA A   1     -32.275 -10.495  -0.831  1.00  0.00      A    C
ATOM      6  HA  ALA A   1     -32.904  -9.668  -1.126  1.00  0.00      A    H
ATOM      7  CB  ALA A   1     -32.775 -11.865  -1.359  1.00  0.00      A    C
ATOM      8  HB1 ALA A   1     -32.632 -11.876  -2.461  1.00  0.00      A    H
ATOM      9  HB2 ALA A   1     -32.249 -12.746  -0.934  1.00  0.00      A    H
ATOM     10  HB3 ALA A   1     -33.861 -12.025  -1.185  1.00  0.00      A    H
ATOM     11  C   ALA A   1     -32.272 -10.250   0.673  1.00  0.00      A    C
ATOM     12  O   ALA A   1     -31.241  -9.802   1.267  1.00  0.00      A    O
ATOM     13  N   ALA A   2     -33.438 -10.453   1.290  1.00  0.00      A    N
ATOM     14  HN  ALA A   2     -34.282 -10.768   0.865  1.00  0.00      A    H
ATOM     15  CA  ALA A   2     -33.531 -10.541   2.739  1.00  0.00      A    C
ATOM     16  HA  ALA A   2     -32.810  -9.874   3.189  1.00  0.00      A    H
ATOM     17  CB  ALA A   2     -34.942  -9.994   3.159  1.00  0.00      A    C
ATOM     18  HB1 ALA A   2     -35.054  -9.024   2.630  1.00  0.00      A    H
ATOM     19  HB2 ALA A   2     -35.755 -10.640   2.765  1.00  0.00      A    H
ATOM     20  HB3 ALA A   2     -35.080  -9.837   4.250  1.00  0.00      A    H
ATOM     21  C   ALA A   2     -33.324 -11.967   3.186  1.00  0.00      A    C
ATOM     22  O   ALA A   2     -33.373 -12.936   2.464  1.00  0.00      A    O
ATOM     23  N   GLN A   3     -32.983 -12.207   4.500  1.00  0.00      A    N
ATOM     24  HN  GLN A   3     -33.125 -11.472   5.159  1.00  0.00      A    H
ATOM     25  CA  GLN A   3     -32.569 -13.504   5.031  1.00  0.00      A    C
ATOM     26  HA  GLN A   3     -32.219 -14.101   4.202  1.00  0.00      A    H
ATOM     27  CB  GLN A   3     -31.442 -13.349   6.108  1.00  0.00      A    C
ATOM     28  HB1 GLN A   3     -31.837 -12.795   6.986  1.00  0.00      A    H
ATOM     29  HB2 GLN A   3     -31.055 -14.335   6.442  1.00  0.00      A    H
ATOM     30  CG  GLN A   3     -30.210 -12.541   5.734  1.00  0.00      A    C
ATOM     31  HG1 GLN A   3     -29.622 -13.178   5.040  1.00  0.00      A    H
ATOM     32  HG2 GLN A   3     -30.516 -11.607   5.216  1.00  0.00      A    H
ATOM     33  CD  GLN A   3     -29.530 -12.197   7.032  1.00  0.00      A    C
ATOM     34  OE1 GLN A   3     -29.358 -11.009   7.252  1.00  0.00      A    O
ATOM     35  NE2 GLN A   3     -28.972 -13.128   7.802  1.00  0.00      A    N
ATOM     36 HE21 GLN A   3     -28.455 -12.785   8.587  1.00  0.00      A    H
ATOM     37 HE22 GLN A   3     -29.129 -14.112   7.716  1.00  0.00      A    H
ATOM     38  C   GLN A   3     -33.662 -14.361   5.576  1.00  0.00      A    C
ATOM     39  O   GLN A   3     -33.561 -15.553   5.648  1.00  0.00      A    O
ATOM     40  N   ASN A   4     -34.692 -13.751   6.127  1.00  0.00      A    N
ATOM     41  HN  ASN A   4     -34.882 -12.772   6.134  1.00  0.00      A    H
ATOM     42  CA  ASN A   4     -35.663 -14.504   6.873  1.00  0.00      A    C
ATOM     43  HA  ASN A   4     -35.173 -15.409   7.204  1.00  0.00      A    H
ATOM     44  CB  ASN A   4     -35.947 -13.681   8.161  1.00  0.00      A    C
ATOM     45  HB1 ASN A   4     -34.988 -13.255   8.525  1.00  0.00      A    H
ATOM     46  HB2 ASN A   4     -36.560 -12.755   8.133  1.00  0.00      A    H
ATOM     47  CG  ASN A   4     -36.450 -14.607   9.302  1.00  0.00      A    C
ATOM     48  OD1 ASN A   4     -35.600 -15.333   9.818  1.00  0.00      A    O
ATOM     49  ND2 ASN A   4     -37.775 -14.410   9.614  1.00  0.00      A    N
ATOM     50 HD21 ASN A   4     -38.180 -14.981  10.328  1.00  0.00      A    H
ATOM     51 HD22 ASN A   4     -38.314 -13.742   9.102  1.00  0.00      A    H
ATOM     52  C   ASN A   4     -36.913 -14.611   6.087  1.00  0.00      A    C
ATOM     53  O   ASN A   4     -37.723 -13.699   5.977  1.00  0.00      A    O
ATOM     54  N   CYS A   5     -37.177 -15.778   5.442  1.00  0.00      A    N
ATOM     55  HN  CYS A   5     -36.394 -16.374   5.280  1.00  0.00      A    H
ATOM     56  CA  CYS A   5     -38.451 -16.244   4.939  1.00  0.00      A    C
ATOM     57  HA  CYS A   5     -38.935 -15.425   4.426  1.00  0.00      A    H
ATOM     58  CB  CYS A   5     -38.232 -17.413   3.922  1.00  0.00      A    C
ATOM     59  HB1 CYS A   5     -37.708 -18.283   4.374  1.00  0.00      A    H
ATOM     60  HB2 CYS A   5     -39.181 -17.831   3.524  1.00  0.00      A    H
ATOM     61  SG  CYS A   5     -37.348 -16.818   2.502  1.00  0.00      A    S
ATOM     62  HG1 CYS A   5     -36.087 -17.023   2.856  1.00  0.00      A    H
ATOM     63  C   CYS A   5     -39.384 -16.653   6.098  1.00  0.00      A    C
ATOM     64  O   CYS A   5     -38.789 -17.074   7.101  1.00  0.00      A    O
ATOM     65  N   SER A   6     -40.629 -16.329   5.992  1.00  0.00      A    N
ATOM     66  HN  SER A   6     -40.834 -15.866   5.133  1.00  0.00      A    H
ATOM     67  CA  SER A   6     -41.611 -16.445   7.064  1.00  0.00      A    C
ATOM     68  HA  SER A   6     -41.111 -16.646   8.000  1.00  0.00      A    H
ATOM     69  CB  SER A   6     -42.585 -15.201   7.175  1.00  0.00      A    C
ATOM     70  HB1 SER A   6     -43.270 -15.329   8.041  1.00  0.00      A    H
ATOM     71  HB2 SER A   6     -41.857 -14.419   7.478  1.00  0.00      A    H
ATOM     72  OG  SER A   6     -43.138 -14.771   5.923  1.00  0.00      A    O
ATOM     73  HG1 SER A   6     -43.717 -14.049   6.178  1.00  0.00      A    H
ATOM     74  C   SER A   6     -42.555 -17.748   6.897  1.00  0.00      A    C
ATOM     75  O   SER A   6     -42.088 -18.907   7.068  1.00  0.00      A    O
ATOM     76  N   ALA A   7     -43.858 -17.532   6.654  1.00  0.00      A    N
ATOM     77  HN  ALA A   7     -44.170 -16.611   6.434  1.00  0.00      A    H
ATOM     78  CA  ALA A   7     -44.762 -18.617   6.554  1.00  0.00      A    C
ATOM     79  HA  ALA A   7     -44.434 -19.485   7.107  1.00  0.00      A    H
ATOM     80  CB  ALA A   7     -46.158 -18.121   7.002  1.00  0.00      A    C
ATOM     81  HB1 ALA A   7     -45.971 -17.766   8.038  1.00  0.00      A    H
ATOM     82  HB2 ALA A   7     -46.620 -17.284   6.435  1.00  0.00      A    H
ATOM     83  HB3 ALA A   7     -46.906 -18.940   7.076  1.00  0.00      A    H
ATOM     84  C   ALA A   7     -44.844 -19.103   5.098  1.00  0.00      A    C
ATOM     85  O   ALA A   7     -44.160 -18.621   4.213  1.00  0.00      A    O
ATOM     86  N   THR A   8     -45.617 -20.222   4.818  1.00  0.00      A    N
ATOM     87  HN  THR A   8     -46.208 -20.663   5.489  1.00  0.00      A    H
ATOM     88  CA  THR A   8     -45.923 -20.595   3.418  1.00  0.00      A    C
ATOM     89  HA  THR A   8     -45.055 -20.382   2.811  1.00  0.00      A    H
ATOM     90  CB  THR A   8     -46.004 -22.107   3.281  1.00  0.00      A    C
ATOM     91  HB  THR A   8     -46.536 -22.432   2.361  1.00  0.00      A    H
ATOM     92  OG1 THR A   8     -46.719 -22.607   4.430  1.00  0.00      A    O
ATOM     93  HG1 THR A   8     -47.570 -22.812   4.035  1.00  0.00      A    H
ATOM     94  CG2 THR A   8     -44.631 -22.682   3.436  1.00  0.00      A    C
ATOM     95 HG21 THR A   8     -43.937 -22.248   2.684  1.00  0.00      A    H
ATOM     96 HG22 THR A   8     -44.232 -22.431   4.442  1.00  0.00      A    H
ATOM     97 HG23 THR A   8     -44.653 -23.792   3.424  1.00  0.00      A    H
ATOM     98  C   THR A   8     -47.060 -19.928   2.695  1.00  0.00      A    C
ATOM     99  O   THR A   8     -48.082 -19.682   3.326  1.00  0.00      A    O
ATOM    100  N   LEU A   9     -46.905 -19.677   1.371  1.00  0.00      A    N
ATOM    101  HN  LEU A   9     -45.979 -19.769   1.013  1.00  0.00      A    H
ATOM    102  CA  LEU A   9     -47.877 -18.897   0.607  1.00  0.00      A    C
ATOM    103  HA  LEU A   9     -48.387 -18.189   1.243  1.00  0.00      A    H
ATOM    104  CB  LEU A   9     -47.117 -18.008  -0.436  1.00  0.00      A    C
ATOM    105  HB1 LEU A   9     -46.596 -18.661  -1.169  1.00  0.00      A    H
ATOM    106  HB2 LEU A   9     -47.856 -17.427  -1.028  1.00  0.00      A    H
ATOM    107  CG  LEU A   9     -46.165 -16.928   0.099  1.00  0.00      A    C
ATOM    108  HG  LEU A   9     -45.362 -17.389   0.712  1.00  0.00      A    H
ATOM    109  CD1 LEU A   9     -45.468 -16.240  -1.066  1.00  0.00      A    C
ATOM    110 HD11 LEU A   9     -46.274 -15.701  -1.609  1.00  0.00      A    H
ATOM    111 HD12 LEU A   9     -44.827 -15.387  -0.757  1.00  0.00      A    H
ATOM    112 HD13 LEU A   9     -44.982 -17.020  -1.690  1.00  0.00      A    H
ATOM    113  CD2 LEU A   9     -46.875 -15.831   0.968  1.00  0.00      A    C
ATOM    114 HD21 LEU A   9     -46.082 -15.295   1.532  1.00  0.00      A    H
ATOM    115 HD22 LEU A   9     -47.613 -15.196   0.433  1.00  0.00      A    H
ATOM    116 HD23 LEU A   9     -47.404 -16.334   1.805  1.00  0.00      A    H
ATOM    117  C   LEU A   9     -48.849 -19.724  -0.166  1.00  0.00      A    C
ATOM    118  O   LEU A   9     -48.660 -19.828  -1.377  1.00  0.00      A    O
ATOM    119  N   LYS A  10     -49.855 -20.239   0.467  1.00  0.00      A    N
ATOM    120  HN  LYS A  10     -50.174 -19.905   1.351  1.00  0.00      A    H
ATOM    121  CA  LYS A  10     -50.712 -21.349   0.033  1.00  0.00      A    C
ATOM    122  HA  LYS A  10     -51.294 -21.713   0.866  1.00  0.00      A    H
ATOM    123  CB  LYS A  10     -51.761 -20.983  -1.105  1.00  0.00      A    C
ATOM    124  HB1 LYS A  10     -51.124 -20.580  -1.921  1.00  0.00      A    H
ATOM    125  HB2 LYS A  10     -52.207 -21.925  -1.490  1.00  0.00      A    H
ATOM    126  CG  LYS A  10     -52.879 -19.938  -0.786  1.00  0.00      A    C
ATOM    127  HG1 LYS A  10     -53.524 -20.173   0.087  1.00  0.00      A    H
ATOM    128  HG2 LYS A  10     -52.296 -19.028  -0.528  1.00  0.00      A    H
ATOM    129  CD  LYS A  10     -53.905 -19.587  -1.877  1.00  0.00      A    C
ATOM    130  HD1 LYS A  10     -53.277 -19.178  -2.697  1.00  0.00      A    H
ATOM    131  HD2 LYS A  10     -54.297 -20.588  -2.157  1.00  0.00      A    H
ATOM    132  CE  LYS A  10     -54.929 -18.513  -1.546  1.00  0.00      A    C
ATOM    133  HE1 LYS A  10     -55.482 -19.006  -0.718  1.00  0.00      A    H
ATOM    134  HE2 LYS A  10     -54.426 -17.551  -1.311  1.00  0.00      A    H
ATOM    135  NZ  LYS A  10     -55.688 -18.211  -2.713  1.00  0.00      A    N
ATOM    136  HZ1 LYS A  10     -55.139 -17.807  -3.498  1.00  0.00      A    H
ATOM    137  HZ2 LYS A  10     -56.274 -18.985  -3.087  1.00  0.00      A    H
ATOM    138  HZ3 LYS A  10     -56.361 -17.485  -2.395  1.00  0.00      A    H
ATOM    139  C   LYS A  10     -49.834 -22.596  -0.366  1.00  0.00      A    C
ATOM    140  O   LYS A  10     -48.898 -23.056   0.317  1.00  0.00      A    O
ATOM    141  N   GLY A  11     -50.127 -23.217  -1.500  1.00  0.00      A    N
ATOM    142  HN  GLY A  11     -50.695 -22.810  -2.212  1.00  0.00      A    H
ATOM    143  CA  GLY A  11     -49.519 -24.480  -2.011  1.00  0.00      A    C
ATOM    144  HA1 GLY A  11     -48.444 -24.372  -2.020  1.00  0.00      A    H
ATOM    145  HA2 GLY A  11     -50.050 -25.369  -1.705  1.00  0.00      A    H
ATOM    146  C   GLY A  11     -49.842 -24.459  -3.474  1.00  0.00      A    C
ATOM    147  O   GLY A  11     -50.983 -24.323  -3.836  1.00  0.00      A    O
ATOM    148  N   SER A  12     -48.811 -24.334  -4.286  1.00  0.00      A    N
ATOM    149  HN  SER A  12     -47.913 -24.547  -3.909  1.00  0.00      A    H
ATOM    150  CA  SER A  12     -48.898 -24.081  -5.709  1.00  0.00      A    C
ATOM    151  HA  SER A  12     -49.745 -23.438  -5.894  1.00  0.00      A    H
ATOM    152  CB  SER A  12     -47.754 -23.234  -6.223  1.00  0.00      A    C
ATOM    153  HB1 SER A  12     -47.647 -22.473  -5.421  1.00  0.00      A    H
ATOM    154  HB2 SER A  12     -46.755 -23.701  -6.357  1.00  0.00      A    H
ATOM    155  OG  SER A  12     -48.096 -22.458  -7.396  1.00  0.00      A    O
ATOM    156  HG1 SER A  12     -48.512 -21.661  -7.059  1.00  0.00      A    H
ATOM    157  C   SER A  12     -48.972 -25.269  -6.634  1.00  0.00      A    C
ATOM    158  O   SER A  12     -49.988 -25.681  -7.226  1.00  0.00      A    O
ATOM    159  N   HSE A  13     -47.898 -25.993  -6.636  1.00  0.00      A    N
ATOM    160  HN  HSE A  13     -47.072 -25.689  -6.169  1.00  0.00      A    H
ATOM    161  CA  HSE A  13     -47.829 -27.242  -7.343  1.00  0.00      A    C
ATOM    162  HA  HSE A  13     -48.171 -27.145  -8.363  1.00  0.00      A    H
ATOM    163  CB  HSE A  13     -46.368 -27.687  -7.522  1.00  0.00      A    C
ATOM    164  HB1 HSE A  13     -45.880 -26.720  -7.772  1.00  0.00      A    H
ATOM    165  HB2 HSE A  13     -46.003 -27.894  -6.493  1.00  0.00      A    H
ATOM    166  ND1 HSE A  13     -46.445 -28.287  -9.895  1.00  0.00      A    N
ATOM    167  CG  HSE A  13     -46.062 -28.671  -8.614  1.00  0.00      A    C
ATOM    168  CE1 HSE A  13     -46.017 -29.313 -10.689  1.00  0.00      A    C
ATOM    169  HE1 HSE A  13     -46.229 -29.323 -11.758  1.00  0.00      A    H
ATOM    170  NE2 HSE A  13     -45.439 -30.285  -9.956  1.00  0.00      A    N
ATOM    171  HE2 HSE A  13     -45.219 -31.225 -10.219  1.00  0.00      A    H
ATOM    172  CD2 HSE A  13     -45.495 -29.901  -8.593  1.00  0.00      A    C
ATOM    173  HD2 HSE A  13     -45.028 -30.494  -7.816  1.00  0.00      A    H
ATOM    174  C   HSE A  13     -48.589 -28.421  -6.699  1.00  0.00      A    C
ATOM    175  O   HSE A  13     -48.381 -28.841  -5.549  1.00  0.00      A    O
ATOM    176  N   LYS A  14     -49.498 -29.156  -7.481  1.00  0.00      A    N
ATOM    177  HN  LYS A  14     -49.645 -28.794  -8.398  1.00  0.00      A    H
ATOM    178  CA  LYS A  14     -50.124 -30.341  -7.024  1.00  0.00      A    C
ATOM    179  HA  LYS A  14     -50.071 -30.483  -5.955  1.00  0.00      A    H
ATOM    180  CB  LYS A  14     -51.637 -30.273  -7.173  1.00  0.00      A    C
ATOM    181  HB1 LYS A  14     -51.975 -29.250  -6.900  1.00  0.00      A    H
ATOM    182  HB2 LYS A  14     -52.081 -30.431  -8.179  1.00  0.00      A    H
ATOM    183  CG  LYS A  14     -52.360 -31.273  -6.316  1.00  0.00      A    C
ATOM    184  HG1 LYS A  14     -51.900 -31.259  -5.305  1.00  0.00      A    H
ATOM    185  HG2 LYS A  14     -53.390 -30.858  -6.290  1.00  0.00      A    H
ATOM    186  CD  LYS A  14     -52.335 -32.697  -6.881  1.00  0.00      A    C
ATOM    187  HD1 LYS A  14     -52.848 -32.629  -7.865  1.00  0.00      A    H
ATOM    188  HD2 LYS A  14     -51.306 -33.028  -7.136  1.00  0.00      A    H
ATOM    189  CE  LYS A  14     -53.103 -33.761  -6.090  1.00  0.00      A    C
ATOM    190  HE1 LYS A  14     -53.072 -34.773  -6.548  1.00  0.00      A    H
ATOM    191  HE2 LYS A  14     -52.639 -33.755  -5.081  1.00  0.00      A    H
ATOM    192  NZ  LYS A  14     -54.560 -33.362  -6.040  1.00  0.00      A    N
ATOM    193  HZ1 LYS A  14     -54.809 -32.970  -6.971  1.00  0.00      A    H
ATOM    194  HZ2 LYS A  14     -55.213 -34.132  -5.792  1.00  0.00      A    H
ATOM    195  HZ3 LYS A  14     -54.596 -32.600  -5.334  1.00  0.00      A    H
ATOM    196  C   LYS A  14     -49.508 -31.425  -7.831  1.00  0.00      A    C
ATOM    197  O   LYS A  14     -49.727 -31.424  -9.044  1.00  0.00      A    O
ATOM    198  N   MET A  15     -48.723 -32.316  -7.240  1.00  0.00      A    N
ATOM    199  HN  MET A  15     -48.514 -32.156  -6.278  1.00  0.00      A    H
ATOM    200  CA  MET A  15     -48.081 -33.390  -7.993  1.00  0.00      A    C
ATOM    201  HA  MET A  15     -47.596 -32.995  -8.873  1.00  0.00      A    H
ATOM    202  CB  MET A  15     -46.934 -34.075  -7.167  1.00  0.00      A    C
ATOM    203  HB1 MET A  15     -47.206 -34.325  -6.120  1.00  0.00      A    H
ATOM    204  HB2 MET A  15     -46.496 -35.003  -7.594  1.00  0.00      A    H
ATOM    205  CG  MET A  15     -45.754 -33.170  -6.993  1.00  0.00      A    C
ATOM    206  HG1 MET A  15     -45.412 -32.719  -7.948  1.00  0.00      A    H
ATOM    207  HG2 MET A  15     -46.008 -32.272  -6.389  1.00  0.00      A    H
ATOM    208  SD  MET A  15     -44.275 -33.971  -6.306  1.00  0.00      A    S
ATOM    209  CE  MET A  15     -44.439 -33.382  -4.575  1.00  0.00      A    C
ATOM    210  HE1 MET A  15     -45.462 -33.461  -4.150  1.00  0.00      A    H
ATOM    211  HE2 MET A  15     -43.703 -33.622  -3.777  1.00  0.00      A    H
ATOM    212  HE3 MET A  15     -44.415 -32.272  -4.620  1.00  0.00      A    H
ATOM    213  C   MET A  15     -48.976 -34.540  -8.525  1.00  0.00      A    C
ATOM    214  O   MET A  15     -49.947 -34.961  -7.929  1.00  0.00      A    O
ATOM    215  N   THR A  16     -48.606 -35.050  -9.694  1.00  0.00      A    N
ATOM    216  HN  THR A  16     -47.810 -34.654 -10.146  1.00  0.00      A    H
ATOM    217  CA  THR A  16     -49.273 -36.113 -10.361  1.00  0.00      A    C
ATOM    218  HA  THR A  16     -50.101 -36.493  -9.782  1.00  0.00      A    H
ATOM    219  CB  THR A  16     -49.917 -35.601 -11.727  1.00  0.00      A    C
ATOM    220  HB  THR A  16     -49.019 -35.323 -12.320  1.00  0.00      A    H
ATOM    221  OG1 THR A  16     -50.761 -34.455 -11.634  1.00  0.00      A    O
ATOM    222  HG1 THR A  16     -50.151 -33.770 -11.349  1.00  0.00      A    H
ATOM    223  CG2 THR A  16     -50.662 -36.691 -12.413  1.00  0.00      A    C
ATOM    224 HG21 THR A  16     -51.334 -36.172 -13.130  1.00  0.00      A    H
ATOM    225 HG22 THR A  16     -50.009 -37.406 -12.957  1.00  0.00      A    H
ATOM    226 HG23 THR A  16     -51.290 -37.231 -11.672  1.00  0.00      A    H
ATOM    227  C   THR A  16     -48.379 -37.278 -10.694  1.00  0.00      A    C
ATOM    228  O   THR A  16     -47.425 -36.998 -11.437  1.00  0.00      A    O
ATOM    229  N   ASP A  17     -48.561 -38.424 -10.038  1.00  0.00      A    N
ATOM    230  HN  ASP A  17     -49.372 -38.622  -9.494  1.00  0.00      A    H
ATOM    231  CA  ASP A  17     -47.616 -39.430 -10.286  1.00  0.00      A    C
ATOM    232  HA  ASP A  17     -46.690 -39.185  -9.787  1.00  0.00      A    H
ATOM    233  CB  ASP A  17     -48.148 -40.691  -9.657  1.00  0.00      A    C
ATOM    234  HB1 ASP A  17     -48.590 -40.426  -8.673  1.00  0.00      A    H
ATOM    235  HB2 ASP A  17     -48.965 -41.222 -10.192  1.00  0.00      A    H
ATOM    236  CG  ASP A  17     -47.025 -41.660  -9.360  1.00  0.00      A    C
ATOM    237  OD1 ASP A  17     -47.029 -42.101  -8.182  1.00  0.00      A    O
ATOM    238  OD2 ASP A  17     -46.139 -41.976 -10.209  1.00  0.00      A    O
ATOM    239  C   ASP A  17     -47.364 -39.772 -11.740  1.00  0.00      A    C
ATOM    240  O   ASP A  17     -48.255 -40.256 -12.498  1.00  0.00      A    O
ATOM    241  N   ALA A  18     -46.110 -39.509 -12.313  1.00  0.00      A    N
ATOM    242  HN  ALA A  18     -45.417 -39.030 -11.780  1.00  0.00      A    H
ATOM    243  CA  ALA A  18     -45.919 -39.566 -13.798  1.00  0.00      A    C
ATOM    244  HA  ALA A  18     -46.453 -40.420 -14.186  1.00  0.00      A    H
ATOM    245  CB  ALA A  18     -46.269 -38.173 -14.380  1.00  0.00      A    C
ATOM    246  HB1 ALA A  18     -46.015 -38.058 -15.455  1.00  0.00      A    H
ATOM    247  HB2 ALA A  18     -47.347 -37.938 -14.242  1.00  0.00      A    H
ATOM    248  HB3 ALA A  18     -45.673 -37.364 -13.906  1.00  0.00      A    H
ATOM    249  C   ALA A  18     -44.374 -39.742 -14.034  1.00  0.00      A    C
ATOM    250  O   ALA A  18     -43.569 -39.431 -13.174  1.00  0.00      A    O
ATOM    251  N   THR A  19     -43.924 -40.278 -15.167  1.00  0.00      A    N
ATOM    252  HN  THR A  19     -44.567 -40.560 -15.875  1.00  0.00      A    H
ATOM    253  CA  THR A  19     -42.472 -40.487 -15.429  1.00  0.00      A    C
ATOM    254  HA  THR A  19     -42.021 -40.831 -14.510  1.00  0.00      A    H
ATOM    255  CB  THR A  19     -42.104 -41.499 -16.540  1.00  0.00      A    C
ATOM    256  HB  THR A  19     -42.677 -41.182 -17.437  1.00  0.00      A    H
ATOM    257  OG1 THR A  19     -42.747 -42.750 -16.231  1.00  0.00      A    O
ATOM    258  HG1 THR A  19     -42.440 -43.356 -16.910  1.00  0.00      A    H
ATOM    259  CG2 THR A  19     -40.624 -41.718 -16.619  1.00  0.00      A    C
ATOM    260 HG21 THR A  19     -40.188 -40.825 -17.116  1.00  0.00      A    H
ATOM    261 HG22 THR A  19     -40.148 -42.099 -15.690  1.00  0.00      A    H
ATOM    262 HG23 THR A  19     -40.394 -42.486 -17.388  1.00  0.00      A    H
ATOM    263  C   THR A  19     -41.821 -39.249 -15.801  1.00  0.00      A    C
ATOM    264  O   THR A  19     -42.242 -38.523 -16.674  1.00  0.00      A    O
ATOM    265  N   LEU A  20     -40.770 -38.844 -15.086  1.00  0.00      A    N
ATOM    266  HN  LEU A  20     -40.421 -39.453 -14.377  1.00  0.00      A    H
ATOM    267  CA  LEU A  20     -40.072 -37.598 -15.236  1.00  0.00      A    C
ATOM    268  HA  LEU A  20     -40.742 -36.821 -15.573  1.00  0.00      A    H
ATOM    269  CB  LEU A  20     -39.406 -37.194 -13.841  1.00  0.00      A    C
ATOM    270  HB1 LEU A  20     -38.972 -38.126 -13.420  1.00  0.00      A    H
ATOM    271  HB2 LEU A  20     -38.596 -36.447 -13.984  1.00  0.00      A    H
ATOM    272  CG  LEU A  20     -40.399 -36.595 -12.803  1.00  0.00      A    C
ATOM    273  HG  LEU A  20     -41.357 -37.139 -12.946  1.00  0.00      A    H
ATOM    274  CD1 LEU A  20     -39.940 -36.666 -11.371  1.00  0.00      A    C
ATOM    275 HD11 LEU A  20     -40.733 -36.084 -10.855  1.00  0.00      A    H
ATOM    276 HD12 LEU A  20     -39.974 -37.738 -11.080  1.00  0.00      A    H
ATOM    277 HD13 LEU A  20     -38.961 -36.185 -11.159  1.00  0.00      A    H
ATOM    278  CD2 LEU A  20     -40.676 -35.141 -13.156  1.00  0.00      A    C
ATOM    279 HD21 LEU A  20     -41.179 -34.980 -14.134  1.00  0.00      A    H
ATOM    280 HD22 LEU A  20     -41.383 -34.664 -12.445  1.00  0.00      A    H
ATOM    281 HD23 LEU A  20     -39.757 -34.519 -13.115  1.00  0.00      A    H
ATOM    282  C   LEU A  20     -39.027 -37.704 -16.351  1.00  0.00      A    C
ATOM    283  O   LEU A  20     -38.462 -38.775 -16.534  1.00  0.00      A    O
ATOM    284  N   PRO A  21     -38.718 -36.748 -17.151  1.00  0.00      A    N
ATOM    285  CD  PRO A  21     -39.346 -35.419 -17.144  1.00  0.00      A    C
ATOM    286  HD1 PRO A  21     -39.228 -35.011 -16.118  1.00  0.00      A    H
ATOM    287  HD2 PRO A  21     -40.419 -35.523 -17.415  1.00  0.00      A    H
ATOM    288  CA  PRO A  21     -37.641 -36.895 -18.176  1.00  0.00      A    C
ATOM    289  HA  PRO A  21     -37.790 -37.818 -18.718  1.00  0.00      A    H
ATOM    290  CB  PRO A  21     -37.873 -35.690 -19.060  1.00  0.00      A    C
ATOM    291  HB1 PRO A  21     -37.007 -35.548 -19.741  1.00  0.00      A    H
ATOM    292  HB2 PRO A  21     -38.709 -35.976 -19.735  1.00  0.00      A    H
ATOM    293  CG  PRO A  21     -38.415 -34.601 -18.097  1.00  0.00      A    C
ATOM    294  HG1 PRO A  21     -37.557 -34.291 -17.463  1.00  0.00      A    H
ATOM    295  HG2 PRO A  21     -39.007 -33.796 -18.583  1.00  0.00      A    H
ATOM    296  C   PRO A  21     -36.267 -36.957 -17.586  1.00  0.00      A    C
ATOM    297  O   PRO A  21     -36.134 -36.854 -16.409  1.00  0.00      A    O
ATOM    298  N   ASP A  22     -35.262 -37.139 -18.522  1.00  0.00      A    N
ATOM    299  HN  ASP A  22     -35.516 -37.343 -19.464  1.00  0.00      A    H
ATOM    300  CA  ASP A  22     -33.803 -37.203 -18.173  1.00  0.00      A    C
ATOM    301  HA  ASP A  22     -33.653 -37.443 -17.131  1.00  0.00      A    H
ATOM    302  CB  ASP A  22     -33.193 -38.344 -19.069  1.00  0.00      A    C
ATOM    303  HB1 ASP A  22     -33.076 -37.928 -20.093  1.00  0.00      A    H
ATOM    304  HB2 ASP A  22     -32.205 -38.588 -18.623  1.00  0.00      A    H
ATOM    305  CG  ASP A  22     -33.961 -39.649 -19.058  1.00  0.00      A    C
ATOM    306  OD1 ASP A  22     -34.299 -40.203 -20.113  1.00  0.00      A    O
ATOM    307  OD2 ASP A  22     -34.106 -40.174 -17.916  1.00  0.00      A    O
ATOM    308  C   ASP A  22     -33.183 -35.852 -18.189  1.00  0.00      A    C
ATOM    309  O   ASP A  22     -32.651 -35.349 -17.242  1.00  0.00      A    O
ATOM    310  N   VAL A  23     -33.455 -35.184 -19.303  1.00  0.00      A    N
ATOM    311  HN  VAL A  23     -33.944 -35.589 -20.072  1.00  0.00      A    H
ATOM    312  CA  VAL A  23     -33.141 -33.763 -19.610  1.00  0.00      A    C
ATOM    313  HA  VAL A  23     -32.446 -33.354 -18.891  1.00  0.00      A    H
ATOM    314  CB  VAL A  23     -32.410 -33.529 -20.995  1.00  0.00      A    C
ATOM    315  HB  VAL A  23     -33.118 -33.663 -21.841  1.00  0.00      A    H
ATOM    316  CG1 VAL A  23     -31.881 -32.061 -20.988  1.00  0.00      A    C
ATOM    317 HG11 VAL A  23     -31.121 -31.938 -21.789  1.00  0.00      A    H
ATOM    318 HG12 VAL A  23     -32.619 -31.334 -21.389  1.00  0.00      A    H
ATOM    319 HG13 VAL A  23     -31.443 -31.765 -20.010  1.00  0.00      A    H
ATOM    320  CG2 VAL A  23     -31.203 -34.509 -21.091  1.00  0.00      A    C
ATOM    321 HG21 VAL A  23     -30.488 -34.222 -21.892  1.00  0.00      A    H
ATOM    322 HG22 VAL A  23     -30.800 -34.601 -20.060  1.00  0.00      A    H
ATOM    323 HG23 VAL A  23     -31.701 -35.449 -21.412  1.00  0.00      A    H
ATOM    324  C   VAL A  23     -34.330 -32.898 -19.616  1.00  0.00      A    C
ATOM    325  O   VAL A  23     -35.346 -33.096 -20.329  1.00  0.00      A    O
ATOM    326  N   LYS A  24     -34.218 -31.737 -18.803  1.00  0.00      A    N
ATOM    327  HN  LYS A  24     -33.390 -31.451 -18.327  1.00  0.00      A    H
ATOM    328  CA  LYS A  24     -35.189 -30.689 -18.926  1.00  0.00      A    C
ATOM    329  HA  LYS A  24     -35.816 -30.882 -19.783  1.00  0.00      A    H
ATOM    330  CB  LYS A  24     -36.122 -30.539 -17.672  1.00  0.00      A    C
ATOM    331  HB1 LYS A  24     -36.613 -31.520 -17.497  1.00  0.00      A    H
ATOM    332  HB2 LYS A  24     -35.431 -30.350 -16.823  1.00  0.00      A    H
ATOM    333  CG  LYS A  24     -37.123 -29.394 -17.712  1.00  0.00      A    C
ATOM    334  HG1 LYS A  24     -37.785 -29.516 -16.828  1.00  0.00      A    H
ATOM    335  HG2 LYS A  24     -36.655 -28.387 -17.666  1.00  0.00      A    H
ATOM    336  CD  LYS A  24     -38.137 -29.571 -18.832  1.00  0.00      A    C
ATOM    337  HD1 LYS A  24     -37.585 -29.673 -19.791  1.00  0.00      A    H
ATOM    338  HD2 LYS A  24     -38.614 -30.553 -18.626  1.00  0.00      A    H
ATOM    339  CE  LYS A  24     -39.189 -28.468 -18.996  1.00  0.00      A    C
ATOM    340  HE1 LYS A  24     -39.443 -27.980 -18.031  1.00  0.00      A    H
ATOM    341  HE2 LYS A  24     -38.786 -27.670 -19.656  1.00  0.00      A    H
ATOM    342  NZ  LYS A  24     -40.418 -29.043 -19.609  1.00  0.00      A    N
ATOM    343  HZ1 LYS A  24     -40.997 -28.192 -19.754  1.00  0.00      A    H
ATOM    344  HZ2 LYS A  24     -40.176 -29.409 -20.552  1.00  0.00      A    H
ATOM    345  HZ3 LYS A  24     -40.950 -29.774 -19.094  1.00  0.00      A    H
ATOM    346  C   LYS A  24     -34.382 -29.422 -19.130  1.00  0.00      A    C
ATOM    347  O   LYS A  24     -33.754 -28.891 -18.201  1.00  0.00      A    O
ATOM    348  N   ASP A  25     -34.482 -28.928 -20.383  1.00  0.00      A    N
ATOM    349  HN  ASP A  25     -34.928 -29.353 -21.166  1.00  0.00      A    H
ATOM    350  CA  ASP A  25     -33.686 -27.736 -20.650  1.00  0.00      A    C
ATOM    351  HA  ASP A  25     -33.590 -27.158 -19.742  1.00  0.00      A    H
ATOM    352  CB  ASP A  25     -32.271 -28.121 -21.309  1.00  0.00      A    C
ATOM    353  HB1 ASP A  25     -31.925 -29.116 -20.954  1.00  0.00      A    H
ATOM    354  HB2 ASP A  25     -32.382 -28.167 -22.413  1.00  0.00      A    H
ATOM    355  CG  ASP A  25     -31.264 -27.185 -20.796  1.00  0.00      A    C
ATOM    356  OD1 ASP A  25     -30.278 -27.632 -19.993  1.00  0.00      A    O
ATOM    357  OD2 ASP A  25     -31.366 -25.996 -21.153  1.00  0.00      A    O
ATOM    358  C   ASP A  25     -34.406 -26.839 -21.709  1.00  0.00      A    C
ATOM    359  O   ASP A  25     -35.325 -27.168 -22.524  1.00  0.00      A    O
ATOM    360  N   TRP A  26     -33.959 -25.607 -21.867  1.00  0.00      A    N
ATOM    361  HN  TRP A  26     -33.177 -25.416 -21.279  1.00  0.00      A    H
ATOM    362  CA  TRP A  26     -34.614 -24.541 -22.586  1.00  0.00      A    C
ATOM    363  HA  TRP A  26     -35.513 -24.934 -23.037  1.00  0.00      A    H
ATOM    364  CB  TRP A  26     -34.939 -23.411 -21.619  1.00  0.00      A    C
ATOM    365  HB1 TRP A  26     -34.048 -23.139 -21.014  1.00  0.00      A    H
ATOM    366  HB2 TRP A  26     -35.311 -22.526 -22.179  1.00  0.00      A    H
ATOM    367  CG  TRP A  26     -35.997 -23.932 -20.749  1.00  0.00      A    C
ATOM    368  CD1 TRP A  26     -35.763 -24.449 -19.475  1.00  0.00      A    C
ATOM    369  HD1 TRP A  26     -34.765 -24.573 -19.081  1.00  0.00      A    H
ATOM    370  NE1 TRP A  26     -37.030 -24.846 -18.953  1.00  0.00      A    N
ATOM    371  HE1 TRP A  26     -37.178 -25.494 -18.238  1.00  0.00      A    H
ATOM    372  CE2 TRP A  26     -37.979 -24.480 -19.837  1.00  0.00      A    C
ATOM    373  CD2 TRP A  26     -37.373 -23.927 -20.967  1.00  0.00      A    C
ATOM    374  CE3 TRP A  26     -38.105 -23.398 -22.073  1.00  0.00      A    C
ATOM    375  HE3 TRP A  26     -37.631 -22.860 -22.881  1.00  0.00      A    H
ATOM    376  CZ3 TRP A  26     -39.501 -23.373 -21.924  1.00  0.00      A    C
ATOM    377  HZ3 TRP A  26     -40.137 -22.808 -22.589  1.00  0.00      A    H
ATOM    378  CZ2 TRP A  26     -39.426 -24.530 -19.847  1.00  0.00      A    C
ATOM    379  HZ2 TRP A  26     -39.881 -25.006 -18.992  1.00  0.00      A    H
ATOM    380  CH2 TRP A  26     -40.103 -23.943 -20.884  1.00  0.00      A    C
ATOM    381  HH2 TRP A  26     -41.178 -23.859 -20.944  1.00  0.00      A    H
ATOM    382  C   TRP A  26     -33.736 -23.946 -23.623  1.00  0.00      A    C
ATOM    383  O   TRP A  26     -34.222 -23.237 -24.486  1.00  0.00      A    O
ATOM    384  N   ARG A  27     -32.472 -24.251 -23.645  1.00  0.00      A    N
ATOM    385  HN  ARG A  27     -32.005 -24.843 -22.994  1.00  0.00      A    H
ATOM    386  CA  ARG A  27     -31.461 -23.485 -24.426  1.00  0.00      A    C
ATOM    387  HA  ARG A  27     -31.629 -22.421 -24.346  1.00  0.00      A    H
ATOM    388  CB  ARG A  27     -30.023 -23.786 -23.874  1.00  0.00      A    C
ATOM    389  HB1 ARG A  27     -29.828 -24.877 -23.961  1.00  0.00      A    H
ATOM    390  HB2 ARG A  27     -29.436 -23.142 -24.563  1.00  0.00      A    H
ATOM    391  CG  ARG A  27     -29.645 -23.222 -22.432  1.00  0.00      A    C
ATOM    392  HG1 ARG A  27     -29.666 -22.114 -22.516  1.00  0.00      A    H
ATOM    393  HG2 ARG A  27     -30.442 -23.637 -21.779  1.00  0.00      A    H
ATOM    394  CD  ARG A  27     -28.182 -23.514 -21.967  1.00  0.00      A    C
ATOM    395  HD1 ARG A  27     -27.530 -23.421 -22.862  1.00  0.00      A    H
ATOM    396  HD2 ARG A  27     -27.780 -22.795 -21.221  1.00  0.00      A    H
ATOM    397  NE  ARG A  27     -28.213 -24.952 -21.351  1.00  0.00      A    N
ATOM    398  HE  ARG A  27     -29.103 -25.381 -21.201  1.00  0.00      A    H
ATOM    399  CZ  ARG A  27     -27.180 -25.518 -20.734  1.00  0.00      A    C
ATOM    400  NH1 ARG A  27     -26.001 -24.886 -20.653  1.00  0.00      A    N
ATOM    401 HH11 ARG A  27     -25.903 -23.922 -20.902  1.00  0.00      A    H
ATOM    402 HH12 ARG A  27     -25.238 -25.458 -20.354  1.00  0.00      A    H
ATOM    403  NH2 ARG A  27     -27.450 -26.670 -20.085  1.00  0.00      A    N
ATOM    404 HH21 ARG A  27     -28.381 -27.034 -20.097  1.00  0.00      A    H
ATOM    405 HH22 ARG A  27     -26.702 -27.101 -19.580  1.00  0.00      A    H
ATOM    406  C   ARG A  27     -31.445 -23.565 -25.934  1.00  0.00      A    C
ATOM    407  O   ARG A  27     -31.177 -22.502 -26.542  1.00  0.00      A    O
ATOM    408  N   GLU A  28     -31.793 -24.660 -26.542  1.00  0.00      A    N
ATOM    409  HN  GLU A  28     -31.862 -25.488 -25.992  1.00  0.00      A    H
ATOM    410  CA  GLU A  28     -31.919 -24.907 -27.944  1.00  0.00      A    C
ATOM    411  HA  GLU A  28     -30.947 -24.781 -28.399  1.00  0.00      A    H
ATOM    412  CB  GLU A  28     -32.335 -26.376 -27.910  1.00  0.00      A    C
ATOM    413  HB1 GLU A  28     -31.561 -26.897 -27.308  1.00  0.00      A    H
ATOM    414  HB2 GLU A  28     -33.328 -26.436 -27.415  1.00  0.00      A    H
ATOM    415  CG  GLU A  28     -32.455 -27.114 -29.273  1.00  0.00      A    C
ATOM    416  HG1 GLU A  28     -33.088 -26.549 -29.989  1.00  0.00      A    H
ATOM    417  HG2 GLU A  28     -31.403 -27.198 -29.621  1.00  0.00      A    H
ATOM    418  CD  GLU A  28     -33.067 -28.502 -29.237  1.00  0.00      A    C
ATOM    419  OE1 GLU A  28     -32.404 -29.516 -29.594  1.00  0.00      A    O
ATOM    420  OE2 GLU A  28     -34.288 -28.551 -28.929  1.00  0.00      A    O
ATOM    421  C   GLU A  28     -32.920 -24.045 -28.618  1.00  0.00      A    C
ATOM    422  O   GLU A  28     -32.703 -23.544 -29.718  1.00  0.00      A    O
ATOM    423  N   VAL A  29     -34.075 -23.847 -27.982  1.00  0.00      A    N
ATOM    424  HN  VAL A  29     -34.215 -24.342 -27.127  1.00  0.00      A    H
ATOM    425  CA  VAL A  29     -35.312 -23.468 -28.618  1.00  0.00      A    C
ATOM    426  HA  VAL A  29     -35.353 -23.882 -29.615  1.00  0.00      A    H
ATOM    427  CB  VAL A  29     -36.603 -23.956 -27.935  1.00  0.00      A    C
ATOM    428  HB  VAL A  29     -36.776 -23.427 -26.973  1.00  0.00      A    H
ATOM    429  CG1 VAL A  29     -37.847 -23.756 -28.841  1.00  0.00      A    C
ATOM    430 HG11 VAL A  29     -37.888 -22.722 -29.247  1.00  0.00      A    H
ATOM    431 HG12 VAL A  29     -37.820 -24.407 -29.741  1.00  0.00      A    H
ATOM    432 HG13 VAL A  29     -38.762 -23.979 -28.252  1.00  0.00      A    H
ATOM    433  CG2 VAL A  29     -36.428 -25.458 -27.681  1.00  0.00      A    C
ATOM    434 HG21 VAL A  29     -36.117 -25.967 -28.618  1.00  0.00      A    H
ATOM    435 HG22 VAL A  29     -35.636 -25.433 -26.902  1.00  0.00      A    H
ATOM    436 HG23 VAL A  29     -37.343 -25.966 -27.306  1.00  0.00      A    H
ATOM    437  C   VAL A  29     -35.329 -22.014 -28.942  1.00  0.00      A    C
ATOM    438  O   VAL A  29     -35.202 -21.673 -30.110  1.00  0.00      A    O
ATOM    439  N   GLY A  30     -35.480 -21.159 -27.926  1.00  0.00      A    N
ATOM    440  HN  GLY A  30     -35.646 -21.559 -27.028  1.00  0.00      A    H
ATOM    441  CA  GLY A  30     -35.491 -19.700 -28.053  1.00  0.00      A    C
ATOM    442  HA1 GLY A  30     -34.546 -19.342 -27.672  1.00  0.00      A    H
ATOM    443  HA2 GLY A  30     -35.562 -19.442 -29.099  1.00  0.00      A    H
ATOM    444  C   GLY A  30     -36.503 -18.993 -27.313  1.00  0.00      A    C
ATOM    445  O   GLY A  30     -37.174 -18.141 -27.853  1.00  0.00      A    O
ATOM    446  N   ILE A  31     -36.661 -19.376 -26.037  1.00  0.00      A    N
ATOM    447  HN  ILE A  31     -36.019 -19.955 -25.540  1.00  0.00      A    H
ATOM    448  CA  ILE A  31     -37.923 -19.066 -25.335  1.00  0.00      A    C
ATOM    449  HA  ILE A  31     -38.688 -18.654 -25.976  1.00  0.00      A    H
ATOM    450  CB  ILE A  31     -38.574 -20.235 -24.576  1.00  0.00      A    C
ATOM    451  HB  ILE A  31     -37.925 -20.705 -23.807  1.00  0.00      A    H
ATOM    452  CG2 ILE A  31     -39.798 -19.671 -23.744  1.00  0.00      A    C
ATOM    453 HG21 ILE A  31     -40.358 -20.565 -23.395  1.00  0.00      A    H
ATOM    454 HG22 ILE A  31     -39.488 -19.021 -22.898  1.00  0.00      A    H
ATOM    455 HG23 ILE A  31     -40.531 -19.191 -24.427  1.00  0.00      A    H
ATOM    456  CG1 ILE A  31     -39.022 -21.346 -25.587  1.00  0.00      A    C
ATOM    457 HG11 ILE A  31     -38.093 -21.574 -26.153  1.00  0.00      A    H
ATOM    458 HG12 ILE A  31     -39.290 -22.260 -25.016  1.00  0.00      A    H
ATOM    459  CD  ILE A  31     -40.142 -21.023 -26.585  1.00  0.00      A    C
ATOM    460  HD1 ILE A  31     -41.108 -20.781 -26.092  1.00  0.00      A    H
ATOM    461  HD2 ILE A  31     -39.997 -20.054 -27.109  1.00  0.00      A    H
ATOM    462  HD3 ILE A  31     -40.195 -21.856 -27.318  1.00  0.00      A    H
ATOM    463  C   ILE A  31     -37.503 -18.050 -24.296  1.00  0.00      A    C
ATOM    464  O   ILE A  31     -38.190 -17.075 -24.181  1.00  0.00      A    O
ATOM    465  N   VAL A  32     -36.581 -18.330 -23.373  1.00  0.00      A    N
ATOM    466  HN  VAL A  32     -36.037 -19.165 -23.391  1.00  0.00      A    H
ATOM    467  CA  VAL A  32     -36.361 -17.546 -22.238  1.00  0.00      A    C
ATOM    468  HA  VAL A  32     -37.321 -17.138 -21.958  1.00  0.00      A    H
ATOM    469  CB  VAL A  32     -35.810 -18.431 -21.116  1.00  0.00      A    C
ATOM    470  HB  VAL A  32     -35.841 -17.911 -20.134  1.00  0.00      A    H
ATOM    471  CG1 VAL A  32     -36.756 -19.646 -20.994  1.00  0.00      A    C
ATOM    472 HG11 VAL A  32     -36.585 -20.162 -20.025  1.00  0.00      A    H
ATOM    473 HG12 VAL A  32     -37.851 -19.465 -21.049  1.00  0.00      A    H
ATOM    474 HG13 VAL A  32     -36.513 -20.427 -21.746  1.00  0.00      A    H
ATOM    475  CG2 VAL A  32     -34.362 -18.891 -21.407  1.00  0.00      A    C
ATOM    476 HG21 VAL A  32     -33.636 -18.069 -21.232  1.00  0.00      A    H
ATOM    477 HG22 VAL A  32     -34.002 -19.667 -20.698  1.00  0.00      A    H
ATOM    478 HG23 VAL A  32     -34.290 -19.292 -22.440  1.00  0.00      A    H
ATOM    479  C   VAL A  32     -35.399 -16.435 -22.418  1.00  0.00      A    C
ATOM    480  O   VAL A  32     -34.627 -16.382 -23.318  1.00  0.00      A    O
ATOM    481  N   THR A  33     -35.486 -15.403 -21.513  1.00  0.00      A    N
ATOM    482  HN  THR A  33     -36.064 -15.490 -20.705  1.00  0.00      A    H
ATOM    483  CA  THR A  33     -34.714 -14.165 -21.551  1.00  0.00      A    C
ATOM    484  HA  THR A  33     -34.794 -13.951 -22.607  1.00  0.00      A    H
ATOM    485  CB  THR A  33     -35.266 -13.057 -20.581  1.00  0.00      A    C
ATOM    486  HB  THR A  33     -34.584 -12.181 -20.538  1.00  0.00      A    H
ATOM    487  OG1 THR A  33     -35.564 -13.617 -19.265  1.00  0.00      A    O
ATOM    488  HG1 THR A  33     -36.083 -12.950 -18.809  1.00  0.00      A    H
ATOM    489  CG2 THR A  33     -36.557 -12.607 -21.222  1.00  0.00      A    C
ATOM    490 HG21 THR A  33     -37.173 -11.993 -20.530  1.00  0.00      A    H
ATOM    491 HG22 THR A  33     -36.327 -12.006 -22.127  1.00  0.00      A    H
ATOM    492 HG23 THR A  33     -37.249 -13.462 -21.374  1.00  0.00      A    H
ATOM    493  C   THR A  33     -33.301 -14.468 -21.081  1.00  0.00      A    C
ATOM    494  O   THR A  33     -33.052 -15.532 -20.491  1.00  0.00      A    O
ATOM    495  N   PRO A  34     -32.295 -13.674 -21.503  1.00  0.00      A    N
ATOM    496  CD  PRO A  34     -32.323 -12.649 -22.598  1.00  0.00      A    C
ATOM    497  HD1 PRO A  34     -32.636 -11.644 -22.239  1.00  0.00      A    H
ATOM    498  HD2 PRO A  34     -33.060 -12.989 -23.356  1.00  0.00      A    H
ATOM    499  CA  PRO A  34     -30.859 -13.973 -21.171  1.00  0.00      A    C
ATOM    500  HA  PRO A  34     -30.618 -14.897 -21.676  1.00  0.00      A    H
ATOM    501  CB  PRO A  34     -30.085 -12.859 -21.926  1.00  0.00      A    C
ATOM    502  HB1 PRO A  34     -29.946 -11.965 -21.282  1.00  0.00      A    H
ATOM    503  HB2 PRO A  34     -29.035 -13.154 -22.141  1.00  0.00      A    H
ATOM    504  CG  PRO A  34     -30.955 -12.614 -23.139  1.00  0.00      A    C
ATOM    505  HG1 PRO A  34     -30.850 -11.690 -23.747  1.00  0.00      A    H
ATOM    506  HG2 PRO A  34     -30.786 -13.504 -23.782  1.00  0.00      A    H
ATOM    507  C   PRO A  34     -30.406 -14.090 -19.738  1.00  0.00      A    C
ATOM    508  O   PRO A  34     -31.118 -13.810 -18.798  1.00  0.00      A    O
ATOM    509  N   VAL A  35     -29.110 -14.448 -19.448  1.00  0.00      A    N
ATOM    510  HN  VAL A  35     -28.604 -14.814 -20.225  1.00  0.00      A    H
ATOM    511  CA  VAL A  35     -28.473 -14.365 -18.098  1.00  0.00      A    C
ATOM    512  HA  VAL A  35     -29.088 -14.859 -17.360  1.00  0.00      A    H
ATOM    513  CB  VAL A  35     -27.089 -14.952 -18.096  1.00  0.00      A    C
ATOM    514  HB  VAL A  35     -26.373 -14.280 -18.616  1.00  0.00      A    H
ATOM    515  CG1 VAL A  35     -26.626 -14.981 -16.616  1.00  0.00      A    C
ATOM    516 HG11 VAL A  35     -25.546 -15.243 -16.641  1.00  0.00      A    H
ATOM    517 HG12 VAL A  35     -26.519 -13.973 -16.163  1.00  0.00      A    H
ATOM    518 HG13 VAL A  35     -27.147 -15.738 -15.992  1.00  0.00      A    H
ATOM    519  CG2 VAL A  35     -27.100 -16.333 -18.805  1.00  0.00      A    C
ATOM    520 HG21 VAL A  35     -26.095 -16.792 -18.683  1.00  0.00      A    H
ATOM    521 HG22 VAL A  35     -27.871 -16.982 -18.338  1.00  0.00      A    H
ATOM    522 HG23 VAL A  35     -27.201 -16.126 -19.892  1.00  0.00      A    H
ATOM    523  C   VAL A  35     -28.501 -12.914 -17.680  1.00  0.00      A    C
ATOM    524  O   VAL A  35     -28.121 -12.007 -18.406  1.00  0.00      A    O
ATOM    525  N   LYS A  36     -28.960 -12.663 -16.457  1.00  0.00      A    N
ATOM    526  HN  LYS A  36     -29.104 -13.429 -15.836  1.00  0.00      A    H
ATOM    527  CA  LYS A  36     -29.247 -11.355 -15.955  1.00  0.00      A    C
ATOM    528  HA  LYS A  36     -29.538 -10.667 -16.735  1.00  0.00      A    H
ATOM    529  CB  LYS A  36     -30.248 -11.450 -14.807  1.00  0.00      A    C
ATOM    530  HB1 LYS A  36     -29.853 -12.143 -14.034  1.00  0.00      A    H
ATOM    531  HB2 LYS A  36     -30.517 -10.520 -14.262  1.00  0.00      A    H
ATOM    532  CG  LYS A  36     -31.697 -11.962 -15.245  1.00  0.00      A    C
ATOM    533  HG1 LYS A  36     -31.482 -12.753 -15.995  1.00  0.00      A    H
ATOM    534  HG2 LYS A  36     -32.249 -12.472 -14.426  1.00  0.00      A    H
ATOM    535  CD  LYS A  36     -32.540 -10.854 -15.950  1.00  0.00      A    C
ATOM    536  HD1 LYS A  36     -32.560  -9.898 -15.386  1.00  0.00      A    H
ATOM    537  HD2 LYS A  36     -32.091 -10.734 -16.959  1.00  0.00      A    H
ATOM    538  CE  LYS A  36     -34.042 -11.239 -15.967  1.00  0.00      A    C
ATOM    539  HE1 LYS A  36     -34.203 -12.236 -16.432  1.00  0.00      A    H
ATOM    540  HE2 LYS A  36     -34.396 -11.179 -14.915  1.00  0.00      A    H
ATOM    541  NZ  LYS A  36     -34.768 -10.257 -16.818  1.00  0.00      A    N
ATOM    542  HZ1 LYS A  36     -34.135 -10.123 -17.632  1.00  0.00      A    H
ATOM    543  HZ2 LYS A  36     -35.688 -10.487 -17.246  1.00  0.00      A    H
ATOM    544  HZ3 LYS A  36     -34.975  -9.395 -16.274  1.00  0.00      A    H
ATOM    545  C   LYS A  36     -28.013 -10.731 -15.327  1.00  0.00      A    C
ATOM    546  O   LYS A  36     -27.189 -11.469 -14.819  1.00  0.00      A    O
ATOM    547  N   ASN A  37     -27.883  -9.363 -15.288  1.00  0.00      A    N
ATOM    548  HN  ASN A  37     -28.499  -8.770 -15.800  1.00  0.00      A    H
ATOM    549  CA  ASN A  37     -26.792  -8.743 -14.609  1.00  0.00      A    C
ATOM    550  HA  ASN A  37     -26.248  -9.518 -14.089  1.00  0.00      A    H
ATOM    551  CB  ASN A  37     -25.861  -7.884 -15.525  1.00  0.00      A    C
ATOM    552  HB1 ASN A  37     -25.485  -8.562 -16.321  1.00  0.00      A    H
ATOM    553  HB2 ASN A  37     -26.345  -6.990 -15.972  1.00  0.00      A    H
ATOM    554  CG  ASN A  37     -24.537  -7.425 -14.924  1.00  0.00      A    C
ATOM    555  OD1 ASN A  37     -24.296  -6.203 -14.777  1.00  0.00      A    O
ATOM    556  ND2 ASN A  37     -23.685  -8.411 -14.475  1.00  0.00      A    N
ATOM    557 HD21 ASN A  37     -22.791  -8.106 -14.147  1.00  0.00      A    H
ATOM    558 HD22 ASN A  37     -23.998  -9.359 -14.421  1.00  0.00      A    H
ATOM    559  C   ASN A  37     -27.381  -7.883 -13.382  1.00  0.00      A    C
ATOM    560  O   ASN A  37     -28.016  -6.837 -13.671  1.00  0.00      A    O
ATOM    561  N   GLN A  38     -27.255  -8.248 -12.075  1.00  0.00      A    N
ATOM    562  HN  GLN A  38     -27.044  -9.173 -11.771  1.00  0.00      A    H
ATOM    563  CA  GLN A  38     -27.690  -7.384 -10.948  1.00  0.00      A    C
ATOM    564  HA  GLN A  38     -28.658  -6.960 -11.169  1.00  0.00      A    H
ATOM    565  CB  GLN A  38     -27.898  -8.188  -9.666  1.00  0.00      A    C
ATOM    566  HB1 GLN A  38     -28.497  -7.626  -8.917  1.00  0.00      A    H
ATOM    567  HB2 GLN A  38     -28.598  -8.994  -9.972  1.00  0.00      A    H
ATOM    568  CG  GLN A  38     -26.661  -8.759  -8.900  1.00  0.00      A    C
ATOM    569  HG1 GLN A  38     -26.069  -9.416  -9.573  1.00  0.00      A    H
ATOM    570  HG2 GLN A  38     -25.940  -7.955  -8.639  1.00  0.00      A    H
ATOM    571  CD  GLN A  38     -26.899  -9.595  -7.651  1.00  0.00      A    C
ATOM    572  OE1 GLN A  38     -27.077 -10.827  -7.714  1.00  0.00      A    O
ATOM    573  NE2 GLN A  38     -26.953  -8.932  -6.507  1.00  0.00      A    N
ATOM    574 HE21 GLN A  38     -27.210  -9.453  -5.694  1.00  0.00      A    H
ATOM    575 HE22 GLN A  38     -26.686  -7.969  -6.522  1.00  0.00      A    H
ATOM    576  C   GLN A  38     -26.807  -6.172 -10.760  1.00  0.00      A    C
ATOM    577  O   GLN A  38     -27.322  -5.081 -10.579  1.00  0.00      A    O
ATOM    578  N   GLY A  39     -25.443  -6.253 -10.657  1.00  0.00      A    N
ATOM    579  HN  GLY A  39     -25.039  -7.164 -10.672  1.00  0.00      A    H
ATOM    580  CA  GLY A  39     -24.532  -5.123 -10.568  1.00  0.00      A    C
ATOM    581  HA1 GLY A  39     -23.567  -5.596 -10.676  1.00  0.00      A    H
ATOM    582  HA2 GLY A  39     -24.766  -4.408 -11.343  1.00  0.00      A    H
ATOM    583  C   GLY A  39     -24.521  -4.417  -9.229  1.00  0.00      A    C
ATOM    584  O   GLY A  39     -23.750  -4.695  -8.370  1.00  0.00      A    O
ATOM    585  N   HSE A  40     -25.453  -3.483  -8.974  1.00  0.00      A    N
ATOM    586  HN  HSE A  40     -26.099  -3.447  -9.732  1.00  0.00      A    H
ATOM    587  CA  HSE A  40     -25.438  -2.518  -7.794  1.00  0.00      A    C
ATOM    588  HA  HSE A  40     -24.435  -2.142  -7.662  1.00  0.00      A    H
ATOM    589  CB  HSE A  40     -26.406  -1.347  -8.053  1.00  0.00      A    C
ATOM    590  HB1 HSE A  40     -26.245  -0.860  -9.038  1.00  0.00      A    H
ATOM    591  HB2 HSE A  40     -27.422  -1.783  -8.158  1.00  0.00      A    H
ATOM    592  ND1 HSE A  40     -25.095   0.278  -6.760  1.00  0.00      A    N
ATOM    593  CG  HSE A  40     -26.313  -0.290  -7.006  1.00  0.00      A    C
ATOM    594  CE1 HSE A  40     -25.347   1.217  -5.870  1.00  0.00      A    C
ATOM    595  HE1 HSE A  40     -24.483   1.549  -5.294  1.00  0.00      A    H
ATOM    596  NE2 HSE A  40     -26.662   1.226  -5.544  1.00  0.00      A    N
ATOM    597  HE2 HSE A  40     -26.994   1.974  -4.969  1.00  0.00      A    H
ATOM    598  CD2 HSE A  40     -27.320   0.305  -6.326  1.00  0.00      A    C
ATOM    599  HD2 HSE A  40     -28.376   0.079  -6.236  1.00  0.00      A    H
ATOM    600  C   HSE A  40     -25.745  -3.163  -6.380  1.00  0.00      A    C
ATOM    601  O   HSE A  40     -24.878  -3.786  -5.768  1.00  0.00      A    O
ATOM    602  N   CYS A  41     -27.002  -3.133  -5.933  1.00  0.00      A    N
ATOM    603  HN  CYS A  41     -27.673  -2.606  -6.450  1.00  0.00      A    H
ATOM    604  CA  CYS A  41     -27.598  -3.713  -4.695  1.00  0.00      A    C
ATOM    605  HA  CYS A  41     -27.031  -3.431  -3.821  1.00  0.00      A    H
ATOM    606  CB  CYS A  41     -29.077  -3.349  -4.570  1.00  0.00      A    C
ATOM    607  HB1 CYS A  41     -29.558  -3.860  -5.431  1.00  0.00      A    H
ATOM    608  HB2 CYS A  41     -29.611  -3.670  -3.650  1.00  0.00      A    H
ATOM    609  SG  CYS A  41     -29.414  -1.546  -4.621  1.00  0.00      A    S
ATOM    610  C   CYS A  41     -27.555  -5.185  -4.711  1.00  0.00      A    C
ATOM    611  O   CYS A  41     -27.200  -5.853  -5.671  1.00  0.00      A    O
ATOM    612  N   GLY A  42     -27.975  -5.899  -3.640  1.00  0.00      A    N
ATOM    613  HN  GLY A  42     -28.367  -5.487  -2.821  1.00  0.00      A    H
ATOM    614  CA  GLY A  42     -28.356  -7.305  -3.720  1.00  0.00      A    C
ATOM    615  HA1 GLY A  42     -27.696  -7.823  -4.400  1.00  0.00      A    H
ATOM    616  HA2 GLY A  42     -28.387  -7.635  -2.692  1.00  0.00      A    H
ATOM    617  C   GLY A  42     -29.761  -7.503  -4.199  1.00  0.00      A    C
ATOM    618  O   GLY A  42     -30.628  -8.091  -3.493  1.00  0.00      A    O
ATOM    619  N   SER A  43     -29.978  -6.918  -5.374  1.00  0.00      A    N
ATOM    620  HN  SER A  43     -29.316  -6.454  -5.957  1.00  0.00      A    H
ATOM    621  CA  SER A  43     -31.205  -6.865  -6.066  1.00  0.00      A    C
ATOM    622  HA  SER A  43     -31.981  -6.621  -5.356  1.00  0.00      A    H
ATOM    623  CB  SER A  43     -31.127  -5.610  -7.064  1.00  0.00      A    C
ATOM    624  HB1 SER A  43     -32.041  -5.683  -7.691  1.00  0.00      A    H
ATOM    625  HB2 SER A  43     -31.154  -4.714  -6.407  1.00  0.00      A    H
ATOM    626  OG  SER A  43     -29.933  -5.608  -7.842  1.00  0.00      A    O
ATOM    627  HG1 SER A  43     -29.828  -4.837  -8.405  1.00  0.00      A    H
ATOM    628  C   SER A  43     -31.581  -8.110  -6.849  1.00  0.00      A    C
ATOM    629  O   SER A  43     -32.509  -8.159  -7.690  1.00  0.00      A    O
ATOM    630  N   CYS A  44     -30.987  -9.275  -6.534  1.00  0.00      A    N
ATOM    631  HN  CYS A  44     -30.398  -9.248  -5.730  1.00  0.00      A    H
ATOM    632  CA  CYS A  44     -31.230 -10.590  -7.018  1.00  0.00      A    C
ATOM    633  HA  CYS A  44     -30.887 -10.707  -8.035  1.00  0.00      A    H
ATOM    634  CB  CYS A  44     -30.483 -11.506  -5.919  1.00  0.00      A    C
ATOM    635  HB1 CYS A  44     -30.400 -12.553  -6.282  1.00  0.00      A    H
ATOM    636  HB2 CYS A  44     -29.444 -11.212  -6.178  1.00  0.00      A    H
ATOM    637  SG  CYS A  44     -30.663 -11.276  -4.131  1.00  0.00      A    S
ATOM    638  C   CYS A  44     -32.645 -11.032  -6.928  1.00  0.00      A    C
ATOM    639  O   CYS A  44     -33.239 -11.479  -7.903  1.00  0.00      A    O
ATOM    640  N   TRP A  45     -33.381 -10.854  -5.846  1.00  0.00      A    N
ATOM    641  HN  TRP A  45     -32.987 -10.247  -5.160  1.00  0.00      A    H
ATOM    642  CA  TRP A  45     -34.820 -11.000  -5.819  1.00  0.00      A    C
ATOM    643  HA  TRP A  45     -35.132 -12.021  -5.984  1.00  0.00      A    H
ATOM    644  CB  TRP A  45     -35.498 -10.511  -4.453  1.00  0.00      A    C
ATOM    645  HB1 TRP A  45     -36.560 -10.817  -4.564  1.00  0.00      A    H
ATOM    646  HB2 TRP A  45     -34.938 -11.115  -3.708  1.00  0.00      A    H
ATOM    647  CG  TRP A  45     -35.364  -9.080  -4.122  1.00  0.00      A    C
ATOM    648  CD1 TRP A  45     -34.235  -8.244  -3.988  1.00  0.00      A    C
ATOM    649  HD1 TRP A  45     -33.207  -8.562  -3.900  1.00  0.00      A    H
ATOM    650  NE1 TRP A  45     -34.578  -6.966  -3.650  1.00  0.00      A    N
ATOM    651  HE1 TRP A  45     -34.000  -6.182  -3.592  1.00  0.00      A    H
ATOM    652  CE2 TRP A  45     -35.956  -6.853  -3.777  1.00  0.00      A    C
ATOM    653  CD2 TRP A  45     -36.480  -8.141  -4.161  1.00  0.00      A    C
ATOM    654  CE3 TRP A  45     -37.841  -8.306  -4.470  1.00  0.00      A    C
ATOM    655  HE3 TRP A  45     -38.302  -9.264  -4.661  1.00  0.00      A    H
ATOM    656  CZ3 TRP A  45     -38.540  -7.125  -4.619  1.00  0.00      A    C
ATOM    657  HZ3 TRP A  45     -39.584  -7.158  -4.893  1.00  0.00      A    H
ATOM    658  CZ2 TRP A  45     -36.759  -5.723  -3.805  1.00  0.00      A    C
ATOM    659  HZ2 TRP A  45     -36.360  -4.769  -3.492  1.00  0.00      A    H
ATOM    660  CH2 TRP A  45     -38.105  -5.882  -4.147  1.00  0.00      A    C
ATOM    661  HH2 TRP A  45     -38.762  -5.028  -4.218  1.00  0.00      A    H
ATOM    662  C   TRP A  45     -35.540 -10.334  -7.044  1.00  0.00      A    C
ATOM    663  O   TRP A  45     -36.228 -10.973  -7.781  1.00  0.00      A    O
ATOM    664  N   THR A  46     -35.302  -9.052  -7.439  1.00  0.00      A    N
ATOM    665  HN  THR A  46     -34.622  -8.468  -7.002  1.00  0.00      A    H
ATOM    666  CA  THR A  46     -35.915  -8.376  -8.608  1.00  0.00      A    C
ATOM    667  HA  THR A  46     -36.975  -8.549  -8.495  1.00  0.00      A    H
ATOM    668  CB  THR A  46     -35.619  -6.851  -8.683  1.00  0.00      A    C
ATOM    669  HB  THR A  46     -36.320  -6.347  -9.383  1.00  0.00      A    H
ATOM    670  OG1 THR A  46     -34.231  -6.605  -8.911  1.00  0.00      A    O
ATOM    671  HG1 THR A  46     -33.822  -6.924  -8.103  1.00  0.00      A    H
ATOM    672  CG2 THR A  46     -35.898  -6.250  -7.292  1.00  0.00      A    C
ATOM    673 HG21 THR A  46     -36.839  -6.711  -6.923  1.00  0.00      A    H
ATOM    674 HG22 THR A  46     -35.120  -6.467  -6.529  1.00  0.00      A    H
ATOM    675 HG23 THR A  46     -36.061  -5.151  -7.266  1.00  0.00      A    H
ATOM    676  C   THR A  46     -35.508  -9.063  -9.978  1.00  0.00      A    C
ATOM    677  O   THR A  46     -36.359  -9.320 -10.780  1.00  0.00      A    O
ATOM    678  N   PHE A  47     -34.299  -9.432 -10.180  1.00  0.00      A    N
ATOM    679  HN  PHE A  47     -33.642  -9.261  -9.449  1.00  0.00      A    H
ATOM    680  CA  PHE A  47     -33.795 -10.116 -11.354  1.00  0.00      A    C
ATOM    681  HA  PHE A  47     -34.251  -9.627 -12.202  1.00  0.00      A    H
ATOM    682  CB  PHE A  47     -32.229  -9.985 -11.304  1.00  0.00      A    C
ATOM    683  HB1 PHE A  47     -31.824 -10.252 -10.304  1.00  0.00      A    H
ATOM    684  HB2 PHE A  47     -31.807 -10.770 -11.966  1.00  0.00      A    H
ATOM    685  CG  PHE A  47     -31.707  -8.632 -11.794  1.00  0.00      A    C
ATOM    686  CD1 PHE A  47     -31.487  -7.610 -10.808  1.00  0.00      A    C
ATOM    687  HD1 PHE A  47     -31.669  -7.756  -9.753  1.00  0.00      A    H
ATOM    688  CE1 PHE A  47     -31.304  -6.317 -11.295  1.00  0.00      A    C
ATOM    689  HE1 PHE A  47     -31.141  -5.561 -10.541  1.00  0.00      A    H
ATOM    690  CZ  PHE A  47     -31.256  -6.017 -12.615  1.00  0.00      A    C
ATOM    691  HZ  PHE A  47     -31.216  -4.992 -12.953  1.00  0.00      A    H
ATOM    692  CD2 PHE A  47     -31.577  -8.364 -13.084  1.00  0.00      A    C
ATOM    693  HD2 PHE A  47     -31.856  -9.018 -13.896  1.00  0.00      A    H
ATOM    694  CE2 PHE A  47     -31.355  -7.053 -13.573  1.00  0.00      A    C
ATOM    695  HE2 PHE A  47     -31.409  -6.749 -14.608  1.00  0.00      A    H
ATOM    696  C   PHE A  47     -34.282 -11.644 -11.478  1.00  0.00      A    C
ATOM    697  O   PHE A  47     -34.692 -12.047 -12.532  1.00  0.00      A    O
ATOM    698  N   SER A  48     -34.330 -12.337 -10.311  1.00  0.00      A    N
ATOM    699  HN  SER A  48     -34.070 -11.956  -9.427  1.00  0.00      A    H
ATOM    700  CA  SER A  48     -34.960 -13.662 -10.162  1.00  0.00      A    C
ATOM    701  HA  SER A  48     -34.547 -14.281 -10.945  1.00  0.00      A    H
ATOM    702  CB  SER A  48     -34.842 -14.178  -8.715  1.00  0.00      A    C
ATOM    703  HB1 SER A  48     -33.829 -13.890  -8.362  1.00  0.00      A    H
ATOM    704  HB2 SER A  48     -35.446 -13.609  -7.977  1.00  0.00      A    H
ATOM    705  OG  SER A  48     -35.228 -15.553  -8.714  1.00  0.00      A    O
ATOM    706  HG1 SER A  48     -34.513 -16.160  -8.922  1.00  0.00      A    H
ATOM    707  C   SER A  48     -36.477 -13.585 -10.438  1.00  0.00      A    C
ATOM    708  O   SER A  48     -37.023 -14.538 -11.036  1.00  0.00      A    O
ATOM    709  N   THR A  49     -37.125 -12.477  -9.982  1.00  0.00      A    N
ATOM    710  HN  THR A  49     -36.683 -11.682  -9.573  1.00  0.00      A    H
ATOM    711  CA  THR A  49     -38.582 -12.382 -10.116  1.00  0.00      A    C
ATOM    712  HA  THR A  49     -39.045 -13.316  -9.836  1.00  0.00      A    H
ATOM    713  CB  THR A  49     -39.115 -11.279  -9.179  1.00  0.00      A    C
ATOM    714  HB  THR A  49     -38.552 -10.350  -9.413  1.00  0.00      A    H
ATOM    715  OG1 THR A  49     -38.755 -11.678  -7.878  1.00  0.00      A    O
ATOM    716  HG1 THR A  49     -37.801 -11.623  -7.788  1.00  0.00      A    H
ATOM    717  CG2 THR A  49     -40.665 -11.154  -9.178  1.00  0.00      A    C
ATOM    718 HG21 THR A  49     -41.077 -10.746 -10.126  1.00  0.00      A    H
ATOM    719 HG22 THR A  49     -41.065 -12.171  -8.976  1.00  0.00      A    H
ATOM    720 HG23 THR A  49     -41.037 -10.466  -8.389  1.00  0.00      A    H
ATOM    721  C   THR A  49     -39.090 -12.042 -11.519  1.00  0.00      A    C
ATOM    722  O   THR A  49     -39.960 -12.664 -12.067  1.00  0.00      A    O
ATOM    723  N   THR A  50     -38.392 -11.087 -12.289  1.00  0.00      A    N
ATOM    724  HN  THR A  50     -37.639 -10.545 -11.924  1.00  0.00      A    H
ATOM    725  CA  THR A  50     -38.648 -10.976 -13.747  1.00  0.00      A    C
ATOM    726  HA  THR A  50     -39.685 -10.731 -13.929  1.00  0.00      A    H
ATOM    727  CB  THR A  50     -37.887  -9.920 -14.508  1.00  0.00      A    C
ATOM    728  HB  THR A  50     -37.943 -10.070 -15.608  1.00  0.00      A    H
ATOM    729  OG1 THR A  50     -36.531  -9.821 -14.150  1.00  0.00      A    O
ATOM    730  HG1 THR A  50     -36.145  -9.135 -14.700  1.00  0.00      A    H
ATOM    731  CG2 THR A  50     -38.544  -8.567 -14.179  1.00  0.00      A    C
ATOM    732 HG21 THR A  50     -38.439  -8.078 -13.187  1.00  0.00      A    H
ATOM    733 HG22 THR A  50     -38.063  -7.723 -14.719  1.00  0.00      A    H
ATOM    734 HG23 THR A  50     -39.629  -8.484 -14.406  1.00  0.00      A    H
ATOM    735  C   THR A  50     -38.350 -12.298 -14.421  1.00  0.00      A    C
ATOM    736  O   THR A  50     -39.241 -12.654 -15.188  1.00  0.00      A    O
ATOM    737  N   GLY A  51     -37.179 -12.844 -14.158  1.00  0.00      A    N
ATOM    738  HN  GLY A  51     -36.544 -12.247 -13.673  1.00  0.00      A    H
ATOM    739  CA  GLY A  51     -36.682 -14.099 -14.622  1.00  0.00      A    C
ATOM    740  HA1 GLY A  51     -36.390 -13.785 -15.613  1.00  0.00      A    H
ATOM    741  HA2 GLY A  51     -35.946 -14.438 -13.908  1.00  0.00      A    H
ATOM    742  C   GLY A  51     -37.612 -15.221 -14.633  1.00  0.00      A    C
ATOM    743  O   GLY A  51     -37.699 -16.029 -15.521  1.00  0.00      A    O
ATOM    744  N   ALA A  52     -38.469 -15.327 -13.596  1.00  0.00      A    N
ATOM    745  HN  ALA A  52     -38.225 -14.725 -12.840  1.00  0.00      A    H
ATOM    746  CA  ALA A  52     -39.619 -16.160 -13.451  1.00  0.00      A    C
ATOM    747  HA  ALA A  52     -39.396 -17.191 -13.684  1.00  0.00      A    H
ATOM    748  CB  ALA A  52     -39.984 -16.236 -11.942  1.00  0.00      A    C
ATOM    749  HB1 ALA A  52     -40.470 -15.329 -11.523  1.00  0.00      A    H
ATOM    750  HB2 ALA A  52     -40.651 -17.074 -11.646  1.00  0.00      A    H
ATOM    751  HB3 ALA A  52     -39.016 -16.359 -11.410  1.00  0.00      A    H
ATOM    752  C   ALA A  52     -40.862 -15.823 -14.240  1.00  0.00      A    C
ATOM    753  O   ALA A  52     -41.605 -16.752 -14.662  1.00  0.00      A    O
ATOM    754  N   LEU A  53     -41.162 -14.553 -14.398  1.00  0.00      A    N
ATOM    755  HN  LEU A  53     -40.619 -13.803 -14.026  1.00  0.00      A    H
ATOM    756  CA  LEU A  53     -42.394 -14.140 -15.085  1.00  0.00      A    C
ATOM    757  HA  LEU A  53     -43.139 -14.910 -14.951  1.00  0.00      A    H
ATOM    758  CB  LEU A  53     -42.987 -12.837 -14.593  1.00  0.00      A    C
ATOM    759  HB1 LEU A  53     -42.262 -11.996 -14.606  1.00  0.00      A    H
ATOM    760  HB2 LEU A  53     -43.855 -12.540 -15.220  1.00  0.00      A    H
ATOM    761  CG  LEU A  53     -43.595 -12.998 -13.236  1.00  0.00      A    C
ATOM    762  HG  LEU A  53     -42.934 -13.597 -12.574  1.00  0.00      A    H
ATOM    763  CD1 LEU A  53     -43.763 -11.559 -12.705  1.00  0.00      A    C
ATOM    764 HD11 LEU A  53     -44.548 -11.063 -13.315  1.00  0.00      A    H
ATOM    765 HD12 LEU A  53     -44.236 -11.612 -11.701  1.00  0.00      A    H
ATOM    766 HD13 LEU A  53     -42.817 -10.983 -12.795  1.00  0.00      A    H
ATOM    767  CD2 LEU A  53     -44.903 -13.766 -13.360  1.00  0.00      A    C
ATOM    768 HD21 LEU A  53     -45.722 -13.262 -13.917  1.00  0.00      A    H
ATOM    769 HD22 LEU A  53     -44.721 -14.649 -14.011  1.00  0.00      A    H
ATOM    770 HD23 LEU A  53     -45.172 -14.197 -12.372  1.00  0.00      A    H
ATOM    771  C   LEU A  53     -42.206 -14.073 -16.637  1.00  0.00      A    C
ATOM    772  O   LEU A  53     -43.139 -14.319 -17.410  1.00  0.00      A    O
ATOM    773  N   GLU A  54     -41.013 -13.697 -17.115  1.00  0.00      A    N
ATOM    774  HN  GLU A  54     -40.352 -13.465 -16.406  1.00  0.00      A    H
ATOM    775  CA  GLU A  54     -40.503 -13.603 -18.498  1.00  0.00      A    C
ATOM    776  HA  GLU A  54     -41.319 -13.083 -18.978  1.00  0.00      A    H
ATOM    777  CB  GLU A  54     -39.096 -12.904 -18.594  1.00  0.00      A    C
ATOM    778  HB1 GLU A  54     -38.495 -13.334 -17.765  1.00  0.00      A    H
ATOM    779  HB2 GLU A  54     -38.631 -13.135 -19.576  1.00  0.00      A    H
ATOM    780  CG  GLU A  54     -39.082 -11.408 -18.452  1.00  0.00      A    C
ATOM    781  HG1 GLU A  54     -39.386 -10.905 -19.395  1.00  0.00      A    H
ATOM    782  HG2 GLU A  54     -39.675 -11.006 -17.603  1.00  0.00      A    H
ATOM    783  CD  GLU A  54     -37.720 -10.907 -18.055  1.00  0.00      A    C
ATOM    784  OE1 GLU A  54     -36.817 -11.652 -17.666  1.00  0.00      A    O
ATOM    785  OE2 GLU A  54     -37.510  -9.651 -18.196  1.00  0.00      A    O
ATOM    786  C   GLU A  54     -40.474 -14.980 -19.172  1.00  0.00      A    C
ATOM    787  O   GLU A  54     -41.152 -15.150 -20.199  1.00  0.00      A    O
ATOM    788  N   ALA A  55     -39.714 -15.935 -18.649  1.00  0.00      A    N
ATOM    789  HN  ALA A  55     -39.289 -15.704 -17.778  1.00  0.00      A    H
ATOM    790  CA  ALA A  55     -39.771 -17.308 -19.047  1.00  0.00      A    C
ATOM    791  HA  ALA A  55     -39.345 -17.327 -20.040  1.00  0.00      A    H
ATOM    792  CB  ALA A  55     -38.698 -18.112 -18.318  1.00  0.00      A    C
ATOM    793  HB1 ALA A  55     -37.701 -17.641 -18.456  1.00  0.00      A    H
ATOM    794  HB2 ALA A  55     -38.956 -18.052 -17.240  1.00  0.00      A    H
ATOM    795  HB3 ALA A  55     -38.743 -19.191 -18.581  1.00  0.00      A    H
ATOM    796  C   ALA A  55     -41.096 -17.930 -19.182  1.00  0.00      A    C
ATOM    797  O   ALA A  55     -41.297 -18.499 -20.256  1.00  0.00      A    O
ATOM    798  N   ALA A  56     -42.014 -17.688 -18.258  1.00  0.00      A    N
ATOM    799  HN  ALA A  56     -41.765 -17.374 -17.345  1.00  0.00      A    H
ATOM    800  CA  ALA A  56     -43.370 -18.094 -18.302  1.00  0.00      A    C
ATOM    801  HA  ALA A  56     -43.331 -19.124 -18.626  1.00  0.00      A    H
ATOM    802  CB  ALA A  56     -44.136 -17.989 -16.924  1.00  0.00      A    C
ATOM    803  HB1 ALA A  56     -44.290 -16.921 -16.656  1.00  0.00      A    H
ATOM    804  HB2 ALA A  56     -45.126 -18.487 -16.998  1.00  0.00      A    H
ATOM    805  HB3 ALA A  56     -43.594 -18.368 -16.031  1.00  0.00      A    H
ATOM    806  C   ALA A  56     -44.216 -17.387 -19.364  1.00  0.00      A    C
ATOM    807  O   ALA A  56     -44.861 -18.051 -20.196  1.00  0.00      A    O
ATOM    808  N   TYR A  57     -44.191 -15.988 -19.437  1.00  0.00      A    N
ATOM    809  HN  TYR A  57     -43.686 -15.502 -18.728  1.00  0.00      A    H
ATOM    810  CA  TYR A  57     -45.024 -15.322 -20.429  1.00  0.00      A    C
ATOM    811  HA  TYR A  57     -46.041 -15.596 -20.188  1.00  0.00      A    H
ATOM    812  CB  TYR A  57     -44.876 -13.708 -20.180  1.00  0.00      A    C
ATOM    813  HB1 TYR A  57     -45.282 -13.560 -19.157  1.00  0.00      A    H
ATOM    814  HB2 TYR A  57     -43.830 -13.340 -20.255  1.00  0.00      A    H
ATOM    815  CG  TYR A  57     -45.644 -12.861 -21.217  1.00  0.00      A    C
ATOM    816  CD1 TYR A  57     -46.848 -12.315 -20.933  1.00  0.00      A    C
ATOM    817  HD1 TYR A  57     -47.221 -12.467 -19.931  1.00  0.00      A    H
ATOM    818  CE1 TYR A  57     -47.580 -11.529 -21.765  1.00  0.00      A    C
ATOM    819  HE1 TYR A  57     -48.467 -11.018 -21.420  1.00  0.00      A    H
ATOM    820  CZ  TYR A  57     -47.025 -11.211 -22.976  1.00  0.00      A    C
ATOM    821  OH  TYR A  57     -47.580 -10.160 -23.756  1.00  0.00      A    O
ATOM    822  HH  TYR A  57     -47.777  -9.459 -23.130  1.00  0.00      A    H
ATOM    823  CD2 TYR A  57     -45.121 -12.633 -22.428  1.00  0.00      A    C
ATOM    824  HD2 TYR A  57     -44.189 -13.131 -22.650  1.00  0.00      A    H
ATOM    825  CE2 TYR A  57     -45.842 -11.826 -23.406  1.00  0.00      A    C
ATOM    826  HE2 TYR A  57     -45.299 -11.713 -24.333  1.00  0.00      A    H
ATOM    827  C   TYR A  57     -44.672 -15.738 -21.838  1.00  0.00      A    C
ATOM    828  O   TYR A  57     -45.496 -15.927 -22.728  1.00  0.00      A    O
ATOM    829  N   SER A  58     -43.327 -15.925 -22.106  1.00  0.00      A    N
ATOM    830  HN  SER A  58     -42.645 -15.634 -21.440  1.00  0.00      A    H
ATOM    831  CA  SER A  58     -42.711 -16.265 -23.373  1.00  0.00      A    C
ATOM    832  HA  SER A  58     -43.212 -15.600 -24.061  1.00  0.00      A    H
ATOM    833  CB  SER A  58     -41.194 -16.066 -23.418  1.00  0.00      A    C
ATOM    834  HB1 SER A  58     -40.946 -15.007 -23.193  1.00  0.00      A    H
ATOM    835  HB2 SER A  58     -40.815 -16.781 -22.657  1.00  0.00      A    H
ATOM    836  OG  SER A  58     -40.684 -16.242 -24.742  1.00  0.00      A    O
ATOM    837  HG1 SER A  58     -39.724 -16.232 -24.739  1.00  0.00      A    H
ATOM    838  C   SER A  58     -43.141 -17.684 -23.730  1.00  0.00      A    C
ATOM    839  O   SER A  58     -43.603 -17.941 -24.838  1.00  0.00      A    O
ATOM    840  N   GLN A  59     -43.167 -18.593 -22.718  1.00  0.00      A    N
ATOM    841  HN  GLN A  59     -42.859 -18.418 -21.786  1.00  0.00      A    H
ATOM    842  CA  GLN A  59     -43.640 -19.951 -22.855  1.00  0.00      A    C
ATOM    843  HA  GLN A  59     -43.111 -20.250 -23.748  1.00  0.00      A    H
ATOM    844  CB  GLN A  59     -43.348 -20.757 -21.561  1.00  0.00      A    C
ATOM    845  HB1 GLN A  59     -42.249 -20.921 -21.532  1.00  0.00      A    H
ATOM    846  HB2 GLN A  59     -43.691 -20.244 -20.637  1.00  0.00      A    H
ATOM    847  CG  GLN A  59     -43.872 -22.247 -21.733  1.00  0.00      A    C
ATOM    848  HG1 GLN A  59     -44.858 -22.347 -22.236  1.00  0.00      A    H
ATOM    849  HG2 GLN A  59     -43.170 -22.767 -22.420  1.00  0.00      A    H
ATOM    850  CD  GLN A  59     -43.871 -23.069 -20.412  1.00  0.00      A    C
ATOM    851  OE1 GLN A  59     -43.758 -22.326 -19.420  1.00  0.00      A    O
ATOM    852  NE2 GLN A  59     -44.054 -24.399 -20.311  1.00  0.00      A    N
ATOM    853 HE21 GLN A  59     -44.144 -24.757 -19.382  1.00  0.00      A    H
ATOM    854 HE22 GLN A  59     -44.067 -24.945 -21.148  1.00  0.00      A    H
ATOM    855  C   GLN A  59     -45.171 -20.026 -23.157  1.00  0.00      A    C
ATOM    856  O   GLN A  59     -45.592 -20.620 -24.194  1.00  0.00      A    O
ATOM    857  N   ALA A  60     -46.042 -19.485 -22.337  1.00  0.00      A    N
ATOM    858  HN  ALA A  60     -45.843 -18.897 -21.557  1.00  0.00      A    H
ATOM    859  CA  ALA A  60     -47.429 -19.497 -22.648  1.00  0.00      A    C
ATOM    860  HA  ALA A  60     -47.589 -20.547 -22.842  1.00  0.00      A    H
ATOM    861  CB  ALA A  60     -48.281 -19.063 -21.419  1.00  0.00      A    C
ATOM    862  HB1 ALA A  60     -48.524 -17.982 -21.497  1.00  0.00      A    H
ATOM    863  HB2 ALA A  60     -49.226 -19.648 -21.407  1.00  0.00      A    H
ATOM    864  HB3 ALA A  60     -47.706 -19.275 -20.492  1.00  0.00      A    H
ATOM    865  C   ALA A  60     -47.875 -18.761 -23.840  1.00  0.00      A    C
ATOM    866  O   ALA A  60     -48.714 -19.272 -24.598  1.00  0.00      A    O
ATOM    867  N   PHE A  61     -47.426 -17.533 -24.057  1.00  0.00      A    N
ATOM    868  HN  PHE A  61     -46.678 -17.284 -23.447  1.00  0.00      A    H
ATOM    869  CA  PHE A  61     -47.972 -16.629 -24.981  1.00  0.00      A    C
ATOM    870  HA  PHE A  61     -48.968 -16.977 -25.212  1.00  0.00      A    H
ATOM    871  CB  PHE A  61     -48.093 -15.238 -24.279  1.00  0.00      A    C
ATOM    872  HB1 PHE A  61     -47.205 -15.095 -23.627  1.00  0.00      A    H
ATOM    873  HB2 PHE A  61     -48.091 -14.394 -25.002  1.00  0.00      A    H
ATOM    874  CG  PHE A  61     -49.367 -15.168 -23.354  1.00  0.00      A    C
ATOM    875  CD1 PHE A  61     -49.043 -15.369 -22.005  1.00  0.00      A    C
ATOM    876  HD1 PHE A  61     -48.004 -15.462 -21.728  1.00  0.00      A    H
ATOM    877  CE1 PHE A  61     -50.027 -15.165 -21.018  1.00  0.00      A    C
ATOM    878  HE1 PHE A  61     -49.704 -15.156 -19.987  1.00  0.00      A    H
ATOM    879  CZ  PHE A  61     -51.293 -14.838 -21.399  1.00  0.00      A    C
ATOM    880  HZ  PHE A  61     -52.009 -14.678 -20.607  1.00  0.00      A    H
ATOM    881  CD2 PHE A  61     -50.682 -14.837 -23.729  1.00  0.00      A    C
ATOM    882  HD2 PHE A  61     -50.899 -14.730 -24.781  1.00  0.00      A    H
ATOM    883  CE2 PHE A  61     -51.654 -14.645 -22.757  1.00  0.00      A    C
ATOM    884  HE2 PHE A  61     -52.669 -14.367 -23.002  1.00  0.00      A    H
ATOM    885  C   PHE A  61     -47.160 -16.538 -26.220  1.00  0.00      A    C
ATOM    886  O   PHE A  61     -47.623 -16.893 -27.332  1.00  0.00      A    O
ATOM    887  N   GLY A  62     -45.988 -16.009 -26.149  1.00  0.00      A    N
ATOM    888  HN  GLY A  62     -45.658 -15.938 -25.211  1.00  0.00      A    H
ATOM    889  CA  GLY A  62     -45.121 -15.829 -27.358  1.00  0.00      A    C
ATOM    890  HA1 GLY A  62     -44.076 -15.998 -27.143  1.00  0.00      A    H
ATOM    891  HA2 GLY A  62     -45.380 -16.542 -28.126  1.00  0.00      A    H
ATOM    892  C   GLY A  62     -45.112 -14.400 -27.944  1.00  0.00      A    C
ATOM    893  O   GLY A  62     -45.620 -14.128 -29.046  1.00  0.00      A    O
ATOM    894  N   LYS A  63     -44.706 -13.474 -27.128  1.00  0.00      A    N
ATOM    895  HN  LYS A  63     -44.558 -13.594 -26.149  1.00  0.00      A    H
ATOM    896  CA  LYS A  63     -44.439 -12.169 -27.673  1.00  0.00      A    C
ATOM    897  HA  LYS A  63     -44.049 -12.333 -28.666  1.00  0.00      A    H
ATOM    898  CB  LYS A  63     -45.709 -11.348 -27.605  1.00  0.00      A    C
ATOM    899  HB1 LYS A  63     -46.551 -12.005 -27.909  1.00  0.00      A    H
ATOM    900  HB2 LYS A  63     -45.896 -11.040 -26.554  1.00  0.00      A    H
ATOM    901  CG  LYS A  63     -45.598 -10.052 -28.446  1.00  0.00      A    C
ATOM    902  HG1 LYS A  63     -44.778  -9.421 -28.043  1.00  0.00      A    H
ATOM    903  HG2 LYS A  63     -45.256 -10.347 -29.461  1.00  0.00      A    H
ATOM    904  CD  LYS A  63     -46.867  -9.138 -28.478  1.00  0.00      A    C
ATOM    905  HD1 LYS A  63     -47.782  -9.724 -28.709  1.00  0.00      A    H
ATOM    906  HD2 LYS A  63     -46.979  -8.734 -27.449  1.00  0.00      A    H
ATOM    907  CE  LYS A  63     -46.711  -8.035 -29.496  1.00  0.00      A    C
ATOM    908  HE1 LYS A  63     -45.790  -7.486 -29.204  1.00  0.00      A    H
ATOM    909  HE2 LYS A  63     -46.590  -8.421 -30.530  1.00  0.00      A    H
ATOM    910  NZ  LYS A  63     -47.863  -7.111 -29.414  1.00  0.00      A    N
ATOM    911  HZ1 LYS A  63     -47.841  -6.704 -28.457  1.00  0.00      A    H
ATOM    912  HZ2 LYS A  63     -47.722  -6.325 -30.080  1.00  0.00      A    H
ATOM    913  HZ3 LYS A  63     -48.745  -7.624 -29.618  1.00  0.00      A    H
ATOM    914  C   LYS A  63     -43.406 -11.512 -26.720  1.00  0.00      A    C
ATOM    915  O   LYS A  63     -43.316 -11.830 -25.565  1.00  0.00      A    O
ATOM    916  N   SER A  64     -42.443 -10.844 -27.414  1.00  0.00      A    N
ATOM    917  HN  SER A  64     -42.496 -10.544 -28.364  1.00  0.00      A    H
ATOM    918  CA  SER A  64     -41.211 -10.606 -26.666  1.00  0.00      A    C
ATOM    919  HA  SER A  64     -40.950 -11.506 -26.128  1.00  0.00      A    H
ATOM    920  CB  SER A  64     -40.067 -10.275 -27.673  1.00  0.00      A    C
ATOM    921  HB1 SER A  64     -40.134 -11.077 -28.439  1.00  0.00      A    H
ATOM    922  HB2 SER A  64     -40.223  -9.219 -27.981  1.00  0.00      A    H
ATOM    923  OG  SER A  64     -38.771 -10.341 -27.066  1.00  0.00      A    O
ATOM    924  HG1 SER A  64     -38.224 -10.146 -27.831  1.00  0.00      A    H
ATOM    925  C   SER A  64     -41.361  -9.490 -25.652  1.00  0.00      A    C
ATOM    926  O   SER A  64     -40.991  -8.341 -26.011  1.00  0.00      A    O
ATOM    927  N   VAL A  65     -41.895  -9.671 -24.433  1.00  0.00      A    N
ATOM    928  HN  VAL A  65     -42.271 -10.594 -24.455  1.00  0.00      A    H
ATOM    929  CA  VAL A  65     -42.192  -8.704 -23.373  1.00  0.00      A    C
ATOM    930  HA  VAL A  65     -42.320  -7.720 -23.801  1.00  0.00      A    H
ATOM    931  CB  VAL A  65     -43.616  -8.948 -22.744  1.00  0.00      A    C
ATOM    932  HB  VAL A  65     -43.711  -9.986 -22.360  1.00  0.00      A    H
ATOM    933  CG1 VAL A  65     -43.909  -7.882 -21.589  1.00  0.00      A    C
ATOM    934 HG11 VAL A  65     -44.222  -6.883 -21.961  1.00  0.00      A    H
ATOM    935 HG12 VAL A  65     -44.721  -8.300 -20.956  1.00  0.00      A    H
ATOM    936 HG13 VAL A  65     -42.993  -7.931 -20.962  1.00  0.00      A    H
ATOM    937  CG2 VAL A  65     -44.674  -8.683 -23.797  1.00  0.00      A    C
ATOM    938 HG21 VAL A  65     -45.720  -8.845 -23.459  1.00  0.00      A    H
ATOM    939 HG22 VAL A  65     -44.562  -7.699 -24.300  1.00  0.00      A    H
ATOM    940 HG23 VAL A  65     -44.436  -9.441 -24.574  1.00  0.00      A    H
ATOM    941  C   VAL A  65     -41.027  -8.726 -22.349  1.00  0.00      A    C
ATOM    942  O   VAL A  65     -40.812  -9.648 -21.615  1.00  0.00      A    O
ATOM    943  N   SER A  66     -40.141  -7.675 -22.348  1.00  0.00      A    N
ATOM    944  HN  SER A  66     -40.325  -6.844 -22.868  1.00  0.00      A    H
ATOM    945  CA  SER A  66     -39.035  -7.594 -21.300  1.00  0.00      A    C
ATOM    946  HA  SER A  66     -38.806  -8.583 -20.932  1.00  0.00      A    H
ATOM    947  CB  SER A  66     -37.767  -6.956 -21.924  1.00  0.00      A    C
ATOM    948  HB1 SER A  66     -37.512  -7.545 -22.830  1.00  0.00      A    H
ATOM    949  HB2 SER A  66     -38.142  -5.987 -22.317  1.00  0.00      A    H
ATOM    950  OG  SER A  66     -36.650  -6.802 -21.087  1.00  0.00      A    O
ATOM    951  HG1 SER A  66     -36.271  -5.969 -21.379  1.00  0.00      A    H
ATOM    952  C   SER A  66     -39.493  -6.791 -20.147  1.00  0.00      A    C
ATOM    953  O   SER A  66     -39.993  -5.711 -20.342  1.00  0.00      A    O
ATOM    954  N   LEU A  67     -39.301  -7.221 -18.882  1.00  0.00      A    N
ATOM    955  HN  LEU A  67     -38.583  -7.845 -18.583  1.00  0.00      A    H
ATOM    956  CA  LEU A  67     -40.090  -6.714 -17.789  1.00  0.00      A    C
ATOM    957  HA  LEU A  67     -40.896  -6.070 -18.108  1.00  0.00      A    H
ATOM    958  CB  LEU A  67     -40.718  -7.867 -16.974  1.00  0.00      A    C
ATOM    959  HB1 LEU A  67     -39.937  -8.512 -16.517  1.00  0.00      A    H
ATOM    960  HB2 LEU A  67     -41.298  -7.433 -16.131  1.00  0.00      A    H
ATOM    961  CG  LEU A  67     -41.657  -8.766 -17.795  1.00  0.00      A    C
ATOM    962  HG  LEU A  67     -41.062  -9.139 -18.656  1.00  0.00      A    H
ATOM    963  CD1 LEU A  67     -42.121  -9.889 -16.875  1.00  0.00      A    C
ATOM    964 HD11 LEU A  67     -42.525 -10.736 -17.470  1.00  0.00      A    H
ATOM    965 HD12 LEU A  67     -41.275 -10.291 -16.278  1.00  0.00      A    H
ATOM    966 HD13 LEU A  67     -42.867  -9.434 -16.189  1.00  0.00      A    H
ATOM    967  CD2 LEU A  67     -42.790  -8.021 -18.483  1.00  0.00      A    C
ATOM    968 HD21 LEU A  67     -42.459  -7.272 -19.234  1.00  0.00      A    H
ATOM    969 HD22 LEU A  67     -43.486  -8.681 -19.044  1.00  0.00      A    H
ATOM    970 HD23 LEU A  67     -43.446  -7.500 -17.754  1.00  0.00      A    H
ATOM    971  C   LEU A  67     -39.235  -5.917 -16.859  1.00  0.00      A    C
ATOM    972  O   LEU A  67     -38.049  -5.947 -16.949  1.00  0.00      A    O
ATOM    973  N   SER A  68     -39.882  -5.041 -15.968  1.00  0.00      A    N
ATOM    974  HN  SER A  68     -40.865  -5.158 -15.854  1.00  0.00      A    H
ATOM    975  CA  SER A  68     -39.162  -4.004 -15.180  1.00  0.00      A    C
ATOM    976  HA  SER A  68     -38.376  -3.597 -15.799  1.00  0.00      A    H
ATOM    977  CB  SER A  68     -40.079  -2.806 -14.826  1.00  0.00      A    C
ATOM    978  HB1 SER A  68     -40.713  -2.577 -15.709  1.00  0.00      A    H
ATOM    979  HB2 SER A  68     -40.659  -3.166 -13.949  1.00  0.00      A    H
ATOM    980  OG  SER A  68     -39.345  -1.649 -14.531  1.00  0.00      A    O
ATOM    981  HG1 SER A  68     -39.071  -1.229 -15.350  1.00  0.00      A    H
ATOM    982  C   SER A  68     -38.560  -4.551 -13.885  1.00  0.00      A    C
ATOM    983  O   SER A  68     -39.278  -4.765 -12.888  1.00  0.00      A    O
ATOM    984  N   GLU A  69     -37.245  -4.638 -13.713  1.00  0.00      A    N
ATOM    985  HN  GLU A  69     -36.703  -4.315 -14.486  1.00  0.00      A    H
ATOM    986  CA  GLU A  69     -36.671  -4.990 -12.487  1.00  0.00      A    C
ATOM    987  HA  GLU A  69     -37.273  -5.678 -11.912  1.00  0.00      A    H
ATOM    988  CB  GLU A  69     -35.213  -5.553 -12.679  1.00  0.00      A    C
ATOM    989  HB1 GLU A  69     -34.473  -4.841 -13.101  1.00  0.00      A    H
ATOM    990  HB2 GLU A  69     -34.843  -5.734 -11.647  1.00  0.00      A    H
ATOM    991  CG  GLU A  69     -35.138  -6.918 -13.383  1.00  0.00      A    C
ATOM    992  HG1 GLU A  69     -34.381  -7.616 -12.964  1.00  0.00      A    H
ATOM    993  HG2 GLU A  69     -36.080  -7.481 -13.210  1.00  0.00      A    H
ATOM    994  CD  GLU A  69     -34.921  -6.878 -14.897  1.00  0.00      A    C
ATOM    995  OE1 GLU A  69     -34.307  -5.974 -15.493  1.00  0.00      A    O
ATOM    996  OE2 GLU A  69     -35.312  -7.924 -15.504  1.00  0.00      A    O
ATOM    997  C   GLU A  69     -36.612  -3.789 -11.587  1.00  0.00      A    C
ATOM    998  O   GLU A  69     -36.774  -3.798 -10.373  1.00  0.00      A    O
ATOM    999  N   GLN A  70     -36.482  -2.586 -12.204  1.00  0.00      A    N
ATOM   1000  HN  GLN A  70     -36.263  -2.511 -13.173  1.00  0.00      A    H
ATOM   1001  CA  GLN A  70     -36.536  -1.288 -11.522  1.00  0.00      A    C
ATOM   1002  HA  GLN A  70     -35.696  -1.237 -10.844  1.00  0.00      A    H
ATOM   1003  CB  GLN A  70     -36.305  -0.205 -12.520  1.00  0.00      A    C
ATOM   1004  HB1 GLN A  70     -35.602  -0.603 -13.283  1.00  0.00      A    H
ATOM   1005  HB2 GLN A  70     -37.221   0.010 -13.111  1.00  0.00      A    H
ATOM   1006  CG  GLN A  70     -35.777   1.195 -12.012  1.00  0.00      A    C
ATOM   1007  HG1 GLN A  70     -35.221   1.649 -12.860  1.00  0.00      A    H
ATOM   1008  HG2 GLN A  70     -36.561   1.954 -11.801  1.00  0.00      A    H
ATOM   1009  CD  GLN A  70     -34.726   1.093 -11.010  1.00  0.00      A    C
ATOM   1010  OE1 GLN A  70     -33.673   0.462 -11.211  1.00  0.00      A    O
ATOM   1011  NE2 GLN A  70     -34.979   1.653  -9.784  1.00  0.00      A    N
ATOM   1012 HE21 GLN A  70     -34.232   1.732  -9.123  1.00  0.00      A    H
ATOM   1013 HE22 GLN A  70     -35.848   2.126  -9.638  1.00  0.00      A    H
ATOM   1014  C   GLN A  70     -37.840  -1.008 -10.840  1.00  0.00      A    C
ATOM   1015  O   GLN A  70     -37.821  -0.376  -9.817  1.00  0.00      A    O
ATOM   1016  N   GLN A  71     -39.065  -1.495 -11.309  1.00  0.00      A    N
ATOM   1017  HN  GLN A  71     -39.047  -1.933 -12.204  1.00  0.00      A    H
ATOM   1018  CA  GLN A  71     -40.340  -1.205 -10.754  1.00  0.00      A    C
ATOM   1019  HA  GLN A  71     -40.344  -0.160 -10.484  1.00  0.00      A    H
ATOM   1020  CB  GLN A  71     -41.489  -1.456 -11.807  1.00  0.00      A    C
ATOM   1021  HB1 GLN A  71     -41.128  -0.962 -12.735  1.00  0.00      A    H
ATOM   1022  HB2 GLN A  71     -41.710  -2.532 -11.976  1.00  0.00      A    H
ATOM   1023  CG  GLN A  71     -42.797  -0.834 -11.425  1.00  0.00      A    C
ATOM   1024  HG1 GLN A  71     -43.563  -1.031 -12.205  1.00  0.00      A    H
ATOM   1025  HG2 GLN A  71     -43.248  -1.280 -10.512  1.00  0.00      A    H
ATOM   1026  CD  GLN A  71     -42.852   0.622 -11.261  1.00  0.00      A    C
ATOM   1027  OE1 GLN A  71     -41.934   1.472 -11.293  1.00  0.00      A    O
ATOM   1028  NE2 GLN A  71     -44.134   1.055 -11.030  1.00  0.00      A    N
ATOM   1029 HE21 GLN A  71     -44.293   1.989 -10.712  1.00  0.00      A    H
ATOM   1030 HE22 GLN A  71     -44.872   0.381 -10.980  1.00  0.00      A    H
ATOM   1031  C   GLN A  71     -40.552  -1.967  -9.472  1.00  0.00      A    C
ATOM   1032  O   GLN A  71     -41.221  -1.558  -8.507  1.00  0.00      A    O
ATOM   1033  N   LEU A  72     -39.829  -3.050  -9.366  1.00  0.00      A    N
ATOM   1034  HN  LEU A  72     -39.519  -3.317 -10.275  1.00  0.00      A    H
ATOM   1035  CA  LEU A  72     -39.610  -3.872  -8.218  1.00  0.00      A    C
ATOM   1036  HA  LEU A  72     -40.590  -3.882  -7.763  1.00  0.00      A    H
ATOM   1037  CB  LEU A  72     -39.341  -5.381  -8.552  1.00  0.00      A    C
ATOM   1038  HB1 LEU A  72     -38.443  -5.273  -9.197  1.00  0.00      A    H
ATOM   1039  HB2 LEU A  72     -39.018  -5.953  -7.656  1.00  0.00      A    H
ATOM   1040  CG  LEU A  72     -40.408  -6.133  -9.418  1.00  0.00      A    C
ATOM   1041  HG  LEU A  72     -40.347  -5.662 -10.422  1.00  0.00      A    H
ATOM   1042  CD1 LEU A  72     -40.038  -7.628  -9.516  1.00  0.00      A    C
ATOM   1043 HD11 LEU A  72     -39.981  -8.050  -8.490  1.00  0.00      A    H
ATOM   1044 HD12 LEU A  72     -40.889  -8.154 -10.000  1.00  0.00      A    H
ATOM   1045 HD13 LEU A  72     -39.107  -7.912 -10.051  1.00  0.00      A    H
ATOM   1046  CD2 LEU A  72     -41.785  -6.075  -8.739  1.00  0.00      A    C
ATOM   1047 HD21 LEU A  72     -42.470  -6.595  -9.443  1.00  0.00      A    H
ATOM   1048 HD22 LEU A  72     -41.822  -6.712  -7.830  1.00  0.00      A    H
ATOM   1049 HD23 LEU A  72     -42.256  -5.071  -8.671  1.00  0.00      A    H
ATOM   1050  C   LEU A  72     -38.675  -3.306  -7.211  1.00  0.00      A    C
ATOM   1051  O   LEU A  72     -38.994  -3.265  -6.042  1.00  0.00      A    O
ATOM   1052  N   VAL A  73     -37.506  -2.772  -7.647  1.00  0.00      A    N
ATOM   1053  HN  VAL A  73     -37.237  -2.812  -8.606  1.00  0.00      A    H
ATOM   1054  CA  VAL A  73     -36.688  -1.910  -6.784  1.00  0.00      A    C
ATOM   1055  HA  VAL A  73     -36.449  -2.445  -5.876  1.00  0.00      A    H
ATOM   1056  CB  VAL A  73     -35.345  -1.466  -7.507  1.00  0.00      A    C
ATOM   1057  HB  VAL A  73     -35.660  -0.979  -8.455  1.00  0.00      A    H
ATOM   1058  CG1 VAL A  73     -34.526  -0.485  -6.767  1.00  0.00      A    C
ATOM   1059 HG11 VAL A  73     -35.031   0.504  -6.747  1.00  0.00      A    H
ATOM   1060 HG12 VAL A  73     -34.285  -0.787  -5.725  1.00  0.00      A    H
ATOM   1061 HG13 VAL A  73     -33.537  -0.331  -7.249  1.00  0.00      A    H
ATOM   1062  CG2 VAL A  73     -34.475  -2.727  -7.822  1.00  0.00      A    C
ATOM   1063 HG21 VAL A  73     -33.952  -3.094  -6.914  1.00  0.00      A    H
ATOM   1064 HG22 VAL A  73     -35.278  -3.365  -8.248  1.00  0.00      A    H
ATOM   1065 HG23 VAL A  73     -33.722  -2.511  -8.609  1.00  0.00      A    H
ATOM   1066  C   VAL A  73     -37.350  -0.644  -6.184  1.00  0.00      A    C
ATOM   1067  O   VAL A  73     -37.245  -0.390  -4.986  1.00  0.00      A    O
ATOM   1068  N   ASP A  74     -37.951   0.244  -7.071  1.00  0.00      A    N
ATOM   1069  HN  ASP A  74     -37.884   0.003  -8.036  1.00  0.00      A    H
ATOM   1070  CA  ASP A  74     -38.675   1.397  -6.607  1.00  0.00      A    C
ATOM   1071  HA  ASP A  74     -38.082   1.948  -5.892  1.00  0.00      A    H
ATOM   1072  CB  ASP A  74     -39.000   2.422  -7.790  1.00  0.00      A    C
ATOM   1073  HB1 ASP A  74     -39.470   1.850  -8.619  1.00  0.00      A    H
ATOM   1074  HB2 ASP A  74     -39.689   3.202  -7.401  1.00  0.00      A    H
ATOM   1075  CG  ASP A  74     -37.809   3.202  -8.261  1.00  0.00      A    C
ATOM   1076  OD1 ASP A  74     -37.405   4.136  -7.559  1.00  0.00      A    O
ATOM   1077  OD2 ASP A  74     -37.460   3.036  -9.456  1.00  0.00      A    O
ATOM   1078  C   ASP A  74     -39.891   1.126  -5.807  1.00  0.00      A    C
ATOM   1079  O   ASP A  74     -40.045   1.434  -4.621  1.00  0.00      A    O
ATOM   1080  N   CYS A  75     -40.854   0.516  -6.455  1.00  0.00      A    N
ATOM   1081  HN  CYS A  75     -40.750   0.340  -7.431  1.00  0.00      A    H
ATOM   1082  CA  CYS A  75     -42.154   0.331  -5.856  1.00  0.00      A    C
ATOM   1083  HA  CYS A  75     -42.434   1.127  -5.182  1.00  0.00      A    H
ATOM   1084  CB  CYS A  75     -43.214   0.400  -6.985  1.00  0.00      A    C
ATOM   1085  HB1 CYS A  75     -44.197   0.311  -6.476  1.00  0.00      A    H
ATOM   1086  HB2 CYS A  75     -43.192  -0.527  -7.597  1.00  0.00      A    H
ATOM   1087  SG  CYS A  75     -43.265   1.902  -7.926  1.00  0.00      A    S
ATOM   1088  C   CYS A  75     -42.420  -0.853  -4.991  1.00  0.00      A    C
ATOM   1089  O   CYS A  75     -42.878  -0.633  -3.842  1.00  0.00      A    O
ATOM   1090  N   ALA A  76     -41.992  -2.107  -5.278  1.00  0.00      A    N
ATOM   1091  HN  ALA A  76     -41.782  -2.218  -6.246  1.00  0.00      A    H
ATOM   1092  CA  ALA A  76     -42.016  -3.244  -4.384  1.00  0.00      A    C
ATOM   1093  HA  ALA A  76     -42.993  -3.381  -3.945  1.00  0.00      A    H
ATOM   1094  CB  ALA A  76     -41.798  -4.519  -5.122  1.00  0.00      A    C
ATOM   1095  HB1 ALA A  76     -40.802  -4.580  -5.612  1.00  0.00      A    H
ATOM   1096  HB2 ALA A  76     -41.790  -5.408  -4.456  1.00  0.00      A    H
ATOM   1097  HB3 ALA A  76     -42.582  -4.631  -5.901  1.00  0.00      A    H
ATOM   1098  C   ALA A  76     -41.007  -2.987  -3.215  1.00  0.00      A    C
ATOM   1099  O   ALA A  76     -41.154  -3.700  -2.223  1.00  0.00      A    O
ATOM   1100  N   GLY A  77     -39.997  -2.074  -3.332  1.00  0.00      A    N
ATOM   1101  HN  GLY A  77     -39.791  -1.840  -4.279  1.00  0.00      A    H
ATOM   1102  CA  GLY A  77     -39.045  -1.546  -2.317  1.00  0.00      A    C
ATOM   1103  HA1 GLY A  77     -38.695  -2.397  -1.751  1.00  0.00      A    H
ATOM   1104  HA2 GLY A  77     -38.331  -0.955  -2.871  1.00  0.00      A    H
ATOM   1105  C   GLY A  77     -39.758  -0.616  -1.341  1.00  0.00      A    C
ATOM   1106  O   GLY A  77     -39.306  -0.408  -0.212  1.00  0.00      A    O
ATOM   1107  N   ALA A  78     -40.914  -0.090  -1.791  1.00  0.00      A    N
ATOM   1108  HN  ALA A  78     -41.385  -0.304  -2.643  1.00  0.00      A    H
ATOM   1109  CA  ALA A  78     -41.576   0.916  -0.993  1.00  0.00      A    C
ATOM   1110  HA  ALA A  78     -40.845   1.452  -0.406  1.00  0.00      A    H
ATOM   1111  CB  ALA A  78     -42.305   1.866  -1.942  1.00  0.00      A    C
ATOM   1112  HB1 ALA A  78     -42.355   2.874  -1.478  1.00  0.00      A    H
ATOM   1113  HB2 ALA A  78     -41.584   2.011  -2.774  1.00  0.00      A    H
ATOM   1114  HB3 ALA A  78     -43.269   1.494  -2.350  1.00  0.00      A    H
ATOM   1115  C   ALA A  78     -42.572   0.303  -0.024  1.00  0.00      A    C
ATOM   1116  O   ALA A  78     -42.529   0.593   1.183  1.00  0.00      A    O
ATOM   1117  N   PHE A  79     -43.481  -0.514  -0.499  1.00  0.00      A    N
ATOM   1118  HN  PHE A  79     -43.678  -0.687  -1.461  1.00  0.00      A    H
ATOM   1119  CA  PHE A  79     -44.348  -1.235   0.383  1.00  0.00      A    C
ATOM   1120  HA  PHE A  79     -44.400  -0.756   1.350  1.00  0.00      A    H
ATOM   1121  CB  PHE A  79     -45.796  -1.560  -0.143  1.00  0.00      A    C
ATOM   1122  HB1 PHE A  79     -45.753  -2.092  -1.117  1.00  0.00      A    H
ATOM   1123  HB2 PHE A  79     -46.393  -2.151   0.584  1.00  0.00      A    H
ATOM   1124  CG  PHE A  79     -46.626  -0.397  -0.525  1.00  0.00      A    C
ATOM   1125  CD1 PHE A  79     -47.843  -0.618  -1.270  1.00  0.00      A    C
ATOM   1126  HD1 PHE A  79     -47.938  -1.559  -1.793  1.00  0.00      A    H
ATOM   1127  CE1 PHE A  79     -48.740   0.352  -1.319  1.00  0.00      A    C
ATOM   1128  HE1 PHE A  79     -49.620   0.118  -1.900  1.00  0.00      A    H
ATOM   1129  CZ  PHE A  79     -48.721   1.534  -0.558  1.00  0.00      A    C
ATOM   1130  HZ  PHE A  79     -49.472   2.301  -0.672  1.00  0.00      A    H
ATOM   1131  CD2 PHE A  79     -46.436   0.949  -0.056  1.00  0.00      A    C
ATOM   1132  HD2 PHE A  79     -45.530   1.078   0.516  1.00  0.00      A    H
ATOM   1133  CE2 PHE A  79     -47.512   1.883  -0.018  1.00  0.00      A    C
ATOM   1134  HE2 PHE A  79     -47.262   2.881   0.309  1.00  0.00      A    H
ATOM   1135  C   PHE A  79     -43.623  -2.611   0.600  1.00  0.00      A    C
ATOM   1136  O   PHE A  79     -42.588  -2.754   0.036  1.00  0.00      A    O
ATOM   1137  N   ASN A  80     -44.211  -3.617   1.328  1.00  0.00      A    N
ATOM   1138  HN  ASN A  80     -45.122  -3.485   1.711  1.00  0.00      A    H
ATOM   1139  CA  ASN A  80     -43.788  -4.984   1.322  1.00  0.00      A    C
ATOM   1140  HA  ASN A  80     -44.504  -5.467   1.970  1.00  0.00      A    H
ATOM   1141  CB  ASN A  80     -43.802  -5.648  -0.097  1.00  0.00      A    C
ATOM   1142  HB1 ASN A  80     -43.441  -4.895  -0.829  1.00  0.00      A    H
ATOM   1143  HB2 ASN A  80     -43.225  -6.595  -0.170  1.00  0.00      A    H
ATOM   1144  CG  ASN A  80     -45.260  -5.944  -0.413  1.00  0.00      A    C
ATOM   1145  OD1 ASN A  80     -45.902  -5.078  -0.966  1.00  0.00      A    O
ATOM   1146  ND2 ASN A  80     -45.734  -7.216  -0.368  1.00  0.00      A    N
ATOM   1147 HD21 ASN A  80     -46.655  -7.380  -0.720  1.00  0.00      A    H
ATOM   1148 HD22 ASN A  80     -45.168  -7.988  -0.077  1.00  0.00      A    H
ATOM   1149  C   ASN A  80     -42.419  -5.309   1.889  1.00  0.00      A    C
ATOM   1150  O   ASN A  80     -42.196  -6.062   2.848  1.00  0.00      A    O
ATOM   1151  N   ASN A  81     -41.317  -4.805   1.242  1.00  0.00      A    N
ATOM   1152  HN  ASN A  81     -41.560  -4.159   0.522  1.00  0.00      A    H
ATOM   1153  CA  ASN A  81     -39.939  -5.312   1.410  1.00  0.00      A    C
ATOM   1154  HA  ASN A  81     -39.932  -6.251   1.945  1.00  0.00      A    H
ATOM   1155  CB  ASN A  81     -39.460  -5.408  -0.048  1.00  0.00      A    C
ATOM   1156  HB1 ASN A  81     -39.614  -4.530  -0.711  1.00  0.00      A    H
ATOM   1157  HB2 ASN A  81     -38.377  -5.640   0.044  1.00  0.00      A    H
ATOM   1158  CG  ASN A  81     -40.011  -6.685  -0.751  1.00  0.00      A    C
ATOM   1159  OD1 ASN A  81     -39.590  -7.831  -0.575  1.00  0.00      A    O
ATOM   1160  ND2 ASN A  81     -40.946  -6.377  -1.681  1.00  0.00      A    N
ATOM   1161 HD21 ASN A  81     -41.397  -7.160  -2.109  1.00  0.00      A    H
ATOM   1162 HD22 ASN A  81     -40.852  -5.501  -2.155  1.00  0.00      A    H
ATOM   1163  C   ASN A  81     -39.091  -4.214   2.042  1.00  0.00      A    C
ATOM   1164  O   ASN A  81     -39.524  -3.076   2.341  1.00  0.00      A    O
ATOM   1165  N   PHE A  82     -37.859  -4.450   2.488  1.00  0.00      A    N
ATOM   1166  HN  PHE A  82     -37.209  -5.171   2.260  1.00  0.00      A    H
ATOM   1167  CA  PHE A  82     -37.016  -3.426   3.148  1.00  0.00      A    C
ATOM   1168  HA  PHE A  82     -37.646  -2.883   3.837  1.00  0.00      A    H
ATOM   1169  CB  PHE A  82     -35.757  -4.070   3.794  1.00  0.00      A    C
ATOM   1170  HB1 PHE A  82     -34.863  -4.277   3.168  1.00  0.00      A    H
ATOM   1171  HB2 PHE A  82     -35.249  -3.345   4.466  1.00  0.00      A    H
ATOM   1172  CG  PHE A  82     -36.088  -5.203   4.802  1.00  0.00      A    C
ATOM   1173  CD1 PHE A  82     -35.242  -6.335   4.890  1.00  0.00      A    C
ATOM   1174  HD1 PHE A  82     -34.366  -6.428   4.265  1.00  0.00      A    H
ATOM   1175  CE1 PHE A  82     -35.577  -7.338   5.796  1.00  0.00      A    C
ATOM   1176  HE1 PHE A  82     -34.931  -8.190   5.941  1.00  0.00      A    H
ATOM   1177  CZ  PHE A  82     -36.829  -7.286   6.528  1.00  0.00      A    C
ATOM   1178  HZ  PHE A  82     -37.209  -8.099   7.129  1.00  0.00      A    H
ATOM   1179  CD2 PHE A  82     -37.256  -5.115   5.545  1.00  0.00      A    C
ATOM   1180  HD2 PHE A  82     -37.880  -4.244   5.410  1.00  0.00      A    H
ATOM   1181  CE2 PHE A  82     -37.588  -6.142   6.439  1.00  0.00      A    C
ATOM   1182  HE2 PHE A  82     -38.554  -6.113   6.922  1.00  0.00      A    H
ATOM   1183  C   PHE A  82     -36.604  -2.290   2.186  1.00  0.00      A    C
ATOM   1184  O   PHE A  82     -36.848  -1.081   2.428  1.00  0.00      A    O
ATOM   1185  N   GLY A  83     -36.010  -2.637   1.049  1.00  0.00      A    N
ATOM   1186  HN  GLY A  83     -35.871  -3.582   0.762  1.00  0.00      A    H
ATOM   1187  CA  GLY A  83     -35.743  -1.729  -0.071  1.00  0.00      A    C
ATOM   1188  HA1 GLY A  83     -36.718  -1.290  -0.222  1.00  0.00      A    H
ATOM   1189  HA2 GLY A  83     -34.932  -1.033   0.083  1.00  0.00      A    H
ATOM   1190  C   GLY A  83     -35.212  -2.581  -1.169  1.00  0.00      A    C
ATOM   1191  O   GLY A  83     -35.668  -3.665  -1.432  1.00  0.00      A    O
ATOM   1192  N   CYS A  84     -34.126  -2.091  -1.779  1.00  0.00      A    N
ATOM   1193  HN  CYS A  84     -33.714  -1.345  -1.262  1.00  0.00      A    H
ATOM   1194  CA  CYS A  84     -33.395  -2.548  -2.925  1.00  0.00      A    C
ATOM   1195  HA  CYS A  84     -34.077  -2.511  -3.761  1.00  0.00      A    H
ATOM   1196  CB  CYS A  84     -32.235  -1.525  -3.238  1.00  0.00      A    C
ATOM   1197  HB1 CYS A  84     -32.771  -0.553  -3.280  1.00  0.00      A    H
ATOM   1198  HB2 CYS A  84     -31.515  -1.450  -2.396  1.00  0.00      A    H
ATOM   1199  SG  CYS A  84     -31.442  -1.705  -4.856  1.00  0.00      A    S
ATOM   1200  C   CYS A  84     -32.723  -3.891  -2.663  1.00  0.00      A    C
ATOM   1201  O   CYS A  84     -32.878  -4.816  -3.457  1.00  0.00      A    O
ATOM   1202  N   SER A  85     -31.848  -4.034  -1.574  1.00  0.00      A    N
ATOM   1203  HN  SER A  85     -31.682  -3.337  -0.881  1.00  0.00      A    H
ATOM   1204  CA  SER A  85     -31.154  -5.286  -1.379  1.00  0.00      A    C
ATOM   1205  HA  SER A  85     -30.973  -5.822  -2.299  1.00  0.00      A    H
ATOM   1206  CB  SER A  85     -29.893  -5.038  -0.617  1.00  0.00      A    C
ATOM   1207  HB1 SER A  85     -30.081  -4.358   0.241  1.00  0.00      A    H
ATOM   1208  HB2 SER A  85     -29.437  -5.968  -0.213  1.00  0.00      A    H
ATOM   1209  OG  SER A  85     -28.867  -4.486  -1.380  1.00  0.00      A    O
ATOM   1210  HG1 SER A  85     -28.121  -4.243  -0.827  1.00  0.00      A    H
ATOM   1211  C   SER A  85     -32.043  -6.185  -0.522  1.00  0.00      A    C
ATOM   1212  O   SER A  85     -32.043  -7.375  -0.749  1.00  0.00      A    O
ATOM   1213  N   GLY A  86     -32.737  -5.604   0.434  1.00  0.00      A    N
ATOM   1214  HN  GLY A  86     -32.717  -4.609   0.492  1.00  0.00      A    H
ATOM   1215  CA  GLY A  86     -33.532  -6.293   1.331  1.00  0.00      A    C
ATOM   1216  HA1 GLY A  86     -33.054  -7.229   1.578  1.00  0.00      A    H
ATOM   1217  HA2 GLY A  86     -33.696  -5.660   2.191  1.00  0.00      A    H
ATOM   1218  C   GLY A  86     -34.868  -6.527   0.899  1.00  0.00      A    C
ATOM   1219  O   GLY A  86     -35.876  -5.875   1.282  1.00  0.00      A    O
ATOM   1220  N   GLY A  87     -35.094  -7.519  -0.007  1.00  0.00      A    N
ATOM   1221  HN  GLY A  87     -34.308  -8.011  -0.372  1.00  0.00      A    H
ATOM   1222  CA  GLY A  87     -36.430  -7.992  -0.477  1.00  0.00      A    C
ATOM   1223  HA1 GLY A  87     -37.305  -7.629   0.042  1.00  0.00      A    H
ATOM   1224  HA2 GLY A  87     -36.428  -7.544  -1.460  1.00  0.00      A    H
ATOM   1225  C   GLY A  87     -36.439  -9.464  -0.706  1.00  0.00      A    C
ATOM   1226  O   GLY A  87     -35.375 -10.067  -0.489  1.00  0.00      A    O
ATOM   1227  N   LEU A  88     -37.626 -10.036  -1.076  1.00  0.00      A    N
ATOM   1228  HN  LEU A  88     -38.393  -9.457  -1.342  1.00  0.00      A    H
ATOM   1229  CA  LEU A  88     -37.763 -11.499  -1.218  1.00  0.00      A    C
ATOM   1230  HA  LEU A  88     -36.783 -11.953  -1.229  1.00  0.00      A    H
ATOM   1231  CB  LEU A  88     -38.489 -12.128   0.036  1.00  0.00      A    C
ATOM   1232  HB1 LEU A  88     -39.388 -11.503   0.224  1.00  0.00      A    H
ATOM   1233  HB2 LEU A  88     -38.904 -13.126  -0.221  1.00  0.00      A    H
ATOM   1234  CG  LEU A  88     -37.767 -12.238   1.337  1.00  0.00      A    C
ATOM   1235  HG  LEU A  88     -37.316 -11.260   1.610  1.00  0.00      A    H
ATOM   1236  CD1 LEU A  88     -38.721 -12.671   2.457  1.00  0.00      A    C
ATOM   1237 HD11 LEU A  88     -39.196 -13.650   2.233  1.00  0.00      A    H
ATOM   1238 HD12 LEU A  88     -38.064 -12.867   3.330  1.00  0.00      A    H
ATOM   1239 HD13 LEU A  88     -39.509 -11.928   2.705  1.00  0.00      A    H
ATOM   1240  CD2 LEU A  88     -36.633 -13.289   1.278  1.00  0.00      A    C
ATOM   1241 HD21 LEU A  88     -36.038 -13.227   2.214  1.00  0.00      A    H
ATOM   1242 HD22 LEU A  88     -37.129 -14.283   1.282  1.00  0.00      A    H
ATOM   1243 HD23 LEU A  88     -36.038 -13.159   0.348  1.00  0.00      A    H
ATOM   1244  C   LEU A  88     -38.646 -11.626  -2.431  1.00  0.00      A    C
ATOM   1245  O   LEU A  88     -39.552 -10.776  -2.669  1.00  0.00      A    O
ATOM   1246  N   PRO A  89     -38.395 -12.547  -3.353  1.00  0.00      A    N
ATOM   1247  CD  PRO A  89     -37.405 -13.601  -3.210  1.00  0.00      A    C
ATOM   1248  HD1 PRO A  89     -37.381 -14.120  -2.228  1.00  0.00      A    H
ATOM   1249  HD2 PRO A  89     -36.405 -13.149  -3.384  1.00  0.00      A    H
ATOM   1250  CA  PRO A  89     -39.180 -12.749  -4.504  1.00  0.00      A    C
ATOM   1251  HA  PRO A  89     -39.199 -11.808  -5.033  1.00  0.00      A    H
ATOM   1252  CB  PRO A  89     -38.424 -13.783  -5.336  1.00  0.00      A    C
ATOM   1253  HB1 PRO A  89     -39.009 -14.447  -6.008  1.00  0.00      A    H
ATOM   1254  HB2 PRO A  89     -37.638 -13.283  -5.941  1.00  0.00      A    H
ATOM   1255  CG  PRO A  89     -37.690 -14.686  -4.297  1.00  0.00      A    C
ATOM   1256  HG1 PRO A  89     -38.377 -15.522  -4.045  1.00  0.00      A    H
ATOM   1257  HG2 PRO A  89     -36.714 -15.108  -4.623  1.00  0.00      A    H
ATOM   1258  C   PRO A  89     -40.628 -13.112  -4.327  1.00  0.00      A    C
ATOM   1259  O   PRO A  89     -41.464 -12.765  -5.172  1.00  0.00      A    O
ATOM   1260  N   SER A  90     -40.949 -13.664  -3.146  1.00  0.00      A    N
ATOM   1261  HN  SER A  90     -40.188 -13.938  -2.563  1.00  0.00      A    H
ATOM   1262  CA  SER A  90     -42.213 -14.082  -2.649  1.00  0.00      A    C
ATOM   1263  HA  SER A  90     -42.592 -14.790  -3.371  1.00  0.00      A    H
ATOM   1264  CB  SER A  90     -42.026 -14.861  -1.235  1.00  0.00      A    C
ATOM   1265  HB1 SER A  90     -43.058 -15.230  -1.054  1.00  0.00      A    H
ATOM   1266  HB2 SER A  90     -41.343 -15.719  -1.413  1.00  0.00      A    H
ATOM   1267  OG  SER A  90     -41.504 -14.157  -0.123  1.00  0.00      A    O
ATOM   1268  HG1 SER A  90     -41.446 -14.834   0.555  1.00  0.00      A    H
ATOM   1269  C   SER A  90     -43.184 -12.896  -2.545  1.00  0.00      A    C
ATOM   1270  O   SER A  90     -44.360 -12.925  -2.960  1.00  0.00      A    O
ATOM   1271  N   GLN A  91     -42.586 -11.892  -1.856  1.00  0.00      A    N
ATOM   1272  HN  GLN A  91     -41.699 -12.121  -1.462  1.00  0.00      A    H
ATOM   1273  CA  GLN A  91     -43.072 -10.566  -1.600  1.00  0.00      A    C
ATOM   1274  HA  GLN A  91     -44.037 -10.633  -1.118  1.00  0.00      A    H
ATOM   1275  CB  GLN A  91     -42.218  -9.869  -0.499  1.00  0.00      A    C
ATOM   1276  HB1 GLN A  91     -41.157  -9.724  -0.798  1.00  0.00      A    H
ATOM   1277  HB2 GLN A  91     -42.673  -8.892  -0.229  1.00  0.00      A    H
ATOM   1278  CG  GLN A  91     -42.239 -10.708   0.831  1.00  0.00      A    C
ATOM   1279  HG1 GLN A  91     -41.781 -11.712   0.703  1.00  0.00      A    H
ATOM   1280  HG2 GLN A  91     -41.627 -10.218   1.618  1.00  0.00      A    H
ATOM   1281  CD  GLN A  91     -43.672 -10.945   1.405  1.00  0.00      A    C
ATOM   1282  OE1 GLN A  91     -44.358 -10.116   1.988  1.00  0.00      A    O
ATOM   1283  NE2 GLN A  91     -44.210 -12.185   1.233  1.00  0.00      A    N
ATOM   1284 HE21 GLN A  91     -45.065 -12.491   1.653  1.00  0.00      A    H
ATOM   1285 HE22 GLN A  91     -43.605 -12.892   0.867  1.00  0.00      A    H
ATOM   1286  C   GLN A  91     -43.126  -9.769  -2.847  1.00  0.00      A    C
ATOM   1287  O   GLN A  91     -43.939  -8.838  -2.911  1.00  0.00      A    O
ATOM   1288  N   ALA A  92     -42.182  -9.907  -3.786  1.00  0.00      A    N
ATOM   1289  HN  ALA A  92     -41.430 -10.551  -3.669  1.00  0.00      A    H
ATOM   1290  CA  ALA A  92     -42.322  -9.313  -5.116  1.00  0.00      A    C
ATOM   1291  HA  ALA A  92     -42.356  -8.242  -4.984  1.00  0.00      A    H
ATOM   1292  CB  ALA A  92     -41.070  -9.683  -5.889  1.00  0.00      A    C
ATOM   1293  HB1 ALA A  92     -40.983  -9.027  -6.781  1.00  0.00      A    H
ATOM   1294  HB2 ALA A  92     -40.189  -9.549  -5.226  1.00  0.00      A    H
ATOM   1295  HB3 ALA A  92     -41.168 -10.708  -6.308  1.00  0.00      A    H
ATOM   1296  C   ALA A  92     -43.519  -9.778  -5.872  1.00  0.00      A    C
ATOM   1297  O   ALA A  92     -44.212  -8.962  -6.526  1.00  0.00      A    O
ATOM   1298  N   PHE A  93     -43.876 -11.062  -5.732  1.00  0.00      A    N
ATOM   1299  HN  PHE A  93     -43.209 -11.671  -5.311  1.00  0.00      A    H
ATOM   1300  CA  PHE A  93     -45.106 -11.556  -6.249  1.00  0.00      A    C
ATOM   1301  HA  PHE A  93     -45.221 -11.193  -7.260  1.00  0.00      A    H
ATOM   1302  CB  PHE A  93     -45.256 -13.160  -6.123  1.00  0.00      A    C
ATOM   1303  HB1 PHE A  93     -44.860 -13.551  -5.161  1.00  0.00      A    H
ATOM   1304  HB2 PHE A  93     -46.304 -13.508  -6.247  1.00  0.00      A    H
ATOM   1305  CG  PHE A  93     -44.334 -13.767  -7.148  1.00  0.00      A    C
ATOM   1306  CD1 PHE A  93     -43.404 -14.794  -6.793  1.00  0.00      A    C
ATOM   1307  HD1 PHE A  93     -43.142 -14.978  -5.761  1.00  0.00      A    H
ATOM   1308  CE1 PHE A  93     -42.622 -15.438  -7.729  1.00  0.00      A    C
ATOM   1309  HE1 PHE A  93     -41.760 -16.052  -7.513  1.00  0.00      A    H
ATOM   1310  CZ  PHE A  93     -42.964 -15.199  -9.089  1.00  0.00      A    C
ATOM   1311  HZ  PHE A  93     -42.421 -15.806  -9.797  1.00  0.00      A    H
ATOM   1312  CD2 PHE A  93     -44.400 -13.334  -8.487  1.00  0.00      A    C
ATOM   1313  HD2 PHE A  93     -44.995 -12.470  -8.745  1.00  0.00      A    H
ATOM   1314  CE2 PHE A  93     -43.755 -14.121  -9.466  1.00  0.00      A    C
ATOM   1315  HE2 PHE A  93     -44.031 -14.042 -10.507  1.00  0.00      A    H
ATOM   1316  C   PHE A  93     -46.359 -10.914  -5.630  1.00  0.00      A    C
ATOM   1317  O   PHE A  93     -47.160 -10.322  -6.386  1.00  0.00      A    O
ATOM   1318  N   GLU A  94     -46.430 -10.963  -4.272  1.00  0.00      A    N
ATOM   1319  HN  GLU A  94     -45.789 -11.540  -3.774  1.00  0.00      A    H
ATOM   1320  CA  GLU A  94     -47.473 -10.351  -3.469  1.00  0.00      A    C
ATOM   1321  HA  GLU A  94     -48.371 -10.887  -3.743  1.00  0.00      A    H
ATOM   1322  CB  GLU A  94     -47.218 -10.315  -1.938  1.00  0.00      A    C
ATOM   1323  HB1 GLU A  94     -46.344  -9.668  -1.710  1.00  0.00      A    H
ATOM   1324  HB2 GLU A  94     -48.109  -9.792  -1.529  1.00  0.00      A    H
ATOM   1325  CG  GLU A  94     -47.213 -11.721  -1.251  1.00  0.00      A    C
ATOM   1326  HG1 GLU A  94     -46.524 -12.376  -1.826  1.00  0.00      A    H
ATOM   1327  HG2 GLU A  94     -46.927 -11.646  -0.180  1.00  0.00      A    H
ATOM   1328  CD  GLU A  94     -48.631 -12.302  -1.335  1.00  0.00      A    C
ATOM   1329  OE1 GLU A  94     -49.583 -11.742  -0.748  1.00  0.00      A    O
ATOM   1330  OE2 GLU A  94     -48.812 -13.301  -2.117  1.00  0.00      A    O
ATOM   1331  C   GLU A  94     -47.712  -8.925  -3.834  1.00  0.00      A    C
ATOM   1332  O   GLU A  94     -48.920  -8.561  -3.998  1.00  0.00      A    O
ATOM   1333  N   TYR A  95     -46.712  -8.105  -4.043  1.00  0.00      A    N
ATOM   1334  HN  TYR A  95     -45.812  -8.402  -3.734  1.00  0.00      A    H
ATOM   1335  CA  TYR A  95     -46.805  -6.777  -4.573  1.00  0.00      A    C
ATOM   1336  HA  TYR A  95     -47.315  -6.215  -3.805  1.00  0.00      A    H
ATOM   1337  CB  TYR A  95     -45.395  -6.211  -4.762  1.00  0.00      A    C
ATOM   1338  HB1 TYR A  95     -44.703  -6.387  -3.911  1.00  0.00      A    H
ATOM   1339  HB2 TYR A  95     -44.921  -6.789  -5.584  1.00  0.00      A    H
ATOM   1340  CG  TYR A  95     -45.412  -4.698  -5.134  1.00  0.00      A    C
ATOM   1341  CD1 TYR A  95     -45.887  -3.809  -4.100  1.00  0.00      A    C
ATOM   1342  HD1 TYR A  95     -46.101  -4.136  -3.093  1.00  0.00      A    H
ATOM   1343  CE1 TYR A  95     -46.173  -2.477  -4.424  1.00  0.00      A    C
ATOM   1344  HE1 TYR A  95     -46.459  -1.797  -3.635  1.00  0.00      A    H
ATOM   1345  CZ  TYR A  95     -45.870  -1.980  -5.703  1.00  0.00      A    C
ATOM   1346  OH  TYR A  95     -46.165  -0.687  -6.063  1.00  0.00      A    O
ATOM   1347  HH  TYR A  95     -46.154  -0.242  -5.213  1.00  0.00      A    H
ATOM   1348  CD2 TYR A  95     -45.114  -4.181  -6.408  1.00  0.00      A    C
ATOM   1349  HD2 TYR A  95     -44.926  -4.830  -7.251  1.00  0.00      A    H
ATOM   1350  CE2 TYR A  95     -45.359  -2.877  -6.689  1.00  0.00      A    C
ATOM   1351  HE2 TYR A  95     -45.052  -2.609  -7.690  1.00  0.00      A    H
ATOM   1352  C   TYR A  95     -47.600  -6.670  -5.910  1.00  0.00      A    C
ATOM   1353  O   TYR A  95     -48.625  -5.975  -5.889  1.00  0.00      A    O
ATOM   1354  N   VAL A  96     -47.172  -7.318  -6.997  1.00  0.00      A    N
ATOM   1355  HN  VAL A  96     -46.244  -7.677  -6.945  1.00  0.00      A    H
ATOM   1356  CA  VAL A  96     -47.805  -7.332  -8.302  1.00  0.00      A    C
ATOM   1357  HA  VAL A  96     -47.774  -6.317  -8.672  1.00  0.00      A    H
ATOM   1358  CB  VAL A  96     -47.192  -8.402  -9.257  1.00  0.00      A    C
ATOM   1359  HB  VAL A  96     -47.212  -9.441  -8.865  1.00  0.00      A    H
ATOM   1360  CG1 VAL A  96     -47.782  -8.281 -10.678  1.00  0.00      A    C
ATOM   1361 HG11 VAL A  96     -47.496  -7.342 -11.198  1.00  0.00      A    H
ATOM   1362 HG12 VAL A  96     -47.356  -9.051 -11.356  1.00  0.00      A    H
ATOM   1363 HG13 VAL A  96     -48.881  -8.379 -10.810  1.00  0.00      A    H
ATOM   1364  CG2 VAL A  96     -45.747  -7.949  -9.424  1.00  0.00      A    C
ATOM   1365 HG21 VAL A  96     -45.673  -6.891  -9.755  1.00  0.00      A    H
ATOM   1366 HG22 VAL A  96     -45.277  -7.994  -8.419  1.00  0.00      A    H
ATOM   1367 HG23 VAL A  96     -45.068  -8.609 -10.006  1.00  0.00      A    H
ATOM   1368  C   VAL A  96     -49.263  -7.663  -8.197  1.00  0.00      A    C
ATOM   1369  O   VAL A  96     -50.095  -6.826  -8.438  1.00  0.00      A    O
ATOM   1370  N   LYS A  97     -49.475  -8.908  -7.763  1.00  0.00      A    N
ATOM   1371  HN  LYS A  97     -48.712  -9.513  -7.549  1.00  0.00      A    H
ATOM   1372  CA  LYS A  97     -50.783  -9.434  -7.426  1.00  0.00      A    C
ATOM   1373  HA  LYS A  97     -51.213  -9.797  -8.348  1.00  0.00      A    H
ATOM   1374  CB  LYS A  97     -50.543 -10.635  -6.374  1.00  0.00      A    C
ATOM   1375  HB1 LYS A  97     -49.735 -11.280  -6.779  1.00  0.00      A    H
ATOM   1376  HB2 LYS A  97     -50.439 -10.209  -5.353  1.00  0.00      A    H
ATOM   1377  CG  LYS A  97     -51.806 -11.536  -6.322  1.00  0.00      A    C
ATOM   1378  HG1 LYS A  97     -52.686 -11.063  -5.836  1.00  0.00      A    H
ATOM   1379  HG2 LYS A  97     -52.106 -11.867  -7.339  1.00  0.00      A    H
ATOM   1380  CD  LYS A  97     -51.443 -12.733  -5.414  1.00  0.00      A    C
ATOM   1381  HD1 LYS A  97     -52.243 -13.450  -5.699  1.00  0.00      A    H
ATOM   1382  HD2 LYS A  97     -50.454 -13.065  -5.794  1.00  0.00      A    H
ATOM   1383  CE  LYS A  97     -51.362 -12.453  -3.912  1.00  0.00      A    C
ATOM   1384  HE1 LYS A  97     -50.487 -11.823  -3.644  1.00  0.00      A    H
ATOM   1385  HE2 LYS A  97     -52.266 -11.961  -3.493  1.00  0.00      A    H
ATOM   1386  NZ  LYS A  97     -51.190 -13.757  -3.152  1.00  0.00      A    N
ATOM   1387  HZ1 LYS A  97     -51.473 -14.622  -3.656  1.00  0.00      A    H
ATOM   1388  HZ2 LYS A  97     -50.167 -13.866  -2.995  1.00  0.00      A    H
ATOM   1389  HZ3 LYS A  97     -51.706 -13.571  -2.269  1.00  0.00      A    H
ATOM   1390  C   LYS A  97     -51.824  -8.472  -6.740  1.00  0.00      A    C
ATOM   1391  O   LYS A  97     -52.947  -8.289  -7.138  1.00  0.00      A    O
ATOM   1392  N   TYR A  98     -51.447  -7.847  -5.591  1.00  0.00      A    N
ATOM   1393  HN  TYR A  98     -50.510  -7.866  -5.252  1.00  0.00      A    H
ATOM   1394  CA  TYR A  98     -52.253  -6.904  -4.786  1.00  0.00      A    C
ATOM   1395  HA  TYR A  98     -53.175  -7.454  -4.661  1.00  0.00      A    H
ATOM   1396  CB  TYR A  98     -51.505  -6.574  -3.462  1.00  0.00      A    C
ATOM   1397  HB1 TYR A  98     -51.190  -7.477  -2.896  1.00  0.00      A    H
ATOM   1398  HB2 TYR A  98     -50.530  -6.057  -3.589  1.00  0.00      A    H
ATOM   1399  CG  TYR A  98     -52.407  -5.732  -2.632  1.00  0.00      A    C
ATOM   1400  CD1 TYR A  98     -53.618  -6.141  -2.155  1.00  0.00      A    C
ATOM   1401  HD1 TYR A  98     -53.955  -7.057  -2.619  1.00  0.00      A    H
ATOM   1402  CE1 TYR A  98     -54.319  -5.373  -1.252  1.00  0.00      A    C
ATOM   1403  HE1 TYR A  98     -55.280  -5.760  -0.945  1.00  0.00      A    H
ATOM   1404  CZ  TYR A  98     -53.753  -4.188  -0.669  1.00  0.00      A    C
ATOM   1405  OH  TYR A  98     -54.525  -3.537   0.349  1.00  0.00      A    O
ATOM   1406  HH  TYR A  98     -53.918  -3.089   0.942  1.00  0.00      A    H
ATOM   1407  CD2 TYR A  98     -51.765  -4.556  -1.990  1.00  0.00      A    C
ATOM   1408  HD2 TYR A  98     -50.800  -4.200  -2.321  1.00  0.00      A    H
ATOM   1409  CE2 TYR A  98     -52.467  -3.826  -1.014  1.00  0.00      A    C
ATOM   1410  HE2 TYR A  98     -52.037  -2.930  -0.592  1.00  0.00      A    H
ATOM   1411  C   TYR A  98     -52.453  -5.675  -5.617  1.00  0.00      A    C
ATOM   1412  O   TYR A  98     -53.561  -5.238  -5.761  1.00  0.00      A    O
ATOM   1413  N   ASN A  99     -51.411  -5.043  -6.091  1.00  0.00      A    N
ATOM   1414  HN  ASN A  99     -50.496  -5.352  -5.842  1.00  0.00      A    H
ATOM   1415  CA  ASN A  99     -51.520  -3.665  -6.715  1.00  0.00      A    C
ATOM   1416  HA  ASN A  99     -52.319  -3.176  -6.178  1.00  0.00      A    H
ATOM   1417  CB  ASN A  99     -50.102  -2.927  -6.739  1.00  0.00      A    C
ATOM   1418  HB1 ASN A  99     -49.337  -3.604  -7.177  1.00  0.00      A    H
ATOM   1419  HB2 ASN A  99     -50.318  -1.900  -7.102  1.00  0.00      A    H
ATOM   1420  CG  ASN A  99     -49.763  -2.677  -5.232  1.00  0.00      A    C
ATOM   1421  OD1 ASN A  99     -50.147  -1.687  -4.654  1.00  0.00      A    O
ATOM   1422  ND2 ASN A  99     -48.961  -3.538  -4.605  1.00  0.00      A    N
ATOM   1423 HD21 ASN A  99     -48.902  -3.547  -3.607  1.00  0.00      A    H
ATOM   1424 HD22 ASN A  99     -48.523  -4.227  -5.182  1.00  0.00      A    H
ATOM   1425  C   ASN A  99     -52.044  -3.655  -8.135  1.00  0.00      A    C
ATOM   1426  O   ASN A  99     -52.760  -2.750  -8.558  1.00  0.00      A    O
ATOM   1427  N   GLY A 100     -51.652  -4.603  -9.023  1.00  0.00      A    N
ATOM   1428  HN  GLY A 100     -51.053  -5.352  -8.750  1.00  0.00      A    H
ATOM   1429  CA  GLY A 100     -52.196  -4.520 -10.384  1.00  0.00      A    C
ATOM   1430  HA1 GLY A 100     -53.203  -4.905 -10.324  1.00  0.00      A    H
ATOM   1431  HA2 GLY A 100     -52.179  -3.524 -10.802  1.00  0.00      A    H
ATOM   1432  C   GLY A 100     -51.479  -5.307 -11.409  1.00  0.00      A    C
ATOM   1433  O   GLY A 100     -52.067  -6.273 -11.963  1.00  0.00      A    O
ATOM   1434  N   GLY A 101     -50.233  -4.959 -11.754  1.00  0.00      A    N
ATOM   1435  HN  GLY A 101     -49.859  -4.070 -11.499  1.00  0.00      A    H
ATOM   1436  CA  GLY A 101     -49.388  -5.528 -12.772  1.00  0.00      A    C
ATOM   1437  HA1 GLY A 101     -49.388  -6.607 -12.746  1.00  0.00      A    H
ATOM   1438  HA2 GLY A 101     -49.665  -5.016 -13.682  1.00  0.00      A    H
ATOM   1439  C   GLY A 101     -47.928  -5.088 -12.714  1.00  0.00      A    C
ATOM   1440  O   GLY A 101     -47.481  -4.220 -11.989  1.00  0.00      A    O
ATOM   1441  N   LEU A 102     -47.094  -5.787 -13.528  1.00  0.00      A    N
ATOM   1442  HN  LEU A 102     -47.466  -6.572 -14.018  1.00  0.00      A    H
ATOM   1443  CA  LEU A 102     -45.729  -5.402 -13.757  1.00  0.00      A    C
ATOM   1444  HA  LEU A 102     -45.552  -4.594 -13.063  1.00  0.00      A    H
ATOM   1445  CB  LEU A 102     -44.816  -6.608 -13.448  1.00  0.00      A    C
ATOM   1446  HB1 LEU A 102     -45.161  -6.841 -12.418  1.00  0.00      A    H
ATOM   1447  HB2 LEU A 102     -45.118  -7.413 -14.152  1.00  0.00      A    H
ATOM   1448  CG  LEU A 102     -43.306  -6.253 -13.389  1.00  0.00      A    C
ATOM   1449  HG  LEU A 102     -43.136  -5.792 -14.386  1.00  0.00      A    H
ATOM   1450  CD1 LEU A 102     -43.104  -5.272 -12.251  1.00  0.00      A    C
ATOM   1451 HD11 LEU A 102     -42.042  -5.267 -11.924  1.00  0.00      A    H
ATOM   1452 HD12 LEU A 102     -43.392  -4.216 -12.441  1.00  0.00      A    H
ATOM   1453 HD13 LEU A 102     -43.643  -5.680 -11.369  1.00  0.00      A    H
ATOM   1454  CD2 LEU A 102     -42.473  -7.490 -13.193  1.00  0.00      A    C
ATOM   1455 HD21 LEU A 102     -41.467  -7.135 -12.885  1.00  0.00      A    H
ATOM   1456 HD22 LEU A 102     -42.955  -8.169 -12.459  1.00  0.00      A    H
ATOM   1457 HD23 LEU A 102     -42.473  -8.051 -14.152  1.00  0.00      A    H
ATOM   1458  C   LEU A 102     -45.505  -4.861 -15.133  1.00  0.00      A    C
ATOM   1459  O   LEU A 102     -45.909  -5.460 -16.164  1.00  0.00      A    O
ATOM   1460  N   ASP A 103     -45.011  -3.580 -15.183  1.00  0.00      A    N
ATOM   1461  HN  ASP A 103     -44.909  -3.090 -14.321  1.00  0.00      A    H
ATOM   1462  CA  ASP A 103     -44.700  -2.842 -16.443  1.00  0.00      A    C
ATOM   1463  HA  ASP A 103     -45.538  -3.070 -17.085  1.00  0.00      A    H
ATOM   1464  CB  ASP A 103     -44.524  -1.320 -16.089  1.00  0.00      A    C
ATOM   1465  HB1 ASP A 103     -43.753  -1.244 -15.292  1.00  0.00      A    H
ATOM   1466  HB2 ASP A 103     -44.168  -0.631 -16.884  1.00  0.00      A    H
ATOM   1467  CG  ASP A 103     -45.778  -0.707 -15.414  1.00  0.00      A    C
ATOM   1468  OD1 ASP A 103     -46.132  -1.070 -14.227  1.00  0.00      A    O
ATOM   1469  OD2 ASP A 103     -46.365   0.205 -15.993  1.00  0.00      A    O
ATOM   1470  C   ASP A 103     -43.332  -3.403 -17.001  1.00  0.00      A    C
ATOM   1471  O   ASP A 103     -42.739  -4.297 -16.407  1.00  0.00      A    O
ATOM   1472  N   THR A 104     -42.891  -2.784 -18.120  1.00  0.00      A    N
ATOM   1473  HN  THR A 104     -43.502  -2.115 -18.537  1.00  0.00      A    H
ATOM   1474  CA  THR A 104     -41.774  -3.279 -18.891  1.00  0.00      A    C
ATOM   1475  HA  THR A 104     -41.556  -4.313 -18.664  1.00  0.00      A    H
ATOM   1476  CB  THR A 104     -42.121  -3.374 -20.351  1.00  0.00      A    C
ATOM   1477  HB  THR A 104     -41.225  -3.509 -20.994  1.00  0.00      A    H
ATOM   1478  OG1 THR A 104     -42.798  -2.191 -20.777  1.00  0.00      A    O
ATOM   1479  HG1 THR A 104     -43.083  -2.388 -21.672  1.00  0.00      A    H
ATOM   1480  CG2 THR A 104     -43.096  -4.577 -20.584  1.00  0.00      A    C
ATOM   1481 HG21 THR A 104     -43.588  -4.675 -21.575  1.00  0.00      A    H
ATOM   1482 HG22 THR A 104     -42.486  -5.470 -20.330  1.00  0.00      A    H
ATOM   1483 HG23 THR A 104     -43.914  -4.561 -19.832  1.00  0.00      A    H
ATOM   1484  C   THR A 104     -40.448  -2.602 -18.726  1.00  0.00      A    C
ATOM   1485  O   THR A 104     -40.362  -1.613 -18.008  1.00  0.00      A    O
ATOM   1486  N   GLU A 105     -39.350  -3.090 -19.436  1.00  0.00      A    N
ATOM   1487  HN  GLU A 105     -39.452  -4.005 -19.820  1.00  0.00      A    H
ATOM   1488  CA  GLU A 105     -38.041  -2.479 -19.656  1.00  0.00      A    C
ATOM   1489  HA  GLU A 105     -37.623  -2.105 -18.734  1.00  0.00      A    H
ATOM   1490  CB  GLU A 105     -37.106  -3.480 -20.206  1.00  0.00      A    C
ATOM   1491  HB1 GLU A 105     -37.025  -4.307 -19.469  1.00  0.00      A    H
ATOM   1492  HB2 GLU A 105     -37.496  -3.943 -21.138  1.00  0.00      A    H
ATOM   1493  CG  GLU A 105     -35.721  -2.854 -20.570  1.00  0.00      A    C
ATOM   1494  HG1 GLU A 105     -35.958  -2.221 -21.452  1.00  0.00      A    H
ATOM   1495  HG2 GLU A 105     -35.247  -2.299 -19.732  1.00  0.00      A    H
ATOM   1496  CD  GLU A 105     -34.793  -4.013 -20.968  1.00  0.00      A    C
ATOM   1497  OE1 GLU A 105     -35.126  -4.886 -21.836  1.00  0.00      A    O
ATOM   1498  OE2 GLU A 105     -33.631  -4.032 -20.457  1.00  0.00      A    O
ATOM   1499  C   GLU A 105     -38.172  -1.225 -20.573  1.00  0.00      A    C
ATOM   1500  O   GLU A 105     -37.608  -0.160 -20.316  1.00  0.00      A    O
ATOM   1501  N   GLU A 106     -38.989  -1.281 -21.641  1.00  0.00      A    N
ATOM   1502  HN  GLU A 106     -39.388  -2.165 -21.872  1.00  0.00      A    H
ATOM   1503  CA  GLU A 106     -39.521  -0.118 -22.327  1.00  0.00      A    C
ATOM   1504  HA  GLU A 106     -38.602   0.307 -22.703  1.00  0.00      A    H
ATOM   1505  CB  GLU A 106     -40.515  -0.645 -23.436  1.00  0.00      A    C
ATOM   1506  HB1 GLU A 106     -39.937  -1.352 -24.069  1.00  0.00      A    H
ATOM   1507  HB2 GLU A 106     -41.346  -1.157 -22.905  1.00  0.00      A    H
ATOM   1508  CG  GLU A 106     -41.196   0.419 -24.256  1.00  0.00      A    C
ATOM   1509  HG1 GLU A 106     -41.674   1.277 -23.736  1.00  0.00      A    H
ATOM   1510  HG2 GLU A 106     -40.417   0.891 -24.892  1.00  0.00      A    H
ATOM   1511  CD  GLU A 106     -42.108  -0.066 -25.329  1.00  0.00      A    C
ATOM   1512  OE1 GLU A 106     -43.279   0.324 -25.448  1.00  0.00      A    O
ATOM   1513  OE2 GLU A 106     -41.677  -0.966 -26.098  1.00  0.00      A    O
ATOM   1514  C   GLU A 106     -40.042   0.941 -21.423  1.00  0.00      A    C
ATOM   1515  O   GLU A 106     -39.641   2.118 -21.593  1.00  0.00      A    O
ATOM   1516  N   ALA A 107     -40.952   0.573 -20.455  1.00  0.00      A    N
ATOM   1517  HN  ALA A 107     -41.218  -0.386 -20.400  1.00  0.00      A    H
ATOM   1518  CA  ALA A 107     -41.618   1.483 -19.535  1.00  0.00      A    C
ATOM   1519  HA  ALA A 107     -42.050   2.257 -20.152  1.00  0.00      A    H
ATOM   1520  CB  ALA A 107     -42.688   0.747 -18.829  1.00  0.00      A    C
ATOM   1521  HB1 ALA A 107     -43.380   1.535 -18.461  1.00  0.00      A    H
ATOM   1522  HB2 ALA A 107     -43.251  -0.025 -19.396  1.00  0.00      A    H
ATOM   1523  HB3 ALA A 107     -42.251   0.227 -17.949  1.00  0.00      A    H
ATOM   1524  C   ALA A 107     -40.719   2.157 -18.528  1.00  0.00      A    C
ATOM   1525  O   ALA A 107     -40.559   3.351 -18.551  1.00  0.00      A    O
ATOM   1526  N   TYR A 108     -40.104   1.373 -17.492  1.00  0.00      A    N
ATOM   1527  HN  TYR A 108     -40.198   0.386 -17.599  1.00  0.00      A    H
ATOM   1528  CA  TYR A 108     -39.079   1.811 -16.616  1.00  0.00      A    C
ATOM   1529  HA  TYR A 108     -38.813   2.851 -16.728  1.00  0.00      A    H
ATOM   1530  CB  TYR A 108     -39.524   1.751 -15.177  1.00  0.00      A    C
ATOM   1531  HB1 TYR A 108     -39.916   0.751 -14.893  1.00  0.00      A    H
ATOM   1532  HB2 TYR A 108     -38.771   2.127 -14.451  1.00  0.00      A    H
ATOM   1533  CG  TYR A 108     -40.816   2.663 -14.962  1.00  0.00      A    C
ATOM   1534  CD1 TYR A 108     -42.061   1.983 -14.863  1.00  0.00      A    C
ATOM   1535  HD1 TYR A 108     -42.091   0.903 -14.853  1.00  0.00      A    H
ATOM   1536  CE1 TYR A 108     -43.277   2.693 -14.704  1.00  0.00      A    C
ATOM   1537  HE1 TYR A 108     -44.250   2.225 -14.671  1.00  0.00      A    H
ATOM   1538  CZ  TYR A 108     -43.233   4.135 -14.643  1.00  0.00      A    C
ATOM   1539  OH  TYR A 108     -44.403   4.902 -14.165  1.00  0.00      A    O
ATOM   1540  HH  TYR A 108     -45.010   4.375 -13.641  1.00  0.00      A    H
ATOM   1541  CD2 TYR A 108     -40.772   4.038 -14.904  1.00  0.00      A    C
ATOM   1542  HD2 TYR A 108     -39.793   4.495 -14.933  1.00  0.00      A    H
ATOM   1543  CE2 TYR A 108     -41.980   4.781 -14.737  1.00  0.00      A    C
ATOM   1544  HE2 TYR A 108     -41.880   5.838 -14.538  1.00  0.00      A    H
ATOM   1545  C   TYR A 108     -37.760   0.994 -16.857  1.00  0.00      A    C
ATOM   1546  O   TYR A 108     -37.700  -0.138 -16.363  1.00  0.00      A    O
ATOM   1547  N   PRO A 109     -36.822   1.523 -17.593  1.00  0.00      A    N
ATOM   1548  CD  PRO A 109     -36.829   2.865 -18.212  1.00  0.00      A    C
ATOM   1549  HD1 PRO A 109     -37.170   3.660 -17.515  1.00  0.00      A    H
ATOM   1550  HD2 PRO A 109     -37.453   2.746 -19.123  1.00  0.00      A    H
ATOM   1551  CA  PRO A 109     -35.560   0.851 -17.872  1.00  0.00      A    C
ATOM   1552  HA  PRO A 109     -35.758  -0.169 -18.168  1.00  0.00      A    H
ATOM   1553  CB  PRO A 109     -34.842   1.720 -18.961  1.00  0.00      A    C
ATOM   1554  HB1 PRO A 109     -33.767   1.605 -18.707  1.00  0.00      A    H
ATOM   1555  HB2 PRO A 109     -35.054   1.297 -19.967  1.00  0.00      A    H
ATOM   1556  CG  PRO A 109     -35.360   3.153 -18.700  1.00  0.00      A    C
ATOM   1557  HG1 PRO A 109     -34.833   3.594 -17.827  1.00  0.00      A    H
ATOM   1558  HG2 PRO A 109     -35.327   3.868 -19.549  1.00  0.00      A    H
ATOM   1559  C   PRO A 109     -34.721   0.790 -16.568  1.00  0.00      A    C
ATOM   1560  O   PRO A 109     -35.035   1.432 -15.541  1.00  0.00      A    O
ATOM   1561  N   TYR A 110     -33.597  -0.061 -16.470  1.00  0.00      A    N
ATOM   1562  HN  TYR A 110     -33.299  -0.582 -17.266  1.00  0.00      A    H
ATOM   1563  CA  TYR A 110     -32.891  -0.318 -15.198  1.00  0.00      A    C
ATOM   1564  HA  TYR A 110     -33.627  -0.573 -14.450  1.00  0.00      A    H
ATOM   1565  CB  TYR A 110     -31.924  -1.500 -15.271  1.00  0.00      A    C
ATOM   1566  HB1 TYR A 110     -32.380  -2.434 -15.665  1.00  0.00      A    H
ATOM   1567  HB2 TYR A 110     -31.078  -1.233 -15.939  1.00  0.00      A    H
ATOM   1568  CG  TYR A 110     -31.273  -1.975 -13.963  1.00  0.00      A    C
ATOM   1569  CD1 TYR A 110     -31.990  -2.178 -12.760  1.00  0.00      A    C
ATOM   1570  HD1 TYR A 110     -33.047  -1.956 -12.765  1.00  0.00      A    H
ATOM   1571  CE1 TYR A 110     -31.408  -2.569 -11.606  1.00  0.00      A    C
ATOM   1572  HE1 TYR A 110     -32.070  -2.816 -10.789  1.00  0.00      A    H
ATOM   1573  CZ  TYR A 110     -30.008  -2.872 -11.532  1.00  0.00      A    C
ATOM   1574  OH  TYR A 110     -29.441  -3.278 -10.321  1.00  0.00      A    O
ATOM   1575  HH  TYR A 110     -28.650  -3.779 -10.534  1.00  0.00      A    H
ATOM   1576  CD2 TYR A 110     -29.877  -2.259 -13.908  1.00  0.00      A    C
ATOM   1577  HD2 TYR A 110     -29.291  -2.167 -14.811  1.00  0.00      A    H
ATOM   1578  CE2 TYR A 110     -29.273  -2.748 -12.732  1.00  0.00      A    C
ATOM   1579  HE2 TYR A 110     -28.239  -3.054 -12.799  1.00  0.00      A    H
ATOM   1580  C   TYR A 110     -32.195   0.939 -14.686  1.00  0.00      A    C
ATOM   1581  O   TYR A 110     -31.261   1.446 -15.335  1.00  0.00      A    O
ATOM   1582  N   ALA A 111     -32.520   1.537 -13.499  1.00  0.00      A    N
ATOM   1583  HN  ALA A 111     -32.941   0.975 -12.791  1.00  0.00      A    H
ATOM   1584  CA  ALA A 111     -31.703   2.659 -12.977  1.00  0.00      A    C
ATOM   1585  HA  ALA A 111     -31.189   3.217 -13.745  1.00  0.00      A    H
ATOM   1586  CB  ALA A 111     -32.667   3.684 -12.290  1.00  0.00      A    C
ATOM   1587  HB1 ALA A 111     -32.056   4.583 -12.063  1.00  0.00      A    H
ATOM   1588  HB2 ALA A 111     -33.561   4.055 -12.836  1.00  0.00      A    H
ATOM   1589  HB3 ALA A 111     -33.161   3.195 -11.423  1.00  0.00      A    H
ATOM   1590  C   ALA A 111     -30.711   2.165 -12.037  1.00  0.00      A    C
ATOM   1591  O   ALA A 111     -29.585   2.605 -12.019  1.00  0.00      A    O
ATOM   1592  N   GLY A 112     -31.074   1.175 -11.104  1.00  0.00      A    N
ATOM   1593  HN  GLY A 112     -32.000   0.848 -10.932  1.00  0.00      A    H
ATOM   1594  CA  GLY A 112     -30.046   0.619 -10.267  1.00  0.00      A    C
ATOM   1595  HA1 GLY A 112     -30.068  -0.435 -10.503  1.00  0.00      A    H
ATOM   1596  HA2 GLY A 112     -29.051   1.039 -10.293  1.00  0.00      A    H
ATOM   1597  C   GLY A 112     -30.544   0.847  -8.817  1.00  0.00      A    C
ATOM   1598  O   GLY A 112     -31.248  -0.079  -8.314  1.00  0.00      A    O
ATOM   1599  N   LYS A 113     -30.314   1.955  -8.129  1.00  0.00      A    N
ATOM   1600  HN  LYS A 113     -29.723   2.667  -8.501  1.00  0.00      A    H
ATOM   1601  CA  LYS A 113     -30.818   2.201  -6.800  1.00  0.00      A    C
ATOM   1602  HA  LYS A 113     -30.800   1.268  -6.255  1.00  0.00      A    H
ATOM   1603  CB  LYS A 113     -29.866   3.154  -6.034  1.00  0.00      A    C
ATOM   1604  HB1 LYS A 113     -30.060   3.223  -4.943  1.00  0.00      A    H
ATOM   1605  HB2 LYS A 113     -28.866   2.669  -6.037  1.00  0.00      A    H
ATOM   1606  CG  LYS A 113     -29.919   4.639  -6.589  1.00  0.00      A    C
ATOM   1607  HG1 LYS A 113     -29.452   4.624  -7.597  1.00  0.00      A    H
ATOM   1608  HG2 LYS A 113     -30.999   4.897  -6.610  1.00  0.00      A    H
ATOM   1609  CD  LYS A 113     -29.172   5.539  -5.630  1.00  0.00      A    C
ATOM   1610  HD1 LYS A 113     -29.397   5.203  -4.595  1.00  0.00      A    H
ATOM   1611  HD2 LYS A 113     -28.089   5.413  -5.843  1.00  0.00      A    H
ATOM   1612  CE  LYS A 113     -29.354   7.068  -5.651  1.00  0.00      A    C
ATOM   1613  HE1 LYS A 113     -28.824   7.507  -6.524  1.00  0.00      A    H
ATOM   1614  HE2 LYS A 113     -30.436   7.306  -5.563  1.00  0.00      A    H
ATOM   1615  NZ  LYS A 113     -28.669   7.721  -4.487  1.00  0.00      A    N
ATOM   1616  HZ1 LYS A 113     -27.820   8.297  -4.659  1.00  0.00      A    H
ATOM   1617  HZ2 LYS A 113     -29.334   8.413  -4.086  1.00  0.00      A    H
ATOM   1618  HZ3 LYS A 113     -28.431   7.000  -3.777  1.00  0.00      A    H
ATOM   1619  C   LYS A 113     -32.259   2.642  -6.931  1.00  0.00      A    C
ATOM   1620  O   LYS A 113     -32.858   2.635  -8.067  1.00  0.00      A    O
ATOM   1621  N   ASP A 114     -32.837   3.052  -5.822  1.00  0.00      A    N
ATOM   1622  HN  ASP A 114     -32.410   3.062  -4.921  1.00  0.00      A    H
ATOM   1623  CA  ASP A 114     -34.219   3.567  -5.822  1.00  0.00      A    C
ATOM   1624  HA  ASP A 114     -34.818   3.192  -6.639  1.00  0.00      A    H
ATOM   1625  CB  ASP A 114     -35.019   3.229  -4.521  1.00  0.00      A    C
ATOM   1626  HB1 ASP A 114     -36.080   3.552  -4.590  1.00  0.00      A    H
ATOM   1627  HB2 ASP A 114     -34.885   2.129  -4.451  1.00  0.00      A    H
ATOM   1628  CG  ASP A 114     -34.492   3.895  -3.271  1.00  0.00      A    C
ATOM   1629  OD1 ASP A 114     -35.090   4.976  -2.880  1.00  0.00      A    O
ATOM   1630  OD2 ASP A 114     -33.443   3.486  -2.731  1.00  0.00      A    O
ATOM   1631  C   ASP A 114     -34.238   5.093  -6.111  1.00  0.00      A    C
ATOM   1632  O   ASP A 114     -33.299   5.859  -5.853  1.00  0.00      A    O
ATOM   1633  N   GLY A 115     -35.361   5.590  -6.675  1.00  0.00      A    N
ATOM   1634  HN  GLY A 115     -36.016   4.901  -6.979  1.00  0.00      A    H
ATOM   1635  CA  GLY A 115     -35.735   6.949  -7.069  1.00  0.00      A    C
ATOM   1636  HA1 GLY A 115     -34.994   7.602  -6.631  1.00  0.00      A    H
ATOM   1637  HA2 GLY A 115     -35.685   6.926  -8.148  1.00  0.00      A    H
ATOM   1638  C   GLY A 115     -37.154   7.281  -6.747  1.00  0.00      A    C
ATOM   1639  O   GLY A 115     -37.606   7.255  -5.580  1.00  0.00      A    O
ATOM   1640  N   GLU A 116     -38.081   7.607  -7.664  1.00  0.00      A    N
ATOM   1641  HN  GLU A 116     -37.715   7.743  -8.582  1.00  0.00      A    H
ATOM   1642  CA  GLU A 116     -39.424   8.007  -7.480  1.00  0.00      A    C
ATOM   1643  HA  GLU A 116     -39.678   7.995  -6.431  1.00  0.00      A    H
ATOM   1644  CB  GLU A 116     -39.816   9.393  -8.055  1.00  0.00      A    C
ATOM   1645  HB1 GLU A 116     -39.159  10.111  -7.519  1.00  0.00      A    H
ATOM   1646  HB2 GLU A 116     -39.771   9.504  -9.159  1.00  0.00      A    H
ATOM   1647  CG  GLU A 116     -41.270   9.915  -7.740  1.00  0.00      A    C
ATOM   1648  HG1 GLU A 116     -42.028   9.226  -8.170  1.00  0.00      A    H
ATOM   1649  HG2 GLU A 116     -41.327  10.003  -6.634  1.00  0.00      A    H
ATOM   1650  CD  GLU A 116     -41.552  11.369  -8.182  1.00  0.00      A    C
ATOM   1651  OE1 GLU A 116     -41.871  12.186  -7.264  1.00  0.00      A    O
ATOM   1652  OE2 GLU A 116     -41.549  11.697  -9.408  1.00  0.00      A    O
ATOM   1653  C   GLU A 116     -40.274   6.917  -8.053  1.00  0.00      A    C
ATOM   1654  O   GLU A 116     -40.365   6.634  -9.243  1.00  0.00      A    O
ATOM   1655  N   CYS A 117     -41.044   6.174  -7.193  1.00  0.00      A    N
ATOM   1656  HN  CYS A 117     -41.169   6.391  -6.229  1.00  0.00      A    H
ATOM   1657  CA  CYS A 117     -42.028   5.164  -7.592  1.00  0.00      A    C
ATOM   1658  HA  CYS A 117     -41.654   4.457  -8.318  1.00  0.00      A    H
ATOM   1659  CB  CYS A 117     -42.430   4.381  -6.339  1.00  0.00      A    C
ATOM   1660  HB1 CYS A 117     -41.531   3.810  -6.023  1.00  0.00      A    H
ATOM   1661  HB2 CYS A 117     -42.707   5.136  -5.572  1.00  0.00      A    H
ATOM   1662  SG  CYS A 117     -43.882   3.270  -6.509  1.00  0.00      A    S
ATOM   1663  C   CYS A 117     -43.266   5.982  -8.123  1.00  0.00      A    C
ATOM   1664  O   CYS A 117     -44.021   6.638  -7.383  1.00  0.00      A    O
ATOM   1665  N   LYS A 118     -43.544   5.859  -9.451  1.00  0.00      A    N
ATOM   1666  HN  LYS A 118     -42.778   5.572 -10.020  1.00  0.00      A    H
ATOM   1667  CA  LYS A 118     -44.792   6.063 -10.091  1.00  0.00      A    C
ATOM   1668  HA  LYS A 118     -45.507   6.557  -9.450  1.00  0.00      A    H
ATOM   1669  CB  LYS A 118     -44.610   6.808 -11.388  1.00  0.00      A    C
ATOM   1670  HB1 LYS A 118     -43.740   6.423 -11.962  1.00  0.00      A    H
ATOM   1671  HB2 LYS A 118     -45.523   6.717 -12.015  1.00  0.00      A    H
ATOM   1672  CG  LYS A 118     -44.411   8.326 -11.175  1.00  0.00      A    C
ATOM   1673  HG1 LYS A 118     -43.717   8.569 -10.342  1.00  0.00      A    H
ATOM   1674  HG2 LYS A 118     -43.988   8.776 -12.099  1.00  0.00      A    H
ATOM   1675  CD  LYS A 118     -45.759   9.108 -10.882  1.00  0.00      A    C
ATOM   1676  HD1 LYS A 118     -46.432   9.091 -11.765  1.00  0.00      A    H
ATOM   1677  HD2 LYS A 118     -46.414   8.568 -10.166  1.00  0.00      A    H
ATOM   1678  CE  LYS A 118     -45.532  10.492 -10.355  1.00  0.00      A    C
ATOM   1679  HE1 LYS A 118     -45.154  10.342  -9.321  1.00  0.00      A    H
ATOM   1680  HE2 LYS A 118     -44.856  11.196 -10.885  1.00  0.00      A    H
ATOM   1681  NZ  LYS A 118     -46.866  11.142 -10.184  1.00  0.00      A    N
ATOM   1682  HZ1 LYS A 118     -47.343  11.143 -11.108  1.00  0.00      A    H
ATOM   1683  HZ2 LYS A 118     -47.436  10.528  -9.567  1.00  0.00      A    H
ATOM   1684  HZ3 LYS A 118     -46.780  12.069  -9.720  1.00  0.00      A    H
ATOM   1685  C   LYS A 118     -45.406   4.684 -10.364  1.00  0.00      A    C
ATOM   1686  O   LYS A 118     -45.075   3.923 -11.285  1.00  0.00      A    O
ATOM   1687  N   PHE A 119     -46.482   4.338  -9.550  1.00  0.00      A    N
ATOM   1688  HN  PHE A 119     -46.815   5.001  -8.884  1.00  0.00      A    H
ATOM   1689  CA  PHE A 119     -47.245   3.147  -9.848  1.00  0.00      A    C
ATOM   1690  HA  PHE A 119     -46.654   2.537 -10.516  1.00  0.00      A    H
ATOM   1691  CB  PHE A 119     -47.511   2.440  -8.498  1.00  0.00      A    C
ATOM   1692  HB1 PHE A 119     -46.509   2.246  -8.058  1.00  0.00      A    H
ATOM   1693  HB2 PHE A 119     -48.260   2.929  -7.839  1.00  0.00      A    H
ATOM   1694  CG  PHE A 119     -47.926   1.051  -8.851  1.00  0.00      A    C
ATOM   1695  CD1 PHE A 119     -47.057   0.021  -9.072  1.00  0.00      A    C
ATOM   1696  HD1 PHE A 119     -45.995   0.184  -8.962  1.00  0.00      A    H
ATOM   1697  CE1 PHE A 119     -47.481  -1.269  -9.535  1.00  0.00      A    C
ATOM   1698  HE1 PHE A 119     -46.728  -2.020  -9.721  1.00  0.00      A    H
ATOM   1699  CZ  PHE A 119     -48.795  -1.383  -9.917  1.00  0.00      A    C
ATOM   1700  HZ  PHE A 119     -49.050  -2.302 -10.425  1.00  0.00      A    H
ATOM   1701  CD2 PHE A 119     -49.277   0.812  -9.065  1.00  0.00      A    C
ATOM   1702  HD2 PHE A 119     -50.002   1.597  -8.905  1.00  0.00      A    H
ATOM   1703  CE2 PHE A 119     -49.726  -0.317  -9.686  1.00  0.00      A    C
ATOM   1704  HE2 PHE A 119     -50.752  -0.417 -10.008  1.00  0.00      A    H
ATOM   1705  C   PHE A 119     -48.524   3.515 -10.605  1.00  0.00      A    C
ATOM   1706  O   PHE A 119     -49.292   4.420 -10.264  1.00  0.00      A    O
ATOM   1707  N   SER A 120     -48.817   2.833 -11.713  1.00  0.00      A    N
ATOM   1708  HN  SER A 120     -48.173   2.218 -12.161  1.00  0.00      A    H
ATOM   1709  CA  SER A 120     -50.127   3.029 -12.355  1.00  0.00      A    C
ATOM   1710  HA  SER A 120     -50.820   3.485 -11.664  1.00  0.00      A    H
ATOM   1711  CB  SER A 120     -50.126   3.972 -13.654  1.00  0.00      A    C
ATOM   1712  HB1 SER A 120     -49.642   4.951 -13.449  1.00  0.00      A    H
ATOM   1713  HB2 SER A 120     -49.601   3.385 -14.438  1.00  0.00      A    H
ATOM   1714  OG  SER A 120     -51.474   4.288 -14.130  1.00  0.00      A    O
ATOM   1715  HG1 SER A 120     -51.474   4.858 -14.902  1.00  0.00      A    H
ATOM   1716  C   SER A 120     -50.721   1.686 -12.814  1.00  0.00      A    C
ATOM   1717  O   SER A 120     -50.119   0.658 -12.514  1.00  0.00      A    O
ATOM   1718  N   SER A 121     -51.968   1.624 -13.237  1.00  0.00      A    N
ATOM   1719  HN  SER A 121     -52.497   2.469 -13.261  1.00  0.00      A    H
ATOM   1720  CA  SER A 121     -52.608   0.367 -13.548  1.00  0.00      A    C
ATOM   1721  HA  SER A 121     -51.996  -0.517 -13.444  1.00  0.00      A    H
ATOM   1722  CB  SER A 121     -53.817   0.203 -12.674  1.00  0.00      A    C
ATOM   1723  HB1 SER A 121     -54.370  -0.733 -12.902  1.00  0.00      A    H
ATOM   1724  HB2 SER A 121     -53.479   0.052 -11.626  1.00  0.00      A    H
ATOM   1725  OG  SER A 121     -54.621   1.368 -12.656  1.00  0.00      A    O
ATOM   1726  HG1 SER A 121     -54.133   2.062 -12.208  1.00  0.00      A    H
ATOM   1727  C   SER A 121     -53.044   0.367 -14.972  1.00  0.00      A    C
ATOM   1728  O   SER A 121     -53.849  -0.533 -15.355  1.00  0.00      A    O
ATOM   1729  N   GLU A 122     -52.580   1.353 -15.773  1.00  0.00      A    N
ATOM   1730  HN  GLU A 122     -51.997   1.996 -15.283  1.00  0.00      A    H
ATOM   1731  CA  GLU A 122     -52.771   1.425 -17.199  1.00  0.00      A    C
ATOM   1732  HA  GLU A 122     -53.774   1.534 -17.585  1.00  0.00      A    H
ATOM   1733  CB  GLU A 122     -52.169   2.763 -17.637  1.00  0.00      A    C
ATOM   1734  HB1 GLU A 122     -51.189   2.843 -17.120  1.00  0.00      A    H
ATOM   1735  HB2 GLU A 122     -51.989   2.734 -18.733  1.00  0.00      A    H
ATOM   1736  CG  GLU A 122     -53.003   3.990 -17.188  1.00  0.00      A    C
ATOM   1737  HG1 GLU A 122     -53.890   4.086 -17.851  1.00  0.00      A    H
ATOM   1738  HG2 GLU A 122     -53.279   3.892 -16.117  1.00  0.00      A    H
ATOM   1739  CD  GLU A 122     -52.216   5.275 -17.256  1.00  0.00      A    C
ATOM   1740  OE1 GLU A 122     -52.540   6.236 -17.953  1.00  0.00      A    O
ATOM   1741  OE2 GLU A 122     -51.293   5.427 -16.395  1.00  0.00      A    O
ATOM   1742  C   GLU A 122     -52.158   0.200 -17.958  1.00  0.00      A    C
ATOM   1743  O   GLU A 122     -52.818  -0.765 -18.431  1.00  0.00      A    O
ATOM   1744  N   ASN A 123     -50.850   0.093 -18.034  1.00  0.00      A    N
ATOM   1745  HN  ASN A 123     -50.284   0.752 -17.545  1.00  0.00      A    H
ATOM   1746  CA  ASN A 123     -50.153  -0.834 -18.915  1.00  0.00      A    C
ATOM   1747  HA  ASN A 123     -50.794  -1.268 -19.668  1.00  0.00      A    H
ATOM   1748  CB  ASN A 123     -48.963  -0.224 -19.691  1.00  0.00      A    C
ATOM   1749  HB1 ASN A 123     -48.194   0.148 -18.980  1.00  0.00      A    H
ATOM   1750  HB2 ASN A 123     -48.529  -0.938 -20.423  1.00  0.00      A    H
ATOM   1751  CG  ASN A 123     -49.267   1.022 -20.535  1.00  0.00      A    C
ATOM   1752  OD1 ASN A 123     -49.741   0.925 -21.665  1.00  0.00      A    O
ATOM   1753  ND2 ASN A 123     -48.903   2.215 -20.052  1.00  0.00      A    N
ATOM   1754 HD21 ASN A 123     -49.038   3.030 -20.615  1.00  0.00      A    H
ATOM   1755 HD22 ASN A 123     -48.285   2.322 -19.273  1.00  0.00      A    H
ATOM   1756  C   ASN A 123     -49.664  -2.029 -18.230  1.00  0.00      A    C
ATOM   1757  O   ASN A 123     -48.493  -2.166 -17.865  1.00  0.00      A    O
ATOM   1758  N   VAL A 124     -50.578  -2.969 -17.999  1.00  0.00      A    N
ATOM   1759  HN  VAL A 124     -51.533  -2.854 -18.261  1.00  0.00      A    H
ATOM   1760  CA  VAL A 124     -50.264  -4.336 -17.452  1.00  0.00      A    C
ATOM   1761  HA  VAL A 124     -49.583  -4.199 -16.625  1.00  0.00      A    H
ATOM   1762  CB  VAL A 124     -51.487  -5.044 -16.889  1.00  0.00      A    C
ATOM   1763  HB  VAL A 124     -52.171  -5.432 -17.673  1.00  0.00      A    H
ATOM   1764  CG1 VAL A 124     -50.983  -6.272 -16.162  1.00  0.00      A    C
ATOM   1765 HG11 VAL A 124     -50.324  -5.947 -15.328  1.00  0.00      A    H
ATOM   1766 HG12 VAL A 124     -51.860  -6.788 -15.715  1.00  0.00      A    H
ATOM   1767 HG13 VAL A 124     -50.430  -7.050 -16.730  1.00  0.00      A    H
ATOM   1768  CG2 VAL A 124     -52.252  -4.081 -15.957  1.00  0.00      A    C
ATOM   1769 HG21 VAL A 124     -51.561  -3.616 -15.222  1.00  0.00      A    H
ATOM   1770 HG22 VAL A 124     -52.736  -3.308 -16.593  1.00  0.00      A    H
ATOM   1771 HG23 VAL A 124     -52.899  -4.726 -15.325  1.00  0.00      A    H
ATOM   1772  C   VAL A 124     -49.405  -5.197 -18.440  1.00  0.00      A    C
ATOM   1773  O   VAL A 124     -49.926  -5.718 -19.424  1.00  0.00      A    O
ATOM   1774  N   GLY A 125     -48.066  -5.316 -18.225  1.00  0.00      A    N
ATOM   1775  HN  GLY A 125     -47.619  -4.901 -17.437  1.00  0.00      A    H
ATOM   1776  CA  GLY A 125     -47.162  -6.096 -19.115  1.00  0.00      A    C
ATOM   1777  HA1 GLY A 125     -47.319  -5.733 -20.120  1.00  0.00      A    H
ATOM   1778  HA2 GLY A 125     -46.157  -5.959 -18.743  1.00  0.00      A    H
ATOM   1779  C   GLY A 125     -47.444  -7.551 -18.880  1.00  0.00      A    C
ATOM   1780  O   GLY A 125     -47.806  -8.300 -19.802  1.00  0.00      A    O
ATOM   1781  N   VAL A 126     -47.243  -8.007 -17.617  1.00  0.00      A    N
ATOM   1782  HN  VAL A 126     -47.073  -7.402 -16.842  1.00  0.00      A    H
ATOM   1783  CA  VAL A 126     -47.692  -9.329 -17.192  1.00  0.00      A    C
ATOM   1784  HA  VAL A 126     -48.212  -9.858 -17.977  1.00  0.00      A    H
ATOM   1785  CB  VAL A 126     -46.557 -10.331 -16.833  1.00  0.00      A    C
ATOM   1786  HB  VAL A 126     -47.177 -11.238 -16.666  1.00  0.00      A    H
ATOM   1787  CG1 VAL A 126     -45.597 -10.533 -18.041  1.00  0.00      A    C
ATOM   1788 HG11 VAL A 126     -45.339  -9.602 -18.590  1.00  0.00      A    H
ATOM   1789 HG12 VAL A 126     -44.705 -11.069 -17.653  1.00  0.00      A    H
ATOM   1790 HG13 VAL A 126     -46.155 -11.220 -18.712  1.00  0.00      A    H
ATOM   1791  CG2 VAL A 126     -45.729  -9.762 -15.659  1.00  0.00      A    C
ATOM   1792 HG21 VAL A 126     -46.357  -9.594 -14.758  1.00  0.00      A    H
ATOM   1793 HG22 VAL A 126     -44.871 -10.450 -15.501  1.00  0.00      A    H
ATOM   1794 HG23 VAL A 126     -45.311  -8.761 -15.900  1.00  0.00      A    H
ATOM   1795  C   VAL A 126     -48.581  -9.215 -15.947  1.00  0.00      A    C
ATOM   1796  O   VAL A 126     -48.469  -8.287 -15.106  1.00  0.00      A    O
ATOM   1797  N   ARG A 127     -49.576 -10.100 -15.815  1.00  0.00      A    N
ATOM   1798  HN  ARG A 127     -49.548 -10.846 -16.476  1.00  0.00      A    H
ATOM   1799  CA  ARG A 127     -50.489 -10.169 -14.656  1.00  0.00      A    C
ATOM   1800  HA  ARG A 127     -50.273  -9.319 -14.026  1.00  0.00      A    H
ATOM   1801  CB  ARG A 127     -51.902 -10.192 -15.230  1.00  0.00      A    C
ATOM   1802  HB1 ARG A 127     -52.031  -9.549 -16.127  1.00  0.00      A    H
ATOM   1803  HB2 ARG A 127     -52.179 -11.163 -15.693  1.00  0.00      A    H
ATOM   1804  CG  ARG A 127     -52.987  -9.832 -14.205  1.00  0.00      A    C
ATOM   1805  HG1 ARG A 127     -52.935 -10.520 -13.334  1.00  0.00      A    H
ATOM   1806  HG2 ARG A 127     -52.787  -8.849 -13.729  1.00  0.00      A    H
ATOM   1807  CD  ARG A 127     -54.416  -9.904 -14.692  1.00  0.00      A    C
ATOM   1808  HD1 ARG A 127     -54.617 -10.846 -15.246  1.00  0.00      A    H
ATOM   1809  HD2 ARG A 127     -55.049  -9.849 -13.781  1.00  0.00      A    H
ATOM   1810  NE  ARG A 127     -54.779  -8.650 -15.582  1.00  0.00      A    N
ATOM   1811  HE  ARG A 127     -54.187  -8.430 -16.357  1.00  0.00      A    H
ATOM   1812  CZ  ARG A 127     -55.609  -7.671 -15.193  1.00  0.00      A    C
ATOM   1813  NH1 ARG A 127     -56.285  -7.754 -14.085  1.00  0.00      A    N
ATOM   1814 HH11 ARG A 127     -56.463  -8.700 -13.813  1.00  0.00      A    H
ATOM   1815 HH12 ARG A 127     -56.985  -7.112 -13.773  1.00  0.00      A    H
ATOM   1816  NH2 ARG A 127     -55.650  -6.556 -15.923  1.00  0.00      A    N
ATOM   1817 HH21 ARG A 127     -55.193  -6.380 -16.795  1.00  0.00      A    H
ATOM   1818 HH22 ARG A 127     -56.205  -5.814 -15.546  1.00  0.00      A    H
ATOM   1819  C   ARG A 127     -50.182 -11.454 -13.817  1.00  0.00      A    C
ATOM   1820  O   ARG A 127     -49.774 -12.472 -14.364  1.00  0.00      A    O
ATOM   1821  N   VAL A 128     -50.413 -11.404 -12.418  1.00  0.00      A    N
ATOM   1822  HN  VAL A 128     -50.764 -10.596 -11.951  1.00  0.00      A    H
ATOM   1823  CA  VAL A 128     -50.362 -12.536 -11.586  1.00  0.00      A    C
ATOM   1824  HA  VAL A 128     -49.944 -13.410 -12.064  1.00  0.00      A    H
ATOM   1825  CB  VAL A 128     -49.472 -12.178 -10.341  1.00  0.00      A    C
ATOM   1826  HB  VAL A 128     -49.886 -11.278  -9.837  1.00  0.00      A    H
ATOM   1827  CG1 VAL A 128     -49.413 -13.270  -9.318  1.00  0.00      A    C
ATOM   1828 HG11 VAL A 128     -50.406 -13.503  -8.876  1.00  0.00      A    H
ATOM   1829 HG12 VAL A 128     -49.139 -14.225  -9.816  1.00  0.00      A    H
ATOM   1830 HG13 VAL A 128     -48.711 -13.008  -8.498  1.00  0.00      A    H
ATOM   1831  CG2 VAL A 128     -48.063 -12.054 -10.923  1.00  0.00      A    C
ATOM   1832 HG21 VAL A 128     -47.373 -12.026 -10.054  1.00  0.00      A    H
ATOM   1833 HG22 VAL A 128     -47.897 -12.995 -11.491  1.00  0.00      A    H
ATOM   1834 HG23 VAL A 128     -47.986 -11.168 -11.589  1.00  0.00      A    H
ATOM   1835  C   VAL A 128     -51.724 -13.019 -11.099  1.00  0.00      A    C
ATOM   1836  O   VAL A 128     -52.634 -12.287 -10.763  1.00  0.00      A    O
ATOM   1837  N   VAL A 129     -51.863 -14.386 -11.103  1.00  0.00      A    N
ATOM   1838  HN  VAL A 129     -51.178 -14.998 -11.491  1.00  0.00      A    H
ATOM   1839  CA  VAL A 129     -53.059 -14.952 -10.592  1.00  0.00      A    C
ATOM   1840  HA  VAL A 129     -53.892 -14.332 -10.890  1.00  0.00      A    H
ATOM   1841  CB  VAL A 129     -53.288 -16.272 -11.279  1.00  0.00      A    C
ATOM   1842  HB  VAL A 129     -52.376 -16.874 -11.077  1.00  0.00      A    H
ATOM   1843  CG1 VAL A 129     -54.493 -17.071 -10.849  1.00  0.00      A    C
ATOM   1844 HG11 VAL A 129     -54.318 -17.297  -9.776  1.00  0.00      A    H
ATOM   1845 HG12 VAL A 129     -55.472 -16.549 -10.907  1.00  0.00      A    H
ATOM   1846 HG13 VAL A 129     -54.541 -18.051 -11.369  1.00  0.00      A    H
ATOM   1847  CG2 VAL A 129     -53.370 -16.040 -12.766  1.00  0.00      A    C
ATOM   1848 HG21 VAL A 129     -53.348 -16.983 -13.354  1.00  0.00      A    H
ATOM   1849 HG22 VAL A 129     -54.361 -15.581 -12.971  1.00  0.00      A    H
ATOM   1850 HG23 VAL A 129     -52.584 -15.363 -13.162  1.00  0.00      A    H
ATOM   1851  C   VAL A 129     -53.054 -15.100  -9.094  1.00  0.00      A    C
ATOM   1852  O   VAL A 129     -53.984 -14.592  -8.413  1.00  0.00      A    O
ATOM   1853  N   GLU A 130     -52.031 -15.809  -8.673  1.00  0.00      A    N
ATOM   1854  HN  GLU A 130     -51.505 -16.235  -9.405  1.00  0.00      A    H
ATOM   1855  CA  GLU A 130     -51.787 -16.188  -7.331  1.00  0.00      A    C
ATOM   1856  HA  GLU A 130     -52.263 -15.441  -6.715  1.00  0.00      A    H
ATOM   1857  CB  GLU A 130     -52.262 -17.626  -6.960  1.00  0.00      A    C
ATOM   1858  HB1 GLU A 130     -53.355 -17.779  -7.085  1.00  0.00      A    H
ATOM   1859  HB2 GLU A 130     -51.670 -18.291  -7.625  1.00  0.00      A    H
ATOM   1860  CG  GLU A 130     -52.050 -18.096  -5.463  1.00  0.00      A    C
ATOM   1861  HG1 GLU A 130     -52.513 -19.099  -5.344  1.00  0.00      A    H
ATOM   1862  HG2 GLU A 130     -50.960 -18.169  -5.263  1.00  0.00      A    H
ATOM   1863  CD  GLU A 130     -52.684 -17.053  -4.565  1.00  0.00      A    C
ATOM   1864  OE1 GLU A 130     -53.904 -17.076  -4.400  1.00  0.00      A    O
ATOM   1865  OE2 GLU A 130     -51.934 -16.130  -4.127  1.00  0.00      A    O
ATOM   1866  C   GLU A 130     -50.245 -16.262  -7.222  1.00  0.00      A    C
ATOM   1867  O   GLU A 130     -49.532 -16.476  -8.228  1.00  0.00      A    O
ATOM   1868  N   SER A 131     -49.672 -16.040  -5.997  1.00  0.00      A    N
ATOM   1869  HN  SER A 131     -50.303 -16.062  -5.225  1.00  0.00      A    H
ATOM   1870  CA  SER A 131     -48.264 -16.178  -5.680  1.00  0.00      A    C
ATOM   1871  HA  SER A 131     -47.736 -15.637  -6.451  1.00  0.00      A    H
ATOM   1872  CB  SER A 131     -47.857 -15.479  -4.392  1.00  0.00      A    C
ATOM   1873  HB1 SER A 131     -48.582 -15.886  -3.655  1.00  0.00      A    H
ATOM   1874  HB2 SER A 131     -46.812 -15.757  -4.138  1.00  0.00      A    H
ATOM   1875  OG  SER A 131     -48.072 -14.057  -4.543  1.00  0.00      A    O
ATOM   1876  HG1 SER A 131     -48.258 -13.602  -3.719  1.00  0.00      A    H
ATOM   1877  C   SER A 131     -47.817 -17.571  -5.610  1.00  0.00      A    C
ATOM   1878  O   SER A 131     -48.470 -18.494  -5.164  1.00  0.00      A    O
ATOM   1879  N   VAL A 132     -46.591 -17.742  -6.022  1.00  0.00      A    N
ATOM   1880  HN  VAL A 132     -45.976 -17.054  -6.399  1.00  0.00      A    H
ATOM   1881  CA  VAL A 132     -45.967 -19.093  -5.979  1.00  0.00      A    C
ATOM   1882  HA  VAL A 132     -46.732 -19.853  -5.919  1.00  0.00      A    H
ATOM   1883  CB  VAL A 132     -45.205 -19.362  -7.310  1.00  0.00      A    C
ATOM   1884  HB  VAL A 132     -44.422 -18.601  -7.516  1.00  0.00      A    H
ATOM   1885  CG1 VAL A 132     -44.567 -20.792  -7.266  1.00  0.00      A    C
ATOM   1886 HG11 VAL A 132     -44.064 -21.023  -8.230  1.00  0.00      A    H
ATOM   1887 HG12 VAL A 132     -43.739 -20.773  -6.525  1.00  0.00      A    H
ATOM   1888 HG13 VAL A 132     -45.381 -21.533  -7.120  1.00  0.00      A    H
ATOM   1889  CG2 VAL A 132     -46.208 -19.504  -8.412  1.00  0.00      A    C
ATOM   1890 HG21 VAL A 132     -45.935 -20.167  -9.261  1.00  0.00      A    H
ATOM   1891 HG22 VAL A 132     -47.074 -19.956  -7.882  1.00  0.00      A    H
ATOM   1892 HG23 VAL A 132     -46.595 -18.507  -8.713  1.00  0.00      A    H
ATOM   1893  C   VAL A 132     -45.088 -19.360  -4.706  1.00  0.00      A    C
ATOM   1894  O   VAL A 132     -44.195 -18.614  -4.356  1.00  0.00      A    O
ATOM   1895  N   ASN A 133     -45.393 -20.451  -4.008  1.00  0.00      A    N
ATOM   1896  HN  ASN A 133     -46.208 -20.993  -4.196  1.00  0.00      A    H
ATOM   1897  CA  ASN A 133     -44.610 -21.076  -2.974  1.00  0.00      A    C
ATOM   1898  HA  ASN A 133     -43.714 -20.494  -2.815  1.00  0.00      A    H
ATOM   1899  CB  ASN A 133     -45.431 -21.399  -1.719  1.00  0.00      A    C
ATOM   1900  HB1 ASN A 133     -46.254 -20.663  -1.593  1.00  0.00      A    H
ATOM   1901  HB2 ASN A 133     -46.029 -22.332  -1.790  1.00  0.00      A    H
ATOM   1902  CG  ASN A 133     -44.620 -21.448  -0.437  1.00  0.00      A    C
ATOM   1903  OD1 ASN A 133     -44.525 -20.477   0.368  1.00  0.00      A    O
ATOM   1904  ND2 ASN A 133     -43.957 -22.565  -0.207  1.00  0.00      A    N
ATOM   1905 HD21 ASN A 133     -43.288 -22.506   0.534  1.00  0.00      A    H
ATOM   1906 HD22 ASN A 133     -43.793 -23.211  -0.952  1.00  0.00      A    H
ATOM   1907  C   ASN A 133     -44.249 -22.366  -3.669  1.00  0.00      A    C
ATOM   1908  O   ASN A 133     -45.122 -23.028  -4.265  1.00  0.00      A    O
ATOM   1909  N   ILE A 134     -43.010 -22.737  -3.540  1.00  0.00      A    N
ATOM   1910  HN  ILE A 134     -42.346 -22.038  -3.289  1.00  0.00      A    H
ATOM   1911  CA  ILE A 134     -42.560 -24.051  -3.816  1.00  0.00      A    C
ATOM   1912  HA  ILE A 134     -43.387 -24.659  -4.152  1.00  0.00      A    H
ATOM   1913  CB  ILE A 134     -41.544 -23.926  -4.991  1.00  0.00      A    C
ATOM   1914  HB  ILE A 134     -42.156 -23.505  -5.817  1.00  0.00      A    H
ATOM   1915  CG2 ILE A 134     -40.268 -22.986  -4.776  1.00  0.00      A    C
ATOM   1916 HG21 ILE A 134     -39.523 -23.246  -3.995  1.00  0.00      A    H
ATOM   1917 HG22 ILE A 134     -39.684 -22.840  -5.710  1.00  0.00      A    H
ATOM   1918 HG23 ILE A 134     -40.691 -21.988  -4.529  1.00  0.00      A    H
ATOM   1919  CG1 ILE A 134     -41.067 -25.342  -5.413  1.00  0.00      A    C
ATOM   1920 HG11 ILE A 134     -39.983 -25.481  -5.216  1.00  0.00      A    H
ATOM   1921 HG12 ILE A 134     -41.625 -26.214  -5.008  1.00  0.00      A    H
ATOM   1922  CD  ILE A 134     -41.291 -25.527  -6.929  1.00  0.00      A    C
ATOM   1923  HD1 ILE A 134     -40.515 -25.003  -7.527  1.00  0.00      A    H
ATOM   1924  HD2 ILE A 134     -41.245 -26.602  -7.205  1.00  0.00      A    H
ATOM   1925  HD3 ILE A 134     -42.262 -25.076  -7.227  1.00  0.00      A    H
ATOM   1926  C   ILE A 134     -41.914 -24.625  -2.615  1.00  0.00      A    C
ATOM   1927  O   ILE A 134     -41.146 -23.960  -1.973  1.00  0.00      A    O
ATOM   1928  N   THR A 135     -42.150 -25.893  -2.337  1.00  0.00      A    N
ATOM   1929  HN  THR A 135     -42.840 -26.339  -2.903  1.00  0.00      A    H
ATOM   1930  CA  THR A 135     -41.505 -26.820  -1.389  1.00  0.00      A    C
ATOM   1931  HA  THR A 135     -41.691 -26.523  -0.368  1.00  0.00      A    H
ATOM   1932  CB  THR A 135     -42.112 -28.205  -1.490  1.00  0.00      A    C
ATOM   1933  HB  THR A 135     -41.950 -28.573  -2.526  1.00  0.00      A    H
ATOM   1934  OG1 THR A 135     -43.522 -28.072  -1.205  1.00  0.00      A    O
ATOM   1935  HG1 THR A 135     -44.016 -28.341  -1.983  1.00  0.00      A    H
ATOM   1936  CG2 THR A 135     -41.571 -29.280  -0.547  1.00  0.00      A    C
ATOM   1937 HG21 THR A 135     -41.603 -28.920   0.504  1.00  0.00      A    H
ATOM   1938 HG22 THR A 135     -42.280 -30.133  -0.607  1.00  0.00      A    H
ATOM   1939 HG23 THR A 135     -40.527 -29.620  -0.717  1.00  0.00      A    H
ATOM   1940  C   THR A 135     -40.034 -26.989  -1.671  1.00  0.00      A    C
ATOM   1941  O   THR A 135     -39.845 -27.518  -2.755  1.00  0.00      A    O
ATOM   1942  N   LEU A 136     -39.110 -26.565  -0.748  1.00  0.00      A    N
ATOM   1943  HN  LEU A 136     -39.490 -26.208   0.102  1.00  0.00      A    H
ATOM   1944  CA  LEU A 136     -37.691 -26.628  -1.059  1.00  0.00      A    C
ATOM   1945  HA  LEU A 136     -37.598 -27.144  -2.003  1.00  0.00      A    H
ATOM   1946  CB  LEU A 136     -37.082 -25.192  -1.220  1.00  0.00      A    C
ATOM   1947  HB1 LEU A 136     -37.350 -24.581  -0.331  1.00  0.00      A    H
ATOM   1948  HB2 LEU A 136     -35.977 -25.312  -1.224  1.00  0.00      A    H
ATOM   1949  CG  LEU A 136     -37.408 -24.451  -2.577  1.00  0.00      A    C
ATOM   1950  HG  LEU A 136     -38.494 -24.654  -2.695  1.00  0.00      A    H
ATOM   1951  CD1 LEU A 136     -37.111 -23.032  -2.410  1.00  0.00      A    C
ATOM   1952 HD11 LEU A 136     -36.034 -22.764  -2.344  1.00  0.00      A    H
ATOM   1953 HD12 LEU A 136     -37.494 -22.530  -3.324  1.00  0.00      A    H
ATOM   1954 HD13 LEU A 136     -37.600 -22.593  -1.514  1.00  0.00      A    H
ATOM   1955  CD2 LEU A 136     -36.656 -25.160  -3.651  1.00  0.00      A    C
ATOM   1956 HD21 LEU A 136     -36.549 -24.472  -4.516  1.00  0.00      A    H
ATOM   1957 HD22 LEU A 136     -35.636 -25.418  -3.295  1.00  0.00      A    H
ATOM   1958 HD23 LEU A 136     -37.189 -26.014  -4.122  1.00  0.00      A    H
ATOM   1959  C   LEU A 136     -36.886 -27.391   0.043  1.00  0.00      A    C
ATOM   1960  O   LEU A 136     -37.247 -27.538   1.209  1.00  0.00      A    O
ATOM   1961  N   GLY A 137     -35.792 -27.845  -0.487  1.00  0.00      A    N
ATOM   1962  HN  GLY A 137     -35.538 -27.621  -1.425  1.00  0.00      A    H
ATOM   1963  CA  GLY A 137     -34.865 -28.803   0.150  1.00  0.00      A    C
ATOM   1964  HA1 GLY A 137     -33.872 -28.385   0.219  1.00  0.00      A    H
ATOM   1965  HA2 GLY A 137     -35.224 -29.061   1.136  1.00  0.00      A    H
ATOM   1966  C   GLY A 137     -34.731 -30.058  -0.624  1.00  0.00      A    C
ATOM   1967  O   GLY A 137     -33.659 -30.416  -1.097  1.00  0.00      A    O
ATOM   1968  N   ALA A 138     -35.756 -30.954  -0.707  1.00  0.00      A    N
ATOM   1969  HN  ALA A 138     -36.590 -30.732  -0.208  1.00  0.00      A    H
ATOM   1970  CA  ALA A 138     -35.631 -32.310  -1.350  1.00  0.00      A    C
ATOM   1971  HA  ALA A 138     -34.636 -32.706  -1.213  1.00  0.00      A    H
ATOM   1972  CB  ALA A 138     -36.635 -33.249  -0.759  1.00  0.00      A    C
ATOM   1973  HB1 ALA A 138     -36.414 -34.303  -1.032  1.00  0.00      A    H
ATOM   1974  HB2 ALA A 138     -36.758 -33.118   0.337  1.00  0.00      A    H
ATOM   1975  HB3 ALA A 138     -37.654 -33.133  -1.185  1.00  0.00      A    H
ATOM   1976  C   ALA A 138     -35.797 -32.224  -2.801  1.00  0.00      A    C
ATOM   1977  O   ALA A 138     -35.578 -31.153  -3.447  1.00  0.00      A    O
ATOM   1978  N   GLU A 139     -36.204 -33.266  -3.503  1.00  0.00      A    N
ATOM   1979  HN  GLU A 139     -36.350 -34.118  -3.006  1.00  0.00      A    H
ATOM   1980  CA  GLU A 139     -36.153 -33.396  -4.924  1.00  0.00      A    C
ATOM   1981  HA  GLU A 139     -35.508 -32.622  -5.313  1.00  0.00      A    H
ATOM   1982  CB  GLU A 139     -35.590 -34.763  -5.243  1.00  0.00      A    C
ATOM   1983  HB1 GLU A 139     -34.574 -34.920  -4.822  1.00  0.00      A    H
ATOM   1984  HB2 GLU A 139     -36.081 -35.675  -4.842  1.00  0.00      A    H
ATOM   1985  CG  GLU A 139     -35.603 -35.096  -6.836  1.00  0.00      A    C
ATOM   1986  HG1 GLU A 139     -36.662 -34.917  -7.122  1.00  0.00      A    H
ATOM   1987  HG2 GLU A 139     -34.928 -34.262  -7.122  1.00  0.00      A    H
ATOM   1988  CD  GLU A 139     -34.976 -36.407  -7.357  1.00  0.00      A    C
ATOM   1989  OE1 GLU A 139     -34.396 -36.378  -8.455  1.00  0.00      A    O
ATOM   1990  OE2 GLU A 139     -35.175 -37.427  -6.686  1.00  0.00      A    O
ATOM   1991  C   GLU A 139     -37.619 -33.162  -5.473  1.00  0.00      A    C
ATOM   1992  O   GLU A 139     -37.858 -32.208  -6.252  1.00  0.00      A    O
ATOM   1993  N   ASP A 140     -38.588 -34.053  -5.024  1.00  0.00      A    N
ATOM   1994  HN  ASP A 140     -38.460 -34.543  -4.166  1.00  0.00      A    H
ATOM   1995  CA  ASP A 140     -39.963 -34.318  -5.580  1.00  0.00      A    C
ATOM   1996  HA  ASP A 140     -39.699 -34.921  -6.436  1.00  0.00      A    H
ATOM   1997  CB  ASP A 140     -40.807 -35.129  -4.603  1.00  0.00      A    C
ATOM   1998  HB1 ASP A 140     -41.085 -34.479  -3.746  1.00  0.00      A    H
ATOM   1999  HB2 ASP A 140     -41.802 -35.289  -5.071  1.00  0.00      A    H
ATOM   2000  CG  ASP A 140     -39.983 -36.278  -4.074  1.00  0.00      A    C
ATOM   2001  OD1 ASP A 140     -39.718 -37.228  -4.762  1.00  0.00      A    O
ATOM   2002  OD2 ASP A 140     -39.580 -36.257  -2.883  1.00  0.00      A    O
ATOM   2003  C   ASP A 140     -40.782 -33.191  -6.251  1.00  0.00      A    C
ATOM   2004  O   ASP A 140     -40.968 -33.211  -7.447  1.00  0.00      A    O
ATOM   2005  N   GLU A 141     -41.130 -32.077  -5.477  1.00  0.00      A    N
ATOM   2006  HN  GLU A 141     -40.968 -32.157  -4.497  1.00  0.00      A    H
ATOM   2007  CA  GLU A 141     -41.966 -31.045  -5.948  1.00  0.00      A    C
ATOM   2008  HA  GLU A 141     -42.836 -31.466  -6.431  1.00  0.00      A    H
ATOM   2009  CB  GLU A 141     -42.490 -30.082  -4.855  1.00  0.00      A    C
ATOM   2010  HB1 GLU A 141     -42.896 -30.777  -4.089  1.00  0.00      A    H
ATOM   2011  HB2 GLU A 141     -41.674 -29.497  -4.380  1.00  0.00      A    H
ATOM   2012  CG  GLU A 141     -43.560 -29.099  -5.325  1.00  0.00      A    C
ATOM   2013  HG1 GLU A 141     -43.122 -28.332  -6.000  1.00  0.00      A    H
ATOM   2014  HG2 GLU A 141     -44.386 -29.574  -5.895  1.00  0.00      A    H
ATOM   2015  CD  GLU A 141     -44.108 -28.276  -4.253  1.00  0.00      A    C
ATOM   2016  OE1 GLU A 141     -44.759 -28.847  -3.333  1.00  0.00      A    O
ATOM   2017  OE2 GLU A 141     -43.959 -27.032  -4.310  1.00  0.00      A    O
ATOM   2018  C   GLU A 141     -41.253 -30.146  -6.922  1.00  0.00      A    C
ATOM   2019  O   GLU A 141     -41.683 -29.758  -8.018  1.00  0.00      A    O
ATOM   2020  N   LEU A 142     -39.922 -29.852  -6.575  1.00  0.00      A    N
ATOM   2021  HN  LEU A 142     -39.574 -30.054  -5.663  1.00  0.00      A    H
ATOM   2022  CA  LEU A 142     -38.969 -29.104  -7.376  1.00  0.00      A    C
ATOM   2023  HA  LEU A 142     -39.418 -28.154  -7.624  1.00  0.00      A    H
ATOM   2024  CB  LEU A 142     -37.553 -28.888  -6.638  1.00  0.00      A    C
ATOM   2025  HB1 LEU A 142     -37.913 -28.381  -5.717  1.00  0.00      A    H
ATOM   2026  HB2 LEU A 142     -37.076 -29.857  -6.375  1.00  0.00      A    H
ATOM   2027  CG  LEU A 142     -36.444 -28.100  -7.305  1.00  0.00      A    C
ATOM   2028  HG  LEU A 142     -36.418 -28.534  -8.328  1.00  0.00      A    H
ATOM   2029  CD1 LEU A 142     -36.897 -26.618  -7.432  1.00  0.00      A    C
ATOM   2030 HD11 LEU A 142     -36.442 -26.172  -8.342  1.00  0.00      A    H
ATOM   2031 HD12 LEU A 142     -37.943 -26.512  -7.791  1.00  0.00      A    H
ATOM   2032 HD13 LEU A 142     -36.705 -25.868  -6.635  1.00  0.00      A    H
ATOM   2033  CD2 LEU A 142     -35.129 -28.177  -6.628  1.00  0.00      A    C
ATOM   2034 HD21 LEU A 142     -34.328 -27.768  -7.279  1.00  0.00      A    H
ATOM   2035 HD22 LEU A 142     -35.086 -27.562  -5.703  1.00  0.00      A    H
ATOM   2036 HD23 LEU A 142     -34.923 -29.263  -6.522  1.00  0.00      A    H
ATOM   2037  C   LEU A 142     -38.686 -29.663  -8.793  1.00  0.00      A    C
ATOM   2038  O   LEU A 142     -38.770 -29.008  -9.719  1.00  0.00      A    O
ATOM   2039  N   LYS A 143     -38.464 -31.021  -8.876  1.00  0.00      A    N
ATOM   2040  HN  LYS A 143     -38.399 -31.565  -8.043  1.00  0.00      A    H
ATOM   2041  CA  LYS A 143     -38.294 -31.714 -10.118  1.00  0.00      A    C
ATOM   2042  HA  LYS A 143     -37.519 -31.194 -10.661  1.00  0.00      A    H
ATOM   2043  CB  LYS A 143     -37.857 -33.126  -9.791  1.00  0.00      A    C
ATOM   2044  HB1 LYS A 143     -37.025 -33.020  -9.063  1.00  0.00      A    H
ATOM   2045  HB2 LYS A 143     -38.629 -33.838  -9.429  1.00  0.00      A    H
ATOM   2046  CG  LYS A 143     -37.222 -33.774 -11.015  1.00  0.00      A    C
ATOM   2047  HG1 LYS A 143     -37.988 -34.031 -11.778  1.00  0.00      A    H
ATOM   2048  HG2 LYS A 143     -36.491 -33.118 -11.535  1.00  0.00      A    H
ATOM   2049  CD  LYS A 143     -36.330 -35.020 -10.632  1.00  0.00      A    C
ATOM   2050  HD1 LYS A 143     -35.671 -34.648  -9.820  1.00  0.00      A    H
ATOM   2051  HD2 LYS A 143     -36.944 -35.834 -10.189  1.00  0.00      A    H
ATOM   2052  CE  LYS A 143     -35.527 -35.629 -11.764  1.00  0.00      A    C
ATOM   2053  HE1 LYS A 143     -36.230 -35.884 -12.586  1.00  0.00      A    H
ATOM   2054  HE2 LYS A 143     -34.680 -34.976 -12.066  1.00  0.00      A    H
ATOM   2055  NZ  LYS A 143     -34.976 -36.825 -11.143  1.00  0.00      A    N
ATOM   2056  HZ1 LYS A 143     -34.311 -37.387 -11.712  1.00  0.00      A    H
ATOM   2057  HZ2 LYS A 143     -34.588 -36.620 -10.200  1.00  0.00      A    H
ATOM   2058  HZ3 LYS A 143     -35.704 -37.541 -10.945  1.00  0.00      A    H
ATOM   2059  C   LYS A 143     -39.516 -31.686 -10.948  1.00  0.00      A    C
ATOM   2060  O   LYS A 143     -39.506 -31.499 -12.156  1.00  0.00      A    O
ATOM   2061  N   HSE A 144     -40.684 -31.962 -10.319  1.00  0.00      A    N
ATOM   2062  HN  HSE A 144     -40.791 -32.148  -9.346  1.00  0.00      A    H
ATOM   2063  CA  HSE A 144     -42.011 -32.126 -10.955  1.00  0.00      A    C
ATOM   2064  HA  HSE A 144     -42.006 -32.810 -11.790  1.00  0.00      A    H
ATOM   2065  CB  HSE A 144     -43.052 -32.792  -9.994  1.00  0.00      A    C
ATOM   2066  HB1 HSE A 144     -42.643 -33.657  -9.430  1.00  0.00      A    H
ATOM   2067  HB2 HSE A 144     -43.474 -32.049  -9.284  1.00  0.00      A    H
ATOM   2068  ND1 HSE A 144     -45.169 -32.833 -11.378  1.00  0.00      A    N
ATOM   2069  CG  HSE A 144     -44.153 -33.518 -10.782  1.00  0.00      A    C
ATOM   2070  CE1 HSE A 144     -46.171 -33.690 -11.557  1.00  0.00      A    C
ATOM   2071  HE1 HSE A 144     -47.071 -33.539 -12.154  1.00  0.00      A    H
ATOM   2072  NE2 HSE A 144     -45.842 -34.919 -11.067  1.00  0.00      A    N
ATOM   2073  HE2 HSE A 144     -46.421 -35.733 -11.099  1.00  0.00      A    H
ATOM   2074  CD2 HSE A 144     -44.521 -34.824 -10.687  1.00  0.00      A    C
ATOM   2075  HD2 HSE A 144     -43.859 -35.599 -10.322  1.00  0.00      A    H
ATOM   2076  C   HSE A 144     -42.456 -30.851 -11.505  1.00  0.00      A    C
ATOM   2077  O   HSE A 144     -42.829 -30.747 -12.669  1.00  0.00      A    O
ATOM   2078  N   ALA A 145     -42.205 -29.751 -10.768  1.00  0.00      A    N
ATOM   2079  HN  ALA A 145     -41.791 -29.844  -9.866  1.00  0.00      A    H
ATOM   2080  CA  ALA A 145     -42.358 -28.371 -11.213  1.00  0.00      A    C
ATOM   2081  HA  ALA A 145     -43.351 -28.334 -11.637  1.00  0.00      A    H
ATOM   2082  CB  ALA A 145     -42.248 -27.473 -10.024  1.00  0.00      A    C
ATOM   2083  HB1 ALA A 145     -42.810 -27.875  -9.153  1.00  0.00      A    H
ATOM   2084  HB2 ALA A 145     -41.202 -27.314  -9.683  1.00  0.00      A    H
ATOM   2085  HB3 ALA A 145     -42.680 -26.469 -10.218  1.00  0.00      A    H
ATOM   2086  C   ALA A 145     -41.477 -27.919 -12.380  1.00  0.00      A    C
ATOM   2087  O   ALA A 145     -42.016 -27.425 -13.387  1.00  0.00      A    O
ATOM   2088  N   VAL A 146     -40.170 -28.166 -12.335  1.00  0.00      A    N
ATOM   2089  HN  VAL A 146     -39.679 -28.309 -11.479  1.00  0.00      A    H
ATOM   2090  CA  VAL A 146     -39.238 -28.065 -13.396  1.00  0.00      A    C
ATOM   2091  HA  VAL A 146     -39.309 -27.060 -13.787  1.00  0.00      A    H
ATOM   2092  CB  VAL A 146     -37.797 -28.181 -12.889  1.00  0.00      A    C
ATOM   2093  HB  VAL A 146     -37.782 -29.029 -12.171  1.00  0.00      A    H
ATOM   2094  CG1 VAL A 146     -36.729 -28.242 -13.951  1.00  0.00      A    C
ATOM   2095 HG11 VAL A 146     -35.694 -28.342 -13.560  1.00  0.00      A    H
ATOM   2096 HG12 VAL A 146     -36.788 -29.101 -14.653  1.00  0.00      A    H
ATOM   2097 HG13 VAL A 146     -36.750 -27.348 -14.610  1.00  0.00      A    H
ATOM   2098  CG2 VAL A 146     -37.491 -26.845 -12.289  1.00  0.00      A    C
ATOM   2099 HG21 VAL A 146     -37.815 -26.009 -12.945  1.00  0.00      A    H
ATOM   2100 HG22 VAL A 146     -38.044 -26.708 -11.336  1.00  0.00      A    H
ATOM   2101 HG23 VAL A 146     -36.412 -26.764 -12.038  1.00  0.00      A    H
ATOM   2102  C   VAL A 146     -39.592 -28.869 -14.636  1.00  0.00      A    C
ATOM   2103  O   VAL A 146     -39.464 -28.343 -15.733  1.00  0.00      A    O
ATOM   2104  N   ALA A 147     -39.935 -30.147 -14.546  1.00  0.00      A    N
ATOM   2105  HN  ALA A 147     -39.936 -30.573 -13.644  1.00  0.00      A    H
ATOM   2106  CA  ALA A 147     -40.129 -31.027 -15.642  1.00  0.00      A    C
ATOM   2107  HA  ALA A 147     -39.299 -30.902 -16.321  1.00  0.00      A    H
ATOM   2108  CB  ALA A 147     -40.169 -32.445 -15.165  1.00  0.00      A    C
ATOM   2109  HB1 ALA A 147     -39.253 -32.621 -14.562  1.00  0.00      A    H
ATOM   2110  HB2 ALA A 147     -41.038 -32.562 -14.483  1.00  0.00      A    H
ATOM   2111  HB3 ALA A 147     -40.407 -33.154 -15.987  1.00  0.00      A    H
ATOM   2112  C   ALA A 147     -41.409 -30.837 -16.499  1.00  0.00      A    C
ATOM   2113  O   ALA A 147     -41.403 -30.916 -17.756  1.00  0.00      A    O
ATOM   2114  N   PHE A 148     -42.528 -30.621 -15.796  1.00  0.00      A    N
ATOM   2115  HN  PHE A 148     -42.432 -30.487 -14.812  1.00  0.00      A    H
ATOM   2116  CA  PHE A 148     -43.832 -30.474 -16.484  1.00  0.00      A    C
ATOM   2117  HA  PHE A 148     -43.788 -30.889 -17.481  1.00  0.00      A    H
ATOM   2118  CB  PHE A 148     -44.881 -31.389 -15.796  1.00  0.00      A    C
ATOM   2119  HB1 PHE A 148     -45.106 -31.008 -14.777  1.00  0.00      A    H
ATOM   2120  HB2 PHE A 148     -45.867 -31.330 -16.304  1.00  0.00      A    H
ATOM   2121  CG  PHE A 148     -44.485 -32.854 -15.655  1.00  0.00      A    C
ATOM   2122  CD1 PHE A 148     -44.211 -33.303 -14.417  1.00  0.00      A    C
ATOM   2123  HD1 PHE A 148     -44.276 -32.601 -13.598  1.00  0.00      A    H
ATOM   2124  CE1 PHE A 148     -43.762 -34.625 -14.246  1.00  0.00      A    C
ATOM   2125  HE1 PHE A 148     -43.394 -34.964 -13.289  1.00  0.00      A    H
ATOM   2126  CZ  PHE A 148     -43.619 -35.469 -15.353  1.00  0.00      A    C
ATOM   2127  HZ  PHE A 148     -43.266 -36.487 -15.277  1.00  0.00      A    H
ATOM   2128  CD2 PHE A 148     -44.400 -33.691 -16.792  1.00  0.00      A    C
ATOM   2129  HD2 PHE A 148     -44.668 -33.246 -17.739  1.00  0.00      A    H
ATOM   2130  CE2 PHE A 148     -43.863 -35.014 -16.621  1.00  0.00      A    C
ATOM   2131  HE2 PHE A 148     -44.025 -35.704 -17.435  1.00  0.00      A    H
ATOM   2132  C   PHE A 148     -44.392 -29.112 -16.713  1.00  0.00      A    C
ATOM   2133  O   PHE A 148     -45.050 -28.909 -17.752  1.00  0.00      A    O
ATOM   2134  N   VAL A 149     -44.008 -28.192 -15.832  1.00  0.00      A    N
ATOM   2135  HN  VAL A 149     -43.280 -28.262 -15.155  1.00  0.00      A    H
ATOM   2136  CA  VAL A 149     -44.674 -26.935 -15.701  1.00  0.00      A    C
ATOM   2137  HA  VAL A 149     -45.588 -26.989 -16.274  1.00  0.00      A    H
ATOM   2138  CB  VAL A 149     -45.065 -26.729 -14.255  1.00  0.00      A    C
ATOM   2139  HB  VAL A 149     -44.196 -26.441 -13.626  1.00  0.00      A    H
ATOM   2140  CG1 VAL A 149     -46.073 -25.528 -14.097  1.00  0.00      A    C
ATOM   2141 HG11 VAL A 149     -46.225 -25.255 -13.030  1.00  0.00      A    H
ATOM   2142 HG12 VAL A 149     -45.597 -24.680 -14.634  1.00  0.00      A    H
ATOM   2143 HG13 VAL A 149     -47.046 -25.829 -14.542  1.00  0.00      A    H
ATOM   2144  CG2 VAL A 149     -45.713 -27.990 -13.667  1.00  0.00      A    C
ATOM   2145 HG21 VAL A 149     -46.254 -27.580 -12.788  1.00  0.00      A    H
ATOM   2146 HG22 VAL A 149     -46.398 -28.414 -14.432  1.00  0.00      A    H
ATOM   2147 HG23 VAL A 149     -45.023 -28.831 -13.439  1.00  0.00      A    H
ATOM   2148  C   VAL A 149     -43.935 -25.806 -16.362  1.00  0.00      A    C
ATOM   2149  O   VAL A 149     -44.168 -25.620 -17.556  1.00  0.00      A    O
ATOM   2150  N   ARG A 150     -43.116 -25.055 -15.615  1.00  0.00      A    N
ATOM   2151  HN  ARG A 150     -42.758 -25.341 -14.729  1.00  0.00      A    H
ATOM   2152  CA  ARG A 150     -42.289 -23.951 -16.162  1.00  0.00      A    C
ATOM   2153  HA  ARG A 150     -41.866 -24.265 -17.105  1.00  0.00      A    H
ATOM   2154  CB  ARG A 150     -43.185 -22.688 -16.281  1.00  0.00      A    C
ATOM   2155  HB1 ARG A 150     -42.507 -21.882 -16.634  1.00  0.00      A    H
ATOM   2156  HB2 ARG A 150     -43.983 -22.882 -17.028  1.00  0.00      A    H
ATOM   2157  CG  ARG A 150     -43.915 -22.300 -14.979  1.00  0.00      A    C
ATOM   2158  HG1 ARG A 150     -44.202 -23.245 -14.470  1.00  0.00      A    H
ATOM   2159  HG2 ARG A 150     -43.188 -21.923 -14.229  1.00  0.00      A    H
ATOM   2160  CD  ARG A 150     -45.123 -21.300 -15.060  1.00  0.00      A    C
ATOM   2161  HD1 ARG A 150     -45.398 -20.946 -14.044  1.00  0.00      A    H
ATOM   2162  HD2 ARG A 150     -44.693 -20.411 -15.569  1.00  0.00      A    H
ATOM   2163  NE  ARG A 150     -46.223 -22.003 -15.826  1.00  0.00      A    N
ATOM   2164  HE  ARG A 150     -45.962 -22.193 -16.772  1.00  0.00      A    H
ATOM   2165  CZ  ARG A 150     -47.343 -22.430 -15.317  1.00  0.00      A    C
ATOM   2166  NH1 ARG A 150     -47.697 -22.192 -14.052  1.00  0.00      A    N
ATOM   2167 HH11 ARG A 150     -47.357 -21.316 -13.709  1.00  0.00      A    H
ATOM   2168 HH12 ARG A 150     -48.685 -22.141 -13.903  1.00  0.00      A    H
ATOM   2169  NH2 ARG A 150     -48.162 -23.178 -16.126  1.00  0.00      A    N
ATOM   2170 HH21 ARG A 150     -47.777 -23.448 -17.008  1.00  0.00      A    H
ATOM   2171 HH22 ARG A 150     -49.027 -23.556 -15.797  1.00  0.00      A    H
ATOM   2172  C   ARG A 150     -41.268 -23.674 -15.077  1.00  0.00      A    C
ATOM   2173  O   ARG A 150     -41.341 -24.325 -14.037  1.00  0.00      A    O
ATOM   2174  N   PRO A 151     -40.273 -22.873 -15.354  1.00  0.00      A    N
ATOM   2175  CD  PRO A 151     -39.820 -22.507 -16.700  1.00  0.00      A    C
ATOM   2176  HD1 PRO A 151     -40.370 -21.582 -16.977  1.00  0.00      A    H
ATOM   2177  HD2 PRO A 151     -39.948 -23.302 -17.465  1.00  0.00      A    H
ATOM   2178  CA  PRO A 151     -39.214 -22.600 -14.346  1.00  0.00      A    C
ATOM   2179  HA  PRO A 151     -38.856 -23.558 -13.999  1.00  0.00      A    H
ATOM   2180  CB  PRO A 151     -38.324 -21.725 -15.164  1.00  0.00      A    C
ATOM   2181  HB1 PRO A 151     -38.645 -20.663 -15.221  1.00  0.00      A    H
ATOM   2182  HB2 PRO A 151     -37.254 -21.764 -14.868  1.00  0.00      A    H
ATOM   2183  CG  PRO A 151     -38.342 -22.310 -16.591  1.00  0.00      A    C
ATOM   2184  HG1 PRO A 151     -37.996 -21.696 -17.450  1.00  0.00      A    H
ATOM   2185  HG2 PRO A 151     -37.840 -23.280 -16.796  1.00  0.00      A    H
ATOM   2186  C   PRO A 151     -39.673 -21.814 -13.069  1.00  0.00      A    C
ATOM   2187  O   PRO A 151     -40.771 -21.226 -13.168  1.00  0.00      A    O
ATOM   2188  N   VAL A 152     -38.936 -21.852 -11.946  1.00  0.00      A    N
ATOM   2189  HN  VAL A 152     -38.057 -22.322 -11.957  1.00  0.00      A    H
ATOM   2190  CA  VAL A 152     -39.300 -21.218 -10.661  1.00  0.00      A    C
ATOM   2191  HA  VAL A 152     -40.120 -20.551 -10.881  1.00  0.00      A    H
ATOM   2192  CB  VAL A 152     -39.619 -22.163  -9.613  1.00  0.00      A    C
ATOM   2193  HB  VAL A 152     -40.022 -21.542  -8.785  1.00  0.00      A    H
ATOM   2194  CG1 VAL A 152     -40.847 -22.965 -10.056  1.00  0.00      A    C
ATOM   2195 HG11 VAL A 152     -40.656 -23.569 -10.969  1.00  0.00      A    H
ATOM   2196 HG12 VAL A 152     -41.146 -23.659  -9.242  1.00  0.00      A    H
ATOM   2197 HG13 VAL A 152     -41.684 -22.285 -10.323  1.00  0.00      A    H
ATOM   2198  CG2 VAL A 152     -38.524 -23.178  -9.189  1.00  0.00      A    C
ATOM   2199 HG21 VAL A 152     -37.596 -22.710  -8.795  1.00  0.00      A    H
ATOM   2200 HG22 VAL A 152     -38.855 -23.806  -8.334  1.00  0.00      A    H
ATOM   2201 HG23 VAL A 152     -38.206 -23.790 -10.060  1.00  0.00      A    H
ATOM   2202  C   VAL A 152     -38.173 -20.318 -10.170  1.00  0.00      A    C
ATOM   2203  O   VAL A 152     -36.969 -20.563 -10.291  1.00  0.00      A    O
ATOM   2204  N   SER A 153     -38.569 -19.140  -9.578  1.00  0.00      A    N
ATOM   2205  HN  SER A 153     -39.550 -18.987  -9.485  1.00  0.00      A    H
ATOM   2206  CA  SER A 153     -37.670 -18.289  -8.850  1.00  0.00      A    C
ATOM   2207  HA  SER A 153     -36.857 -18.137  -9.545  1.00  0.00      A    H
ATOM   2208  CB  SER A 153     -38.287 -16.852  -8.641  1.00  0.00      A    C
ATOM   2209  HB1 SER A 153     -38.191 -16.313  -9.608  1.00  0.00      A    H
ATOM   2210  HB2 SER A 153     -39.277 -16.892  -8.138  1.00  0.00      A    H
ATOM   2211  OG  SER A 153     -37.509 -16.111  -7.696  1.00  0.00      A    O
ATOM   2212  HG1 SER A 153     -36.743 -15.760  -8.156  1.00  0.00      A    H
ATOM   2213  C   SER A 153     -37.278 -18.952  -7.546  1.00  0.00      A    C
ATOM   2214  O   SER A 153     -38.148 -19.520  -6.808  1.00  0.00      A    O
ATOM   2215  N   VAL A 154     -36.032 -18.978  -7.107  1.00  0.00      A    N
ATOM   2216  HN  VAL A 154     -35.272 -18.476  -7.513  1.00  0.00      A    H
ATOM   2217  CA  VAL A 154     -35.679 -19.624  -5.859  1.00  0.00      A    C
ATOM   2218  HA  VAL A 154     -36.551 -19.810  -5.249  1.00  0.00      A    H
ATOM   2219  CB  VAL A 154     -35.127 -21.015  -6.178  1.00  0.00      A    C
ATOM   2220  HB  VAL A 154     -36.001 -21.644  -6.453  1.00  0.00      A    H
ATOM   2221  CG1 VAL A 154     -34.024 -21.083  -7.208  1.00  0.00      A    C
ATOM   2222 HG11 VAL A 154     -33.779 -22.115  -7.541  1.00  0.00      A    H
ATOM   2223 HG12 VAL A 154     -34.262 -20.478  -8.108  1.00  0.00      A    H
ATOM   2224 HG13 VAL A 154     -33.089 -20.571  -6.896  1.00  0.00      A    H
ATOM   2225  CG2 VAL A 154     -34.526 -21.655  -4.964  1.00  0.00      A    C
ATOM   2226 HG21 VAL A 154     -35.199 -21.617  -4.081  1.00  0.00      A    H
ATOM   2227 HG22 VAL A 154     -34.300 -22.729  -5.138  1.00  0.00      A    H
ATOM   2228 HG23 VAL A 154     -33.600 -21.244  -4.508  1.00  0.00      A    H
ATOM   2229  C   VAL A 154     -34.517 -18.810  -5.154  1.00  0.00      A    C
ATOM   2230  O   VAL A 154     -33.471 -18.446  -5.736  1.00  0.00      A    O
ATOM   2231  N   ALA A 155     -34.704 -18.344  -3.901  1.00  0.00      A    N
ATOM   2232  HN  ALA A 155     -35.573 -18.363  -3.412  1.00  0.00      A    H
ATOM   2233  CA  ALA A 155     -33.651 -18.004  -2.958  1.00  0.00      A    C
ATOM   2234  HA  ALA A 155     -33.006 -17.310  -3.476  1.00  0.00      A    H
ATOM   2235  CB  ALA A 155     -34.257 -17.261  -1.762  1.00  0.00      A    C
ATOM   2236  HB1 ALA A 155     -33.462 -16.712  -1.214  1.00  0.00      A    H
ATOM   2237  HB2 ALA A 155     -34.928 -16.478  -2.175  1.00  0.00      A    H
ATOM   2238  HB3 ALA A 155     -34.838 -17.819  -0.996  1.00  0.00      A    H
ATOM   2239  C   ALA A 155     -32.694 -19.115  -2.493  1.00  0.00      A    C
ATOM   2240  O   ALA A 155     -33.099 -20.194  -2.097  1.00  0.00      A    O
ATOM   2241  N   PHE A 156     -31.397 -18.808  -2.596  1.00  0.00      A    N
ATOM   2242  HN  PHE A 156     -31.155 -17.915  -2.967  1.00  0.00      A    H
ATOM   2243  CA  PHE A 156     -30.293 -19.689  -2.151  1.00  0.00      A    C
ATOM   2244  HA  PHE A 156     -30.520 -20.685  -1.800  1.00  0.00      A    H
ATOM   2245  CB  PHE A 156     -29.233 -19.793  -3.349  1.00  0.00      A    C
ATOM   2246  HB1 PHE A 156     -29.526 -19.003  -4.073  1.00  0.00      A    H
ATOM   2247  HB2 PHE A 156     -28.158 -19.679  -3.092  1.00  0.00      A    H
ATOM   2248  CG  PHE A 156     -29.401 -21.107  -4.114  1.00  0.00      A    C
ATOM   2249  CD1 PHE A 156     -28.241 -21.826  -4.342  1.00  0.00      A    C
ATOM   2250  HD1 PHE A 156     -27.312 -21.392  -4.005  1.00  0.00      A    H
ATOM   2251  CE1 PHE A 156     -28.391 -23.054  -5.023  1.00  0.00      A    C
ATOM   2252  HE1 PHE A 156     -27.483 -23.631  -5.111  1.00  0.00      A    H
ATOM   2253  CZ  PHE A 156     -29.678 -23.526  -5.404  1.00  0.00      A    C
ATOM   2254  HZ  PHE A 156     -29.656 -24.511  -5.846  1.00  0.00      A    H
ATOM   2255  CD2 PHE A 156     -30.691 -21.540  -4.565  1.00  0.00      A    C
ATOM   2256  HD2 PHE A 156     -31.540 -20.873  -4.540  1.00  0.00      A    H
ATOM   2257  CE2 PHE A 156     -30.814 -22.757  -5.219  1.00  0.00      A    C
ATOM   2258  HE2 PHE A 156     -31.774 -23.169  -5.494  1.00  0.00      A    H
ATOM   2259  C   PHE A 156     -29.632 -19.048  -0.927  1.00  0.00      A    C
ATOM   2260  O   PHE A 156     -29.761 -17.851  -0.692  1.00  0.00      A    O
ATOM   2261  N   GLN A 157     -28.806 -19.786  -0.227  1.00  0.00      A    N
ATOM   2262  HN  GLN A 157     -28.617 -20.747  -0.414  1.00  0.00      A    H
ATOM   2263  CA  GLN A 157     -27.967 -19.239   0.866  1.00  0.00      A    C
ATOM   2264  HA  GLN A 157     -28.351 -18.267   1.140  1.00  0.00      A    H
ATOM   2265  CB  GLN A 157     -28.077 -19.921   2.269  1.00  0.00      A    C
ATOM   2266  HB1 GLN A 157     -29.148 -20.212   2.308  1.00  0.00      A    H
ATOM   2267  HB2 GLN A 157     -27.598 -20.922   2.314  1.00  0.00      A    H
ATOM   2268  CG  GLN A 157     -27.538 -18.992   3.395  1.00  0.00      A    C
ATOM   2269  HG1 GLN A 157     -26.478 -18.747   3.167  1.00  0.00      A    H
ATOM   2270  HG2 GLN A 157     -27.992 -17.984   3.505  1.00  0.00      A    H
ATOM   2271  CD  GLN A 157     -27.483 -19.597   4.833  1.00  0.00      A    C
ATOM   2272  OE1 GLN A 157     -27.005 -20.717   5.056  1.00  0.00      A    O
ATOM   2273  NE2 GLN A 157     -27.959 -18.722   5.780  1.00  0.00      A    N
ATOM   2274 HE21 GLN A 157     -27.606 -18.815   6.711  1.00  0.00      A    H
ATOM   2275 HE22 GLN A 157     -28.395 -17.873   5.481  1.00  0.00      A    H
ATOM   2276  C   GLN A 157     -26.516 -19.314   0.384  1.00  0.00      A    C
ATOM   2277  O   GLN A 157     -25.834 -20.307   0.414  1.00  0.00      A    O
ATOM   2278  N   VAL A 158     -25.980 -18.155  -0.032  1.00  0.00      A    N
ATOM   2279  HN  VAL A 158     -26.519 -17.316  -0.041  1.00  0.00      A    H
ATOM   2280  CA  VAL A 158     -24.648 -17.995  -0.603  1.00  0.00      A    C
ATOM   2281  HA  VAL A 158     -24.433 -18.955  -1.049  1.00  0.00      A    H
ATOM   2282  CB  VAL A 158     -24.654 -16.893  -1.667  1.00  0.00      A    C
ATOM   2283  HB  VAL A 158     -24.953 -15.921  -1.219  1.00  0.00      A    H
ATOM   2284  CG1 VAL A 158     -23.198 -16.660  -2.332  1.00  0.00      A    C
ATOM   2285 HG11 VAL A 158     -22.845 -17.677  -2.604  1.00  0.00      A    H
ATOM   2286 HG12 VAL A 158     -23.276 -15.981  -3.208  1.00  0.00      A    H
ATOM   2287 HG13 VAL A 158     -22.507 -16.147  -1.629  1.00  0.00      A    H
ATOM   2288  CG2 VAL A 158     -25.616 -17.253  -2.904  1.00  0.00      A    C
ATOM   2289 HG21 VAL A 158     -25.627 -16.497  -3.718  1.00  0.00      A    H
ATOM   2290 HG22 VAL A 158     -25.320 -18.218  -3.369  1.00  0.00      A    H
ATOM   2291 HG23 VAL A 158     -26.675 -17.369  -2.588  1.00  0.00      A    H
ATOM   2292  C   VAL A 158     -23.715 -17.736   0.563  1.00  0.00      A    C
ATOM   2293  O   VAL A 158     -23.816 -16.720   1.215  1.00  0.00      A    O
ATOM   2294  N   VAL A 159     -22.889 -18.762   0.885  1.00  0.00      A    N
ATOM   2295  HN  VAL A 159     -22.886 -19.532   0.252  1.00  0.00      A    H
ATOM   2296  CA  VAL A 159     -21.741 -18.545   1.767  1.00  0.00      A    C
ATOM   2297  HA  VAL A 159     -21.612 -17.490   1.961  1.00  0.00      A    H
ATOM   2298  CB  VAL A 159     -21.727 -19.158   3.185  1.00  0.00      A    C
ATOM   2299  HB  VAL A 159     -21.335 -20.196   3.140  1.00  0.00      A    H
ATOM   2300  CG1 VAL A 159     -20.826 -18.363   4.050  1.00  0.00      A    C
ATOM   2301 HG11 VAL A 159     -19.770 -18.402   3.707  1.00  0.00      A    H
ATOM   2302 HG12 VAL A 159     -21.163 -17.306   4.119  1.00  0.00      A    H
ATOM   2303 HG13 VAL A 159     -20.746 -18.859   5.041  1.00  0.00      A    H
ATOM   2304  CG2 VAL A 159     -23.126 -19.125   3.741  1.00  0.00      A    C
ATOM   2305 HG21 VAL A 159     -23.290 -19.790   4.616  1.00  0.00      A    H
ATOM   2306 HG22 VAL A 159     -23.379 -18.060   3.936  1.00  0.00      A    H
ATOM   2307 HG23 VAL A 159     -23.889 -19.480   3.016  1.00  0.00      A    H
ATOM   2308  C   VAL A 159     -20.482 -18.876   1.157  1.00  0.00      A    C
ATOM   2309  O   VAL A 159     -19.656 -17.981   0.939  1.00  0.00      A    O
ATOM   2310  N   ASN A 160     -20.292 -20.207   0.778  1.00  0.00      A    N
ATOM   2311  HN  ASN A 160     -20.986 -20.855   1.082  1.00  0.00      A    H
ATOM   2312  CA  ASN A 160     -19.004 -20.644   0.105  1.00  0.00      A    C
ATOM   2313  HA  ASN A 160     -18.503 -19.743  -0.217  1.00  0.00      A    H
ATOM   2314  CB  ASN A 160     -18.198 -21.464   1.085  1.00  0.00      A    C
ATOM   2315  HB1 ASN A 160     -18.838 -22.285   1.473  1.00  0.00      A    H
ATOM   2316  HB2 ASN A 160     -17.280 -21.925   0.660  1.00  0.00      A    H
ATOM   2317  CG  ASN A 160     -17.716 -20.680   2.322  1.00  0.00      A    C
ATOM   2318  OD1 ASN A 160     -16.913 -19.717   2.254  1.00  0.00      A    O
ATOM   2319  ND2 ASN A 160     -18.339 -21.038   3.423  1.00  0.00      A    N
ATOM   2320 HD21 ASN A 160     -17.915 -20.916   4.320  1.00  0.00      A    H
ATOM   2321 HD22 ASN A 160     -18.997 -21.791   3.412  1.00  0.00      A    H
ATOM   2322  C   ASN A 160     -19.155 -21.453  -1.159  1.00  0.00      A    C
ATOM   2323  O   ASN A 160     -18.649 -21.058  -2.245  1.00  0.00      A    O
ATOM   2324  N   GLY A 161     -19.838 -22.610  -1.041  1.00  0.00      A    N
ATOM   2325  HN  GLY A 161     -20.390 -22.889  -0.259  1.00  0.00      A    H
ATOM   2326  CA  GLY A 161     -19.953 -23.621  -2.099  1.00  0.00      A    C
ATOM   2327  HA1 GLY A 161     -18.959 -23.880  -2.433  1.00  0.00      A    H
ATOM   2328  HA2 GLY A 161     -20.461 -24.471  -1.668  1.00  0.00      A    H
ATOM   2329  C   GLY A 161     -20.692 -23.084  -3.325  1.00  0.00      A    C
ATOM   2330  O   GLY A 161     -20.593 -23.633  -4.449  1.00  0.00      A    O
ATOM   2331  N   PHE A 162     -21.502 -22.013  -3.286  1.00  0.00      A    N
ATOM   2332  HN  PHE A 162     -21.678 -21.649  -2.375  1.00  0.00      A    H
ATOM   2333  CA  PHE A 162     -22.190 -21.315  -4.386  1.00  0.00      A    C
ATOM   2334  HA  PHE A 162     -21.964 -21.976  -5.209  1.00  0.00      A    H
ATOM   2335  CB  PHE A 162     -23.705 -21.091  -4.012  1.00  0.00      A    C
ATOM   2336  HB1 PHE A 162     -24.033 -22.036  -3.530  1.00  0.00      A    H
ATOM   2337  HB2 PHE A 162     -23.943 -20.286  -3.284  1.00  0.00      A    H
ATOM   2338  CG  PHE A 162     -24.534 -20.802  -5.246  1.00  0.00      A    C
ATOM   2339  CD1 PHE A 162     -24.548 -19.467  -5.733  1.00  0.00      A    C
ATOM   2340  HD1 PHE A 162     -24.069 -18.684  -5.164  1.00  0.00      A    H
ATOM   2341  CE1 PHE A 162     -25.294 -19.082  -6.827  1.00  0.00      A    C
ATOM   2342  HE1 PHE A 162     -25.281 -18.053  -7.156  1.00  0.00      A    H
ATOM   2343  CZ  PHE A 162     -25.952 -20.122  -7.571  1.00  0.00      A    C
ATOM   2344  HZ  PHE A 162     -26.591 -19.802  -8.382  1.00  0.00      A    H
ATOM   2345  CD2 PHE A 162     -25.207 -21.771  -6.005  1.00  0.00      A    C
ATOM   2346  HD2 PHE A 162     -25.207 -22.786  -5.637  1.00  0.00      A    H
ATOM   2347  CE2 PHE A 162     -25.916 -21.480  -7.156  1.00  0.00      A    C
ATOM   2348  HE2 PHE A 162     -26.367 -22.270  -7.737  1.00  0.00      A    H
ATOM   2349  C   PHE A 162     -21.469 -20.015  -4.711  1.00  0.00      A    C
ATOM   2350  O   PHE A 162     -21.249 -19.679  -5.861  1.00  0.00      A    O
ATOM   2351  N   ARG A 163     -20.840 -19.249  -3.731  1.00  0.00      A    N
ATOM   2352  HN  ARG A 163     -20.732 -19.536  -2.782  1.00  0.00      A    H
ATOM   2353  CA  ARG A 163     -19.997 -18.105  -4.037  1.00  0.00      A    C
ATOM   2354  HA  ARG A 163     -20.594 -17.359  -4.540  1.00  0.00      A    H
ATOM   2355  CB  ARG A 163     -19.525 -17.541  -2.631  1.00  0.00      A    C
ATOM   2356  HB1 ARG A 163     -20.378 -17.397  -1.934  1.00  0.00      A    H
ATOM   2357  HB2 ARG A 163     -18.977 -18.320  -2.059  1.00  0.00      A    H
ATOM   2358  CG  ARG A 163     -18.729 -16.241  -2.758  1.00  0.00      A    C
ATOM   2359  HG1 ARG A 163     -17.746 -16.382  -3.255  1.00  0.00      A    H
ATOM   2360  HG2 ARG A 163     -19.417 -15.712  -3.452  1.00  0.00      A    H
ATOM   2361  CD  ARG A 163     -18.488 -15.489  -1.422  1.00  0.00      A    C
ATOM   2362  HD1 ARG A 163     -19.434 -15.172  -0.931  1.00  0.00      A    H
ATOM   2363  HD2 ARG A 163     -17.950 -16.055  -0.632  1.00  0.00      A    H
ATOM   2364  NE  ARG A 163     -17.704 -14.265  -1.805  1.00  0.00      A    N
ATOM   2365  HE  ARG A 163     -17.667 -14.034  -2.777  1.00  0.00      A    H
ATOM   2366  CZ  ARG A 163     -17.035 -13.540  -0.908  1.00  0.00      A    C
ATOM   2367  NH1 ARG A 163     -16.882 -13.979   0.303  1.00  0.00      A    N
ATOM   2368 HH11 ARG A 163     -17.370 -14.790   0.625  1.00  0.00      A    H
ATOM   2369 HH12 ARG A 163     -16.206 -13.556   0.906  1.00  0.00      A    H
ATOM   2370  NH2 ARG A 163     -16.398 -12.395  -1.272  1.00  0.00      A    N
ATOM   2371 HH21 ARG A 163     -16.417 -12.175  -2.247  1.00  0.00      A    H
ATOM   2372 HH22 ARG A 163     -15.606 -12.078  -0.751  1.00  0.00      A    H
ATOM   2373  C   ARG A 163     -18.814 -18.371  -4.957  1.00  0.00      A    C
ATOM   2374  O   ARG A 163     -18.569 -17.687  -5.991  1.00  0.00      A    O
ATOM   2375  N   PHE A 164     -17.973 -19.349  -4.523  1.00  0.00      A    N
ATOM   2376  HN  PHE A 164     -18.248 -19.913  -3.748  1.00  0.00      A    H
ATOM   2377  CA  PHE A 164     -16.779 -19.704  -5.219  1.00  0.00      A    C
ATOM   2378  HA  PHE A 164     -16.451 -18.858  -5.806  1.00  0.00      A    H
ATOM   2379  CB  PHE A 164     -15.676 -20.054  -4.158  1.00  0.00      A    C
ATOM   2380  HB1 PHE A 164     -16.069 -20.861  -3.503  1.00  0.00      A    H
ATOM   2381  HB2 PHE A 164     -14.732 -20.339  -4.671  1.00  0.00      A    H
ATOM   2382  CG  PHE A 164     -15.412 -18.789  -3.302  1.00  0.00      A    C
ATOM   2383  CD1 PHE A 164     -15.771 -18.782  -1.925  1.00  0.00      A    C
ATOM   2384  HD1 PHE A 164     -16.354 -19.589  -1.505  1.00  0.00      A    H
ATOM   2385  CE1 PHE A 164     -15.405 -17.686  -1.105  1.00  0.00      A    C
ATOM   2386  HE1 PHE A 164     -15.796 -17.649  -0.099  1.00  0.00      A    H
ATOM   2387  CZ  PHE A 164     -14.678 -16.586  -1.642  1.00  0.00      A    C
ATOM   2388  HZ  PHE A 164     -14.351 -15.742  -1.053  1.00  0.00      A    H
ATOM   2389  CD2 PHE A 164     -14.852 -17.693  -3.901  1.00  0.00      A    C
ATOM   2390  HD2 PHE A 164     -14.522 -17.680  -4.929  1.00  0.00      A    H
ATOM   2391  CE2 PHE A 164     -14.491 -16.633  -3.065  1.00  0.00      A    C
ATOM   2392  HE2 PHE A 164     -13.874 -15.784  -3.320  1.00  0.00      A    H
ATOM   2393  C   PHE A 164     -17.086 -20.798  -6.211  1.00  0.00      A    C
ATOM   2394  O   PHE A 164     -17.362 -21.949  -5.817  1.00  0.00      A    O
ATOM   2395  N   TYR A 165     -16.964 -20.483  -7.509  1.00  0.00      A    N
ATOM   2396  HN  TYR A 165     -16.709 -19.616  -7.929  1.00  0.00      A    H
ATOM   2397  CA  TYR A 165     -17.214 -21.493  -8.509  1.00  0.00      A    C
ATOM   2398  HA  TYR A 165     -16.813 -22.440  -8.179  1.00  0.00      A    H
ATOM   2399  CB  TYR A 165     -18.716 -21.487  -8.695  1.00  0.00      A    C
ATOM   2400  HB1 TYR A 165     -19.135 -21.671  -7.682  1.00  0.00      A    H
ATOM   2401  HB2 TYR A 165     -19.040 -20.514  -9.123  1.00  0.00      A    H
ATOM   2402  CG  TYR A 165     -19.205 -22.572  -9.647  1.00  0.00      A    C
ATOM   2403  CD1 TYR A 165     -19.094 -23.992  -9.427  1.00  0.00      A    C
ATOM   2404  HD1 TYR A 165     -18.679 -24.446  -8.539  1.00  0.00      A    H
ATOM   2405  CE1 TYR A 165     -19.689 -24.867 -10.297  1.00  0.00      A    C
ATOM   2406  HE1 TYR A 165     -19.548 -25.916 -10.083  1.00  0.00      A    H
ATOM   2407  CZ  TYR A 165     -20.474 -24.384 -11.344  1.00  0.00      A    C
ATOM   2408  OH  TYR A 165     -21.257 -25.296 -12.059  1.00  0.00      A    O
ATOM   2409  HH  TYR A 165     -20.868 -26.149 -11.854  1.00  0.00      A    H
ATOM   2410  CD2 TYR A 165     -19.869 -22.153 -10.822  1.00  0.00      A    C
ATOM   2411  HD2 TYR A 165     -19.849 -21.115 -11.120  1.00  0.00      A    H
ATOM   2412  CE2 TYR A 165     -20.567 -23.036 -11.617  1.00  0.00      A    C
ATOM   2413  HE2 TYR A 165     -21.237 -22.729 -12.407  1.00  0.00      A    H
ATOM   2414  C   TYR A 165     -16.509 -21.262  -9.820  1.00  0.00      A    C
ATOM   2415  O   TYR A 165     -16.709 -20.269 -10.443  1.00  0.00      A    O
ATOM   2416  N   LYS A 166     -15.728 -22.206 -10.335  1.00  0.00      A    N
ATOM   2417  HN  LYS A 166     -15.526 -23.060  -9.862  1.00  0.00      A    H
ATOM   2418  CA  LYS A 166     -15.269 -22.034 -11.716  1.00  0.00      A    C
ATOM   2419  HA  LYS A 166     -15.160 -20.995 -11.989  1.00  0.00      A    H
ATOM   2420  CB  LYS A 166     -13.807 -22.506 -11.710  1.00  0.00      A    C
ATOM   2421  HB1 LYS A 166     -13.224 -21.946 -10.948  1.00  0.00      A    H
ATOM   2422  HB2 LYS A 166     -13.788 -23.519 -11.255  1.00  0.00      A    H
ATOM   2423  CG  LYS A 166     -13.004 -22.478 -12.985  1.00  0.00      A    C
ATOM   2424  HG1 LYS A 166     -12.045 -23.029 -12.882  1.00  0.00      A    H
ATOM   2425  HG2 LYS A 166     -13.564 -22.901 -13.845  1.00  0.00      A    H
ATOM   2426  CD  LYS A 166     -12.770 -21.043 -13.520  1.00  0.00      A    C
ATOM   2427  HD1 LYS A 166     -13.734 -20.504 -13.401  1.00  0.00      A    H
ATOM   2428  HD2 LYS A 166     -12.102 -20.453 -12.857  1.00  0.00      A    H
ATOM   2429  CE  LYS A 166     -12.392 -20.937 -15.033  1.00  0.00      A    C
ATOM   2430  HE1 LYS A 166     -12.386 -19.857 -15.294  1.00  0.00      A    H
ATOM   2431  HE2 LYS A 166     -11.391 -21.401 -15.166  1.00  0.00      A    H
ATOM   2432  NZ  LYS A 166     -13.356 -21.579 -15.937  1.00  0.00      A    N
ATOM   2433  HZ1 LYS A 166     -13.283 -22.612 -15.843  1.00  0.00      A    H
ATOM   2434  HZ2 LYS A 166     -14.233 -21.143 -15.588  1.00  0.00      A    H
ATOM   2435  HZ3 LYS A 166     -13.196 -21.341 -16.937  1.00  0.00      A    H
ATOM   2436  C   LYS A 166     -16.146 -22.830 -12.727  1.00  0.00      A    C
ATOM   2437  O   LYS A 166     -16.643 -22.260 -13.742  1.00  0.00      A    O
ATOM   2438  N   ASP A 167     -16.379 -24.161 -12.595  1.00  0.00      A    N
ATOM   2439  HN  ASP A 167     -16.106 -24.605 -11.744  1.00  0.00      A    H
ATOM   2440  CA  ASP A 167     -17.089 -24.935 -13.537  1.00  0.00      A    C
ATOM   2441  HA  ASP A 167     -18.107 -24.574 -13.507  1.00  0.00      A    H
ATOM   2442  CB  ASP A 167     -16.498 -24.981 -14.927  1.00  0.00      A    C
ATOM   2443  HB1 ASP A 167     -15.952 -24.066 -15.242  1.00  0.00      A    H
ATOM   2444  HB2 ASP A 167     -15.711 -25.742 -15.117  1.00  0.00      A    H
ATOM   2445  CG  ASP A 167     -17.553 -25.280 -16.020  1.00  0.00      A    C
ATOM   2446  OD1 ASP A 167     -18.411 -26.161 -15.934  1.00  0.00      A    O
ATOM   2447  OD2 ASP A 167     -17.492 -24.611 -17.021  1.00  0.00      A    O
ATOM   2448  C   ASP A 167     -17.207 -26.360 -12.842  1.00  0.00      A    C
ATOM   2449  O   ASP A 167     -16.932 -26.614 -11.642  1.00  0.00      A    O
ATOM   2450  N   GLY A 168     -17.796 -27.287 -13.600  1.00  0.00      A    N
ATOM   2451  HN  GLY A 168     -18.033 -27.118 -14.553  1.00  0.00      A    H
ATOM   2452  CA  GLY A 168     -18.147 -28.647 -13.151  1.00  0.00      A    C
ATOM   2453  HA1 GLY A 168     -18.454 -29.268 -13.979  1.00  0.00      A    H
ATOM   2454  HA2 GLY A 168     -17.298 -29.186 -12.758  1.00  0.00      A    H
ATOM   2455  C   GLY A 168     -19.318 -28.719 -12.148  1.00  0.00      A    C
ATOM   2456  O   GLY A 168     -19.701 -27.731 -11.508  1.00  0.00      A    O
ATOM   2457  N   VAL A 169     -19.931 -29.947 -11.960  1.00  0.00      A    N
ATOM   2458  HN  VAL A 169     -19.516 -30.677 -12.496  1.00  0.00      A    H
ATOM   2459  CA  VAL A 169     -21.118 -30.301 -11.171  1.00  0.00      A    C
ATOM   2460  HA  VAL A 169     -21.863 -29.533 -11.314  1.00  0.00      A    H
ATOM   2461  CB  VAL A 169     -21.859 -31.514 -11.631  1.00  0.00      A    C
ATOM   2462  HB  VAL A 169     -21.228 -32.402 -11.415  1.00  0.00      A    H
ATOM   2463  CG1 VAL A 169     -23.180 -31.723 -10.816  1.00  0.00      A    C
ATOM   2464 HG11 VAL A 169     -23.737 -32.582 -11.248  1.00  0.00      A    H
ATOM   2465 HG12 VAL A 169     -23.048 -31.843  -9.720  1.00  0.00      A    H
ATOM   2466 HG13 VAL A 169     -23.873 -30.866 -10.956  1.00  0.00      A    H
ATOM   2467  CG2 VAL A 169     -22.082 -31.368 -13.119  1.00  0.00      A    C
ATOM   2468 HG21 VAL A 169     -21.293 -31.789 -13.779  1.00  0.00      A    H
ATOM   2469 HG22 VAL A 169     -22.843 -32.114 -13.433  1.00  0.00      A    H
ATOM   2470 HG23 VAL A 169     -22.406 -30.371 -13.487  1.00  0.00      A    H
ATOM   2471  C   VAL A 169     -20.706 -30.369  -9.670  1.00  0.00      A    C
ATOM   2472  O   VAL A 169     -19.744 -31.018  -9.281  1.00  0.00      A    O
ATOM   2473  N   TYR A 170     -21.428 -29.611  -8.796  1.00  0.00      A    N
ATOM   2474  HN  TYR A 170     -22.183 -29.045  -9.118  1.00  0.00      A    H
ATOM   2475  CA  TYR A 170     -21.249 -29.683  -7.305  1.00  0.00      A    C
ATOM   2476  HA  TYR A 170     -20.209 -29.671  -7.011  1.00  0.00      A    H
ATOM   2477  CB  TYR A 170     -21.789 -28.358  -6.635  1.00  0.00      A    C
ATOM   2478  HB1 TYR A 170     -21.259 -27.508  -7.115  1.00  0.00      A    H
ATOM   2479  HB2 TYR A 170     -22.829 -28.154  -6.968  1.00  0.00      A    H
ATOM   2480  CG  TYR A 170     -21.529 -28.161  -5.153  1.00  0.00      A    C
ATOM   2481  CD1 TYR A 170     -20.216 -27.791  -4.664  1.00  0.00      A    C
ATOM   2482  HD1 TYR A 170     -19.418 -27.724  -5.389  1.00  0.00      A    H
ATOM   2483  CE1 TYR A 170     -20.013 -27.518  -3.331  1.00  0.00      A    C
ATOM   2484  HE1 TYR A 170     -19.058 -27.190  -2.949  1.00  0.00      A    H
ATOM   2485  CZ  TYR A 170     -21.039 -27.585  -2.427  1.00  0.00      A    C
ATOM   2486  OH  TYR A 170     -20.865 -27.142  -1.090  1.00  0.00      A    O
ATOM   2487  HH  TYR A 170     -19.986 -26.757  -1.047  1.00  0.00      A    H
ATOM   2488  CD2 TYR A 170     -22.593 -28.156  -4.202  1.00  0.00      A    C
ATOM   2489  HD2 TYR A 170     -23.548 -28.594  -4.453  1.00  0.00      A    H
ATOM   2490  CE2 TYR A 170     -22.353 -27.837  -2.837  1.00  0.00      A    C
ATOM   2491  HE2 TYR A 170     -23.158 -27.845  -2.117  1.00  0.00      A    H
ATOM   2492  C   TYR A 170     -21.849 -30.896  -6.610  1.00  0.00      A    C
ATOM   2493  O   TYR A 170     -23.025 -31.238  -6.696  1.00  0.00      A    O
ATOM   2494  N   THR A 171     -20.954 -31.537  -5.868  1.00  0.00      A    N
ATOM   2495  HN  THR A 171     -19.988 -31.310  -5.964  1.00  0.00      A    H
ATOM   2496  CA  THR A 171     -21.256 -32.659  -5.025  1.00  0.00      A    C
ATOM   2497  HA  THR A 171     -22.283 -32.974  -5.137  1.00  0.00      A    H
ATOM   2498  CB  THR A 171     -20.296 -33.764  -5.339  1.00  0.00      A    C
ATOM   2499  HB  THR A 171     -19.257 -33.369  -5.351  1.00  0.00      A    H
ATOM   2500  OG1 THR A 171     -20.500 -34.215  -6.675  1.00  0.00      A    O
ATOM   2501  HG1 THR A 171     -21.318 -34.713  -6.742  1.00  0.00      A    H
ATOM   2502  CG2 THR A 171     -20.399 -34.944  -4.353  1.00  0.00      A    C
ATOM   2503 HG21 THR A 171     -19.784 -35.844  -4.567  1.00  0.00      A    H
ATOM   2504 HG22 THR A 171     -20.009 -34.500  -3.412  1.00  0.00      A    H
ATOM   2505 HG23 THR A 171     -21.444 -35.309  -4.251  1.00  0.00      A    H
ATOM   2506  C   THR A 171     -21.055 -32.100  -3.635  1.00  0.00      A    C
ATOM   2507  O   THR A 171     -20.349 -31.130  -3.512  1.00  0.00      A    O
ATOM   2508  N   SER A 172     -21.794 -32.685  -2.612  1.00  0.00      A    N
ATOM   2509  HN  SER A 172     -22.432 -33.427  -2.805  1.00  0.00      A    H
ATOM   2510  CA  SER A 172     -21.780 -32.165  -1.305  1.00  0.00      A    C
ATOM   2511  HA  SER A 172     -22.332 -31.238  -1.357  1.00  0.00      A    H
ATOM   2512  CB  SER A 172     -22.689 -33.025  -0.424  1.00  0.00      A    C
ATOM   2513  HB1 SER A 172     -23.667 -33.071  -0.949  1.00  0.00      A    H
ATOM   2514  HB2 SER A 172     -22.309 -34.054  -0.249  1.00  0.00      A    H
ATOM   2515  OG  SER A 172     -23.012 -32.420   0.785  1.00  0.00      A    O
ATOM   2516  HG1 SER A 172     -22.187 -32.314   1.263  1.00  0.00      A    H
ATOM   2517  C   SER A 172     -20.512 -31.851  -0.515  1.00  0.00      A    C
ATOM   2518  O   SER A 172     -19.582 -32.649  -0.364  1.00  0.00      A    O
ATOM   2519  N   ASP A 173     -20.371 -30.622  -0.026  1.00  0.00      A    N
ATOM   2520  HN  ASP A 173     -21.076 -29.927  -0.148  1.00  0.00      A    H
ATOM   2521  CA  ASP A 173     -19.135 -30.231   0.628  1.00  0.00      A    C
ATOM   2522  HA  ASP A 173     -18.550 -30.983   1.137  1.00  0.00      A    H
ATOM   2523  CB  ASP A 173     -18.122 -29.580  -0.414  1.00  0.00      A    C
ATOM   2524  HB1 ASP A 173     -17.947 -30.330  -1.214  1.00  0.00      A    H
ATOM   2525  HB2 ASP A 173     -18.603 -28.775  -1.009  1.00  0.00      A    H
ATOM   2526  CG  ASP A 173     -16.820 -29.233   0.176  1.00  0.00      A    C
ATOM   2527  OD1 ASP A 173     -16.416 -28.121  -0.066  1.00  0.00      A    O
ATOM   2528  OD2 ASP A 173     -16.201 -30.102   0.873  1.00  0.00      A    O
ATOM   2529  C   ASP A 173     -19.582 -29.153   1.678  1.00  0.00      A    C
ATOM   2530  O   ASP A 173     -20.295 -29.474   2.642  1.00  0.00      A    O
ATOM   2531  N   SER A 174     -19.036 -27.937   1.601  1.00  0.00      A    N
ATOM   2532  HN  SER A 174     -18.403 -27.843   0.836  1.00  0.00      A    H
ATOM   2533  CA  SER A 174     -19.188 -26.940   2.624  1.00  0.00      A    C
ATOM   2534  HA  SER A 174     -18.782 -27.320   3.550  1.00  0.00      A    H
ATOM   2535  CB  SER A 174     -18.439 -25.655   2.370  1.00  0.00      A    C
ATOM   2536  HB1 SER A 174     -18.427 -24.979   3.252  1.00  0.00      A    H
ATOM   2537  HB2 SER A 174     -17.371 -25.831   2.117  1.00  0.00      A    H
ATOM   2538  OG  SER A 174     -18.910 -24.908   1.265  1.00  0.00      A    O
ATOM   2539  HG1 SER A 174     -18.912 -25.563   0.563  1.00  0.00      A    H
ATOM   2540  C   SER A 174     -20.669 -26.507   2.954  1.00  0.00      A    C
ATOM   2541  O   SER A 174     -20.939 -26.249   4.117  1.00  0.00      A    O
ATOM   2542  N   CYS A 175     -21.634 -26.452   2.000  1.00  0.00      A    N
ATOM   2543  HN  CYS A 175     -21.441 -26.680   1.048  1.00  0.00      A    H
ATOM   2544  CA  CYS A 175     -22.988 -25.966   2.231  1.00  0.00      A    C
ATOM   2545  HA  CYS A 175     -22.854 -25.118   2.887  1.00  0.00      A    H
ATOM   2546  CB  CYS A 175     -23.449 -25.235   0.949  1.00  0.00      A    C
ATOM   2547  HB1 CYS A 175     -24.098 -24.371   1.206  1.00  0.00      A    H
ATOM   2548  HB2 CYS A 175     -22.628 -24.666   0.462  1.00  0.00      A    H
ATOM   2549  SG  CYS A 175     -24.341 -26.243  -0.322  1.00  0.00      A    S
ATOM   2550  C   CYS A 175     -24.047 -26.946   2.748  1.00  0.00      A    C
ATOM   2551  O   CYS A 175     -23.867 -28.150   2.814  1.00  0.00      A    O
ATOM   2552  N   GLY A 176     -25.276 -26.584   3.171  1.00  0.00      A    N
ATOM   2553  HN  GLY A 176     -25.517 -25.631   3.335  1.00  0.00      A    H
ATOM   2554  CA  GLY A 176     -26.301 -27.571   3.464  1.00  0.00      A    C
ATOM   2555  HA1 GLY A 176     -26.202 -28.422   2.806  1.00  0.00      A    H
ATOM   2556  HA2 GLY A 176     -26.123 -27.801   4.504  1.00  0.00      A    H
ATOM   2557  C   GLY A 176     -27.721 -27.221   3.270  1.00  0.00      A    C
ATOM   2558  O   GLY A 176     -28.064 -26.495   2.321  1.00  0.00      A    O
ATOM   2559  N   SER A 177     -28.567 -27.803   4.120  1.00  0.00      A    N
ATOM   2560  HN  SER A 177     -28.242 -28.375   4.869  1.00  0.00      A    H
ATOM   2561  CA  SER A 177     -30.059 -27.752   4.077  1.00  0.00      A    C
ATOM   2562  HA  SER A 177     -30.375 -27.477   3.082  1.00  0.00      A    H
ATOM   2563  CB  SER A 177     -30.609 -29.128   4.334  1.00  0.00      A    C
ATOM   2564  HB1 SER A 177     -30.570 -29.439   5.400  1.00  0.00      A    H
ATOM   2565  HB2 SER A 177     -31.666 -29.109   3.994  1.00  0.00      A    H
ATOM   2566  OG  SER A 177     -29.998 -30.051   3.474  1.00  0.00      A    O
ATOM   2567  HG1 SER A 177     -30.607 -30.212   2.749  1.00  0.00      A    H
ATOM   2568  C   SER A 177     -30.488 -26.633   4.983  1.00  0.00      A    C
ATOM   2569  O   SER A 177     -30.506 -26.887   6.205  1.00  0.00      A    O
ATOM   2570  N   THR A 178     -30.726 -25.429   4.462  1.00  0.00      A    N
ATOM   2571  HN  THR A 178     -30.850 -25.285   3.483  1.00  0.00      A    H
ATOM   2572  CA  THR A 178     -31.192 -24.322   5.351  1.00  0.00      A    C
ATOM   2573  HA  THR A 178     -30.893 -24.479   6.377  1.00  0.00      A    H
ATOM   2574  CB  THR A 178     -30.487 -23.025   5.054  1.00  0.00      A    C
ATOM   2575  HB  THR A 178     -29.398 -23.240   5.007  1.00  0.00      A    H
ATOM   2576  OG1 THR A 178     -30.693 -22.073   6.032  1.00  0.00      A    O
ATOM   2577  HG1 THR A 178     -30.686 -21.226   5.581  1.00  0.00      A    H
ATOM   2578  CG2 THR A 178     -31.040 -22.426   3.708  1.00  0.00      A    C
ATOM   2579 HG21 THR A 178     -32.100 -22.112   3.822  1.00  0.00      A    H
ATOM   2580 HG22 THR A 178     -30.389 -21.536   3.570  1.00  0.00      A    H
ATOM   2581 HG23 THR A 178     -30.863 -23.004   2.775  1.00  0.00      A    H
ATOM   2582  C   THR A 178     -32.729 -24.411   5.215  1.00  0.00      A    C
ATOM   2583  O   THR A 178     -33.243 -25.045   4.284  1.00  0.00      A    O
ATOM   2584  N   SER A 179     -33.447 -23.794   6.169  1.00  0.00      A    N
ATOM   2585  HN  SER A 179     -32.947 -23.261   6.848  1.00  0.00      A    H
ATOM   2586  CA  SER A 179     -34.933 -23.771   6.261  1.00  0.00      A    C
ATOM   2587  HA  SER A 179     -35.325 -24.548   5.621  1.00  0.00      A    H
ATOM   2588  CB  SER A 179     -35.449 -24.241   7.628  1.00  0.00      A    C
ATOM   2589  HB1 SER A 179     -35.201 -25.316   7.759  1.00  0.00      A    H
ATOM   2590  HB2 SER A 179     -34.923 -23.590   8.358  1.00  0.00      A    H
ATOM   2591  OG  SER A 179     -36.864 -24.165   7.805  1.00  0.00      A    O
ATOM   2592  HG1 SER A 179     -37.018 -24.189   8.752  1.00  0.00      A    H
ATOM   2593  C   SER A 179     -35.447 -22.455   5.718  1.00  0.00      A    C
ATOM   2594  O   SER A 179     -36.041 -22.381   4.644  1.00  0.00      A    O
ATOM   2595  N   MET A 180     -35.183 -21.310   6.435  1.00  0.00      A    N
ATOM   2596  HN  MET A 180     -34.852 -21.405   7.371  1.00  0.00      A    H
ATOM   2597  CA  MET A 180     -35.704 -20.042   6.037  1.00  0.00      A    C
ATOM   2598  HA  MET A 180     -36.273 -20.100   5.120  1.00  0.00      A    H
ATOM   2599  CB  MET A 180     -36.613 -19.447   7.222  1.00  0.00      A    C
ATOM   2600  HB1 MET A 180     -35.893 -19.326   8.060  1.00  0.00      A    H
ATOM   2601  HB2 MET A 180     -36.902 -18.409   6.952  1.00  0.00      A    H
ATOM   2602  CG  MET A 180     -37.826 -20.305   7.587  1.00  0.00      A    C
ATOM   2603  HG1 MET A 180     -37.432 -21.231   8.058  1.00  0.00      A    H
ATOM   2604  HG2 MET A 180     -38.384 -19.871   8.445  1.00  0.00      A    H
ATOM   2605  SD  MET A 180     -39.072 -20.776   6.316  1.00  0.00      A    S
ATOM   2606  CE  MET A 180     -40.032 -21.837   7.404  1.00  0.00      A    C
ATOM   2607  HE1 MET A 180     -40.858 -22.367   6.883  1.00  0.00      A    H
ATOM   2608  HE2 MET A 180     -39.278 -22.470   7.920  1.00  0.00      A    H
ATOM   2609  HE3 MET A 180     -40.477 -21.234   8.224  1.00  0.00      A    H
ATOM   2610  C   MET A 180     -34.612 -19.067   5.748  1.00  0.00      A    C
ATOM   2611  O   MET A 180     -34.808 -18.090   5.085  1.00  0.00      A    O
ATOM   2612  N   ASP A 181     -33.454 -19.255   6.400  1.00  0.00      A    N
ATOM   2613  HN  ASP A 181     -33.464 -19.922   7.141  1.00  0.00      A    H
ATOM   2614  CA  ASP A 181     -32.194 -18.508   6.218  1.00  0.00      A    C
ATOM   2615  HA  ASP A 181     -32.494 -17.476   6.325  1.00  0.00      A    H
ATOM   2616  CB  ASP A 181     -31.272 -18.949   7.400  1.00  0.00      A    C
ATOM   2617  HB1 ASP A 181     -31.067 -20.024   7.206  1.00  0.00      A    H
ATOM   2618  HB2 ASP A 181     -30.282 -18.451   7.325  1.00  0.00      A    H
ATOM   2619  CG  ASP A 181     -31.922 -18.843   8.756  1.00  0.00      A    C
ATOM   2620  OD1 ASP A 181     -32.094 -19.884   9.444  1.00  0.00      A    O
ATOM   2621  OD2 ASP A 181     -32.243 -17.737   9.233  1.00  0.00      A    O
ATOM   2622  C   ASP A 181     -31.484 -18.616   4.899  1.00  0.00      A    C
ATOM   2623  O   ASP A 181     -30.797 -19.587   4.601  1.00  0.00      A    O
ATOM   2624  N   VAL A 182     -31.609 -17.574   4.057  1.00  0.00      A    N
ATOM   2625  HN  VAL A 182     -32.019 -16.776   4.493  1.00  0.00      A    H
ATOM   2626  CA  VAL A 182     -31.106 -17.498   2.711  1.00  0.00      A    C
ATOM   2627  HA  VAL A 182     -30.396 -18.310   2.661  1.00  0.00      A    H
ATOM   2628  CB  VAL A 182     -32.212 -17.690   1.680  1.00  0.00      A    C
ATOM   2629  HB  VAL A 182     -31.752 -17.680   0.669  1.00  0.00      A    H
ATOM   2630  CG1 VAL A 182     -32.805 -19.093   1.762  1.00  0.00      A    C
ATOM   2631 HG11 VAL A 182     -33.419 -19.164   2.686  1.00  0.00      A    H
ATOM   2632 HG12 VAL A 182     -33.451 -19.310   0.885  1.00  0.00      A    H
ATOM   2633 HG13 VAL A 182     -32.021 -19.866   1.916  1.00  0.00      A    H
ATOM   2634  CG2 VAL A 182     -33.323 -16.640   1.928  1.00  0.00      A    C
ATOM   2635 HG21 VAL A 182     -32.918 -15.607   1.871  1.00  0.00      A    H
ATOM   2636 HG22 VAL A 182     -34.171 -16.743   1.216  1.00  0.00      A    H
ATOM   2637 HG23 VAL A 182     -33.696 -16.839   2.955  1.00  0.00      A    H
ATOM   2638  C   VAL A 182     -30.370 -16.184   2.612  1.00  0.00      A    C
ATOM   2639  O   VAL A 182     -30.192 -15.486   3.615  1.00  0.00      A    O
ATOM   2640  N   ASN A 183     -30.026 -15.790   1.409  1.00  0.00      A    N
ATOM   2641  HN  ASN A 183     -29.909 -16.492   0.710  1.00  0.00      A    H
ATOM   2642  CA  ASN A 183     -29.521 -14.436   1.240  1.00  0.00      A    C
ATOM   2643  HA  ASN A 183     -30.172 -13.837   1.860  1.00  0.00      A    H
ATOM   2644  CB  ASN A 183     -28.125 -14.157   1.873  1.00  0.00      A    C
ATOM   2645  HB1 ASN A 183     -27.844 -13.111   1.625  1.00  0.00      A    H
ATOM   2646  HB2 ASN A 183     -28.276 -14.301   2.965  1.00  0.00      A    H
ATOM   2647  CG  ASN A 183     -27.102 -15.121   1.296  1.00  0.00      A    C
ATOM   2648  OD1 ASN A 183     -27.372 -15.917   0.379  1.00  0.00      A    O
ATOM   2649  ND2 ASN A 183     -25.837 -14.813   1.652  1.00  0.00      A    N
ATOM   2650 HD21 ASN A 183     -25.099 -15.417   1.351  1.00  0.00      A    H
ATOM   2651 HD22 ASN A 183     -25.691 -14.072   2.309  1.00  0.00      A    H
ATOM   2652  C   ASN A 183     -29.680 -13.853  -0.122  1.00  0.00      A    C
ATOM   2653  O   ASN A 183     -29.740 -12.661  -0.359  1.00  0.00      A    O
ATOM   2654  N   HSP A 184     -29.701 -14.725  -1.149  1.00  0.00      A    N
ATOM   2655  HN  HSP A 184     -29.931 -15.677  -0.960  1.00  0.00      A    H
ATOM   2656  CA  HSP A 184     -29.482 -14.271  -2.511  1.00  0.00      A    C
ATOM   2657  HA  HSP A 184     -29.790 -13.239  -2.587  1.00  0.00      A    H
ATOM   2658  CB  HSP A 184     -28.044 -14.501  -3.028  1.00  0.00      A    C
ATOM   2659  HB1 HSP A 184     -27.355 -13.870  -2.427  1.00  0.00      A    H
ATOM   2660  HB2 HSP A 184     -27.827 -15.526  -2.658  1.00  0.00      A    H
ATOM   2661  CD2 HSP A 184     -27.180 -15.218  -5.453  1.00  0.00      A    C
ATOM   2662  HD2 HSP A 184     -26.948 -16.262  -5.278  1.00  0.00      A    H
ATOM   2663  CG  HSP A 184     -27.709 -14.342  -4.573  1.00  0.00      A    C
ATOM   2664  NE2 HSP A 184     -27.059 -14.570  -6.628  1.00  0.00      A    N
ATOM   2665  HE2 HSP A 184     -26.715 -15.042  -7.440  1.00  0.00      A    H
ATOM   2666  ND1 HSP A 184     -28.005 -13.220  -5.300  1.00  0.00      A    N
ATOM   2667  HD1 HSP A 184     -28.455 -12.373  -5.017  1.00  0.00      A    H
ATOM   2668  CE1 HSP A 184     -27.603 -13.398  -6.557  1.00  0.00      A    C
ATOM   2669  HE1 HSP A 184     -27.647 -12.593  -7.261  1.00  0.00      A    H
ATOM   2670  C   HSP A 184     -30.395 -15.132  -3.407  1.00  0.00      A    C
ATOM   2671  O   HSP A 184     -30.688 -16.334  -3.168  1.00  0.00      A    O
ATOM   2672  N   ALA A 185     -30.976 -14.609  -4.470  1.00  0.00      A    N
ATOM   2673  HN  ALA A 185     -30.995 -13.614  -4.544  1.00  0.00      A    H
ATOM   2674  CA  ALA A 185     -31.811 -15.332  -5.353  1.00  0.00      A    C
ATOM   2675  HA  ALA A 185     -31.938 -16.346  -5.006  1.00  0.00      A    H
ATOM   2676  CB  ALA A 185     -33.204 -14.740  -5.323  1.00  0.00      A    C
ATOM   2677  HB1 ALA A 185     -33.136 -13.631  -5.340  1.00  0.00      A    H
ATOM   2678  HB2 ALA A 185     -33.876 -15.104  -6.130  1.00  0.00      A    H
ATOM   2679  HB3 ALA A 185     -33.695 -15.003  -4.362  1.00  0.00      A    H
ATOM   2680  C   ALA A 185     -31.249 -15.504  -6.801  1.00  0.00      A    C
ATOM   2681  O   ALA A 185     -30.449 -14.832  -7.410  1.00  0.00      A    O
ATOM   2682  N   VAL A 186     -31.624 -16.722  -7.245  1.00  0.00      A    N
ATOM   2683  HN  VAL A 186     -32.379 -17.189  -6.791  1.00  0.00      A    H
ATOM   2684  CA  VAL A 186     -31.168 -17.314  -8.529  1.00  0.00      A    C
ATOM   2685  HA  VAL A 186     -30.843 -16.518  -9.182  1.00  0.00      A    H
ATOM   2686  CB  VAL A 186     -30.101 -18.352  -8.261  1.00  0.00      A    C
ATOM   2687  HB  VAL A 186     -29.857 -18.797  -9.250  1.00  0.00      A    H
ATOM   2688  CG1 VAL A 186     -28.834 -17.694  -7.671  1.00  0.00      A    C
ATOM   2689 HG11 VAL A 186     -28.417 -17.043  -8.469  1.00  0.00      A    H
ATOM   2690 HG12 VAL A 186     -29.161 -17.059  -6.820  1.00  0.00      A    H
ATOM   2691 HG13 VAL A 186     -28.109 -18.441  -7.281  1.00  0.00      A    H
ATOM   2692  CG2 VAL A 186     -30.518 -19.563  -7.378  1.00  0.00      A    C
ATOM   2693 HG21 VAL A 186     -31.275 -20.266  -7.788  1.00  0.00      A    H
ATOM   2694 HG22 VAL A 186     -29.606 -20.131  -7.094  1.00  0.00      A    H
ATOM   2695 HG23 VAL A 186     -30.897 -19.272  -6.375  1.00  0.00      A    H
ATOM   2696  C   VAL A 186     -32.367 -17.942  -9.326  1.00  0.00      A    C
ATOM   2697  O   VAL A 186     -33.529 -17.584  -9.047  1.00  0.00      A    O
ATOM   2698  N   LEU A 187     -32.141 -18.729 -10.361  1.00  0.00      A    N
ATOM   2699  HN  LEU A 187     -31.202 -18.890 -10.654  1.00  0.00      A    H
ATOM   2700  CA  LEU A 187     -33.270 -19.225 -11.100  1.00  0.00      A    C
ATOM   2701  HA  LEU A 187     -34.195 -19.096 -10.558  1.00  0.00      A    H
ATOM   2702  CB  LEU A 187     -33.437 -18.543 -12.451  1.00  0.00      A    C
ATOM   2703  HB1 LEU A 187     -33.337 -17.449 -12.283  1.00  0.00      A    H
ATOM   2704  HB2 LEU A 187     -32.536 -18.761 -13.064  1.00  0.00      A    H
ATOM   2705  CG  LEU A 187     -34.824 -18.769 -13.139  1.00  0.00      A    C
ATOM   2706  HG  LEU A 187     -35.105 -19.839 -13.037  1.00  0.00      A    H
ATOM   2707  CD1 LEU A 187     -35.922 -17.956 -12.549  1.00  0.00      A    C
ATOM   2708 HD11 LEU A 187     -35.925 -18.020 -11.440  1.00  0.00      A    H
ATOM   2709 HD12 LEU A 187     -35.763 -16.896 -12.844  1.00  0.00      A    H
ATOM   2710 HD13 LEU A 187     -36.882 -18.284 -13.002  1.00  0.00      A    H
ATOM   2711  CD2 LEU A 187     -34.793 -18.361 -14.636  1.00  0.00      A    C
ATOM   2712 HD21 LEU A 187     -34.491 -17.300 -14.771  1.00  0.00      A    H
ATOM   2713 HD22 LEU A 187     -34.055 -18.869 -15.294  1.00  0.00      A    H
ATOM   2714 HD23 LEU A 187     -35.822 -18.525 -15.021  1.00  0.00      A    H
ATOM   2715  C   LEU A 187     -33.105 -20.728 -11.274  1.00  0.00      A    C
ATOM   2716  O   LEU A 187     -32.023 -21.241 -11.621  1.00  0.00      A    O
ATOM   2717  N   ALA A 188     -34.184 -21.450 -10.989  1.00  0.00      A    N
ATOM   2718  HN  ALA A 188     -35.099 -21.060 -10.913  1.00  0.00      A    H
ATOM   2719  CA  ALA A 188     -34.208 -22.924 -11.067  1.00  0.00      A    C
ATOM   2720  HA  ALA A 188     -33.190 -23.283 -11.084  1.00  0.00      A    H
ATOM   2721  CB  ALA A 188     -35.135 -23.677 -10.024  1.00  0.00      A    C
ATOM   2722  HB1 ALA A 188     -35.011 -24.775 -10.138  1.00  0.00      A    H
ATOM   2723  HB2 ALA A 188     -34.871 -23.393  -8.983  1.00  0.00      A    H
ATOM   2724  HB3 ALA A 188     -36.183 -23.462 -10.323  1.00  0.00      A    H
ATOM   2725  C   ALA A 188     -34.812 -23.128 -12.456  1.00  0.00      A    C
ATOM   2726  O   ALA A 188     -35.999 -22.884 -12.819  1.00  0.00      A    O
ATOM   2727  N   VAL A 189     -33.961 -23.570 -13.369  1.00  0.00      A    N
ATOM   2728  HN  VAL A 189     -33.001 -23.796 -13.222  1.00  0.00      A    H
ATOM   2729  CA  VAL A 189     -34.362 -23.602 -14.773  1.00  0.00      A    C
ATOM   2730  HA  VAL A 189     -35.224 -22.973 -14.939  1.00  0.00      A    H
ATOM   2731  CB  VAL A 189     -33.216 -23.000 -15.607  1.00  0.00      A    C
ATOM   2732  HB  VAL A 189     -32.267 -23.542 -15.406  1.00  0.00      A    H
ATOM   2733  CG1 VAL A 189     -33.434 -23.209 -17.111  1.00  0.00      A    C
ATOM   2734 HG11 VAL A 189     -32.779 -22.552 -17.721  1.00  0.00      A    H
ATOM   2735 HG12 VAL A 189     -33.435 -24.257 -17.482  1.00  0.00      A    H
ATOM   2736 HG13 VAL A 189     -34.443 -22.779 -17.287  1.00  0.00      A    H
ATOM   2737  CG2 VAL A 189     -33.056 -21.516 -15.362  1.00  0.00      A    C
ATOM   2738 HG21 VAL A 189     -33.936 -20.981 -15.779  1.00  0.00      A    H
ATOM   2739 HG22 VAL A 189     -32.983 -21.360 -14.264  1.00  0.00      A    H
ATOM   2740 HG23 VAL A 189     -32.243 -21.098 -15.994  1.00  0.00      A    H
ATOM   2741  C   VAL A 189     -34.569 -24.958 -15.260  1.00  0.00      A    C
ATOM   2742  O   VAL A 189     -35.549 -25.307 -15.884  1.00  0.00      A    O
ATOM   2743  N   GLY A 190     -33.633 -25.888 -14.976  1.00  0.00      A    N
ATOM   2744  HN  GLY A 190     -32.838 -25.659 -14.419  1.00  0.00      A    H
ATOM   2745  CA  GLY A 190     -33.665 -27.256 -15.585  1.00  0.00      A    C
ATOM   2746  HA1 GLY A 190     -34.669 -27.597 -15.381  1.00  0.00      A    H
ATOM   2747  HA2 GLY A 190     -33.410 -27.101 -16.623  1.00  0.00      A    H
ATOM   2748  C   GLY A 190     -32.845 -28.252 -14.804  1.00  0.00      A    C
ATOM   2749  O   GLY A 190     -32.440 -27.962 -13.668  1.00  0.00      A    O
ATOM   2750  N   TYR A 191     -32.641 -29.361 -15.478  1.00  0.00      A    N
ATOM   2751  HN  TYR A 191     -33.125 -29.511 -16.336  1.00  0.00      A    H
ATOM   2752  CA  TYR A 191     -31.826 -30.432 -15.103  1.00  0.00      A    C
ATOM   2753  HA  TYR A 191     -30.913 -30.086 -14.641  1.00  0.00      A    H
ATOM   2754  CB  TYR A 191     -32.473 -31.259 -14.030  1.00  0.00      A    C
ATOM   2755  HB1 TYR A 191     -31.841 -32.126 -13.740  1.00  0.00      A    H
ATOM   2756  HB2 TYR A 191     -32.667 -30.501 -13.242  1.00  0.00      A    H
ATOM   2757  CG  TYR A 191     -33.743 -31.994 -14.411  1.00  0.00      A    C
ATOM   2758  CD1 TYR A 191     -33.635 -33.249 -15.077  1.00  0.00      A    C
ATOM   2759  HD1 TYR A 191     -32.698 -33.683 -15.391  1.00  0.00      A    H
ATOM   2760  CE1 TYR A 191     -34.776 -34.103 -15.205  1.00  0.00      A    C
ATOM   2761  HE1 TYR A 191     -34.575 -35.030 -15.722  1.00  0.00      A    H
ATOM   2762  CZ  TYR A 191     -36.045 -33.602 -14.848  1.00  0.00      A    C
ATOM   2763  OH  TYR A 191     -37.029 -34.617 -14.790  1.00  0.00      A    O
ATOM   2764  HH  TYR A 191     -36.639 -35.457 -15.042  1.00  0.00      A    H
ATOM   2765  CD2 TYR A 191     -35.004 -31.556 -14.074  1.00  0.00      A    C
ATOM   2766  HD2 TYR A 191     -35.135 -30.629 -13.536  1.00  0.00      A    H
ATOM   2767  CE2 TYR A 191     -36.190 -32.285 -14.341  1.00  0.00      A    C
ATOM   2768  HE2 TYR A 191     -37.141 -31.949 -13.955  1.00  0.00      A    H
ATOM   2769  C   TYR A 191     -31.259 -31.140 -16.305  1.00  0.00      A    C
ATOM   2770  O   TYR A 191     -31.713 -30.939 -17.451  1.00  0.00      A    O
ATOM   2771  N   GLY A 192     -30.335 -32.123 -16.110  1.00  0.00      A    N
ATOM   2772  HN  GLY A 192     -29.931 -32.252 -15.207  1.00  0.00      A    H
ATOM   2773  CA  GLY A 192     -29.951 -32.940 -17.255  1.00  0.00      A    C
ATOM   2774  HA1 GLY A 192     -30.762 -33.599 -17.529  1.00  0.00      A    H
ATOM   2775  HA2 GLY A 192     -29.677 -32.311 -18.089  1.00  0.00      A    H
ATOM   2776  C   GLY A 192     -28.762 -33.799 -16.924  1.00  0.00      A    C
ATOM   2777  O   GLY A 192     -28.580 -34.180 -15.781  1.00  0.00      A    O
ATOM   2778  N   VAL A 193     -28.005 -34.190 -17.941  1.00  0.00      A    N
ATOM   2779  HN  VAL A 193     -28.204 -33.936 -18.885  1.00  0.00      A    H
ATOM   2780  CA  VAL A 193     -26.822 -35.092 -17.860  1.00  0.00      A    C
ATOM   2781  HA  VAL A 193     -26.546 -35.120 -16.816  1.00  0.00      A    H
ATOM   2782  CB  VAL A 193     -27.085 -36.454 -18.533  1.00  0.00      A    C
ATOM   2783  HB  VAL A 193     -27.433 -36.249 -19.568  1.00  0.00      A    H
ATOM   2784  CG1 VAL A 193     -25.817 -37.264 -18.477  1.00  0.00      A    C
ATOM   2785 HG11 VAL A 193     -25.284 -37.187 -17.506  1.00  0.00      A    H
ATOM   2786 HG12 VAL A 193     -26.046 -38.328 -18.700  1.00  0.00      A    H
ATOM   2787 HG13 VAL A 193     -25.084 -36.960 -19.255  1.00  0.00      A    H
ATOM   2788  CG2 VAL A 193     -28.198 -37.227 -17.762  1.00  0.00      A    C
ATOM   2789 HG21 VAL A 193     -28.429 -38.189 -18.267  1.00  0.00      A    H
ATOM   2790 HG22 VAL A 193     -27.799 -37.479 -16.756  1.00  0.00      A    H
ATOM   2791 HG23 VAL A 193     -29.113 -36.599 -17.732  1.00  0.00      A    H
ATOM   2792  C   VAL A 193     -25.687 -34.383 -18.478  1.00  0.00      A    C
ATOM   2793  O   VAL A 193     -25.661 -34.076 -19.676  1.00  0.00      A    O
ATOM   2794  N   GLU A 194     -24.553 -34.241 -17.763  1.00  0.00      A    N
ATOM   2795  HN  GLU A 194     -24.482 -34.652 -16.857  1.00  0.00      A    H
ATOM   2796  CA  GLU A 194     -23.330 -33.653 -18.313  1.00  0.00      A    C
ATOM   2797  HA  GLU A 194     -23.413 -33.360 -19.349  1.00  0.00      A    H
ATOM   2798  CB  GLU A 194     -22.720 -32.529 -17.469  1.00  0.00      A    C
ATOM   2799  HB1 GLU A 194     -23.592 -31.851 -17.355  1.00  0.00      A    H
ATOM   2800  HB2 GLU A 194     -22.434 -32.936 -16.475  1.00  0.00      A    H
ATOM   2801  CG  GLU A 194     -21.531 -31.848 -18.188  1.00  0.00      A    C
ATOM   2802  HG1 GLU A 194     -20.820 -32.634 -18.521  1.00  0.00      A    H
ATOM   2803  HG2 GLU A 194     -21.943 -31.329 -19.080  1.00  0.00      A    H
ATOM   2804  CD  GLU A 194     -20.834 -30.888 -17.246  1.00  0.00      A    C
ATOM   2805  OE1 GLU A 194     -20.230 -31.280 -16.243  1.00  0.00      A    O
ATOM   2806  OE2 GLU A 194     -20.873 -29.683 -17.546  1.00  0.00      A    O
ATOM   2807  C   GLU A 194     -22.319 -34.816 -18.391  1.00  0.00      A    C
ATOM   2808  O   GLU A 194     -21.706 -35.187 -17.336  1.00  0.00      A    O
ATOM   2809  N   ASN A 195     -22.169 -35.391 -19.565  1.00  0.00      A    N
ATOM   2810  HN  ASN A 195     -22.554 -35.051 -20.419  1.00  0.00      A    H
ATOM   2811  CA  ASN A 195     -21.424 -36.619 -19.885  1.00  0.00      A    C
ATOM   2812  HA  ASN A 195     -21.621 -36.849 -20.921  1.00  0.00      A    H
ATOM   2813  CB  ASN A 195     -19.899 -36.417 -19.853  1.00  0.00      A    C
ATOM   2814  HB1 ASN A 195     -19.459 -36.233 -18.850  1.00  0.00      A    H
ATOM   2815  HB2 ASN A 195     -19.264 -37.290 -20.115  1.00  0.00      A    H
ATOM   2816  CG  ASN A 195     -19.381 -35.295 -20.782  1.00  0.00      A    C
ATOM   2817  OD1 ASN A 195     -18.717 -34.347 -20.441  1.00  0.00      A    O
ATOM   2818  ND2 ASN A 195     -19.699 -35.463 -22.112  1.00  0.00      A    N
ATOM   2819 HD21 ASN A 195     -19.529 -34.765 -22.807  1.00  0.00      A    H
ATOM   2820 HD22 ASN A 195     -20.136 -36.315 -22.400  1.00  0.00      A    H
ATOM   2821  C   ASN A 195     -21.869 -37.866 -19.191  1.00  0.00      A    C
ATOM   2822  O   ASN A 195     -22.606 -38.578 -19.822  1.00  0.00      A    O
ATOM   2823  N   GLY A 196     -21.490 -38.117 -17.909  1.00  0.00      A    N
ATOM   2824  HN  GLY A 196     -20.768 -37.527 -17.557  1.00  0.00      A    H
ATOM   2825  CA  GLY A 196     -22.062 -39.214 -17.161  1.00  0.00      A    C
ATOM   2826  HA1 GLY A 196     -22.837 -39.772 -17.666  1.00  0.00      A    H
ATOM   2827  HA2 GLY A 196     -21.243 -39.867 -16.898  1.00  0.00      A    H
ATOM   2828  C   GLY A 196     -22.595 -38.796 -15.834  1.00  0.00      A    C
ATOM   2829  O   GLY A 196     -23.286 -39.585 -15.228  1.00  0.00      A    O
ATOM   2830  N   VAL A 197     -22.422 -37.511 -15.419  1.00  0.00      A    N
ATOM   2831  HN  VAL A 197     -21.876 -36.915 -16.002  1.00  0.00      A    H
ATOM   2832  CA  VAL A 197     -22.845 -36.850 -14.207  1.00  0.00      A    C
ATOM   2833  HA  VAL A 197     -22.987 -37.643 -13.488  1.00  0.00      A    H
ATOM   2834  CB  VAL A 197     -21.739 -36.012 -13.571  1.00  0.00      A    C
ATOM   2835  HB  VAL A 197     -21.634 -35.146 -14.258  1.00  0.00      A    H
ATOM   2836  CG1 VAL A 197     -22.343 -35.463 -12.303  1.00  0.00      A    C
ATOM   2837 HG11 VAL A 197     -23.169 -34.723 -12.370  1.00  0.00      A    H
ATOM   2838 HG12 VAL A 197     -22.707 -36.236 -11.593  1.00  0.00      A    H
ATOM   2839 HG13 VAL A 197     -21.539 -35.020 -11.677  1.00  0.00      A    H
ATOM   2840  CG2 VAL A 197     -20.481 -36.859 -13.441  1.00  0.00      A    C
ATOM   2841 HG21 VAL A 197     -20.721 -37.824 -12.945  1.00  0.00      A    H
ATOM   2842 HG22 VAL A 197     -20.101 -37.059 -14.465  1.00  0.00      A    H
ATOM   2843 HG23 VAL A 197     -19.767 -36.238 -12.858  1.00  0.00      A    H
ATOM   2844  C   VAL A 197     -24.192 -36.125 -14.427  1.00  0.00      A    C
ATOM   2845  O   VAL A 197     -24.263 -35.112 -15.136  1.00  0.00      A    O
ATOM   2846  N   PRO A 198     -25.335 -36.556 -13.865  1.00  0.00      A    N
ATOM   2847  CD  PRO A 198     -25.429 -37.708 -13.000  1.00  0.00      A    C
ATOM   2848  HD1 PRO A 198     -24.840 -37.508 -12.080  1.00  0.00      A    H
ATOM   2849  HD2 PRO A 198     -25.008 -38.515 -13.637  1.00  0.00      A    H
ATOM   2850  CA  PRO A 198     -26.615 -35.854 -13.987  1.00  0.00      A    C
ATOM   2851  HA  PRO A 198     -26.714 -35.333 -14.928  1.00  0.00      A    H
ATOM   2852  CB  PRO A 198     -27.667 -36.900 -13.665  1.00  0.00      A    C
ATOM   2853  HB1 PRO A 198     -28.657 -36.448 -13.439  1.00  0.00      A    H
ATOM   2854  HB2 PRO A 198     -27.735 -37.541 -14.571  1.00  0.00      A    H
ATOM   2855  CG  PRO A 198     -26.943 -37.864 -12.680  1.00  0.00      A    C
ATOM   2856  HG1 PRO A 198     -27.185 -37.671 -11.613  1.00  0.00      A    H
ATOM   2857  HG2 PRO A 198     -27.322 -38.899 -12.818  1.00  0.00      A    H
ATOM   2858  C   PRO A 198     -26.678 -34.743 -12.959  1.00  0.00      A    C
ATOM   2859  O   PRO A 198     -26.124 -34.871 -11.846  1.00  0.00      A    O
ATOM   2860  N   TYR A 199     -27.276 -33.644 -13.357  1.00  0.00      A    N
ATOM   2861  HN  TYR A 199     -27.722 -33.635 -14.249  1.00  0.00      A    H
ATOM   2862  CA  TYR A 199     -27.222 -32.397 -12.594  1.00  0.00      A    C
ATOM   2863  HA  TYR A 199     -27.154 -32.592 -11.533  1.00  0.00      A    H
ATOM   2864  CB  TYR A 199     -26.030 -31.539 -13.008  1.00  0.00      A    C
ATOM   2865  HB1 TYR A 199     -25.915 -30.757 -12.227  1.00  0.00      A    H
ATOM   2866  HB2 TYR A 199     -25.060 -32.079 -12.970  1.00  0.00      A    H
ATOM   2867  CG  TYR A 199     -26.137 -30.942 -14.390  1.00  0.00      A    C
ATOM   2868  CD1 TYR A 199     -26.724 -29.686 -14.545  1.00  0.00      A    C
ATOM   2869  HD1 TYR A 199     -26.900 -29.015 -13.717  1.00  0.00      A    H
ATOM   2870  CE1 TYR A 199     -27.078 -29.268 -15.823  1.00  0.00      A    C
ATOM   2871  HE1 TYR A 199     -27.552 -28.322 -16.042  1.00  0.00      A    H
ATOM   2872  CZ  TYR A 199     -26.858 -30.083 -16.901  1.00  0.00      A    C
ATOM   2873  OH  TYR A 199     -27.403 -29.661 -18.154  1.00  0.00      A    O
ATOM   2874  HH  TYR A 199     -28.233 -29.256 -17.893  1.00  0.00      A    H
ATOM   2875  CD2 TYR A 199     -25.904 -31.802 -15.545  1.00  0.00      A    C
ATOM   2876  HD2 TYR A 199     -25.593 -32.837 -15.555  1.00  0.00      A    H
ATOM   2877  CE2 TYR A 199     -26.312 -31.296 -16.733  1.00  0.00      A    C
ATOM   2878  HE2 TYR A 199     -26.158 -31.943 -17.584  1.00  0.00      A    H
ATOM   2879  C   TYR A 199     -28.532 -31.559 -12.673  1.00  0.00      A    C
ATOM   2880  O   TYR A 199     -29.536 -31.891 -13.292  1.00  0.00      A    O
ATOM   2881  N   TRP A 200     -28.509 -30.394 -11.873  1.00  0.00      A    N
ATOM   2882  HN  TRP A 200     -27.681 -30.303 -11.324  1.00  0.00      A    H
ATOM   2883  CA  TRP A 200     -29.497 -29.313 -11.798  1.00  0.00      A    C
ATOM   2884  HA  TRP A 200     -30.398 -29.531 -12.352  1.00  0.00      A    H
ATOM   2885  CB  TRP A 200     -29.896 -28.867 -10.361  1.00  0.00      A    C
ATOM   2886  HB1 TRP A 200     -28.928 -28.667  -9.853  1.00  0.00      A    H
ATOM   2887  HB2 TRP A 200     -30.391 -27.873 -10.398  1.00  0.00      A    H
ATOM   2888  CG  TRP A 200     -30.669 -29.785  -9.428  1.00  0.00      A    C
ATOM   2889  CD1 TRP A 200     -30.270 -30.379  -8.185  1.00  0.00      A    C
ATOM   2890  HD1 TRP A 200     -29.255 -30.333  -7.817  1.00  0.00      A    H
ATOM   2891  NE1 TRP A 200     -31.361 -30.951  -7.647  1.00  0.00      A    N
ATOM   2892  HE1 TRP A 200     -31.548 -30.973  -6.689  1.00  0.00      A    H
ATOM   2893  CE2 TRP A 200     -32.443 -30.797  -8.391  1.00  0.00      A    C
ATOM   2894  CD2 TRP A 200     -32.087 -30.091  -9.562  1.00  0.00      A    C
ATOM   2895  CE3 TRP A 200     -32.951 -29.756 -10.491  1.00  0.00      A    C
ATOM   2896  HE3 TRP A 200     -32.596 -29.212 -11.353  1.00  0.00      A    H
ATOM   2897  CZ3 TRP A 200     -34.311 -30.056 -10.310  1.00  0.00      A    C
ATOM   2898  HZ3 TRP A 200     -35.056 -29.845 -11.063  1.00  0.00      A    H
ATOM   2899  CZ2 TRP A 200     -33.781 -31.148  -8.252  1.00  0.00      A    C
ATOM   2900  HZ2 TRP A 200     -34.100 -31.646  -7.348  1.00  0.00      A    H
ATOM   2901  CH2 TRP A 200     -34.723 -30.805  -9.228  1.00  0.00      A    C
ATOM   2902  HH2 TRP A 200     -35.759 -31.067  -9.075  1.00  0.00      A    H
ATOM   2903  C   TRP A 200     -28.975 -28.066 -12.428  1.00  0.00      A    C
ATOM   2904  O   TRP A 200     -27.921 -27.498 -12.108  1.00  0.00      A    O
ATOM   2905  N   LEU A 201     -29.665 -27.472 -13.440  1.00  0.00      A    N
ATOM   2906  HN  LEU A 201     -30.607 -27.767 -13.581  1.00  0.00      A    H
ATOM   2907  CA  LEU A 201     -29.343 -26.214 -14.059  1.00  0.00      A    C
ATOM   2908  HA  LEU A 201     -28.295 -25.999 -14.208  1.00  0.00      A    H
ATOM   2909  CB  LEU A 201     -29.864 -26.141 -15.545  1.00  0.00      A    C
ATOM   2910  HB1 LEU A 201     -29.515 -27.132 -15.907  1.00  0.00      A    H
ATOM   2911  HB2 LEU A 201     -30.970 -26.106 -15.454  1.00  0.00      A    H
ATOM   2912  CG  LEU A 201     -29.340 -24.972 -16.421  1.00  0.00      A    C
ATOM   2913  HG  LEU A 201     -29.504 -23.984 -15.940  1.00  0.00      A    H
ATOM   2914  CD1 LEU A 201     -27.834 -25.178 -16.702  1.00  0.00      A    C
ATOM   2915 HD11 LEU A 201     -27.244 -25.031 -15.772  1.00  0.00      A    H
ATOM   2916 HD12 LEU A 201     -27.649 -26.227 -17.019  1.00  0.00      A    H
ATOM   2917 HD13 LEU A 201     -27.360 -24.492 -17.436  1.00  0.00      A    H
ATOM   2918  CD2 LEU A 201     -30.080 -25.024 -17.743  1.00  0.00      A    C
ATOM   2919 HD21 LEU A 201     -30.000 -25.935 -18.374  1.00  0.00      A    H
ATOM   2920 HD22 LEU A 201     -31.132 -24.822 -17.449  1.00  0.00      A    H
ATOM   2921 HD23 LEU A 201     -29.832 -24.179 -18.421  1.00  0.00      A    H
ATOM   2922  C   LEU A 201     -29.891 -25.029 -13.266  1.00  0.00      A    C
ATOM   2923  O   LEU A 201     -31.142 -24.841 -13.241  1.00  0.00      A    O
ATOM   2924  N   ILE A 202     -29.018 -24.244 -12.626  1.00  0.00      A    N
ATOM   2925  HN  ILE A 202     -28.045 -24.437 -12.724  1.00  0.00      A    H
ATOM   2926  CA  ILE A 202     -29.314 -23.049 -11.892  1.00  0.00      A    C
ATOM   2927  HA  ILE A 202     -30.385 -22.956 -12.003  1.00  0.00      A    H
ATOM   2928  CB  ILE A 202     -28.823 -23.292 -10.486  1.00  0.00      A    C
ATOM   2929  HB  ILE A 202     -27.722 -23.439 -10.494  1.00  0.00      A    H
ATOM   2930  CG2 ILE A 202     -29.353 -22.127  -9.570  1.00  0.00      A    C
ATOM   2931 HG21 ILE A 202     -30.449 -21.996  -9.695  1.00  0.00      A    H
ATOM   2932 HG22 ILE A 202     -28.939 -22.279  -8.550  1.00  0.00      A    H
ATOM   2933 HG23 ILE A 202     -28.950 -21.156  -9.928  1.00  0.00      A    H
ATOM   2934  CG1 ILE A 202     -29.381 -24.666  -9.854  1.00  0.00      A    C
ATOM   2935 HG11 ILE A 202     -30.417 -24.437  -9.521  1.00  0.00      A    H
ATOM   2936 HG12 ILE A 202     -29.324 -25.504 -10.581  1.00  0.00      A    H
ATOM   2937  CD  ILE A 202     -28.513 -25.168  -8.666  1.00  0.00      A    C
ATOM   2938  HD1 ILE A 202     -28.358 -24.301  -7.990  1.00  0.00      A    H
ATOM   2939  HD2 ILE A 202     -28.966 -26.045  -8.155  1.00  0.00      A    H
ATOM   2940  HD3 ILE A 202     -27.521 -25.422  -9.096  1.00  0.00      A    H
ATOM   2941  C   ILE A 202     -28.770 -21.856 -12.523  1.00  0.00      A    C
ATOM   2942  O   ILE A 202     -27.599 -21.816 -12.807  1.00  0.00      A    O
ATOM   2943  N   LYS A 203     -29.549 -20.850 -12.849  1.00  0.00      A    N
ATOM   2944  HN  LYS A 203     -30.526 -20.840 -12.647  1.00  0.00      A    H
ATOM   2945  CA  LYS A 203     -29.019 -19.733 -13.585  1.00  0.00      A    C
ATOM   2946  HA  LYS A 203     -28.044 -19.957 -13.992  1.00  0.00      A    H
ATOM   2947  CB  LYS A 203     -29.989 -19.380 -14.755  1.00  0.00      A    C
ATOM   2948  HB1 LYS A 203     -30.212 -20.336 -15.275  1.00  0.00      A    H
ATOM   2949  HB2 LYS A 203     -30.939 -18.886 -14.459  1.00  0.00      A    H
ATOM   2950  CG  LYS A 203     -29.306 -18.474 -15.802  1.00  0.00      A    C
ATOM   2951  HG1 LYS A 203     -29.252 -17.509 -15.255  1.00  0.00      A    H
ATOM   2952  HG2 LYS A 203     -28.243 -18.756 -15.961  1.00  0.00      A    H
ATOM   2953  CD  LYS A 203     -30.175 -18.202 -16.991  1.00  0.00      A    C
ATOM   2954  HD1 LYS A 203     -29.437 -18.111 -17.816  1.00  0.00      A    H
ATOM   2955  HD2 LYS A 203     -30.641 -19.185 -17.216  1.00  0.00      A    H
ATOM   2956  CE  LYS A 203     -31.173 -17.038 -16.959  1.00  0.00      A    C
ATOM   2957  HE1 LYS A 203     -31.850 -16.979 -16.081  1.00  0.00      A    H
ATOM   2958  HE2 LYS A 203     -30.615 -16.090 -17.119  1.00  0.00      A    H
ATOM   2959  NZ  LYS A 203     -32.079 -17.058 -18.106  1.00  0.00      A    N
ATOM   2960  HZ1 LYS A 203     -32.785 -16.294 -18.095  1.00  0.00      A    H
ATOM   2961  HZ2 LYS A 203     -31.544 -17.082 -18.997  1.00  0.00      A    H
ATOM   2962  HZ3 LYS A 203     -32.600 -17.955 -18.184  1.00  0.00      A    H
ATOM   2963  C   LYS A 203     -28.877 -18.605 -12.570  1.00  0.00      A    C
ATOM   2964  O   LYS A 203     -29.696 -18.526 -11.599  1.00  0.00      A    O
ATOM   2965  N   ASN A 204     -27.809 -17.837 -12.631  1.00  0.00      A    N
ATOM   2966  HN  ASN A 204     -27.078 -18.059 -13.271  1.00  0.00      A    H
ATOM   2967  CA  ASN A 204     -27.543 -16.876 -11.604  1.00  0.00      A    C
ATOM   2968  HA  ASN A 204     -28.179 -16.978 -10.737  1.00  0.00      A    H
ATOM   2969  CB  ASN A 204     -26.064 -16.991 -11.133  1.00  0.00      A    C
ATOM   2970  HB1 ASN A 204     -25.949 -18.087 -10.992  1.00  0.00      A    H
ATOM   2971  HB2 ASN A 204     -25.375 -16.742 -11.969  1.00  0.00      A    H
ATOM   2972  CG  ASN A 204     -25.774 -16.272  -9.788  1.00  0.00      A    C
ATOM   2973  OD1 ASN A 204     -26.677 -15.791  -9.211  1.00  0.00      A    O
ATOM   2974  ND2 ASN A 204     -24.505 -16.161  -9.356  1.00  0.00      A    N
ATOM   2975 HD21 ASN A 204     -24.482 -15.660  -8.491  1.00  0.00      A    H
ATOM   2976 HD22 ASN A 204     -23.785 -16.669  -9.828  1.00  0.00      A    H
ATOM   2977  C   ASN A 204     -27.999 -15.506 -12.227  1.00  0.00      A    C
ATOM   2978  O   ASN A 204     -28.255 -15.298 -13.422  1.00  0.00      A    O
ATOM   2979  N   SER A 205     -28.213 -14.589 -11.315  1.00  0.00      A    N
ATOM   2980  HN  SER A 205     -28.396 -14.888 -10.382  1.00  0.00      A    H
ATOM   2981  CA  SER A 205     -28.453 -13.136 -11.357  1.00  0.00      A    C
ATOM   2982  HA  SER A 205     -28.941 -12.927 -12.297  1.00  0.00      A    H
ATOM   2983  CB  SER A 205     -29.458 -12.820 -10.313  1.00  0.00      A    C
ATOM   2984  HB1 SER A 205     -29.720 -11.746 -10.203  1.00  0.00      A    H
ATOM   2985  HB2 SER A 205     -30.344 -13.323 -10.758  1.00  0.00      A    H
ATOM   2986  OG  SER A 205     -28.983 -13.457  -9.134  1.00  0.00      A    O
ATOM   2987  HG1 SER A 205     -29.751 -13.691  -8.607  1.00  0.00      A    H
ATOM   2988  C   SER A 205     -27.265 -12.272 -11.298  1.00  0.00      A    C
ATOM   2989  O   SER A 205     -27.366 -11.070 -11.433  1.00  0.00      A    O
ATOM   2990  N   TRP A 206     -26.076 -12.825 -10.956  1.00  0.00      A    N
ATOM   2991  HN  TRP A 206     -25.934 -13.796 -10.782  1.00  0.00      A    H
ATOM   2992  CA  TRP A 206     -24.874 -12.036 -10.967  1.00  0.00      A    C
ATOM   2993  HA  TRP A 206     -25.020 -11.225 -10.268  1.00  0.00      A    H
ATOM   2994  CB  TRP A 206     -23.525 -12.754 -10.526  1.00  0.00      A    C
ATOM   2995  HB1 TRP A 206     -23.357 -13.677 -11.121  1.00  0.00      A    H
ATOM   2996  HB2 TRP A 206     -22.735 -11.983 -10.654  1.00  0.00      A    H
ATOM   2997  CG  TRP A 206     -23.490 -13.053  -8.979  1.00  0.00      A    C
ATOM   2998  CD1 TRP A 206     -24.439 -12.901  -8.016  1.00  0.00      A    C
ATOM   2999  HD1 TRP A 206     -25.467 -12.651  -8.234  1.00  0.00      A    H
ATOM   3000  NE1 TRP A 206     -23.865 -12.902  -6.773  1.00  0.00      A    N
ATOM   3001  HE1 TRP A 206     -24.389 -12.610  -6.003  1.00  0.00      A    H
ATOM   3002  CE2 TRP A 206     -22.591 -13.336  -6.851  1.00  0.00      A    C
ATOM   3003  CD2 TRP A 206     -22.310 -13.440  -8.258  1.00  0.00      A    C
ATOM   3004  CE3 TRP A 206     -21.009 -13.844  -8.642  1.00  0.00      A    C
ATOM   3005  HE3 TRP A 206     -20.838 -13.930  -9.705  1.00  0.00      A    H
ATOM   3006  CZ3 TRP A 206     -20.104 -14.186  -7.639  1.00  0.00      A    C
ATOM   3007  HZ3 TRP A 206     -19.078 -14.339  -7.938  1.00  0.00      A    H
ATOM   3008  CZ2 TRP A 206     -21.636 -13.545  -5.809  1.00  0.00      A    C
ATOM   3009  HZ2 TRP A 206     -21.840 -13.393  -4.760  1.00  0.00      A    H
ATOM   3010  CH2 TRP A 206     -20.360 -13.991  -6.261  1.00  0.00      A    C
ATOM   3011  HH2 TRP A 206     -19.549 -14.205  -5.581  1.00  0.00      A    H
ATOM   3012  C   TRP A 206     -24.615 -11.528 -12.444  1.00  0.00      A    C
ATOM   3013  O   TRP A 206     -24.411 -10.317 -12.620  1.00  0.00      A    O
ATOM   3014  N   GLY A 207     -24.404 -12.432 -13.466  1.00  0.00      A    N
ATOM   3015  HN  GLY A 207     -24.273 -13.391 -13.229  1.00  0.00      A    H
ATOM   3016  CA  GLY A 207     -24.033 -12.094 -14.810  1.00  0.00      A    C
ATOM   3017  HA1 GLY A 207     -24.978 -11.875 -15.286  1.00  0.00      A    H
ATOM   3018  HA2 GLY A 207     -23.313 -11.290 -14.760  1.00  0.00      A    H
ATOM   3019  C   GLY A 207     -23.354 -13.274 -15.437  1.00  0.00      A    C
ATOM   3020  O   GLY A 207     -23.261 -14.388 -14.794  1.00  0.00      A    O
ATOM   3021  N   GLY A 208     -22.944 -13.098 -16.714  1.00  0.00      A    N
ATOM   3022  HN  GLY A 208     -22.906 -12.147 -17.010  1.00  0.00      A    H
ATOM   3023  CA  GLY A 208     -22.844 -14.169 -17.672  1.00  0.00      A    C
ATOM   3024  HA1 GLY A 208     -23.199 -15.106 -17.271  1.00  0.00      A    H
ATOM   3025  HA2 GLY A 208     -23.398 -13.836 -18.537  1.00  0.00      A    H
ATOM   3026  C   GLY A 208     -21.429 -14.533 -18.038  1.00  0.00      A    C
ATOM   3027  O   GLY A 208     -21.114 -15.277 -18.960  1.00  0.00      A    O
ATOM   3028  N   ASP A 209     -20.472 -14.077 -17.234  1.00  0.00      A    N
ATOM   3029  HN  ASP A 209     -20.718 -13.381 -16.564  1.00  0.00      A    H
ATOM   3030  CA  ASP A 209     -19.063 -14.432 -17.329  1.00  0.00      A    C
ATOM   3031  HA  ASP A 209     -18.862 -14.755 -18.340  1.00  0.00      A    H
ATOM   3032  CB  ASP A 209     -18.192 -13.230 -16.973  1.00  0.00      A    C
ATOM   3033  HB1 ASP A 209     -18.432 -12.645 -16.059  1.00  0.00      A    H
ATOM   3034  HB2 ASP A 209     -17.094 -13.396 -16.930  1.00  0.00      A    H
ATOM   3035  CG  ASP A 209     -18.405 -12.164 -18.070  1.00  0.00      A    C
ATOM   3036  OD1 ASP A 209     -19.108 -11.152 -17.779  1.00  0.00      A    O
ATOM   3037  OD2 ASP A 209     -17.864 -12.283 -19.155  1.00  0.00      A    O
ATOM   3038  C   ASP A 209     -18.695 -15.610 -16.401  1.00  0.00      A    C
ATOM   3039  O   ASP A 209     -18.110 -16.604 -16.735  1.00  0.00      A    O
ATOM   3040  N   TRP A 210     -19.154 -15.412 -15.101  1.00  0.00      A    N
ATOM   3041  HN  TRP A 210     -19.568 -14.531 -14.885  1.00  0.00      A    H
ATOM   3042  CA  TRP A 210     -19.047 -16.288 -13.984  1.00  0.00      A    C
ATOM   3043  HA  TRP A 210     -17.988 -16.424 -13.824  1.00  0.00      A    H
ATOM   3044  CB  TRP A 210     -19.761 -15.586 -12.831  1.00  0.00      A    C
ATOM   3045  HB1 TRP A 210     -19.302 -14.581 -12.715  1.00  0.00      A    H
ATOM   3046  HB2 TRP A 210     -20.780 -15.398 -13.230  1.00  0.00      A    H
ATOM   3047  CG  TRP A 210     -19.744 -16.432 -11.535  1.00  0.00      A    C
ATOM   3048  CD1 TRP A 210     -18.753 -16.509 -10.554  1.00  0.00      A    C
ATOM   3049  HD1 TRP A 210     -17.885 -15.879 -10.427  1.00  0.00      A    H
ATOM   3050  NE1 TRP A 210     -19.163 -17.464  -9.575  1.00  0.00      A    N
ATOM   3051  HE1 TRP A 210     -18.584 -17.673  -8.817  1.00  0.00      A    H
ATOM   3052  CE2 TRP A 210     -20.415 -17.909  -9.851  1.00  0.00      A    C
ATOM   3053  CD2 TRP A 210     -20.791 -17.366 -11.115  1.00  0.00      A    C
ATOM   3054  CE3 TRP A 210     -22.021 -17.664 -11.743  1.00  0.00      A    C
ATOM   3055  HE3 TRP A 210     -22.422 -17.208 -12.636  1.00  0.00      A    H
ATOM   3056  CZ3 TRP A 210     -22.851 -18.620 -11.080  1.00  0.00      A    C
ATOM   3057  HZ3 TRP A 210     -23.770 -18.963 -11.532  1.00  0.00      A    H
ATOM   3058  CZ2 TRP A 210     -21.144 -18.888  -9.291  1.00  0.00      A    C
ATOM   3059  HZ2 TRP A 210     -20.773 -19.416  -8.425  1.00  0.00      A    H
ATOM   3060  CH2 TRP A 210     -22.392 -19.251  -9.889  1.00  0.00      A    C
ATOM   3061  HH2 TRP A 210     -22.878 -20.058  -9.360  1.00  0.00      A    H
ATOM   3062  C   TRP A 210     -19.502 -17.676 -14.073  1.00  0.00      A    C
ATOM   3063  O   TRP A 210     -20.507 -17.978 -14.654  1.00  0.00      A    O
ATOM   3064  N   GLY A 211     -18.672 -18.708 -13.583  1.00  0.00      A    N
ATOM   3065  HN  GLY A 211     -17.827 -18.529 -13.086  1.00  0.00      A    H
ATOM   3066  CA  GLY A 211     -19.048 -20.116 -13.566  1.00  0.00      A    C
ATOM   3067  HA1 GLY A 211     -18.258 -20.613 -13.023  1.00  0.00      A    H
ATOM   3068  HA2 GLY A 211     -20.000 -20.277 -13.082  1.00  0.00      A    H
ATOM   3069  C   GLY A 211     -19.097 -20.682 -14.864  1.00  0.00      A    C
ATOM   3070  O   GLY A 211     -18.105 -20.643 -15.615  1.00  0.00      A    O
ATOM   3071  N   ASP A 212     -20.200 -21.427 -15.114  1.00  0.00      A    N
ATOM   3072  HN  ASP A 212     -20.941 -21.505 -14.451  1.00  0.00      A    H
ATOM   3073  CA  ASP A 212     -20.501 -21.899 -16.489  1.00  0.00      A    C
ATOM   3074  HA  ASP A 212     -19.568 -21.900 -17.033  1.00  0.00      A    H
ATOM   3075  CB  ASP A 212     -21.228 -23.326 -16.429  1.00  0.00      A    C
ATOM   3076  HB1 ASP A 212     -20.600 -23.996 -15.804  1.00  0.00      A    H
ATOM   3077  HB2 ASP A 212     -22.270 -23.226 -16.058  1.00  0.00      A    H
ATOM   3078  CG  ASP A 212     -21.319 -24.086 -17.737  1.00  0.00      A    C
ATOM   3079  OD1 ASP A 212     -21.662 -25.355 -17.656  1.00  0.00      A    O
ATOM   3080  OD2 ASP A 212     -21.147 -23.604 -18.883  1.00  0.00      A    O
ATOM   3081  C   ASP A 212     -21.291 -20.803 -17.262  1.00  0.00      A    C
ATOM   3082  O   ASP A 212     -22.396 -20.963 -17.711  1.00  0.00      A    O
ATOM   3083  N   ASN A 213     -20.602 -19.611 -17.358  1.00  0.00      A    N
ATOM   3084  HN  ASN A 213     -19.800 -19.398 -16.806  1.00  0.00      A    H
ATOM   3085  CA  ASN A 213     -21.100 -18.499 -18.170  1.00  0.00      A    C
ATOM   3086  HA  ASN A 213     -20.499 -17.686 -17.790  1.00  0.00      A    H
ATOM   3087  CB  ASN A 213     -20.891 -18.609 -19.712  1.00  0.00      A    C
ATOM   3088  HB1 ASN A 213     -21.392 -19.528 -20.085  1.00  0.00      A    H
ATOM   3089  HB2 ASN A 213     -21.281 -17.706 -20.229  1.00  0.00      A    H
ATOM   3090  CG  ASN A 213     -19.395 -18.696 -19.883  1.00  0.00      A    C
ATOM   3091  OD1 ASN A 213     -18.781 -19.736 -19.856  1.00  0.00      A    O
ATOM   3092  ND2 ASN A 213     -18.747 -17.492 -19.990  1.00  0.00      A    N
ATOM   3093 HD21 ASN A 213     -17.755 -17.436 -19.877  1.00  0.00      A    H
ATOM   3094 HD22 ASN A 213     -19.300 -16.689 -20.212  1.00  0.00      A    H
ATOM   3095  C   ASN A 213     -22.492 -18.012 -17.695  1.00  0.00      A    C
ATOM   3096  O   ASN A 213     -23.432 -18.055 -18.507  1.00  0.00      A    O
ATOM   3097  N   GLY A 214     -22.741 -17.716 -16.397  1.00  0.00      A    N
ATOM   3098  HN  GLY A 214     -21.932 -17.778 -15.818  1.00  0.00      A    H
ATOM   3099  CA  GLY A 214     -23.920 -17.366 -15.724  1.00  0.00      A    C
ATOM   3100  HA1 GLY A 214     -23.693 -16.609 -14.988  1.00  0.00      A    H
ATOM   3101  HA2 GLY A 214     -24.650 -17.001 -16.432  1.00  0.00      A    H
ATOM   3102  C   GLY A 214     -24.620 -18.504 -15.049  1.00  0.00      A    C
ATOM   3103  O   GLY A 214     -25.576 -18.338 -14.282  1.00  0.00      A    O
ATOM   3104  N   TYR A 215     -24.173 -19.695 -15.291  1.00  0.00      A    N
ATOM   3105  HN  TYR A 215     -23.391 -19.904 -15.874  1.00  0.00      A    H
ATOM   3106  CA  TYR A 215     -24.945 -20.841 -14.891  1.00  0.00      A    C
ATOM   3107  HA  TYR A 215     -25.961 -20.588 -14.625  1.00  0.00      A    H
ATOM   3108  CB  TYR A 215     -25.260 -21.771 -16.090  1.00  0.00      A    C
ATOM   3109  HB1 TYR A 215     -24.346 -22.091 -16.635  1.00  0.00      A    H
ATOM   3110  HB2 TYR A 215     -25.588 -22.773 -15.738  1.00  0.00      A    H
ATOM   3111  CG  TYR A 215     -26.303 -21.170 -17.051  1.00  0.00      A    C
ATOM   3112  CD1 TYR A 215     -25.848 -20.494 -18.201  1.00  0.00      A    C
ATOM   3113  HD1 TYR A 215     -24.801 -20.355 -18.427  1.00  0.00      A    H
ATOM   3114  CE1 TYR A 215     -26.742 -20.120 -19.208  1.00  0.00      A    C
ATOM   3115  HE1 TYR A 215     -26.468 -19.525 -20.067  1.00  0.00      A    H
ATOM   3116  CZ  TYR A 215     -28.123 -20.488 -19.073  1.00  0.00      A    C
ATOM   3117  OH  TYR A 215     -28.985 -20.323 -20.161  1.00  0.00      A    O
ATOM   3118  HH  TYR A 215     -28.407 -20.258 -20.925  1.00  0.00      A    H
ATOM   3119  CD2 TYR A 215     -27.653 -21.416 -16.939  1.00  0.00      A    C
ATOM   3120  HD2 TYR A 215     -28.076 -21.820 -16.031  1.00  0.00      A    H
ATOM   3121  CE2 TYR A 215     -28.614 -20.969 -17.925  1.00  0.00      A    C
ATOM   3122  HE2 TYR A 215     -29.658 -21.206 -17.782  1.00  0.00      A    H
ATOM   3123  C   TYR A 215     -24.200 -21.538 -13.843  1.00  0.00      A    C
ATOM   3124  O   TYR A 215     -23.016 -21.480 -13.808  1.00  0.00      A    O
ATOM   3125  N   PHE A 216     -24.893 -22.337 -12.964  1.00  0.00      A    N
ATOM   3126  HN  PHE A 216     -25.883 -22.293 -13.069  1.00  0.00      A    H
ATOM   3127  CA  PHE A 216     -24.303 -23.140 -11.943  1.00  0.00      A    C
ATOM   3128  HA  PHE A 216     -23.275 -23.253 -12.255  1.00  0.00      A    H
ATOM   3129  CB  PHE A 216     -24.469 -22.505 -10.537  1.00  0.00      A    C
ATOM   3130  HB1 PHE A 216     -23.966 -21.514 -10.513  1.00  0.00      A    H
ATOM   3131  HB2 PHE A 216     -25.531 -22.266 -10.316  1.00  0.00      A    H
ATOM   3132  CG  PHE A 216     -23.885 -23.185  -9.326  1.00  0.00      A    C
ATOM   3133  CD1 PHE A 216     -22.655 -22.878  -8.762  1.00  0.00      A    C
ATOM   3134  HD1 PHE A 216     -22.053 -22.072  -9.157  1.00  0.00      A    H
ATOM   3135  CE1 PHE A 216     -22.188 -23.495  -7.629  1.00  0.00      A    C
ATOM   3136  HE1 PHE A 216     -21.268 -23.185  -7.157  1.00  0.00      A    H
ATOM   3137  CZ  PHE A 216     -22.974 -24.528  -7.066  1.00  0.00      A    C
ATOM   3138  HZ  PHE A 216     -22.553 -24.965  -6.172  1.00  0.00      A    H
ATOM   3139  CD2 PHE A 216     -24.512 -24.367  -8.914  1.00  0.00      A    C
ATOM   3140  HD2 PHE A 216     -25.438 -24.709  -9.352  1.00  0.00      A    H
ATOM   3141  CE2 PHE A 216     -24.142 -25.041  -7.712  1.00  0.00      A    C
ATOM   3142  HE2 PHE A 216     -24.714 -25.902  -7.399  1.00  0.00      A    H
ATOM   3143  C   PHE A 216     -24.879 -24.475 -12.111  1.00  0.00      A    C
ATOM   3144  O   PHE A 216     -26.091 -24.647 -12.323  1.00  0.00      A    O
ATOM   3145  N   LYS A 217     -24.145 -25.561 -11.936  1.00  0.00      A    N
ATOM   3146  HN  LYS A 217     -23.191 -25.453 -11.664  1.00  0.00      A    H
ATOM   3147  CA  LYS A 217     -24.671 -26.952 -11.947  1.00  0.00      A    C
ATOM   3148  HA  LYS A 217     -25.735 -26.938 -12.127  1.00  0.00      A    H
ATOM   3149  CB  LYS A 217     -23.926 -27.741 -13.031  1.00  0.00      A    C
ATOM   3150  HB1 LYS A 217     -22.863 -27.816 -12.717  1.00  0.00      A    H
ATOM   3151  HB2 LYS A 217     -24.463 -28.714 -13.023  1.00  0.00      A    H
ATOM   3152  CG  LYS A 217     -24.084 -27.053 -14.439  1.00  0.00      A    C
ATOM   3153  HG1 LYS A 217     -25.090 -27.070 -14.910  1.00  0.00      A    H
ATOM   3154  HG2 LYS A 217     -23.817 -25.983 -14.306  1.00  0.00      A    H
ATOM   3155  CD  LYS A 217     -22.990 -27.436 -15.446  1.00  0.00      A    C
ATOM   3156  HD1 LYS A 217     -23.005 -28.453 -15.892  1.00  0.00      A    H
ATOM   3157  HD2 LYS A 217     -23.062 -26.710 -16.283  1.00  0.00      A    H
ATOM   3158  CE  LYS A 217     -21.516 -27.239 -14.992  1.00  0.00      A    C
ATOM   3159  HE1 LYS A 217     -21.337 -26.178 -14.716  1.00  0.00      A    H
ATOM   3160  HE2 LYS A 217     -21.227 -28.061 -14.302  1.00  0.00      A    H
ATOM   3161  NZ  LYS A 217     -20.729 -27.425 -16.218  1.00  0.00      A    N
ATOM   3162  HZ1 LYS A 217     -19.791 -27.021 -16.021  1.00  0.00      A    H
ATOM   3163  HZ2 LYS A 217     -20.669 -28.367 -16.654  1.00  0.00      A    H
ATOM   3164  HZ3 LYS A 217     -21.110 -26.870 -17.011  1.00  0.00      A    H
ATOM   3165  C   LYS A 217     -24.442 -27.694 -10.584  1.00  0.00      A    C
ATOM   3166  O   LYS A 217     -23.350 -27.937 -10.088  1.00  0.00      A    O
ATOM   3167  N   MET A 218     -25.575 -28.045  -9.923  1.00  0.00      A    N
ATOM   3168  HN  MET A 218     -26.480 -27.943 -10.329  1.00  0.00      A    H
ATOM   3169  CA  MET A 218     -25.507 -28.951  -8.734  1.00  0.00      A    C
ATOM   3170  HA  MET A 218     -24.483 -28.952  -8.391  1.00  0.00      A    H
ATOM   3171  CB  MET A 218     -26.588 -28.423  -7.706  1.00  0.00      A    C
ATOM   3172  HB1 MET A 218     -26.393 -27.341  -7.550  1.00  0.00      A    H
ATOM   3173  HB2 MET A 218     -27.560 -28.374  -8.243  1.00  0.00      A    H
ATOM   3174  CG  MET A 218     -26.683 -29.128  -6.349  1.00  0.00      A    C
ATOM   3175  HG1 MET A 218     -27.245 -30.077  -6.480  1.00  0.00      A    H
ATOM   3176  HG2 MET A 218     -25.659 -29.509  -6.146  1.00  0.00      A    H
ATOM   3177  SD  MET A 218     -27.334 -28.214  -4.813  1.00  0.00      A    S
ATOM   3178  CE  MET A 218     -26.177 -26.826  -4.865  1.00  0.00      A    C
ATOM   3179  HE1 MET A 218     -25.159 -27.264  -4.786  1.00  0.00      A    H
ATOM   3180  HE2 MET A 218     -26.130 -26.375  -5.880  1.00  0.00      A    H
ATOM   3181  HE3 MET A 218     -26.389 -26.081  -4.069  1.00  0.00      A    H
ATOM   3182  C   MET A 218     -25.878 -30.387  -9.156  1.00  0.00      A    C
ATOM   3183  O   MET A 218     -26.606 -30.512 -10.134  1.00  0.00      A    O
ATOM   3184  N   GLU A 219     -25.389 -31.537  -8.508  1.00  0.00      A    N
ATOM   3185  HN  GLU A 219     -24.702 -31.489  -7.787  1.00  0.00      A    H
ATOM   3186  CA  GLU A 219     -25.790 -32.868  -8.921  1.00  0.00      A    C
ATOM   3187  HA  GLU A 219     -25.608 -32.777  -9.982  1.00  0.00      A    H
ATOM   3188  CB  GLU A 219     -24.923 -33.970  -8.309  1.00  0.00      A    C
ATOM   3189  HB1 GLU A 219     -25.144 -34.962  -8.759  1.00  0.00      A    H
ATOM   3190  HB2 GLU A 219     -23.846 -33.795  -8.516  1.00  0.00      A    H
ATOM   3191  CG  GLU A 219     -25.043 -34.087  -6.762  1.00  0.00      A    C
ATOM   3192  HG1 GLU A 219     -24.652 -33.123  -6.371  1.00  0.00      A    H
ATOM   3193  HG2 GLU A 219     -26.091 -34.218  -6.418  1.00  0.00      A    H
ATOM   3194  CD  GLU A 219     -24.145 -35.073  -6.066  1.00  0.00      A    C
ATOM   3195  OE1 GLU A 219     -24.626 -35.739  -5.102  1.00  0.00      A    O
ATOM   3196  OE2 GLU A 219     -23.009 -35.313  -6.552  1.00  0.00      A    O
ATOM   3197  C   GLU A 219     -27.259 -33.117  -8.580  1.00  0.00      A    C
ATOM   3198  O   GLU A 219     -27.800 -32.548  -7.608  1.00  0.00      A    O
ATOM   3199  N   LEU A 220     -27.983 -33.947  -9.329  1.00  0.00      A    N
ATOM   3200  HN  LEU A 220     -27.537 -34.607  -9.929  1.00  0.00      A    H
ATOM   3201  CA  LEU A 220     -29.452 -34.083  -9.349  1.00  0.00      A    C
ATOM   3202  HA  LEU A 220     -29.740 -33.053  -9.196  1.00  0.00      A    H
ATOM   3203  CB  LEU A 220     -29.875 -34.690 -10.727  1.00  0.00      A    C
ATOM   3204  HB1 LEU A 220     -29.164 -34.275 -11.473  1.00  0.00      A    H
ATOM   3205  HB2 LEU A 220     -29.632 -35.774 -10.749  1.00  0.00      A    H
ATOM   3206  CG  LEU A 220     -31.380 -34.521 -11.068  1.00  0.00      A    C
ATOM   3207  HG  LEU A 220     -31.999 -35.119 -10.365  1.00  0.00      A    H
ATOM   3208  CD1 LEU A 220     -31.856 -33.075 -11.020  1.00  0.00      A    C
ATOM   3209 HD11 LEU A 220     -32.855 -32.944 -11.488  1.00  0.00      A    H
ATOM   3210 HD12 LEU A 220     -31.920 -32.717  -9.970  1.00  0.00      A    H
ATOM   3211 HD13 LEU A 220     -31.214 -32.308 -11.505  1.00  0.00      A    H
ATOM   3212  CD2 LEU A 220     -31.597 -34.942 -12.490  1.00  0.00      A    C
ATOM   3213 HD21 LEU A 220     -30.803 -34.610 -13.192  1.00  0.00      A    H
ATOM   3214 HD22 LEU A 220     -31.626 -36.052 -12.532  1.00  0.00      A    H
ATOM   3215 HD23 LEU A 220     -32.522 -34.511 -12.929  1.00  0.00      A    H
ATOM   3216  C   LEU A 220     -30.048 -34.786  -8.177  1.00  0.00      A    C
ATOM   3217  O   LEU A 220     -29.989 -35.994  -7.972  1.00  0.00      A    O
ATOM   3218  N   GLY A 221     -30.789 -34.107  -7.275  1.00  0.00      A    N
ATOM   3219  HN  GLY A 221     -30.774 -33.110  -7.276  1.00  0.00      A    H
ATOM   3220  CA  GLY A 221     -31.548 -34.709  -6.194  1.00  0.00      A    C
ATOM   3221  HA1 GLY A 221     -32.520 -35.000  -6.564  1.00  0.00      A    H
ATOM   3222  HA2 GLY A 221     -31.085 -35.600  -5.795  1.00  0.00      A    H
ATOM   3223  C   GLY A 221     -31.889 -33.708  -5.114  1.00  0.00      A    C
ATOM   3224  O   GLY A 221     -32.855 -32.960  -5.223  1.00  0.00      A    O
ATOM   3225  N   LYS A 222     -31.057 -33.634  -4.087  1.00  0.00      A    N
ATOM   3226  HN  LYS A 222     -30.192 -34.129  -4.094  1.00  0.00      A    H
ATOM   3227  CA  LYS A 222     -31.252 -32.740  -2.948  1.00  0.00      A    C
ATOM   3228  HA  LYS A 222     -32.298 -32.761  -2.681  1.00  0.00      A    H
ATOM   3229  CB  LYS A 222     -30.385 -33.322  -1.811  1.00  0.00      A    C
ATOM   3230  HB1 LYS A 222     -30.454 -34.428  -1.740  1.00  0.00      A    H
ATOM   3231  HB2 LYS A 222     -29.283 -33.203  -1.897  1.00  0.00      A    H
ATOM   3232  CG  LYS A 222     -30.882 -32.796  -0.476  1.00  0.00      A    C
ATOM   3233  HG1 LYS A 222     -30.788 -31.693  -0.376  1.00  0.00      A    H
ATOM   3234  HG2 LYS A 222     -31.974 -32.951  -0.343  1.00  0.00      A    H
ATOM   3235  CD  LYS A 222     -30.311 -33.542   0.753  1.00  0.00      A    C
ATOM   3236  HD1 LYS A 222     -30.957 -33.107   1.546  1.00  0.00      A    H
ATOM   3237  HD2 LYS A 222     -30.476 -34.617   0.528  1.00  0.00      A    H
ATOM   3238  CE  LYS A 222     -28.824 -33.214   1.111  1.00  0.00      A    C
ATOM   3239  HE1 LYS A 222     -28.143 -33.468   0.271  1.00  0.00      A    H
ATOM   3240  HE2 LYS A 222     -28.776 -32.164   1.469  1.00  0.00      A    H
ATOM   3241  NZ  LYS A 222     -28.314 -34.140   2.163  1.00  0.00      A    N
ATOM   3242  HZ1 LYS A 222     -27.328 -34.009   2.466  1.00  0.00      A    H
ATOM   3243  HZ2 LYS A 222     -29.019 -34.018   2.918  1.00  0.00      A    H
ATOM   3244  HZ3 LYS A 222     -28.315 -35.111   1.790  1.00  0.00      A    H
ATOM   3245  C   LYS A 222     -30.791 -31.345  -3.142  1.00  0.00      A    C
ATOM   3246  O   LYS A 222     -29.675 -31.138  -3.568  1.00  0.00      A    O
ATOM   3247  N   ASN A 223     -31.713 -30.397  -3.066  1.00  0.00      A    N
ATOM   3248  HN  ASN A 223     -32.663 -30.457  -2.768  1.00  0.00      A    H
ATOM   3249  CA  ASN A 223     -31.305 -28.994  -3.291  1.00  0.00      A    C
ATOM   3250  HA  ASN A 223     -30.617 -28.928  -4.121  1.00  0.00      A    H
ATOM   3251  CB  ASN A 223     -32.631 -28.140  -3.536  1.00  0.00      A    C
ATOM   3252  HB1 ASN A 223     -33.292 -28.785  -4.153  1.00  0.00      A    H
ATOM   3253  HB2 ASN A 223     -33.195 -28.078  -2.581  1.00  0.00      A    H
ATOM   3254  CG  ASN A 223     -32.410 -26.806  -4.230  1.00  0.00      A    C
ATOM   3255  OD1 ASN A 223     -31.964 -26.694  -5.394  1.00  0.00      A    O
ATOM   3256  ND2 ASN A 223     -32.561 -25.698  -3.474  1.00  0.00      A    N
ATOM   3257 HD21 ASN A 223     -32.312 -24.794  -3.824  1.00  0.00      A    H
ATOM   3258 HD22 ASN A 223     -32.655 -25.729  -2.479  1.00  0.00      A    H
ATOM   3259  C   ASN A 223     -30.623 -28.454  -2.044  1.00  0.00      A    C
ATOM   3260  O   ASN A 223     -31.144 -28.226  -0.990  1.00  0.00      A    O
ATOM   3261  N   MET A 224     -29.340 -28.034  -2.184  1.00  0.00      A    N
ATOM   3262  HN  MET A 224     -28.860 -28.189  -3.044  1.00  0.00      A    H
ATOM   3263  CA  MET A 224     -28.522 -27.483  -1.075  1.00  0.00      A    C
ATOM   3264  HA  MET A 224     -29.037 -27.504  -0.126  1.00  0.00      A    H
ATOM   3265  CB  MET A 224     -27.231 -28.334  -0.789  1.00  0.00      A    C
ATOM   3266  HB1 MET A 224     -26.516 -28.339  -1.639  1.00  0.00      A    H
ATOM   3267  HB2 MET A 224     -26.765 -27.880   0.112  1.00  0.00      A    H
ATOM   3268  CG  MET A 224     -27.597 -29.799  -0.600  1.00  0.00      A    C
ATOM   3269  HG1 MET A 224     -28.188 -29.834   0.340  1.00  0.00      A    H
ATOM   3270  HG2 MET A 224     -28.224 -30.123  -1.458  1.00  0.00      A    H
ATOM   3271  SD  MET A 224     -26.130 -30.905  -0.563  1.00  0.00      A    S
ATOM   3272  CE  MET A 224     -26.022 -30.959  -2.411  1.00  0.00      A    C
ATOM   3273  HE1 MET A 224     -25.248 -31.696  -2.714  1.00  0.00      A    H
ATOM   3274  HE2 MET A 224     -26.998 -31.178  -2.894  1.00  0.00      A    H
ATOM   3275  HE3 MET A 224     -25.759 -29.995  -2.897  1.00  0.00      A    H
ATOM   3276  C   MET A 224     -28.249 -26.047  -1.331  1.00  0.00      A    C
ATOM   3277  O   MET A 224     -28.625 -25.553  -2.368  1.00  0.00      A    O
ATOM   3278  N   CYS A 225     -27.508 -25.416  -0.388  1.00  0.00      A    N
ATOM   3279  HN  CYS A 225     -27.311 -25.954   0.428  1.00  0.00      A    H
ATOM   3280  CA  CYS A 225     -26.922 -24.125  -0.349  1.00  0.00      A    C
ATOM   3281  HA  CYS A 225     -26.243 -24.195   0.488  1.00  0.00      A    H
ATOM   3282  CB  CYS A 225     -26.030 -23.669  -1.609  1.00  0.00      A    C
ATOM   3283  HB1 CYS A 225     -26.708 -23.658  -2.489  1.00  0.00      A    H
ATOM   3284  HB2 CYS A 225     -25.631 -22.645  -1.444  1.00  0.00      A    H
ATOM   3285  SG  CYS A 225     -24.631 -24.884  -1.808  1.00  0.00      A    S
ATOM   3286  C   CYS A 225     -28.018 -23.071   0.033  1.00  0.00      A    C
ATOM   3287  OT1 CYS A 225     -28.617 -23.224   1.141  1.00  0.00      A    O
ATOM   3288  OT2 CYS A 225     -28.315 -22.194  -0.826  1.00  0.00      A    O
END
