# Supplementary material for: Sequence comparison, molecular modeling, and network analysis predict structural diversity in cysteine proteases from the Cape sundew, Drosera capensis
Source: Comput Struct Biotechnol J. 2016 Jun 14;14:271–82. doi: 10.1016/j.csbj.2016.05.003 (PMC4949590; doi:10.1016/j.csbj.2016.05.003)
Supplement: Supplementary file 4 [file mmc4.zip › Rosetta_mature/DCAP_8215_mature_m1.pdb]

CRYST1   65.773   69.817   53.884  90.00  90.00  90.00 P 1           1
ATOM      1  N   VAL A   1       8.184   3.336  27.088  1.00  0.00      A    N
ATOM      2  HT1 VAL A   1       7.792   3.362  28.050  1.00  0.00      A    H
ATOM      3  HT2 VAL A   1       8.820   4.141  26.919  1.00  0.00      A    H
ATOM      4  HT3 VAL A   1       8.756   2.475  26.972  1.00  0.00      A    H
ATOM      5  CA  VAL A   1       7.141   3.389  25.933  1.00  0.00      A    C
ATOM      6  HA  VAL A   1       6.826   2.371  25.756  1.00  0.00      A    H
ATOM      7  CB  VAL A   1       5.956   4.336  26.406  1.00  0.00      A    C
ATOM      8  HB  VAL A   1       5.247   4.305  25.551  1.00  0.00      A    H
ATOM      9  CG1 VAL A   1       5.268   3.654  27.682  1.00  0.00      A    C
ATOM     10 HG11 VAL A   1       4.426   4.326  27.954  1.00  0.00      A    H
ATOM     11 HG12 VAL A   1       4.899   2.622  27.504  1.00  0.00      A    H
ATOM     12 HG13 VAL A   1       5.945   3.564  28.559  1.00  0.00      A    H
ATOM     13  CG2 VAL A   1       6.341   5.745  26.742  1.00  0.00      A    C
ATOM     14 HG21 VAL A   1       7.054   6.133  25.983  1.00  0.00      A    H
ATOM     15 HG22 VAL A   1       5.386   6.311  26.711  1.00  0.00      A    H
ATOM     16 HG23 VAL A   1       6.746   5.764  27.776  1.00  0.00      A    H
ATOM     17  C   VAL A   1       7.726   3.883  24.623  1.00  0.00      A    C
ATOM     18  O   VAL A   1       8.732   4.604  24.664  1.00  0.00      A    O
ATOM     19  N   PRO A   2       7.239   3.516  23.422  1.00  0.00      A    N
ATOM     20  CD  PRO A   2       6.413   2.310  23.133  1.00  0.00      A    C
ATOM     21  HD1 PRO A   2       5.369   2.520  22.818  1.00  0.00      A    H
ATOM     22  HD2 PRO A   2       6.422   1.492  23.885  1.00  0.00      A    H
ATOM     23  CA  PRO A   2       7.734   4.094  22.219  1.00  0.00      A    C
ATOM     24  HA  PRO A   2       8.813   4.102  22.238  1.00  0.00      A    H
ATOM     25  CB  PRO A   2       7.321   3.163  21.083  1.00  0.00      A    C
ATOM     26  HB1 PRO A   2       6.420   3.379  20.470  1.00  0.00      A    H
ATOM     27  HB2 PRO A   2       8.226   3.048  20.450  1.00  0.00      A    H
ATOM     28  CG  PRO A   2       7.010   1.858  21.822  1.00  0.00      A    C
ATOM     29  HG1 PRO A   2       6.261   1.340  21.184  1.00  0.00      A    H
ATOM     30  HG2 PRO A   2       7.923   1.271  22.058  1.00  0.00      A    H
ATOM     31  C   PRO A   2       7.174   5.474  21.997  1.00  0.00      A    C
ATOM     32  O   PRO A   2       6.293   5.870  22.759  1.00  0.00      A    O
ATOM     33  N   ALA A   3       7.694   6.285  21.064  1.00  0.00      A    N
ATOM     34  HN  ALA A   3       8.376   6.002  20.395  1.00  0.00      A    H
ATOM     35  CA  ALA A   3       7.381   7.718  20.920  1.00  0.00      A    C
ATOM     36  HA  ALA A   3       7.015   8.152  21.839  1.00  0.00      A    H
ATOM     37  CB  ALA A   3       8.646   8.417  20.450  1.00  0.00      A    C
ATOM     38  HB1 ALA A   3       8.506   9.472  20.133  1.00  0.00      A    H
ATOM     39  HB2 ALA A   3       9.347   8.372  21.310  1.00  0.00      A    H
ATOM     40  HB3 ALA A   3       9.031   7.814  19.600  1.00  0.00      A    H
ATOM     41  C   ALA A   3       6.175   7.759  20.008  1.00  0.00      A    C
ATOM     42  O   ALA A   3       5.111   8.259  20.392  1.00  0.00      A    O
ATOM     43  N   GLU A   4       6.218   7.131  18.820  1.00  0.00      A    N
ATOM     44  HN  GLU A   4       7.061   6.811  18.394  1.00  0.00      A    H
ATOM     45  CA  GLU A   4       4.974   6.863  18.057  1.00  0.00      A    C
ATOM     46  HA  GLU A   4       4.152   7.387  18.521  1.00  0.00      A    H
ATOM     47  CB  GLU A   4       5.012   7.323  16.599  1.00  0.00      A    C
ATOM     48  HB1 GLU A   4       5.294   8.393  16.696  1.00  0.00      A    H
ATOM     49  HB2 GLU A   4       5.721   6.669  16.047  1.00  0.00      A    H
ATOM     50  CG  GLU A   4       3.673   7.070  15.947  1.00  0.00      A    C
ATOM     51  HG1 GLU A   4       3.549   5.982  15.760  1.00  0.00      A    H
ATOM     52  HG2 GLU A   4       2.784   7.500  16.456  1.00  0.00      A    H
ATOM     53  CD  GLU A   4       3.637   7.667  14.519  1.00  0.00      A    C
ATOM     54  OE1 GLU A   4       4.501   7.217  13.724  1.00  0.00      A    O
ATOM     55  OE2 GLU A   4       2.744   8.501  14.268  1.00  0.00      A    O
ATOM     56  C   GLU A   4       4.854   5.408  18.133  1.00  0.00      A    C
ATOM     57  O   GLU A   4       5.772   4.586  18.090  1.00  0.00      A    O
ATOM     58  N   VAL A   5       3.582   4.999  18.312  1.00  0.00      A    N
ATOM     59  HN  VAL A   5       2.922   5.744  18.375  1.00  0.00      A    H
ATOM     60  CA  VAL A   5       3.158   3.597  18.602  1.00  0.00      A    C
ATOM     61  HA  VAL A   5       3.874   2.883  18.224  1.00  0.00      A    H
ATOM     62  CB  VAL A   5       2.927   3.116  20.034  1.00  0.00      A    C
ATOM     63  HB  VAL A   5       3.788   3.585  20.558  1.00  0.00      A    H
ATOM     64  CG1 VAL A   5       1.637   3.695  20.688  1.00  0.00      A    C
ATOM     65 HG11 VAL A   5       1.669   3.491  21.780  1.00  0.00      A    H
ATOM     66 HG12 VAL A   5       1.570   4.768  20.410  1.00  0.00      A    H
ATOM     67 HG13 VAL A   5       0.692   3.282  20.276  1.00  0.00      A    H
ATOM     68  CG2 VAL A   5       2.835   1.578  20.182  1.00  0.00      A    C
ATOM     69 HG21 VAL A   5       2.987   1.277  21.241  1.00  0.00      A    H
ATOM     70 HG22 VAL A   5       1.880   1.173  19.784  1.00  0.00      A    H
ATOM     71 HG23 VAL A   5       3.675   1.188  19.568  1.00  0.00      A    H
ATOM     72  C   VAL A   5       1.776   3.374  17.851  1.00  0.00      A    C
ATOM     73  O   VAL A   5       0.852   4.200  17.933  1.00  0.00      A    O
ATOM     74  N   ASN A   6       1.556   2.222  17.143  1.00  0.00      A    N
ATOM     75  HN  ASN A   6       2.162   1.430  17.115  1.00  0.00      A    H
ATOM     76  CA  ASN A   6       0.332   2.093  16.309  1.00  0.00      A    C
ATOM     77  HA  ASN A   6      -0.451   2.784  16.586  1.00  0.00      A    H
ATOM     78  CB  ASN A   6       0.743   2.290  14.855  1.00  0.00      A    C
ATOM     79  HB1 ASN A   6       1.467   3.124  14.731  1.00  0.00      A    H
ATOM     80  HB2 ASN A   6       1.294   1.478  14.336  1.00  0.00      A    H
ATOM     81  CG  ASN A   6      -0.577   2.482  14.037  1.00  0.00      A    C
ATOM     82  OD1 ASN A   6      -1.268   1.485  13.666  1.00  0.00      A    O
ATOM     83  ND2 ASN A   6      -0.987   3.741  13.724  1.00  0.00      A    N
ATOM     84 HD21 ASN A   6      -1.784   3.869  13.133  1.00  0.00      A    H
ATOM     85 HD22 ASN A   6      -0.508   4.513  14.142  1.00  0.00      A    H
ATOM     86  C   ASN A   6      -0.126   0.663  16.443  1.00  0.00      A    C
ATOM     87  O   ASN A   6       0.736  -0.195  16.488  1.00  0.00      A    O
ATOM     88  N   TRP A   7      -1.421   0.403  16.473  1.00  0.00      A    N
ATOM     89  HN  TRP A   7      -1.968   1.162  16.818  1.00  0.00      A    H
ATOM     90  CA  TRP A   7      -1.868  -0.983  16.604  1.00  0.00      A    C
ATOM     91  HA  TRP A   7      -1.083  -1.664  16.899  1.00  0.00      A    H
ATOM     92  CB  TRP A   7      -2.950  -1.059  17.663  1.00  0.00      A    C
ATOM     93  HB1 TRP A   7      -3.635  -0.184  17.670  1.00  0.00      A    H
ATOM     94  HB2 TRP A   7      -3.484  -2.026  17.548  1.00  0.00      A    H
ATOM     95  CG  TRP A   7      -2.421  -1.083  19.015  1.00  0.00      A    C
ATOM     96  CD1 TRP A   7      -2.148   0.042  19.765  1.00  0.00      A    C
ATOM     97  HD1 TRP A   7      -2.406   1.005  19.349  1.00  0.00      A    H
ATOM     98  NE1 TRP A   7      -1.354  -0.312  20.834  1.00  0.00      A    N
ATOM     99  HE1 TRP A   7      -1.114   0.168  21.649  1.00  0.00      A    H
ATOM    100  CE2 TRP A   7      -1.153  -1.645  20.815  1.00  0.00      A    C
ATOM    101  CD2 TRP A   7      -1.831  -2.156  19.754  1.00  0.00      A    C
ATOM    102  CE3 TRP A   7      -1.751  -3.527  19.409  1.00  0.00      A    C
ATOM    103  HE3 TRP A   7      -2.072  -3.941  18.465  1.00  0.00      A    H
ATOM    104  CZ3 TRP A   7      -0.994  -4.345  20.256  1.00  0.00      A    C
ATOM    105  HZ3 TRP A   7      -0.910  -5.359  19.894  1.00  0.00      A    H
ATOM    106  CZ2 TRP A   7      -0.355  -2.489  21.671  1.00  0.00      A    C
ATOM    107  HZ2 TRP A   7       0.282  -2.070  22.436  1.00  0.00      A    H
ATOM    108  CH2 TRP A   7      -0.371  -3.816  21.380  1.00  0.00      A    C
ATOM    109  HH2 TRP A   7       0.273  -4.413  22.008  1.00  0.00      A    H
ATOM    110  C   TRP A   7      -2.340  -1.644  15.326  1.00  0.00      A    C
ATOM    111  O   TRP A   7      -2.481  -2.861  15.290  1.00  0.00      A    O
ATOM    112  N   VAL A   8      -2.492  -0.852  14.207  1.00  0.00      A    N
ATOM    113  HN  VAL A   8      -2.311   0.128  14.178  1.00  0.00      A    H
ATOM    114  CA  VAL A   8      -3.034  -1.374  13.022  1.00  0.00      A    C
ATOM    115  HA  VAL A   8      -3.844  -2.078  13.145  1.00  0.00      A    H
ATOM    116  CB  VAL A   8      -3.735  -0.191  12.325  1.00  0.00      A    C
ATOM    117  HB  VAL A   8      -3.170   0.738  12.552  1.00  0.00      A    H
ATOM    118  CG1 VAL A   8      -3.747  -0.342  10.858  1.00  0.00      A    C
ATOM    119 HG11 VAL A   8      -3.994  -1.308  10.369  1.00  0.00      A    H
ATOM    120 HG12 VAL A   8      -4.339   0.448  10.349  1.00  0.00      A    H
ATOM    121 HG13 VAL A   8      -2.688  -0.273  10.527  1.00  0.00      A    H
ATOM    122  CG2 VAL A   8      -5.192  -0.143  12.859  1.00  0.00      A    C
ATOM    123 HG21 VAL A   8      -5.720  -1.066  12.538  1.00  0.00      A    H
ATOM    124 HG22 VAL A   8      -5.075  -0.201  13.962  1.00  0.00      A    H
ATOM    125 HG23 VAL A   8      -5.571   0.764  12.341  1.00  0.00      A    H
ATOM    126  C   VAL A   8      -1.953  -2.015  12.280  1.00  0.00      A    C
ATOM    127  O   VAL A   8      -2.029  -3.175  11.778  1.00  0.00      A    O
ATOM    128  N   THR A   9      -0.723  -1.335  12.324  1.00  0.00      A    N
ATOM    129  HN  THR A   9      -0.643  -0.503  12.867  1.00  0.00      A    H
ATOM    130  CA  THR A   9       0.474  -1.852  11.815  1.00  0.00      A    C
ATOM    131  HA  THR A   9       0.267  -2.291  10.851  1.00  0.00      A    H
ATOM    132  CB  THR A   9       1.564  -0.810  11.704  1.00  0.00      A    C
ATOM    133  HB  THR A   9       2.393  -1.304  11.155  1.00  0.00      A    H
ATOM    134  OG1 THR A   9       1.997  -0.225  12.931  1.00  0.00      A    O
ATOM    135  HG1 THR A   9       2.802   0.289  12.839  1.00  0.00      A    H
ATOM    136  CG2 THR A   9       1.044   0.229  10.675  1.00  0.00      A    C
ATOM    137 HG21 THR A   9       0.833  -0.236   9.688  1.00  0.00      A    H
ATOM    138 HG22 THR A   9       0.243   0.857  11.119  1.00  0.00      A    H
ATOM    139 HG23 THR A   9       1.846   0.949  10.402  1.00  0.00      A    H
ATOM    140  C   THR A   9       1.124  -2.973  12.618  1.00  0.00      A    C
ATOM    141  O   THR A   9       2.023  -3.680  12.105  1.00  0.00      A    O
ATOM    142  N   LYS A  10       0.694  -3.210  13.822  1.00  0.00      A    N
ATOM    143  HN  LYS A  10       0.046  -2.536  14.168  1.00  0.00      A    H
ATOM    144  CA  LYS A  10       0.906  -4.411  14.540  1.00  0.00      A    C
ATOM    145  HA  LYS A  10       1.918  -4.761  14.398  1.00  0.00      A    H
ATOM    146  CB  LYS A  10       0.597  -4.246  16.042  1.00  0.00      A    C
ATOM    147  HB1 LYS A  10      -0.387  -3.899  16.424  1.00  0.00      A    H
ATOM    148  HB2 LYS A  10       0.646  -5.285  16.433  1.00  0.00      A    H
ATOM    149  CG  LYS A  10       1.720  -3.321  16.683  1.00  0.00      A    C
ATOM    150  HG1 LYS A  10       2.692  -3.776  16.395  1.00  0.00      A    H
ATOM    151  HG2 LYS A  10       1.759  -2.361  16.125  1.00  0.00      A    H
ATOM    152  CD  LYS A  10       1.475  -3.148  18.118  1.00  0.00      A    C
ATOM    153  HD1 LYS A  10       0.499  -2.689  18.386  1.00  0.00      A    H
ATOM    154  HD2 LYS A  10       1.545  -4.174  18.538  1.00  0.00      A    H
ATOM    155  CE  LYS A  10       2.416  -2.120  18.788  1.00  0.00      A    C
ATOM    156  HE1 LYS A  10       2.191  -1.171  18.255  1.00  0.00      A    H
ATOM    157  HE2 LYS A  10       2.373  -2.016  19.893  1.00  0.00      A    H
ATOM    158  NZ  LYS A  10       3.847  -2.411  18.532  1.00  0.00      A    N
ATOM    159  HZ1 LYS A  10       4.179  -3.291  18.974  1.00  0.00      A    H
ATOM    160  HZ2 LYS A  10       4.124  -2.433  17.530  1.00  0.00      A    H
ATOM    161  HZ3 LYS A  10       4.436  -1.672  18.967  1.00  0.00      A    H
ATOM    162  C   LYS A  10      -0.035  -5.494  14.097  1.00  0.00      A    C
ATOM    163  O   LYS A  10       0.333  -6.621  13.707  1.00  0.00      A    O
ATOM    164  N   GLY A  11      -1.376  -5.242  14.137  1.00  0.00      A    N
ATOM    165  HN  GLY A  11      -1.737  -4.359  14.428  1.00  0.00      A    H
ATOM    166  CA  GLY A  11      -2.427  -6.171  13.700  1.00  0.00      A    C
ATOM    167  HA1 GLY A  11      -3.076  -5.581  13.071  1.00  0.00      A    H
ATOM    168  HA2 GLY A  11      -1.954  -7.074  13.344  1.00  0.00      A    H
ATOM    169  C   GLY A  11      -3.131  -6.704  14.867  1.00  0.00      A    C
ATOM    170  O   GLY A  11      -2.817  -7.801  15.320  1.00  0.00      A    O
ATOM    171  N   ALA A  12      -4.138  -6.015  15.348  1.00  0.00      A    N
ATOM    172  HN  ALA A  12      -4.382  -5.153  14.911  1.00  0.00      A    H
ATOM    173  CA  ALA A  12      -4.847  -6.505  16.482  1.00  0.00      A    C
ATOM    174  HA  ALA A  12      -4.644  -7.559  16.599  1.00  0.00      A    H
ATOM    175  CB  ALA A  12      -4.277  -5.767  17.694  1.00  0.00      A    C
ATOM    176  HB1 ALA A  12      -4.263  -4.665  17.554  1.00  0.00      A    H
ATOM    177  HB2 ALA A  12      -4.904  -5.986  18.585  1.00  0.00      A    H
ATOM    178  HB3 ALA A  12      -3.233  -6.099  17.876  1.00  0.00      A    H
ATOM    179  C   ALA A  12      -6.289  -6.292  16.293  1.00  0.00      A    C
ATOM    180  O   ALA A  12      -7.024  -7.083  15.653  1.00  0.00      A    O
ATOM    181  N   VAL A  13      -6.857  -5.043  16.696  1.00  0.00      A    N
ATOM    182  HN  VAL A  13      -6.185  -4.390  17.035  1.00  0.00      A    H
ATOM    183  CA  VAL A  13      -8.286  -4.628  16.529  1.00  0.00      A    C
ATOM    184  HA  VAL A  13      -8.823  -5.440  16.997  1.00  0.00      A    H
ATOM    185  CB  VAL A  13      -8.735  -3.354  17.220  1.00  0.00      A    C
ATOM    186  HB  VAL A  13      -8.143  -2.464  16.918  1.00  0.00      A    H
ATOM    187  CG1 VAL A  13     -10.260  -3.002  16.998  1.00  0.00      A    C
ATOM    188 HG11 VAL A  13     -10.587  -2.270  17.768  1.00  0.00      A    H
ATOM    189 HG12 VAL A  13     -10.480  -2.558  16.004  1.00  0.00      A    H
ATOM    190 HG13 VAL A  13     -10.809  -3.968  16.977  1.00  0.00      A    H
ATOM    191  CG2 VAL A  13      -8.695  -3.533  18.721  1.00  0.00      A    C
ATOM    192 HG21 VAL A  13      -8.848  -2.508  19.120  1.00  0.00      A    H
ATOM    193 HG22 VAL A  13      -9.517  -4.189  19.079  1.00  0.00      A    H
ATOM    194 HG23 VAL A  13      -7.778  -3.921  19.215  1.00  0.00      A    H
ATOM    195  C   VAL A  13      -8.623  -4.595  15.052  1.00  0.00      A    C
ATOM    196  O   VAL A  13      -8.002  -3.997  14.125  1.00  0.00      A    O
ATOM    197  N   THR A  14      -9.716  -5.387  14.702  1.00  0.00      A    N
ATOM    198  HN  THR A  14     -10.154  -6.003  15.352  1.00  0.00      A    H
ATOM    199  CA  THR A  14     -10.366  -5.478  13.413  1.00  0.00      A    C
ATOM    200  HA  THR A  14      -9.664  -6.069  12.844  1.00  0.00      A    H
ATOM    201  CB  THR A  14     -11.650  -6.382  13.698  1.00  0.00      A    C
ATOM    202  HB  THR A  14     -12.485  -6.172  12.996  1.00  0.00      A    H
ATOM    203  OG1 THR A  14     -12.050  -6.322  15.040  1.00  0.00      A    O
ATOM    204  HG1 THR A  14     -12.895  -6.773  15.106  1.00  0.00      A    H
ATOM    205  CG2 THR A  14     -11.213  -7.809  13.537  1.00  0.00      A    C
ATOM    206 HG21 THR A  14     -12.011  -8.435  13.991  1.00  0.00      A    H
ATOM    207 HG22 THR A  14     -11.033  -8.056  12.469  1.00  0.00      A    H
ATOM    208 HG23 THR A  14     -10.336  -8.028  14.183  1.00  0.00      A    H
ATOM    209  C   THR A  14     -10.652  -4.212  12.685  1.00  0.00      A    C
ATOM    210  O   THR A  14     -10.701  -3.183  13.361  1.00  0.00      A    O
ATOM    211  N   PRO A  15     -10.800  -4.186  11.340  1.00  0.00      A    N
ATOM    212  CD  PRO A  15     -10.503  -5.297  10.451  1.00  0.00      A    C
ATOM    213  HD1 PRO A  15     -10.911  -6.270  10.797  1.00  0.00      A    H
ATOM    214  HD2 PRO A  15      -9.411  -5.271  10.245  1.00  0.00      A    H
ATOM    215  CA  PRO A  15     -10.972  -2.875  10.644  1.00  0.00      A    C
ATOM    216  HA  PRO A  15     -10.244  -2.175  11.026  1.00  0.00      A    H
ATOM    217  CB  PRO A  15     -10.932  -3.307   9.180  1.00  0.00      A    C
ATOM    218  HB1 PRO A  15     -11.434  -2.728   8.376  1.00  0.00      A    H
ATOM    219  HB2 PRO A  15      -9.831  -3.187   9.092  1.00  0.00      A    H
ATOM    220  CG  PRO A  15     -11.252  -4.745   9.231  1.00  0.00      A    C
ATOM    221  HG1 PRO A  15     -12.341  -4.965   9.252  1.00  0.00      A    H
ATOM    222  HG2 PRO A  15     -10.871  -5.300   8.347  1.00  0.00      A    H
ATOM    223  C   PRO A  15     -12.265  -2.217  10.967  1.00  0.00      A    C
ATOM    224  O   PRO A  15     -13.072  -2.732  11.776  1.00  0.00      A    O
ATOM    225  N   ILE A  16     -12.575  -1.050  10.310  1.00  0.00      A    N
ATOM    226  HN  ILE A  16     -11.992  -0.675   9.593  1.00  0.00      A    H
ATOM    227  CA  ILE A  16     -13.817  -0.372  10.549  1.00  0.00      A    C
ATOM    228  HA  ILE A  16     -13.977  -0.244  11.609  1.00  0.00      A    H
ATOM    229  CB  ILE A  16     -13.865   0.981   9.861  1.00  0.00      A    C
ATOM    230  HB  ILE A  16     -13.708   0.883   8.765  1.00  0.00      A    H
ATOM    231  CG2 ILE A  16     -15.216   1.745   9.985  1.00  0.00      A    C
ATOM    232 HG21 ILE A  16     -16.079   1.082   9.759  1.00  0.00      A    H
ATOM    233 HG22 ILE A  16     -15.233   2.053  11.052  1.00  0.00      A    H
ATOM    234 HG23 ILE A  16     -15.198   2.717   9.447  1.00  0.00      A    H
ATOM    235  CG1 ILE A  16     -12.672   1.827  10.460  1.00  0.00      A    C
ATOM    236 HG11 ILE A  16     -12.687   1.880  11.570  1.00  0.00      A    H
ATOM    237 HG12 ILE A  16     -11.721   1.452  10.026  1.00  0.00      A    H
ATOM    238  CD  ILE A  16     -12.707   3.313  10.108  1.00  0.00      A    C
ATOM    239  HD1 ILE A  16     -13.572   3.784  10.622  1.00  0.00      A    H
ATOM    240  HD2 ILE A  16     -11.786   3.794  10.500  1.00  0.00      A    H
ATOM    241  HD3 ILE A  16     -12.660   3.543   9.022  1.00  0.00      A    H
ATOM    242  C   ILE A  16     -14.972  -1.200   9.953  1.00  0.00      A    C
ATOM    243  O   ILE A  16     -15.127  -1.190   8.760  1.00  0.00      A    O
ATOM    244  N   LYS A  17     -15.722  -1.859  10.846  1.00  0.00      A    N
ATOM    245  HN  LYS A  17     -15.377  -2.004  11.770  1.00  0.00      A    H
ATOM    246  CA  LYS A  17     -17.095  -2.272  10.528  1.00  0.00      A    C
ATOM    247  HA  LYS A  17     -17.124  -2.451   9.464  1.00  0.00      A    H
ATOM    248  CB  LYS A  17     -17.516  -3.562  11.311  1.00  0.00      A    C
ATOM    249  HB1 LYS A  17     -17.311  -3.341  12.380  1.00  0.00      A    H
ATOM    250  HB2 LYS A  17     -18.614  -3.665  11.440  1.00  0.00      A    H
ATOM    251  CG  LYS A  17     -16.756  -4.781  10.903  1.00  0.00      A    C
ATOM    252  HG1 LYS A  17     -17.084  -5.019   9.868  1.00  0.00      A    H
ATOM    253  HG2 LYS A  17     -15.706  -4.464  10.724  1.00  0.00      A    H
ATOM    254  CD  LYS A  17     -16.850  -5.998  11.864  1.00  0.00      A    C
ATOM    255  HD1 LYS A  17     -17.889  -6.361  12.015  1.00  0.00      A    H
ATOM    256  HD2 LYS A  17     -16.316  -6.687  11.175  1.00  0.00      A    H
ATOM    257  CE  LYS A  17     -15.971  -5.920  13.110  1.00  0.00      A    C
ATOM    258  HE1 LYS A  17     -14.969  -5.562  12.787  1.00  0.00      A    H
ATOM    259  HE2 LYS A  17     -16.414  -5.243  13.871  1.00  0.00      A    H
ATOM    260  NZ  LYS A  17     -15.937  -7.255  13.717  1.00  0.00      A    N
ATOM    261  HZ1 LYS A  17     -15.321  -7.465  14.528  1.00  0.00      A    H
ATOM    262  HZ2 LYS A  17     -16.909  -7.566  13.916  1.00  0.00      A    H
ATOM    263  HZ3 LYS A  17     -15.581  -7.914  12.996  1.00  0.00      A    H
ATOM    264  C   LYS A  17     -18.093  -1.223  10.840  1.00  0.00      A    C
ATOM    265  O   LYS A  17     -17.888  -0.525  11.833  1.00  0.00      A    O
ATOM    266  N   ASN A  18     -19.189  -1.082  10.088  1.00  0.00      A    N
ATOM    267  HN  ASN A  18     -19.347  -1.738   9.354  1.00  0.00      A    H
ATOM    268  CA  ASN A  18     -20.286  -0.218  10.243  1.00  0.00      A    C
ATOM    269  HA  ASN A  18     -19.893   0.706  10.640  1.00  0.00      A    H
ATOM    270  CB  ASN A  18     -21.004   0.051   8.834  1.00  0.00      A    C
ATOM    271  HB1 ASN A  18     -20.136   0.381   8.224  1.00  0.00      A    H
ATOM    272  HB2 ASN A  18     -21.359  -0.904   8.391  1.00  0.00      A    H
ATOM    273  CG  ASN A  18     -22.085   1.102   8.919  1.00  0.00      A    C
ATOM    274  OD1 ASN A  18     -22.281   1.786   9.942  1.00  0.00      A    O
ATOM    275  ND2 ASN A  18     -22.805   1.284   7.781  1.00  0.00      A    N
ATOM    276 HD21 ASN A  18     -23.616   1.869   7.800  1.00  0.00      A    H
ATOM    277 HD22 ASN A  18     -22.520   0.835   6.934  1.00  0.00      A    H
ATOM    278  C   ASN A  18     -21.274  -0.786  11.243  1.00  0.00      A    C
ATOM    279  O   ASN A  18     -21.773  -1.852  11.003  1.00  0.00      A    O
ATOM    280  N   GLN A  19     -21.600   0.058  12.224  1.00  0.00      A    N
ATOM    281  HN  GLN A  19     -21.159   0.951  12.269  1.00  0.00      A    H
ATOM    282  CA  GLN A  19     -22.476  -0.327  13.346  1.00  0.00      A    C
ATOM    283  HA  GLN A  19     -22.217  -1.348  13.582  1.00  0.00      A    H
ATOM    284  CB  GLN A  19     -22.311   0.583  14.584  1.00  0.00      A    C
ATOM    285  HB1 GLN A  19     -22.993   0.264  15.401  1.00  0.00      A    H
ATOM    286  HB2 GLN A  19     -21.242   0.511  14.878  1.00  0.00      A    H
ATOM    287  CG  GLN A  19     -22.795   1.991  14.236  1.00  0.00      A    C
ATOM    288  HG1 GLN A  19     -22.171   2.571  13.523  1.00  0.00      A    H
ATOM    289  HG2 GLN A  19     -23.834   2.009  13.844  1.00  0.00      A    H
ATOM    290  CD  GLN A  19     -22.727   2.901  15.466  1.00  0.00      A    C
ATOM    291  OE1 GLN A  19     -21.917   3.833  15.632  1.00  0.00      A    O
ATOM    292  NE2 GLN A  19     -23.666   2.594  16.407  1.00  0.00      A    N
ATOM    293 HE21 GLN A  19     -23.684   3.200  17.202  1.00  0.00      A    H
ATOM    294 HE22 GLN A  19     -24.482   2.043  16.230  1.00  0.00      A    H
ATOM    295  C   GLN A  19     -23.950  -0.507  12.921  1.00  0.00      A    C
ATOM    296  O   GLN A  19     -24.687  -1.272  13.488  1.00  0.00      A    O
ATOM    297  N   GLY A  20     -24.420   0.223  11.835  1.00  0.00      A    N
ATOM    298  HN  GLY A  20     -23.835   0.911  11.410  1.00  0.00      A    H
ATOM    299  CA  GLY A  20     -25.777   0.106  11.291  1.00  0.00      A    C
ATOM    300  HA1 GLY A  20     -25.643  -0.117  10.242  1.00  0.00      A    H
ATOM    301  HA2 GLY A  20     -26.138  -0.751  11.840  1.00  0.00      A    H
ATOM    302  C   GLY A  20     -26.708   1.247  11.556  1.00  0.00      A    C
ATOM    303  O   GLY A  20     -26.355   2.364  11.197  1.00  0.00      A    O
ATOM    304  N   SER A  21     -27.880   0.924  12.134  1.00  0.00      A    N
ATOM    305  HN  SER A  21     -28.053  -0.041  12.313  1.00  0.00      A    H
ATOM    306  CA  SER A  21     -28.982   1.872  12.372  1.00  0.00      A    C
ATOM    307  HA  SER A  21     -28.606   2.873  12.219  1.00  0.00      A    H
ATOM    308  CB  SER A  21     -30.286   1.560  11.631  1.00  0.00      A    C
ATOM    309  HB1 SER A  21     -30.998   2.327  12.005  1.00  0.00      A    H
ATOM    310  HB2 SER A  21     -30.005   1.758  10.574  1.00  0.00      A    H
ATOM    311  OG  SER A  21     -30.676   0.194  11.743  1.00  0.00      A    O
ATOM    312  HG1 SER A  21     -30.959  -0.083  10.868  1.00  0.00      A    H
ATOM    313  C   SER A  21     -29.169   1.983  13.899  1.00  0.00      A    C
ATOM    314  O   SER A  21     -29.545   2.979  14.480  1.00  0.00      A    O
ATOM    315  N   CYS A  22     -29.005   0.847  14.586  1.00  0.00      A    N
ATOM    316  HN  CYS A  22     -28.758   0.053  14.037  1.00  0.00      A    H
ATOM    317  CA  CYS A  22     -28.917   0.786  16.044  1.00  0.00      A    C
ATOM    318  HA  CYS A  22     -29.690   1.421  16.451  1.00  0.00      A    H
ATOM    319  CB  CYS A  22     -29.200  -0.572  16.720  1.00  0.00      A    C
ATOM    320  HB1 CYS A  22     -28.533  -1.317  16.235  1.00  0.00      A    H
ATOM    321  HB2 CYS A  22     -29.056  -0.511  17.820  1.00  0.00      A    H
ATOM    322  SG  CYS A  22     -30.858  -1.340  16.527  1.00  0.00      A    S
ATOM    323  C   CYS A  22     -27.670   1.295  16.639  1.00  0.00      A    C
ATOM    324  O   CYS A  22     -26.579   1.234  16.063  1.00  0.00      A    O
ATOM    325  N   GLY A  23     -27.724   1.890  17.828  1.00  0.00      A    N
ATOM    326  HN  GLY A  23     -28.631   1.859  18.241  1.00  0.00      A    H
ATOM    327  CA  GLY A  23     -26.622   2.566  18.442  1.00  0.00      A    C
ATOM    328  HA1 GLY A  23     -26.125   3.090  17.639  1.00  0.00      A    H
ATOM    329  HA2 GLY A  23     -26.981   3.180  19.255  1.00  0.00      A    H
ATOM    330  C   GLY A  23     -25.680   1.563  19.100  1.00  0.00      A    C
ATOM    331  O   GLY A  23     -25.342   1.613  20.255  1.00  0.00      A    O
ATOM    332  N   CYS A  24     -25.203   0.521  18.350  1.00  0.00      A    N
ATOM    333  HN  CYS A  24     -25.404   0.367  17.385  1.00  0.00      A    H
ATOM    334  CA  CYS A  24     -24.385  -0.540  18.796  1.00  0.00      A    C
ATOM    335  HA  CYS A  24     -24.667  -0.824  19.799  1.00  0.00      A    H
ATOM    336  CB  CYS A  24     -24.560  -1.743  17.831  1.00  0.00      A    C
ATOM    337  HB1 CYS A  24     -24.241  -1.457  16.806  1.00  0.00      A    H
ATOM    338  HB2 CYS A  24     -24.001  -2.649  18.149  1.00  0.00      A    H
ATOM    339  SG  CYS A  24     -26.227  -2.387  17.736  1.00  0.00      A    S
ATOM    340  HG1 CYS A  24     -25.715  -3.364  17.003  1.00  0.00      A    H
ATOM    341  C   CYS A  24     -22.885  -0.247  18.850  1.00  0.00      A    C
ATOM    342  O   CYS A  24     -22.016  -1.064  18.467  1.00  0.00      A    O
ATOM    343  N   CYS A  25     -22.407   0.908  19.360  1.00  0.00      A    N
ATOM    344  HN  CYS A  25     -23.075   1.608  19.603  1.00  0.00      A    H
ATOM    345  CA  CYS A  25     -21.048   1.339  19.520  1.00  0.00      A    C
ATOM    346  HA  CYS A  25     -20.551   1.105  18.590  1.00  0.00      A    H
ATOM    347  CB  CYS A  25     -20.982   2.856  19.836  1.00  0.00      A    C
ATOM    348  HB1 CYS A  25     -19.883   3.003  19.902  1.00  0.00      A    H
ATOM    349  HB2 CYS A  25     -21.234   3.453  18.933  1.00  0.00      A    H
ATOM    350  SG  CYS A  25     -21.954   3.235  21.367  1.00  0.00      A    S
ATOM    351  C   CYS A  25     -20.321   0.436  20.539  1.00  0.00      A    C
ATOM    352  O   CYS A  25     -19.386  -0.301  20.205  1.00  0.00      A    O
ATOM    353  N   TRP A  26     -20.875   0.301  21.758  1.00  0.00      A    N
ATOM    354  HN  TRP A  26     -21.547   1.015  21.934  1.00  0.00      A    H
ATOM    355  CA  TRP A  26     -20.579  -0.489  22.821  1.00  0.00      A    C
ATOM    356  HA  TRP A  26     -19.741   0.046  23.243  1.00  0.00      A    H
ATOM    357  CB  TRP A  26     -21.848  -0.361  23.845  1.00  0.00      A    C
ATOM    358  HB1 TRP A  26     -21.471  -0.855  24.767  1.00  0.00      A    H
ATOM    359  HB2 TRP A  26     -22.115   0.702  24.025  1.00  0.00      A    H
ATOM    360  CG  TRP A  26     -23.195  -0.907  23.376  1.00  0.00      A    C
ATOM    361  CD1 TRP A  26     -24.090  -0.313  22.464  1.00  0.00      A    C
ATOM    362  HD1 TRP A  26     -23.897   0.627  21.969  1.00  0.00      A    H
ATOM    363  NE1 TRP A  26     -25.199  -0.996  22.349  1.00  0.00      A    N
ATOM    364  HE1 TRP A  26     -26.006  -0.648  21.926  1.00  0.00      A    H
ATOM    365  CE2 TRP A  26     -25.154  -2.056  23.201  1.00  0.00      A    C
ATOM    366  CD2 TRP A  26     -23.905  -2.056  23.876  1.00  0.00      A    C
ATOM    367  CE3 TRP A  26     -23.582  -3.029  24.831  1.00  0.00      A    C
ATOM    368  HE3 TRP A  26     -22.723  -2.842  25.458  1.00  0.00      A    H
ATOM    369  CZ3 TRP A  26     -24.523  -3.990  25.079  1.00  0.00      A    C
ATOM    370  HZ3 TRP A  26     -24.308  -4.746  25.820  1.00  0.00      A    H
ATOM    371  CZ2 TRP A  26     -26.110  -3.006  23.464  1.00  0.00      A    C
ATOM    372  HZ2 TRP A  26     -27.030  -3.055  22.900  1.00  0.00      A    H
ATOM    373  CH2 TRP A  26     -25.698  -4.025  24.317  1.00  0.00      A    C
ATOM    374  HH2 TRP A  26     -26.316  -4.911  24.321  1.00  0.00      A    H
ATOM    375  C   TRP A  26     -20.280  -1.990  22.544  1.00  0.00      A    C
ATOM    376  O   TRP A  26     -19.384  -2.602  23.048  1.00  0.00      A    O
ATOM    377  N   ALA A  27     -21.193  -2.603  21.723  1.00  0.00      A    N
ATOM    378  HN  ALA A  27     -21.975  -2.023  21.508  1.00  0.00      A    H
ATOM    379  CA  ALA A  27     -21.216  -3.860  21.118  1.00  0.00      A    C
ATOM    380  HA  ALA A  27     -21.108  -4.685  21.807  1.00  0.00      A    H
ATOM    381  CB  ALA A  27     -22.622  -4.160  20.640  1.00  0.00      A    C
ATOM    382  HB1 ALA A  27     -23.360  -3.759  21.367  1.00  0.00      A    H
ATOM    383  HB2 ALA A  27     -22.873  -3.704  19.658  1.00  0.00      A    H
ATOM    384  HB3 ALA A  27     -22.623  -5.267  20.537  1.00  0.00      A    H
ATOM    385  C   ALA A  27     -20.163  -4.115  20.052  1.00  0.00      A    C
ATOM    386  O   ALA A  27     -19.388  -5.061  20.160  1.00  0.00      A    O
ATOM    387  N   PHE A  28     -20.120  -3.266  19.036  1.00  0.00      A    N
ATOM    388  HN  PHE A  28     -20.702  -2.459  19.104  1.00  0.00      A    H
ATOM    389  CA  PHE A  28     -18.989  -3.202  18.071  1.00  0.00      A    C
ATOM    390  HA  PHE A  28     -19.027  -4.119  17.503  1.00  0.00      A    H
ATOM    391  CB  PHE A  28     -19.047  -1.994  17.101  1.00  0.00      A    C
ATOM    392  HB1 PHE A  28     -19.889  -2.312  16.449  1.00  0.00      A    H
ATOM    393  HB2 PHE A  28     -19.337  -1.000  17.505  1.00  0.00      A    H
ATOM    394  CG  PHE A  28     -17.876  -1.686  16.247  1.00  0.00      A    C
ATOM    395  CD1 PHE A  28     -17.353  -2.404  15.185  1.00  0.00      A    C
ATOM    396  HD1 PHE A  28     -17.850  -3.270  14.774  1.00  0.00      A    H
ATOM    397  CE1 PHE A  28     -16.188  -2.018  14.506  1.00  0.00      A    C
ATOM    398  HE1 PHE A  28     -15.800  -2.652  13.723  1.00  0.00      A    H
ATOM    399  CZ  PHE A  28     -15.438  -0.933  14.898  1.00  0.00      A    C
ATOM    400  HZ  PHE A  28     -14.513  -0.621  14.434  1.00  0.00      A    H
ATOM    401  CD2 PHE A  28     -17.092  -0.629  16.603  1.00  0.00      A    C
ATOM    402  HD2 PHE A  28     -17.458  -0.020  17.417  1.00  0.00      A    H
ATOM    403  CE2 PHE A  28     -15.939  -0.161  15.945  1.00  0.00      A    C
ATOM    404  HE2 PHE A  28     -15.403   0.739  16.206  1.00  0.00      A    H
ATOM    405  C   PHE A  28     -17.601  -3.064  18.786  1.00  0.00      A    C
ATOM    406  O   PHE A  28     -16.659  -3.845  18.645  1.00  0.00      A    O
ATOM    407  N   SER A  29     -17.407  -1.962  19.527  1.00  0.00      A    N
ATOM    408  HN  SER A  29     -18.125  -1.278  19.625  1.00  0.00      A    H
ATOM    409  CA  SER A  29     -16.176  -1.591  20.187  1.00  0.00      A    C
ATOM    410  HA  SER A  29     -15.505  -1.532  19.342  1.00  0.00      A    H
ATOM    411  CB  SER A  29     -16.356  -0.244  20.981  1.00  0.00      A    C
ATOM    412  HB1 SER A  29     -16.907   0.450  20.310  1.00  0.00      A    H
ATOM    413  HB2 SER A  29     -16.956  -0.473  21.887  1.00  0.00      A    H
ATOM    414  OG  SER A  29     -15.145   0.346  21.413  1.00  0.00      A    O
ATOM    415  HG1 SER A  29     -14.892  -0.060  22.245  1.00  0.00      A    H
ATOM    416  C   SER A  29     -15.648  -2.599  21.132  1.00  0.00      A    C
ATOM    417  O   SER A  29     -14.500  -2.960  21.137  1.00  0.00      A    O
ATOM    418  N   ALA A  30     -16.481  -3.273  22.017  1.00  0.00      A    N
ATOM    419  HN  ALA A  30     -17.444  -3.100  22.212  1.00  0.00      A    H
ATOM    420  CA  ALA A  30     -16.093  -4.484  22.734  1.00  0.00      A    C
ATOM    421  HA  ALA A  30     -15.205  -4.275  23.312  1.00  0.00      A    H
ATOM    422  CB  ALA A  30     -17.203  -4.689  23.767  1.00  0.00      A    C
ATOM    423  HB1 ALA A  30     -16.937  -5.668  24.218  1.00  0.00      A    H
ATOM    424  HB2 ALA A  30     -17.349  -3.797  24.413  1.00  0.00      A    H
ATOM    425  HB3 ALA A  30     -18.162  -4.834  23.226  1.00  0.00      A    H
ATOM    426  C   ALA A  30     -15.847  -5.749  21.864  1.00  0.00      A    C
ATOM    427  O   ALA A  30     -14.881  -6.488  22.101  1.00  0.00      A    O
ATOM    428  N   VAL A  31     -16.652  -6.035  20.780  1.00  0.00      A    N
ATOM    429  HN  VAL A  31     -17.533  -5.589  20.643  1.00  0.00      A    H
ATOM    430  CA  VAL A  31     -16.420  -7.173  19.925  1.00  0.00      A    C
ATOM    431  HA  VAL A  31     -16.379  -8.054  20.548  1.00  0.00      A    H
ATOM    432  CB  VAL A  31     -17.522  -7.379  18.947  1.00  0.00      A    C
ATOM    433  HB  VAL A  31     -17.968  -6.406  18.648  1.00  0.00      A    H
ATOM    434  CG1 VAL A  31     -17.063  -8.147  17.651  1.00  0.00      A    C
ATOM    435 HG11 VAL A  31     -17.987  -8.387  17.082  1.00  0.00      A    H
ATOM    436 HG12 VAL A  31     -16.488  -7.443  17.012  1.00  0.00      A    H
ATOM    437 HG13 VAL A  31     -16.521  -9.102  17.822  1.00  0.00      A    H
ATOM    438  CG2 VAL A  31     -18.621  -8.299  19.555  1.00  0.00      A    C
ATOM    439 HG21 VAL A  31     -18.138  -9.287  19.711  1.00  0.00      A    H
ATOM    440 HG22 VAL A  31     -19.023  -7.783  20.453  1.00  0.00      A    H
ATOM    441 HG23 VAL A  31     -19.458  -8.338  18.825  1.00  0.00      A    H
ATOM    442  C   VAL A  31     -15.075  -7.108  19.219  1.00  0.00      A    C
ATOM    443  O   VAL A  31     -14.221  -8.019  19.321  1.00  0.00      A    O
ATOM    444  N   ALA A  32     -14.790  -5.967  18.603  1.00  0.00      A    N
ATOM    445  HN  ALA A  32     -15.411  -5.190  18.661  1.00  0.00      A    H
ATOM    446  CA  ALA A  32     -13.515  -5.647  18.025  1.00  0.00      A    C
ATOM    447  HA  ALA A  32     -13.327  -6.326  17.207  1.00  0.00      A    H
ATOM    448  CB  ALA A  32     -13.606  -4.344  17.438  1.00  0.00      A    C
ATOM    449  HB1 ALA A  32     -14.532  -4.174  16.847  1.00  0.00      A    H
ATOM    450  HB2 ALA A  32     -13.653  -3.573  18.237  1.00  0.00      A    H
ATOM    451  HB3 ALA A  32     -12.729  -4.166  16.780  1.00  0.00      A    H
ATOM    452  C   ALA A  32     -12.280  -5.676  19.007  1.00  0.00      A    C
ATOM    453  O   ALA A  32     -11.205  -6.213  18.675  1.00  0.00      A    O
ATOM    454  N   ALA A  33     -12.490  -5.227  20.237  1.00  0.00      A    N
ATOM    455  HN  ALA A  33     -13.283  -4.721  20.568  1.00  0.00      A    H
ATOM    456  CA  ALA A  33     -11.590  -5.530  21.357  1.00  0.00      A    C
ATOM    457  HA  ALA A  33     -10.635  -5.068  21.154  1.00  0.00      A    H
ATOM    458  CB  ALA A  33     -12.068  -5.010  22.718  1.00  0.00      A    C
ATOM    459  HB1 ALA A  33     -11.244  -4.881  23.452  1.00  0.00      A    H
ATOM    460  HB2 ALA A  33     -12.293  -3.928  22.600  1.00  0.00      A    H
ATOM    461  HB3 ALA A  33     -12.844  -5.640  23.204  1.00  0.00      A    H
ATOM    462  C   ALA A  33     -11.288  -7.025  21.582  1.00  0.00      A    C
ATOM    463  O   ALA A  33     -10.188  -7.516  21.546  1.00  0.00      A    O
ATOM    464  N   THR A  34     -12.347  -7.848  21.737  1.00  0.00      A    N
ATOM    465  HN  THR A  34     -13.271  -7.501  21.597  1.00  0.00      A    H
ATOM    466  CA  THR A  34     -12.231  -9.323  21.991  1.00  0.00      A    C
ATOM    467  HA  THR A  34     -11.530  -9.633  22.752  1.00  0.00      A    H
ATOM    468  CB  THR A  34     -13.551 -10.024  22.434  1.00  0.00      A    C
ATOM    469  HB  THR A  34     -13.389 -11.120  22.521  1.00  0.00      A    H
ATOM    470  OG1 THR A  34     -14.727  -9.627  21.773  1.00  0.00      A    O
ATOM    471  HG1 THR A  34     -14.729  -8.686  21.584  1.00  0.00      A    H
ATOM    472  CG2 THR A  34     -13.891  -9.447  23.852  1.00  0.00      A    C
ATOM    473 HG21 THR A  34     -14.443 -10.145  24.519  1.00  0.00      A    H
ATOM    474 HG22 THR A  34     -12.925  -9.294  24.379  1.00  0.00      A    H
ATOM    475 HG23 THR A  34     -14.517  -8.533  23.935  1.00  0.00      A    H
ATOM    476  C   THR A  34     -11.590 -10.032  20.809  1.00  0.00      A    C
ATOM    477  O   THR A  34     -10.650 -10.790  20.896  1.00  0.00      A    O
ATOM    478  N   GLU A  35     -12.073  -9.741  19.562  1.00  0.00      A    N
ATOM    479  HN  GLU A  35     -12.843  -9.108  19.538  1.00  0.00      A    H
ATOM    480  CA  GLU A  35     -11.357 -10.113  18.379  1.00  0.00      A    C
ATOM    481  HA  GLU A  35     -11.364 -11.193  18.372  1.00  0.00      A    H
ATOM    482  CB  GLU A  35     -12.034  -9.478  17.155  1.00  0.00      A    C
ATOM    483  HB1 GLU A  35     -11.807  -8.394  17.247  1.00  0.00      A    H
ATOM    484  HB2 GLU A  35     -11.528  -9.810  16.223  1.00  0.00      A    H
ATOM    485  CG  GLU A  35     -13.414  -9.865  16.871  1.00  0.00      A    C
ATOM    486  HG1 GLU A  35     -13.385 -10.971  16.772  1.00  0.00      A    H
ATOM    487  HG2 GLU A  35     -14.170  -9.666  17.660  1.00  0.00      A    H
ATOM    488  CD  GLU A  35     -13.932  -9.210  15.577  1.00  0.00      A    C
ATOM    489  OE1 GLU A  35     -14.213  -7.968  15.498  1.00  0.00      A    O
ATOM    490  OE2 GLU A  35     -14.183  -9.960  14.579  1.00  0.00      A    O
ATOM    491  C   GLU A  35      -9.860  -9.726  18.356  1.00  0.00      A    C
ATOM    492  O   GLU A  35      -9.004 -10.520  17.957  1.00  0.00      A    O
ATOM    493  N   GLY A  36      -9.455  -8.531  18.801  1.00  0.00      A    N
ATOM    494  HN  GLY A  36     -10.187  -8.013  19.237  1.00  0.00      A    H
ATOM    495  CA  GLY A  36      -8.088  -8.084  18.767  1.00  0.00      A    C
ATOM    496  HA1 GLY A  36      -7.639  -8.526  17.890  1.00  0.00      A    H
ATOM    497  HA2 GLY A  36      -7.925  -7.017  18.750  1.00  0.00      A    H
ATOM    498  C   GLY A  36      -7.232  -8.785  19.844  1.00  0.00      A    C
ATOM    499  O   GLY A  36      -6.161  -9.341  19.596  1.00  0.00      A    O
ATOM    500  N   LEU A  37      -7.826  -8.897  21.075  1.00  0.00      A    N
ATOM    501  HN  LEU A  37      -8.701  -8.439  21.209  1.00  0.00      A    H
ATOM    502  CA  LEU A  37      -7.402  -9.661  22.254  1.00  0.00      A    C
ATOM    503  HA  LEU A  37      -6.486  -9.163  22.535  1.00  0.00      A    H
ATOM    504  CB  LEU A  37      -8.565  -9.829  23.304  1.00  0.00      A    C
ATOM    505  HB1 LEU A  37      -9.124  -8.898  23.540  1.00  0.00      A    H
ATOM    506  HB2 LEU A  37      -9.307 -10.525  22.859  1.00  0.00      A    H
ATOM    507  CG  LEU A  37      -8.101 -10.511  24.616  1.00  0.00      A    C
ATOM    508  HG  LEU A  37      -7.380 -11.319  24.366  1.00  0.00      A    H
ATOM    509  CD1 LEU A  37      -7.196  -9.700  25.515  1.00  0.00      A    C
ATOM    510 HD11 LEU A  37      -7.641  -8.716  25.777  1.00  0.00      A    H
ATOM    511 HD12 LEU A  37      -6.951 -10.211  26.471  1.00  0.00      A    H
ATOM    512 HD13 LEU A  37      -6.237  -9.442  25.019  1.00  0.00      A    H
ATOM    513  CD2 LEU A  37      -9.158 -11.197  25.437  1.00  0.00      A    C
ATOM    514 HD21 LEU A  37      -9.812 -11.850  24.820  1.00  0.00      A    H
ATOM    515 HD22 LEU A  37      -8.718 -11.839  26.230  1.00  0.00      A    H
ATOM    516 HD23 LEU A  37      -9.990 -10.548  25.784  1.00  0.00      A    H
ATOM    517  C   LEU A  37      -6.999 -11.040  21.781  1.00  0.00      A    C
ATOM    518  O   LEU A  37      -5.953 -11.598  22.040  1.00  0.00      A    O
ATOM    519  N   ASN A  38      -7.904 -11.715  21.001  1.00  0.00      A    N
ATOM    520  HN  ASN A  38      -8.716 -11.287  20.610  1.00  0.00      A    H
ATOM    521  CA  ASN A  38      -7.593 -13.080  20.580  1.00  0.00      A    C
ATOM    522  HA  ASN A  38      -7.217 -13.704  21.377  1.00  0.00      A    H
ATOM    523  CB  ASN A  38      -8.851 -13.845  20.207  1.00  0.00      A    C
ATOM    524  HB1 ASN A  38      -9.581 -13.255  19.613  1.00  0.00      A    H
ATOM    525  HB2 ASN A  38      -8.499 -14.712  19.607  1.00  0.00      A    H
ATOM    526  CG  ASN A  38      -9.714 -14.338  21.385  1.00  0.00      A    C
ATOM    527  OD1 ASN A  38      -9.922 -15.588  21.631  1.00  0.00      A    O
ATOM    528  ND2 ASN A  38     -10.151 -13.362  22.233  1.00  0.00      A    N
ATOM    529 HD21 ASN A  38     -10.740 -13.758  22.937  1.00  0.00      A    H
ATOM    530 HD22 ASN A  38      -9.719 -12.465  22.330  1.00  0.00      A    H
ATOM    531  C   ASN A  38      -6.544 -13.118  19.417  1.00  0.00      A    C
ATOM    532  O   ASN A  38      -5.836 -14.087  19.411  1.00  0.00      A    O
ATOM    533  N   GLN A  39      -6.386 -12.070  18.584  1.00  0.00      A    N
ATOM    534  HN  GLN A  39      -6.988 -11.276  18.540  1.00  0.00      A    H
ATOM    535  CA  GLN A  39      -5.278 -12.073  17.631  1.00  0.00      A    C
ATOM    536  HA  GLN A  39      -5.248 -13.019  17.110  1.00  0.00      A    H
ATOM    537  CB  GLN A  39      -5.513 -10.872  16.621  1.00  0.00      A    C
ATOM    538  HB1 GLN A  39      -6.516 -11.031  16.171  1.00  0.00      A    H
ATOM    539  HB2 GLN A  39      -5.526  -9.945  17.232  1.00  0.00      A    H
ATOM    540  CG  GLN A  39      -4.494 -10.663  15.461  1.00  0.00      A    C
ATOM    541  HG1 GLN A  39      -4.920  -9.759  14.976  1.00  0.00      A    H
ATOM    542  HG2 GLN A  39      -3.416 -10.580  15.717  1.00  0.00      A    H
ATOM    543  CD  GLN A  39      -4.480 -11.871  14.516  1.00  0.00      A    C
ATOM    544  OE1 GLN A  39      -5.003 -11.774  13.418  1.00  0.00      A    O
ATOM    545  NE2 GLN A  39      -3.574 -12.866  14.890  1.00  0.00      A    N
ATOM    546 HE21 GLN A  39      -3.610 -13.769  14.463  1.00  0.00      A    H
ATOM    547 HE22 GLN A  39      -2.912 -12.825  15.638  1.00  0.00      A    H
ATOM    548  C   GLN A  39      -3.919 -11.864  18.273  1.00  0.00      A    C
ATOM    549  O   GLN A  39      -2.976 -12.505  17.893  1.00  0.00      A    O
ATOM    550  N   ILE A  40      -3.721 -10.856  19.182  1.00  0.00      A    N
ATOM    551  HN  ILE A  40      -4.443 -10.182  19.321  1.00  0.00      A    H
ATOM    552  CA  ILE A  40      -2.557 -10.748  20.071  1.00  0.00      A    C
ATOM    553  HA  ILE A  40      -1.639 -10.412  19.612  1.00  0.00      A    H
ATOM    554  CB  ILE A  40      -2.850  -9.514  21.008  1.00  0.00      A    C
ATOM    555  HB  ILE A  40      -3.784  -9.708  21.577  1.00  0.00      A    H
ATOM    556  CG2 ILE A  40      -1.771  -9.369  22.114  1.00  0.00      A    C
ATOM    557 HG21 ILE A  40      -1.657 -10.150  22.895  1.00  0.00      A    H
ATOM    558 HG22 ILE A  40      -0.789  -9.107  21.665  1.00  0.00      A    H
ATOM    559 HG23 ILE A  40      -1.939  -8.407  22.644  1.00  0.00      A    H
ATOM    560  CG1 ILE A  40      -2.923  -8.203  20.234  1.00  0.00      A    C
ATOM    561 HG11 ILE A  40      -1.889  -7.921  19.940  1.00  0.00      A    H
ATOM    562 HG12 ILE A  40      -3.345  -8.314  19.212  1.00  0.00      A    H
ATOM    563  CD  ILE A  40      -3.643  -7.013  21.014  1.00  0.00      A    C
ATOM    564  HD1 ILE A  40      -3.642  -6.158  20.305  1.00  0.00      A    H
ATOM    565  HD2 ILE A  40      -4.682  -7.346  21.222  1.00  0.00      A    H
ATOM    566  HD3 ILE A  40      -3.035  -6.721  21.897  1.00  0.00      A    H
ATOM    567  C   ILE A  40      -2.235 -12.113  20.829  1.00  0.00      A    C
ATOM    568  O   ILE A  40      -1.146 -12.726  20.598  1.00  0.00      A    O
ATOM    569  N   LYS A  41      -3.203 -12.603  21.676  1.00  0.00      A    N
ATOM    570  HN  LYS A  41      -4.117 -12.208  21.734  1.00  0.00      A    H
ATOM    571  CA  LYS A  41      -2.928 -13.550  22.727  1.00  0.00      A    C
ATOM    572  HA  LYS A  41      -1.985 -13.321  23.201  1.00  0.00      A    H
ATOM    573  CB  LYS A  41      -4.005 -13.517  23.968  1.00  0.00      A    C
ATOM    574  HB1 LYS A  41      -4.999 -13.724  23.517  1.00  0.00      A    H
ATOM    575  HB2 LYS A  41      -3.906 -14.443  24.574  1.00  0.00      A    H
ATOM    576  CG  LYS A  41      -3.983 -12.083  24.638  1.00  0.00      A    C
ATOM    577  HG1 LYS A  41      -3.821 -11.293  23.873  1.00  0.00      A    H
ATOM    578  HG2 LYS A  41      -4.946 -11.843  25.138  1.00  0.00      A    H
ATOM    579  CD  LYS A  41      -2.825 -11.997  25.554  1.00  0.00      A    C
ATOM    580  HD1 LYS A  41      -1.843 -11.988  25.036  1.00  0.00      A    H
ATOM    581  HD2 LYS A  41      -2.920 -11.025  26.084  1.00  0.00      A    H
ATOM    582  CE  LYS A  41      -2.684 -12.993  26.712  1.00  0.00      A    C
ATOM    583  HE1 LYS A  41      -3.708 -13.051  27.140  1.00  0.00      A    H
ATOM    584  HE2 LYS A  41      -2.192 -13.909  26.322  1.00  0.00      A    H
ATOM    585  NZ  LYS A  41      -1.810 -12.483  27.821  1.00  0.00      A    N
ATOM    586  HZ1 LYS A  41      -2.339 -12.000  28.575  1.00  0.00      A    H
ATOM    587  HZ2 LYS A  41      -1.111 -13.078  28.309  1.00  0.00      A    H
ATOM    588  HZ3 LYS A  41      -1.315 -11.623  27.509  1.00  0.00      A    H
ATOM    589  C   LYS A  41      -2.902 -15.006  22.341  1.00  0.00      A    C
ATOM    590  O   LYS A  41      -1.853 -15.572  22.299  1.00  0.00      A    O
ATOM    591  N   THR A  42      -4.023 -15.621  21.933  1.00  0.00      A    N
ATOM    592  HN  THR A  42      -4.897 -15.147  21.855  1.00  0.00      A    H
ATOM    593  CA  THR A  42      -4.055 -16.950  21.444  1.00  0.00      A    C
ATOM    594  HA  THR A  42      -3.454 -17.558  22.103  1.00  0.00      A    H
ATOM    595  CB  THR A  42      -5.459 -17.515  21.377  1.00  0.00      A    C
ATOM    596  HB  THR A  42      -5.384 -18.599  21.145  1.00  0.00      A    H
ATOM    597  OG1 THR A  42      -6.322 -16.751  20.533  1.00  0.00      A    O
ATOM    598  HG1 THR A  42      -7.193 -17.132  20.663  1.00  0.00      A    H
ATOM    599  CG2 THR A  42      -6.094 -17.319  22.760  1.00  0.00      A    C
ATOM    600 HG21 THR A  42      -7.153 -17.653  22.779  1.00  0.00      A    H
ATOM    601 HG22 THR A  42      -5.470 -17.807  23.540  1.00  0.00      A    H
ATOM    602 HG23 THR A  42      -6.045 -16.224  22.937  1.00  0.00      A    H
ATOM    603  C   THR A  42      -3.452 -17.089  20.057  1.00  0.00      A    C
ATOM    604  O   THR A  42      -2.685 -17.918  19.686  1.00  0.00      A    O
ATOM    605  N   GLY A  43      -3.641 -16.059  19.295  1.00  0.00      A    N
ATOM    606  HN  GLY A  43      -4.294 -15.398  19.656  1.00  0.00      A    H
ATOM    607  CA  GLY A  43      -3.194 -15.815  17.886  1.00  0.00      A    C
ATOM    608  HA1 GLY A  43      -3.071 -14.743  17.919  1.00  0.00      A    H
ATOM    609  HA2 GLY A  43      -2.258 -16.318  17.693  1.00  0.00      A    H
ATOM    610  C   GLY A  43      -4.248 -16.373  16.925  1.00  0.00      A    C
ATOM    611  O   GLY A  43      -4.031 -16.477  15.700  1.00  0.00      A    O
ATOM    612  N   LYS A  44      -5.485 -16.489  17.390  1.00  0.00      A    N
ATOM    613  HN  LYS A  44      -5.631 -16.289  18.356  1.00  0.00      A    H
ATOM    614  CA  LYS A  44      -6.513 -16.800  16.433  1.00  0.00      A    C
ATOM    615  HA  LYS A  44      -6.146 -17.107  15.465  1.00  0.00      A    H
ATOM    616  CB  LYS A  44      -7.360 -17.936  17.034  1.00  0.00      A    C
ATOM    617  HB1 LYS A  44      -6.786 -18.856  17.275  1.00  0.00      A    H
ATOM    618  HB2 LYS A  44      -7.887 -17.631  17.964  1.00  0.00      A    H
ATOM    619  CG  LYS A  44      -8.440 -18.479  16.042  1.00  0.00      A    C
ATOM    620  HG1 LYS A  44      -9.244 -19.021  16.585  1.00  0.00      A    H
ATOM    621  HG2 LYS A  44      -8.957 -17.674  15.478  1.00  0.00      A    H
ATOM    622  CD  LYS A  44      -7.917 -19.553  15.009  1.00  0.00      A    C
ATOM    623  HD1 LYS A  44      -8.633 -19.656  14.165  1.00  0.00      A    H
ATOM    624  HD2 LYS A  44      -7.034 -19.094  14.516  1.00  0.00      A    H
ATOM    625  CE  LYS A  44      -7.512 -20.934  15.585  1.00  0.00      A    C
ATOM    626  HE1 LYS A  44      -7.178 -21.597  14.758  1.00  0.00      A    H
ATOM    627  HE2 LYS A  44      -6.747 -20.905  16.390  1.00  0.00      A    H
ATOM    628  NZ  LYS A  44      -8.694 -21.636  16.288  1.00  0.00      A    N
ATOM    629  HZ1 LYS A  44      -8.547 -21.466  17.303  1.00  0.00      A    H
ATOM    630  HZ2 LYS A  44      -9.627 -21.312  15.963  1.00  0.00      A    H
ATOM    631  HZ3 LYS A  44      -8.499 -22.655  16.219  1.00  0.00      A    H
ATOM    632  C   LYS A  44      -7.431 -15.578  16.141  1.00  0.00      A    C
ATOM    633  O   LYS A  44      -8.026 -14.993  17.062  1.00  0.00      A    O
ATOM    634  N   LEU A  45      -7.652 -15.226  14.838  1.00  0.00      A    N
ATOM    635  HN  LEU A  45      -7.187 -15.725  14.111  1.00  0.00      A    H
ATOM    636  CA  LEU A  45      -8.516 -14.149  14.445  1.00  0.00      A    C
ATOM    637  HA  LEU A  45      -8.665 -13.429  15.236  1.00  0.00      A    H
ATOM    638  CB  LEU A  45      -7.972 -13.438  13.237  1.00  0.00      A    C
ATOM    639  HB1 LEU A  45      -6.948 -13.136  13.544  1.00  0.00      A    H
ATOM    640  HB2 LEU A  45      -7.889 -14.114  12.360  1.00  0.00      A    H
ATOM    641  CG  LEU A  45      -8.784 -12.139  12.896  1.00  0.00      A    C
ATOM    642  HG  LEU A  45      -9.880 -12.309  12.834  1.00  0.00      A    H
ATOM    643  CD1 LEU A  45      -8.636 -11.055  13.941  1.00  0.00      A    C
ATOM    644 HD11 LEU A  45      -9.111 -11.342  14.903  1.00  0.00      A    H
ATOM    645 HD12 LEU A  45      -7.590 -10.680  13.900  1.00  0.00      A    H
ATOM    646 HD13 LEU A  45      -9.279 -10.211  13.611  1.00  0.00      A    H
ATOM    647  CD2 LEU A  45      -8.454 -11.664  11.510  1.00  0.00      A    C
ATOM    648 HD21 LEU A  45      -8.829 -12.310  10.688  1.00  0.00      A    H
ATOM    649 HD22 LEU A  45      -9.078 -10.764  11.321  1.00  0.00      A    H
ATOM    650 HD23 LEU A  45      -7.378 -11.440  11.345  1.00  0.00      A    H
ATOM    651  C   LEU A  45      -9.877 -14.704  14.158  1.00  0.00      A    C
ATOM    652  O   LEU A  45     -10.258 -15.057  13.004  1.00  0.00      A    O
ATOM    653  N   ILE A  46     -10.731 -14.814  15.180  1.00  0.00      A    N
ATOM    654  HN  ILE A  46     -10.431 -14.703  16.124  1.00  0.00      A    H
ATOM    655  CA  ILE A  46     -12.117 -15.251  15.105  1.00  0.00      A    C
ATOM    656  HA  ILE A  46     -12.151 -16.054  14.383  1.00  0.00      A    H
ATOM    657  CB  ILE A  46     -12.543 -15.812  16.456  1.00  0.00      A    C
ATOM    658  HB  ILE A  46     -12.790 -14.984  17.154  1.00  0.00      A    H
ATOM    659  CG2 ILE A  46     -13.884 -16.722  16.257  1.00  0.00      A    C
ATOM    660 HG21 ILE A  46     -14.259 -16.866  17.293  1.00  0.00      A    H
ATOM    661 HG22 ILE A  46     -14.628 -16.118  15.696  1.00  0.00      A    H
ATOM    662 HG23 ILE A  46     -13.559 -17.643  15.727  1.00  0.00      A    H
ATOM    663  CG1 ILE A  46     -11.539 -16.697  17.161  1.00  0.00      A    C
ATOM    664 HG11 ILE A  46     -11.602 -17.696  16.681  1.00  0.00      A    H
ATOM    665 HG12 ILE A  46     -10.553 -16.194  17.064  1.00  0.00      A    H
ATOM    666  CD  ILE A  46     -11.879 -16.871  18.680  1.00  0.00      A    C
ATOM    667  HD1 ILE A  46     -12.716 -17.569  18.893  1.00  0.00      A    H
ATOM    668  HD2 ILE A  46     -10.960 -17.162  19.232  1.00  0.00      A    H
ATOM    669  HD3 ILE A  46     -12.153 -15.904  19.154  1.00  0.00      A    H
ATOM    670  C   ILE A  46     -13.105 -14.132  14.814  1.00  0.00      A    C
ATOM    671  O   ILE A  46     -13.114 -13.062  15.503  1.00  0.00      A    O
ATOM    672  N   SER A  47     -13.921 -14.253  13.748  1.00  0.00      A    N
ATOM    673  HN  SER A  47     -13.891 -15.068  13.175  1.00  0.00      A    H
ATOM    674  CA  SER A  47     -15.011 -13.378  13.411  1.00  0.00      A    C
ATOM    675  HA  SER A  47     -14.672 -12.376  13.631  1.00  0.00      A    H
ATOM    676  CB  SER A  47     -15.493 -13.517  11.930  1.00  0.00      A    C
ATOM    677  HB1 SER A  47     -15.489 -14.591  11.647  1.00  0.00      A    H
ATOM    678  HB2 SER A  47     -16.467 -12.991  11.828  1.00  0.00      A    H
ATOM    679  OG  SER A  47     -14.468 -13.021  10.998  1.00  0.00      A    O
ATOM    680  HG1 SER A  47     -14.925 -12.958  10.156  1.00  0.00      A    H
ATOM    681  C   SER A  47     -16.212 -13.735  14.314  1.00  0.00      A    C
ATOM    682  O   SER A  47     -16.847 -14.814  14.199  1.00  0.00      A    O
ATOM    683  N   LEU A  48     -16.546 -12.789  15.216  1.00  0.00      A    N
ATOM    684  HN  LEU A  48     -16.021 -11.944  15.279  1.00  0.00      A    H
ATOM    685  CA  LEU A  48     -17.604 -12.985  16.217  1.00  0.00      A    C
ATOM    686  HA  LEU A  48     -17.834 -14.033  16.336  1.00  0.00      A    H
ATOM    687  CB  LEU A  48     -17.124 -12.396  17.532  1.00  0.00      A    C
ATOM    688  HB1 LEU A  48     -16.745 -11.376  17.306  1.00  0.00      A    H
ATOM    689  HB2 LEU A  48     -17.848 -12.300  18.369  1.00  0.00      A    H
ATOM    690  CG  LEU A  48     -15.796 -13.035  18.083  1.00  0.00      A    C
ATOM    691  HG  LEU A  48     -15.003 -12.986  17.306  1.00  0.00      A    H
ATOM    692  CD1 LEU A  48     -15.323 -12.330  19.314  1.00  0.00      A    C
ATOM    693 HD11 LEU A  48     -14.378 -12.730  19.741  1.00  0.00      A    H
ATOM    694 HD12 LEU A  48     -15.154 -11.256  19.084  1.00  0.00      A    H
ATOM    695 HD13 LEU A  48     -16.119 -12.396  20.086  1.00  0.00      A    H
ATOM    696  CD2 LEU A  48     -15.907 -14.480  18.586  1.00  0.00      A    C
ATOM    697 HD21 LEU A  48     -14.900 -14.861  18.859  1.00  0.00      A    H
ATOM    698 HD22 LEU A  48     -16.533 -14.556  19.500  1.00  0.00      A    H
ATOM    699 HD23 LEU A  48     -16.392 -15.192  17.884  1.00  0.00      A    H
ATOM    700  C   LEU A  48     -18.854 -12.250  15.773  1.00  0.00      A    C
ATOM    701  O   LEU A  48     -18.929 -11.582  14.806  1.00  0.00      A    O
ATOM    702  N   SER A  49     -19.925 -12.390  16.629  1.00  0.00      A    N
ATOM    703  HN  SER A  49     -19.745 -12.875  17.481  1.00  0.00      A    H
ATOM    704  CA  SER A  49     -21.190 -11.796  16.427  1.00  0.00      A    C
ATOM    705  HA  SER A  49     -21.237 -11.373  15.434  1.00  0.00      A    H
ATOM    706  CB  SER A  49     -22.314 -12.888  16.545  1.00  0.00      A    C
ATOM    707  HB1 SER A  49     -22.072 -13.818  15.988  1.00  0.00      A    H
ATOM    708  HB2 SER A  49     -22.347 -13.075  17.639  1.00  0.00      A    H
ATOM    709  OG  SER A  49     -23.505 -12.352  16.053  1.00  0.00      A    O
ATOM    710  HG1 SER A  49     -23.587 -12.815  15.216  1.00  0.00      A    H
ATOM    711  C   SER A  49     -21.559 -10.602  17.308  1.00  0.00      A    C
ATOM    712  O   SER A  49     -21.750 -10.727  18.526  1.00  0.00      A    O
ATOM    713  N   GLU A  50     -21.778  -9.409  16.686  1.00  0.00      A    N
ATOM    714  HN  GLU A  50     -21.526  -9.335  15.724  1.00  0.00      A    H
ATOM    715  CA  GLU A  50     -22.201  -8.130  17.322  1.00  0.00      A    C
ATOM    716  HA  GLU A  50     -21.616  -8.079  18.228  1.00  0.00      A    H
ATOM    717  CB  GLU A  50     -21.842  -6.928  16.433  1.00  0.00      A    C
ATOM    718  HB1 GLU A  50     -22.439  -7.080  15.508  1.00  0.00      A    H
ATOM    719  HB2 GLU A  50     -22.367  -6.062  16.890  1.00  0.00      A    H
ATOM    720  CG  GLU A  50     -20.360  -6.643  16.033  1.00  0.00      A    C
ATOM    721  HG1 GLU A  50     -20.331  -5.542  15.888  1.00  0.00      A    H
ATOM    722  HG2 GLU A  50     -19.772  -6.866  16.949  1.00  0.00      A    H
ATOM    723  CD  GLU A  50     -19.874  -7.365  14.803  1.00  0.00      A    C
ATOM    724  OE1 GLU A  50     -20.626  -8.040  14.041  1.00  0.00      A    O
ATOM    725  OE2 GLU A  50     -18.649  -7.253  14.512  1.00  0.00      A    O
ATOM    726  C   GLU A  50     -23.646  -8.127  17.659  1.00  0.00      A    C
ATOM    727  O   GLU A  50     -24.097  -7.402  18.499  1.00  0.00      A    O
ATOM    728  N   GLN A  51     -24.406  -9.025  16.947  1.00  0.00      A    N
ATOM    729  HN  GLN A  51     -23.845  -9.656  16.416  1.00  0.00      A    H
ATOM    730  CA  GLN A  51     -25.825  -9.191  17.073  1.00  0.00      A    C
ATOM    731  HA  GLN A  51     -26.275  -8.211  17.131  1.00  0.00      A    H
ATOM    732  CB  GLN A  51     -26.279 -10.024  15.870  1.00  0.00      A    C
ATOM    733  HB1 GLN A  51     -25.625  -9.823  14.995  1.00  0.00      A    H
ATOM    734  HB2 GLN A  51     -26.017 -11.079  16.101  1.00  0.00      A    H
ATOM    735  CG  GLN A  51     -27.867  -9.922  15.598  1.00  0.00      A    C
ATOM    736  HG1 GLN A  51     -27.978 -10.532  14.676  1.00  0.00      A    H
ATOM    737  HG2 GLN A  51     -28.473 -10.412  16.389  1.00  0.00      A    H
ATOM    738  CD  GLN A  51     -28.409  -8.485  15.350  1.00  0.00      A    C
ATOM    739  OE1 GLN A  51     -27.751  -7.658  14.829  1.00  0.00      A    O
ATOM    740  NE2 GLN A  51     -29.653  -8.231  15.854  1.00  0.00      A    N
ATOM    741 HE21 GLN A  51     -29.838  -7.250  15.915  1.00  0.00      A    H
ATOM    742 HE22 GLN A  51     -30.109  -8.897  16.445  1.00  0.00      A    H
ATOM    743  C   GLN A  51     -26.224  -9.892  18.390  1.00  0.00      A    C
ATOM    744  O   GLN A  51     -27.285  -9.520  18.958  1.00  0.00      A    O
ATOM    745  N   GLU A  52     -25.399 -10.859  18.965  1.00  0.00      A    N
ATOM    746  HN  GLU A  52     -24.555 -11.106  18.495  1.00  0.00      A    H
ATOM    747  CA  GLU A  52     -25.700 -11.603  20.214  1.00  0.00      A    C
ATOM    748  HA  GLU A  52     -26.636 -12.084  19.970  1.00  0.00      A    H
ATOM    749  CB  GLU A  52     -24.490 -12.594  20.496  1.00  0.00      A    C
ATOM    750  HB1 GLU A  52     -24.168 -13.022  19.523  1.00  0.00      A    H
ATOM    751  HB2 GLU A  52     -23.542 -12.084  20.772  1.00  0.00      A    H
ATOM    752  CG  GLU A  52     -25.161 -13.670  21.382  1.00  0.00      A    C
ATOM    753  HG1 GLU A  52     -25.819 -13.148  22.109  1.00  0.00      A    H
ATOM    754  HG2 GLU A  52     -25.809 -14.217  20.665  1.00  0.00      A    H
ATOM    755  CD  GLU A  52     -24.117 -14.394  22.181  1.00  0.00      A    C
ATOM    756  OE1 GLU A  52     -23.111 -14.928  21.591  1.00  0.00      A    O
ATOM    757  OE2 GLU A  52     -24.405 -14.619  23.434  1.00  0.00      A    O
ATOM    758  C   GLU A  52     -25.974 -10.686  21.395  1.00  0.00      A    C
ATOM    759  O   GLU A  52     -26.928 -10.925  22.148  1.00  0.00      A    O
ATOM    760  N   VAL A  53     -25.109  -9.714  21.633  1.00  0.00      A    N
ATOM    761  HN  VAL A  53     -24.346  -9.555  21.011  1.00  0.00      A    H
ATOM    762  CA  VAL A  53     -25.240  -8.831  22.759  1.00  0.00      A    C
ATOM    763  HA  VAL A  53     -25.311  -9.453  23.640  1.00  0.00      A    H
ATOM    764  CB  VAL A  53     -24.049  -7.883  22.826  1.00  0.00      A    C
ATOM    765  HB  VAL A  53     -24.031  -7.022  22.125  1.00  0.00      A    H
ATOM    766  CG1 VAL A  53     -23.988  -7.262  24.216  1.00  0.00      A    C
ATOM    767 HG11 VAL A  53     -23.097  -6.598  24.224  1.00  0.00      A    H
ATOM    768 HG12 VAL A  53     -24.952  -6.778  24.481  1.00  0.00      A    H
ATOM    769 HG13 VAL A  53     -23.908  -8.000  25.043  1.00  0.00      A    H
ATOM    770  CG2 VAL A  53     -22.746  -8.634  22.298  1.00  0.00      A    C
ATOM    771 HG21 VAL A  53     -22.835  -8.662  21.191  1.00  0.00      A    H
ATOM    772 HG22 VAL A  53     -21.903  -7.939  22.502  1.00  0.00      A    H
ATOM    773 HG23 VAL A  53     -22.523  -9.655  22.676  1.00  0.00      A    H
ATOM    774  C   VAL A  53     -26.529  -7.954  22.720  1.00  0.00      A    C
ATOM    775  O   VAL A  53     -27.164  -7.678  23.734  1.00  0.00      A    O
ATOM    776  N   VAL A  54     -26.886  -7.451  21.543  1.00  0.00      A    N
ATOM    777  HN  VAL A  54     -26.208  -7.550  20.819  1.00  0.00      A    H
ATOM    778  CA  VAL A  54     -27.936  -6.427  21.456  1.00  0.00      A    C
ATOM    779  HA  VAL A  54     -27.842  -5.845  22.361  1.00  0.00      A    H
ATOM    780  CB  VAL A  54     -27.718  -5.421  20.301  1.00  0.00      A    C
ATOM    781  HB  VAL A  54     -26.645  -5.138  20.255  1.00  0.00      A    H
ATOM    782  CG1 VAL A  54     -28.033  -6.088  18.888  1.00  0.00      A    C
ATOM    783 HG11 VAL A  54     -29.050  -6.516  18.758  1.00  0.00      A    H
ATOM    784 HG12 VAL A  54     -27.745  -5.450  18.025  1.00  0.00      A    H
ATOM    785 HG13 VAL A  54     -27.345  -6.956  18.799  1.00  0.00      A    H
ATOM    786  CG2 VAL A  54     -28.699  -4.245  20.409  1.00  0.00      A    C
ATOM    787 HG21 VAL A  54     -29.014  -4.189  21.473  1.00  0.00      A    H
ATOM    788 HG22 VAL A  54     -28.293  -3.266  20.073  1.00  0.00      A    H
ATOM    789 HG23 VAL A  54     -29.660  -4.445  19.888  1.00  0.00      A    H
ATOM    790  C   VAL A  54     -29.331  -7.139  21.464  1.00  0.00      A    C
ATOM    791  O   VAL A  54     -30.327  -6.558  21.915  1.00  0.00      A    O
ATOM    792  N   ASP A  55     -29.393  -8.402  20.987  1.00  0.00      A    N
ATOM    793  HN  ASP A  55     -28.645  -8.814  20.473  1.00  0.00      A    H
ATOM    794  CA  ASP A  55     -30.625  -9.162  20.998  1.00  0.00      A    C
ATOM    795  HA  ASP A  55     -31.445  -8.494  20.780  1.00  0.00      A    H
ATOM    796  CB  ASP A  55     -30.562 -10.276  19.914  1.00  0.00      A    C
ATOM    797  HB1 ASP A  55     -29.572 -10.777  19.858  1.00  0.00      A    H
ATOM    798  HB2 ASP A  55     -31.279 -11.111  20.061  1.00  0.00      A    H
ATOM    799  CG  ASP A  55     -31.001  -9.658  18.559  1.00  0.00      A    C
ATOM    800  OD1 ASP A  55     -31.868  -8.741  18.605  1.00  0.00      A    O
ATOM    801  OD2 ASP A  55     -30.618 -10.156  17.500  1.00  0.00      A    O
ATOM    802  C   ASP A  55     -30.939  -9.736  22.453  1.00  0.00      A    C
ATOM    803  O   ASP A  55     -32.061  -9.592  22.963  1.00  0.00      A    O
ATOM    804  N   CYS A  56     -29.953 -10.360  23.131  1.00  0.00      A    N
ATOM    805  HN  CYS A  56     -28.979 -10.410  22.922  1.00  0.00      A    H
ATOM    806  CA  CYS A  56     -30.301 -11.196  24.292  1.00  0.00      A    C
ATOM    807  HA  CYS A  56     -31.318 -11.555  24.230  1.00  0.00      A    H
ATOM    808  CB  CYS A  56     -29.376 -12.447  24.386  1.00  0.00      A    C
ATOM    809  HB1 CYS A  56     -29.644 -13.065  25.269  1.00  0.00      A    H
ATOM    810  HB2 CYS A  56     -28.356 -12.011  24.457  1.00  0.00      A    H
ATOM    811  SG  CYS A  56     -29.165 -13.359  22.837  1.00  0.00      A    S
ATOM    812  C   CYS A  56     -30.349 -10.587  25.669  1.00  0.00      A    C
ATOM    813  O   CYS A  56     -31.376 -10.554  26.330  1.00  0.00      A    O
ATOM    814  N   ASP A  57     -29.220  -9.928  26.038  1.00  0.00      A    N
ATOM    815  HN  ASP A  57     -28.384  -9.958  25.496  1.00  0.00      A    H
ATOM    816  CA  ASP A  57     -28.981  -9.370  27.384  1.00  0.00      A    C
ATOM    817  HA  ASP A  57     -29.518 -10.046  28.033  1.00  0.00      A    H
ATOM    818  CB  ASP A  57     -27.500  -9.439  27.706  1.00  0.00      A    C
ATOM    819  HB1 ASP A  57     -27.085 -10.435  27.443  1.00  0.00      A    H
ATOM    820  HB2 ASP A  57     -26.916  -8.587  27.298  1.00  0.00      A    H
ATOM    821  CG  ASP A  57     -27.295  -9.286  29.220  1.00  0.00      A    C
ATOM    822  OD1 ASP A  57     -27.800 -10.197  29.971  1.00  0.00      A    O
ATOM    823  OD2 ASP A  57     -26.677  -8.342  29.713  1.00  0.00      A    O
ATOM    824  C   ASP A  57     -29.559  -7.911  27.590  1.00  0.00      A    C
ATOM    825  O   ASP A  57     -29.478  -7.346  28.675  1.00  0.00      A    O
ATOM    826  N   VAL A  58     -30.091  -7.215  26.567  1.00  0.00      A    N
ATOM    827  HN  VAL A  58     -30.075  -7.625  25.659  1.00  0.00      A    H
ATOM    828  CA  VAL A  58     -30.607  -5.778  26.620  1.00  0.00      A    C
ATOM    829  HA  VAL A  58     -29.937  -5.181  27.221  1.00  0.00      A    H
ATOM    830  CB  VAL A  58     -30.826  -5.218  25.266  1.00  0.00      A    C
ATOM    831  HB  VAL A  58     -31.360  -4.244  25.235  1.00  0.00      A    H
ATOM    832  CG1 VAL A  58     -29.402  -5.035  24.677  1.00  0.00      A    C
ATOM    833 HG11 VAL A  58     -28.925  -6.031  24.554  1.00  0.00      A    H
ATOM    834 HG12 VAL A  58     -29.451  -4.527  23.690  1.00  0.00      A    H
ATOM    835 HG13 VAL A  58     -28.879  -4.280  25.302  1.00  0.00      A    H
ATOM    836  CG2 VAL A  58     -31.813  -6.132  24.467  1.00  0.00      A    C
ATOM    837 HG21 VAL A  58     -32.062  -5.820  23.430  1.00  0.00      A    H
ATOM    838 HG22 VAL A  58     -31.584  -7.212  24.342  1.00  0.00      A    H
ATOM    839 HG23 VAL A  58     -32.777  -6.157  25.020  1.00  0.00      A    H
ATOM    840  C   VAL A  58     -31.925  -5.702  27.350  1.00  0.00      A    C
ATOM    841  O   VAL A  58     -32.640  -6.696  27.552  1.00  0.00      A    O
ATOM    842  N   PHE A  59     -32.189  -4.463  27.869  1.00  0.00      A    N
ATOM    843  HN  PHE A  59     -31.520  -3.753  27.661  1.00  0.00      A    H
ATOM    844  CA  PHE A  59     -33.254  -4.195  28.879  1.00  0.00      A    C
ATOM    845  HA  PHE A  59     -33.200  -3.123  28.993  1.00  0.00      A    H
ATOM    846  CB  PHE A  59     -34.720  -4.452  28.350  1.00  0.00      A    C
ATOM    847  HB1 PHE A  59     -34.748  -5.526  28.066  1.00  0.00      A    H
ATOM    848  HB2 PHE A  59     -35.504  -4.316  29.125  1.00  0.00      A    H
ATOM    849  CG  PHE A  59     -35.115  -3.601  27.114  1.00  0.00      A    C
ATOM    850  CD1 PHE A  59     -35.297  -4.139  25.816  1.00  0.00      A    C
ATOM    851  HD1 PHE A  59     -35.055  -5.166  25.584  1.00  0.00      A    H
ATOM    852  CE1 PHE A  59     -35.729  -3.349  24.699  1.00  0.00      A    C
ATOM    853  HE1 PHE A  59     -35.985  -3.728  23.721  1.00  0.00      A    H
ATOM    854  CZ  PHE A  59     -36.085  -2.011  24.975  1.00  0.00      A    C
ATOM    855  HZ  PHE A  59     -36.524  -1.314  24.277  1.00  0.00      A    H
ATOM    856  CD2 PHE A  59     -35.478  -2.298  27.299  1.00  0.00      A    C
ATOM    857  HD2 PHE A  59     -35.314  -1.887  28.284  1.00  0.00      A    H
ATOM    858  CE2 PHE A  59     -36.034  -1.517  26.303  1.00  0.00      A    C
ATOM    859  HE2 PHE A  59     -36.533  -0.593  26.554  1.00  0.00      A    H
ATOM    860  C   PHE A  59     -32.925  -4.716  30.265  1.00  0.00      A    C
ATOM    861  O   PHE A  59     -33.120  -4.059  31.304  1.00  0.00      A    O
ATOM    862  N   HSE A  60     -32.378  -5.967  30.319  1.00  0.00      A    N
ATOM    863  HN  HSE A  60     -32.371  -6.424  29.433  1.00  0.00      A    H
ATOM    864  CA  HSE A  60     -31.916  -6.659  31.538  1.00  0.00      A    C
ATOM    865  HA  HSE A  60     -32.786  -6.580  32.172  1.00  0.00      A    H
ATOM    866  CB  HSE A  60     -31.675  -8.168  31.148  1.00  0.00      A    C
ATOM    867  HB1 HSE A  60     -32.612  -8.426  30.609  1.00  0.00      A    H
ATOM    868  HB2 HSE A  60     -30.866  -8.428  30.432  1.00  0.00      A    H
ATOM    869  ND1 HSE A  60     -30.270  -9.026  32.827  1.00  0.00      A    N
ATOM    870  CG  HSE A  60     -31.504  -9.024  32.283  1.00  0.00      A    C
ATOM    871  CE1 HSE A  60     -30.396  -9.780  33.872  1.00  0.00      A    C
ATOM    872  HE1 HSE A  60     -29.596 -10.075  34.551  1.00  0.00      A    H
ATOM    873  NE2 HSE A  60     -31.580 -10.442  33.856  1.00  0.00      A    N
ATOM    874  HE2 HSE A  60     -31.839 -11.242  34.398  1.00  0.00      A    H
ATOM    875  CD2 HSE A  60     -32.320  -9.882  32.866  1.00  0.00      A    C
ATOM    876  HD2 HSE A  60     -33.327 -10.236  32.687  1.00  0.00      A    H
ATOM    877  C   HSE A  60     -30.761  -5.895  32.052  1.00  0.00      A    C
ATOM    878  O   HSE A  60     -30.624  -5.561  33.238  1.00  0.00      A    O
ATOM    879  N   SER A  61     -29.840  -5.544  31.062  1.00  0.00      A    N
ATOM    880  HN  SER A  61     -30.043  -5.915  30.160  1.00  0.00      A    H
ATOM    881  CA  SER A  61     -28.713  -4.645  31.253  1.00  0.00      A    C
ATOM    882  HA  SER A  61     -28.607  -4.488  32.317  1.00  0.00      A    H
ATOM    883  CB  SER A  61     -27.445  -5.310  30.652  1.00  0.00      A    C
ATOM    884  HB1 SER A  61     -27.287  -6.319  31.090  1.00  0.00      A    H
ATOM    885  HB2 SER A  61     -27.638  -5.403  29.562  1.00  0.00      A    H
ATOM    886  OG  SER A  61     -26.213  -4.593  30.973  1.00  0.00      A    O
ATOM    887  HG1 SER A  61     -25.616  -4.800  30.250  1.00  0.00      A    H
ATOM    888  C   SER A  61     -28.974  -3.291  30.575  1.00  0.00      A    C
ATOM    889  O   SER A  61     -30.078  -2.752  30.643  1.00  0.00      A    O
ATOM    890  N   ASP A  62     -27.959  -2.675  29.878  1.00  0.00      A    N
ATOM    891  HN  ASP A  62     -27.041  -3.049  29.989  1.00  0.00      A    H
ATOM    892  CA  ASP A  62     -28.167  -1.553  28.990  1.00  0.00      A    C
ATOM    893  HA  ASP A  62     -28.451  -0.717  29.612  1.00  0.00      A    H
ATOM    894  CB  ASP A  62     -26.812  -1.280  28.245  1.00  0.00      A    C
ATOM    895  HB1 ASP A  62     -26.447  -2.121  27.618  1.00  0.00      A    H
ATOM    896  HB2 ASP A  62     -27.033  -0.462  27.527  1.00  0.00      A    H
ATOM    897  CG  ASP A  62     -25.817  -0.829  29.274  1.00  0.00      A    C
ATOM    898  OD1 ASP A  62     -25.295  -1.738  29.999  1.00  0.00      A    O
ATOM    899  OD2 ASP A  62     -25.626   0.411  29.401  1.00  0.00      A    O
ATOM    900  C   ASP A  62     -29.299  -1.699  27.925  1.00  0.00      A    C
ATOM    901  O   ASP A  62     -29.994  -2.724  27.761  1.00  0.00      A    O
ATOM    902  N   LEU A  63     -29.691  -0.558  27.370  1.00  0.00      A    N
ATOM    903  HN  LEU A  63     -29.074   0.221  27.298  1.00  0.00      A    H
ATOM    904  CA  LEU A  63     -30.987  -0.344  26.754  1.00  0.00      A    C
ATOM    905  HA  LEU A  63     -31.770  -0.804  27.338  1.00  0.00      A    H
ATOM    906  CB  LEU A  63     -31.355   1.121  26.692  1.00  0.00      A    C
ATOM    907  HB1 LEU A  63     -31.078   1.567  27.671  1.00  0.00      A    H
ATOM    908  HB2 LEU A  63     -30.743   1.575  25.884  1.00  0.00      A    H
ATOM    909  CG  LEU A  63     -32.882   1.351  26.347  1.00  0.00      A    C
ATOM    910  HG  LEU A  63     -33.178   0.944  25.357  1.00  0.00      A    H
ATOM    911  CD1 LEU A  63     -33.741   0.663  27.450  1.00  0.00      A    C
ATOM    912 HD11 LEU A  63     -33.659  -0.439  27.337  1.00  0.00      A    H
ATOM    913 HD12 LEU A  63     -33.440   1.046  28.449  1.00  0.00      A    H
ATOM    914 HD13 LEU A  63     -34.789   0.892  27.161  1.00  0.00      A    H
ATOM    915  CD2 LEU A  63     -33.172   2.841  26.288  1.00  0.00      A    C
ATOM    916 HD21 LEU A  63     -32.798   3.401  25.403  1.00  0.00      A    H
ATOM    917 HD22 LEU A  63     -34.259   3.071  26.288  1.00  0.00      A    H
ATOM    918 HD23 LEU A  63     -32.770   3.309  27.212  1.00  0.00      A    H
ATOM    919  C   LEU A  63     -31.106  -1.009  25.425  1.00  0.00      A    C
ATOM    920  O   LEU A  63     -32.059  -1.806  25.358  1.00  0.00      A    O
ATOM    921  N   GLY A  64     -30.185  -0.791  24.471  1.00  0.00      A    N
ATOM    922  HN  GLY A  64     -29.432  -0.139  24.511  1.00  0.00      A    H
ATOM    923  CA  GLY A  64     -30.095  -1.508  23.234  1.00  0.00      A    C
ATOM    924  HA1 GLY A  64     -29.185  -2.061  23.413  1.00  0.00      A    H
ATOM    925  HA2 GLY A  64     -30.963  -2.130  23.074  1.00  0.00      A    H
ATOM    926  C   GLY A  64     -30.055  -0.642  21.995  1.00  0.00      A    C
ATOM    927  O   GLY A  64     -29.030  -0.073  21.668  1.00  0.00      A    O
ATOM    928  N   CYS A  65     -31.174  -0.381  21.274  1.00  0.00      A    N
ATOM    929  HN  CYS A  65     -32.090  -0.750  21.410  1.00  0.00      A    H
ATOM    930  CA  CYS A  65     -31.036   0.177  19.914  1.00  0.00      A    C
ATOM    931  HA  CYS A  65     -30.204  -0.309  19.425  1.00  0.00      A    H
ATOM    932  CB  CYS A  65     -32.333  -0.156  19.139  1.00  0.00      A    C
ATOM    933  HB1 CYS A  65     -32.574  -1.217  19.363  1.00  0.00      A    H
ATOM    934  HB2 CYS A  65     -33.179   0.492  19.455  1.00  0.00      A    H
ATOM    935  SG  CYS A  65     -32.166   0.116  17.293  1.00  0.00      A    S
ATOM    936  C   CYS A  65     -30.800   1.636  19.909  1.00  0.00      A    C
ATOM    937  O   CYS A  65     -30.204   2.209  18.980  1.00  0.00      A    O
ATOM    938  N   ASN A  66     -31.232   2.331  21.030  1.00  0.00      A    N
ATOM    939  HN  ASN A  66     -31.727   1.842  21.744  1.00  0.00      A    H
ATOM    940  CA  ASN A  66     -30.909   3.802  21.202  1.00  0.00      A    C
ATOM    941  HA  ASN A  66     -30.932   4.467  20.351  1.00  0.00      A    H
ATOM    942  CB  ASN A  66     -31.905   4.372  22.292  1.00  0.00      A    C
ATOM    943  HB1 ASN A  66     -31.905   3.822  23.258  1.00  0.00      A    H
ATOM    944  HB2 ASN A  66     -31.590   5.400  22.574  1.00  0.00      A    H
ATOM    945  CG  ASN A  66     -33.288   4.477  21.653  1.00  0.00      A    C
ATOM    946  OD1 ASN A  66     -33.639   4.167  20.509  1.00  0.00      A    O
ATOM    947  ND2 ASN A  66     -34.222   5.119  22.452  1.00  0.00      A    N
ATOM    948 HD21 ASN A  66     -35.150   5.249  22.103  1.00  0.00      A    H
ATOM    949 HD22 ASN A  66     -34.035   5.339  23.410  1.00  0.00      A    H
ATOM    950  C   ASN A  66     -29.464   3.973  21.786  1.00  0.00      A    C
ATOM    951  O   ASN A  66     -28.764   4.957  21.643  1.00  0.00      A    O
ATOM    952  N   GLY A  67     -28.958   2.908  22.354  1.00  0.00      A    N
ATOM    953  HN  GLY A  67     -29.530   2.103  22.493  1.00  0.00      A    H
ATOM    954  CA  GLY A  67     -27.698   2.941  22.908  1.00  0.00      A    C
ATOM    955  HA1 GLY A  67     -27.083   2.587  22.094  1.00  0.00      A    H
ATOM    956  HA2 GLY A  67     -27.410   3.931  23.231  1.00  0.00      A    H
ATOM    957  C   GLY A  67     -27.476   2.015  24.058  1.00  0.00      A    C
ATOM    958  O   GLY A  67     -28.363   1.304  24.558  1.00  0.00      A    O
ATOM    959  N   GLY A  68     -26.193   2.114  24.585  1.00  0.00      A    N
ATOM    960  HN  GLY A  68     -25.527   2.504  23.954  1.00  0.00      A    H
ATOM    961  CA  GLY A  68     -25.818   1.609  25.854  1.00  0.00      A    C
ATOM    962  HA1 GLY A  68     -26.257   2.157  26.675  1.00  0.00      A    H
ATOM    963  HA2 GLY A  68     -26.063   0.557  25.877  1.00  0.00      A    H
ATOM    964  C   GLY A  68     -24.368   1.738  26.177  1.00  0.00      A    C
ATOM    965  O   GLY A  68     -23.625   2.343  25.382  1.00  0.00      A    O
ATOM    966  N   THR A  69     -23.881   1.209  27.289  1.00  0.00      A    N
ATOM    967  HN  THR A  69     -24.478   0.655  27.863  1.00  0.00      A    H
ATOM    968  CA  THR A  69     -22.554   1.431  27.764  1.00  0.00      A    C
ATOM    969  HA  THR A  69     -22.200   2.330  27.282  1.00  0.00      A    H
ATOM    970  CB  THR A  69     -22.346   1.542  29.259  1.00  0.00      A    C
ATOM    971  HB  THR A  69     -21.272   1.751  29.450  1.00  0.00      A    H
ATOM    972  OG1 THR A  69     -22.758   0.435  30.035  1.00  0.00      A    O
ATOM    973  HG1 THR A  69     -23.644   0.205  29.746  1.00  0.00      A    H
ATOM    974  CG2 THR A  69     -23.163   2.723  29.787  1.00  0.00      A    C
ATOM    975 HG21 THR A  69     -24.258   2.646  29.615  1.00  0.00      A    H
ATOM    976 HG22 THR A  69     -23.157   2.919  30.881  1.00  0.00      A    H
ATOM    977 HG23 THR A  69     -22.820   3.630  29.244  1.00  0.00      A    H
ATOM    978  C   THR A  69     -21.727   0.165  27.376  1.00  0.00      A    C
ATOM    979  O   THR A  69     -22.231  -0.943  27.317  1.00  0.00      A    O
ATOM    980  N   PRO A  70     -20.417   0.266  27.169  1.00  0.00      A    N
ATOM    981  CD  PRO A  70     -19.710   1.607  27.024  1.00  0.00      A    C
ATOM    982  HD1 PRO A  70     -20.006   2.293  27.846  1.00  0.00      A    H
ATOM    983  HD2 PRO A  70     -19.942   2.058  26.036  1.00  0.00      A    H
ATOM    984  CA  PRO A  70     -19.505  -0.831  26.717  1.00  0.00      A    C
ATOM    985  HA  PRO A  70     -19.915  -1.344  25.860  1.00  0.00      A    H
ATOM    986  CB  PRO A  70     -18.185  -0.224  26.368  1.00  0.00      A    C
ATOM    987  HB1 PRO A  70     -17.279  -0.774  26.702  1.00  0.00      A    H
ATOM    988  HB2 PRO A  70     -18.185   0.046  25.290  1.00  0.00      A    H
ATOM    989  CG  PRO A  70     -18.249   1.187  27.069  1.00  0.00      A    C
ATOM    990  HG1 PRO A  70     -17.944   1.029  28.125  1.00  0.00      A    H
ATOM    991  HG2 PRO A  70     -17.547   1.947  26.664  1.00  0.00      A    H
ATOM    992  C   PRO A  70     -19.280  -1.843  27.859  1.00  0.00      A    C
ATOM    993  O   PRO A  70     -19.097  -3.050  27.581  1.00  0.00      A    O
ATOM    994  N   ASP A  71     -19.504  -1.411  29.057  1.00  0.00      A    N
ATOM    995  HN  ASP A  71     -19.673  -0.462  29.312  1.00  0.00      A    H
ATOM    996  CA  ASP A  71     -19.400  -2.246  30.214  1.00  0.00      A    C
ATOM    997  HA  ASP A  71     -18.441  -2.725  30.085  1.00  0.00      A    H
ATOM    998  CB  ASP A  71     -19.637  -1.416  31.461  1.00  0.00      A    C
ATOM    999  HB1 ASP A  71     -20.699  -1.119  31.330  1.00  0.00      A    H
ATOM   1000  HB2 ASP A  71     -19.497  -2.053  32.360  1.00  0.00      A    H
ATOM   1001  CG  ASP A  71     -18.684  -0.198  31.439  1.00  0.00      A    C
ATOM   1002  OD1 ASP A  71     -19.127   0.924  31.197  1.00  0.00      A    O
ATOM   1003  OD2 ASP A  71     -17.481  -0.440  31.504  1.00  0.00      A    O
ATOM   1004  C   ASP A  71     -20.321  -3.508  30.301  1.00  0.00      A    C
ATOM   1005  O   ASP A  71     -19.989  -4.518  30.829  1.00  0.00      A    O
ATOM   1006  N   GLY A  72     -21.556  -3.432  29.751  1.00  0.00      A    N
ATOM   1007  HN  GLY A  72     -21.862  -2.563  29.371  1.00  0.00      A    H
ATOM   1008  CA  GLY A  72     -22.557  -4.486  29.618  1.00  0.00      A    C
ATOM   1009  HA1 GLY A  72     -22.521  -5.067  30.528  1.00  0.00      A    H
ATOM   1010  HA2 GLY A  72     -23.505  -4.022  29.388  1.00  0.00      A    H
ATOM   1011  C   GLY A  72     -22.233  -5.513  28.498  1.00  0.00      A    C
ATOM   1012  O   GLY A  72     -22.565  -6.669  28.596  1.00  0.00      A    O
ATOM   1013  N   ALA A  73     -21.531  -5.072  27.500  1.00  0.00      A    N
ATOM   1014  HN  ALA A  73     -21.142  -4.162  27.622  1.00  0.00      A    H
ATOM   1015  CA  ALA A  73     -21.057  -5.892  26.391  1.00  0.00      A    C
ATOM   1016  HA  ALA A  73     -21.766  -6.550  25.911  1.00  0.00      A    H
ATOM   1017  CB  ALA A  73     -20.486  -4.999  25.229  1.00  0.00      A    C
ATOM   1018  HB1 ALA A  73     -19.853  -4.156  25.579  1.00  0.00      A    H
ATOM   1019  HB2 ALA A  73     -19.832  -5.468  24.463  1.00  0.00      A    H
ATOM   1020  HB3 ALA A  73     -21.329  -4.462  24.744  1.00  0.00      A    H
ATOM   1021  C   ALA A  73     -19.946  -6.753  26.861  1.00  0.00      A    C
ATOM   1022  O   ALA A  73     -20.001  -7.972  26.775  1.00  0.00      A    O
ATOM   1023  N   PHE A  74     -18.877  -6.131  27.466  1.00  0.00      A    N
ATOM   1024  HN  PHE A  74     -18.788  -5.139  27.438  1.00  0.00      A    H
ATOM   1025  CA  PHE A  74     -17.766  -6.785  27.997  1.00  0.00      A    C
ATOM   1026  HA  PHE A  74     -17.336  -7.464  27.275  1.00  0.00      A    H
ATOM   1027  CB  PHE A  74     -16.738  -5.792  28.660  1.00  0.00      A    C
ATOM   1028  HB1 PHE A  74     -17.254  -5.059  29.316  1.00  0.00      A    H
ATOM   1029  HB2 PHE A  74     -16.057  -6.419  29.274  1.00  0.00      A    H
ATOM   1030  CG  PHE A  74     -15.916  -4.946  27.665  1.00  0.00      A    C
ATOM   1031  CD1 PHE A  74     -15.852  -3.554  27.656  1.00  0.00      A    C
ATOM   1032  HD1 PHE A  74     -16.502  -2.992  28.311  1.00  0.00      A    H
ATOM   1033  CE1 PHE A  74     -14.945  -2.920  26.734  1.00  0.00      A    C
ATOM   1034  HE1 PHE A  74     -14.886  -1.849  26.604  1.00  0.00      A    H
ATOM   1035  CZ  PHE A  74     -14.196  -3.677  25.845  1.00  0.00      A    C
ATOM   1036  HZ  PHE A  74     -13.529  -3.251  25.110  1.00  0.00      A    H
ATOM   1037  CD2 PHE A  74     -15.128  -5.707  26.769  1.00  0.00      A    C
ATOM   1038  HD2 PHE A  74     -15.101  -6.786  26.798  1.00  0.00      A    H
ATOM   1039  CE2 PHE A  74     -14.306  -5.022  25.884  1.00  0.00      A    C
ATOM   1040  HE2 PHE A  74     -13.691  -5.576  25.190  1.00  0.00      A    H
ATOM   1041  C   PHE A  74     -18.213  -7.812  29.087  1.00  0.00      A    C
ATOM   1042  O   PHE A  74     -17.932  -9.020  29.011  1.00  0.00      A    O
ATOM   1043  N   SER A  75     -19.120  -7.436  29.967  1.00  0.00      A    N
ATOM   1044  HN  SER A  75     -19.366  -6.471  29.903  1.00  0.00      A    H
ATOM   1045  CA  SER A  75     -19.712  -8.251  31.036  1.00  0.00      A    C
ATOM   1046  HA  SER A  75     -18.896  -8.600  31.652  1.00  0.00      A    H
ATOM   1047  CB  SER A  75     -20.680  -7.406  31.843  1.00  0.00      A    C
ATOM   1048  HB1 SER A  75     -20.270  -6.422  32.156  1.00  0.00      A    H
ATOM   1049  HB2 SER A  75     -21.573  -7.229  31.207  1.00  0.00      A    H
ATOM   1050  OG  SER A  75     -21.078  -8.175  33.000  1.00  0.00      A    O
ATOM   1051  HG1 SER A  75     -21.877  -7.835  33.410  1.00  0.00      A    H
ATOM   1052  C   SER A  75     -20.369  -9.479  30.569  1.00  0.00      A    C
ATOM   1053  O   SER A  75     -20.276 -10.546  31.186  1.00  0.00      A    O
ATOM   1054  N   TYR A  76     -21.179  -9.443  29.480  1.00  0.00      A    N
ATOM   1055  HN  TYR A  76     -21.253  -8.580  28.987  1.00  0.00      A    H
ATOM   1056  CA  TYR A  76     -21.944 -10.446  28.792  1.00  0.00      A    C
ATOM   1057  HA  TYR A  76     -22.556 -10.862  29.578  1.00  0.00      A    H
ATOM   1058  CB  TYR A  76     -22.835  -9.770  27.648  1.00  0.00      A    C
ATOM   1059  HB1 TYR A  76     -23.422  -8.947  28.109  1.00  0.00      A    H
ATOM   1060  HB2 TYR A  76     -22.131  -9.321  26.916  1.00  0.00      A    H
ATOM   1061  CG  TYR A  76     -23.744 -10.799  27.026  1.00  0.00      A    C
ATOM   1062  CD1 TYR A  76     -24.434 -11.711  27.889  1.00  0.00      A    C
ATOM   1063  HD1 TYR A  76     -24.228 -11.755  28.948  1.00  0.00      A    H
ATOM   1064  CE1 TYR A  76     -25.240 -12.729  27.260  1.00  0.00      A    C
ATOM   1065  HE1 TYR A  76     -25.800 -13.412  27.881  1.00  0.00      A    H
ATOM   1066  CZ  TYR A  76     -25.481 -12.756  25.880  1.00  0.00      A    C
ATOM   1067  OH  TYR A  76     -26.147 -13.889  25.332  1.00  0.00      A    O
ATOM   1068  HH  TYR A  76     -25.675 -14.017  24.505  1.00  0.00      A    H
ATOM   1069  CD2 TYR A  76     -24.060 -10.808  25.675  1.00  0.00      A    C
ATOM   1070  HD2 TYR A  76     -23.591 -10.096  25.011  1.00  0.00      A    H
ATOM   1071  CE2 TYR A  76     -24.887 -11.768  25.052  1.00  0.00      A    C
ATOM   1072  HE2 TYR A  76     -25.089 -11.877  23.996  1.00  0.00      A    H
ATOM   1073  C   TYR A  76     -21.010 -11.530  28.192  1.00  0.00      A    C
ATOM   1074  O   TYR A  76     -21.242 -12.709  28.267  1.00  0.00      A    O
ATOM   1075  N   MET A  77     -19.797 -11.046  27.615  1.00  0.00      A    N
ATOM   1076  HN  MET A  77     -19.558 -10.082  27.532  1.00  0.00      A    H
ATOM   1077  CA  MET A  77     -18.681 -11.915  27.184  1.00  0.00      A    C
ATOM   1078  HA  MET A  77     -19.137 -12.598  26.483  1.00  0.00      A    H
ATOM   1079  CB  MET A  77     -17.683 -10.946  26.421  1.00  0.00      A    C
ATOM   1080  HB1 MET A  77     -17.461 -10.149  27.162  1.00  0.00      A    H
ATOM   1081  HB2 MET A  77     -16.709 -11.423  26.180  1.00  0.00      A    H
ATOM   1082  CG  MET A  77     -18.330 -10.364  25.085  1.00  0.00      A    C
ATOM   1083  HG1 MET A  77     -18.356 -11.145  24.296  1.00  0.00      A    H
ATOM   1084  HG2 MET A  77     -19.407 -10.181  25.288  1.00  0.00      A    H
ATOM   1085  SD  MET A  77     -17.695  -8.755  24.675  1.00  0.00      A    S
ATOM   1086  CE  MET A  77     -18.775  -8.268  23.289  1.00  0.00      A    C
ATOM   1087  HE1 MET A  77     -19.841  -8.424  23.560  1.00  0.00      A    H
ATOM   1088  HE2 MET A  77     -18.633  -7.214  22.969  1.00  0.00      A    H
ATOM   1089  HE3 MET A  77     -18.533  -8.826  22.359  1.00  0.00      A    H
ATOM   1090  C   MET A  77     -18.009 -12.687  28.355  1.00  0.00      A    C
ATOM   1091  O   MET A  77     -17.636 -13.865  28.262  1.00  0.00      A    O
ATOM   1092  N   ILE A  78     -17.943 -12.158  29.598  1.00  0.00      A    N
ATOM   1093  HN  ILE A  78     -18.054 -11.169  29.528  1.00  0.00      A    H
ATOM   1094  CA  ILE A  78     -17.374 -12.721  30.826  1.00  0.00      A    C
ATOM   1095  HA  ILE A  78     -16.496 -13.293  30.565  1.00  0.00      A    H
ATOM   1096  CB  ILE A  78     -16.835 -11.688  31.889  1.00  0.00      A    C
ATOM   1097  HB  ILE A  78     -17.653 -11.054  32.294  1.00  0.00      A    H
ATOM   1098  CG2 ILE A  78     -16.279 -12.442  33.179  1.00  0.00      A    C
ATOM   1099 HG21 ILE A  78     -15.761 -11.820  33.940  1.00  0.00      A    H
ATOM   1100 HG22 ILE A  78     -17.168 -12.775  33.758  1.00  0.00      A    H
ATOM   1101 HG23 ILE A  78     -15.824 -13.431  32.957  1.00  0.00      A    H
ATOM   1102  CG1 ILE A  78     -15.782 -10.673  31.347  1.00  0.00      A    C
ATOM   1103 HG11 ILE A  78     -14.840 -11.238  31.181  1.00  0.00      A    H
ATOM   1104 HG12 ILE A  78     -16.113 -10.242  30.377  1.00  0.00      A    H
ATOM   1105  CD  ILE A  78     -15.455  -9.477  32.252  1.00  0.00      A    C
ATOM   1106  HD1 ILE A  78     -14.667  -8.948  31.674  1.00  0.00      A    H
ATOM   1107  HD2 ILE A  78     -16.315  -8.801  32.447  1.00  0.00      A    H
ATOM   1108  HD3 ILE A  78     -14.993  -9.738  33.228  1.00  0.00      A    H
ATOM   1109  C   ILE A  78     -18.401 -13.699  31.300  1.00  0.00      A    C
ATOM   1110  O   ILE A  78     -18.079 -14.874  31.445  1.00  0.00      A    O
ATOM   1111  N   ARG A  79     -19.717 -13.315  31.490  1.00  0.00      A    N
ATOM   1112  HN  ARG A  79     -20.048 -12.376  31.432  1.00  0.00      A    H
ATOM   1113  CA  ARG A  79     -20.852 -14.279  31.771  1.00  0.00      A    C
ATOM   1114  HA  ARG A  79     -20.548 -14.641  32.742  1.00  0.00      A    H
ATOM   1115  CB  ARG A  79     -22.085 -13.378  31.864  1.00  0.00      A    C
ATOM   1116  HB1 ARG A  79     -22.161 -12.708  30.981  1.00  0.00      A    H
ATOM   1117  HB2 ARG A  79     -22.977 -14.039  31.910  1.00  0.00      A    H
ATOM   1118  CG  ARG A  79     -22.132 -12.499  33.153  1.00  0.00      A    C
ATOM   1119  HG1 ARG A  79     -21.979 -13.105  34.072  1.00  0.00      A    H
ATOM   1120  HG2 ARG A  79     -21.242 -11.842  33.058  1.00  0.00      A    H
ATOM   1121  CD  ARG A  79     -23.414 -11.664  33.288  1.00  0.00      A    C
ATOM   1122  HD1 ARG A  79     -24.256 -12.350  33.055  1.00  0.00      A    H
ATOM   1123  HD2 ARG A  79     -23.536 -11.309  34.334  1.00  0.00      A    H
ATOM   1124  NE  ARG A  79     -23.370 -10.450  32.389  1.00  0.00      A    N
ATOM   1125  HE  ARG A  79     -22.687  -9.740  32.557  1.00  0.00      A    H
ATOM   1126  CZ  ARG A  79     -24.386 -10.103  31.635  1.00  0.00      A    C
ATOM   1127  NH1 ARG A  79     -25.331 -10.970  31.285  1.00  0.00      A    N
ATOM   1128 HH11 ARG A  79     -25.332 -11.901  31.651  1.00  0.00      A    H
ATOM   1129 HH12 ARG A  79     -26.001 -10.541  30.679  1.00  0.00      A    H
ATOM   1130  NH2 ARG A  79     -24.493  -8.903  31.147  1.00  0.00      A    N
ATOM   1131 HH21 ARG A  79     -23.948  -8.162  31.540  1.00  0.00      A    H
ATOM   1132 HH22 ARG A  79     -25.360  -8.600  30.752  1.00  0.00      A    H
ATOM   1133  C   ARG A  79     -21.060 -15.427  30.833  1.00  0.00      A    C
ATOM   1134  O   ARG A  79     -21.267 -16.526  31.342  1.00  0.00      A    O
ATOM   1135  N   ASN A  80     -21.053 -15.196  29.536  1.00  0.00      A    N
ATOM   1136  HN  ASN A  80     -20.877 -14.284  29.174  1.00  0.00      A    H
ATOM   1137  CA  ASN A  80     -20.954 -16.284  28.641  1.00  0.00      A    C
ATOM   1138  HA  ASN A  80     -21.770 -16.991  28.681  1.00  0.00      A    H
ATOM   1139  CB  ASN A  80     -20.871 -15.740  27.130  1.00  0.00      A    C
ATOM   1140  HB1 ASN A  80     -20.058 -14.989  27.033  1.00  0.00      A    H
ATOM   1141  HB2 ASN A  80     -20.631 -16.640  26.524  1.00  0.00      A    H
ATOM   1142  CG  ASN A  80     -22.165 -15.192  26.744  1.00  0.00      A    C
ATOM   1143  OD1 ASN A  80     -23.175 -15.616  27.328  1.00  0.00      A    O
ATOM   1144  ND2 ASN A  80     -22.209 -14.444  25.624  1.00  0.00      A    N
ATOM   1145 HD21 ASN A  80     -23.120 -14.401  25.213  1.00  0.00      A    H
ATOM   1146 HD22 ASN A  80     -21.342 -14.289  25.151  1.00  0.00      A    H
ATOM   1147  C   ASN A  80     -19.687 -17.177  28.875  1.00  0.00      A    C
ATOM   1148  O   ASN A  80     -19.705 -18.409  28.997  1.00  0.00      A    O
ATOM   1149  N   GLY A  81     -18.518 -16.491  28.787  1.00  0.00      A    N
ATOM   1150  HN  GLY A  81     -18.595 -15.501  28.876  1.00  0.00      A    H
ATOM   1151  CA  GLY A  81     -17.199 -17.110  28.724  1.00  0.00      A    C
ATOM   1152  HA1 GLY A  81     -16.472 -16.517  29.258  1.00  0.00      A    H
ATOM   1153  HA2 GLY A  81     -17.145 -18.147  29.021  1.00  0.00      A    H
ATOM   1154  C   GLY A  81     -16.639 -16.974  27.260  1.00  0.00      A    C
ATOM   1155  O   GLY A  81     -15.840 -17.740  26.823  1.00  0.00      A    O
ATOM   1156  N   GLY A  82     -17.139 -15.962  26.529  1.00  0.00      A    N
ATOM   1157  HN  GLY A  82     -17.617 -15.211  26.978  1.00  0.00      A    H
ATOM   1158  CA  GLY A  82     -16.879 -15.773  25.149  1.00  0.00      A    C
ATOM   1159  HA1 GLY A  82     -16.050 -15.083  25.092  1.00  0.00      A    H
ATOM   1160  HA2 GLY A  82     -16.628 -16.757  24.784  1.00  0.00      A    H
ATOM   1161  C   GLY A  82     -18.061 -15.140  24.454  1.00  0.00      A    C
ATOM   1162  O   GLY A  82     -18.878 -14.461  25.095  1.00  0.00      A    O
ATOM   1163  N   LEU A  83     -18.170 -15.250  23.156  1.00  0.00      A    N
ATOM   1164  HN  LEU A  83     -17.555 -15.815  22.611  1.00  0.00      A    H
ATOM   1165  CA  LEU A  83     -19.353 -14.789  22.415  1.00  0.00      A    C
ATOM   1166  HA  LEU A  83     -20.215 -14.859  23.062  1.00  0.00      A    H
ATOM   1167  CB  LEU A  83     -19.138 -13.323  22.075  1.00  0.00      A    C
ATOM   1168  HB1 LEU A  83     -18.829 -12.924  23.065  1.00  0.00      A    H
ATOM   1169  HB2 LEU A  83     -18.333 -13.312  21.309  1.00  0.00      A    H
ATOM   1170  CG  LEU A  83     -20.398 -12.521  21.598  1.00  0.00      A    C
ATOM   1171  HG  LEU A  83     -20.903 -13.211  20.888  1.00  0.00      A    H
ATOM   1172  CD1 LEU A  83     -21.323 -12.196  22.769  1.00  0.00      A    C
ATOM   1173 HD11 LEU A  83     -20.995 -11.316  23.364  1.00  0.00      A    H
ATOM   1174 HD12 LEU A  83     -22.341 -11.953  22.398  1.00  0.00      A    H
ATOM   1175 HD13 LEU A  83     -21.426 -13.153  23.324  1.00  0.00      A    H
ATOM   1176  CD2 LEU A  83     -19.895 -11.265  20.845  1.00  0.00      A    C
ATOM   1177 HD21 LEU A  83     -19.583 -11.602  19.834  1.00  0.00      A    H
ATOM   1178 HD22 LEU A  83     -20.626 -10.428  20.815  1.00  0.00      A    H
ATOM   1179 HD23 LEU A  83     -18.999 -10.912  21.399  1.00  0.00      A    H
ATOM   1180  C   LEU A  83     -19.451 -15.786  21.179  1.00  0.00      A    C
ATOM   1181  O   LEU A  83     -18.537 -16.577  20.890  1.00  0.00      A    O
ATOM   1182  N   THR A  84     -20.607 -15.877  20.555  1.00  0.00      A    N
ATOM   1183  HN  THR A  84     -21.368 -15.384  20.969  1.00  0.00      A    H
ATOM   1184  CA  THR A  84     -20.792 -16.809  19.462  1.00  0.00      A    C
ATOM   1185  HA  THR A  84     -20.366 -17.776  19.683  1.00  0.00      A    H
ATOM   1186  CB  THR A  84     -22.285 -17.125  19.133  1.00  0.00      A    C
ATOM   1187  HB  THR A  84     -22.396 -17.663  18.167  1.00  0.00      A    H
ATOM   1188  OG1 THR A  84     -23.133 -16.020  19.106  1.00  0.00      A    O
ATOM   1189  HG1 THR A  84     -23.132 -15.754  20.029  1.00  0.00      A    H
ATOM   1190  CG2 THR A  84     -22.844 -18.079  20.234  1.00  0.00      A    C
ATOM   1191 HG21 THR A  84     -22.238 -19.000  20.367  1.00  0.00      A    H
ATOM   1192 HG22 THR A  84     -22.818 -17.593  21.232  1.00  0.00      A    H
ATOM   1193 HG23 THR A  84     -23.893 -18.328  19.961  1.00  0.00      A    H
ATOM   1194  C   THR A  84     -20.202 -16.240  18.124  1.00  0.00      A    C
ATOM   1195  O   THR A  84     -19.665 -15.179  18.008  1.00  0.00      A    O
ATOM   1196  N   THR A  85     -20.146 -17.117  17.079  1.00  0.00      A    N
ATOM   1197  HN  THR A  85     -20.578 -18.012  17.167  1.00  0.00      A    H
ATOM   1198  CA  THR A  85     -19.215 -16.940  15.978  1.00  0.00      A    C
ATOM   1199  HA  THR A  85     -18.603 -16.083  16.215  1.00  0.00      A    H
ATOM   1200  CB  THR A  85     -18.482 -18.159  15.498  1.00  0.00      A    C
ATOM   1201  HB  THR A  85     -17.939 -17.945  14.553  1.00  0.00      A    H
ATOM   1202  OG1 THR A  85     -19.424 -19.282  15.402  1.00  0.00      A    O
ATOM   1203  HG1 THR A  85     -19.245 -19.496  14.484  1.00  0.00      A    H
ATOM   1204  CG2 THR A  85     -17.395 -18.574  16.492  1.00  0.00      A    C
ATOM   1205 HG21 THR A  85     -17.915 -19.128  17.303  1.00  0.00      A    H
ATOM   1206 HG22 THR A  85     -16.762 -19.374  16.051  1.00  0.00      A    H
ATOM   1207 HG23 THR A  85     -16.702 -17.781  16.847  1.00  0.00      A    H
ATOM   1208  C   THR A  85     -19.950 -16.474  14.757  1.00  0.00      A    C
ATOM   1209  O   THR A  85     -21.100 -16.829  14.610  1.00  0.00      A    O
ATOM   1210  N   GLU A  86     -19.358 -15.676  13.827  1.00  0.00      A    N
ATOM   1211  HN  GLU A  86     -18.435 -15.319  13.944  1.00  0.00      A    H
ATOM   1212  CA  GLU A  86     -20.061 -15.185  12.655  1.00  0.00      A    C
ATOM   1213  HA  GLU A  86     -21.032 -14.850  12.988  1.00  0.00      A    H
ATOM   1214  CB  GLU A  86     -19.144 -14.131  12.007  1.00  0.00      A    C
ATOM   1215  HB1 GLU A  86     -18.917 -13.499  12.892  1.00  0.00      A    H
ATOM   1216  HB2 GLU A  86     -18.250 -14.692  11.658  1.00  0.00      A    H
ATOM   1217  CG  GLU A  86     -19.766 -13.162  10.943  1.00  0.00      A    C
ATOM   1218  HG1 GLU A  86     -20.857 -13.371  10.922  1.00  0.00      A    H
ATOM   1219  HG2 GLU A  86     -19.577 -12.117  11.270  1.00  0.00      A    H
ATOM   1220  CD  GLU A  86     -19.145 -13.169   9.599  1.00  0.00      A    C
ATOM   1221  OE1 GLU A  86     -19.873 -13.506   8.656  1.00  0.00      A    O
ATOM   1222  OE2 GLU A  86     -17.945 -12.785   9.430  1.00  0.00      A    O
ATOM   1223  C   GLU A  86     -20.497 -16.214  11.652  1.00  0.00      A    C
ATOM   1224  O   GLU A  86     -21.479 -16.088  10.947  1.00  0.00      A    O
ATOM   1225  N   SER A  87     -19.807 -17.363  11.811  1.00  0.00      A    N
ATOM   1226  HN  SER A  87     -19.057 -17.445  12.463  1.00  0.00      A    H
ATOM   1227  CA  SER A  87     -20.158 -18.648  11.159  1.00  0.00      A    C
ATOM   1228  HA  SER A  87     -20.316 -18.459  10.107  1.00  0.00      A    H
ATOM   1229  CB  SER A  87     -18.958 -19.665  11.203  1.00  0.00      A    C
ATOM   1230  HB1 SER A  87     -19.336 -20.654  10.867  1.00  0.00      A    H
ATOM   1231  HB2 SER A  87     -18.049 -19.336  10.655  1.00  0.00      A    H
ATOM   1232  OG  SER A  87     -18.524 -19.800  12.559  1.00  0.00      A    O
ATOM   1233  HG1 SER A  87     -17.610 -20.075  12.668  1.00  0.00      A    H
ATOM   1234  C   SER A  87     -21.381 -19.222  11.666  1.00  0.00      A    C
ATOM   1235  O   SER A  87     -21.972 -20.055  11.025  1.00  0.00      A    O
ATOM   1236  N   ASN A  88     -21.800 -18.879  12.922  1.00  0.00      A    N
ATOM   1237  HN  ASN A  88     -21.309 -18.184  13.441  1.00  0.00      A    H
ATOM   1238  CA  ASN A  88     -23.033 -19.307  13.509  1.00  0.00      A    C
ATOM   1239  HA  ASN A  88     -23.487 -20.067  12.890  1.00  0.00      A    H
ATOM   1240  CB  ASN A  88     -22.764 -19.934  14.855  1.00  0.00      A    C
ATOM   1241  HB1 ASN A  88     -22.142 -19.313  15.535  1.00  0.00      A    H
ATOM   1242  HB2 ASN A  88     -23.646 -20.065  15.518  1.00  0.00      A    H
ATOM   1243  CG  ASN A  88     -22.171 -21.325  14.436  1.00  0.00      A    C
ATOM   1244  OD1 ASN A  88     -20.984 -21.599  14.630  1.00  0.00      A    O
ATOM   1245  ND2 ASN A  88     -23.063 -22.239  14.115  1.00  0.00      A    N
ATOM   1246 HD21 ASN A  88     -22.785 -23.184  13.943  1.00  0.00      A    H
ATOM   1247 HD22 ASN A  88     -24.054 -22.109  14.148  1.00  0.00      A    H
ATOM   1248  C   ASN A  88     -24.112 -18.303  13.557  1.00  0.00      A    C
ATOM   1249  O   ASN A  88     -25.232 -18.605  13.166  1.00  0.00      A    O
ATOM   1250  N   TYR A  89     -23.875 -17.107  14.129  1.00  0.00      A    N
ATOM   1251  HN  TYR A  89     -22.952 -16.893  14.440  1.00  0.00      A    H
ATOM   1252  CA  TYR A  89     -24.843 -16.001  14.206  1.00  0.00      A    C
ATOM   1253  HA  TYR A  89     -25.782 -16.350  13.801  1.00  0.00      A    H
ATOM   1254  CB  TYR A  89     -24.905 -15.788  15.758  1.00  0.00      A    C
ATOM   1255  HB1 TYR A  89     -24.950 -16.799  16.216  1.00  0.00      A    H
ATOM   1256  HB2 TYR A  89     -23.982 -15.235  16.035  1.00  0.00      A    H
ATOM   1257  CG  TYR A  89     -26.074 -15.024  16.296  1.00  0.00      A    C
ATOM   1258  CD1 TYR A  89     -27.118 -14.408  15.525  1.00  0.00      A    C
ATOM   1259  HD1 TYR A  89     -27.059 -14.293  14.453  1.00  0.00      A    H
ATOM   1260  CE1 TYR A  89     -28.081 -13.595  16.142  1.00  0.00      A    C
ATOM   1261  HE1 TYR A  89     -28.632 -12.874  15.557  1.00  0.00      A    H
ATOM   1262  CZ  TYR A  89     -28.149 -13.549  17.572  1.00  0.00      A    C
ATOM   1263  OH  TYR A  89     -29.034 -12.669  18.246  1.00  0.00      A    O
ATOM   1264  HH  TYR A  89     -29.631 -12.166  17.687  1.00  0.00      A    H
ATOM   1265  CD2 TYR A  89     -26.148 -14.891  17.671  1.00  0.00      A    C
ATOM   1266  HD2 TYR A  89     -25.470 -15.445  18.303  1.00  0.00      A    H
ATOM   1267  CE2 TYR A  89     -27.223 -14.255  18.310  1.00  0.00      A    C
ATOM   1268  HE2 TYR A  89     -27.286 -14.369  19.382  1.00  0.00      A    H
ATOM   1269  C   TYR A  89     -24.199 -14.783  13.425  1.00  0.00      A    C
ATOM   1270  O   TYR A  89     -23.300 -14.127  13.980  1.00  0.00      A    O
ATOM   1271  N   PRO A  90     -24.581 -14.488  12.242  1.00  0.00      A    N
ATOM   1272  CD  PRO A  90     -25.739 -15.147  11.628  1.00  0.00      A    C
ATOM   1273  HD1 PRO A  90     -26.670 -14.835  12.147  1.00  0.00      A    H
ATOM   1274  HD2 PRO A  90     -25.607 -16.250  11.605  1.00  0.00      A    H
ATOM   1275  CA  PRO A  90     -24.118 -13.282  11.520  1.00  0.00      A    C
ATOM   1276  HA  PRO A  90     -23.063 -13.207  11.739  1.00  0.00      A    H
ATOM   1277  CB  PRO A  90     -24.579 -13.651  10.125  1.00  0.00      A    C
ATOM   1278  HB1 PRO A  90     -24.467 -12.771   9.456  1.00  0.00      A    H
ATOM   1279  HB2 PRO A  90     -23.803 -14.330   9.711  1.00  0.00      A    H
ATOM   1280  CG  PRO A  90     -25.833 -14.402  10.310  1.00  0.00      A    C
ATOM   1281  HG1 PRO A  90     -26.655 -13.657  10.361  1.00  0.00      A    H
ATOM   1282  HG2 PRO A  90     -25.901 -15.160   9.502  1.00  0.00      A    H
ATOM   1283  C   PRO A  90     -24.787 -12.014  11.974  1.00  0.00      A    C
ATOM   1284  O   PRO A  90     -25.768 -12.020  12.724  1.00  0.00      A    O
ATOM   1285  N   TYR A  91     -24.353 -10.844  11.512  1.00  0.00      A    N
ATOM   1286  HN  TYR A  91     -23.525 -10.842  10.958  1.00  0.00      A    H
ATOM   1287  CA  TYR A  91     -24.833  -9.509  12.012  1.00  0.00      A    C
ATOM   1288  HA  TYR A  91     -25.012  -9.752  13.049  1.00  0.00      A    H
ATOM   1289  CB  TYR A  91     -23.763  -8.404  11.712  1.00  0.00      A    C
ATOM   1290  HB1 TYR A  91     -22.821  -8.827  12.120  1.00  0.00      A    H
ATOM   1291  HB2 TYR A  91     -23.671  -8.075  10.655  1.00  0.00      A    H
ATOM   1292  CG  TYR A  91     -24.083  -7.095  12.419  1.00  0.00      A    C
ATOM   1293  CD1 TYR A  91     -24.440  -7.148  13.756  1.00  0.00      A    C
ATOM   1294  HD1 TYR A  91     -24.445  -8.097  14.271  1.00  0.00      A    H
ATOM   1295  CE1 TYR A  91     -24.727  -6.021  14.517  1.00  0.00      A    C
ATOM   1296  HE1 TYR A  91     -24.921  -6.218  15.561  1.00  0.00      A    H
ATOM   1297  CZ  TYR A  91     -24.732  -4.762  13.925  1.00  0.00      A    C
ATOM   1298  OH  TYR A  91     -24.905  -3.588  14.726  1.00  0.00      A    O
ATOM   1299  HH  TYR A  91     -24.871  -2.754  14.252  1.00  0.00      A    H
ATOM   1300  CD2 TYR A  91     -23.977  -5.816  11.844  1.00  0.00      A    C
ATOM   1301  HD2 TYR A  91     -23.682  -5.674  10.815  1.00  0.00      A    H
ATOM   1302  CE2 TYR A  91     -24.273  -4.651  12.586  1.00  0.00      A    C
ATOM   1303  HE2 TYR A  91     -24.273  -3.690  12.092  1.00  0.00      A    H
ATOM   1304  C   TYR A  91     -26.130  -9.201  11.279  1.00  0.00      A    C
ATOM   1305  O   TYR A  91     -26.239  -9.470  10.075  1.00  0.00      A    O
ATOM   1306  N   THR A  92     -27.110  -8.581  11.964  1.00  0.00      A    N
ATOM   1307  HN  THR A  92     -27.011  -8.488  12.952  1.00  0.00      A    H
ATOM   1308  CA  THR A  92     -28.233  -7.955  11.336  1.00  0.00      A    C
ATOM   1309  HA  THR A  92     -28.396  -8.320  10.333  1.00  0.00      A    H
ATOM   1310  CB  THR A  92     -29.505  -8.200  12.059  1.00  0.00      A    C
ATOM   1311  HB  THR A  92     -29.480  -7.718  13.059  1.00  0.00      A    H
ATOM   1312  OG1 THR A  92     -29.714  -9.605  12.247  1.00  0.00      A    O
ATOM   1313  HG1 THR A  92     -30.446  -9.649  12.866  1.00  0.00      A    H
ATOM   1314  CG2 THR A  92     -30.719  -7.581  11.376  1.00  0.00      A    C
ATOM   1315 HG21 THR A  92     -30.833  -6.483  11.505  1.00  0.00      A    H
ATOM   1316 HG22 THR A  92     -30.991  -7.948  10.363  1.00  0.00      A    H
ATOM   1317 HG23 THR A  92     -31.619  -7.903  11.943  1.00  0.00      A    H
ATOM   1318  C   THR A  92     -27.981  -6.450  11.157  1.00  0.00      A    C
ATOM   1319  O   THR A  92     -27.988  -6.051  10.003  1.00  0.00      A    O
ATOM   1320  N   GLY A  93     -27.824  -5.612  12.180  1.00  0.00      A    N
ATOM   1321  HN  GLY A  93     -27.809  -5.902  13.134  1.00  0.00      A    H
ATOM   1322  CA  GLY A  93     -27.683  -4.163  12.002  1.00  0.00      A    C
ATOM   1323  HA1 GLY A  93     -26.805  -3.817  12.527  1.00  0.00      A    H
ATOM   1324  HA2 GLY A  93     -27.729  -3.751  11.004  1.00  0.00      A    H
ATOM   1325  C   GLY A  93     -28.771  -3.327  12.635  1.00  0.00      A    C
ATOM   1326  O   GLY A  93     -28.518  -2.148  13.020  1.00  0.00      A    O
ATOM   1327  N   PHE A  94     -29.926  -3.975  12.649  1.00  0.00      A    N
ATOM   1328  HN  PHE A  94     -29.969  -4.943  12.414  1.00  0.00      A    H
ATOM   1329  CA  PHE A  94     -31.121  -3.556  13.388  1.00  0.00      A    C
ATOM   1330  HA  PHE A  94     -30.867  -2.649  13.916  1.00  0.00      A    H
ATOM   1331  CB  PHE A  94     -32.496  -3.260  12.662  1.00  0.00      A    C
ATOM   1332  HB1 PHE A  94     -33.349  -3.162  13.367  1.00  0.00      A    H
ATOM   1333  HB2 PHE A  94     -32.453  -2.231  12.245  1.00  0.00      A    H
ATOM   1334  CG  PHE A  94     -32.721  -4.188  11.498  1.00  0.00      A    C
ATOM   1335  CD1 PHE A  94     -33.503  -5.306  11.632  1.00  0.00      A    C
ATOM   1336  HD1 PHE A  94     -33.858  -5.650  12.592  1.00  0.00      A    H
ATOM   1337  CE1 PHE A  94     -33.803  -6.130  10.510  1.00  0.00      A    C
ATOM   1338  HE1 PHE A  94     -34.457  -6.989  10.527  1.00  0.00      A    H
ATOM   1339  CZ  PHE A  94     -33.073  -5.847   9.251  1.00  0.00      A    C
ATOM   1340  HZ  PHE A  94     -33.245  -6.549   8.449  1.00  0.00      A    H
ATOM   1341  CD2 PHE A  94     -32.120  -3.819  10.248  1.00  0.00      A    C
ATOM   1342  HD2 PHE A  94     -31.612  -2.869  10.171  1.00  0.00      A    H
ATOM   1343  CE2 PHE A  94     -32.221  -4.749   9.190  1.00  0.00      A    C
ATOM   1344  HE2 PHE A  94     -31.720  -4.550   8.255  1.00  0.00      A    H
ATOM   1345  C   PHE A  94     -31.261  -4.570  14.475  1.00  0.00      A    C
ATOM   1346  O   PHE A  94     -30.322  -5.316  14.699  1.00  0.00      A    O
ATOM   1347  N   GLN A  95     -32.398  -4.708  15.139  1.00  0.00      A    N
ATOM   1348  HN  GLN A  95     -33.123  -4.083  14.863  1.00  0.00      A    H
ATOM   1349  CA  GLN A  95     -32.804  -5.728  16.154  1.00  0.00      A    C
ATOM   1350  HA  GLN A  95     -31.920  -5.968  16.726  1.00  0.00      A    H
ATOM   1351  CB  GLN A  95     -34.062  -5.097  16.939  1.00  0.00      A    C
ATOM   1352  HB1 GLN A  95     -33.878  -4.012  17.086  1.00  0.00      A    H
ATOM   1353  HB2 GLN A  95     -35.001  -5.099  16.344  1.00  0.00      A    H
ATOM   1354  CG  GLN A  95     -34.413  -5.778  18.310  1.00  0.00      A    C
ATOM   1355  HG1 GLN A  95     -35.433  -5.399  18.532  1.00  0.00      A    H
ATOM   1356  HG2 GLN A  95     -34.516  -6.883  18.349  1.00  0.00      A    H
ATOM   1357  CD  GLN A  95     -33.563  -5.447  19.480  1.00  0.00      A    C
ATOM   1358  OE1 GLN A  95     -34.043  -4.770  20.401  1.00  0.00      A    O
ATOM   1359  NE2 GLN A  95     -32.310  -6.023  19.606  1.00  0.00      A    N
ATOM   1360 HE21 GLN A  95     -31.912  -6.127  20.518  1.00  0.00      A    H
ATOM   1361 HE22 GLN A  95     -32.132  -6.831  19.045  1.00  0.00      A    H
ATOM   1362  C   GLN A  95     -33.409  -7.012  15.537  1.00  0.00      A    C
ATOM   1363  O   GLN A  95     -33.993  -7.050  14.474  1.00  0.00      A    O
ATOM   1364  N   TRP A  96     -33.141  -8.180  16.188  1.00  0.00      A    N
ATOM   1365  HN  TRP A  96     -32.768  -8.197  17.113  1.00  0.00      A    H
ATOM   1366  CA  TRP A  96     -33.535  -9.433  15.615  1.00  0.00      A    C
ATOM   1367  HA  TRP A  96     -34.384  -9.283  14.965  1.00  0.00      A    H
ATOM   1368  CB  TRP A  96     -32.364  -9.913  14.704  1.00  0.00      A    C
ATOM   1369  HB1 TRP A  96     -32.156  -9.074  14.006  1.00  0.00      A    H
ATOM   1370  HB2 TRP A  96     -31.489 -10.218  15.318  1.00  0.00      A    H
ATOM   1371  CG  TRP A  96     -32.646 -11.119  13.767  1.00  0.00      A    C
ATOM   1372  CD1 TRP A  96     -32.054 -12.350  13.884  1.00  0.00      A    C
ATOM   1373  HD1 TRP A  96     -31.405 -12.684  14.680  1.00  0.00      A    H
ATOM   1374  NE1 TRP A  96     -32.582 -13.182  12.884  1.00  0.00      A    N
ATOM   1375  HE1 TRP A  96     -32.381 -14.116  12.687  1.00  0.00      A    H
ATOM   1376  CE2 TRP A  96     -33.253 -12.424  12.010  1.00  0.00      A    C
ATOM   1377  CD2 TRP A  96     -33.358 -11.119  12.486  1.00  0.00      A    C
ATOM   1378  CE3 TRP A  96     -33.927 -10.090  11.730  1.00  0.00      A    C
ATOM   1379  HE3 TRP A  96     -33.768  -9.061  12.018  1.00  0.00      A    H
ATOM   1380  CZ3 TRP A  96     -34.212 -10.374  10.410  1.00  0.00      A    C
ATOM   1381  HZ3 TRP A  96     -34.506  -9.605   9.711  1.00  0.00      A    H
ATOM   1382  CZ2 TRP A  96     -33.730 -12.764  10.719  1.00  0.00      A    C
ATOM   1383  HZ2 TRP A  96     -33.594 -13.776  10.369  1.00  0.00      A    H
ATOM   1384  CH2 TRP A  96     -34.213 -11.726   9.983  1.00  0.00      A    C
ATOM   1385  HH2 TRP A  96     -34.490 -11.911   8.955  1.00  0.00      A    H
ATOM   1386  C   TRP A  96     -34.052 -10.309  16.747  1.00  0.00      A    C
ATOM   1387  O   TRP A  96     -35.104 -10.003  17.309  1.00  0.00      A    O
ATOM   1388  N   PHE A  97     -33.405 -11.477  17.016  1.00  0.00      A    N
ATOM   1389  HN  PHE A  97     -32.462 -11.669  16.753  1.00  0.00      A    H
ATOM   1390  CA  PHE A  97     -33.936 -12.566  17.828  1.00  0.00      A    C
ATOM   1391  HA  PHE A  97     -34.583 -12.238  18.628  1.00  0.00      A    H
ATOM   1392  CB  PHE A  97     -34.516 -13.656  16.877  1.00  0.00      A    C
ATOM   1393  HB1 PHE A  97     -33.702 -13.890  16.158  1.00  0.00      A    H
ATOM   1394  HB2 PHE A  97     -34.808 -14.551  17.466  1.00  0.00      A    H
ATOM   1395  CG  PHE A  97     -35.795 -13.219  16.130  1.00  0.00      A    C
ATOM   1396  CD1 PHE A  97     -35.864 -12.830  14.783  1.00  0.00      A    C
ATOM   1397  HD1 PHE A  97     -34.969 -12.674  14.198  1.00  0.00      A    H
ATOM   1398  CE1 PHE A  97     -37.022 -12.522  14.128  1.00  0.00      A    C
ATOM   1399  HE1 PHE A  97     -36.987 -12.241  13.085  1.00  0.00      A    H
ATOM   1400  CZ  PHE A  97     -38.269 -12.743  14.849  1.00  0.00      A    C
ATOM   1401  HZ  PHE A  97     -39.235 -12.470  14.450  1.00  0.00      A    H
ATOM   1402  CD2 PHE A  97     -37.011 -13.355  16.811  1.00  0.00      A    C
ATOM   1403  HD2 PHE A  97     -37.032 -13.697  17.835  1.00  0.00      A    H
ATOM   1404  CE2 PHE A  97     -38.250 -13.069  16.221  1.00  0.00      A    C
ATOM   1405  HE2 PHE A  97     -39.120 -13.007  16.858  1.00  0.00      A    H
ATOM   1406  C   PHE A  97     -32.670 -13.177  18.366  1.00  0.00      A    C
ATOM   1407  O   PHE A  97     -31.668 -13.291  17.670  1.00  0.00      A    O
ATOM   1408  N   CYS A  98     -32.714 -13.621  19.656  1.00  0.00      A    N
ATOM   1409  HN  CYS A  98     -33.623 -13.554  20.061  1.00  0.00      A    H
ATOM   1410  CA  CYS A  98     -31.608 -14.104  20.387  1.00  0.00      A    C
ATOM   1411  HA  CYS A  98     -30.712 -13.525  20.220  1.00  0.00      A    H
ATOM   1412  CB  CYS A  98     -32.012 -14.011  21.925  1.00  0.00      A    C
ATOM   1413  HB1 CYS A  98     -32.195 -12.935  22.130  1.00  0.00      A    H
ATOM   1414  HB2 CYS A  98     -32.909 -14.644  22.096  1.00  0.00      A    H
ATOM   1415  SG  CYS A  98     -30.775 -14.619  23.060  1.00  0.00      A    S
ATOM   1416  C   CYS A  98     -31.297 -15.573  19.922  1.00  0.00      A    C
ATOM   1417  O   CYS A  98     -31.869 -16.450  20.546  1.00  0.00      A    O
ATOM   1418  N   ASN A  99     -30.460 -15.731  18.881  1.00  0.00      A    N
ATOM   1419  HN  ASN A  99     -30.085 -15.010  18.303  1.00  0.00      A    H
ATOM   1420  CA  ASN A  99     -30.297 -16.997  18.334  1.00  0.00      A    C
ATOM   1421  HA  ASN A  99     -31.128 -17.668  18.493  1.00  0.00      A    H
ATOM   1422  CB  ASN A  99     -30.305 -16.868  16.754  1.00  0.00      A    C
ATOM   1423  HB1 ASN A  99     -29.379 -16.441  16.312  1.00  0.00      A    H
ATOM   1424  HB2 ASN A  99     -30.478 -17.884  16.338  1.00  0.00      A    H
ATOM   1425  CG  ASN A  99     -31.587 -16.159  16.184  1.00  0.00      A    C
ATOM   1426  OD1 ASN A  99     -32.787 -16.443  16.429  1.00  0.00      A    O
ATOM   1427  ND2 ASN A  99     -31.212 -15.240  15.278  1.00  0.00      A    N
ATOM   1428 HD21 ASN A  99     -31.911 -14.989  14.609  1.00  0.00      A    H
ATOM   1429 HD22 ASN A  99     -30.228 -15.072  15.340  1.00  0.00      A    H
ATOM   1430  C   ASN A  99     -28.907 -17.664  18.703  1.00  0.00      A    C
ATOM   1431  O   ASN A  99     -28.143 -17.980  17.808  1.00  0.00      A    O
ATOM   1432  N   THR A 100     -28.644 -17.805  20.038  1.00  0.00      A    N
ATOM   1433  HN  THR A 100     -29.235 -17.442  20.755  1.00  0.00      A    H
ATOM   1434  CA  THR A 100     -27.469 -18.483  20.561  1.00  0.00      A    C
ATOM   1435  HA  THR A 100     -26.640 -18.151  19.953  1.00  0.00      A    H
ATOM   1436  CB  THR A 100     -27.317 -18.041  22.009  1.00  0.00      A    C
ATOM   1437  HB  THR A 100     -26.436 -18.524  22.485  1.00  0.00      A    H
ATOM   1438  OG1 THR A 100     -28.487 -18.185  22.786  1.00  0.00      A    O
ATOM   1439  HG1 THR A 100     -28.255 -17.823  23.644  1.00  0.00      A    H
ATOM   1440  CG2 THR A 100     -27.038 -16.557  21.971  1.00  0.00      A    C
ATOM   1441 HG21 THR A 100     -27.848 -15.928  21.542  1.00  0.00      A    H
ATOM   1442 HG22 THR A 100     -26.782 -16.142  22.970  1.00  0.00      A    H
ATOM   1443 HG23 THR A 100     -26.063 -16.262  21.529  1.00  0.00      A    H
ATOM   1444  C   THR A 100     -27.568 -19.969  20.595  1.00  0.00      A    C
ATOM   1445  O   THR A 100     -26.656 -20.698  20.913  1.00  0.00      A    O
ATOM   1446  N   GLY A 101     -28.754 -20.467  20.233  1.00  0.00      A    N
ATOM   1447  HN  GLY A 101     -29.514 -19.872  19.983  1.00  0.00      A    H
ATOM   1448  CA  GLY A 101     -29.007 -21.838  20.297  1.00  0.00      A    C
ATOM   1449  HA1 GLY A 101     -28.718 -22.256  21.250  1.00  0.00      A    H
ATOM   1450  HA2 GLY A 101     -30.079 -21.973  20.295  1.00  0.00      A    H
ATOM   1451  C   GLY A 101     -28.328 -22.553  19.141  1.00  0.00      A    C
ATOM   1452  O   GLY A 101     -27.877 -23.680  19.260  1.00  0.00      A    O
ATOM   1453  N   LYS A 102     -28.159 -21.797  18.022  1.00  0.00      A    N
ATOM   1454  HN  LYS A 102     -28.571 -20.890  18.065  1.00  0.00      A    H
ATOM   1455  CA  LYS A 102     -27.525 -22.195  16.830  1.00  0.00      A    C
ATOM   1456  HA  LYS A 102     -27.790 -23.221  16.618  1.00  0.00      A    H
ATOM   1457  CB  LYS A 102     -28.103 -21.350  15.654  1.00  0.00      A    C
ATOM   1458  HB1 LYS A 102     -29.159 -21.041  15.810  1.00  0.00      A    H
ATOM   1459  HB2 LYS A 102     -27.552 -20.393  15.778  1.00  0.00      A    H
ATOM   1460  CG  LYS A 102     -27.909 -22.013  14.229  1.00  0.00      A    C
ATOM   1461  HG1 LYS A 102     -26.825 -22.155  14.032  1.00  0.00      A    H
ATOM   1462  HG2 LYS A 102     -28.289 -23.055  14.306  1.00  0.00      A    H
ATOM   1463  CD  LYS A 102     -28.632 -21.150  13.127  1.00  0.00      A    C
ATOM   1464  HD1 LYS A 102     -29.702 -20.969  13.365  1.00  0.00      A    H
ATOM   1465  HD2 LYS A 102     -28.306 -20.088  13.121  1.00  0.00      A    H
ATOM   1466  CE  LYS A 102     -28.104 -21.547  11.680  1.00  0.00      A    C
ATOM   1467  HE1 LYS A 102     -27.008 -21.411  11.558  1.00  0.00      A    H
ATOM   1468  HE2 LYS A 102     -28.385 -22.588  11.413  1.00  0.00      A    H
ATOM   1469  NZ  LYS A 102     -28.838 -20.762  10.674  1.00  0.00      A    N
ATOM   1470  HZ1 LYS A 102     -29.763 -21.150  10.399  1.00  0.00      A    H
ATOM   1471  HZ2 LYS A 102     -28.975 -19.794  11.028  1.00  0.00      A    H
ATOM   1472  HZ3 LYS A 102     -28.311 -20.813   9.779  1.00  0.00      A    H
ATOM   1473  C   LYS A 102     -25.940 -22.067  16.781  1.00  0.00      A    C
ATOM   1474  O   LYS A 102     -25.361 -21.498  15.855  1.00  0.00      A    O
ATOM   1475  N   ALA A 103     -25.246 -22.619  17.769  1.00  0.00      A    N
ATOM   1476  HN  ALA A 103     -25.669 -23.132  18.512  1.00  0.00      A    H
ATOM   1477  CA  ALA A 103     -23.812 -22.459  17.993  1.00  0.00      A    C
ATOM   1478  HA  ALA A 103     -23.582 -21.521  17.510  1.00  0.00      A    H
ATOM   1479  CB  ALA A 103     -23.577 -22.275  19.539  1.00  0.00      A    C
ATOM   1480  HB1 ALA A 103     -24.192 -21.386  19.797  1.00  0.00      A    H
ATOM   1481  HB2 ALA A 103     -23.787 -23.130  20.216  1.00  0.00      A    H
ATOM   1482  HB3 ALA A 103     -22.521 -21.978  19.717  1.00  0.00      A    H
ATOM   1483  C   ALA A 103     -23.092 -23.632  17.407  1.00  0.00      A    C
ATOM   1484  O   ALA A 103     -23.504 -24.789  17.364  1.00  0.00      A    O
ATOM   1485  N   SER A 104     -21.775 -23.429  17.123  1.00  0.00      A    N
ATOM   1486  HN  SER A 104     -21.391 -22.510  17.162  1.00  0.00      A    H
ATOM   1487  CA  SER A 104     -20.833 -24.470  16.802  1.00  0.00      A    C
ATOM   1488  HA  SER A 104     -20.921 -25.290  17.499  1.00  0.00      A    H
ATOM   1489  CB  SER A 104     -20.874 -25.079  15.390  1.00  0.00      A    C
ATOM   1490  HB1 SER A 104     -21.822 -25.314  14.860  1.00  0.00      A    H
ATOM   1491  HB2 SER A 104     -20.337 -24.431  14.666  1.00  0.00      A    H
ATOM   1492  OG  SER A 104     -20.183 -26.342  15.485  1.00  0.00      A    O
ATOM   1493  HG1 SER A 104     -19.993 -26.711  14.620  1.00  0.00      A    H
ATOM   1494  C   SER A 104     -19.521 -23.758  17.075  1.00  0.00      A    C
ATOM   1495  O   SER A 104     -19.535 -22.621  17.561  1.00  0.00      A    O
ATOM   1496  N   GLN A 105     -18.366 -24.343  16.674  1.00  0.00      A    N
ATOM   1497  HN  GLN A 105     -18.450 -25.227  16.220  1.00  0.00      A    H
ATOM   1498  CA  GLN A 105     -17.073 -23.788  16.846  1.00  0.00      A    C
ATOM   1499  HA  GLN A 105     -16.434 -24.591  16.509  1.00  0.00      A    H
ATOM   1500  CB  GLN A 105     -16.727 -22.715  15.794  1.00  0.00      A    C
ATOM   1501  HB1 GLN A 105     -17.371 -21.821  15.941  1.00  0.00      A    H
ATOM   1502  HB2 GLN A 105     -15.714 -22.266  15.709  1.00  0.00      A    H
ATOM   1503  CG  GLN A 105     -17.129 -23.004  14.263  1.00  0.00      A    C
ATOM   1504  HG1 GLN A 105     -18.177 -23.352  14.383  1.00  0.00      A    H
ATOM   1505  HG2 GLN A 105     -17.276 -22.069  13.681  1.00  0.00      A    H
ATOM   1506  CD  GLN A 105     -16.129 -23.893  13.505  1.00  0.00      A    C
ATOM   1507  OE1 GLN A 105     -15.960 -25.085  13.767  1.00  0.00      A    O
ATOM   1508  NE2 GLN A 105     -15.495 -23.301  12.512  1.00  0.00      A    N
ATOM   1509 HE21 GLN A 105     -15.035 -23.758  11.751  1.00  0.00      A    H
ATOM   1510 HE22 GLN A 105     -15.624 -22.313  12.426  1.00  0.00      A    H
ATOM   1511  C   GLN A 105     -16.574 -23.415  18.234  1.00  0.00      A    C
ATOM   1512  O   GLN A 105     -17.192 -23.528  19.283  1.00  0.00      A    O
ATOM   1513  N   VAL A 106     -15.387 -22.843  18.272  1.00  0.00      A    N
ATOM   1514  HN  VAL A 106     -14.832 -22.789  17.445  1.00  0.00      A    H
ATOM   1515  CA  VAL A 106     -14.787 -22.181  19.414  1.00  0.00      A    C
ATOM   1516  HA  VAL A 106     -14.969 -22.848  20.244  1.00  0.00      A    H
ATOM   1517  CB  VAL A 106     -13.274 -21.833  19.269  1.00  0.00      A    C
ATOM   1518  HB  VAL A 106     -12.850 -21.357  20.179  1.00  0.00      A    H
ATOM   1519  CG1 VAL A 106     -12.490 -23.049  18.938  1.00  0.00      A    C
ATOM   1520 HG11 VAL A 106     -11.434 -22.881  18.637  1.00  0.00      A    H
ATOM   1521 HG12 VAL A 106     -12.584 -23.819  19.733  1.00  0.00      A    H
ATOM   1522 HG13 VAL A 106     -12.979 -23.508  18.053  1.00  0.00      A    H
ATOM   1523  CG2 VAL A 106     -13.019 -20.669  18.280  1.00  0.00      A    C
ATOM   1524 HG21 VAL A 106     -13.595 -19.752  18.531  1.00  0.00      A    H
ATOM   1525 HG22 VAL A 106     -11.943 -20.394  18.317  1.00  0.00      A    H
ATOM   1526 HG23 VAL A 106     -13.223 -21.015  17.244  1.00  0.00      A    H
ATOM   1527  C   VAL A 106     -15.513 -20.916  19.874  1.00  0.00      A    C
ATOM   1528  O   VAL A 106     -16.033 -20.225  19.010  1.00  0.00      A    O
ATOM   1529  N   ALA A 107     -15.469 -20.556  21.126  1.00  0.00      A    N
ATOM   1530  HN  ALA A 107     -14.886 -21.026  21.784  1.00  0.00      A    H
ATOM   1531  CA  ALA A 107     -15.843 -19.211  21.565  1.00  0.00      A    C
ATOM   1532  HA  ALA A 107     -16.464 -18.681  20.859  1.00  0.00      A    H
ATOM   1533  CB  ALA A 107     -16.785 -19.369  22.838  1.00  0.00      A    C
ATOM   1534  HB1 ALA A 107     -16.262 -20.012  23.577  1.00  0.00      A    H
ATOM   1535  HB2 ALA A 107     -17.027 -18.407  23.338  1.00  0.00      A    H
ATOM   1536  HB3 ALA A 107     -17.779 -19.805  22.601  1.00  0.00      A    H
ATOM   1537  C   ALA A 107     -14.585 -18.513  21.928  1.00  0.00      A    C
ATOM   1538  O   ALA A 107     -13.476 -19.051  22.055  1.00  0.00      A    O
ATOM   1539  N   ALA A 108     -14.745 -17.196  22.086  1.00  0.00      A    N
ATOM   1540  HN  ALA A 108     -15.688 -16.875  22.058  1.00  0.00      A    H
ATOM   1541  CA  ALA A 108     -13.660 -16.279  22.312  1.00  0.00      A    C
ATOM   1542  HA  ALA A 108     -12.867 -16.499  21.613  1.00  0.00      A    H
ATOM   1543  CB  ALA A 108     -14.192 -14.838  22.083  1.00  0.00      A    C
ATOM   1544  HB1 ALA A 108     -14.434 -14.330  23.041  1.00  0.00      A    H
ATOM   1545  HB2 ALA A 108     -13.387 -14.173  21.701  1.00  0.00      A    H
ATOM   1546  HB3 ALA A 108     -15.019 -14.792  21.342  1.00  0.00      A    H
ATOM   1547  C   ALA A 108     -13.099 -16.385  23.684  1.00  0.00      A    C
ATOM   1548  O   ALA A 108     -13.809 -16.655  24.661  1.00  0.00      A    O
ATOM   1549  N   LYS A 109     -11.789 -16.267  23.909  1.00  0.00      A    N
ATOM   1550  HN  LYS A 109     -11.107 -16.223  23.182  1.00  0.00      A    H
ATOM   1551  CA  LYS A 109     -11.200 -16.366  25.270  1.00  0.00      A    C
ATOM   1552  HA  LYS A 109     -11.676 -17.071  25.935  1.00  0.00      A    H
ATOM   1553  CB  LYS A 109      -9.726 -16.834  25.170  1.00  0.00      A    C
ATOM   1554  HB1 LYS A 109      -9.614 -17.764  24.574  1.00  0.00      A    H
ATOM   1555  HB2 LYS A 109      -9.218 -16.063  24.552  1.00  0.00      A    H
ATOM   1556  CG  LYS A 109      -8.993 -17.112  26.474  1.00  0.00      A    C
ATOM   1557  HG1 LYS A 109      -8.885 -16.107  26.935  1.00  0.00      A    H
ATOM   1558  HG2 LYS A 109      -9.728 -17.600  27.149  1.00  0.00      A    H
ATOM   1559  CD  LYS A 109      -7.694 -17.917  26.293  1.00  0.00      A    C
ATOM   1560  HD1 LYS A 109      -8.048 -18.882  25.870  1.00  0.00      A    H
ATOM   1561  HD2 LYS A 109      -7.004 -17.419  25.580  1.00  0.00      A    H
ATOM   1562  CE  LYS A 109      -6.974 -18.137  27.627  1.00  0.00      A    C
ATOM   1563  HE1 LYS A 109      -6.422 -17.215  27.910  1.00  0.00      A    H
ATOM   1564  HE2 LYS A 109      -7.760 -18.335  28.386  1.00  0.00      A    H
ATOM   1565  NZ  LYS A 109      -6.108 -19.356  27.483  1.00  0.00      A    N
ATOM   1566  HZ1 LYS A 109      -6.723 -20.124  27.146  1.00  0.00      A    H
ATOM   1567  HZ2 LYS A 109      -5.380 -19.230  26.751  1.00  0.00      A    H
ATOM   1568  HZ3 LYS A 109      -5.665 -19.630  28.383  1.00  0.00      A    H
ATOM   1569  C   LYS A 109     -11.282 -15.057  26.030  1.00  0.00      A    C
ATOM   1570  O   LYS A 109     -10.941 -13.956  25.588  1.00  0.00      A    O
ATOM   1571  N   ILE A 110     -11.882 -15.085  27.205  1.00  0.00      A    N
ATOM   1572  HN  ILE A 110     -12.143 -15.990  27.530  1.00  0.00      A    H
ATOM   1573  CA  ILE A 110     -12.136 -13.942  28.042  1.00  0.00      A    C
ATOM   1574  HA  ILE A 110     -11.147 -13.577  28.275  1.00  0.00      A    H
ATOM   1575  CB  ILE A 110     -13.068 -12.890  27.427  1.00  0.00      A    C
ATOM   1576  HB  ILE A 110     -12.425 -12.541  26.591  1.00  0.00      A    H
ATOM   1577  CG2 ILE A 110     -14.337 -13.525  26.789  1.00  0.00      A    C
ATOM   1578 HG21 ILE A 110     -14.872 -14.103  27.571  1.00  0.00      A    H
ATOM   1579 HG22 ILE A 110     -15.117 -12.820  26.428  1.00  0.00      A    H
ATOM   1580 HG23 ILE A 110     -14.060 -14.146  25.910  1.00  0.00      A    H
ATOM   1581  CG1 ILE A 110     -13.296 -11.757  28.394  1.00  0.00      A    C
ATOM   1582 HG11 ILE A 110     -13.939 -12.097  29.234  1.00  0.00      A    H
ATOM   1583 HG12 ILE A 110     -12.336 -11.432  28.849  1.00  0.00      A    H
ATOM   1584  CD  ILE A 110     -14.038 -10.544  27.759  1.00  0.00      A    C
ATOM   1585  HD1 ILE A 110     -15.127 -10.757  27.707  1.00  0.00      A    H
ATOM   1586  HD2 ILE A 110     -13.827  -9.741  28.498  1.00  0.00      A    H
ATOM   1587  HD3 ILE A 110     -13.553 -10.303  26.789  1.00  0.00      A    H
ATOM   1588  C   ILE A 110     -12.706 -14.321  29.372  1.00  0.00      A    C
ATOM   1589  O   ILE A 110     -13.778 -14.895  29.546  1.00  0.00      A    O
ATOM   1590  N   SER A 111     -12.032 -13.887  30.397  1.00  0.00      A    N
ATOM   1591  HN  SER A 111     -11.163 -13.450  30.179  1.00  0.00      A    H
ATOM   1592  CA  SER A 111     -12.442 -13.958  31.806  1.00  0.00      A    C
ATOM   1593  HA  SER A 111     -13.502 -13.762  31.868  1.00  0.00      A    H
ATOM   1594  CB  SER A 111     -11.980 -15.211  32.516  1.00  0.00      A    C
ATOM   1595  HB1 SER A 111     -12.270 -16.077  31.883  1.00  0.00      A    H
ATOM   1596  HB2 SER A 111     -10.888 -15.163  32.716  1.00  0.00      A    H
ATOM   1597  OG  SER A 111     -12.841 -15.260  33.661  1.00  0.00      A    O
ATOM   1598  HG1 SER A 111     -12.460 -15.929  34.235  1.00  0.00      A    H
ATOM   1599  C   SER A 111     -11.922 -12.755  32.519  1.00  0.00      A    C
ATOM   1600  O   SER A 111     -10.707 -12.699  32.562  1.00  0.00      A    O
ATOM   1601  N   THR A 112     -12.723 -11.717  32.896  1.00  0.00      A    N
ATOM   1602  HN  THR A 112     -13.716 -11.753  32.968  1.00  0.00      A    H
ATOM   1603  CA  THR A 112     -12.155 -10.473  33.518  1.00  0.00      A    C
ATOM   1604  HA  THR A 112     -12.963 -10.146  34.155  1.00  0.00      A    H
ATOM   1605  CB  THR A 112     -11.019 -10.643  34.496  1.00  0.00      A    C
ATOM   1606  HB  THR A 112     -10.106 -10.961  33.947  1.00  0.00      A    H
ATOM   1607  OG1 THR A 112     -11.339 -11.639  35.394  1.00  0.00      A    O
ATOM   1608  HG1 THR A 112     -10.522 -11.893  35.829  1.00  0.00      A    H
ATOM   1609  CG2 THR A 112     -10.732  -9.439  35.374  1.00  0.00      A    C
ATOM   1610 HG21 THR A 112     -10.100  -9.700  36.249  1.00  0.00      A    H
ATOM   1611 HG22 THR A 112     -10.139  -8.747  34.737  1.00  0.00      A    H
ATOM   1612 HG23 THR A 112     -11.577  -8.901  35.853  1.00  0.00      A    H
ATOM   1613  C   THR A 112     -11.952  -9.327  32.524  1.00  0.00      A    C
ATOM   1614  O   THR A 112     -11.368  -9.483  31.415  1.00  0.00      A    O
ATOM   1615  N   TYR A 113     -12.407  -8.124  32.840  1.00  0.00      A    N
ATOM   1616  HN  TYR A 113     -13.083  -8.009  33.563  1.00  0.00      A    H
ATOM   1617  CA  TYR A 113     -11.893  -6.867  32.340  1.00  0.00      A    C
ATOM   1618  HA  TYR A 113     -11.168  -7.081  31.568  1.00  0.00      A    H
ATOM   1619  CB  TYR A 113     -12.946  -5.924  31.619  1.00  0.00      A    C
ATOM   1620  HB1 TYR A 113     -12.410  -5.058  31.176  1.00  0.00      A    H
ATOM   1621  HB2 TYR A 113     -13.386  -6.429  30.733  1.00  0.00      A    H
ATOM   1622  CG  TYR A 113     -14.103  -5.408  32.381  1.00  0.00      A    C
ATOM   1623  CD1 TYR A 113     -14.012  -4.332  33.254  1.00  0.00      A    C
ATOM   1624  HD1 TYR A 113     -13.043  -3.975  33.571  1.00  0.00      A    H
ATOM   1625  CE1 TYR A 113     -15.105  -3.671  33.778  1.00  0.00      A    C
ATOM   1626  HE1 TYR A 113     -15.015  -2.862  34.487  1.00  0.00      A    H
ATOM   1627  CZ  TYR A 113     -16.418  -4.187  33.507  1.00  0.00      A    C
ATOM   1628  OH  TYR A 113     -17.485  -3.518  34.087  1.00  0.00      A    O
ATOM   1629  HH  TYR A 113     -17.202  -2.629  34.314  1.00  0.00      A    H
ATOM   1630  CD2 TYR A 113     -15.410  -5.884  32.051  1.00  0.00      A    C
ATOM   1631  HD2 TYR A 113     -15.470  -6.765  31.430  1.00  0.00      A    H
ATOM   1632  CE2 TYR A 113     -16.575  -5.320  32.689  1.00  0.00      A    C
ATOM   1633  HE2 TYR A 113     -17.553  -5.766  32.580  1.00  0.00      A    H
ATOM   1634  C   TYR A 113     -11.155  -6.207  33.456  1.00  0.00      A    C
ATOM   1635  O   TYR A 113     -11.469  -6.295  34.666  1.00  0.00      A    O
ATOM   1636  N   GLU A 114      -9.951  -5.676  33.106  1.00  0.00      A    N
ATOM   1637  HN  GLU A 114      -9.598  -5.742  32.176  1.00  0.00      A    H
ATOM   1638  CA  GLU A 114      -9.066  -5.423  34.189  1.00  0.00      A    C
ATOM   1639  HA  GLU A 114      -9.174  -6.123  35.005  1.00  0.00      A    H
ATOM   1640  CB  GLU A 114      -7.598  -5.469  33.651  1.00  0.00      A    C
ATOM   1641  HB1 GLU A 114      -6.837  -5.272  34.436  1.00  0.00      A    H
ATOM   1642  HB2 GLU A 114      -7.405  -6.545  33.450  1.00  0.00      A    H
ATOM   1643  CG  GLU A 114      -7.355  -4.726  32.328  1.00  0.00      A    C
ATOM   1644  HG1 GLU A 114      -8.011  -5.126  31.526  1.00  0.00      A    H
ATOM   1645  HG2 GLU A 114      -7.524  -3.677  32.651  1.00  0.00      A    H
ATOM   1646  CD  GLU A 114      -5.931  -4.974  31.814  1.00  0.00      A    C
ATOM   1647  OE1 GLU A 114      -5.172  -3.987  31.960  1.00  0.00      A    O
ATOM   1648  OE2 GLU A 114      -5.490  -6.029  31.359  1.00  0.00      A    O
ATOM   1649  C   GLU A 114      -9.257  -4.039  34.848  1.00  0.00      A    C
ATOM   1650  O   GLU A 114     -10.379  -3.430  34.804  1.00  0.00      A    O
ATOM   1651  N   ASP A 115      -8.200  -3.471  35.528  1.00  0.00      A    N
ATOM   1652  HN  ASP A 115      -7.370  -4.006  35.665  1.00  0.00      A    H
ATOM   1653  CA  ASP A 115      -8.075  -2.144  35.963  1.00  0.00      A    C
ATOM   1654  HA  ASP A 115      -9.055  -1.726  35.789  1.00  0.00      A    H
ATOM   1655  CB  ASP A 115      -7.498  -2.090  37.380  1.00  0.00      A    C
ATOM   1656  HB1 ASP A 115      -6.755  -2.915  37.376  1.00  0.00      A    H
ATOM   1657  HB2 ASP A 115      -7.124  -1.062  37.573  1.00  0.00      A    H
ATOM   1658  CG  ASP A 115      -8.544  -2.404  38.376  1.00  0.00      A    C
ATOM   1659  OD1 ASP A 115      -9.611  -1.809  38.374  1.00  0.00      A    O
ATOM   1660  OD2 ASP A 115      -8.277  -3.236  39.312  1.00  0.00      A    O
ATOM   1661  C   ASP A 115      -7.221  -1.333  34.999  1.00  0.00      A    C
ATOM   1662  O   ASP A 115      -6.004  -1.363  35.135  1.00  0.00      A    O
ATOM   1663  N   VAL A 116      -7.883  -0.568  34.073  1.00  0.00      A    N
ATOM   1664  HN  VAL A 116      -8.876  -0.508  34.002  1.00  0.00      A    H
ATOM   1665  CA  VAL A 116      -7.125   0.307  33.299  1.00  0.00      A    C
ATOM   1666  HA  VAL A 116      -6.128  -0.090  33.175  1.00  0.00      A    H
ATOM   1667  CB  VAL A 116      -7.822   0.443  31.842  1.00  0.00      A    C
ATOM   1668  HB  VAL A 116      -8.842   0.852  32.008  1.00  0.00      A    H
ATOM   1669  CG1 VAL A 116      -6.984   1.507  31.003  1.00  0.00      A    C
ATOM   1670 HG11 VAL A 116      -7.519   1.758  30.063  1.00  0.00      A    H
ATOM   1671 HG12 VAL A 116      -6.965   2.528  31.441  1.00  0.00      A    H
ATOM   1672 HG13 VAL A 116      -6.005   1.113  30.656  1.00  0.00      A    H
ATOM   1673  CG2 VAL A 116      -7.989  -0.853  30.988  1.00  0.00      A    C
ATOM   1674 HG21 VAL A 116      -8.838  -1.424  31.421  1.00  0.00      A    H
ATOM   1675 HG22 VAL A 116      -8.158  -0.693  29.902  1.00  0.00      A    H
ATOM   1676 HG23 VAL A 116      -6.988  -1.333  31.014  1.00  0.00      A    H
ATOM   1677  C   VAL A 116      -7.117   1.653  34.063  1.00  0.00      A    C
ATOM   1678  O   VAL A 116      -8.205   2.006  34.540  1.00  0.00      A    O
ATOM   1679  N   PRO A 117      -5.869   2.281  34.165  1.00  0.00      A    N
ATOM   1680  CD  PRO A 117      -4.528   1.926  33.642  1.00  0.00      A    C
ATOM   1681  HD1 PRO A 117      -4.761   1.757  32.569  1.00  0.00      A    H
ATOM   1682  HD2 PRO A 117      -4.072   1.092  34.218  1.00  0.00      A    H
ATOM   1683  CA  PRO A 117      -5.928   3.524  34.982  1.00  0.00      A    C
ATOM   1684  HA  PRO A 117      -6.410   3.345  35.931  1.00  0.00      A    H
ATOM   1685  CB  PRO A 117      -4.445   3.856  35.141  1.00  0.00      A    C
ATOM   1686  HB1 PRO A 117      -4.182   4.927  35.277  1.00  0.00      A    H
ATOM   1687  HB2 PRO A 117      -4.097   3.242  35.999  1.00  0.00      A    H
ATOM   1688  CG  PRO A 117      -3.760   3.230  33.903  1.00  0.00      A    C
ATOM   1689  HG1 PRO A 117      -3.916   3.953  33.074  1.00  0.00      A    H
ATOM   1690  HG2 PRO A 117      -2.694   2.946  34.033  1.00  0.00      A    H
ATOM   1691  C   PRO A 117      -6.705   4.672  34.270  1.00  0.00      A    C
ATOM   1692  O   PRO A 117      -6.925   4.614  33.093  1.00  0.00      A    O
ATOM   1693  N   THR A 118      -7.132   5.702  35.022  1.00  0.00      A    N
ATOM   1694  HN  THR A 118      -6.981   5.678  36.007  1.00  0.00      A    H
ATOM   1695  CA  THR A 118      -7.891   6.811  34.501  1.00  0.00      A    C
ATOM   1696  HA  THR A 118      -8.007   6.516  33.469  1.00  0.00      A    H
ATOM   1697  CB  THR A 118      -9.254   6.983  35.206  1.00  0.00      A    C
ATOM   1698  HB  THR A 118      -9.606   7.994  34.908  1.00  0.00      A    H
ATOM   1699  OG1 THR A 118      -9.157   7.097  36.626  1.00  0.00      A    O
ATOM   1700  HG1 THR A 118      -9.855   7.726  36.824  1.00  0.00      A    H
ATOM   1701  CG2 THR A 118     -10.177   5.790  34.751  1.00  0.00      A    C
ATOM   1702 HG21 THR A 118     -11.029   5.693  35.457  1.00  0.00      A    H
ATOM   1703 HG22 THR A 118     -10.617   6.227  33.829  1.00  0.00      A    H
ATOM   1704 HG23 THR A 118      -9.572   4.895  34.492  1.00  0.00      A    H
ATOM   1705  C   THR A 118      -7.022   8.079  34.624  1.00  0.00      A    C
ATOM   1706  O   THR A 118      -6.138   8.124  35.534  1.00  0.00      A    O
ATOM   1707  N   ASN A 119      -7.198   9.006  33.708  1.00  0.00      A    N
ATOM   1708  HN  ASN A 119      -7.942   8.784  33.083  1.00  0.00      A    H
ATOM   1709  CA  ASN A 119      -6.787  10.415  33.764  1.00  0.00      A    C
ATOM   1710  HA  ASN A 119      -7.428  10.969  33.094  1.00  0.00      A    H
ATOM   1711  CB  ASN A 119      -7.063  11.175  35.115  1.00  0.00      A    C
ATOM   1712  HB1 ASN A 119      -6.369  10.663  35.816  1.00  0.00      A    H
ATOM   1713  HB2 ASN A 119      -6.782  12.248  35.058  1.00  0.00      A    H
ATOM   1714  CG  ASN A 119      -8.490  11.018  35.722  1.00  0.00      A    C
ATOM   1715  OD1 ASN A 119      -8.645  10.312  36.714  1.00  0.00      A    O
ATOM   1716  ND2 ASN A 119      -9.437  11.803  35.121  1.00  0.00      A    N
ATOM   1717 HD21 ASN A 119     -10.339  11.806  35.553  1.00  0.00      A    H
ATOM   1718 HD22 ASN A 119      -9.151  12.448  34.411  1.00  0.00      A    H
ATOM   1719  C   ASN A 119      -5.320  10.681  33.419  1.00  0.00      A    C
ATOM   1720  O   ASN A 119      -4.973  11.430  32.585  1.00  0.00      A    O
ATOM   1721  N   ASN A 120      -4.423  10.120  34.209  1.00  0.00      A    N
ATOM   1722  HN  ASN A 120      -4.735   9.473  34.901  1.00  0.00      A    H
ATOM   1723  CA  ASN A 120      -3.056  10.543  34.195  1.00  0.00      A    C
ATOM   1724  HA  ASN A 120      -3.115  11.584  34.474  1.00  0.00      A    H
ATOM   1725  CB  ASN A 120      -2.409   9.874  35.468  1.00  0.00      A    C
ATOM   1726  HB1 ASN A 120      -3.070  10.022  36.348  1.00  0.00      A    H
ATOM   1727  HB2 ASN A 120      -2.356   8.773  35.328  1.00  0.00      A    H
ATOM   1728  CG  ASN A 120      -1.012  10.381  35.843  1.00  0.00      A    C
ATOM   1729  OD1 ASN A 120      -0.014   9.920  35.322  1.00  0.00      A    O
ATOM   1730  ND2 ASN A 120      -0.816  11.359  36.812  1.00  0.00      A    N
ATOM   1731 HD21 ASN A 120       0.101  11.711  37.000  1.00  0.00      A    H
ATOM   1732 HD22 ASN A 120      -1.562  11.746  37.353  1.00  0.00      A    H
ATOM   1733  C   ASN A 120      -2.349  10.152  32.898  1.00  0.00      A    C
ATOM   1734  O   ASN A 120      -2.528   9.059  32.338  1.00  0.00      A    O
ATOM   1735  N   GLU A 121      -1.543  11.094  32.352  1.00  0.00      A    N
ATOM   1736  HN  GLU A 121      -1.345  11.907  32.894  1.00  0.00      A    H
ATOM   1737  CA  GLU A 121      -0.975  10.998  31.036  1.00  0.00      A    C
ATOM   1738  HA  GLU A 121      -1.737  10.801  30.296  1.00  0.00      A    H
ATOM   1739  CB  GLU A 121      -0.287  12.260  30.441  1.00  0.00      A    C
ATOM   1740  HB1 GLU A 121       0.331  12.749  31.224  1.00  0.00      A    H
ATOM   1741  HB2 GLU A 121       0.448  12.154  29.615  1.00  0.00      A    H
ATOM   1742  CG  GLU A 121      -1.283  13.326  29.933  1.00  0.00      A    C
ATOM   1743  HG1 GLU A 121      -2.106  13.478  30.664  1.00  0.00      A    H
ATOM   1744  HG2 GLU A 121      -0.668  14.245  29.820  1.00  0.00      A    H
ATOM   1745  CD  GLU A 121      -1.866  12.854  28.591  1.00  0.00      A    C
ATOM   1746  OE1 GLU A 121      -1.138  12.176  27.792  1.00  0.00      A    O
ATOM   1747  OE2 GLU A 121      -3.002  13.255  28.293  1.00  0.00      A    O
ATOM   1748  C   GLU A 121       0.032   9.845  30.864  1.00  0.00      A    C
ATOM   1749  O   GLU A 121       0.034   8.996  29.918  1.00  0.00      A    O
ATOM   1750  N   GLY A 122       0.913   9.785  31.807  1.00  0.00      A    N
ATOM   1751  HN  GLY A 122       0.844  10.510  32.488  1.00  0.00      A    H
ATOM   1752  CA  GLY A 122       1.884   8.671  31.904  1.00  0.00      A    C
ATOM   1753  HA1 GLY A 122       2.362   8.545  30.944  1.00  0.00      A    H
ATOM   1754  HA2 GLY A 122       2.470   8.778  32.805  1.00  0.00      A    H
ATOM   1755  C   GLY A 122       1.323   7.290  32.036  1.00  0.00      A    C
ATOM   1756  O   GLY A 122       1.725   6.321  31.392  1.00  0.00      A    O
ATOM   1757  N   ALA A 123       0.323   7.217  32.860  1.00  0.00      A    N
ATOM   1758  HN  ALA A 123       0.058   8.064  33.314  1.00  0.00      A    H
ATOM   1759  CA  ALA A 123      -0.443   6.031  32.970  1.00  0.00      A    C
ATOM   1760  HA  ALA A 123       0.300   5.269  33.157  1.00  0.00      A    H
ATOM   1761  CB  ALA A 123      -1.361   6.243  34.147  1.00  0.00      A    C
ATOM   1762  HB1 ALA A 123      -2.203   6.925  33.899  1.00  0.00      A    H
ATOM   1763  HB2 ALA A 123      -1.735   5.277  34.549  1.00  0.00      A    H
ATOM   1764  HB3 ALA A 123      -0.819   6.704  35.000  1.00  0.00      A    H
ATOM   1765  C   ALA A 123      -1.303   5.592  31.745  1.00  0.00      A    C
ATOM   1766  O   ALA A 123      -1.218   4.404  31.373  1.00  0.00      A    O
ATOM   1767  N   MET A 124      -1.962   6.545  31.011  1.00  0.00      A    N
ATOM   1768  HN  MET A 124      -2.019   7.418  31.490  1.00  0.00      A    H
ATOM   1769  CA  MET A 124      -2.729   6.306  29.866  1.00  0.00      A    C
ATOM   1770  HA  MET A 124      -3.354   5.453  30.088  1.00  0.00      A    H
ATOM   1771  CB  MET A 124      -3.720   7.495  29.426  1.00  0.00      A    C
ATOM   1772  HB1 MET A 124      -4.253   7.921  30.302  1.00  0.00      A    H
ATOM   1773  HB2 MET A 124      -3.128   8.360  29.059  1.00  0.00      A    H
ATOM   1774  CG  MET A 124      -4.760   7.083  28.384  1.00  0.00      A    C
ATOM   1775  HG1 MET A 124      -5.226   8.056  28.119  1.00  0.00      A    H
ATOM   1776  HG2 MET A 124      -4.406   6.555  27.472  1.00  0.00      A    H
ATOM   1777  SD  MET A 124      -6.077   5.995  29.109  1.00  0.00      A    S
ATOM   1778  CE  MET A 124      -7.070   5.805  27.559  1.00  0.00      A    C
ATOM   1779  HE1 MET A 124      -8.001   5.256  27.817  1.00  0.00      A    H
ATOM   1780  HE2 MET A 124      -7.511   6.766  27.218  1.00  0.00      A    H
ATOM   1781  HE3 MET A 124      -6.575   5.288  26.709  1.00  0.00      A    H
ATOM   1782  C   MET A 124      -1.863   6.004  28.691  1.00  0.00      A    C
ATOM   1783  O   MET A 124      -2.156   5.146  27.892  1.00  0.00      A    O
ATOM   1784  N   GLN A 125      -0.640   6.699  28.528  1.00  0.00      A    N
ATOM   1785  HN  GLN A 125      -0.453   7.456  29.149  1.00  0.00      A    H
ATOM   1786  CA  GLN A 125       0.297   6.314  27.441  1.00  0.00      A    C
ATOM   1787  HA  GLN A 125      -0.083   6.358  26.431  1.00  0.00      A    H
ATOM   1788  CB  GLN A 125       1.505   7.321  27.678  1.00  0.00      A    C
ATOM   1789  HB1 GLN A 125       1.224   8.370  27.909  1.00  0.00      A    H
ATOM   1790  HB2 GLN A 125       2.163   6.937  28.487  1.00  0.00      A    H
ATOM   1791  CG  GLN A 125       2.426   7.406  26.428  1.00  0.00      A    C
ATOM   1792  HG1 GLN A 125       3.067   6.506  26.312  1.00  0.00      A    H
ATOM   1793  HG2 GLN A 125       1.894   7.525  25.460  1.00  0.00      A    H
ATOM   1794  CD  GLN A 125       3.354   8.663  26.531  1.00  0.00      A    C
ATOM   1795  OE1 GLN A 125       3.323   9.528  25.658  1.00  0.00      A    O
ATOM   1796  NE2 GLN A 125       4.138   8.621  27.669  1.00  0.00      A    N
ATOM   1797 HE21 GLN A 125       4.917   9.231  27.812  1.00  0.00      A    H
ATOM   1798 HE22 GLN A 125       4.151   7.858  28.316  1.00  0.00      A    H
ATOM   1799  C   GLN A 125       0.905   4.904  27.597  1.00  0.00      A    C
ATOM   1800  O   GLN A 125       1.053   4.178  26.596  1.00  0.00      A    O
ATOM   1801  N   GLN A 126       1.194   4.391  28.844  1.00  0.00      A    N
ATOM   1802  HN  GLN A 126       1.127   5.032  29.605  1.00  0.00      A    H
ATOM   1803  CA  GLN A 126       1.532   3.022  29.133  1.00  0.00      A    C
ATOM   1804  HA  GLN A 126       2.372   2.842  28.478  1.00  0.00      A    H
ATOM   1805  CB  GLN A 126       2.063   2.877  30.601  1.00  0.00      A    C
ATOM   1806  HB1 GLN A 126       2.890   3.593  30.794  1.00  0.00      A    H
ATOM   1807  HB2 GLN A 126       1.201   3.190  31.227  1.00  0.00      A    H
ATOM   1808  CG  GLN A 126       2.521   1.549  31.146  1.00  0.00      A    C
ATOM   1809  HG1 GLN A 126       2.862   1.681  32.195  1.00  0.00      A    H
ATOM   1810  HG2 GLN A 126       1.660   0.855  31.254  1.00  0.00      A    H
ATOM   1811  CD  GLN A 126       3.650   0.920  30.446  1.00  0.00      A    C
ATOM   1812  OE1 GLN A 126       4.809   1.302  30.506  1.00  0.00      A    O
ATOM   1813  NE2 GLN A 126       3.400  -0.231  29.714  1.00  0.00      A    N
ATOM   1814 HE21 GLN A 126       4.193  -0.718  29.348  1.00  0.00      A    H
ATOM   1815 HE22 GLN A 126       2.494  -0.616  29.537  1.00  0.00      A    H
ATOM   1816  C   GLN A 126       0.449   2.032  28.852  1.00  0.00      A    C
ATOM   1817  O   GLN A 126       0.698   0.933  28.330  1.00  0.00      A    O
ATOM   1818  N   ALA A 127      -0.829   2.357  29.266  1.00  0.00      A    N
ATOM   1819  HN  ALA A 127      -1.057   3.209  29.731  1.00  0.00      A    H
ATOM   1820  CA  ALA A 127      -1.943   1.483  28.846  1.00  0.00      A    C
ATOM   1821  HA  ALA A 127      -1.798   0.518  29.310  1.00  0.00      A    H
ATOM   1822  CB  ALA A 127      -3.249   2.221  29.322  1.00  0.00      A    C
ATOM   1823  HB1 ALA A 127      -3.365   3.109  28.664  1.00  0.00      A    H
ATOM   1824  HB2 ALA A 127      -4.102   1.569  29.038  1.00  0.00      A    H
ATOM   1825  HB3 ALA A 127      -3.379   2.461  30.398  1.00  0.00      A    H
ATOM   1826  C   ALA A 127      -2.126   1.217  27.372  1.00  0.00      A    C
ATOM   1827  O   ALA A 127      -2.382   0.014  27.057  1.00  0.00      A    O
ATOM   1828  N   VAL A 128      -1.951   2.248  26.469  1.00  0.00      A    N
ATOM   1829  HN  VAL A 128      -1.852   3.172  26.830  1.00  0.00      A    H
ATOM   1830  CA  VAL A 128      -2.103   2.140  25.038  1.00  0.00      A    C
ATOM   1831  HA  VAL A 128      -2.984   1.540  24.863  1.00  0.00      A    H
ATOM   1832  CB  VAL A 128      -2.345   3.538  24.498  1.00  0.00      A    C
ATOM   1833  HB  VAL A 128      -1.586   4.272  24.844  1.00  0.00      A    H
ATOM   1834  CG1 VAL A 128      -2.206   3.560  22.904  1.00  0.00      A    C
ATOM   1835 HG11 VAL A 128      -2.480   4.603  22.640  1.00  0.00      A    H
ATOM   1836 HG12 VAL A 128      -1.195   3.314  22.513  1.00  0.00      A    H
ATOM   1837 HG13 VAL A 128      -2.891   2.830  22.421  1.00  0.00      A    H
ATOM   1838  CG2 VAL A 128      -3.691   4.168  25.096  1.00  0.00      A    C
ATOM   1839 HG21 VAL A 128      -3.604   5.271  24.997  1.00  0.00      A    H
ATOM   1840 HG22 VAL A 128      -4.530   3.624  24.612  1.00  0.00      A    H
ATOM   1841 HG23 VAL A 128      -3.657   4.131  26.206  1.00  0.00      A    H
ATOM   1842  C   VAL A 128      -0.927   1.529  24.307  1.00  0.00      A    C
ATOM   1843  O   VAL A 128      -1.054   0.763  23.316  1.00  0.00      A    O
ATOM   1844  N   ALA A 129       0.238   1.758  24.972  1.00  0.00      A    N
ATOM   1845  HN  ALA A 129       0.358   2.452  25.678  1.00  0.00      A    H
ATOM   1846  CA  ALA A 129       1.510   1.155  24.485  1.00  0.00      A    C
ATOM   1847  HA  ALA A 129       1.514   1.254  23.409  1.00  0.00      A    H
ATOM   1848  CB  ALA A 129       2.695   1.945  25.104  1.00  0.00      A    C
ATOM   1849  HB1 ALA A 129       2.694   2.988  24.721  1.00  0.00      A    H
ATOM   1850  HB2 ALA A 129       2.747   1.989  26.213  1.00  0.00      A    H
ATOM   1851  HB3 ALA A 129       3.644   1.401  24.913  1.00  0.00      A    H
ATOM   1852  C   ALA A 129       1.570  -0.364  24.741  1.00  0.00      A    C
ATOM   1853  O   ALA A 129       2.131  -1.105  23.951  1.00  0.00      A    O
ATOM   1854  N   MET A 130       1.008  -0.755  25.863  1.00  0.00      A    N
ATOM   1855  HN  MET A 130       0.759  -0.119  26.589  1.00  0.00      A    H
ATOM   1856  CA  MET A 130       0.735  -2.181  26.220  1.00  0.00      A    C
ATOM   1857  HA  MET A 130       1.633  -2.778  26.147  1.00  0.00      A    H
ATOM   1858  CB  MET A 130       0.188  -2.164  27.666  1.00  0.00      A    C
ATOM   1859  HB1 MET A 130       0.987  -1.711  28.291  1.00  0.00      A    H
ATOM   1860  HB2 MET A 130      -0.703  -1.510  27.783  1.00  0.00      A    H
ATOM   1861  CG  MET A 130      -0.225  -3.570  28.312  1.00  0.00      A    C
ATOM   1862  HG1 MET A 130      -0.463  -3.440  29.389  1.00  0.00      A    H
ATOM   1863  HG2 MET A 130      -1.160  -3.907  27.815  1.00  0.00      A    H
ATOM   1864  SD  MET A 130       1.071  -4.829  28.176  1.00  0.00      A    S
ATOM   1865  CE  MET A 130       0.159  -6.304  28.712  1.00  0.00      A    C
ATOM   1866  HE1 MET A 130       0.894  -7.064  29.056  1.00  0.00      A    H
ATOM   1867  HE2 MET A 130      -0.486  -6.010  29.568  1.00  0.00      A    H
ATOM   1868  HE3 MET A 130      -0.595  -6.631  27.965  1.00  0.00      A    H
ATOM   1869  C   MET A 130      -0.272  -2.812  25.160  1.00  0.00      A    C
ATOM   1870  O   MET A 130       0.105  -3.843  24.639  1.00  0.00      A    O
ATOM   1871  N   GLN A 131      -1.462  -2.229  25.050  1.00  0.00      A    N
ATOM   1872  HN  GLN A 131      -1.637  -1.331  25.445  1.00  0.00      A    H
ATOM   1873  CA  GLN A 131      -2.551  -2.910  24.413  1.00  0.00      A    C
ATOM   1874  HA  GLN A 131      -2.179  -3.559  23.634  1.00  0.00      A    H
ATOM   1875  CB  GLN A 131      -3.307  -3.889  25.474  1.00  0.00      A    C
ATOM   1876  HB1 GLN A 131      -3.910  -4.664  24.956  1.00  0.00      A    H
ATOM   1877  HB2 GLN A 131      -2.476  -4.460  25.940  1.00  0.00      A    H
ATOM   1878  CG  GLN A 131      -3.983  -3.097  26.623  1.00  0.00      A    C
ATOM   1879  HG1 GLN A 131      -3.573  -2.091  26.855  1.00  0.00      A    H
ATOM   1880  HG2 GLN A 131      -5.030  -2.897  26.309  1.00  0.00      A    H
ATOM   1881  CD  GLN A 131      -4.050  -3.813  27.974  1.00  0.00      A    C
ATOM   1882  OE1 GLN A 131      -3.603  -4.990  28.054  1.00  0.00      A    O
ATOM   1883  NE2 GLN A 131      -4.653  -3.222  29.037  1.00  0.00      A    N
ATOM   1884 HE21 GLN A 131      -4.754  -3.763  29.872  1.00  0.00      A    H
ATOM   1885 HE22 GLN A 131      -5.086  -2.331  28.897  1.00  0.00      A    H
ATOM   1886  C   GLN A 131      -3.515  -1.857  23.664  1.00  0.00      A    C
ATOM   1887  O   GLN A 131      -3.632  -0.739  24.138  1.00  0.00      A    O
ATOM   1888  N   PRO A 132      -4.297  -2.207  22.702  1.00  0.00      A    N
ATOM   1889  CD  PRO A 132      -4.184  -3.573  22.057  1.00  0.00      A    C
ATOM   1890  HD1 PRO A 132      -4.503  -4.239  22.887  1.00  0.00      A    H
ATOM   1891  HD2 PRO A 132      -3.201  -3.943  21.692  1.00  0.00      A    H
ATOM   1892  CA  PRO A 132      -5.191  -1.317  21.935  1.00  0.00      A    C
ATOM   1893  HA  PRO A 132      -4.782  -0.346  21.697  1.00  0.00      A    H
ATOM   1894  CB  PRO A 132      -5.473  -2.123  20.701  1.00  0.00      A    C
ATOM   1895  HB1 PRO A 132      -6.487  -1.967  20.272  1.00  0.00      A    H
ATOM   1896  HB2 PRO A 132      -4.812  -1.695  19.917  1.00  0.00      A    H
ATOM   1897  CG  PRO A 132      -5.197  -3.588  20.952  1.00  0.00      A    C
ATOM   1898  HG1 PRO A 132      -6.071  -4.101  21.406  1.00  0.00      A    H
ATOM   1899  HG2 PRO A 132      -4.825  -4.177  20.086  1.00  0.00      A    H
ATOM   1900  C   PRO A 132      -6.536  -1.115  22.664  1.00  0.00      A    C
ATOM   1901  O   PRO A 132      -7.501  -1.874  22.528  1.00  0.00      A    O
ATOM   1902  N   ILE A 133      -6.528  -0.000  23.541  1.00  0.00      A    N
ATOM   1903  HN  ILE A 133      -5.647   0.413  23.755  1.00  0.00      A    H
ATOM   1904  CA  ILE A 133      -7.618   0.225  24.470  1.00  0.00      A    C
ATOM   1905  HA  ILE A 133      -7.796  -0.711  24.980  1.00  0.00      A    H
ATOM   1906  CB  ILE A 133      -7.232   1.343  25.492  1.00  0.00      A    C
ATOM   1907  HB  ILE A 133      -7.078   2.210  24.815  1.00  0.00      A    H
ATOM   1908  CG2 ILE A 133      -8.297   1.637  26.522  1.00  0.00      A    C
ATOM   1909 HG21 ILE A 133      -7.951   2.167  27.435  1.00  0.00      A    H
ATOM   1910 HG22 ILE A 133      -9.102   2.199  26.002  1.00  0.00      A    H
ATOM   1911 HG23 ILE A 133      -8.753   0.731  26.975  1.00  0.00      A    H
ATOM   1912  CG1 ILE A 133      -5.869   1.122  26.152  1.00  0.00      A    C
ATOM   1913 HG11 ILE A 133      -5.051   1.147  25.401  1.00  0.00      A    H
ATOM   1914 HG12 ILE A 133      -5.664   2.023  26.770  1.00  0.00      A    H
ATOM   1915  CD  ILE A 133      -5.821   0.008  27.201  1.00  0.00      A    C
ATOM   1916  HD1 ILE A 133      -4.855  -0.243  27.690  1.00  0.00      A    H
ATOM   1917  HD2 ILE A 133      -6.530   0.254  28.020  1.00  0.00      A    H
ATOM   1918  HD3 ILE A 133      -6.216  -0.963  26.831  1.00  0.00      A    H
ATOM   1919  C   ILE A 133      -8.956   0.656  23.841  1.00  0.00      A    C
ATOM   1920  O   ILE A 133      -8.971   1.152  22.720  1.00  0.00      A    O
ATOM   1921  N   SER A 134     -10.115   0.508  24.590  1.00  0.00      A    N
ATOM   1922  HN  SER A 134     -10.097   0.092  25.496  1.00  0.00      A    H
ATOM   1923  CA  SER A 134     -11.492   0.929  24.045  1.00  0.00      A    C
ATOM   1924  HA  SER A 134     -11.414   1.284  23.028  1.00  0.00      A    H
ATOM   1925  CB  SER A 134     -12.487  -0.289  24.180  1.00  0.00      A    C
ATOM   1926  HB1 SER A 134     -12.194  -1.122  23.506  1.00  0.00      A    H
ATOM   1927  HB2 SER A 134     -12.350  -0.744  25.184  1.00  0.00      A    H
ATOM   1928  OG  SER A 134     -13.857   0.083  23.828  1.00  0.00      A    O
ATOM   1929  HG1 SER A 134     -14.183   0.613  24.560  1.00  0.00      A    H
ATOM   1930  C   SER A 134     -12.021   2.099  24.900  1.00  0.00      A    C
ATOM   1931  O   SER A 134     -11.949   1.956  26.083  1.00  0.00      A    O
ATOM   1932  N   VAL A 135     -12.463   3.252  24.269  1.00  0.00      A    N
ATOM   1933  HN  VAL A 135     -12.557   3.324  23.279  1.00  0.00      A    H
ATOM   1934  CA  VAL A 135     -12.908   4.445  24.957  1.00  0.00      A    C
ATOM   1935  HA  VAL A 135     -12.820   4.208  26.006  1.00  0.00      A    H
ATOM   1936  CB  VAL A 135     -12.068   5.732  24.649  1.00  0.00      A    C
ATOM   1937  HB  VAL A 135     -12.578   6.564  25.180  1.00  0.00      A    H
ATOM   1938  CG1 VAL A 135     -10.692   5.536  25.343  1.00  0.00      A    C
ATOM   1939 HG11 VAL A 135     -10.208   4.758  24.715  1.00  0.00      A    H
ATOM   1940 HG12 VAL A 135     -10.072   6.456  25.288  1.00  0.00      A    H
ATOM   1941 HG13 VAL A 135     -10.738   5.252  26.416  1.00  0.00      A    H
ATOM   1942  CG2 VAL A 135     -12.111   6.164  23.129  1.00  0.00      A    C
ATOM   1943 HG21 VAL A 135     -13.092   5.974  22.644  1.00  0.00      A    H
ATOM   1944 HG22 VAL A 135     -11.854   7.239  23.014  1.00  0.00      A    H
ATOM   1945 HG23 VAL A 135     -11.362   5.537  22.600  1.00  0.00      A    H
ATOM   1946  C   VAL A 135     -14.425   4.676  24.932  1.00  0.00      A    C
ATOM   1947  O   VAL A 135     -15.145   3.888  24.331  1.00  0.00      A    O
ATOM   1948  N   ALA A 136     -14.915   5.773  25.578  1.00  0.00      A    N
ATOM   1949  HN  ALA A 136     -14.288   6.174  26.242  1.00  0.00      A    H
ATOM   1950  CA  ALA A 136     -16.038   6.533  25.218  1.00  0.00      A    C
ATOM   1951  HA  ALA A 136     -16.340   6.175  24.245  1.00  0.00      A    H
ATOM   1952  CB  ALA A 136     -17.216   6.263  26.279  1.00  0.00      A    C
ATOM   1953  HB1 ALA A 136     -18.221   6.701  26.099  1.00  0.00      A    H
ATOM   1954  HB2 ALA A 136     -17.520   5.200  26.173  1.00  0.00      A    H
ATOM   1955  HB3 ALA A 136     -16.806   6.546  27.272  1.00  0.00      A    H
ATOM   1956  C   ALA A 136     -15.642   8.015  25.092  1.00  0.00      A    C
ATOM   1957  O   ALA A 136     -14.533   8.394  25.442  1.00  0.00      A    O
ATOM   1958  N   LEU A 137     -16.610   8.695  24.510  1.00  0.00      A    N
ATOM   1959  HN  LEU A 137     -17.447   8.231  24.230  1.00  0.00      A    H
ATOM   1960  CA  LEU A 137     -16.456   9.991  23.960  1.00  0.00      A    C
ATOM   1961  HA  LEU A 137     -15.836  10.549  24.646  1.00  0.00      A    H
ATOM   1962  CB  LEU A 137     -15.897  10.040  22.500  1.00  0.00      A    C
ATOM   1963  HB1 LEU A 137     -16.559   9.360  21.922  1.00  0.00      A    H
ATOM   1964  HB2 LEU A 137     -15.944  11.062  22.066  1.00  0.00      A    H
ATOM   1965  CG  LEU A 137     -14.477   9.590  22.279  1.00  0.00      A    C
ATOM   1966  HG  LEU A 137     -14.379   8.535  22.614  1.00  0.00      A    H
ATOM   1967  CD1 LEU A 137     -14.303   9.674  20.671  1.00  0.00      A    C
ATOM   1968 HD11 LEU A 137     -14.268  10.742  20.369  1.00  0.00      A    H
ATOM   1969 HD12 LEU A 137     -13.378   9.113  20.417  1.00  0.00      A    H
ATOM   1970 HD13 LEU A 137     -15.153   9.254  20.091  1.00  0.00      A    H
ATOM   1971  CD2 LEU A 137     -13.452  10.537  23.017  1.00  0.00      A    C
ATOM   1972 HD21 LEU A 137     -12.401  10.191  22.917  1.00  0.00      A    H
ATOM   1973 HD22 LEU A 137     -13.512  11.521  22.504  1.00  0.00      A    H
ATOM   1974 HD23 LEU A 137     -13.634  10.613  24.110  1.00  0.00      A    H
ATOM   1975  C   LEU A 137     -17.796  10.609  24.057  1.00  0.00      A    C
ATOM   1976  O   LEU A 137     -18.828   9.922  23.794  1.00  0.00      A    O
ATOM   1977  N   GLU A 138     -17.840  11.923  24.201  1.00  0.00      A    N
ATOM   1978  HN  GLU A 138     -16.997  12.378  24.478  1.00  0.00      A    H
ATOM   1979  CA  GLU A 138     -18.901  12.707  23.700  1.00  0.00      A    C
ATOM   1980  HA  GLU A 138     -19.880  12.339  23.968  1.00  0.00      A    H
ATOM   1981  CB  GLU A 138     -18.830  14.112  24.396  1.00  0.00      A    C
ATOM   1982  HB1 GLU A 138     -18.930  13.943  25.490  1.00  0.00      A    H
ATOM   1983  HB2 GLU A 138     -17.890  14.619  24.089  1.00  0.00      A    H
ATOM   1984  CG  GLU A 138     -20.157  14.904  24.008  1.00  0.00      A    C
ATOM   1985  HG1 GLU A 138     -20.203  14.784  22.905  1.00  0.00      A    H
ATOM   1986  HG2 GLU A 138     -21.062  14.471  24.484  1.00  0.00      A    H
ATOM   1987  CD  GLU A 138     -20.088  16.331  24.454  1.00  0.00      A    C
ATOM   1988  OE1 GLU A 138     -20.878  16.708  25.318  1.00  0.00      A    O
ATOM   1989  OE2 GLU A 138     -19.242  17.108  23.991  1.00  0.00      A    O
ATOM   1990  C   GLU A 138     -18.719  12.881  22.155  1.00  0.00      A    C
ATOM   1991  O   GLU A 138     -17.911  13.612  21.642  1.00  0.00      A    O
ATOM   1992  N   ALA A 139     -19.479  12.107  21.387  1.00  0.00      A    N
ATOM   1993  HN  ALA A 139     -20.188  11.513  21.760  1.00  0.00      A    H
ATOM   1994  CA  ALA A 139     -19.490  12.105  19.944  1.00  0.00      A    C
ATOM   1995  HA  ALA A 139     -18.611  12.658  19.646  1.00  0.00      A    H
ATOM   1996  CB  ALA A 139     -19.481  10.630  19.452  1.00  0.00      A    C
ATOM   1997  HB1 ALA A 139     -20.380  10.096  19.828  1.00  0.00      A    H
ATOM   1998  HB2 ALA A 139     -19.452  10.556  18.344  1.00  0.00      A    H
ATOM   1999  HB3 ALA A 139     -18.546  10.194  19.864  1.00  0.00      A    H
ATOM   2000  C   ALA A 139     -20.642  12.885  19.329  1.00  0.00      A    C
ATOM   2001  O   ALA A 139     -20.669  13.221  18.101  1.00  0.00      A    O
ATOM   2002  N   SER A 140     -21.646  13.276  20.138  1.00  0.00      A    N
ATOM   2003  HN  SER A 140     -21.681  13.090  21.117  1.00  0.00      A    H
ATOM   2004  CA  SER A 140     -22.883  13.905  19.642  1.00  0.00      A    C
ATOM   2005  HA  SER A 140     -23.075  13.504  18.658  1.00  0.00      A    H
ATOM   2006  CB  SER A 140     -24.129  13.495  20.448  1.00  0.00      A    C
ATOM   2007  HB1 SER A 140     -24.959  14.106  20.033  1.00  0.00      A    H
ATOM   2008  HB2 SER A 140     -24.409  12.436  20.258  1.00  0.00      A    H
ATOM   2009  OG  SER A 140     -23.972  13.890  21.869  1.00  0.00      A    O
ATOM   2010  HG1 SER A 140     -23.445  13.211  22.297  1.00  0.00      A    H
ATOM   2011  C   SER A 140     -22.755  15.358  19.548  1.00  0.00      A    C
ATOM   2012  O   SER A 140     -23.692  16.101  19.579  1.00  0.00      A    O
ATOM   2013  N   GLY A 141     -21.566  15.976  19.393  1.00  0.00      A    N
ATOM   2014  HN  GLY A 141     -20.730  15.452  19.251  1.00  0.00      A    H
ATOM   2015  CA  GLY A 141     -21.370  17.423  19.282  1.00  0.00      A    C
ATOM   2016  HA1 GLY A 141     -22.073  17.979  19.884  1.00  0.00      A    H
ATOM   2017  HA2 GLY A 141     -20.325  17.659  19.414  1.00  0.00      A    H
ATOM   2018  C   GLY A 141     -21.604  18.009  17.958  1.00  0.00      A    C
ATOM   2019  O   GLY A 141     -21.881  17.256  17.042  1.00  0.00      A    O
ATOM   2020  N   PHE A 142     -21.470  19.392  17.770  1.00  0.00      A    N
ATOM   2021  HN  PHE A 142     -21.362  19.942  18.595  1.00  0.00      A    H
ATOM   2022  CA  PHE A 142     -21.480  20.141  16.519  1.00  0.00      A    C
ATOM   2023  HA  PHE A 142     -22.156  19.593  15.880  1.00  0.00      A    H
ATOM   2024  CB  PHE A 142     -21.784  21.700  16.693  1.00  0.00      A    C
ATOM   2025  HB1 PHE A 142     -22.829  21.699  17.069  1.00  0.00      A    H
ATOM   2026  HB2 PHE A 142     -21.198  22.158  17.518  1.00  0.00      A    H
ATOM   2027  CG  PHE A 142     -21.698  22.406  15.301  1.00  0.00      A    C
ATOM   2028  CD1 PHE A 142     -22.761  22.268  14.389  1.00  0.00      A    C
ATOM   2029  HD1 PHE A 142     -23.512  21.495  14.458  1.00  0.00      A    H
ATOM   2030  CE1 PHE A 142     -22.659  22.978  13.187  1.00  0.00      A    C
ATOM   2031  HE1 PHE A 142     -23.378  22.825  12.396  1.00  0.00      A    H
ATOM   2032  CZ  PHE A 142     -21.566  23.737  12.904  1.00  0.00      A    C
ATOM   2033  HZ  PHE A 142     -21.497  24.181  11.922  1.00  0.00      A    H
ATOM   2034  CD2 PHE A 142     -20.606  23.240  15.068  1.00  0.00      A    C
ATOM   2035  HD2 PHE A 142     -19.744  23.174  15.716  1.00  0.00      A    H
ATOM   2036  CE2 PHE A 142     -20.535  23.855  13.800  1.00  0.00      A    C
ATOM   2037  HE2 PHE A 142     -19.597  24.298  13.500  1.00  0.00      A    H
ATOM   2038  C   PHE A 142     -20.180  19.847  15.846  1.00  0.00      A    C
ATOM   2039  O   PHE A 142     -20.085  19.480  14.673  1.00  0.00      A    O
ATOM   2040  N   PHE A 143     -19.082  20.103  16.586  1.00  0.00      A    N
ATOM   2041  HN  PHE A 143     -19.169  20.455  17.514  1.00  0.00      A    H
ATOM   2042  CA  PHE A 143     -17.715  20.153  16.068  1.00  0.00      A    C
ATOM   2043  HA  PHE A 143     -17.831  20.581  15.083  1.00  0.00      A    H
ATOM   2044  CB  PHE A 143     -16.831  20.892  17.189  1.00  0.00      A    C
ATOM   2045  HB1 PHE A 143     -17.099  20.589  18.224  1.00  0.00      A    H
ATOM   2046  HB2 PHE A 143     -15.771  20.762  16.883  1.00  0.00      A    H
ATOM   2047  CG  PHE A 143     -17.223  22.349  17.089  1.00  0.00      A    C
ATOM   2048  CD1 PHE A 143     -17.903  23.042  18.080  1.00  0.00      A    C
ATOM   2049  HD1 PHE A 143     -18.198  22.578  19.010  1.00  0.00      A    H
ATOM   2050  CE1 PHE A 143     -18.166  24.415  17.977  1.00  0.00      A    C
ATOM   2051  HE1 PHE A 143     -18.531  25.098  18.730  1.00  0.00      A    H
ATOM   2052  CZ  PHE A 143     -17.790  25.092  16.760  1.00  0.00      A    C
ATOM   2053  HZ  PHE A 143     -17.891  26.167  16.792  1.00  0.00      A    H
ATOM   2054  CD2 PHE A 143     -16.737  23.001  15.922  1.00  0.00      A    C
ATOM   2055  HD2 PHE A 143     -16.138  22.502  15.175  1.00  0.00      A    H
ATOM   2056  CE2 PHE A 143     -17.063  24.377  15.784  1.00  0.00      A    C
ATOM   2057  HE2 PHE A 143     -16.790  24.946  14.908  1.00  0.00      A    H
ATOM   2058  C   PHE A 143     -17.233  18.686  15.857  1.00  0.00      A    C
ATOM   2059  O   PHE A 143     -16.426  18.477  14.962  1.00  0.00      A    O
ATOM   2060  N   PHE A 144     -17.782  17.734  16.592  1.00  0.00      A    N
ATOM   2061  HN  PHE A 144     -18.290  18.077  17.378  1.00  0.00      A    H
ATOM   2062  CA  PHE A 144     -17.600  16.294  16.354  1.00  0.00      A    C
ATOM   2063  HA  PHE A 144     -16.536  16.135  16.266  1.00  0.00      A    H
ATOM   2064  CB  PHE A 144     -17.956  15.517  17.559  1.00  0.00      A    C
ATOM   2065  HB1 PHE A 144     -17.719  16.119  18.463  1.00  0.00      A    H
ATOM   2066  HB2 PHE A 144     -19.017  15.245  17.748  1.00  0.00      A    H
ATOM   2067  CG  PHE A 144     -17.221  14.274  17.552  1.00  0.00      A    C
ATOM   2068  CD1 PHE A 144     -16.136  14.206  18.489  1.00  0.00      A    C
ATOM   2069  HD1 PHE A 144     -15.775  15.037  19.077  1.00  0.00      A    H
ATOM   2070  CE1 PHE A 144     -15.539  12.984  18.541  1.00  0.00      A    C
ATOM   2071  HE1 PHE A 144     -14.724  12.737  19.206  1.00  0.00      A    H
ATOM   2072  CZ  PHE A 144     -15.889  11.873  17.671  1.00  0.00      A    C
ATOM   2073  HZ  PHE A 144     -15.272  10.988  17.715  1.00  0.00      A    H
ATOM   2074  CD2 PHE A 144     -17.676  13.197  16.795  1.00  0.00      A    C
ATOM   2075  HD2 PHE A 144     -18.580  13.352  16.224  1.00  0.00      A    H
ATOM   2076  CE2 PHE A 144     -17.005  11.978  16.839  1.00  0.00      A    C
ATOM   2077  HE2 PHE A 144     -17.362  11.117  16.294  1.00  0.00      A    H
ATOM   2078  C   PHE A 144     -18.356  15.794  15.064  1.00  0.00      A    C
ATOM   2079  O   PHE A 144     -17.803  14.976  14.329  1.00  0.00      A    O
ATOM   2080  N   GLN A 145     -19.661  16.182  14.848  1.00  0.00      A    N
ATOM   2081  HN  GLN A 145     -20.181  16.744  15.487  1.00  0.00      A    H
ATOM   2082  CA  GLN A 145     -20.297  15.809  13.612  1.00  0.00      A    C
ATOM   2083  HA  GLN A 145     -20.225  14.739  13.484  1.00  0.00      A    H
ATOM   2084  CB  GLN A 145     -21.701  16.305  13.836  1.00  0.00      A    C
ATOM   2085  HB1 GLN A 145     -22.167  15.701  14.644  1.00  0.00      A    H
ATOM   2086  HB2 GLN A 145     -21.727  17.377  14.128  1.00  0.00      A    H
ATOM   2087  CG  GLN A 145     -22.653  16.110  12.640  1.00  0.00      A    C
ATOM   2088  HG1 GLN A 145     -22.167  16.540  11.738  1.00  0.00      A    H
ATOM   2089  HG2 GLN A 145     -22.764  15.019  12.462  1.00  0.00      A    H
ATOM   2090  CD  GLN A 145     -24.075  16.630  12.855  1.00  0.00      A    C
ATOM   2091  OE1 GLN A 145     -24.455  17.205  13.853  1.00  0.00      A    O
ATOM   2092  NE2 GLN A 145     -24.978  16.409  11.817  1.00  0.00      A    N
ATOM   2093 HE21 GLN A 145     -25.911  16.768  11.847  1.00  0.00      A    H
ATOM   2094 HE22 GLN A 145     -24.648  16.118  10.919  1.00  0.00      A    H
ATOM   2095  C   GLN A 145     -19.693  16.515  12.428  1.00  0.00      A    C
ATOM   2096  O   GLN A 145     -19.312  15.916  11.401  1.00  0.00      A    O
ATOM   2097  N   PHE A 146     -19.522  17.871  12.518  1.00  0.00      A    N
ATOM   2098  HN  PHE A 146     -19.929  18.508  13.169  1.00  0.00      A    H
ATOM   2099  CA  PHE A 146     -19.010  18.628  11.378  1.00  0.00      A    C
ATOM   2100  HA  PHE A 146     -19.066  18.079  10.450  1.00  0.00      A    H
ATOM   2101  CB  PHE A 146     -19.521  20.105  11.337  1.00  0.00      A    C
ATOM   2102  HB1 PHE A 146     -19.574  20.527  12.363  1.00  0.00      A    H
ATOM   2103  HB2 PHE A 146     -18.952  20.759  10.642  1.00  0.00      A    H
ATOM   2104  CG  PHE A 146     -20.963  20.061  10.891  1.00  0.00      A    C
ATOM   2105  CD1 PHE A 146     -22.097  20.283  11.733  1.00  0.00      A    C
ATOM   2106  HD1 PHE A 146     -21.908  20.527  12.768  1.00  0.00      A    H
ATOM   2107  CE1 PHE A 146     -23.402  20.274  11.222  1.00  0.00      A    C
ATOM   2108  HE1 PHE A 146     -24.271  20.538  11.806  1.00  0.00      A    H
ATOM   2109  CZ  PHE A 146     -23.573  20.000   9.827  1.00  0.00      A    C
ATOM   2110  HZ  PHE A 146     -24.540  20.032   9.346  1.00  0.00      A    H
ATOM   2111  CD2 PHE A 146     -21.129  19.704   9.537  1.00  0.00      A    C
ATOM   2112  HD2 PHE A 146     -20.320  19.413   8.884  1.00  0.00      A    H
ATOM   2113  CE2 PHE A 146     -22.465  19.684   9.004  1.00  0.00      A    C
ATOM   2114  HE2 PHE A 146     -22.555  19.502   7.943  1.00  0.00      A    H
ATOM   2115  C   PHE A 146     -17.553  18.704  11.493  1.00  0.00      A    C
ATOM   2116  O   PHE A 146     -16.948  19.746  11.195  1.00  0.00      A    O
ATOM   2117  N   TYR A 147     -16.862  17.584  11.784  1.00  0.00      A    N
ATOM   2118  HN  TYR A 147     -17.474  16.825  11.992  1.00  0.00      A    H
ATOM   2119  CA  TYR A 147     -15.461  17.406  11.770  1.00  0.00      A    C
ATOM   2120  HA  TYR A 147     -15.074  18.298  12.238  1.00  0.00      A    H
ATOM   2121  CB  TYR A 147     -15.057  16.224  12.638  1.00  0.00      A    C
ATOM   2122  HB1 TYR A 147     -15.377  16.314  13.699  1.00  0.00      A    H
ATOM   2123  HB2 TYR A 147     -15.612  15.380  12.175  1.00  0.00      A    H
ATOM   2124  CG  TYR A 147     -13.588  15.823  12.663  1.00  0.00      A    C
ATOM   2125  CD1 TYR A 147     -12.545  16.717  12.927  1.00  0.00      A    C
ATOM   2126  HD1 TYR A 147     -12.781  17.768  13.007  1.00  0.00      A    H
ATOM   2127  CE1 TYR A 147     -11.203  16.362  13.061  1.00  0.00      A    C
ATOM   2128  HE1 TYR A 147     -10.426  17.093  13.227  1.00  0.00      A    H
ATOM   2129  CZ  TYR A 147     -10.879  15.003  13.030  1.00  0.00      A    C
ATOM   2130  OH  TYR A 147      -9.504  14.685  13.226  1.00  0.00      A    O
ATOM   2131  HH  TYR A 147      -9.056  15.523  13.089  1.00  0.00      A    H
ATOM   2132  CD2 TYR A 147     -13.237  14.484  12.568  1.00  0.00      A    C
ATOM   2133  HD2 TYR A 147     -13.953  13.676  12.527  1.00  0.00      A    H
ATOM   2134  CE2 TYR A 147     -11.926  14.088  12.786  1.00  0.00      A    C
ATOM   2135  HE2 TYR A 147     -11.748  13.028  12.882  1.00  0.00      A    H
ATOM   2136  C   TYR A 147     -15.093  17.290  10.232  1.00  0.00      A    C
ATOM   2137  O   TYR A 147     -15.710  16.682   9.417  1.00  0.00      A    O
ATOM   2138  N   MET A 148     -13.947  17.918   9.832  1.00  0.00      A    N
ATOM   2139  HN  MET A 148     -13.433  18.439  10.509  1.00  0.00      A    H
ATOM   2140  CA  MET A 148     -13.286  17.604   8.625  1.00  0.00      A    C
ATOM   2141  HA  MET A 148     -13.852  16.839   8.114  1.00  0.00      A    H
ATOM   2142  CB  MET A 148     -13.080  18.809   7.679  1.00  0.00      A    C
ATOM   2143  HB1 MET A 148     -14.084  19.273   7.572  1.00  0.00      A    H
ATOM   2144  HB2 MET A 148     -12.527  19.540   8.307  1.00  0.00      A    H
ATOM   2145  CG  MET A 148     -12.548  18.676   6.285  1.00  0.00      A    C
ATOM   2146  HG1 MET A 148     -12.579  19.689   5.830  1.00  0.00      A    H
ATOM   2147  HG2 MET A 148     -11.498  18.313   6.298  1.00  0.00      A    H
ATOM   2148  SD  MET A 148     -13.533  17.476   5.293  1.00  0.00      A    S
ATOM   2149  CE  MET A 148     -12.023  17.436   4.214  1.00  0.00      A    C
ATOM   2150  HE1 MET A 148     -11.563  18.413   3.952  1.00  0.00      A    H
ATOM   2151  HE2 MET A 148     -11.195  17.010   4.819  1.00  0.00      A    H
ATOM   2152  HE3 MET A 148     -12.239  16.849   3.295  1.00  0.00      A    H
ATOM   2153  C   MET A 148     -11.921  16.895   8.746  1.00  0.00      A    C
ATOM   2154  O   MET A 148     -11.863  15.707   8.461  1.00  0.00      A    O
ATOM   2155  N   GLY A 149     -11.046  17.612   9.333  1.00  0.00      A    N
ATOM   2156  HN  GLY A 149     -11.387  18.522   9.557  1.00  0.00      A    H
ATOM   2157  CA  GLY A 149      -9.656  17.241   9.549  1.00  0.00      A    C
ATOM   2158  HA1 GLY A 149      -9.809  16.358  10.152  1.00  0.00      A    H
ATOM   2159  HA2 GLY A 149      -9.032  17.100   8.679  1.00  0.00      A    H
ATOM   2160  C   GLY A 149      -8.869  18.240  10.294  1.00  0.00      A    C
ATOM   2161  O   GLY A 149      -9.175  19.465  10.225  1.00  0.00      A    O
ATOM   2162  N   GLY A 150      -7.772  17.797  10.963  1.00  0.00      A    N
ATOM   2163  HN  GLY A 150      -7.477  16.858  10.803  1.00  0.00      A    H
ATOM   2164  CA  GLY A 150      -6.948  18.515  11.958  1.00  0.00      A    C
ATOM   2165  HA1 GLY A 150      -5.914  18.478  11.649  1.00  0.00      A    H
ATOM   2166  HA2 GLY A 150      -7.320  19.524  12.064  1.00  0.00      A    H
ATOM   2167  C   GLY A 150      -7.071  17.898  13.327  1.00  0.00      A    C
ATOM   2168  O   GLY A 150      -7.972  17.082  13.569  1.00  0.00      A    O
ATOM   2169  N   VAL A 151      -6.145  18.310  14.259  1.00  0.00      A    N
ATOM   2170  HN  VAL A 151      -5.450  18.981  14.013  1.00  0.00      A    H
ATOM   2171  CA  VAL A 151      -6.067  17.710  15.550  1.00  0.00      A    C
ATOM   2172  HA  VAL A 151      -6.231  16.644  15.593  1.00  0.00      A    H
ATOM   2173  CB  VAL A 151      -4.672  17.864  16.163  1.00  0.00      A    C
ATOM   2174  HB  VAL A 151      -4.378  18.930  16.274  1.00  0.00      A    H
ATOM   2175  CG1 VAL A 151      -4.676  17.274  17.595  1.00  0.00      A    C
ATOM   2176 HG11 VAL A 151      -3.642  17.290  18.003  1.00  0.00      A    H
ATOM   2177 HG12 VAL A 151      -5.223  18.003  18.231  1.00  0.00      A    H
ATOM   2178 HG13 VAL A 151      -5.227  16.310  17.601  1.00  0.00      A    H
ATOM   2179  CG2 VAL A 151      -3.592  17.153  15.366  1.00  0.00      A    C
ATOM   2180 HG21 VAL A 151      -3.658  17.436  14.294  1.00  0.00      A    H
ATOM   2181 HG22 VAL A 151      -2.635  17.585  15.731  1.00  0.00      A    H
ATOM   2182 HG23 VAL A 151      -3.482  16.052  15.462  1.00  0.00      A    H
ATOM   2183  C   VAL A 151      -7.117  18.364  16.424  1.00  0.00      A    C
ATOM   2184  O   VAL A 151      -7.167  19.592  16.497  1.00  0.00      A    O
ATOM   2185  N   PHE A 152      -8.028  17.596  17.054  1.00  0.00      A    N
ATOM   2186  HN  PHE A 152      -7.951  16.610  16.931  1.00  0.00      A    H
ATOM   2187  CA  PHE A 152      -9.219  18.058  17.772  1.00  0.00      A    C
ATOM   2188  HA  PHE A 152      -9.624  18.875  17.195  1.00  0.00      A    H
ATOM   2189  CB  PHE A 152     -10.318  16.861  17.633  1.00  0.00      A    C
ATOM   2190  HB1 PHE A 152     -10.338  16.351  16.646  1.00  0.00      A    H
ATOM   2191  HB2 PHE A 152      -9.998  16.153  18.428  1.00  0.00      A    H
ATOM   2192  CG  PHE A 152     -11.645  17.405  17.959  1.00  0.00      A    C
ATOM   2193  CD1 PHE A 152     -12.426  18.019  16.943  1.00  0.00      A    C
ATOM   2194  HD1 PHE A 152     -12.056  18.191  15.943  1.00  0.00      A    H
ATOM   2195  CE1 PHE A 152     -13.701  18.428  17.249  1.00  0.00      A    C
ATOM   2196  HE1 PHE A 152     -14.301  18.819  16.440  1.00  0.00      A    H
ATOM   2197  CZ  PHE A 152     -14.306  18.285  18.474  1.00  0.00      A    C
ATOM   2198  HZ  PHE A 152     -15.257  18.769  18.640  1.00  0.00      A    H
ATOM   2199  CD2 PHE A 152     -12.231  17.356  19.243  1.00  0.00      A    C
ATOM   2200  HD2 PHE A 152     -11.607  17.023  20.059  1.00  0.00      A    H
ATOM   2201  CE2 PHE A 152     -13.477  17.823  19.518  1.00  0.00      A    C
ATOM   2202  HE2 PHE A 152     -13.840  17.990  20.521  1.00  0.00      A    H
ATOM   2203  C   PHE A 152      -9.008  18.471  19.179  1.00  0.00      A    C
ATOM   2204  O   PHE A 152      -8.517  17.757  20.053  1.00  0.00      A    O
ATOM   2205  N   LYS A 153      -9.195  19.791  19.292  1.00  0.00      A    N
ATOM   2206  HN  LYS A 153      -9.375  20.290  18.448  1.00  0.00      A    H
ATOM   2207  CA  LYS A 153      -9.069  20.544  20.545  1.00  0.00      A    C
ATOM   2208  HA  LYS A 153      -8.439  19.913  21.154  1.00  0.00      A    H
ATOM   2209  CB  LYS A 153      -8.333  21.879  20.402  1.00  0.00      A    C
ATOM   2210  HB1 LYS A 153      -7.691  21.972  19.500  1.00  0.00      A    H
ATOM   2211  HB2 LYS A 153      -9.076  22.683  20.213  1.00  0.00      A    H
ATOM   2212  CG  LYS A 153      -7.580  22.228  21.692  1.00  0.00      A    C
ATOM   2213  HG1 LYS A 153      -8.257  22.420  22.552  1.00  0.00      A    H
ATOM   2214  HG2 LYS A 153      -6.755  21.554  22.006  1.00  0.00      A    H
ATOM   2215  CD  LYS A 153      -6.941  23.643  21.637  1.00  0.00      A    C
ATOM   2216  HD1 LYS A 153      -7.706  24.340  21.233  1.00  0.00      A    H
ATOM   2217  HD2 LYS A 153      -6.685  23.976  22.666  1.00  0.00      A    H
ATOM   2218  CE  LYS A 153      -5.800  23.896  20.645  1.00  0.00      A    C
ATOM   2219  HE1 LYS A 153      -6.028  23.601  19.598  1.00  0.00      A    H
ATOM   2220  HE2 LYS A 153      -5.564  24.981  20.615  1.00  0.00      A    H
ATOM   2221  NZ  LYS A 153      -4.546  23.144  21.019  1.00  0.00      A    N
ATOM   2222  HZ1 LYS A 153      -4.705  22.119  20.934  1.00  0.00      A    H
ATOM   2223  HZ2 LYS A 153      -3.803  23.302  20.309  1.00  0.00      A    H
ATOM   2224  HZ3 LYS A 153      -4.147  23.322  21.963  1.00  0.00      A    H
ATOM   2225  C   LYS A 153     -10.326  20.690  21.317  1.00  0.00      A    C
ATOM   2226  O   LYS A 153     -10.380  20.661  22.574  1.00  0.00      A    O
ATOM   2227  N   GLY A 154     -11.424  21.041  20.600  1.00  0.00      A    N
ATOM   2228  HN  GLY A 154     -11.278  21.139  19.619  1.00  0.00      A    H
ATOM   2229  CA  GLY A 154     -12.748  21.082  21.118  1.00  0.00      A    C
ATOM   2230  HA1 GLY A 154     -13.065  20.053  21.201  1.00  0.00      A    H
ATOM   2231  HA2 GLY A 154     -12.657  21.618  22.051  1.00  0.00      A    H
ATOM   2232  C   GLY A 154     -13.803  21.819  20.285  1.00  0.00      A    C
ATOM   2233  O   GLY A 154     -13.592  22.063  19.088  1.00  0.00      A    O
ATOM   2234  N   LEU A 155     -15.000  22.041  20.802  1.00  0.00      A    N
ATOM   2235  HN  LEU A 155     -15.682  22.478  20.221  1.00  0.00      A    H
ATOM   2236  CA  LEU A 155     -15.439  21.829  22.188  1.00  0.00      A    C
ATOM   2237  HA  LEU A 155     -14.640  21.953  22.905  1.00  0.00      A    H
ATOM   2238  CB  LEU A 155     -16.596  22.794  22.560  1.00  0.00      A    C
ATOM   2239  HB1 LEU A 155     -17.445  22.603  21.870  1.00  0.00      A    H
ATOM   2240  HB2 LEU A 155     -16.892  22.430  23.567  1.00  0.00      A    H
ATOM   2241  CG  LEU A 155     -16.262  24.256  22.773  1.00  0.00      A    C
ATOM   2242  HG  LEU A 155     -15.543  24.598  21.997  1.00  0.00      A    H
ATOM   2243  CD1 LEU A 155     -17.542  25.098  22.678  1.00  0.00      A    C
ATOM   2244 HD11 LEU A 155     -17.836  25.314  21.629  1.00  0.00      A    H
ATOM   2245 HD12 LEU A 155     -18.382  24.564  23.173  1.00  0.00      A    H
ATOM   2246 HD13 LEU A 155     -17.426  25.970  23.357  1.00  0.00      A    H
ATOM   2247  CD2 LEU A 155     -15.502  24.473  24.116  1.00  0.00      A    C
ATOM   2248 HD21 LEU A 155     -14.535  23.930  24.047  1.00  0.00      A    H
ATOM   2249 HD22 LEU A 155     -15.226  25.516  24.381  1.00  0.00      A    H
ATOM   2250 HD23 LEU A 155     -15.992  24.046  25.016  1.00  0.00      A    H
ATOM   2251  C   LEU A 155     -15.954  20.400  22.392  1.00  0.00      A    C
ATOM   2252  O   LEU A 155     -16.617  19.792  21.557  1.00  0.00      A    O
ATOM   2253  N   CYS A 156     -15.783  19.903  23.702  1.00  0.00      A    N
ATOM   2254  HN  CYS A 156     -15.124  20.247  24.366  1.00  0.00      A    H
ATOM   2255  CA  CYS A 156     -16.545  18.805  24.172  1.00  0.00      A    C
ATOM   2256  HA  CYS A 156     -17.488  18.909  23.654  1.00  0.00      A    H
ATOM   2257  CB  CYS A 156     -15.925  17.554  23.606  1.00  0.00      A    C
ATOM   2258  HB1 CYS A 156     -16.511  16.713  24.036  1.00  0.00      A    H
ATOM   2259  HB2 CYS A 156     -16.214  17.489  22.535  1.00  0.00      A    H
ATOM   2260  SG  CYS A 156     -14.120  17.349  23.819  1.00  0.00      A    S
ATOM   2261  C   CYS A 156     -16.709  18.616  25.627  1.00  0.00      A    C
ATOM   2262  O   CYS A 156     -15.818  19.040  26.406  1.00  0.00      A    O
ATOM   2263  N   GLY A 157     -17.794  18.032  26.188  1.00  0.00      A    N
ATOM   2264  HN  GLY A 157     -18.487  17.616  25.603  1.00  0.00      A    H
ATOM   2265  CA  GLY A 157     -18.147  17.922  27.590  1.00  0.00      A    C
ATOM   2266  HA1 GLY A 157     -17.677  18.692  28.184  1.00  0.00      A    H
ATOM   2267  HA2 GLY A 157     -19.219  18.016  27.679  1.00  0.00      A    H
ATOM   2268  C   GLY A 157     -17.749  16.601  28.138  1.00  0.00      A    C
ATOM   2269  O   GLY A 157     -16.992  15.790  27.657  1.00  0.00      A    O
ATOM   2270  N   THR A 158     -18.119  16.329  29.391  1.00  0.00      A    N
ATOM   2271  HN  THR A 158     -18.845  16.900  29.765  1.00  0.00      A    H
ATOM   2272  CA  THR A 158     -17.662  15.166  30.213  1.00  0.00      A    C
ATOM   2273  HA  THR A 158     -16.950  14.617  29.614  1.00  0.00      A    H
ATOM   2274  CB  THR A 158     -17.104  15.523  31.571  1.00  0.00      A    C
ATOM   2275  HB  THR A 158     -16.721  14.650  32.142  1.00  0.00      A    H
ATOM   2276  OG1 THR A 158     -17.972  16.455  32.178  1.00  0.00      A    O
ATOM   2277  HG1 THR A 158     -18.379  15.827  32.779  1.00  0.00      A    H
ATOM   2278  CG2 THR A 158     -15.758  16.321  31.523  1.00  0.00      A    C
ATOM   2279 HG21 THR A 158     -15.417  16.466  32.570  1.00  0.00      A    H
ATOM   2280 HG22 THR A 158     -15.130  15.614  30.940  1.00  0.00      A    H
ATOM   2281 HG23 THR A 158     -15.838  17.307  31.018  1.00  0.00      A    H
ATOM   2282  C   THR A 158     -18.673  14.136  30.340  1.00  0.00      A    C
ATOM   2283  O   THR A 158     -18.320  13.070  30.764  1.00  0.00      A    O
ATOM   2284  N   ASP A 159     -19.964  14.430  29.971  1.00  0.00      A    N
ATOM   2285  HN  ASP A 159     -20.286  15.357  29.797  1.00  0.00      A    H
ATOM   2286  CA  ASP A 159     -21.022  13.446  29.876  1.00  0.00      A    C
ATOM   2287  HA  ASP A 159     -20.722  12.658  30.551  1.00  0.00      A    H
ATOM   2288  CB  ASP A 159     -22.383  14.074  30.402  1.00  0.00      A    C
ATOM   2289  HB1 ASP A 159     -22.168  14.576  31.370  1.00  0.00      A    H
ATOM   2290  HB2 ASP A 159     -22.681  14.914  29.739  1.00  0.00      A    H
ATOM   2291  CG  ASP A 159     -23.531  13.076  30.510  1.00  0.00      A    C
ATOM   2292  OD1 ASP A 159     -23.869  12.769  31.682  1.00  0.00      A    O
ATOM   2293  OD2 ASP A 159     -24.122  12.717  29.479  1.00  0.00      A    O
ATOM   2294  C   ASP A 159     -20.991  12.697  28.539  1.00  0.00      A    C
ATOM   2295  O   ASP A 159     -21.143  13.312  27.471  1.00  0.00      A    O
ATOM   2296  N   LEU A 160     -20.698  11.345  28.467  1.00  0.00      A    N
ATOM   2297  HN  LEU A 160     -20.609  10.936  29.372  1.00  0.00      A    H
ATOM   2298  CA  LEU A 160     -20.404  10.600  27.367  1.00  0.00      A    C
ATOM   2299  HA  LEU A 160     -20.113  11.291  26.589  1.00  0.00      A    H
ATOM   2300  CB  LEU A 160     -19.272   9.528  27.683  1.00  0.00      A    C
ATOM   2301  HB1 LEU A 160     -19.705   8.722  28.312  1.00  0.00      A    H
ATOM   2302  HB2 LEU A 160     -18.801   9.219  26.725  1.00  0.00      A    H
ATOM   2303  CG  LEU A 160     -18.109  10.148  28.535  1.00  0.00      A    C
ATOM   2304  HG  LEU A 160     -18.610  10.224  29.524  1.00  0.00      A    H
ATOM   2305  CD1 LEU A 160     -16.910   9.135  28.553  1.00  0.00      A    C
ATOM   2306 HD11 LEU A 160     -17.369   8.177  28.878  1.00  0.00      A    H
ATOM   2307 HD12 LEU A 160     -16.394   9.142  27.569  1.00  0.00      A    H
ATOM   2308 HD13 LEU A 160     -16.145   9.467  29.286  1.00  0.00      A    H
ATOM   2309  CD2 LEU A 160     -17.598  11.448  28.050  1.00  0.00      A    C
ATOM   2310 HD21 LEU A 160     -17.228  11.329  27.009  1.00  0.00      A    H
ATOM   2311 HD22 LEU A 160     -18.388  12.227  27.984  1.00  0.00      A    H
ATOM   2312 HD23 LEU A 160     -16.838  11.858  28.749  1.00  0.00      A    H
ATOM   2313  C   LEU A 160     -21.606   9.909  26.780  1.00  0.00      A    C
ATOM   2314  O   LEU A 160     -22.544   9.426  27.437  1.00  0.00      A    O
ATOM   2315  N   ASP A 161     -21.547   9.735  25.448  1.00  0.00      A    N
ATOM   2316  HN  ASP A 161     -20.833  10.115  24.864  1.00  0.00      A    H
ATOM   2317  CA  ASP A 161     -22.327   8.727  24.630  1.00  0.00      A    C
ATOM   2318  HA  ASP A 161     -22.939   8.281  25.399  1.00  0.00      A    H
ATOM   2319  CB  ASP A 161     -23.200   9.591  23.675  1.00  0.00      A    C
ATOM   2320  HB1 ASP A 161     -23.747   8.953  22.948  1.00  0.00      A    H
ATOM   2321  HB2 ASP A 161     -23.963  10.144  24.264  1.00  0.00      A    H
ATOM   2322  CG  ASP A 161     -22.421  10.656  22.975  1.00  0.00      A    C
ATOM   2323  OD1 ASP A 161     -21.633  10.280  22.075  1.00  0.00      A    O
ATOM   2324  OD2 ASP A 161     -22.654  11.872  23.176  1.00  0.00      A    O
ATOM   2325  C   ASP A 161     -21.487   7.591  24.027  1.00  0.00      A    C
ATOM   2326  O   ASP A 161     -21.406   6.504  24.556  1.00  0.00      A    O
ATOM   2327  N   HSP A 162     -20.878   7.750  22.869  1.00  0.00      A    N
ATOM   2328  HN  HSP A 162     -20.801   8.728  22.687  1.00  0.00      A    H
ATOM   2329  CA  HSP A 162     -20.427   6.732  21.912  1.00  0.00      A    C
ATOM   2330  HA  HSP A 162     -21.063   5.864  22.011  1.00  0.00      A    H
ATOM   2331  CB  HSP A 162     -20.215   7.416  20.580  1.00  0.00      A    C
ATOM   2332  HB1 HSP A 162     -21.044   8.153  20.518  1.00  0.00      A    H
ATOM   2333  HB2 HSP A 162     -19.243   7.947  20.494  1.00  0.00      A    H
ATOM   2334  CD2 HSP A 162     -21.350   6.405  18.473  1.00  0.00      A    C
ATOM   2335  HD2 HSP A 162     -22.369   6.754  18.589  1.00  0.00      A    H
ATOM   2336  CG  HSP A 162     -20.258   6.590  19.319  1.00  0.00      A    C
ATOM   2337  NE2 HSP A 162     -20.940   5.619  17.440  1.00  0.00      A    N
ATOM   2338  HE2 HSP A 162     -21.462   5.181  16.707  1.00  0.00      A    H
ATOM   2339  ND1 HSP A 162     -19.221   5.938  18.717  1.00  0.00      A    N
ATOM   2340  HD1 HSP A 162     -18.327   5.777  19.135  1.00  0.00      A    H
ATOM   2341  CE1 HSP A 162     -19.600   5.356  17.605  1.00  0.00      A    C
ATOM   2342  HE1 HSP A 162     -19.023   4.718  16.969  1.00  0.00      A    H
ATOM   2343  C   HSP A 162     -19.077   6.065  22.288  1.00  0.00      A    C
ATOM   2344  O   HSP A 162     -18.071   6.694  22.563  1.00  0.00      A    O
ATOM   2345  N   ALA A 163     -18.889   4.728  22.158  1.00  0.00      A    N
ATOM   2346  HN  ALA A 163     -19.692   4.222  21.850  1.00  0.00      A    H
ATOM   2347  CA  ALA A 163     -17.744   4.028  22.410  1.00  0.00      A    C
ATOM   2348  HA  ALA A 163     -17.158   4.599  23.115  1.00  0.00      A    H
ATOM   2349  CB  ALA A 163     -18.091   2.598  22.934  1.00  0.00      A    C
ATOM   2350  HB1 ALA A 163     -18.759   2.764  23.806  1.00  0.00      A    H
ATOM   2351  HB2 ALA A 163     -18.777   2.163  22.177  1.00  0.00      A    H
ATOM   2352  HB3 ALA A 163     -17.251   1.877  23.031  1.00  0.00      A    H
ATOM   2353  C   ALA A 163     -16.915   3.938  21.174  1.00  0.00      A    C
ATOM   2354  O   ALA A 163     -17.474   4.112  20.100  1.00  0.00      A    O
ATOM   2355  N   VAL A 164     -15.595   3.777  21.187  1.00  0.00      A    N
ATOM   2356  HN  VAL A 164     -15.122   3.560  22.037  1.00  0.00      A    H
ATOM   2357  CA  VAL A 164     -14.786   3.448  20.016  1.00  0.00      A    C
ATOM   2358  HA  VAL A 164     -15.238   2.570  19.579  1.00  0.00      A    H
ATOM   2359  CB  VAL A 164     -14.523   4.692  19.166  1.00  0.00      A    C
ATOM   2360  HB  VAL A 164     -13.589   4.492  18.600  1.00  0.00      A    H
ATOM   2361  CG1 VAL A 164     -15.614   5.076  18.137  1.00  0.00      A    C
ATOM   2362 HG11 VAL A 164     -16.188   5.901  18.609  1.00  0.00      A    H
ATOM   2363 HG12 VAL A 164     -15.090   5.534  17.271  1.00  0.00      A    H
ATOM   2364 HG13 VAL A 164     -16.185   4.207  17.745  1.00  0.00      A    H
ATOM   2365  CG2 VAL A 164     -13.994   6.004  19.901  1.00  0.00      A    C
ATOM   2366 HG21 VAL A 164     -13.079   5.819  20.503  1.00  0.00      A    H
ATOM   2367 HG22 VAL A 164     -13.875   6.820  19.157  1.00  0.00      A    H
ATOM   2368 HG23 VAL A 164     -14.743   6.432  20.601  1.00  0.00      A    H
ATOM   2369  C   VAL A 164     -13.435   2.996  20.508  1.00  0.00      A    C
ATOM   2370  O   VAL A 164     -13.097   3.145  21.647  1.00  0.00      A    O
ATOM   2371  N   THR A 165     -12.607   2.371  19.635  1.00  0.00      A    N
ATOM   2372  HN  THR A 165     -12.874   2.233  18.685  1.00  0.00      A    H
ATOM   2373  CA  THR A 165     -11.336   1.741  19.954  1.00  0.00      A    C
ATOM   2374  HA  THR A 165     -11.194   1.706  21.024  1.00  0.00      A    H
ATOM   2375  CB  THR A 165     -11.161   0.293  19.466  1.00  0.00      A    C
ATOM   2376  HB  THR A 165     -10.153  -0.007  19.824  1.00  0.00      A    H
ATOM   2377  OG1 THR A 165     -11.308   0.239  18.099  1.00  0.00      A    O
ATOM   2378  HG1 THR A 165     -11.504  -0.676  17.887  1.00  0.00      A    H
ATOM   2379  CG2 THR A 165     -12.214  -0.614  20.090  1.00  0.00      A    C
ATOM   2380 HG21 THR A 165     -13.224  -0.154  20.043  1.00  0.00      A    H
ATOM   2381 HG22 THR A 165     -12.228  -1.596  19.569  1.00  0.00      A    H
ATOM   2382 HG23 THR A 165     -12.084  -0.743  21.186  1.00  0.00      A    H
ATOM   2383  C   THR A 165     -10.142   2.562  19.440  1.00  0.00      A    C
ATOM   2384  O   THR A 165     -10.300   3.467  18.589  1.00  0.00      A    O
ATOM   2385  N   ILE A 166      -9.030   2.439  20.191  1.00  0.00      A    N
ATOM   2386  HN  ILE A 166      -9.027   1.845  20.992  1.00  0.00      A    H
ATOM   2387  CA  ILE A 166      -7.823   3.225  20.219  1.00  0.00      A    C
ATOM   2388  HA  ILE A 166      -8.020   4.169  19.734  1.00  0.00      A    H
ATOM   2389  CB  ILE A 166      -7.173   3.501  21.601  1.00  0.00      A    C
ATOM   2390  HB  ILE A 166      -7.137   2.552  22.179  1.00  0.00      A    H
ATOM   2391  CG2 ILE A 166      -5.698   3.937  21.471  1.00  0.00      A    C
ATOM   2392 HG21 ILE A 166      -5.409   4.404  22.437  1.00  0.00      A    H
ATOM   2393 HG22 ILE A 166      -5.040   3.056  21.308  1.00  0.00      A    H
ATOM   2394 HG23 ILE A 166      -5.453   4.692  20.694  1.00  0.00      A    H
ATOM   2395  CG1 ILE A 166      -7.970   4.571  22.430  1.00  0.00      A    C
ATOM   2396 HG11 ILE A 166      -9.030   4.274  22.583  1.00  0.00      A    H
ATOM   2397 HG12 ILE A 166      -7.545   4.662  23.452  1.00  0.00      A    H
ATOM   2398  CD  ILE A 166      -8.069   5.973  21.747  1.00  0.00      A    C
ATOM   2399  HD1 ILE A 166      -7.045   6.378  21.896  1.00  0.00      A    H
ATOM   2400  HD2 ILE A 166      -8.234   5.901  20.651  1.00  0.00      A    H
ATOM   2401  HD3 ILE A 166      -8.723   6.728  22.234  1.00  0.00      A    H
ATOM   2402  C   ILE A 166      -6.797   2.610  19.268  1.00  0.00      A    C
ATOM   2403  O   ILE A 166      -6.710   1.403  19.112  1.00  0.00      A    O
ATOM   2404  N   VAL A 167      -6.070   3.464  18.437  1.00  0.00      A    N
ATOM   2405  HN  VAL A 167      -6.326   4.428  18.445  1.00  0.00      A    H
ATOM   2406  CA  VAL A 167      -5.294   3.051  17.358  1.00  0.00      A    C
ATOM   2407  HA  VAL A 167      -5.554   2.033  17.105  1.00  0.00      A    H
ATOM   2408  CB  VAL A 167      -5.442   3.821  16.012  1.00  0.00      A    C
ATOM   2409  HB  VAL A 167      -5.180   4.900  16.052  1.00  0.00      A    H
ATOM   2410  CG1 VAL A 167      -4.682   3.106  14.833  1.00  0.00      A    C
ATOM   2411 HG11 VAL A 167      -4.946   3.542  13.846  1.00  0.00      A    H
ATOM   2412 HG12 VAL A 167      -3.590   3.202  15.012  1.00  0.00      A    H
ATOM   2413 HG13 VAL A 167      -4.991   2.041  14.764  1.00  0.00      A    H
ATOM   2414  CG2 VAL A 167      -6.957   3.806  15.702  1.00  0.00      A    C
ATOM   2415 HG21 VAL A 167      -7.131   4.058  14.634  1.00  0.00      A    H
ATOM   2416 HG22 VAL A 167      -7.239   2.745  15.871  1.00  0.00      A    H
ATOM   2417 HG23 VAL A 167      -7.536   4.448  16.399  1.00  0.00      A    H
ATOM   2418  C   VAL A 167      -3.838   3.272  17.780  1.00  0.00      A    C
ATOM   2419  O   VAL A 167      -2.951   2.514  17.364  1.00  0.00      A    O
ATOM   2420  N   GLY A 168      -3.520   4.274  18.664  1.00  0.00      A    N
ATOM   2421  HN  GLY A 168      -4.185   4.938  18.996  1.00  0.00      A    H
ATOM   2422  CA  GLY A 168      -2.175   4.483  19.228  1.00  0.00      A    C
ATOM   2423  HA1 GLY A 168      -2.151   3.981  20.184  1.00  0.00      A    H
ATOM   2424  HA2 GLY A 168      -1.400   4.190  18.534  1.00  0.00      A    H
ATOM   2425  C   GLY A 168      -1.988   5.947  19.557  1.00  0.00      A    C
ATOM   2426  O   GLY A 168      -2.920   6.695  19.847  1.00  0.00      A    O
ATOM   2427  N   TYR A 169      -0.727   6.480  19.475  1.00  0.00      A    N
ATOM   2428  HN  TYR A 169       0.031   5.853  19.316  1.00  0.00      A    H
ATOM   2429  CA  TYR A 169      -0.488   7.917  19.828  1.00  0.00      A    C
ATOM   2430  HA  TYR A 169      -1.422   8.412  19.608  1.00  0.00      A    H
ATOM   2431  CB  TYR A 169      -0.339   8.196  21.347  1.00  0.00      A    C
ATOM   2432  HB1 TYR A 169      -0.100   9.268  21.516  1.00  0.00      A    H
ATOM   2433  HB2 TYR A 169      -1.246   7.991  21.955  1.00  0.00      A    H
ATOM   2434  CG  TYR A 169       0.777   7.421  21.939  1.00  0.00      A    C
ATOM   2435  CD1 TYR A 169       2.119   7.813  21.881  1.00  0.00      A    C
ATOM   2436  HD1 TYR A 169       2.374   8.728  21.366  1.00  0.00      A    H
ATOM   2437  CE1 TYR A 169       3.185   7.181  22.523  1.00  0.00      A    C
ATOM   2438  HE1 TYR A 169       4.180   7.597  22.596  1.00  0.00      A    H
ATOM   2439  CZ  TYR A 169       2.793   5.981  23.171  1.00  0.00      A    C
ATOM   2440  OH  TYR A 169       3.753   5.270  23.868  1.00  0.00      A    O
ATOM   2441  HH  TYR A 169       4.620   5.406  23.480  1.00  0.00      A    H
ATOM   2442  CD2 TYR A 169       0.469   6.347  22.735  1.00  0.00      A    C
ATOM   2443  HD2 TYR A 169      -0.585   6.135  22.836  1.00  0.00      A    H
ATOM   2444  CE2 TYR A 169       1.459   5.587  23.331  1.00  0.00      A    C
ATOM   2445  HE2 TYR A 169       1.091   4.741  23.894  1.00  0.00      A    H
ATOM   2446  C   TYR A 169       0.593   8.572  18.937  1.00  0.00      A    C
ATOM   2447  O   TYR A 169       1.444   7.788  18.479  1.00  0.00      A    O
ATOM   2448  N   GLY A 170       0.736   9.877  18.729  1.00  0.00      A    N
ATOM   2449  HN  GLY A 170      -0.044  10.462  18.937  1.00  0.00      A    H
ATOM   2450  CA  GLY A 170       1.818  10.315  17.915  1.00  0.00      A    C
ATOM   2451  HA1 GLY A 170       2.782   9.871  18.116  1.00  0.00      A    H
ATOM   2452  HA2 GLY A 170       1.604  10.264  16.858  1.00  0.00      A    H
ATOM   2453  C   GLY A 170       1.986  11.803  18.260  1.00  0.00      A    C
ATOM   2454  O   GLY A 170       1.449  12.433  19.194  1.00  0.00      A    O
ATOM   2455  N   THR A 171       2.820  12.385  17.482  1.00  0.00      A    N
ATOM   2456  HN  THR A 171       3.155  11.832  16.723  1.00  0.00      A    H
ATOM   2457  CA  THR A 171       3.201  13.756  17.556  1.00  0.00      A    C
ATOM   2458  HA  THR A 171       2.579  14.388  18.173  1.00  0.00      A    H
ATOM   2459  CB  THR A 171       4.639  14.084  17.872  1.00  0.00      A    C
ATOM   2460  HB  THR A 171       5.344  13.672  17.119  1.00  0.00      A    H
ATOM   2461  OG1 THR A 171       4.978  13.439  19.120  1.00  0.00      A    O
ATOM   2462  HG1 THR A 171       4.879  12.496  18.967  1.00  0.00      A    H
ATOM   2463  CG2 THR A 171       4.842  15.624  18.101  1.00  0.00      A    C
ATOM   2464 HG21 THR A 171       4.091  16.027  18.814  1.00  0.00      A    H
ATOM   2465 HG22 THR A 171       5.848  15.835  18.521  1.00  0.00      A    H
ATOM   2466 HG23 THR A 171       4.834  16.202  17.152  1.00  0.00      A    H
ATOM   2467  C   THR A 171       3.084  14.459  16.154  1.00  0.00      A    C
ATOM   2468  O   THR A 171       3.573  13.887  15.166  1.00  0.00      A    O
ATOM   2469  N   ALA A 172       2.324  15.577  16.076  1.00  0.00      A    N
ATOM   2470  HN  ALA A 172       1.791  16.029  16.788  1.00  0.00      A    H
ATOM   2471  CA  ALA A 172       2.033  16.267  14.842  1.00  0.00      A    C
ATOM   2472  HA  ALA A 172       1.994  15.500  14.084  1.00  0.00      A    H
ATOM   2473  CB  ALA A 172       0.839  17.236  14.972  1.00  0.00      A    C
ATOM   2474  HB1 ALA A 172       0.558  17.599  13.961  1.00  0.00      A    H
ATOM   2475  HB2 ALA A 172      -0.022  16.591  15.249  1.00  0.00      A    H
ATOM   2476  HB3 ALA A 172       1.016  17.982  15.777  1.00  0.00      A    H
ATOM   2477  C   ALA A 172       3.339  17.109  14.475  1.00  0.00      A    C
ATOM   2478  O   ALA A 172       4.471  16.741  14.747  1.00  0.00      A    O
ATOM   2479  N   THR A 173       3.170  18.360  13.884  1.00  0.00      A    N
ATOM   2480  HN  THR A 173       2.238  18.601  13.622  1.00  0.00      A    H
ATOM   2481  CA  THR A 173       4.223  19.165  13.238  1.00  0.00      A    C
ATOM   2482  HA  THR A 173       4.804  18.476  12.644  1.00  0.00      A    H
ATOM   2483  CB  THR A 173       3.712  20.200  12.349  1.00  0.00      A    C
ATOM   2484  HB  THR A 173       4.586  20.767  11.965  1.00  0.00      A    H
ATOM   2485  OG1 THR A 173       2.710  21.056  12.970  1.00  0.00      A    O
ATOM   2486  HG1 THR A 173       2.962  21.941  12.696  1.00  0.00      A    H
ATOM   2487  CG2 THR A 173       3.039  19.512  11.062  1.00  0.00      A    C
ATOM   2488 HG21 THR A 173       3.826  18.853  10.637  1.00  0.00      A    H
ATOM   2489 HG22 THR A 173       2.079  19.010  11.310  1.00  0.00      A    H
ATOM   2490 HG23 THR A 173       2.907  20.334  10.326  1.00  0.00      A    H
ATOM   2491  C   THR A 173       5.144  19.868  14.199  1.00  0.00      A    C
ATOM   2492  O   THR A 173       6.375  19.741  14.092  1.00  0.00      A    O
ATOM   2493  N   ASP A 174       4.546  20.518  15.238  1.00  0.00      A    N
ATOM   2494  HN  ASP A 174       3.566  20.521  15.420  1.00  0.00      A    H
ATOM   2495  CA  ASP A 174       5.216  21.332  16.218  1.00  0.00      A    C
ATOM   2496  HA  ASP A 174       6.217  21.505  15.852  1.00  0.00      A    H
ATOM   2497  CB  ASP A 174       4.379  22.641  16.515  1.00  0.00      A    C
ATOM   2498  HB1 ASP A 174       4.894  23.169  17.346  1.00  0.00      A    H
ATOM   2499  HB2 ASP A 174       4.304  23.247  15.587  1.00  0.00      A    H
ATOM   2500  CG  ASP A 174       2.906  22.449  16.839  1.00  0.00      A    C
ATOM   2501  OD1 ASP A 174       2.512  21.301  17.112  1.00  0.00      A    O
ATOM   2502  OD2 ASP A 174       2.031  23.342  16.799  1.00  0.00      A    O
ATOM   2503  C   ASP A 174       5.629  20.537  17.448  1.00  0.00      A    C
ATOM   2504  O   ASP A 174       6.809  20.267  17.681  1.00  0.00      A    O
ATOM   2505  N   GLY A 175       4.560  20.187  18.248  1.00  0.00      A    N
ATOM   2506  HN  GLY A 175       3.668  20.474  17.908  1.00  0.00      A    H
ATOM   2507  CA  GLY A 175       4.734  19.434  19.413  1.00  0.00      A    C
ATOM   2508  HA1 GLY A 175       5.117  18.470  19.110  1.00  0.00      A    H
ATOM   2509  HA2 GLY A 175       5.268  20.014  20.151  1.00  0.00      A    H
ATOM   2510  C   GLY A 175       3.371  19.076  19.881  1.00  0.00      A    C
ATOM   2511  O   GLY A 175       3.201  18.705  20.987  1.00  0.00      A    O
ATOM   2512  N   THR A 176       2.350  19.120  18.997  1.00  0.00      A    N
ATOM   2513  HN  THR A 176       2.502  19.398  18.051  1.00  0.00      A    H
ATOM   2514  CA  THR A 176       0.971  18.817  19.427  1.00  0.00      A    C
ATOM   2515  HA  THR A 176       0.747  19.216  20.405  1.00  0.00      A    H
ATOM   2516  CB  THR A 176      -0.073  19.449  18.596  1.00  0.00      A    C
ATOM   2517  HB  THR A 176      -0.226  18.979  17.601  1.00  0.00      A    H
ATOM   2518  OG1 THR A 176       0.099  20.818  18.410  1.00  0.00      A    O
ATOM   2519  HG1 THR A 176       0.907  20.939  17.906  1.00  0.00      A    H
ATOM   2520  CG2 THR A 176      -1.399  19.164  19.333  1.00  0.00      A    C
ATOM   2521 HG21 THR A 176      -2.145  19.822  18.838  1.00  0.00      A    H
ATOM   2522 HG22 THR A 176      -1.628  18.081  19.237  1.00  0.00      A    H
ATOM   2523 HG23 THR A 176      -1.233  19.555  20.359  1.00  0.00      A    H
ATOM   2524  C   THR A 176       0.848  17.325  19.551  1.00  0.00      A    C
ATOM   2525  O   THR A 176       1.139  16.610  18.605  1.00  0.00      A    O
ATOM   2526  N   ASN A 177       0.503  16.832  20.702  1.00  0.00      A    N
ATOM   2527  HN  ASN A 177       0.403  17.437  21.488  1.00  0.00      A    H
ATOM   2528  CA  ASN A 177       0.313  15.432  20.984  1.00  0.00      A    C
ATOM   2529  HA  ASN A 177       0.933  14.896  20.280  1.00  0.00      A    H
ATOM   2530  CB  ASN A 177       0.918  15.155  22.367  1.00  0.00      A    C
ATOM   2531  HB1 ASN A 177       0.398  15.759  23.141  1.00  0.00      A    H
ATOM   2532  HB2 ASN A 177       0.882  14.055  22.514  1.00  0.00      A    H
ATOM   2533  CG  ASN A 177       2.365  15.603  22.344  1.00  0.00      A    C
ATOM   2534  OD1 ASN A 177       2.747  16.496  23.080  1.00  0.00      A    O
ATOM   2535  ND2 ASN A 177       3.278  14.815  21.723  1.00  0.00      A    N
ATOM   2536 HD21 ASN A 177       4.232  15.111  21.686  1.00  0.00      A    H
ATOM   2537 HD22 ASN A 177       2.768  14.185  21.137  1.00  0.00      A    H
ATOM   2538  C   ASN A 177      -1.051  14.866  20.814  1.00  0.00      A    C
ATOM   2539  O   ASN A 177      -2.032  15.228  21.490  1.00  0.00      A    O
ATOM   2540  N   TYR A 178      -1.101  13.824  19.981  1.00  0.00      A    N
ATOM   2541  HN  TYR A 178      -0.288  13.407  19.582  1.00  0.00      A    H
ATOM   2542  CA  TYR A 178      -2.407  13.219  19.638  1.00  0.00      A    C
ATOM   2543  HA  TYR A 178      -3.272  13.738  20.025  1.00  0.00      A    H
ATOM   2544  CB  TYR A 178      -2.687  13.427  18.146  1.00  0.00      A    C
ATOM   2545  HB1 TYR A 178      -3.689  13.070  17.826  1.00  0.00      A    H
ATOM   2546  HB2 TYR A 178      -2.691  14.522  17.959  1.00  0.00      A    H
ATOM   2547  CG  TYR A 178      -1.781  12.808  17.166  1.00  0.00      A    C
ATOM   2548  CD1 TYR A 178      -1.750  11.479  16.871  1.00  0.00      A    C
ATOM   2549  HD1 TYR A 178      -2.330  10.810  17.490  1.00  0.00      A    H
ATOM   2550  CE1 TYR A 178      -0.998  10.962  15.816  1.00  0.00      A    C
ATOM   2551  HE1 TYR A 178      -1.135   9.933  15.519  1.00  0.00      A    H
ATOM   2552  CZ  TYR A 178      -0.157  11.826  15.102  1.00  0.00      A    C
ATOM   2553  OH  TYR A 178       0.699  11.375  14.093  1.00  0.00      A    O
ATOM   2554  HH  TYR A 178       1.046  12.139  13.627  1.00  0.00      A    H
ATOM   2555  CD2 TYR A 178      -0.871  13.676  16.535  1.00  0.00      A    C
ATOM   2556  HD2 TYR A 178      -0.741  14.737  16.684  1.00  0.00      A    H
ATOM   2557  CE2 TYR A 178      -0.040  13.180  15.504  1.00  0.00      A    C
ATOM   2558  HE2 TYR A 178       0.589  13.854  14.942  1.00  0.00      A    H
ATOM   2559  C   TYR A 178      -2.595  11.801  20.030  1.00  0.00      A    C
ATOM   2560  O   TYR A 178      -1.659  11.001  20.041  1.00  0.00      A    O
ATOM   2561  N   TRP A 179      -3.793  11.415  20.318  1.00  0.00      A    N
ATOM   2562  HN  TRP A 179      -4.449  12.161  20.389  1.00  0.00      A    H
ATOM   2563  CA  TRP A 179      -4.222  10.049  20.390  1.00  0.00      A    C
ATOM   2564  HA  TRP A 179      -3.425   9.362  20.632  1.00  0.00      A    H
ATOM   2565  CB  TRP A 179      -5.519   9.892  21.285  1.00  0.00      A    C
ATOM   2566  HB1 TRP A 179      -6.367  10.488  20.887  1.00  0.00      A    H
ATOM   2567  HB2 TRP A 179      -5.916   8.855  21.264  1.00  0.00      A    H
ATOM   2568  CG  TRP A 179      -5.273  10.199  22.780  1.00  0.00      A    C
ATOM   2569  CD1 TRP A 179      -5.857  11.195  23.484  1.00  0.00      A    C
ATOM   2570  HD1 TRP A 179      -6.690  11.746  23.074  1.00  0.00      A    H
ATOM   2571  NE1 TRP A 179      -5.466  11.192  24.815  1.00  0.00      A    N
ATOM   2572  HE1 TRP A 179      -5.761  11.782  25.534  1.00  0.00      A    H
ATOM   2573  CE2 TRP A 179      -4.534  10.141  24.958  1.00  0.00      A    C
ATOM   2574  CD2 TRP A 179      -4.445   9.470  23.711  1.00  0.00      A    C
ATOM   2575  CE3 TRP A 179      -3.666   8.325  23.502  1.00  0.00      A    C
ATOM   2576  HE3 TRP A 179      -3.663   7.921  22.501  1.00  0.00      A    H
ATOM   2577  CZ3 TRP A 179      -2.976   7.861  24.599  1.00  0.00      A    C
ATOM   2578  HZ3 TRP A 179      -2.466   6.941  24.356  1.00  0.00      A    H
ATOM   2579  CZ2 TRP A 179      -3.829   9.649  26.079  1.00  0.00      A    C
ATOM   2580  HZ2 TRP A 179      -3.755  10.150  27.032  1.00  0.00      A    H
ATOM   2581  CH2 TRP A 179      -3.116   8.499  25.858  1.00  0.00      A    C
ATOM   2582  HH2 TRP A 179      -2.599   8.063  26.700  1.00  0.00      A    H
ATOM   2583  C   TRP A 179      -4.768   9.712  19.075  1.00  0.00      A    C
ATOM   2584  O   TRP A 179      -5.359  10.623  18.505  1.00  0.00      A    O
ATOM   2585  N   LEU A 180      -4.605   8.490  18.522  1.00  0.00      A    N
ATOM   2586  HN  LEU A 180      -3.947   7.858  18.924  1.00  0.00      A    H
ATOM   2587  CA  LEU A 180      -5.151   8.129  17.275  1.00  0.00      A    C
ATOM   2588  HA  LEU A 180      -5.490   9.045  16.815  1.00  0.00      A    H
ATOM   2589  CB  LEU A 180      -4.082   7.596  16.343  1.00  0.00      A    C
ATOM   2590  HB1 LEU A 180      -3.198   8.264  16.422  1.00  0.00      A    H
ATOM   2591  HB2 LEU A 180      -3.770   6.579  16.663  1.00  0.00      A    H
ATOM   2592  CG  LEU A 180      -4.463   7.380  14.866  1.00  0.00      A    C
ATOM   2593  HG  LEU A 180      -5.407   6.809  14.741  1.00  0.00      A    H
ATOM   2594  CD1 LEU A 180      -4.572   8.687  14.105  1.00  0.00      A    C
ATOM   2595 HD11 LEU A 180      -5.354   9.408  14.426  1.00  0.00      A    H
ATOM   2596 HD12 LEU A 180      -3.558   9.140  14.064  1.00  0.00      A    H
ATOM   2597 HD13 LEU A 180      -4.898   8.518  13.056  1.00  0.00      A    H
ATOM   2598  CD2 LEU A 180      -3.289   6.535  14.267  1.00  0.00      A    C
ATOM   2599 HD21 LEU A 180      -2.398   7.192  14.353  1.00  0.00      A    H
ATOM   2600 HD22 LEU A 180      -3.097   5.525  14.688  1.00  0.00      A    H
ATOM   2601 HD23 LEU A 180      -3.605   6.489  13.203  1.00  0.00      A    H
ATOM   2602  C   LEU A 180      -6.376   7.201  17.473  1.00  0.00      A    C
ATOM   2603  O   LEU A 180      -6.285   6.049  17.859  1.00  0.00      A    O
ATOM   2604  N   ILE A 181      -7.534   7.799  17.200  1.00  0.00      A    N
ATOM   2605  HN  ILE A 181      -7.627   8.716  16.819  1.00  0.00      A    H
ATOM   2606  CA  ILE A 181      -8.814   7.118  17.338  1.00  0.00      A    C
ATOM   2607  HA  ILE A 181      -8.712   6.223  17.934  1.00  0.00      A    H
ATOM   2608  CB  ILE A 181      -9.823   7.956  18.101  1.00  0.00      A    C
ATOM   2609  HB  ILE A 181     -10.110   8.753  17.382  1.00  0.00      A    H
ATOM   2610  CG2 ILE A 181     -11.126   7.128  18.573  1.00  0.00      A    C
ATOM   2611 HG21 ILE A 181     -11.857   7.675  19.207  1.00  0.00      A    H
ATOM   2612 HG22 ILE A 181     -11.748   6.859  17.693  1.00  0.00      A    H
ATOM   2613 HG23 ILE A 181     -10.837   6.205  19.121  1.00  0.00      A    H
ATOM   2614  CG1 ILE A 181      -9.144   8.637  19.342  1.00  0.00      A    C
ATOM   2615 HG11 ILE A 181      -8.645   7.782  19.845  1.00  0.00      A    H
ATOM   2616 HG12 ILE A 181      -8.291   9.246  18.973  1.00  0.00      A    H
ATOM   2617  CD  ILE A 181     -10.049   9.458  20.209  1.00  0.00      A    C
ATOM   2618  HD1 ILE A 181      -9.477   9.960  21.018  1.00  0.00      A    H
ATOM   2619  HD2 ILE A 181     -10.486  10.226  19.536  1.00  0.00      A    H
ATOM   2620  HD3 ILE A 181     -10.888   8.866  20.634  1.00  0.00      A    H
ATOM   2621  C   ILE A 181      -9.364   6.695  15.930  1.00  0.00      A    C
ATOM   2622  O   ILE A 181      -8.935   7.191  14.888  1.00  0.00      A    O
ATOM   2623  N   LYS A 182     -10.282   5.734  15.870  1.00  0.00      A    N
ATOM   2624  HN  LYS A 182     -10.629   5.190  16.630  1.00  0.00      A    H
ATOM   2625  CA  LYS A 182     -11.065   5.402  14.642  1.00  0.00      A    C
ATOM   2626  HA  LYS A 182     -10.991   6.252  13.979  1.00  0.00      A    H
ATOM   2627  CB  LYS A 182     -10.566   4.267  13.817  1.00  0.00      A    C
ATOM   2628  HB1 LYS A 182     -11.248   4.197  12.942  1.00  0.00      A    H
ATOM   2629  HB2 LYS A 182      -9.480   4.441  13.662  1.00  0.00      A    H
ATOM   2630  CG  LYS A 182     -10.723   2.882  14.525  1.00  0.00      A    C
ATOM   2631  HG1 LYS A 182     -10.552   2.973  15.619  1.00  0.00      A    H
ATOM   2632  HG2 LYS A 182     -11.726   2.417  14.421  1.00  0.00      A    H
ATOM   2633  CD  LYS A 182      -9.745   1.770  14.107  1.00  0.00      A    C
ATOM   2634  HD1 LYS A 182      -9.605   1.795  13.005  1.00  0.00      A    H
ATOM   2635  HD2 LYS A 182      -8.800   1.962  14.659  1.00  0.00      A    H
ATOM   2636  CE  LYS A 182     -10.301   0.304  14.341  1.00  0.00      A    C
ATOM   2637  HE1 LYS A 182     -10.526  -0.038  15.373  1.00  0.00      A    H
ATOM   2638  HE2 LYS A 182     -11.266   0.202  13.799  1.00  0.00      A    H
ATOM   2639  NZ  LYS A 182      -9.434  -0.731  13.855  1.00  0.00      A    N
ATOM   2640  HZ1 LYS A 182      -9.849  -1.685  13.874  1.00  0.00      A    H
ATOM   2641  HZ2 LYS A 182      -9.115  -0.386  12.928  1.00  0.00      A    H
ATOM   2642  HZ3 LYS A 182      -8.608  -0.698  14.486  1.00  0.00      A    H
ATOM   2643  C   LYS A 182     -12.529   5.349  15.017  1.00  0.00      A    C
ATOM   2644  O   LYS A 182     -12.864   5.063  16.159  1.00  0.00      A    O
ATOM   2645  N   ASN A 183     -13.470   5.569  14.017  1.00  0.00      A    N
ATOM   2646  HN  ASN A 183     -13.079   5.833  13.139  1.00  0.00      A    H
ATOM   2647  CA  ASN A 183     -14.825   5.291  14.150  1.00  0.00      A    C
ATOM   2648  HA  ASN A 183     -15.119   5.507  15.166  1.00  0.00      A    H
ATOM   2649  CB  ASN A 183     -15.545   6.406  13.292  1.00  0.00      A    C
ATOM   2650  HB1 ASN A 183     -16.594   6.477  13.648  1.00  0.00      A    H
ATOM   2651  HB2 ASN A 183     -15.057   7.385  13.487  1.00  0.00      A    H
ATOM   2652  CG  ASN A 183     -15.488   6.090  11.813  1.00  0.00      A    C
ATOM   2653  OD1 ASN A 183     -16.466   5.611  11.253  1.00  0.00      A    O
ATOM   2654  ND2 ASN A 183     -14.345   6.377  11.204  1.00  0.00      A    N
ATOM   2655 HD21 ASN A 183     -14.360   6.321  10.206  1.00  0.00      A    H
ATOM   2656 HD22 ASN A 183     -13.640   6.945  11.629  1.00  0.00      A    H
ATOM   2657  C   ASN A 183     -15.395   3.890  13.851  1.00  0.00      A    C
ATOM   2658  O   ASN A 183     -14.725   2.905  13.877  1.00  0.00      A    O
ATOM   2659  N   SER A 184     -16.698   3.914  13.673  1.00  0.00      A    N
ATOM   2660  HN  SER A 184     -17.390   4.631  13.667  1.00  0.00      A    H
ATOM   2661  CA  SER A 184     -17.519   2.676  13.493  1.00  0.00      A    C
ATOM   2662  HA  SER A 184     -16.885   1.872  13.149  1.00  0.00      A    H
ATOM   2663  CB  SER A 184     -18.124   2.301  14.843  1.00  0.00      A    C
ATOM   2664  HB1 SER A 184     -18.723   1.366  14.870  1.00  0.00      A    H
ATOM   2665  HB2 SER A 184     -17.292   1.950  15.490  1.00  0.00      A    H
ATOM   2666  OG  SER A 184     -18.977   3.359  15.459  1.00  0.00      A    O
ATOM   2667  HG1 SER A 184     -19.844   3.335  15.047  1.00  0.00      A    H
ATOM   2668  C   SER A 184     -18.652   2.963  12.521  1.00  0.00      A    C
ATOM   2669  O   SER A 184     -19.738   2.407  12.667  1.00  0.00      A    O
ATOM   2670  N   TRP A 185     -18.547   3.911  11.585  1.00  0.00      A    N
ATOM   2671  HN  TRP A 185     -17.726   4.464  11.461  1.00  0.00      A    H
ATOM   2672  CA  TRP A 185     -19.444   4.159  10.532  1.00  0.00      A    C
ATOM   2673  HA  TRP A 185     -20.393   3.662  10.671  1.00  0.00      A    H
ATOM   2674  CB  TRP A 185     -19.895   5.620  10.447  1.00  0.00      A    C
ATOM   2675  HB1 TRP A 185     -19.012   6.281  10.310  1.00  0.00      A    H
ATOM   2676  HB2 TRP A 185     -20.580   5.772   9.586  1.00  0.00      A    H
ATOM   2677  CG  TRP A 185     -20.486   6.090  11.835  1.00  0.00      A    C
ATOM   2678  CD1 TRP A 185     -21.501   5.624  12.634  1.00  0.00      A    C
ATOM   2679  HD1 TRP A 185     -22.104   4.745  12.460  1.00  0.00      A    H
ATOM   2680  NE1 TRP A 185     -21.619   6.343  13.791  1.00  0.00      A    N
ATOM   2681  HE1 TRP A 185     -22.250   6.105  14.496  1.00  0.00      A    H
ATOM   2682  CE2 TRP A 185     -20.604   7.370  13.755  1.00  0.00      A    C
ATOM   2683  CD2 TRP A 185     -19.905   7.202  12.476  1.00  0.00      A    C
ATOM   2684  CE3 TRP A 185     -18.868   8.015  12.162  1.00  0.00      A    C
ATOM   2685  HE3 TRP A 185     -18.272   7.937  11.264  1.00  0.00      A    H
ATOM   2686  CZ3 TRP A 185     -18.326   8.896  13.152  1.00  0.00      A    C
ATOM   2687  HZ3 TRP A 185     -17.325   9.280  13.021  1.00  0.00      A    H
ATOM   2688  CZ2 TRP A 185     -20.088   8.221  14.733  1.00  0.00      A    C
ATOM   2689  HZ2 TRP A 185     -20.561   8.333  15.697  1.00  0.00      A    H
ATOM   2690  CH2 TRP A 185     -18.983   8.980  14.394  1.00  0.00      A    C
ATOM   2691  HH2 TRP A 185     -18.504   9.684  15.058  1.00  0.00      A    H
ATOM   2692  C   TRP A 185     -18.788   3.851   9.271  1.00  0.00      A    C
ATOM   2693  O   TRP A 185     -19.233   3.046   8.477  1.00  0.00      A    O
ATOM   2694  N   GLY A 186     -17.623   4.402   9.023  1.00  0.00      A    N
ATOM   2695  HN  GLY A 186     -17.190   4.931   9.748  1.00  0.00      A    H
ATOM   2696  CA  GLY A 186     -17.067   4.521   7.695  1.00  0.00      A    C
ATOM   2697  HA1 GLY A 186     -16.887   3.523   7.322  1.00  0.00      A    H
ATOM   2698  HA2 GLY A 186     -17.800   5.078   7.131  1.00  0.00      A    H
ATOM   2699  C   GLY A 186     -15.743   5.274   7.606  1.00  0.00      A    C
ATOM   2700  O   GLY A 186     -15.441   6.086   8.503  1.00  0.00      A    O
ATOM   2701  N   THR A 187     -14.951   5.117   6.526  1.00  0.00      A    N
ATOM   2702  HN  THR A 187     -15.229   4.470   5.820  1.00  0.00      A    H
ATOM   2703  CA  THR A 187     -13.750   5.852   6.224  1.00  0.00      A    C
ATOM   2704  HA  THR A 187     -13.408   5.992   7.239  1.00  0.00      A    H
ATOM   2705  CB  THR A 187     -12.697   5.045   5.542  1.00  0.00      A    C
ATOM   2706  HB  THR A 187     -11.785   5.553   5.163  1.00  0.00      A    H
ATOM   2707  OG1 THR A 187     -13.270   4.428   4.402  1.00  0.00      A    O
ATOM   2708  HG1 THR A 187     -12.563   4.094   3.845  1.00  0.00      A    H
ATOM   2709  CG2 THR A 187     -12.234   3.929   6.501  1.00  0.00      A    C
ATOM   2710 HG21 THR A 187     -11.724   3.192   5.843  1.00  0.00      A    H
ATOM   2711 HG22 THR A 187     -11.472   4.271   7.233  1.00  0.00      A    H
ATOM   2712 HG23 THR A 187     -13.042   3.389   7.038  1.00  0.00      A    H
ATOM   2713  C   THR A 187     -13.986   7.277   5.594  1.00  0.00      A    C
ATOM   2714  O   THR A 187     -13.047   8.037   5.426  1.00  0.00      A    O
ATOM   2715  N   SER A 188     -15.229   7.765   5.181  1.00  0.00      A    N
ATOM   2716  HN  SER A 188     -15.922   7.076   4.987  1.00  0.00      A    H
ATOM   2717  CA  SER A 188     -15.587   9.146   4.840  1.00  0.00      A    C
ATOM   2718  HA  SER A 188     -14.976   9.580   4.062  1.00  0.00      A    H
ATOM   2719  CB  SER A 188     -17.167   9.341   4.567  1.00  0.00      A    C
ATOM   2720  HB1 SER A 188     -17.395  10.427   4.626  1.00  0.00      A    H
ATOM   2721  HB2 SER A 188     -17.288   9.105   3.488  1.00  0.00      A    H
ATOM   2722  OG  SER A 188     -18.065   8.533   5.344  1.00  0.00      A    O
ATOM   2723  HG1 SER A 188     -18.933   8.853   5.089  1.00  0.00      A    H
ATOM   2724  C   SER A 188     -15.326  10.124   6.006  1.00  0.00      A    C
ATOM   2725  O   SER A 188     -14.858  11.268   5.885  1.00  0.00      A    O
ATOM   2726  N   TRP A 189     -15.705   9.704   7.229  1.00  0.00      A    N
ATOM   2727  HN  TRP A 189     -16.200   8.855   7.397  1.00  0.00      A    H
ATOM   2728  CA  TRP A 189     -15.550  10.576   8.375  1.00  0.00      A    C
ATOM   2729  HA  TRP A 189     -15.748  11.595   8.077  1.00  0.00      A    H
ATOM   2730  CB  TRP A 189     -16.533  10.049   9.490  1.00  0.00      A    C
ATOM   2731  HB1 TRP A 189     -17.507  10.014   8.955  1.00  0.00      A    H
ATOM   2732  HB2 TRP A 189     -16.321   8.985   9.729  1.00  0.00      A    H
ATOM   2733  CG  TRP A 189     -16.564  10.921  10.704  1.00  0.00      A    C
ATOM   2734  CD1 TRP A 189     -17.429  11.880  10.939  1.00  0.00      A    C
ATOM   2735  HD1 TRP A 189     -18.149  12.259  10.229  1.00  0.00      A    H
ATOM   2736  NE1 TRP A 189     -17.131  12.507  12.171  1.00  0.00      A    N
ATOM   2737  HE1 TRP A 189     -17.604  13.266  12.561  1.00  0.00      A    H
ATOM   2738  CE2 TRP A 189     -16.132  11.893  12.744  1.00  0.00      A    C
ATOM   2739  CD2 TRP A 189     -15.726  10.828  11.848  1.00  0.00      A    C
ATOM   2740  CE3 TRP A 189     -14.718   9.944  12.165  1.00  0.00      A    C
ATOM   2741  HE3 TRP A 189     -14.467   9.140  11.489  1.00  0.00      A    H
ATOM   2742  CZ3 TRP A 189     -14.105  10.103  13.460  1.00  0.00      A    C
ATOM   2743  HZ3 TRP A 189     -13.160   9.592  13.574  1.00  0.00      A    H
ATOM   2744  CZ2 TRP A 189     -15.536  12.033  13.991  1.00  0.00      A    C
ATOM   2745  HZ2 TRP A 189     -15.842  12.782  14.706  1.00  0.00      A    H
ATOM   2746  CH2 TRP A 189     -14.494  11.143  14.323  1.00  0.00      A    C
ATOM   2747  HH2 TRP A 189     -14.012  11.281  15.279  1.00  0.00      A    H
ATOM   2748  C   TRP A 189     -14.156  10.606   8.935  1.00  0.00      A    C
ATOM   2749  O   TRP A 189     -13.442   9.577   9.130  1.00  0.00      A    O
ATOM   2750  N   GLY A 190     -13.581  11.810   9.130  1.00  0.00      A    N
ATOM   2751  HN  GLY A 190     -14.225  12.555   8.973  1.00  0.00      A    H
ATOM   2752  CA  GLY A 190     -12.258  12.217   9.517  1.00  0.00      A    C
ATOM   2753  HA1 GLY A 190     -12.417  13.269   9.704  1.00  0.00      A    H
ATOM   2754  HA2 GLY A 190     -11.940  11.595  10.340  1.00  0.00      A    H
ATOM   2755  C   GLY A 190     -11.092  12.086   8.639  1.00  0.00      A    C
ATOM   2756  O   GLY A 190     -11.318  12.226   7.421  1.00  0.00      A    O
ATOM   2757  N   GLU A 191      -9.921  11.833   9.182  1.00  0.00      A    N
ATOM   2758  HN  GLU A 191      -9.753  11.691  10.155  1.00  0.00      A    H
ATOM   2759  CA  GLU A 191      -8.670  11.886   8.417  1.00  0.00      A    C
ATOM   2760  HA  GLU A 191      -8.716  12.501   7.531  1.00  0.00      A    H
ATOM   2761  CB  GLU A 191      -7.548  12.497   9.330  1.00  0.00      A    C
ATOM   2762  HB1 GLU A 191      -7.454  11.725  10.124  1.00  0.00      A    H
ATOM   2763  HB2 GLU A 191      -6.637  12.420   8.699  1.00  0.00      A    H
ATOM   2764  CG  GLU A 191      -7.865  13.880   9.890  1.00  0.00      A    C
ATOM   2765  HG1 GLU A 191      -8.029  14.641   9.098  1.00  0.00      A    H
ATOM   2766  HG2 GLU A 191      -8.697  13.793  10.621  1.00  0.00      A    H
ATOM   2767  CD  GLU A 191      -6.623  14.294  10.545  1.00  0.00      A    C
ATOM   2768  OE1 GLU A 191      -6.298  15.478  10.327  1.00  0.00      A    O
ATOM   2769  OE2 GLU A 191      -6.000  13.495  11.280  1.00  0.00      A    O
ATOM   2770  C   GLU A 191      -8.363  10.485   8.003  1.00  0.00      A    C
ATOM   2771  O   GLU A 191      -7.772   9.650   8.739  1.00  0.00      A    O
ATOM   2772  N   ALA A 192      -8.888  10.015   6.859  1.00  0.00      A    N
ATOM   2773  HN  ALA A 192      -9.267  10.688   6.229  1.00  0.00      A    H
ATOM   2774  CA  ALA A 192      -8.980   8.592   6.382  1.00  0.00      A    C
ATOM   2775  HA  ALA A 192      -9.596   8.533   5.496  1.00  0.00      A    H
ATOM   2776  CB  ALA A 192      -7.629   7.940   5.989  1.00  0.00      A    C
ATOM   2777  HB1 ALA A 192      -7.839   6.900   5.661  1.00  0.00      A    H
ATOM   2778  HB2 ALA A 192      -7.111   8.543   5.213  1.00  0.00      A    H
ATOM   2779  HB3 ALA A 192      -6.957   7.915   6.873  1.00  0.00      A    H
ATOM   2780  C   ALA A 192      -9.770   7.661   7.272  1.00  0.00      A    C
ATOM   2781  O   ALA A 192      -9.586   6.437   7.330  1.00  0.00      A    O
ATOM   2782  N   GLY A 193     -10.714   8.143   8.159  1.00  0.00      A    N
ATOM   2783  HN  GLY A 193     -11.078   9.063   8.283  1.00  0.00      A    H
ATOM   2784  CA  GLY A 193     -11.425   7.255   9.076  1.00  0.00      A    C
ATOM   2785  HA1 GLY A 193     -12.436   7.630   9.026  1.00  0.00      A    H
ATOM   2786  HA2 GLY A 193     -11.400   6.195   8.870  1.00  0.00      A    H
ATOM   2787  C   GLY A 193     -10.897   7.441  10.548  1.00  0.00      A    C
ATOM   2788  O   GLY A 193     -11.490   7.035  11.546  1.00  0.00      A    O
ATOM   2789  N   TYR A 194      -9.703   8.084  10.585  1.00  0.00      A    N
ATOM   2790  HN  TYR A 194      -9.313   8.593   9.821  1.00  0.00      A    H
ATOM   2791  CA  TYR A 194      -8.961   8.282  11.774  1.00  0.00      A    C
ATOM   2792  HA  TYR A 194      -9.369   7.644  12.545  1.00  0.00      A    H
ATOM   2793  CB  TYR A 194      -7.469   7.913  11.488  1.00  0.00      A    C
ATOM   2794  HB1 TYR A 194      -7.037   8.670  10.799  1.00  0.00      A    H
ATOM   2795  HB2 TYR A 194      -6.880   7.962  12.429  1.00  0.00      A    H
ATOM   2796  CG  TYR A 194      -7.350   6.545  10.953  1.00  0.00      A    C
ATOM   2797  CD1 TYR A 194      -6.792   6.268   9.675  1.00  0.00      A    C
ATOM   2798  HD1 TYR A 194      -6.675   7.040   8.928  1.00  0.00      A    H
ATOM   2799  CE1 TYR A 194      -6.676   4.936   9.245  1.00  0.00      A    C
ATOM   2800  HE1 TYR A 194      -6.386   4.735   8.225  1.00  0.00      A    H
ATOM   2801  CZ  TYR A 194      -6.854   3.891  10.059  1.00  0.00      A    C
ATOM   2802  OH  TYR A 194      -6.847   2.548   9.674  1.00  0.00      A    O
ATOM   2803  HH  TYR A 194      -6.749   2.475   8.722  1.00  0.00      A    H
ATOM   2804  CD2 TYR A 194      -7.406   5.490  11.859  1.00  0.00      A    C
ATOM   2805  HD2 TYR A 194      -7.579   5.683  12.908  1.00  0.00      A    H
ATOM   2806  CE2 TYR A 194      -7.195   4.120  11.382  1.00  0.00      A    C
ATOM   2807  HE2 TYR A 194      -7.203   3.309  12.095  1.00  0.00      A    H
ATOM   2808  C   TYR A 194      -9.104   9.679  12.261  1.00  0.00      A    C
ATOM   2809  O   TYR A 194      -9.351  10.707  11.602  1.00  0.00      A    O
ATOM   2810  N   MET A 195      -8.977   9.813  13.560  1.00  0.00      A    N
ATOM   2811  HN  MET A 195      -8.763   9.028  14.137  1.00  0.00      A    H
ATOM   2812  CA  MET A 195      -9.200  11.075  14.203  1.00  0.00      A    C
ATOM   2813  HA  MET A 195      -9.325  11.965  13.605  1.00  0.00      A    H
ATOM   2814  CB  MET A 195     -10.435  10.917  15.058  1.00  0.00      A    C
ATOM   2815  HB1 MET A 195     -11.355  10.775  14.452  1.00  0.00      A    H
ATOM   2816  HB2 MET A 195     -10.419   9.980  15.655  1.00  0.00      A    H
ATOM   2817  CG  MET A 195     -10.616  12.131  16.063  1.00  0.00      A    C
ATOM   2818  HG1 MET A 195      -9.697  12.144  16.687  1.00  0.00      A    H
ATOM   2819  HG2 MET A 195     -10.678  13.101  15.525  1.00  0.00      A    H
ATOM   2820  SD  MET A 195     -12.118  11.878  17.090  1.00  0.00      A    S
ATOM   2821  CE  MET A 195     -11.875  13.523  17.986  1.00  0.00      A    C
ATOM   2822  HE1 MET A 195     -12.843  13.912  18.367  1.00  0.00      A    H
ATOM   2823  HE2 MET A 195     -11.212  13.291  18.847  1.00  0.00      A    H
ATOM   2824  HE3 MET A 195     -11.228  14.169  17.355  1.00  0.00      A    H
ATOM   2825  C   MET A 195      -8.065  11.218  15.142  1.00  0.00      A    C
ATOM   2826  O   MET A 195      -7.869  10.448  16.068  1.00  0.00      A    O
ATOM   2827  N   ARG A 196      -7.270  12.278  14.966  1.00  0.00      A    N
ATOM   2828  HN  ARG A 196      -7.460  12.871  14.188  1.00  0.00      A    H
ATOM   2829  CA  ARG A 196      -6.230  12.744  15.921  1.00  0.00      A    C
ATOM   2830  HA  ARG A 196      -5.797  11.880  16.402  1.00  0.00      A    H
ATOM   2831  CB  ARG A 196      -5.138  13.651  15.189  1.00  0.00      A    C
ATOM   2832  HB1 ARG A 196      -5.720  14.304  14.503  1.00  0.00      A    H
ATOM   2833  HB2 ARG A 196      -4.610  14.189  16.006  1.00  0.00      A    H
ATOM   2834  CG  ARG A 196      -4.088  12.775  14.460  1.00  0.00      A    C
ATOM   2835  HG1 ARG A 196      -3.483  12.227  15.213  1.00  0.00      A    H
ATOM   2836  HG2 ARG A 196      -4.646  12.072  13.805  1.00  0.00      A    H
ATOM   2837  CD  ARG A 196      -3.096  13.614  13.670  1.00  0.00      A    C
ATOM   2838  HD1 ARG A 196      -2.627  14.372  14.333  1.00  0.00      A    H
ATOM   2839  HD2 ARG A 196      -2.309  12.955  13.245  1.00  0.00      A    H
ATOM   2840  NE  ARG A 196      -3.795  14.360  12.556  1.00  0.00      A    N
ATOM   2841  HE  ARG A 196      -4.705  14.064  12.263  1.00  0.00      A    H
ATOM   2842  CZ  ARG A 196      -3.340  15.597  12.180  1.00  0.00      A    C
ATOM   2843  NH1 ARG A 196      -2.140  16.017  12.475  1.00  0.00      A    N
ATOM   2844 HH11 ARG A 196      -1.417  15.340  12.609  1.00  0.00      A    H
ATOM   2845 HH12 ARG A 196      -1.738  16.785  11.976  1.00  0.00      A    H
ATOM   2846  NH2 ARG A 196      -4.024  16.376  11.330  1.00  0.00      A    N
ATOM   2847 HH21 ARG A 196      -4.938  16.067  11.067  1.00  0.00      A    H
ATOM   2848 HH22 ARG A 196      -3.765  17.338  11.240  1.00  0.00      A    H
ATOM   2849  C   ARG A 196      -6.906  13.559  17.092  1.00  0.00      A    C
ATOM   2850  O   ARG A 196      -7.344  14.692  16.912  1.00  0.00      A    O
ATOM   2851  N   LEU A 197      -7.131  13.069  18.278  1.00  0.00      A    N
ATOM   2852  HN  LEU A 197      -7.022  12.104  18.501  1.00  0.00      A    H
ATOM   2853  CA  LEU A 197      -7.694  13.847  19.414  1.00  0.00      A    C
ATOM   2854  HA  LEU A 197      -8.289  14.659  19.023  1.00  0.00      A    H
ATOM   2855  CB  LEU A 197      -8.459  12.945  20.230  1.00  0.00      A    C
ATOM   2856  HB1 LEU A 197      -9.243  12.401  19.661  1.00  0.00      A    H
ATOM   2857  HB2 LEU A 197      -7.685  12.288  20.682  1.00  0.00      A    H
ATOM   2858  CG  LEU A 197      -9.140  13.548  21.513  1.00  0.00      A    C
ATOM   2859  HG  LEU A 197      -8.301  13.850  22.176  1.00  0.00      A    H
ATOM   2860  CD1 LEU A 197     -10.099  14.702  21.353  1.00  0.00      A    C
ATOM   2861 HD11 LEU A 197     -10.858  14.408  20.597  1.00  0.00      A    H
ATOM   2862 HD12 LEU A 197     -10.475  14.830  22.391  1.00  0.00      A    H
ATOM   2863 HD13 LEU A 197      -9.609  15.611  20.945  1.00  0.00      A    H
ATOM   2864  CD2 LEU A 197      -9.776  12.391  22.364  1.00  0.00      A    C
ATOM   2865 HD21 LEU A 197     -10.565  11.798  21.854  1.00  0.00      A    H
ATOM   2866 HD22 LEU A 197      -8.921  11.723  22.601  1.00  0.00      A    H
ATOM   2867 HD23 LEU A 197     -10.009  12.977  23.279  1.00  0.00      A    H
ATOM   2868  C   LEU A 197      -6.536  14.413  20.249  1.00  0.00      A    C
ATOM   2869  O   LEU A 197      -5.529  13.722  20.446  1.00  0.00      A    O
ATOM   2870  N   GLU A 198      -6.602  15.619  20.935  1.00  0.00      A    N
ATOM   2871  HN  GLU A 198      -7.386  16.221  20.804  1.00  0.00      A    H
ATOM   2872  CA  GLU A 198      -5.448  16.214  21.668  1.00  0.00      A    C
ATOM   2873  HA  GLU A 198      -4.572  16.054  21.058  1.00  0.00      A    H
ATOM   2874  CB  GLU A 198      -5.682  17.731  21.904  1.00  0.00      A    C
ATOM   2875  HB1 GLU A 198      -6.069  18.113  20.936  1.00  0.00      A    H
ATOM   2876  HB2 GLU A 198      -6.421  17.873  22.722  1.00  0.00      A    H
ATOM   2877  CG  GLU A 198      -4.353  18.402  22.239  1.00  0.00      A    C
ATOM   2878  HG1 GLU A 198      -3.951  18.234  23.261  1.00  0.00      A    H
ATOM   2879  HG2 GLU A 198      -3.655  17.874  21.555  1.00  0.00      A    H
ATOM   2880  CD  GLU A 198      -4.426  19.890  22.107  1.00  0.00      A    C
ATOM   2881  OE1 GLU A 198      -4.095  20.648  23.028  1.00  0.00      A    O
ATOM   2882  OE2 GLU A 198      -4.746  20.343  20.988  1.00  0.00      A    O
ATOM   2883  C   GLU A 198      -5.303  15.608  23.048  1.00  0.00      A    C
ATOM   2884  O   GLU A 198      -6.291  15.361  23.742  1.00  0.00      A    O
ATOM   2885  N   ARG A 199      -4.005  15.479  23.430  1.00  0.00      A    N
ATOM   2886  HN  ARG A 199      -3.327  15.547  22.702  1.00  0.00      A    H
ATOM   2887  CA  ARG A 199      -3.650  15.093  24.814  1.00  0.00      A    C
ATOM   2888  HA  ARG A 199      -4.383  14.364  25.125  1.00  0.00      A    H
ATOM   2889  CB  ARG A 199      -2.361  14.290  24.769  1.00  0.00      A    C
ATOM   2890  HB1 ARG A 199      -1.585  14.835  24.189  1.00  0.00      A    H
ATOM   2891  HB2 ARG A 199      -2.005  14.016  25.785  1.00  0.00      A    H
ATOM   2892  CG  ARG A 199      -2.461  12.975  23.869  1.00  0.00      A    C
ATOM   2893  HG1 ARG A 199      -3.194  12.301  24.362  1.00  0.00      A    H
ATOM   2894  HG2 ARG A 199      -2.837  13.359  22.896  1.00  0.00      A    H
ATOM   2895  CD  ARG A 199      -1.201  12.139  23.752  1.00  0.00      A    C
ATOM   2896  HD1 ARG A 199      -1.461  11.287  23.087  1.00  0.00      A    H
ATOM   2897  HD2 ARG A 199      -0.426  12.735  23.225  1.00  0.00      A    H
ATOM   2898  NE  ARG A 199      -0.806  11.496  24.992  1.00  0.00      A    N
ATOM   2899  HE  ARG A 199      -1.289  11.663  25.852  1.00  0.00      A    H
ATOM   2900  CZ  ARG A 199       0.337  10.775  25.234  1.00  0.00      A    C
ATOM   2901  NH1 ARG A 199       1.263  10.470  24.313  1.00  0.00      A    N
ATOM   2902 HH11 ARG A 199       1.153  10.935  23.434  1.00  0.00      A    H
ATOM   2903 HH12 ARG A 199       2.090  10.014  24.641  1.00  0.00      A    H
ATOM   2904  NH2 ARG A 199       0.547  10.376  26.483  1.00  0.00      A    N
ATOM   2905 HH21 ARG A 199      -0.029  10.847  27.150  1.00  0.00      A    H
ATOM   2906 HH22 ARG A 199       1.470  10.153  26.796  1.00  0.00      A    H
ATOM   2907  C   ARG A 199      -3.766  16.184  25.788  1.00  0.00      A    C
ATOM   2908  O   ARG A 199      -4.227  17.275  25.555  1.00  0.00      A    O
ATOM   2909  N   GLY A 200      -3.413  15.998  27.048  1.00  0.00      A    N
ATOM   2910  HN  GLY A 200      -3.256  15.108  27.469  1.00  0.00      A    H
ATOM   2911  CA  GLY A 200      -3.395  16.940  28.111  1.00  0.00      A    C
ATOM   2912  HA1 GLY A 200      -3.669  17.901  27.701  1.00  0.00      A    H
ATOM   2913  HA2 GLY A 200      -4.120  16.686  28.870  1.00  0.00      A    H
ATOM   2914  C   GLY A 200      -2.046  16.928  28.748  1.00  0.00      A    C
ATOM   2915  O   GLY A 200      -1.157  16.286  28.191  1.00  0.00      A    O
ATOM   2916  N   VAL A 201      -1.793  17.707  29.793  1.00  0.00      A    N
ATOM   2917  HN  VAL A 201      -2.439  18.402  30.100  1.00  0.00      A    H
ATOM   2918  CA  VAL A 201      -0.473  17.705  30.463  1.00  0.00      A    C
ATOM   2919  HA  VAL A 201       0.344  17.285  29.894  1.00  0.00      A    H
ATOM   2920  CB  VAL A 201       0.102  19.012  30.645  1.00  0.00      A    C
ATOM   2921  HB  VAL A 201      -0.485  19.618  31.368  1.00  0.00      A    H
ATOM   2922  CG1 VAL A 201       1.587  18.941  31.109  1.00  0.00      A    C
ATOM   2923 HG11 VAL A 201       2.014  19.965  31.162  1.00  0.00      A    H
ATOM   2924 HG12 VAL A 201       1.756  18.504  32.116  1.00  0.00      A    H
ATOM   2925 HG13 VAL A 201       2.208  18.293  30.455  1.00  0.00      A    H
ATOM   2926  CG2 VAL A 201       0.045  19.880  29.351  1.00  0.00      A    C
ATOM   2927 HG21 VAL A 201       0.567  20.844  29.533  1.00  0.00      A    H
ATOM   2928 HG22 VAL A 201       0.498  19.295  28.522  1.00  0.00      A    H
ATOM   2929 HG23 VAL A 201      -1.011  20.148  29.137  1.00  0.00      A    H
ATOM   2930  C   VAL A 201      -0.518  16.969  31.854  1.00  0.00      A    C
ATOM   2931  O   VAL A 201      -1.277  17.335  32.757  1.00  0.00      A    O
ATOM   2932  N   SER A 202       0.290  15.843  32.034  1.00  0.00      A    N
ATOM   2933  HN  SER A 202       0.808  15.477  31.264  1.00  0.00      A    H
ATOM   2934  CA  SER A 202       0.677  15.326  33.331  1.00  0.00      A    C
ATOM   2935  HA  SER A 202       1.335  14.473  33.252  1.00  0.00      A    H
ATOM   2936  CB  SER A 202       1.264  16.398  34.232  1.00  0.00      A    C
ATOM   2937  HB1 SER A 202       2.041  16.864  33.589  1.00  0.00      A    H
ATOM   2938  HB2 SER A 202       0.628  17.237  34.587  1.00  0.00      A    H
ATOM   2939  OG  SER A 202       1.884  15.706  35.352  1.00  0.00      A    O
ATOM   2940  HG1 SER A 202       2.803  15.684  35.078  1.00  0.00      A    H
ATOM   2941  C   SER A 202      -0.506  14.626  33.945  1.00  0.00      A    C
ATOM   2942  O   SER A 202      -0.720  13.396  33.658  1.00  0.00      A    O
ATOM   2943  N   ASP A 203      -1.337  15.260  34.733  1.00  0.00      A    N
ATOM   2944  HN  ASP A 203      -1.187  16.213  34.986  1.00  0.00      A    H
ATOM   2945  CA  ASP A 203      -2.624  14.737  35.232  1.00  0.00      A    C
ATOM   2946  HA  ASP A 203      -2.771  13.746  34.829  1.00  0.00      A    H
ATOM   2947  CB  ASP A 203      -2.538  14.636  36.776  1.00  0.00      A    C
ATOM   2948  HB1 ASP A 203      -1.546  14.304  37.149  1.00  0.00      A    H
ATOM   2949  HB2 ASP A 203      -2.703  15.621  37.264  1.00  0.00      A    H
ATOM   2950  CG  ASP A 203      -3.666  13.743  37.353  1.00  0.00      A    C
ATOM   2951  OD1 ASP A 203      -3.468  12.508  37.313  1.00  0.00      A    O
ATOM   2952  OD2 ASP A 203      -4.632  14.298  37.927  1.00  0.00      A    O
ATOM   2953  C   ASP A 203      -3.785  15.640  34.833  1.00  0.00      A    C
ATOM   2954  O   ASP A 203      -4.158  16.510  35.623  1.00  0.00      A    O
ATOM   2955  N   PRO A 204      -4.400  15.452  33.683  1.00  0.00      A    N
ATOM   2956  CD  PRO A 204      -3.748  14.751  32.603  1.00  0.00      A    C
ATOM   2957  HD1 PRO A 204      -3.634  13.668  32.823  1.00  0.00      A    H
ATOM   2958  HD2 PRO A 204      -2.723  15.161  32.480  1.00  0.00      A    H
ATOM   2959  CA  PRO A 204      -5.543  16.222  33.239  1.00  0.00      A    C
ATOM   2960  HA  PRO A 204      -5.576  17.182  33.733  1.00  0.00      A    H
ATOM   2961  CB  PRO A 204      -5.233  16.254  31.686  1.00  0.00      A    C
ATOM   2962  HB1 PRO A 204      -6.157  16.386  31.084  1.00  0.00      A    H
ATOM   2963  HB2 PRO A 204      -4.510  17.086  31.545  1.00  0.00      A    H
ATOM   2964  CG  PRO A 204      -4.664  14.871  31.416  1.00  0.00      A    C
ATOM   2965  HG1 PRO A 204      -5.415  14.055  31.470  1.00  0.00      A    H
ATOM   2966  HG2 PRO A 204      -4.156  14.628  30.458  1.00  0.00      A    H
ATOM   2967  C   PRO A 204      -6.825  15.386  33.576  1.00  0.00      A    C
ATOM   2968  O   PRO A 204      -6.737  14.654  34.544  1.00  0.00      A    O
ATOM   2969  N   ARG A 205      -7.941  15.582  32.895  1.00  0.00      A    N
ATOM   2970  HN  ARG A 205      -7.962  16.259  32.164  1.00  0.00      A    H
ATOM   2971  CA  ARG A 205      -9.195  14.824  33.082  1.00  0.00      A    C
ATOM   2972  HA  ARG A 205      -9.130  14.185  33.951  1.00  0.00      A    H
ATOM   2973  CB  ARG A 205     -10.402  15.719  33.289  1.00  0.00      A    C
ATOM   2974  HB1 ARG A 205     -10.540  16.376  32.403  1.00  0.00      A    H
ATOM   2975  HB2 ARG A 205     -11.313  15.089  33.380  1.00  0.00      A    H
ATOM   2976  CG  ARG A 205     -10.202  16.715  34.436  1.00  0.00      A    C
ATOM   2977  HG1 ARG A 205      -9.948  16.185  35.378  1.00  0.00      A    H
ATOM   2978  HG2 ARG A 205      -9.299  17.317  34.199  1.00  0.00      A    H
ATOM   2979  CD  ARG A 205     -11.384  17.608  34.680  1.00  0.00      A    C
ATOM   2980  HD1 ARG A 205     -11.074  18.389  35.407  1.00  0.00      A    H
ATOM   2981  HD2 ARG A 205     -11.646  18.177  33.762  1.00  0.00      A    H
ATOM   2982  NE  ARG A 205     -12.527  16.741  35.103  1.00  0.00      A    N
ATOM   2983  HE  ARG A 205     -12.374  15.978  35.731  1.00  0.00      A    H
ATOM   2984  CZ  ARG A 205     -13.817  17.045  34.806  1.00  0.00      A    C
ATOM   2985  NH1 ARG A 205     -14.126  18.129  34.064  1.00  0.00      A    N
ATOM   2986 HH11 ARG A 205     -13.495  18.574  33.428  1.00  0.00      A    H
ATOM   2987 HH12 ARG A 205     -15.084  18.319  33.851  1.00  0.00      A    H
ATOM   2988  NH2 ARG A 205     -14.749  16.274  35.342  1.00  0.00      A    N
ATOM   2989 HH21 ARG A 205     -14.377  15.585  35.964  1.00  0.00      A    H
ATOM   2990 HH22 ARG A 205     -15.741  16.377  35.259  1.00  0.00      A    H
ATOM   2991  C   ARG A 205      -9.277  13.823  31.928  1.00  0.00      A    C
ATOM   2992  O   ARG A 205      -9.090  12.606  32.175  1.00  0.00      A    O
ATOM   2993  N   GLY A 206      -9.494  14.278  30.729  1.00  0.00      A    N
ATOM   2994  HN  GLY A 206      -9.575  15.243  30.493  1.00  0.00      A    H
ATOM   2995  CA  GLY A 206      -9.519  13.413  29.520  1.00  0.00      A    C
ATOM   2996  HA1 GLY A 206      -8.516  13.381  29.121  1.00  0.00      A    H
ATOM   2997  HA2 GLY A 206      -9.836  12.418  29.792  1.00  0.00      A    H
ATOM   2998  C   GLY A 206     -10.468  14.016  28.476  1.00  0.00      A    C
ATOM   2999  O   GLY A 206     -11.659  14.047  28.618  1.00  0.00      A    O
ATOM   3000  N   LEU A 207      -9.883  14.653  27.390  1.00  0.00      A    N
ATOM   3001  HN  LEU A 207      -8.900  14.636  27.226  1.00  0.00      A    H
ATOM   3002  CA  LEU A 207     -10.579  15.489  26.404  1.00  0.00      A    C
ATOM   3003  HA  LEU A 207     -11.105  16.243  26.971  1.00  0.00      A    H
ATOM   3004  CB  LEU A 207      -9.617  16.094  25.354  1.00  0.00      A    C
ATOM   3005  HB1 LEU A 207      -8.733  16.588  25.812  1.00  0.00      A    H
ATOM   3006  HB2 LEU A 207      -9.261  15.320  24.641  1.00  0.00      A    H
ATOM   3007  CG  LEU A 207     -10.327  17.129  24.421  1.00  0.00      A    C
ATOM   3008  HG  LEU A 207     -11.156  16.740  23.791  1.00  0.00      A    H
ATOM   3009  CD1 LEU A 207     -10.964  18.322  25.217  1.00  0.00      A    C
ATOM   3010 HD11 LEU A 207     -11.515  18.913  24.455  1.00  0.00      A    H
ATOM   3011 HD12 LEU A 207     -11.826  17.976  25.827  1.00  0.00      A    H
ATOM   3012 HD13 LEU A 207     -10.137  18.860  25.727  1.00  0.00      A    H
ATOM   3013  CD2 LEU A 207      -9.220  17.742  23.458  1.00  0.00      A    C
ATOM   3014 HD21 LEU A 207      -8.607  17.017  22.880  1.00  0.00      A    H
ATOM   3015 HD22 LEU A 207      -9.859  18.208  22.678  1.00  0.00      A    H
ATOM   3016 HD23 LEU A 207      -8.505  18.484  23.873  1.00  0.00      A    H
ATOM   3017  C   LEU A 207     -11.637  14.617  25.675  1.00  0.00      A    C
ATOM   3018  O   LEU A 207     -11.412  13.535  25.178  1.00  0.00      A    O
ATOM   3019  N   CYS A 208     -12.839  15.034  25.726  1.00  0.00      A    N
ATOM   3020  HN  CYS A 208     -13.101  15.825  26.274  1.00  0.00      A    H
ATOM   3021  CA  CYS A 208     -14.053  14.479  25.170  1.00  0.00      A    C
ATOM   3022  HA  CYS A 208     -14.891  15.112  25.422  1.00  0.00      A    H
ATOM   3023  CB  CYS A 208     -14.063  14.374  23.573  1.00  0.00      A    C
ATOM   3024  HB1 CYS A 208     -13.296  13.623  23.288  1.00  0.00      A    H
ATOM   3025  HB2 CYS A 208     -15.045  14.006  23.208  1.00  0.00      A    H
ATOM   3026  SG  CYS A 208     -13.724  15.825  22.551  1.00  0.00      A    S
ATOM   3027  C   CYS A 208     -14.532  13.209  25.821  1.00  0.00      A    C
ATOM   3028  O   CYS A 208     -15.528  12.651  25.447  1.00  0.00      A    O
ATOM   3029  N   GLY A 209     -13.791  12.716  26.913  1.00  0.00      A    N
ATOM   3030  HN  GLY A 209     -13.093  13.310  27.306  1.00  0.00      A    H
ATOM   3031  CA  GLY A 209     -14.138  11.439  27.546  1.00  0.00      A    C
ATOM   3032  HA1 GLY A 209     -14.424  11.695  28.556  1.00  0.00      A    H
ATOM   3033  HA2 GLY A 209     -14.912  10.974  26.954  1.00  0.00      A    H
ATOM   3034  C   GLY A 209     -13.034  10.418  27.500  1.00  0.00      A    C
ATOM   3035  O   GLY A 209     -13.085   9.408  28.153  1.00  0.00      A    O
ATOM   3036  N   VAL A 210     -11.976  10.712  26.823  1.00  0.00      A    N
ATOM   3037  HN  VAL A 210     -11.908  11.559  26.301  1.00  0.00      A    H
ATOM   3038  CA  VAL A 210     -11.031   9.672  26.314  1.00  0.00      A    C
ATOM   3039  HA  VAL A 210     -11.710   9.071  25.726  1.00  0.00      A    H
ATOM   3040  CB  VAL A 210     -10.127  10.270  25.134  1.00  0.00      A    C
ATOM   3041  HB  VAL A 210     -10.825  10.851  24.493  1.00  0.00      A    H
ATOM   3042  CG1 VAL A 210      -9.035  11.226  25.655  1.00  0.00      A    C
ATOM   3043 HG11 VAL A 210      -8.258  10.561  26.090  1.00  0.00      A    H
ATOM   3044 HG12 VAL A 210      -8.630  11.767  24.773  1.00  0.00      A    H
ATOM   3045 HG13 VAL A 210      -9.259  12.081  26.328  1.00  0.00      A    H
ATOM   3046  CG2 VAL A 210      -9.550   9.059  24.392  1.00  0.00      A    C
ATOM   3047 HG21 VAL A 210      -8.990   9.464  23.522  1.00  0.00      A    H
ATOM   3048 HG22 VAL A 210      -8.813   8.495  25.003  1.00  0.00      A    H
ATOM   3049 HG23 VAL A 210     -10.314   8.349  24.010  1.00  0.00      A    H
ATOM   3050  C   VAL A 210     -10.206   8.943  27.413  1.00  0.00      A    C
ATOM   3051  O   VAL A 210      -9.999   7.801  27.396  1.00  0.00      A    O
ATOM   3052  N   ALA A 211      -9.701   9.676  28.477  1.00  0.00      A    N
ATOM   3053  HN  ALA A 211      -9.779  10.669  28.533  1.00  0.00      A    H
ATOM   3054  CA  ALA A 211      -8.950   9.095  29.616  1.00  0.00      A    C
ATOM   3055  HA  ALA A 211      -8.396   8.207  29.347  1.00  0.00      A    H
ATOM   3056  CB  ALA A 211      -7.753  10.047  29.870  1.00  0.00      A    C
ATOM   3057  HB1 ALA A 211      -7.951  11.116  30.100  1.00  0.00      A    H
ATOM   3058  HB2 ALA A 211      -6.969   9.583  30.507  1.00  0.00      A    H
ATOM   3059  HB3 ALA A 211      -7.265  10.191  28.882  1.00  0.00      A    H
ATOM   3060  C   ALA A 211      -9.893   8.847  30.813  1.00  0.00      A    C
ATOM   3061  O   ALA A 211      -9.590   8.570  32.006  1.00  0.00      A    O
ATOM   3062  N   MET A 212     -11.219   8.974  30.504  1.00  0.00      A    N
ATOM   3063  HN  MET A 212     -11.541   9.007  29.561  1.00  0.00      A    H
ATOM   3064  CA  MET A 212     -12.242   9.079  31.571  1.00  0.00      A    C
ATOM   3065  HA  MET A 212     -11.820   9.302  32.540  1.00  0.00      A    H
ATOM   3066  CB  MET A 212     -13.229  10.272  31.419  1.00  0.00      A    C
ATOM   3067  HB1 MET A 212     -13.949  10.127  30.586  1.00  0.00      A    H
ATOM   3068  HB2 MET A 212     -13.837  10.401  32.340  1.00  0.00      A    H
ATOM   3069  CG  MET A 212     -12.449  11.550  31.323  1.00  0.00      A    C
ATOM   3070  HG1 MET A 212     -11.698  11.609  32.139  1.00  0.00      A    H
ATOM   3071  HG2 MET A 212     -11.884  11.645  30.371  1.00  0.00      A    H
ATOM   3072  SD  MET A 212     -13.589  12.932  31.299  1.00  0.00      A    S
ATOM   3073  CE  MET A 212     -13.933  13.311  33.024  1.00  0.00      A    C
ATOM   3074  HE1 MET A 212     -13.012  13.428  33.635  1.00  0.00      A    H
ATOM   3075  HE2 MET A 212     -14.535  14.243  33.073  1.00  0.00      A    H
ATOM   3076  HE3 MET A 212     -14.570  12.469  33.369  1.00  0.00      A    H
ATOM   3077  C   MET A 212     -12.978   7.757  31.708  1.00  0.00      A    C
ATOM   3078  O   MET A 212     -13.100   7.197  32.766  1.00  0.00      A    O
ATOM   3079  N   MET A 213     -13.442   7.128  30.576  1.00  0.00      A    N
ATOM   3080  HN  MET A 213     -13.115   7.498  29.710  1.00  0.00      A    H
ATOM   3081  CA  MET A 213     -13.875   5.733  30.719  1.00  0.00      A    C
ATOM   3082  HA  MET A 213     -13.782   5.268  31.689  1.00  0.00      A    H
ATOM   3083  CB  MET A 213     -15.414   5.706  30.563  1.00  0.00      A    C
ATOM   3084  HB1 MET A 213     -15.639   6.093  29.547  1.00  0.00      A    H
ATOM   3085  HB2 MET A 213     -15.705   4.633  30.562  1.00  0.00      A    H
ATOM   3086  CG  MET A 213     -16.225   6.544  31.561  1.00  0.00      A    C
ATOM   3087  HG1 MET A 213     -15.790   6.236  32.536  1.00  0.00      A    H
ATOM   3088  HG2 MET A 213     -16.170   7.650  31.468  1.00  0.00      A    H
ATOM   3089  SD  MET A 213     -18.028   6.168  31.539  1.00  0.00      A    S
ATOM   3090  CE  MET A 213     -18.173   6.879  33.159  1.00  0.00      A    C
ATOM   3091  HE1 MET A 213     -19.246   6.818  33.439  1.00  0.00      A    H
ATOM   3092  HE2 MET A 213     -17.625   6.284  33.921  1.00  0.00      A    H
ATOM   3093  HE3 MET A 213     -17.846   7.941  33.152  1.00  0.00      A    H
ATOM   3094  C   MET A 213     -13.129   4.777  29.698  1.00  0.00      A    C
ATOM   3095  O   MET A 213     -13.557   4.702  28.519  1.00  0.00      A    O
ATOM   3096  N   PRO A 214     -12.095   4.174  30.160  1.00  0.00      A    N
ATOM   3097  CD  PRO A 214     -11.107   4.709  31.107  1.00  0.00      A    C
ATOM   3098  HD1 PRO A 214     -11.363   4.509  32.169  1.00  0.00      A    H
ATOM   3099  HD2 PRO A 214     -11.002   5.814  31.050  1.00  0.00      A    H
ATOM   3100  CA  PRO A 214     -11.513   3.167  29.222  1.00  0.00      A    C
ATOM   3101  HA  PRO A 214     -11.808   3.265  28.188  1.00  0.00      A    H
ATOM   3102  CB  PRO A 214      -9.990   3.458  29.371  1.00  0.00      A    C
ATOM   3103  HB1 PRO A 214      -9.327   2.574  29.258  1.00  0.00      A    H
ATOM   3104  HB2 PRO A 214      -9.765   4.354  28.754  1.00  0.00      A    H
ATOM   3105  CG  PRO A 214      -9.813   4.066  30.743  1.00  0.00      A    C
ATOM   3106  HG1 PRO A 214      -9.565   3.359  31.563  1.00  0.00      A    H
ATOM   3107  HG2 PRO A 214      -8.985   4.796  30.868  1.00  0.00      A    H
ATOM   3108  C   PRO A 214     -11.788   1.706  29.641  1.00  0.00      A    C
ATOM   3109  O   PRO A 214     -12.021   1.477  30.844  1.00  0.00      A    O
ATOM   3110  N   SER A 215     -11.705   0.814  28.678  1.00  0.00      A    N
ATOM   3111  HN  SER A 215     -11.619   1.150  27.743  1.00  0.00      A    H
ATOM   3112  CA  SER A 215     -11.508  -0.652  29.009  1.00  0.00      A    C
ATOM   3113  HA  SER A 215     -11.214  -0.869  30.025  1.00  0.00      A    H
ATOM   3114  CB  SER A 215     -12.891  -1.347  29.155  1.00  0.00      A    C
ATOM   3115  HB1 SER A 215     -13.591  -0.617  29.616  1.00  0.00      A    H
ATOM   3116  HB2 SER A 215     -13.270  -1.454  28.116  1.00  0.00      A    H
ATOM   3117  OG  SER A 215     -12.862  -2.607  29.856  1.00  0.00      A    O
ATOM   3118  HG1 SER A 215     -13.779  -2.793  30.069  1.00  0.00      A    H
ATOM   3119  C   SER A 215     -10.724  -1.467  27.989  1.00  0.00      A    C
ATOM   3120  O   SER A 215     -10.364  -1.007  26.951  1.00  0.00      A    O
ATOM   3121  N   TYR A 216     -10.346  -2.725  28.431  1.00  0.00      A    N
ATOM   3122  HN  TYR A 216     -10.785  -3.107  29.240  1.00  0.00      A    H
ATOM   3123  CA  TYR A 216      -9.694  -3.763  27.568  1.00  0.00      A    C
ATOM   3124  HA  TYR A 216     -10.144  -3.754  26.586  1.00  0.00      A    H
ATOM   3125  CB  TYR A 216      -8.194  -3.499  27.547  1.00  0.00      A    C
ATOM   3126  HB1 TYR A 216      -8.034  -2.424  27.317  1.00  0.00      A    H
ATOM   3127  HB2 TYR A 216      -7.838  -3.638  28.590  1.00  0.00      A    H
ATOM   3128  CG  TYR A 216      -7.470  -4.353  26.568  1.00  0.00      A    C
ATOM   3129  CD1 TYR A 216      -7.544  -4.028  25.213  1.00  0.00      A    C
ATOM   3130  HD1 TYR A 216      -8.012  -3.144  24.806  1.00  0.00      A    H
ATOM   3131  CE1 TYR A 216      -6.914  -4.899  24.255  1.00  0.00      A    C
ATOM   3132  HE1 TYR A 216      -6.904  -4.656  23.203  1.00  0.00      A    H
ATOM   3133  CZ  TYR A 216      -6.256  -6.029  24.658  1.00  0.00      A    C
ATOM   3134  OH  TYR A 216      -5.545  -6.872  23.702  1.00  0.00      A    O
ATOM   3135  HH  TYR A 216      -4.968  -7.379  24.277  1.00  0.00      A    H
ATOM   3136  CD2 TYR A 216      -6.786  -5.530  26.976  1.00  0.00      A    C
ATOM   3137  HD2 TYR A 216      -6.748  -5.866  28.001  1.00  0.00      A    H
ATOM   3138  CE2 TYR A 216      -6.210  -6.358  26.029  1.00  0.00      A    C
ATOM   3139  HE2 TYR A 216      -5.727  -7.238  26.425  1.00  0.00      A    H
ATOM   3140  C   TYR A 216     -10.072  -5.007  28.297  1.00  0.00      A    C
ATOM   3141  O   TYR A 216     -10.023  -5.043  29.509  1.00  0.00      A    O
ATOM   3142  N   PRO A 217     -10.404  -6.102  27.682  1.00  0.00      A    N
ATOM   3143  CD  PRO A 217     -10.580  -6.182  26.198  1.00  0.00      A    C
ATOM   3144  HD1 PRO A 217      -9.680  -5.752  25.710  1.00  0.00      A    H
ATOM   3145  HD2 PRO A 217     -11.523  -5.669  25.911  1.00  0.00      A    H
ATOM   3146  CA  PRO A 217     -10.611  -7.386  28.303  1.00  0.00      A    C
ATOM   3147  HA  PRO A 217     -11.247  -7.151  29.144  1.00  0.00      A    H
ATOM   3148  CB  PRO A 217     -11.419  -8.258  27.260  1.00  0.00      A    C
ATOM   3149  HB1 PRO A 217     -11.241  -9.355  27.270  1.00  0.00      A    H
ATOM   3150  HB2 PRO A 217     -12.489  -7.980  27.364  1.00  0.00      A    H
ATOM   3151  CG  PRO A 217     -10.831  -7.630  25.912  1.00  0.00      A    C
ATOM   3152  HG1 PRO A 217      -9.850  -8.122  25.742  1.00  0.00      A    H
ATOM   3153  HG2 PRO A 217     -11.466  -7.901  25.041  1.00  0.00      A    H
ATOM   3154  C   PRO A 217      -9.290  -8.155  28.712  1.00  0.00      A    C
ATOM   3155  O   PRO A 217      -8.172  -7.794  28.385  1.00  0.00      A    O
ATOM   3156  N   VAL A 218      -9.390  -9.152  29.538  1.00  0.00      A    N
ATOM   3157  HN  VAL A 218     -10.248  -9.434  29.961  1.00  0.00      A    H
ATOM   3158  CA  VAL A 218      -8.277 -10.009  29.862  1.00  0.00      A    C
ATOM   3159  HA  VAL A 218      -7.399  -9.816  29.264  1.00  0.00      A    H
ATOM   3160  CB  VAL A 218      -7.947 -10.028  31.303  1.00  0.00      A    C
ATOM   3161  HB  VAL A 218      -8.725 -10.617  31.834  1.00  0.00      A    H
ATOM   3162  CG1 VAL A 218      -6.553 -10.640  31.640  1.00  0.00      A    C
ATOM   3163 HG11 VAL A 218      -6.510 -11.669  31.224  1.00  0.00      A    H
ATOM   3164 HG12 VAL A 218      -5.791  -9.967  31.192  1.00  0.00      A    H
ATOM   3165 HG13 VAL A 218      -6.406 -10.682  32.741  1.00  0.00      A    H
ATOM   3166  CG2 VAL A 218      -8.033  -8.678  31.885  1.00  0.00      A    C
ATOM   3167 HG21 VAL A 218      -7.687  -8.727  32.940  1.00  0.00      A    H
ATOM   3168 HG22 VAL A 218      -7.356  -7.940  31.402  1.00  0.00      A    H
ATOM   3169 HG23 VAL A 218      -9.044  -8.218  31.859  1.00  0.00      A    H
ATOM   3170  C   VAL A 218      -8.555 -11.524  29.388  1.00  0.00      A    C
ATOM   3171  O   VAL A 218      -9.700 -11.958  29.325  1.00  0.00      A    O
ATOM   3172  N   ALA A 219      -7.489 -12.311  29.006  1.00  0.00      A    N
ATOM   3173  HN  ALA A 219      -6.624 -11.817  28.970  1.00  0.00      A    H
ATOM   3174  CA  ALA A 219      -7.573 -13.622  28.446  1.00  0.00      A    C
ATOM   3175  HA  ALA A 219      -8.603 -13.824  28.191  1.00  0.00      A    H
ATOM   3176  CB  ALA A 219      -6.663 -13.754  27.239  1.00  0.00      A    C
ATOM   3177  HB1 ALA A 219      -6.850 -13.008  26.437  1.00  0.00      A    H
ATOM   3178  HB2 ALA A 219      -5.611 -13.512  27.501  1.00  0.00      A    H
ATOM   3179  HB3 ALA A 219      -6.716 -14.773  26.797  1.00  0.00      A    H
ATOM   3180  C   ALA A 219      -7.172 -14.651  29.541  1.00  0.00      A    C
ATOM   3181  OT1 ALA A 219      -7.979 -15.314  30.161  1.00  0.00      A    O
ATOM   3182  OT2 ALA A 219      -5.917 -14.735  29.757  1.00  0.00      A    O
END
