# Supplementary material for: Sequence comparison, molecular modeling, and network analysis predict structural diversity in cysteine proteases from the Cape sundew, Drosera capensis
Source: Comput Struct Biotechnol J. 2016 Jun 14;14:271–82. doi: 10.1016/j.csbj.2016.05.003 (PMC4949590; doi:10.1016/j.csbj.2016.05.003)
Supplement: Supplementary file 4 [file mmc4.zip › Rosetta_mature/DCAP_8396_mature_m1.pdb]

CRYST1   61.998   71.671   56.185  90.00  90.00  90.00 P 1           1
ATOM      1  N   VAL A   1      23.821   6.900  10.003  1.00  0.00      A    N
ATOM      2  HT1 VAL A   1      24.852   6.971   9.887  1.00  0.00      A    H
ATOM      3  HT2 VAL A   1      23.618   6.288  10.818  1.00  0.00      A    H
ATOM      4  HT3 VAL A   1      23.509   7.802  10.417  1.00  0.00      A    H
ATOM      5  CA  VAL A   1      23.054   6.418   8.780  1.00  0.00      A    C
ATOM      6  HA  VAL A   1      23.321   5.382   8.635  1.00  0.00      A    H
ATOM      7  CB  VAL A   1      21.534   6.542   9.046  1.00  0.00      A    C
ATOM      8  HB  VAL A   1      20.879   6.482   8.150  1.00  0.00      A    H
ATOM      9  CG1 VAL A   1      21.065   5.404   9.989  1.00  0.00      A    C
ATOM     10 HG11 VAL A   1      21.540   5.278  10.986  1.00  0.00      A    H
ATOM     11 HG12 VAL A   1      19.964   5.432  10.135  1.00  0.00      A    H
ATOM     12 HG13 VAL A   1      21.249   4.499   9.372  1.00  0.00      A    H
ATOM     13  CG2 VAL A   1      21.257   7.951   9.554  1.00  0.00      A    C
ATOM     14 HG21 VAL A   1      20.154   8.045   9.645  1.00  0.00      A    H
ATOM     15 HG22 VAL A   1      21.612   8.166  10.584  1.00  0.00      A    H
ATOM     16 HG23 VAL A   1      21.719   8.774   8.967  1.00  0.00      A    H
ATOM     17  C   VAL A   1      23.377   7.209   7.541  1.00  0.00      A    C
ATOM     18  O   VAL A   1      23.836   8.402   7.598  1.00  0.00      A    O
ATOM     19  N   PRO A   2      23.151   6.685   6.332  1.00  0.00      A    N
ATOM     20  CD  PRO A   2      22.687   5.294   6.068  1.00  0.00      A    C
ATOM     21  HD1 PRO A   2      21.651   5.150   6.441  1.00  0.00      A    H
ATOM     22  HD2 PRO A   2      23.351   4.483   6.435  1.00  0.00      A    H
ATOM     23  CA  PRO A   2      23.479   7.444   5.061  1.00  0.00      A    C
ATOM     24  HA  PRO A   2      24.436   7.939   5.127  1.00  0.00      A    H
ATOM     25  CB  PRO A   2      23.563   6.289   3.966  1.00  0.00      A    C
ATOM     26  HB1 PRO A   2      23.320   6.810   3.014  1.00  0.00      A    H
ATOM     27  HB2 PRO A   2      24.649   6.051   3.969  1.00  0.00      A    H
ATOM     28  CG  PRO A   2      22.637   5.271   4.502  1.00  0.00      A    C
ATOM     29  HG1 PRO A   2      21.669   5.699   4.167  1.00  0.00      A    H
ATOM     30  HG2 PRO A   2      22.795   4.246   4.103  1.00  0.00      A    H
ATOM     31  C   PRO A   2      22.415   8.513   4.828  1.00  0.00      A    C
ATOM     32  O   PRO A   2      21.527   8.744   5.662  1.00  0.00      A    O
ATOM     33  N   GLY A   3      22.512   9.243   3.667  1.00  0.00      A    N
ATOM     34  HN  GLY A   3      23.228   9.102   2.988  1.00  0.00      A    H
ATOM     35  CA  GLY A   3      21.862  10.525   3.587  1.00  0.00      A    C
ATOM     36  HA1 GLY A   3      21.718  10.959   4.565  1.00  0.00      A    H
ATOM     37  HA2 GLY A   3      22.310  11.301   2.984  1.00  0.00      A    H
ATOM     38  C   GLY A   3      20.463  10.289   3.016  1.00  0.00      A    C
ATOM     39  O   GLY A   3      19.440  10.332   3.690  1.00  0.00      A    O
ATOM     40  N   SER A   4      20.456  10.062   1.726  1.00  0.00      A    N
ATOM     41  HN  SER A   4      21.260  10.295   1.185  1.00  0.00      A    H
ATOM     42  CA  SER A   4      19.269   9.751   0.971  1.00  0.00      A    C
ATOM     43  HA  SER A   4      18.425  10.310   1.347  1.00  0.00      A    H
ATOM     44  CB  SER A   4      19.386   9.762  -0.613  1.00  0.00      A    C
ATOM     45  HB1 SER A   4      20.055   8.986  -1.043  1.00  0.00      A    H
ATOM     46  HB2 SER A   4      18.407   9.581  -1.105  1.00  0.00      A    H
ATOM     47  OG  SER A   4      19.814  11.015  -1.026  1.00  0.00      A    O
ATOM     48  HG1 SER A   4      19.028  11.327  -1.479  1.00  0.00      A    H
ATOM     49  C   SER A   4      18.871   8.273   1.279  1.00  0.00      A    C
ATOM     50  O   SER A   4      19.312   7.374   0.618  1.00  0.00      A    O
ATOM     51  N   VAL A   5      18.147   7.959   2.359  1.00  0.00      A    N
ATOM     52  HN  VAL A   5      17.980   8.637   3.071  1.00  0.00      A    H
ATOM     53  CA  VAL A   5      17.613   6.638   2.691  1.00  0.00      A    C
ATOM     54  HA  VAL A   5      18.373   5.947   2.355  1.00  0.00      A    H
ATOM     55  CB  VAL A   5      17.448   6.470   4.197  1.00  0.00      A    C
ATOM     56  HB  VAL A   5      17.024   7.428   4.567  1.00  0.00      A    H
ATOM     57  CG1 VAL A   5      16.654   5.265   4.616  1.00  0.00      A    C
ATOM     58 HG11 VAL A   5      15.618   5.450   4.261  1.00  0.00      A    H
ATOM     59 HG12 VAL A   5      17.052   4.301   4.232  1.00  0.00      A    H
ATOM     60 HG13 VAL A   5      16.405   5.187   5.696  1.00  0.00      A    H
ATOM     61  CG2 VAL A   5      18.908   6.337   4.743  1.00  0.00      A    C
ATOM     62 HG21 VAL A   5      19.490   7.175   4.302  1.00  0.00      A    H
ATOM     63 HG22 VAL A   5      18.890   6.283   5.852  1.00  0.00      A    H
ATOM     64 HG23 VAL A   5      19.411   5.377   4.498  1.00  0.00      A    H
ATOM     65  C   VAL A   5      16.379   6.350   1.931  1.00  0.00      A    C
ATOM     66  O   VAL A   5      15.335   6.976   2.139  1.00  0.00      A    O
ATOM     67  N   ASN A   6      16.503   5.373   0.963  1.00  0.00      A    N
ATOM     68  HN  ASN A   6      17.352   4.981   0.618  1.00  0.00      A    H
ATOM     69  CA  ASN A   6      15.335   5.029   0.118  1.00  0.00      A    C
ATOM     70  HA  ASN A   6      14.470   5.134   0.756  1.00  0.00      A    H
ATOM     71  CB  ASN A   6      15.047   5.965  -1.080  1.00  0.00      A    C
ATOM     72  HB1 ASN A   6      15.333   7.015  -0.857  1.00  0.00      A    H
ATOM     73  HB2 ASN A   6      15.658   5.689  -1.966  1.00  0.00      A    H
ATOM     74  CG  ASN A   6      13.605   5.887  -1.407  1.00  0.00      A    C
ATOM     75  OD1 ASN A   6      13.008   4.851  -1.140  1.00  0.00      A    O
ATOM     76  ND2 ASN A   6      13.059   6.965  -1.977  1.00  0.00      A    N
ATOM     77 HD21 ASN A   6      12.110   6.940  -2.291  1.00  0.00      A    H
ATOM     78 HD22 ASN A   6      13.597   7.795  -2.124  1.00  0.00      A    H
ATOM     79  C   ASN A   6      15.410   3.574  -0.315  1.00  0.00      A    C
ATOM     80  O   ASN A   6      16.360   3.258  -1.012  1.00  0.00      A    O
ATOM     81  N   TRP A   7      14.453   2.753  -0.010  1.00  0.00      A    N
ATOM     82  HN  TRP A   7      13.681   3.133   0.494  1.00  0.00      A    H
ATOM     83  CA  TRP A   7      14.435   1.377  -0.445  1.00  0.00      A    C
ATOM     84  HA  TRP A   7      15.392   0.914  -0.634  1.00  0.00      A    H
ATOM     85  CB  TRP A   7      13.892   0.437   0.572  1.00  0.00      A    C
ATOM     86  HB1 TRP A   7      12.820   0.665   0.753  1.00  0.00      A    H
ATOM     87  HB2 TRP A   7      13.960  -0.649   0.345  1.00  0.00      A    H
ATOM     88  CG  TRP A   7      14.668   0.469   1.796  1.00  0.00      A    C
ATOM     89  CD1 TRP A   7      14.217   0.979   3.023  1.00  0.00      A    C
ATOM     90  HD1 TRP A   7      13.264   1.442   3.233  1.00  0.00      A    H
ATOM     91  NE1 TRP A   7      15.222   0.804   4.009  1.00  0.00      A    N
ATOM     92  HE1 TRP A   7      15.180   1.070   4.947  1.00  0.00      A    H
ATOM     93  CE2 TRP A   7      16.311   0.201   3.419  1.00  0.00      A    C
ATOM     94  CD2 TRP A   7      16.020  -0.096   2.064  1.00  0.00      A    C
ATOM     95  CE3 TRP A   7      16.896  -0.704   1.230  1.00  0.00      A    C
ATOM     96  HE3 TRP A   7      16.655  -0.803   0.182  1.00  0.00      A    H
ATOM     97  CZ3 TRP A   7      18.160  -1.060   1.743  1.00  0.00      A    C
ATOM     98  HZ3 TRP A   7      18.812  -1.569   1.049  1.00  0.00      A    H
ATOM     99  CZ2 TRP A   7      17.548  -0.200   3.913  1.00  0.00      A    C
ATOM    100  HZ2 TRP A   7      17.880  -0.089   4.934  1.00  0.00      A    H
ATOM    101  CH2 TRP A   7      18.558  -0.720   3.001  1.00  0.00      A    C
ATOM    102  HH2 TRP A   7      19.563  -0.955   3.318  1.00  0.00      A    H
ATOM    103  C   TRP A   7      13.736   1.118  -1.763  1.00  0.00      A    C
ATOM    104  O   TRP A   7      13.891  -0.030  -2.230  1.00  0.00      A    O
ATOM    105  N   VAL A   8      13.118   2.149  -2.413  1.00  0.00      A    N
ATOM    106  HN  VAL A   8      13.142   3.079  -2.056  1.00  0.00      A    H
ATOM    107  CA  VAL A   8      12.618   1.941  -3.779  1.00  0.00      A    C
ATOM    108  HA  VAL A   8      12.134   0.981  -3.675  1.00  0.00      A    H
ATOM    109  CB  VAL A   8      11.549   2.931  -4.067  1.00  0.00      A    C
ATOM    110  HB  VAL A   8      11.109   3.385  -3.153  1.00  0.00      A    H
ATOM    111  CG1 VAL A   8      12.109   4.162  -4.822  1.00  0.00      A    C
ATOM    112 HG11 VAL A   8      12.905   4.712  -4.276  1.00  0.00      A    H
ATOM    113 HG12 VAL A   8      12.340   3.861  -5.867  1.00  0.00      A    H
ATOM    114 HG13 VAL A   8      11.219   4.793  -5.030  1.00  0.00      A    H
ATOM    115  CG2 VAL A   8      10.441   2.237  -4.929  1.00  0.00      A    C
ATOM    116 HG21 VAL A   8       9.794   1.589  -4.301  1.00  0.00      A    H
ATOM    117 HG22 VAL A   8       9.787   3.074  -5.255  1.00  0.00      A    H
ATOM    118 HG23 VAL A   8      10.891   1.672  -5.773  1.00  0.00      A    H
ATOM    119  C   VAL A   8      13.717   1.755  -4.793  1.00  0.00      A    C
ATOM    120  O   VAL A   8      13.527   1.183  -5.861  1.00  0.00      A    O
ATOM    121  N   SER A   9      14.919   2.128  -4.351  1.00  0.00      A    N
ATOM    122  HN  SER A   9      14.812   2.579  -3.468  1.00  0.00      A    H
ATOM    123  CA  SER A   9      16.079   2.474  -5.150  1.00  0.00      A    C
ATOM    124  HA  SER A   9      15.809   2.986  -6.061  1.00  0.00      A    H
ATOM    125  CB  SER A   9      17.098   3.322  -4.401  1.00  0.00      A    C
ATOM    126  HB1 SER A   9      17.284   2.859  -3.409  1.00  0.00      A    H
ATOM    127  HB2 SER A   9      17.985   3.283  -5.069  1.00  0.00      A    H
ATOM    128  OG  SER A   9      16.635   4.630  -4.160  1.00  0.00      A    O
ATOM    129  HG1 SER A   9      17.292   5.120  -3.660  1.00  0.00      A    H
ATOM    130  C   SER A   9      16.832   1.195  -5.700  1.00  0.00      A    C
ATOM    131  O   SER A   9      16.840   0.888  -6.888  1.00  0.00      A    O
ATOM    132  N   ALA A  10      17.449   0.358  -4.826  1.00  0.00      A    N
ATOM    133  HN  ALA A  10      17.439   0.597  -3.858  1.00  0.00      A    H
ATOM    134  CA  ALA A  10      17.982  -0.951  -5.289  1.00  0.00      A    C
ATOM    135  HA  ALA A  10      18.656  -0.858  -6.127  1.00  0.00      A    H
ATOM    136  CB  ALA A  10      18.777  -1.565  -4.095  1.00  0.00      A    C
ATOM    137  HB1 ALA A  10      19.284  -2.500  -4.416  1.00  0.00      A    H
ATOM    138  HB2 ALA A  10      19.495  -0.792  -3.747  1.00  0.00      A    H
ATOM    139  HB3 ALA A  10      18.066  -1.810  -3.277  1.00  0.00      A    H
ATOM    140  C   ALA A  10      16.836  -1.933  -5.660  1.00  0.00      A    C
ATOM    141  O   ALA A  10      17.040  -3.005  -6.274  1.00  0.00      A    O
ATOM    142  N   GLY A  11      15.608  -1.609  -5.213  1.00  0.00      A    N
ATOM    143  HN  GLY A  11      15.492  -0.725  -4.768  1.00  0.00      A    H
ATOM    144  CA  GLY A  11      14.348  -2.334  -5.363  1.00  0.00      A    C
ATOM    145  HA1 GLY A  11      13.669  -1.495  -5.328  1.00  0.00      A    H
ATOM    146  HA2 GLY A  11      14.325  -2.763  -6.354  1.00  0.00      A    H
ATOM    147  C   GLY A  11      14.201  -3.324  -4.289  1.00  0.00      A    C
ATOM    148  O   GLY A  11      14.167  -4.477  -4.604  1.00  0.00      A    O
ATOM    149  N   VAL A  12      14.191  -2.911  -3.051  1.00  0.00      A    N
ATOM    150  HN  VAL A  12      14.173  -1.947  -2.799  1.00  0.00      A    H
ATOM    151  CA  VAL A  12      14.156  -3.810  -1.903  1.00  0.00      A    C
ATOM    152  HA  VAL A  12      14.490  -4.811  -2.131  1.00  0.00      A    H
ATOM    153  CB  VAL A  12      15.100  -3.383  -0.787  1.00  0.00      A    C
ATOM    154  HB  VAL A  12      14.797  -2.357  -0.487  1.00  0.00      A    H
ATOM    155  CG1 VAL A  12      14.901  -4.369   0.331  1.00  0.00      A    C
ATOM    156 HG11 VAL A  12      15.634  -4.162   1.140  1.00  0.00      A    H
ATOM    157 HG12 VAL A  12      13.923  -4.141   0.805  1.00  0.00      A    H
ATOM    158 HG13 VAL A  12      14.887  -5.416  -0.042  1.00  0.00      A    H
ATOM    159  CG2 VAL A  12      16.492  -3.476  -1.401  1.00  0.00      A    C
ATOM    160 HG21 VAL A  12      16.664  -4.540  -1.670  1.00  0.00      A    H
ATOM    161 HG22 VAL A  12      16.715  -2.768  -2.226  1.00  0.00      A    H
ATOM    162 HG23 VAL A  12      17.259  -3.156  -0.664  1.00  0.00      A    H
ATOM    163  C   VAL A  12      12.595  -3.812  -1.400  1.00  0.00      A    C
ATOM    164  O   VAL A  12      11.952  -4.849  -1.426  1.00  0.00      A    O
ATOM    165  N   VAL A  13      12.127  -2.570  -1.085  1.00  0.00      A    N
ATOM    166  HN  VAL A  13      12.695  -1.762  -1.220  1.00  0.00      A    H
ATOM    167  CA  VAL A  13      10.689  -2.527  -0.633  1.00  0.00      A    C
ATOM    168  HA  VAL A  13      10.428  -3.357   0.005  1.00  0.00      A    H
ATOM    169  CB  VAL A  13      10.248  -1.203   0.068  1.00  0.00      A    C
ATOM    170  HB  VAL A  13      11.121  -0.811   0.633  1.00  0.00      A    H
ATOM    171  CG1 VAL A  13      10.026  -0.140  -1.008  1.00  0.00      A    C
ATOM    172 HG11 VAL A  13      10.287   0.870  -0.626  1.00  0.00      A    H
ATOM    173 HG12 VAL A  13      10.655  -0.252  -1.917  1.00  0.00      A    H
ATOM    174 HG13 VAL A  13       8.952  -0.062  -1.280  1.00  0.00      A    H
ATOM    175  CG2 VAL A  13       9.012  -1.328   0.959  1.00  0.00      A    C
ATOM    176 HG21 VAL A  13       8.076  -1.475   0.379  1.00  0.00      A    H
ATOM    177 HG22 VAL A  13       9.154  -2.210   1.619  1.00  0.00      A    H
ATOM    178 HG23 VAL A  13       8.961  -0.479   1.674  1.00  0.00      A    H
ATOM    179  C   VAL A  13       9.785  -2.818  -1.836  1.00  0.00      A    C
ATOM    180  O   VAL A  13      10.087  -2.690  -3.021  1.00  0.00      A    O
ATOM    181  N   THR A  14       8.579  -3.357  -1.539  1.00  0.00      A    N
ATOM    182  HN  THR A  14       8.468  -3.683  -0.603  1.00  0.00      A    H
ATOM    183  CA  THR A  14       7.609  -3.876  -2.540  1.00  0.00      A    C
ATOM    184  HA  THR A  14       8.070  -4.018  -3.506  1.00  0.00      A    H
ATOM    185  CB  THR A  14       6.811  -5.083  -2.170  1.00  0.00      A    C
ATOM    186  HB  THR A  14       5.930  -5.212  -2.835  1.00  0.00      A    H
ATOM    187  OG1 THR A  14       6.476  -5.136  -0.809  1.00  0.00      A    O
ATOM    188  HG1 THR A  14       6.045  -5.979  -0.651  1.00  0.00      A    H
ATOM    189  CG2 THR A  14       7.750  -6.222  -2.398  1.00  0.00      A    C
ATOM    190 HG21 THR A  14       7.178  -7.174  -2.437  1.00  0.00      A    H
ATOM    191 HG22 THR A  14       8.248  -6.175  -3.390  1.00  0.00      A    H
ATOM    192 HG23 THR A  14       8.453  -6.362  -1.549  1.00  0.00      A    H
ATOM    193  C   THR A  14       6.589  -2.788  -2.750  1.00  0.00      A    C
ATOM    194  O   THR A  14       6.300  -1.928  -1.930  1.00  0.00      A    O
ATOM    195  N   SER A  15       5.891  -2.740  -3.839  1.00  0.00      A    N
ATOM    196  HN  SER A  15       6.180  -3.280  -4.626  1.00  0.00      A    H
ATOM    197  CA  SER A  15       5.032  -1.600  -4.285  1.00  0.00      A    C
ATOM    198  HA  SER A  15       5.524  -0.654  -4.112  1.00  0.00      A    H
ATOM    199  CB  SER A  15       4.806  -1.625  -5.769  1.00  0.00      A    C
ATOM    200  HB1 SER A  15       5.717  -1.961  -6.309  1.00  0.00      A    H
ATOM    201  HB2 SER A  15       4.080  -2.388  -6.121  1.00  0.00      A    H
ATOM    202  OG  SER A  15       4.450  -0.320  -6.336  1.00  0.00      A    O
ATOM    203  HG1 SER A  15       4.666  -0.374  -7.270  1.00  0.00      A    H
ATOM    204  C   SER A  15       3.637  -1.558  -3.524  1.00  0.00      A    C
ATOM    205  O   SER A  15       3.478  -2.158  -2.476  1.00  0.00      A    O
ATOM    206  N   VAL A  16       2.667  -0.854  -4.154  1.00  0.00      A    N
ATOM    207  HN  VAL A  16       2.848  -0.355  -4.998  1.00  0.00      A    H
ATOM    208  CA  VAL A  16       1.330  -0.762  -3.642  1.00  0.00      A    C
ATOM    209  HA  VAL A  16       1.392  -0.899  -2.573  1.00  0.00      A    H
ATOM    210  CB  VAL A  16       0.574   0.591  -3.829  1.00  0.00      A    C
ATOM    211  HB  VAL A  16       0.451   0.787  -4.916  1.00  0.00      A    H
ATOM    212  CG1 VAL A  16      -0.828   0.597  -3.269  1.00  0.00      A    C
ATOM    213 HG11 VAL A  16      -1.449  -0.251  -3.629  1.00  0.00      A    H
ATOM    214 HG12 VAL A  16      -0.698   0.658  -2.167  1.00  0.00      A    H
ATOM    215 HG13 VAL A  16      -1.289   1.500  -3.724  1.00  0.00      A    H
ATOM    216  CG2 VAL A  16       1.429   1.715  -3.211  1.00  0.00      A    C
ATOM    217 HG21 VAL A  16       2.345   1.966  -3.787  1.00  0.00      A    H
ATOM    218 HG22 VAL A  16       0.872   2.673  -3.290  1.00  0.00      A    H
ATOM    219 HG23 VAL A  16       1.616   1.434  -2.153  1.00  0.00      A    H
ATOM    220  C   VAL A  16       0.441  -1.891  -4.299  1.00  0.00      A    C
ATOM    221  O   VAL A  16       0.291  -2.019  -5.471  1.00  0.00      A    O
ATOM    222  N   LYS A  17      -0.076  -2.790  -3.452  1.00  0.00      A    N
ATOM    223  HN  LYS A  17       0.170  -2.858  -2.488  1.00  0.00      A    H
ATOM    224  CA  LYS A  17      -0.904  -3.893  -3.808  1.00  0.00      A    C
ATOM    225  HA  LYS A  17      -0.991  -3.998  -4.879  1.00  0.00      A    H
ATOM    226  CB  LYS A  17      -0.215  -5.162  -3.179  1.00  0.00      A    C
ATOM    227  HB1 LYS A  17      -0.068  -4.949  -2.098  1.00  0.00      A    H
ATOM    228  HB2 LYS A  17      -0.863  -6.056  -3.304  1.00  0.00      A    H
ATOM    229  CG  LYS A  17       1.220  -5.465  -3.656  1.00  0.00      A    C
ATOM    230  HG1 LYS A  17       1.257  -5.883  -4.685  1.00  0.00      A    H
ATOM    231  HG2 LYS A  17       1.893  -4.591  -3.790  1.00  0.00      A    H
ATOM    232  CD  LYS A  17       2.028  -6.447  -2.697  1.00  0.00      A    C
ATOM    233  HD1 LYS A  17       3.118  -6.454  -2.910  1.00  0.00      A    H
ATOM    234  HD2 LYS A  17       1.940  -6.209  -1.615  1.00  0.00      A    H
ATOM    235  CE  LYS A  17       1.593  -7.956  -2.928  1.00  0.00      A    C
ATOM    236  HE1 LYS A  17       0.495  -8.051  -2.785  1.00  0.00      A    H
ATOM    237  HE2 LYS A  17       1.964  -8.395  -3.879  1.00  0.00      A    H
ATOM    238  NZ  LYS A  17       2.196  -8.890  -1.913  1.00  0.00      A    N
ATOM    239  HZ1 LYS A  17       3.198  -8.735  -1.682  1.00  0.00      A    H
ATOM    240  HZ2 LYS A  17       1.648  -8.731  -1.044  1.00  0.00      A    H
ATOM    241  HZ3 LYS A  17       2.148  -9.910  -2.109  1.00  0.00      A    H
ATOM    242  C   LYS A  17      -2.288  -3.645  -3.191  1.00  0.00      A    C
ATOM    243  O   LYS A  17      -2.417  -3.027  -2.150  1.00  0.00      A    O
ATOM    244  N   ASN A  18      -3.378  -4.073  -3.878  1.00  0.00      A    N
ATOM    245  HN  ASN A  18      -3.246  -4.507  -4.766  1.00  0.00      A    H
ATOM    246  CA  ASN A  18      -4.718  -3.845  -3.532  1.00  0.00      A    C
ATOM    247  HA  ASN A  18      -4.681  -2.834  -3.154  1.00  0.00      A    H
ATOM    248  CB  ASN A  18      -5.618  -3.854  -4.852  1.00  0.00      A    C
ATOM    249  HB1 ASN A  18      -5.209  -3.124  -5.583  1.00  0.00      A    H
ATOM    250  HB2 ASN A  18      -5.610  -4.884  -5.269  1.00  0.00      A    H
ATOM    251  CG  ASN A  18      -7.101  -3.521  -4.562  1.00  0.00      A    C
ATOM    252  OD1 ASN A  18      -7.378  -2.610  -3.775  1.00  0.00      A    O
ATOM    253  ND2 ASN A  18      -8.058  -4.267  -5.088  1.00  0.00      A    N
ATOM    254 HD21 ASN A  18      -9.008  -4.126  -4.812  1.00  0.00      A    H
ATOM    255 HD22 ASN A  18      -7.968  -4.552  -6.043  1.00  0.00      A    H
ATOM    256  C   ASN A  18      -5.245  -4.773  -2.468  1.00  0.00      A    C
ATOM    257  O   ASN A  18      -5.403  -5.960  -2.718  1.00  0.00      A    O
ATOM    258  N   GLN A  19      -5.626  -4.201  -1.355  1.00  0.00      A    N
ATOM    259  HN  GLN A  19      -5.365  -3.245  -1.245  1.00  0.00      A    H
ATOM    260  CA  GLN A  19      -6.329  -4.878  -0.247  1.00  0.00      A    C
ATOM    261  HA  GLN A  19      -5.885  -5.863  -0.242  1.00  0.00      A    H
ATOM    262  CB  GLN A  19      -5.977  -4.262   1.128  1.00  0.00      A    C
ATOM    263  HB1 GLN A  19      -6.350  -5.048   1.818  1.00  0.00      A    H
ATOM    264  HB2 GLN A  19      -4.870  -4.172   1.156  1.00  0.00      A    H
ATOM    265  CG  GLN A  19      -6.616  -2.882   1.383  1.00  0.00      A    C
ATOM    266  HG1 GLN A  19      -6.229  -2.109   0.685  1.00  0.00      A    H
ATOM    267  HG2 GLN A  19      -7.727  -2.867   1.372  1.00  0.00      A    H
ATOM    268  CD  GLN A  19      -6.265  -2.413   2.786  1.00  0.00      A    C
ATOM    269  OE1 GLN A  19      -5.418  -1.552   2.970  1.00  0.00      A    O
ATOM    270  NE2 GLN A  19      -7.076  -2.883   3.688  1.00  0.00      A    N
ATOM    271 HE21 GLN A  19      -7.180  -2.464   4.589  1.00  0.00      A    H
ATOM    272 HE22 GLN A  19      -7.574  -3.672   3.325  1.00  0.00      A    H
ATOM    273  C   GLN A  19      -7.805  -5.089  -0.337  1.00  0.00      A    C
ATOM    274  O   GLN A  19      -8.365  -5.962   0.298  1.00  0.00      A    O
ATOM    275  N   GLY A  20      -8.524  -4.315  -1.200  1.00  0.00      A    N
ATOM    276  HN  GLY A  20      -8.001  -3.702  -1.786  1.00  0.00      A    H
ATOM    277  CA  GLY A  20      -9.988  -4.426  -1.343  1.00  0.00      A    C
ATOM    278  HA1 GLY A  20     -10.042  -4.174  -2.392  1.00  0.00      A    H
ATOM    279  HA2 GLY A  20     -10.337  -5.440  -1.220  1.00  0.00      A    H
ATOM    280  C   GLY A  20     -10.747  -3.524  -0.507  1.00  0.00      A    C
ATOM    281  O   GLY A  20     -10.279  -2.489  -0.093  1.00  0.00      A    O
ATOM    282  N   THR A  21     -11.984  -4.052  -0.198  1.00  0.00      A    N
ATOM    283  HN  THR A  21     -12.356  -4.849  -0.667  1.00  0.00      A    H
ATOM    284  CA  THR A  21     -12.941  -3.565   0.806  1.00  0.00      A    C
ATOM    285  HA  THR A  21     -12.949  -2.488   0.881  1.00  0.00      A    H
ATOM    286  CB  THR A  21     -14.354  -4.137   0.791  1.00  0.00      A    C
ATOM    287  HB  THR A  21     -14.855  -3.774   1.714  1.00  0.00      A    H
ATOM    288  OG1 THR A  21     -14.402  -5.614   0.721  1.00  0.00      A    O
ATOM    289  HG1 THR A  21     -15.317  -5.887   0.818  1.00  0.00      A    H
ATOM    290  CG2 THR A  21     -15.104  -3.616  -0.467  1.00  0.00      A    C
ATOM    291 HG21 THR A  21     -14.585  -3.705  -1.446  1.00  0.00      A    H
ATOM    292 HG22 THR A  21     -16.127  -4.046  -0.516  1.00  0.00      A    H
ATOM    293 HG23 THR A  21     -15.314  -2.529  -0.380  1.00  0.00      A    H
ATOM    294  C   THR A  21     -12.395  -3.933   2.156  1.00  0.00      A    C
ATOM    295  O   THR A  21     -12.634  -3.150   3.110  1.00  0.00      A    O
ATOM    296  N   CYS A  22     -11.892  -5.142   2.372  1.00  0.00      A    N
ATOM    297  HN  CYS A  22     -11.741  -5.798   1.636  1.00  0.00      A    H
ATOM    298  CA  CYS A  22     -11.652  -5.622   3.724  1.00  0.00      A    C
ATOM    299  HA  CYS A  22     -12.507  -5.574   4.382  1.00  0.00      A    H
ATOM    300  CB  CYS A  22     -11.354  -7.168   3.489  1.00  0.00      A    C
ATOM    301  HB1 CYS A  22     -12.258  -7.627   3.036  1.00  0.00      A    H
ATOM    302  HB2 CYS A  22     -10.488  -7.158   2.793  1.00  0.00      A    H
ATOM    303  SG  CYS A  22     -10.788  -8.229   4.846  1.00  0.00      A    S
ATOM    304  C   CYS A  22     -10.498  -4.981   4.398  1.00  0.00      A    C
ATOM    305  O   CYS A  22      -9.438  -4.725   3.774  1.00  0.00      A    O
ATOM    306  N   GLY A  23     -10.538  -4.810   5.732  1.00  0.00      A    N
ATOM    307  HN  GLY A  23     -11.293  -5.099   6.317  1.00  0.00      A    H
ATOM    308  CA  GLY A  23      -9.508  -3.971   6.404  1.00  0.00      A    C
ATOM    309  HA1 GLY A  23      -9.324  -3.125   5.759  1.00  0.00      A    H
ATOM    310  HA2 GLY A  23      -9.892  -3.680   7.371  1.00  0.00      A    H
ATOM    311  C   GLY A  23      -8.367  -4.843   6.788  1.00  0.00      A    C
ATOM    312  O   GLY A  23      -8.031  -5.031   7.978  1.00  0.00      A    O
ATOM    313  N   SER A  24      -7.708  -5.461   5.775  1.00  0.00      A    N
ATOM    314  HN  SER A  24      -8.028  -5.469   4.831  1.00  0.00      A    H
ATOM    315  CA  SER A  24      -6.740  -6.483   6.029  1.00  0.00      A    C
ATOM    316  HA  SER A  24      -6.958  -6.924   6.991  1.00  0.00      A    H
ATOM    317  CB  SER A  24      -6.718  -7.513   4.913  1.00  0.00      A    C
ATOM    318  HB1 SER A  24      -5.901  -8.254   5.041  1.00  0.00      A    H
ATOM    319  HB2 SER A  24      -7.665  -8.093   4.962  1.00  0.00      A    H
ATOM    320  OG  SER A  24      -6.591  -6.939   3.587  1.00  0.00      A    O
ATOM    321  HG1 SER A  24      -6.740  -7.621   2.928  1.00  0.00      A    H
ATOM    322  C   SER A  24      -5.297  -5.919   6.012  1.00  0.00      A    C
ATOM    323  O   SER A  24      -4.345  -6.682   5.884  1.00  0.00      A    O
ATOM    324  N   CYS A  25      -5.137  -4.568   6.166  1.00  0.00      A    N
ATOM    325  HN  CYS A  25      -5.869  -3.928   6.385  1.00  0.00      A    H
ATOM    326  CA  CYS A  25      -3.881  -3.880   6.174  1.00  0.00      A    C
ATOM    327  HA  CYS A  25      -3.586  -3.750   5.143  1.00  0.00      A    H
ATOM    328  CB  CYS A  25      -4.184  -2.544   6.826  1.00  0.00      A    C
ATOM    329  HB1 CYS A  25      -3.246  -1.974   6.996  1.00  0.00      A    H
ATOM    330  HB2 CYS A  25      -4.865  -1.922   6.206  1.00  0.00      A    H
ATOM    331  SG  CYS A  25      -5.125  -2.709   8.343  1.00  0.00      A    S
ATOM    332  C   CYS A  25      -2.617  -4.466   6.841  1.00  0.00      A    C
ATOM    333  O   CYS A  25      -1.533  -4.368   6.330  1.00  0.00      A    O
ATOM    334  N   TRP A  26      -2.752  -5.111   8.024  1.00  0.00      A    N
ATOM    335  HN  TRP A  26      -3.702  -5.043   8.319  1.00  0.00      A    H
ATOM    336  CA  TRP A  26      -1.898  -5.915   8.807  1.00  0.00      A    C
ATOM    337  HA  TRP A  26      -1.112  -5.261   9.154  1.00  0.00      A    H
ATOM    338  CB  TRP A  26      -2.653  -6.478  10.145  1.00  0.00      A    C
ATOM    339  HB1 TRP A  26      -1.853  -7.033  10.680  1.00  0.00      A    H
ATOM    340  HB2 TRP A  26      -3.002  -5.590  10.715  1.00  0.00      A    H
ATOM    341  CG  TRP A  26      -3.803  -7.417   9.870  1.00  0.00      A    C
ATOM    342  CD1 TRP A  26      -5.100  -7.297   9.436  1.00  0.00      A    C
ATOM    343  HD1 TRP A  26      -5.587  -6.341   9.316  1.00  0.00      A    H
ATOM    344  NE1 TRP A  26      -5.779  -8.522   9.408  1.00  0.00      A    N
ATOM    345  HE1 TRP A  26      -6.701  -8.659   9.119  1.00  0.00      A    H
ATOM    346  CE2 TRP A  26      -4.940  -9.477   9.945  1.00  0.00      A    C
ATOM    347  CD2 TRP A  26      -3.666  -8.823  10.213  1.00  0.00      A    C
ATOM    348  CE3 TRP A  26      -2.634  -9.597  10.807  1.00  0.00      A    C
ATOM    349  HE3 TRP A  26      -1.733  -9.184  11.235  1.00  0.00      A    H
ATOM    350  CZ3 TRP A  26      -2.825 -10.905  10.993  1.00  0.00      A    C
ATOM    351  HZ3 TRP A  26      -1.988 -11.363  11.498  1.00  0.00      A    H
ATOM    352  CZ2 TRP A  26      -5.088 -10.766  10.178  1.00  0.00      A    C
ATOM    353  HZ2 TRP A  26      -5.961 -11.285   9.810  1.00  0.00      A    H
ATOM    354  CH2 TRP A  26      -4.055 -11.547  10.747  1.00  0.00      A    C
ATOM    355  HH2 TRP A  26      -4.165 -12.595  10.982  1.00  0.00      A    H
ATOM    356  C   TRP A  26      -1.142  -6.944   8.056  1.00  0.00      A    C
ATOM    357  O   TRP A  26       0.012  -7.127   8.294  1.00  0.00      A    O
ATOM    358  N   THR A  27      -1.780  -7.606   7.068  1.00  0.00      A    N
ATOM    359  HN  THR A  27      -2.680  -7.229   6.865  1.00  0.00      A    H
ATOM    360  CA  THR A  27      -1.275  -8.630   6.258  1.00  0.00      A    C
ATOM    361  HA  THR A  27      -0.708  -9.395   6.767  1.00  0.00      A    H
ATOM    362  CB  THR A  27      -2.283  -9.493   5.627  1.00  0.00      A    C
ATOM    363  HB  THR A  27      -1.793 -10.280   5.014  1.00  0.00      A    H
ATOM    364  OG1 THR A  27      -3.140  -8.765   4.723  1.00  0.00      A    O
ATOM    365  HG1 THR A  27      -3.633  -8.065   5.158  1.00  0.00      A    H
ATOM    366  CG2 THR A  27      -3.222 -10.111   6.627  1.00  0.00      A    C
ATOM    367 HG21 THR A  27      -2.737 -10.733   7.409  1.00  0.00      A    H
ATOM    368 HG22 THR A  27      -3.804  -9.325   7.153  1.00  0.00      A    H
ATOM    369 HG23 THR A  27      -3.997 -10.628   6.022  1.00  0.00      A    H
ATOM    370  C   THR A  27      -0.210  -8.053   5.215  1.00  0.00      A    C
ATOM    371  O   THR A  27       0.926  -8.549   5.267  1.00  0.00      A    O
ATOM    372  N   PHE A  28      -0.649  -7.082   4.376  1.00  0.00      A    N
ATOM    373  HN  PHE A  28      -1.634  -6.927   4.367  1.00  0.00      A    H
ATOM    374  CA  PHE A  28       0.149  -6.340   3.376  1.00  0.00      A    C
ATOM    375  HA  PHE A  28       0.452  -7.065   2.635  1.00  0.00      A    H
ATOM    376  CB  PHE A  28      -0.714  -5.199   2.865  1.00  0.00      A    C
ATOM    377  HB1 PHE A  28      -1.265  -4.618   3.635  1.00  0.00      A    H
ATOM    378  HB2 PHE A  28      -0.115  -4.447   2.308  1.00  0.00      A    H
ATOM    379  CG  PHE A  28      -1.766  -5.847   1.983  1.00  0.00      A    C
ATOM    380  CD1 PHE A  28      -3.028  -6.274   2.334  1.00  0.00      A    C
ATOM    381  HD1 PHE A  28      -3.472  -6.144   3.310  1.00  0.00      A    H
ATOM    382  CE1 PHE A  28      -3.829  -6.901   1.446  1.00  0.00      A    C
ATOM    383  HE1 PHE A  28      -4.831  -7.145   1.766  1.00  0.00      A    H
ATOM    384  CZ  PHE A  28      -3.416  -7.053   0.114  1.00  0.00      A    C
ATOM    385  HZ  PHE A  28      -4.220  -7.495  -0.456  1.00  0.00      A    H
ATOM    386  CD2 PHE A  28      -1.349  -5.830   0.648  1.00  0.00      A    C
ATOM    387  HD2 PHE A  28      -0.424  -5.369   0.338  1.00  0.00      A    H
ATOM    388  CE2 PHE A  28      -2.223  -6.410  -0.333  1.00  0.00      A    C
ATOM    389  HE2 PHE A  28      -2.024  -6.567  -1.383  1.00  0.00      A    H
ATOM    390  C   PHE A  28       1.335  -5.743   4.086  1.00  0.00      A    C
ATOM    391  O   PHE A  28       2.403  -5.747   3.520  1.00  0.00      A    O
ATOM    392  N   SER A  29       1.139  -5.128   5.284  1.00  0.00      A    N
ATOM    393  HN  SER A  29       0.182  -5.085   5.560  1.00  0.00      A    H
ATOM    394  CA  SER A  29       2.223  -4.541   6.034  1.00  0.00      A    C
ATOM    395  HA  SER A  29       2.798  -3.805   5.492  1.00  0.00      A    H
ATOM    396  CB  SER A  29       1.537  -3.827   7.200  1.00  0.00      A    C
ATOM    397  HB1 SER A  29       0.734  -3.167   6.807  1.00  0.00      A    H
ATOM    398  HB2 SER A  29       0.995  -4.552   7.845  1.00  0.00      A    H
ATOM    399  OG  SER A  29       2.426  -3.057   8.033  1.00  0.00      A    O
ATOM    400  HG1 SER A  29       2.449  -2.125   7.803  1.00  0.00      A    H
ATOM    401  C   SER A  29       3.286  -5.501   6.536  1.00  0.00      A    C
ATOM    402  O   SER A  29       4.486  -5.232   6.408  1.00  0.00      A    O
ATOM    403  N   THR A  30       2.838  -6.641   7.138  1.00  0.00      A    N
ATOM    404  HN  THR A  30       1.912  -6.726   7.498  1.00  0.00      A    H
ATOM    405  CA  THR A  30       3.695  -7.757   7.496  1.00  0.00      A    C
ATOM    406  HA  THR A  30       4.445  -7.354   8.161  1.00  0.00      A    H
ATOM    407  CB  THR A  30       2.999  -8.956   8.247  1.00  0.00      A    C
ATOM    408  HB  THR A  30       2.301  -9.474   7.555  1.00  0.00      A    H
ATOM    409  OG1 THR A  30       2.307  -8.368   9.379  1.00  0.00      A    O
ATOM    410  HG1 THR A  30       1.651  -7.796   8.975  1.00  0.00      A    H
ATOM    411  CG2 THR A  30       3.967  -9.893   8.925  1.00  0.00      A    C
ATOM    412 HG21 THR A  30       4.535  -9.396   9.740  1.00  0.00      A    H
ATOM    413 HG22 THR A  30       3.412 -10.760   9.345  1.00  0.00      A    H
ATOM    414 HG23 THR A  30       4.711 -10.414   8.286  1.00  0.00      A    H
ATOM    415  C   THR A  30       4.447  -8.384   6.238  1.00  0.00      A    C
ATOM    416  O   THR A  30       5.716  -8.332   6.091  1.00  0.00      A    O
ATOM    417  N   ALA A  31       3.693  -8.823   5.229  1.00  0.00      A    N
ATOM    418  HN  ALA A  31       2.702  -8.849   5.338  1.00  0.00      A    H
ATOM    419  CA  ALA A  31       4.194  -9.269   3.828  1.00  0.00      A    C
ATOM    420  HA  ALA A  31       4.650 -10.223   4.048  1.00  0.00      A    H
ATOM    421  CB  ALA A  31       2.936  -9.496   2.886  1.00  0.00      A    C
ATOM    422  HB1 ALA A  31       3.190  -9.726   1.829  1.00  0.00      A    H
ATOM    423  HB2 ALA A  31       2.308 -10.314   3.299  1.00  0.00      A    H
ATOM    424  HB3 ALA A  31       2.407  -8.521   2.834  1.00  0.00      A    H
ATOM    425  C   ALA A  31       5.317  -8.415   3.232  1.00  0.00      A    C
ATOM    426  O   ALA A  31       6.462  -8.883   3.063  1.00  0.00      A    O
ATOM    427  N   ALA A  32       5.170  -7.070   3.080  1.00  0.00      A    N
ATOM    428  HN  ALA A  32       4.250  -6.807   3.356  1.00  0.00      A    H
ATOM    429  CA  ALA A  32       6.210  -6.158   2.477  1.00  0.00      A    C
ATOM    430  HA  ALA A  32       6.384  -6.466   1.457  1.00  0.00      A    H
ATOM    431  CB  ALA A  32       5.552  -4.714   2.364  1.00  0.00      A    C
ATOM    432  HB1 ALA A  32       6.196  -4.134   1.670  1.00  0.00      A    H
ATOM    433  HB2 ALA A  32       4.478  -4.781   2.086  1.00  0.00      A    H
ATOM    434  HB3 ALA A  32       5.560  -4.202   3.350  1.00  0.00      A    H
ATOM    435  C   ALA A  32       7.477  -5.959   3.132  1.00  0.00      A    C
ATOM    436  O   ALA A  32       8.446  -5.562   2.546  1.00  0.00      A    O
ATOM    437  N   THR A  33       7.484  -6.354   4.487  1.00  0.00      A    N
ATOM    438  HN  THR A  33       6.635  -6.639   4.925  1.00  0.00      A    H
ATOM    439  CA  THR A  33       8.756  -6.431   5.226  1.00  0.00      A    C
ATOM    440  HA  THR A  33       9.361  -5.622   4.841  1.00  0.00      A    H
ATOM    441  CB  THR A  33       8.516  -6.139   6.768  1.00  0.00      A    C
ATOM    442  HB  THR A  33       9.496  -6.010   7.276  1.00  0.00      A    H
ATOM    443  OG1 THR A  33       7.628  -7.019   7.455  1.00  0.00      A    O
ATOM    444  HG1 THR A  33       6.857  -7.152   6.899  1.00  0.00      A    H
ATOM    445  CG2 THR A  33       7.939  -4.757   6.899  1.00  0.00      A    C
ATOM    446 HG21 THR A  33       6.939  -4.617   6.435  1.00  0.00      A    H
ATOM    447 HG22 THR A  33       7.865  -4.395   7.946  1.00  0.00      A    H
ATOM    448 HG23 THR A  33       8.551  -3.973   6.404  1.00  0.00      A    H
ATOM    449  C   THR A  33       9.472  -7.757   5.159  1.00  0.00      A    C
ATOM    450  O   THR A  33      10.686  -7.763   5.113  1.00  0.00      A    O
ATOM    451  N   ILE A  34       8.666  -8.893   4.940  1.00  0.00      A    N
ATOM    452  HN  ILE A  34       7.699  -8.744   4.749  1.00  0.00      A    H
ATOM    453  CA  ILE A  34       9.135 -10.226   4.557  1.00  0.00      A    C
ATOM    454  HA  ILE A  34       9.906 -10.555   5.238  1.00  0.00      A    H
ATOM    455  CB  ILE A  34       8.161 -11.408   4.745  1.00  0.00      A    C
ATOM    456  HB  ILE A  34       7.264 -11.199   4.124  1.00  0.00      A    H
ATOM    457  CG2 ILE A  34       8.839 -12.736   4.271  1.00  0.00      A    C
ATOM    458 HG21 ILE A  34       9.756 -12.837   4.889  1.00  0.00      A    H
ATOM    459 HG22 ILE A  34       8.152 -13.585   4.471  1.00  0.00      A    H
ATOM    460 HG23 ILE A  34       9.100 -12.716   3.191  1.00  0.00      A    H
ATOM    461  CG1 ILE A  34       7.967 -11.520   6.258  1.00  0.00      A    C
ATOM    462 HG11 ILE A  34       8.890 -11.827   6.793  1.00  0.00      A    H
ATOM    463 HG12 ILE A  34       7.719 -10.492   6.599  1.00  0.00      A    H
ATOM    464  CD  ILE A  34       6.893 -12.547   6.653  1.00  0.00      A    C
ATOM    465  HD1 ILE A  34       5.953 -12.263   6.134  1.00  0.00      A    H
ATOM    466  HD2 ILE A  34       7.169 -13.583   6.364  1.00  0.00      A    H
ATOM    467  HD3 ILE A  34       6.639 -12.597   7.734  1.00  0.00      A    H
ATOM    468  C   ILE A  34       9.726 -10.243   3.130  1.00  0.00      A    C
ATOM    469  O   ILE A  34      10.921 -10.420   2.921  1.00  0.00      A    O
ATOM    470  N   GLU A  35       8.881  -9.940   2.096  1.00  0.00      A    N
ATOM    471  HN  GLU A  35       7.914  -9.784   2.283  1.00  0.00      A    H
ATOM    472  CA  GLU A  35       9.237  -9.629   0.715  1.00  0.00      A    C
ATOM    473  HA  GLU A  35       9.314 -10.577   0.204  1.00  0.00      A    H
ATOM    474  CB  GLU A  35       8.103  -8.797  -0.012  1.00  0.00      A    C
ATOM    475  HB1 GLU A  35       7.984  -7.886   0.613  1.00  0.00      A    H
ATOM    476  HB2 GLU A  35       8.344  -8.507  -1.057  1.00  0.00      A    H
ATOM    477  CG  GLU A  35       6.693  -9.472  -0.170  1.00  0.00      A    C
ATOM    478  HG1 GLU A  35       6.786 -10.338  -0.860  1.00  0.00      A    H
ATOM    479  HG2 GLU A  35       6.225  -9.889   0.747  1.00  0.00      A    H
ATOM    480  CD  GLU A  35       5.601  -8.700  -0.823  1.00  0.00      A    C
ATOM    481  OE1 GLU A  35       5.280  -7.573  -0.371  1.00  0.00      A    O
ATOM    482  OE2 GLU A  35       5.067  -9.131  -1.918  1.00  0.00      A    O
ATOM    483  C   GLU A  35      10.496  -8.844   0.551  1.00  0.00      A    C
ATOM    484  O   GLU A  35      11.484  -9.188  -0.101  1.00  0.00      A    O
ATOM    485  N   GLY A  36      10.451  -7.712   1.264  1.00  0.00      A    N
ATOM    486  HN  GLY A  36       9.563  -7.490   1.659  1.00  0.00      A    H
ATOM    487  CA  GLY A  36      11.582  -6.825   1.304  1.00  0.00      A    C
ATOM    488  HA1 GLY A  36      11.933  -6.366   0.392  1.00  0.00      A    H
ATOM    489  HA2 GLY A  36      11.360  -6.079   2.053  1.00  0.00      A    H
ATOM    490  C   GLY A  36      12.853  -7.412   1.983  1.00  0.00      A    C
ATOM    491  O   GLY A  36      13.924  -7.189   1.530  1.00  0.00      A    O
ATOM    492  N   LEU A  37      12.791  -8.094   3.150  1.00  0.00      A    N
ATOM    493  HN  LEU A  37      11.924  -8.259   3.615  1.00  0.00      A    H
ATOM    494  CA  LEU A  37      13.958  -8.683   3.756  1.00  0.00      A    C
ATOM    495  HA  LEU A  37      14.700  -7.901   3.823  1.00  0.00      A    H
ATOM    496  CB  LEU A  37      13.691  -9.144   5.151  1.00  0.00      A    C
ATOM    497  HB1 LEU A  37      13.223  -8.312   5.718  1.00  0.00      A    H
ATOM    498  HB2 LEU A  37      12.891  -9.916   5.134  1.00  0.00      A    H
ATOM    499  CG  LEU A  37      14.888  -9.646   5.918  1.00  0.00      A    C
ATOM    500  HG  LEU A  37      15.285 -10.582   5.469  1.00  0.00      A    H
ATOM    501  CD1 LEU A  37      15.985  -8.534   6.065  1.00  0.00      A    C
ATOM    502 HD11 LEU A  37      15.527  -7.543   6.271  1.00  0.00      A    H
ATOM    503 HD12 LEU A  37      16.741  -8.855   6.813  1.00  0.00      A    H
ATOM    504 HD13 LEU A  37      16.530  -8.566   5.097  1.00  0.00      A    H
ATOM    505  CD2 LEU A  37      14.369  -9.985   7.352  1.00  0.00      A    C
ATOM    506 HD21 LEU A  37      14.241  -9.037   7.916  1.00  0.00      A    H
ATOM    507 HD22 LEU A  37      13.460 -10.624   7.357  1.00  0.00      A    H
ATOM    508 HD23 LEU A  37      15.135 -10.570   7.904  1.00  0.00      A    H
ATOM    509  C   LEU A  37      14.503  -9.850   2.917  1.00  0.00      A    C
ATOM    510  O   LEU A  37      15.696 -10.016   2.853  1.00  0.00      A    O
ATOM    511  N   HSE A  38      13.688 -10.625   2.135  1.00  0.00      A    N
ATOM    512  HN  HSE A  38      12.704 -10.467   2.102  1.00  0.00      A    H
ATOM    513  CA  HSE A  38      14.179 -11.670   1.257  1.00  0.00      A    C
ATOM    514  HA  HSE A  38      14.974 -12.193   1.767  1.00  0.00      A    H
ATOM    515  CB  HSE A  38      13.172 -12.622   0.722  1.00  0.00      A    C
ATOM    516  HB1 HSE A  38      12.203 -12.128   0.495  1.00  0.00      A    H
ATOM    517  HB2 HSE A  38      13.493 -13.047  -0.253  1.00  0.00      A    H
ATOM    518  ND1 HSE A  38      12.778 -15.019   1.205  1.00  0.00      A    N
ATOM    519  CG  HSE A  38      12.796 -13.699   1.606  1.00  0.00      A    C
ATOM    520  CE1 HSE A  38      12.360 -15.702   2.228  1.00  0.00      A    C
ATOM    521  HE1 HSE A  38      12.018 -16.735   2.292  1.00  0.00      A    H
ATOM    522  NE2 HSE A  38      12.055 -14.874   3.273  1.00  0.00      A    N
ATOM    523  HE2 HSE A  38      11.989 -15.137   4.236  1.00  0.00      A    H
ATOM    524  CD2 HSE A  38      12.320 -13.567   2.872  1.00  0.00      A    C
ATOM    525  HD2 HSE A  38      12.182 -12.611   3.361  1.00  0.00      A    H
ATOM    526  C   HSE A  38      14.821 -11.039   0.028  1.00  0.00      A    C
ATOM    527  O   HSE A  38      15.719 -11.625  -0.606  1.00  0.00      A    O
ATOM    528  N   LYS A  39      14.388  -9.790  -0.314  1.00  0.00      A    N
ATOM    529  HN  LYS A  39      13.533  -9.350  -0.052  1.00  0.00      A    H
ATOM    530  CA  LYS A  39      15.006  -9.029  -1.402  1.00  0.00      A    C
ATOM    531  HA  LYS A  39      15.279  -9.653  -2.240  1.00  0.00      A    H
ATOM    532  CB  LYS A  39      14.007  -7.922  -1.707  1.00  0.00      A    C
ATOM    533  HB1 LYS A  39      13.035  -8.455  -1.642  1.00  0.00      A    H
ATOM    534  HB2 LYS A  39      13.957  -7.204  -0.860  1.00  0.00      A    H
ATOM    535  CG  LYS A  39      14.332  -7.274  -3.097  1.00  0.00      A    C
ATOM    536  HG1 LYS A  39      13.764  -6.325  -3.204  1.00  0.00      A    H
ATOM    537  HG2 LYS A  39      15.414  -7.025  -3.120  1.00  0.00      A    H
ATOM    538  CD  LYS A  39      13.933  -8.190  -4.279  1.00  0.00      A    C
ATOM    539  HD1 LYS A  39      14.729  -8.950  -4.432  1.00  0.00      A    H
ATOM    540  HD2 LYS A  39      12.943  -8.621  -4.017  1.00  0.00      A    H
ATOM    541  CE  LYS A  39      13.671  -7.460  -5.588  1.00  0.00      A    C
ATOM    542  HE1 LYS A  39      13.261  -8.164  -6.345  1.00  0.00      A    H
ATOM    543  HE2 LYS A  39      12.941  -6.626  -5.519  1.00  0.00      A    H
ATOM    544  NZ  LYS A  39      14.936  -6.890  -6.040  1.00  0.00      A    N
ATOM    545  HZ1 LYS A  39      14.685  -6.022  -6.556  1.00  0.00      A    H
ATOM    546  HZ2 LYS A  39      15.458  -6.602  -5.189  1.00  0.00      A    H
ATOM    547  HZ3 LYS A  39      15.497  -7.481  -6.687  1.00  0.00      A    H
ATOM    548  C   LYS A  39      16.373  -8.482  -0.811  1.00  0.00      A    C
ATOM    549  O   LYS A  39      17.378  -8.495  -1.469  1.00  0.00      A    O
ATOM    550  N   LEU A  40      16.344  -7.999   0.408  1.00  0.00      A    N
ATOM    551  HN  LEU A  40      15.444  -7.941   0.833  1.00  0.00      A    H
ATOM    552  CA  LEU A  40      17.550  -7.499   1.071  1.00  0.00      A    C
ATOM    553  HA  LEU A  40      18.029  -6.705   0.516  1.00  0.00      A    H
ATOM    554  CB  LEU A  40      17.087  -6.806   2.381  1.00  0.00      A    C
ATOM    555  HB1 LEU A  40      16.437  -5.953   2.090  1.00  0.00      A    H
ATOM    556  HB2 LEU A  40      16.373  -7.470   2.915  1.00  0.00      A    H
ATOM    557  CG  LEU A  40      18.179  -6.142   3.204  1.00  0.00      A    C
ATOM    558  HG  LEU A  40      18.902  -6.897   3.580  1.00  0.00      A    H
ATOM    559  CD1 LEU A  40      18.981  -4.963   2.522  1.00  0.00      A    C
ATOM    560 HD11 LEU A  40      19.553  -5.370   1.661  1.00  0.00      A    H
ATOM    561 HD12 LEU A  40      18.246  -4.309   2.006  1.00  0.00      A    H
ATOM    562 HD13 LEU A  40      19.612  -4.435   3.270  1.00  0.00      A    H
ATOM    563  CD2 LEU A  40      17.685  -5.520   4.511  1.00  0.00      A    C
ATOM    564 HD21 LEU A  40      17.060  -6.212   5.115  1.00  0.00      A    H
ATOM    565 HD22 LEU A  40      18.590  -5.256   5.099  1.00  0.00      A    H
ATOM    566 HD23 LEU A  40      17.084  -4.610   4.299  1.00  0.00      A    H
ATOM    567  C   LEU A  40      18.612  -8.518   1.390  1.00  0.00      A    C
ATOM    568  O   LEU A  40      19.696  -8.447   0.820  1.00  0.00      A    O
ATOM    569  N   THR A  41      18.386  -9.410   2.366  1.00  0.00      A    N
ATOM    570  HN  THR A  41      17.500  -9.510   2.813  1.00  0.00      A    H
ATOM    571  CA  THR A  41      19.530 -10.105   3.072  1.00  0.00      A    C
ATOM    572  HA  THR A  41      20.339  -9.390   3.071  1.00  0.00      A    H
ATOM    573  CB  THR A  41      19.241 -10.584   4.498  1.00  0.00      A    C
ATOM    574  HB  THR A  41      20.051 -11.265   4.837  1.00  0.00      A    H
ATOM    575  OG1 THR A  41      18.011 -11.277   4.647  1.00  0.00      A    O
ATOM    576  HG1 THR A  41      17.933 -11.503   5.577  1.00  0.00      A    H
ATOM    577  CG2 THR A  41      19.350  -9.296   5.366  1.00  0.00      A    C
ATOM    578 HG21 THR A  41      18.854  -8.422   4.891  1.00  0.00      A    H
ATOM    579 HG22 THR A  41      18.880  -9.420   6.364  1.00  0.00      A    H
ATOM    580 HG23 THR A  41      20.431  -9.138   5.569  1.00  0.00      A    H
ATOM    581  C   THR A  41      20.055 -11.231   2.244  1.00  0.00      A    C
ATOM    582  O   THR A  41      21.200 -11.277   1.914  1.00  0.00      A    O
ATOM    583  N   THR A  42      19.177 -12.158   1.861  1.00  0.00      A    N
ATOM    584  HN  THR A  42      18.274 -11.887   2.184  1.00  0.00      A    H
ATOM    585  CA  THR A  42      19.477 -13.446   1.245  1.00  0.00      A    C
ATOM    586  HA  THR A  42      20.373 -13.799   1.734  1.00  0.00      A    H
ATOM    587  CB  THR A  42      18.349 -14.455   1.555  1.00  0.00      A    C
ATOM    588  HB  THR A  42      18.267 -15.391   0.964  1.00  0.00      A    H
ATOM    589  OG1 THR A  42      17.045 -13.811   1.534  1.00  0.00      A    O
ATOM    590  HG1 THR A  42      16.455 -14.532   1.302  1.00  0.00      A    H
ATOM    591  CG2 THR A  42      18.556 -14.919   3.017  1.00  0.00      A    C
ATOM    592 HG21 THR A  42      17.632 -15.428   3.367  1.00  0.00      A    H
ATOM    593 HG22 THR A  42      19.386 -15.644   3.155  1.00  0.00      A    H
ATOM    594 HG23 THR A  42      18.795 -14.087   3.713  1.00  0.00      A    H
ATOM    595  C   THR A  42      19.645 -13.332  -0.208  1.00  0.00      A    C
ATOM    596  O   THR A  42      20.625 -13.775  -0.732  1.00  0.00      A    O
ATOM    597  N   GLY A  43      18.782 -12.558  -0.871  1.00  0.00      A    N
ATOM    598  HN  GLY A  43      18.045 -12.299  -0.252  1.00  0.00      A    H
ATOM    599  CA  GLY A  43      18.740 -12.123  -2.280  1.00  0.00      A    C
ATOM    600  HA1 GLY A  43      18.232 -11.175  -2.384  1.00  0.00      A    H
ATOM    601  HA2 GLY A  43      19.772 -12.123  -2.598  1.00  0.00      A    H
ATOM    602  C   GLY A  43      17.909 -12.992  -3.136  1.00  0.00      A    C
ATOM    603  O   GLY A  43      18.421 -13.937  -3.746  1.00  0.00      A    O
ATOM    604  N   GLN A  44      16.613 -12.584  -3.212  1.00  0.00      A    N
ATOM    605  HN  GLN A  44      16.201 -11.943  -2.569  1.00  0.00      A    H
ATOM    606  CA  GLN A  44      15.745 -13.183  -4.213  1.00  0.00      A    C
ATOM    607  HA  GLN A  44      16.276 -13.203  -5.153  1.00  0.00      A    H
ATOM    608  CB  GLN A  44      15.212 -14.618  -4.006  1.00  0.00      A    C
ATOM    609  HB1 GLN A  44      14.576 -14.987  -4.838  1.00  0.00      A    H
ATOM    610  HB2 GLN A  44      16.026 -15.367  -3.904  1.00  0.00      A    H
ATOM    611  CG  GLN A  44      14.457 -14.808  -2.636  1.00  0.00      A    C
ATOM    612  HG1 GLN A  44      14.937 -14.321  -1.760  1.00  0.00      A    H
ATOM    613  HG2 GLN A  44      13.526 -14.223  -2.792  1.00  0.00      A    H
ATOM    614  CD  GLN A  44      14.207 -16.260  -2.335  1.00  0.00      A    C
ATOM    615  OE1 GLN A  44      14.524 -17.196  -3.092  1.00  0.00      A    O
ATOM    616  NE2 GLN A  44      13.466 -16.595  -1.263  1.00  0.00      A    N
ATOM    617 HE21 GLN A  44      13.400 -17.551  -0.979  1.00  0.00      A    H
ATOM    618 HE22 GLN A  44      13.190 -15.933  -0.566  1.00  0.00      A    H
ATOM    619  C   GLN A  44      14.498 -12.299  -4.407  1.00  0.00      A    C
ATOM    620  O   GLN A  44      13.987 -11.662  -3.475  1.00  0.00      A    O
ATOM    621  N   LEU A  45      13.798 -12.364  -5.597  1.00  0.00      A    N
ATOM    622  HN  LEU A  45      14.186 -12.891  -6.349  1.00  0.00      A    H
ATOM    623  CA  LEU A  45      12.498 -11.728  -5.985  1.00  0.00      A    C
ATOM    624  HA  LEU A  45      12.325 -11.000  -5.207  1.00  0.00      A    H
ATOM    625  CB  LEU A  45      12.585 -11.012  -7.400  1.00  0.00      A    C
ATOM    626  HB1 LEU A  45      13.514 -10.423  -7.241  1.00  0.00      A    H
ATOM    627  HB2 LEU A  45      12.736 -11.665  -8.286  1.00  0.00      A    H
ATOM    628  CG  LEU A  45      11.450 -10.049  -7.756  1.00  0.00      A    C
ATOM    629  HG  LEU A  45      11.136  -9.506  -6.839  1.00  0.00      A    H
ATOM    630  CD1 LEU A  45      12.081  -8.958  -8.679  1.00  0.00      A    C
ATOM    631 HD11 LEU A  45      13.012  -8.433  -8.375  1.00  0.00      A    H
ATOM    632 HD12 LEU A  45      12.220  -9.403  -9.688  1.00  0.00      A    H
ATOM    633 HD13 LEU A  45      11.410  -8.077  -8.762  1.00  0.00      A    H
ATOM    634  CD2 LEU A  45      10.222 -10.614  -8.457  1.00  0.00      A    C
ATOM    635 HD21 LEU A  45      10.055 -10.418  -9.538  1.00  0.00      A    H
ATOM    636 HD22 LEU A  45      10.180 -11.705  -8.253  1.00  0.00      A    H
ATOM    637 HD23 LEU A  45       9.363 -10.128  -7.948  1.00  0.00      A    H
ATOM    638  C   LEU A  45      11.351 -12.705  -5.806  1.00  0.00      A    C
ATOM    639  O   LEU A  45      11.153 -13.583  -6.600  1.00  0.00      A    O
ATOM    640  N   ILE A  46      10.515 -12.570  -4.733  1.00  0.00      A    N
ATOM    641  HN  ILE A  46      10.615 -11.908  -3.994  1.00  0.00      A    H
ATOM    642  CA  ILE A  46       9.286 -13.331  -4.645  1.00  0.00      A    C
ATOM    643  HA  ILE A  46       9.093 -13.717  -5.635  1.00  0.00      A    H
ATOM    644  CB  ILE A  46       9.203 -14.430  -3.553  1.00  0.00      A    C
ATOM    645  HB  ILE A  46       8.196 -14.529  -3.095  1.00  0.00      A    H
ATOM    646  CG2 ILE A  46       9.809 -15.768  -4.143  1.00  0.00      A    C
ATOM    647 HG21 ILE A  46       9.420 -16.001  -5.157  1.00  0.00      A    H
ATOM    648 HG22 ILE A  46      10.905 -15.643  -4.273  1.00  0.00      A    H
ATOM    649 HG23 ILE A  46       9.643 -16.626  -3.457  1.00  0.00      A    H
ATOM    650  CG1 ILE A  46      10.013 -13.975  -2.261  1.00  0.00      A    C
ATOM    651 HG11 ILE A  46      11.100 -13.863  -2.464  1.00  0.00      A    H
ATOM    652 HG12 ILE A  46       9.644 -12.996  -1.888  1.00  0.00      A    H
ATOM    653  CD  ILE A  46       9.950 -15.045  -1.159  1.00  0.00      A    C
ATOM    654  HD1 ILE A  46       8.890 -15.304  -0.949  1.00  0.00      A    H
ATOM    655  HD2 ILE A  46      10.522 -15.957  -1.433  1.00  0.00      A    H
ATOM    656  HD3 ILE A  46      10.396 -14.614  -0.236  1.00  0.00      A    H
ATOM    657  C   ILE A  46       8.269 -12.247  -4.359  1.00  0.00      A    C
ATOM    658  O   ILE A  46       8.568 -11.290  -3.676  1.00  0.00      A    O
ATOM    659  N   ASN A  47       7.035 -12.552  -4.847  1.00  0.00      A    N
ATOM    660  HN  ASN A  47       6.957 -13.442  -5.289  1.00  0.00      A    H
ATOM    661  CA  ASN A  47       5.844 -11.842  -4.497  1.00  0.00      A    C
ATOM    662  HA  ASN A  47       6.081 -10.917  -3.991  1.00  0.00      A    H
ATOM    663  CB  ASN A  47       5.091 -11.534  -5.823  1.00  0.00      A    C
ATOM    664  HB1 ASN A  47       5.756 -10.920  -6.468  1.00  0.00      A    H
ATOM    665  HB2 ASN A  47       4.994 -12.527  -6.311  1.00  0.00      A    H
ATOM    666  CG  ASN A  47       3.726 -10.881  -5.672  1.00  0.00      A    C
ATOM    667  OD1 ASN A  47       3.444 -10.131  -4.747  1.00  0.00      A    O
ATOM    668  ND2 ASN A  47       2.838 -11.147  -6.685  1.00  0.00      A    N
ATOM    669 HD21 ASN A  47       1.971 -10.674  -6.528  1.00  0.00      A    H
ATOM    670 HD22 ASN A  47       3.034 -11.957  -7.237  1.00  0.00      A    H
ATOM    671  C   ASN A  47       5.016 -12.662  -3.530  1.00  0.00      A    C
ATOM    672  O   ASN A  47       4.708 -13.843  -3.790  1.00  0.00      A    O
ATOM    673  N   LEU A  48       4.690 -12.097  -2.366  1.00  0.00      A    N
ATOM    674  HN  LEU A  48       4.925 -11.149  -2.167  1.00  0.00      A    H
ATOM    675  CA  LEU A  48       4.261 -12.994  -1.315  1.00  0.00      A    C
ATOM    676  HA  LEU A  48       4.289 -14.019  -1.655  1.00  0.00      A    H
ATOM    677  CB  LEU A  48       4.995 -12.904   0.002  1.00  0.00      A    C
ATOM    678  HB1 LEU A  48       5.135 -11.839   0.288  1.00  0.00      A    H
ATOM    679  HB2 LEU A  48       4.369 -13.362   0.797  1.00  0.00      A    H
ATOM    680  CG  LEU A  48       6.314 -13.730  -0.106  1.00  0.00      A    C
ATOM    681  HG  LEU A  48       6.991 -13.349  -0.900  1.00  0.00      A    H
ATOM    682  CD1 LEU A  48       7.008 -13.535   1.283  1.00  0.00      A    C
ATOM    683 HD11 LEU A  48       7.908 -14.181   1.364  1.00  0.00      A    H
ATOM    684 HD12 LEU A  48       7.365 -12.498   1.460  1.00  0.00      A    H
ATOM    685 HD13 LEU A  48       6.313 -13.871   2.082  1.00  0.00      A    H
ATOM    686  CD2 LEU A  48       6.134 -15.242  -0.321  1.00  0.00      A    C
ATOM    687 HD21 LEU A  48       5.568 -15.541  -1.229  1.00  0.00      A    H
ATOM    688 HD22 LEU A  48       7.077 -15.814  -0.186  1.00  0.00      A    H
ATOM    689 HD23 LEU A  48       5.473 -15.596   0.499  1.00  0.00      A    H
ATOM    690  C   LEU A  48       2.751 -12.736  -1.005  1.00  0.00      A    C
ATOM    691  O   LEU A  48       2.150 -11.668  -1.201  1.00  0.00      A    O
ATOM    692  N   SER A  49       2.109 -13.807  -0.482  1.00  0.00      A    N
ATOM    693  HN  SER A  49       2.504 -14.695  -0.259  1.00  0.00      A    H
ATOM    694  CA  SER A  49       0.610 -13.881  -0.411  1.00  0.00      A    C
ATOM    695  HA  SER A  49       0.200 -13.087  -1.018  1.00  0.00      A    H
ATOM    696  CB  SER A  49      -0.027 -15.297  -0.815  1.00  0.00      A    C
ATOM    697  HB1 SER A  49       0.354 -15.501  -1.838  1.00  0.00      A    H
ATOM    698  HB2 SER A  49       0.287 -16.011  -0.023  1.00  0.00      A    H
ATOM    699  OG  SER A  49      -1.440 -15.256  -0.880  1.00  0.00      A    O
ATOM    700  HG1 SER A  49      -1.685 -15.493  -1.778  1.00  0.00      A    H
ATOM    701  C   SER A  49       0.043 -13.553   0.942  1.00  0.00      A    C
ATOM    702  O   SER A  49       0.101 -14.329   1.890  1.00  0.00      A    O
ATOM    703  N   GLU A  50      -0.597 -12.402   1.048  1.00  0.00      A    N
ATOM    704  HN  GLU A  50      -0.424 -11.694   0.368  1.00  0.00      A    H
ATOM    705  CA  GLU A  50      -1.457 -11.860   2.083  1.00  0.00      A    C
ATOM    706  HA  GLU A  50      -0.820 -11.854   2.955  1.00  0.00      A    H
ATOM    707  CB  GLU A  50      -2.026 -10.517   1.774  1.00  0.00      A    C
ATOM    708  HB1 GLU A  50      -2.566 -10.614   0.808  1.00  0.00      A    H
ATOM    709  HB2 GLU A  50      -2.721 -10.200   2.581  1.00  0.00      A    H
ATOM    710  CG  GLU A  50      -0.911  -9.453   1.608  1.00  0.00      A    C
ATOM    711  HG1 GLU A  50      -1.490  -8.518   1.762  1.00  0.00      A    H
ATOM    712  HG2 GLU A  50      -0.143  -9.483   2.411  1.00  0.00      A    H
ATOM    713  CD  GLU A  50      -0.128  -9.241   0.345  1.00  0.00      A    C
ATOM    714  OE1 GLU A  50      -0.461 -10.046  -0.609  1.00  0.00      A    O
ATOM    715  OE2 GLU A  50       0.837  -8.439   0.262  1.00  0.00      A    O
ATOM    716  C   GLU A  50      -2.593 -12.811   2.545  1.00  0.00      A    C
ATOM    717  O   GLU A  50      -2.969 -12.919   3.696  1.00  0.00      A    O
ATOM    718  N   GLN A  51      -3.183 -13.501   1.592  1.00  0.00      A    N
ATOM    719  HN  GLN A  51      -2.726 -13.565   0.708  1.00  0.00      A    H
ATOM    720  CA  GLN A  51      -4.367 -14.319   1.637  1.00  0.00      A    C
ATOM    721  HA  GLN A  51      -5.043 -13.615   2.100  1.00  0.00      A    H
ATOM    722  CB  GLN A  51      -4.875 -14.714   0.273  1.00  0.00      A    C
ATOM    723  HB1 GLN A  51      -4.747 -13.795  -0.339  1.00  0.00      A    H
ATOM    724  HB2 GLN A  51      -4.293 -15.550  -0.171  1.00  0.00      A    H
ATOM    725  CG  GLN A  51      -6.368 -15.286   0.344  1.00  0.00      A    C
ATOM    726  HG1 GLN A  51      -6.515 -15.637  -0.700  1.00  0.00      A    H
ATOM    727  HG2 GLN A  51      -6.355 -16.164   1.025  1.00  0.00      A    H
ATOM    728  CD  GLN A  51      -7.474 -14.357   0.586  1.00  0.00      A    C
ATOM    729  OE1 GLN A  51      -7.504 -13.272   0.039  1.00  0.00      A    O
ATOM    730  NE2 GLN A  51      -8.566 -14.798   1.337  1.00  0.00      A    N
ATOM    731 HE21 GLN A  51      -9.261 -14.126   1.591  1.00  0.00      A    H
ATOM    732 HE22 GLN A  51      -8.739 -15.780   1.419  1.00  0.00      A    H
ATOM    733  C   GLN A  51      -4.250 -15.464   2.570  1.00  0.00      A    C
ATOM    734  O   GLN A  51      -5.176 -15.688   3.358  1.00  0.00      A    O
ATOM    735  N   GLN A  52      -3.155 -16.203   2.601  1.00  0.00      A    N
ATOM    736  HN  GLN A  52      -2.482 -15.879   1.941  1.00  0.00      A    H
ATOM    737  CA  GLN A  52      -2.954 -17.226   3.626  1.00  0.00      A    C
ATOM    738  HA  GLN A  52      -3.730 -17.959   3.462  1.00  0.00      A    H
ATOM    739  CB  GLN A  52      -1.608 -17.919   3.292  1.00  0.00      A    C
ATOM    740  HB1 GLN A  52      -1.817 -18.471   2.350  1.00  0.00      A    H
ATOM    741  HB2 GLN A  52      -0.785 -17.227   3.013  1.00  0.00      A    H
ATOM    742  CG  GLN A  52      -1.138 -18.916   4.384  1.00  0.00      A    C
ATOM    743  HG1 GLN A  52      -0.762 -18.439   5.315  1.00  0.00      A    H
ATOM    744  HG2 GLN A  52      -2.028 -19.521   4.661  1.00  0.00      A    H
ATOM    745  CD  GLN A  52      -0.091 -19.893   3.796  1.00  0.00      A    C
ATOM    746  OE1 GLN A  52       1.066 -19.578   3.533  1.00  0.00      A    O
ATOM    747  NE2 GLN A  52      -0.487 -21.164   3.656  1.00  0.00      A    N
ATOM    748 HE21 GLN A  52       0.241 -21.739   3.284  1.00  0.00      A    H
ATOM    749 HE22 GLN A  52      -1.397 -21.538   3.838  1.00  0.00      A    H
ATOM    750  C   GLN A  52      -3.091 -16.781   5.099  1.00  0.00      A    C
ATOM    751  O   GLN A  52      -3.781 -17.381   5.875  1.00  0.00      A    O
ATOM    752  N   ILE A  53      -2.505 -15.496   5.400  1.00  0.00      A    N
ATOM    753  HN  ILE A  53      -1.964 -15.097   4.664  1.00  0.00      A    H
ATOM    754  CA  ILE A  53      -2.440 -14.825   6.701  1.00  0.00      A    C
ATOM    755  HA  ILE A  53      -2.241 -15.514   7.509  1.00  0.00      A    H
ATOM    756  CB  ILE A  53      -1.552 -13.585   6.750  1.00  0.00      A    C
ATOM    757  HB  ILE A  53      -1.850 -12.912   5.919  1.00  0.00      A    H
ATOM    758  CG2 ILE A  53      -1.544 -12.954   8.154  1.00  0.00      A    C
ATOM    759 HG21 ILE A  53      -1.266 -13.712   8.918  1.00  0.00      A    H
ATOM    760 HG22 ILE A  53      -0.759 -12.170   8.098  1.00  0.00      A    H
ATOM    761 HG23 ILE A  53      -2.469 -12.363   8.326  1.00  0.00      A    H
ATOM    762  CG1 ILE A  53      -0.073 -13.929   6.225  1.00  0.00      A    C
ATOM    763 HG11 ILE A  53       0.544 -14.538   6.920  1.00  0.00      A    H
ATOM    764 HG12 ILE A  53      -0.148 -14.354   5.201  1.00  0.00      A    H
ATOM    765  CD  ILE A  53       0.724 -12.651   5.966  1.00  0.00      A    C
ATOM    766  HD1 ILE A  53       1.682 -12.908   5.465  1.00  0.00      A    H
ATOM    767  HD2 ILE A  53       0.279 -11.894   5.286  1.00  0.00      A    H
ATOM    768  HD3 ILE A  53       0.991 -12.084   6.883  1.00  0.00      A    H
ATOM    769  C   ILE A  53      -3.853 -14.344   7.023  1.00  0.00      A    C
ATOM    770  O   ILE A  53      -4.226 -14.434   8.143  1.00  0.00      A    O
ATOM    771  N   LEU A  54      -4.709 -14.028   6.018  1.00  0.00      A    N
ATOM    772  HN  LEU A  54      -4.464 -14.104   5.055  1.00  0.00      A    H
ATOM    773  CA  LEU A  54      -6.042 -13.590   6.163  1.00  0.00      A    C
ATOM    774  HA  LEU A  54      -6.051 -13.032   7.088  1.00  0.00      A    H
ATOM    775  CB  LEU A  54      -6.382 -12.625   4.951  1.00  0.00      A    C
ATOM    776  HB1 LEU A  54      -5.608 -11.833   4.861  1.00  0.00      A    H
ATOM    777  HB2 LEU A  54      -6.319 -13.206   4.006  1.00  0.00      A    H
ATOM    778  CG  LEU A  54      -7.774 -12.008   4.982  1.00  0.00      A    C
ATOM    779  HG  LEU A  54      -8.570 -12.772   5.107  1.00  0.00      A    H
ATOM    780  CD1 LEU A  54      -7.940 -11.001   6.095  1.00  0.00      A    C
ATOM    781 HD11 LEU A  54      -7.128 -10.245   6.060  1.00  0.00      A    H
ATOM    782 HD12 LEU A  54      -8.936 -10.517   6.000  1.00  0.00      A    H
ATOM    783 HD13 LEU A  54      -7.782 -11.487   7.082  1.00  0.00      A    H
ATOM    784  CD2 LEU A  54      -8.034 -11.321   3.640  1.00  0.00      A    C
ATOM    785 HD21 LEU A  54      -7.359 -10.443   3.549  1.00  0.00      A    H
ATOM    786 HD22 LEU A  54      -7.846 -12.001   2.782  1.00  0.00      A    H
ATOM    787 HD23 LEU A  54      -9.098 -11.005   3.609  1.00  0.00      A    H
ATOM    788  C   LEU A  54      -7.051 -14.689   6.305  1.00  0.00      A    C
ATOM    789  O   LEU A  54      -7.986 -14.641   7.133  1.00  0.00      A    O
ATOM    790  N   ASP A  55      -6.942 -15.803   5.530  1.00  0.00      A    N
ATOM    791  HN  ASP A  55      -6.165 -15.904   4.913  1.00  0.00      A    H
ATOM    792  CA  ASP A  55      -7.826 -16.983   5.673  1.00  0.00      A    C
ATOM    793  HA  ASP A  55      -8.802 -16.566   5.872  1.00  0.00      A    H
ATOM    794  CB  ASP A  55      -7.806 -17.786   4.332  1.00  0.00      A    C
ATOM    795  HB1 ASP A  55      -6.797 -17.659   3.884  1.00  0.00      A    H
ATOM    796  HB2 ASP A  55      -7.995 -18.820   4.694  1.00  0.00      A    H
ATOM    797  CG  ASP A  55      -8.785 -17.340   3.354  1.00  0.00      A    C
ATOM    798  OD1 ASP A  55      -9.944 -17.122   3.740  1.00  0.00      A    O
ATOM    799  OD2 ASP A  55      -8.431 -17.454   2.165  1.00  0.00      A    O
ATOM    800  C   ASP A  55      -7.436 -17.888   6.799  1.00  0.00      A    C
ATOM    801  O   ASP A  55      -8.408 -18.166   7.564  1.00  0.00      A    O
ATOM    802  N   CYS A  56      -6.151 -18.313   6.966  1.00  0.00      A    N
ATOM    803  HN  CYS A  56      -5.377 -17.927   6.470  1.00  0.00      A    H
ATOM    804  CA  CYS A  56      -5.938 -19.594   7.764  1.00  0.00      A    C
ATOM    805  HA  CYS A  56      -6.786 -20.223   7.538  1.00  0.00      A    H
ATOM    806  CB  CYS A  56      -4.632 -20.262   7.374  1.00  0.00      A    C
ATOM    807  HB1 CYS A  56      -3.756 -19.594   7.513  1.00  0.00      A    H
ATOM    808  HB2 CYS A  56      -4.411 -21.122   8.042  1.00  0.00      A    H
ATOM    809  SG  CYS A  56      -4.735 -20.588   5.505  1.00  0.00      A    S
ATOM    810  C   CYS A  56      -5.990 -19.483   9.292  1.00  0.00      A    C
ATOM    811  O   CYS A  56      -5.783 -18.421   9.900  1.00  0.00      A    O
ATOM    812  N   ASP A  57      -6.278 -20.628   9.954  1.00  0.00      A    N
ATOM    813  HN  ASP A  57      -6.409 -21.479   9.451  1.00  0.00      A    H
ATOM    814  CA  ASP A  57      -6.606 -20.681  11.376  1.00  0.00      A    C
ATOM    815  HA  ASP A  57      -7.140 -21.619  11.353  1.00  0.00      A    H
ATOM    816  CB  ASP A  57      -5.391 -21.067  12.334  1.00  0.00      A    C
ATOM    817  HB1 ASP A  57      -4.638 -21.619  11.733  1.00  0.00      A    H
ATOM    818  HB2 ASP A  57      -4.793 -20.133  12.407  1.00  0.00      A    H
ATOM    819  CG  ASP A  57      -5.596 -21.765  13.587  1.00  0.00      A    C
ATOM    820  OD1 ASP A  57      -6.605 -22.537  13.740  1.00  0.00      A    O
ATOM    821  OD2 ASP A  57      -4.662 -21.634  14.437  1.00  0.00      A    O
ATOM    822  C   ASP A  57      -7.677 -19.710  11.945  1.00  0.00      A    C
ATOM    823  O   ASP A  57      -7.330 -18.597  12.399  1.00  0.00      A    O
ATOM    824  N   THR A  58      -8.946 -20.094  11.940  1.00  0.00      A    N
ATOM    825  HN  THR A  58      -9.018 -21.020  11.577  1.00  0.00      A    H
ATOM    826  CA  THR A  58     -10.010 -19.200  12.426  1.00  0.00      A    C
ATOM    827  HA  THR A  58      -9.720 -18.200  12.138  1.00  0.00      A    H
ATOM    828  CB  THR A  58     -11.378 -19.574  11.910  1.00  0.00      A    C
ATOM    829  HB  THR A  58     -12.141 -18.840  12.246  1.00  0.00      A    H
ATOM    830  OG1 THR A  58     -11.763 -20.899  12.294  1.00  0.00      A    O
ATOM    831  HG1 THR A  58     -12.153 -20.780  13.163  1.00  0.00      A    H
ATOM    832  CG2 THR A  58     -11.409 -19.496  10.423  1.00  0.00      A    C
ATOM    833 HG21 THR A  58     -12.457 -19.599  10.070  1.00  0.00      A    H
ATOM    834 HG22 THR A  58     -11.127 -18.471  10.102  1.00  0.00      A    H
ATOM    835 HG23 THR A  58     -10.901 -20.260   9.796  1.00  0.00      A    H
ATOM    836  C   THR A  58     -10.091 -19.206  13.980  1.00  0.00      A    C
ATOM    837  O   THR A  58      -9.391 -19.889  14.733  1.00  0.00      A    O
ATOM    838  N   GLY A  59     -10.899 -18.267  14.543  1.00  0.00      A    N
ATOM    839  HN  GLY A  59     -11.415 -17.770  13.850  1.00  0.00      A    H
ATOM    840  CA  GLY A  59     -11.047 -18.026  15.963  1.00  0.00      A    C
ATOM    841  HA1 GLY A  59     -11.872 -18.630  16.311  1.00  0.00      A    H
ATOM    842  HA2 GLY A  59     -10.109 -18.163  16.481  1.00  0.00      A    H
ATOM    843  C   GLY A  59     -11.381 -16.501  16.040  1.00  0.00      A    C
ATOM    844  O   GLY A  59     -11.787 -16.064  15.011  1.00  0.00      A    O
ATOM    845  N   GLY A  60     -11.152 -15.730  17.067  1.00  0.00      A    N
ATOM    846  HN  GLY A  60     -11.421 -14.775  16.968  1.00  0.00      A    H
ATOM    847  CA  GLY A  60     -10.705 -16.061  18.431  1.00  0.00      A    C
ATOM    848  HA1 GLY A  60     -11.497 -15.670  19.052  1.00  0.00      A    H
ATOM    849  HA2 GLY A  60     -10.661 -17.140  18.435  1.00  0.00      A    H
ATOM    850  C   GLY A  60      -9.384 -15.356  18.818  1.00  0.00      A    C
ATOM    851  O   GLY A  60      -8.330 -15.547  18.244  1.00  0.00      A    O
ATOM    852  N   ARG A  61      -9.480 -14.517  19.869  1.00  0.00      A    N
ATOM    853  HN  ARG A  61     -10.298 -14.542  20.439  1.00  0.00      A    H
ATOM    854  CA  ARG A  61      -8.429 -13.567  20.303  1.00  0.00      A    C
ATOM    855  HA  ARG A  61      -8.843 -13.098  21.183  1.00  0.00      A    H
ATOM    856  CB  ARG A  61      -7.202 -14.315  20.825  1.00  0.00      A    C
ATOM    857  HB1 ARG A  61      -7.548 -15.113  21.517  1.00  0.00      A    H
ATOM    858  HB2 ARG A  61      -6.533 -14.730  20.041  1.00  0.00      A    H
ATOM    859  CG  ARG A  61      -6.236 -13.474  21.724  1.00  0.00      A    C
ATOM    860  HG1 ARG A  61      -5.855 -12.647  21.089  1.00  0.00      A    H
ATOM    861  HG2 ARG A  61      -6.768 -13.111  22.629  1.00  0.00      A    H
ATOM    862  CD  ARG A  61      -5.007 -14.203  22.314  1.00  0.00      A    C
ATOM    863  HD1 ARG A  61      -5.400 -14.828  23.143  1.00  0.00      A    H
ATOM    864  HD2 ARG A  61      -4.580 -14.848  21.517  1.00  0.00      A    H
ATOM    865  NE  ARG A  61      -4.052 -13.109  22.730  1.00  0.00      A    N
ATOM    866  HE  ARG A  61      -4.289 -12.158  22.530  1.00  0.00      A    H
ATOM    867  CZ  ARG A  61      -2.854 -13.287  23.354  1.00  0.00      A    C
ATOM    868  NH1 ARG A  61      -2.352 -14.468  23.620  1.00  0.00      A    N
ATOM    869 HH11 ARG A  61      -2.773 -15.264  23.185  1.00  0.00      A    H
ATOM    870 HH12 ARG A  61      -1.532 -14.516  24.189  1.00  0.00      A    H
ATOM    871  NH2 ARG A  61      -2.141 -12.252  23.840  1.00  0.00      A    N
ATOM    872 HH21 ARG A  61      -2.563 -11.354  23.962  1.00  0.00      A    H
ATOM    873 HH22 ARG A  61      -1.286 -12.532  24.277  1.00  0.00      A    H
ATOM    874  C   ARG A  61      -8.142 -12.510  19.237  1.00  0.00      A    C
ATOM    875  O   ARG A  61      -8.411 -11.330  19.307  1.00  0.00      A    O
ATOM    876  N   ASP A  62      -7.536 -12.902  18.071  1.00  0.00      A    N
ATOM    877  HN  ASP A  62      -7.131 -13.813  18.043  1.00  0.00      A    H
ATOM    878  CA  ASP A  62      -7.352 -12.075  16.897  1.00  0.00      A    C
ATOM    879  HA  ASP A  62      -7.069 -11.069  17.170  1.00  0.00      A    H
ATOM    880  CB  ASP A  62      -6.153 -12.691  16.064  1.00  0.00      A    C
ATOM    881  HB1 ASP A  62      -6.323 -13.789  16.044  1.00  0.00      A    H
ATOM    882  HB2 ASP A  62      -5.858 -12.234  15.095  1.00  0.00      A    H
ATOM    883  CG  ASP A  62      -4.847 -12.408  16.782  1.00  0.00      A    C
ATOM    884  OD1 ASP A  62      -4.330 -11.262  16.683  1.00  0.00      A    O
ATOM    885  OD2 ASP A  62      -4.341 -13.284  17.514  1.00  0.00      A    O
ATOM    886  C   ASP A  62      -8.655 -11.901  16.174  1.00  0.00      A    C
ATOM    887  O   ASP A  62      -9.622 -12.715  16.300  1.00  0.00      A    O
ATOM    888  N   LEU A  63      -8.708 -10.790  15.344  1.00  0.00      A    N
ATOM    889  HN  LEU A  63      -7.869 -10.308  15.106  1.00  0.00      A    H
ATOM    890  CA  LEU A  63      -9.901 -10.397  14.597  1.00  0.00      A    C
ATOM    891  HA  LEU A  63     -10.722 -10.756  15.199  1.00  0.00      A    H
ATOM    892  CB  LEU A  63      -9.915  -8.882  14.435  1.00  0.00      A    C
ATOM    893  HB1 LEU A  63      -8.848  -8.626  14.264  1.00  0.00      A    H
ATOM    894  HB2 LEU A  63     -10.560  -8.570  13.586  1.00  0.00      A    H
ATOM    895  CG  LEU A  63     -10.274  -8.209  15.716  1.00  0.00      A    C
ATOM    896  HG  LEU A  63      -9.909  -8.726  16.630  1.00  0.00      A    H
ATOM    897  CD1 LEU A  63      -9.748  -6.783  15.786  1.00  0.00      A    C
ATOM    898 HD11 LEU A  63      -9.992  -6.395  16.798  1.00  0.00      A    H
ATOM    899 HD12 LEU A  63      -8.646  -6.777  15.646  1.00  0.00      A    H
ATOM    900 HD13 LEU A  63     -10.210  -6.143  15.004  1.00  0.00      A    H
ATOM    901  CD2 LEU A  63     -11.828  -8.108  15.804  1.00  0.00      A    C
ATOM    902 HD21 LEU A  63     -12.158  -7.495  16.670  1.00  0.00      A    H
ATOM    903 HD22 LEU A  63     -12.381  -7.701  14.931  1.00  0.00      A    H
ATOM    904 HD23 LEU A  63     -12.200  -9.136  16.003  1.00  0.00      A    H
ATOM    905  C   LEU A  63      -9.962 -11.181  13.268  1.00  0.00      A    C
ATOM    906  O   LEU A  63     -10.639 -12.240  13.237  1.00  0.00      A    O
ATOM    907  N   GLY A  64      -9.348 -10.651  12.217  1.00  0.00      A    N
ATOM    908  HN  GLY A  64      -8.875  -9.774  12.249  1.00  0.00      A    H
ATOM    909  CA  GLY A  64      -9.452 -11.254  10.883  1.00  0.00      A    C
ATOM    910  HA1 GLY A  64      -8.533 -11.811  10.774  1.00  0.00      A    H
ATOM    911  HA2 GLY A  64     -10.348 -11.857  10.880  1.00  0.00      A    H
ATOM    912  C   GLY A  64      -9.544 -10.212   9.750  1.00  0.00      A    C
ATOM    913  O   GLY A  64      -8.574  -9.541   9.456  1.00  0.00      A    O
ATOM    914  N   CYS A  65     -10.679 -10.175   9.050  1.00  0.00      A    N
ATOM    915  HN  CYS A  65     -11.249 -10.915   9.401  1.00  0.00      A    H
ATOM    916  CA  CYS A  65     -10.923  -9.196   8.030  1.00  0.00      A    C
ATOM    917  HA  CYS A  65     -10.002  -9.028   7.491  1.00  0.00      A    H
ATOM    918  CB  CYS A  65     -12.068  -9.789   7.189  1.00  0.00      A    C
ATOM    919  HB1 CYS A  65     -12.918  -9.965   7.883  1.00  0.00      A    H
ATOM    920  HB2 CYS A  65     -11.707 -10.809   6.936  1.00  0.00      A    H
ATOM    921  SG  CYS A  65     -12.580  -8.852   5.632  1.00  0.00      A    S
ATOM    922  C   CYS A  65     -11.258  -7.818   8.582  1.00  0.00      A    C
ATOM    923  O   CYS A  65     -11.219  -6.800   7.901  1.00  0.00      A    O
ATOM    924  N   ARG A  66     -11.614  -7.742   9.910  1.00  0.00      A    N
ATOM    925  HN  ARG A  66     -11.778  -8.656  10.272  1.00  0.00      A    H
ATOM    926  CA  ARG A  66     -11.658  -6.494  10.642  1.00  0.00      A    C
ATOM    927  HA  ARG A  66     -12.180  -5.702  10.126  1.00  0.00      A    H
ATOM    928  CB  ARG A  66     -12.296  -6.713  12.025  1.00  0.00      A    C
ATOM    929  HB1 ARG A  66     -11.856  -7.675  12.364  1.00  0.00      A    H
ATOM    930  HB2 ARG A  66     -11.928  -5.919  12.710  1.00  0.00      A    H
ATOM    931  CG  ARG A  66     -13.797  -6.826  11.794  1.00  0.00      A    C
ATOM    932  HG1 ARG A  66     -14.306  -5.910  11.424  1.00  0.00      A    H
ATOM    933  HG2 ARG A  66     -13.994  -7.523  10.951  1.00  0.00      A    H
ATOM    934  CD  ARG A  66     -14.510  -7.538  12.955  1.00  0.00      A    C
ATOM    935  HD1 ARG A  66     -15.526  -7.951  12.775  1.00  0.00      A    H
ATOM    936  HD2 ARG A  66     -13.830  -8.362  13.260  1.00  0.00      A    H
ATOM    937  NE  ARG A  66     -14.620  -6.556  14.116  1.00  0.00      A    N
ATOM    938  HE  ARG A  66     -14.478  -5.579  13.958  1.00  0.00      A    H
ATOM    939  CZ  ARG A  66     -15.035  -6.935  15.369  1.00  0.00      A    C
ATOM    940  NH1 ARG A  66     -15.686  -8.070  15.560  1.00  0.00      A    N
ATOM    941 HH11 ARG A  66     -15.980  -8.645  14.796  1.00  0.00      A    H
ATOM    942 HH12 ARG A  66     -16.014  -8.387  16.450  1.00  0.00      A    H
ATOM    943  NH2 ARG A  66     -14.891  -6.071  16.355  1.00  0.00      A    N
ATOM    944 HH21 ARG A  66     -14.399  -5.202  16.319  1.00  0.00      A    H
ATOM    945 HH22 ARG A  66     -15.432  -6.379  17.138  1.00  0.00      A    H
ATOM    946  C   ARG A  66     -10.354  -5.763  10.762  1.00  0.00      A    C
ATOM    947  O   ARG A  66     -10.341  -4.617  10.303  1.00  0.00      A    O
ATOM    948  N   GLY A  67      -9.255  -6.407  11.268  1.00  0.00      A    N
ATOM    949  HN  GLY A  67      -9.374  -7.249  11.788  1.00  0.00      A    H
ATOM    950  CA  GLY A  67      -7.999  -5.745  11.359  1.00  0.00      A    C
ATOM    951  HA1 GLY A  67      -7.617  -5.494  10.380  1.00  0.00      A    H
ATOM    952  HA2 GLY A  67      -8.138  -4.895  12.010  1.00  0.00      A    H
ATOM    953  C   GLY A  67      -7.094  -6.774  12.045  1.00  0.00      A    C
ATOM    954  O   GLY A  67      -7.507  -7.860  12.426  1.00  0.00      A    O
ATOM    955  N   GLY A  68      -5.845  -6.474  12.237  1.00  0.00      A    N
ATOM    956  HN  GLY A  68      -5.473  -5.656  11.804  1.00  0.00      A    H
ATOM    957  CA  GLY A  68      -4.980  -7.414  12.979  1.00  0.00      A    C
ATOM    958  HA1 GLY A  68      -5.469  -7.803  13.860  1.00  0.00      A    H
ATOM    959  HA2 GLY A  68      -4.695  -8.150  12.241  1.00  0.00      A    H
ATOM    960  C   GLY A  68      -3.734  -6.818  13.607  1.00  0.00      A    C
ATOM    961  O   GLY A  68      -3.555  -5.621  13.533  1.00  0.00      A    O
ATOM    962  N   PHE A  69      -2.827  -7.698  13.997  1.00  0.00      A    N
ATOM    963  HN  PHE A  69      -2.977  -8.681  13.924  1.00  0.00      A    H
ATOM    964  CA  PHE A  69      -1.533  -7.201  14.467  1.00  0.00      A    C
ATOM    965  HA  PHE A  69      -1.370  -6.139  14.359  1.00  0.00      A    H
ATOM    966  CB  PHE A  69      -1.300  -7.797  15.894  1.00  0.00      A    C
ATOM    967  HB1 PHE A  69      -1.504  -8.888  15.936  1.00  0.00      A    H
ATOM    968  HB2 PHE A  69      -0.231  -7.622  16.142  1.00  0.00      A    H
ATOM    969  CG  PHE A  69      -2.216  -7.185  16.903  1.00  0.00      A    C
ATOM    970  CD1 PHE A  69      -2.566  -5.797  16.942  1.00  0.00      A    C
ATOM    971  HD1 PHE A  69      -2.170  -5.184  16.146  1.00  0.00      A    H
ATOM    972  CE1 PHE A  69      -3.281  -5.287  18.030  1.00  0.00      A    C
ATOM    973  HE1 PHE A  69      -3.491  -4.250  18.243  1.00  0.00      A    H
ATOM    974  CZ  PHE A  69      -3.777  -6.184  19.064  1.00  0.00      A    C
ATOM    975  HZ  PHE A  69      -4.103  -5.708  19.977  1.00  0.00      A    H
ATOM    976  CD2 PHE A  69      -2.673  -7.983  18.027  1.00  0.00      A    C
ATOM    977  HD2 PHE A  69      -2.276  -8.984  18.107  1.00  0.00      A    H
ATOM    978  CE2 PHE A  69      -3.517  -7.489  19.058  1.00  0.00      A    C
ATOM    979  HE2 PHE A  69      -3.749  -8.027  19.965  1.00  0.00      A    H
ATOM    980  C   PHE A  69      -0.451  -7.775  13.573  1.00  0.00      A    C
ATOM    981  O   PHE A  69      -0.473  -8.976  13.271  1.00  0.00      A    O
ATOM    982  N   SER A  70       0.533  -6.860  13.263  1.00  0.00      A    N
ATOM    983  HN  SER A  70       0.450  -5.889  13.472  1.00  0.00      A    H
ATOM    984  CA  SER A  70       1.758  -7.291  12.626  1.00  0.00      A    C
ATOM    985  HA  SER A  70       1.460  -7.756  11.698  1.00  0.00      A    H
ATOM    986  CB  SER A  70       2.746  -6.131  12.259  1.00  0.00      A    C
ATOM    987  HB1 SER A  70       3.721  -6.553  11.934  1.00  0.00      A    H
ATOM    988  HB2 SER A  70       2.283  -5.551  11.431  1.00  0.00      A    H
ATOM    989  OG  SER A  70       3.020  -5.250  13.390  1.00  0.00      A    O
ATOM    990  HG1 SER A  70       3.399  -4.502  12.921  1.00  0.00      A    H
ATOM    991  C   SER A  70       2.480  -8.399  13.383  1.00  0.00      A    C
ATOM    992  O   SER A  70       2.793  -9.436  12.816  1.00  0.00      A    O
ATOM    993  N   GLU A  71       2.613  -8.290  14.750  1.00  0.00      A    N
ATOM    994  HN  GLU A  71       2.295  -7.440  15.162  1.00  0.00      A    H
ATOM    995  CA  GLU A  71       3.325  -9.197  15.577  1.00  0.00      A    C
ATOM    996  HA  GLU A  71       4.323  -9.321  15.183  1.00  0.00      A    H
ATOM    997  CB  GLU A  71       3.525  -8.564  16.986  1.00  0.00      A    C
ATOM    998  HB1 GLU A  71       2.524  -8.440  17.450  1.00  0.00      A    H
ATOM    999  HB2 GLU A  71       3.834  -9.354  17.703  1.00  0.00      A    H
ATOM   1000  CG  GLU A  71       4.376  -7.249  17.128  1.00  0.00      A    C
ATOM   1001  HG1 GLU A  71       5.395  -7.434  16.725  1.00  0.00      A    H
ATOM   1002  HG2 GLU A  71       3.945  -6.454  16.483  1.00  0.00      A    H
ATOM   1003  CD  GLU A  71       4.434  -6.780  18.555  1.00  0.00      A    C
ATOM   1004  OE1 GLU A  71       4.834  -7.500  19.490  1.00  0.00      A    O
ATOM   1005  OE2 GLU A  71       3.953  -5.611  18.762  1.00  0.00      A    O
ATOM   1006  C   GLU A  71       2.663 -10.605  15.562  1.00  0.00      A    C
ATOM   1007  O   GLU A  71       3.369 -11.556  15.418  1.00  0.00      A    O
ATOM   1008  N   SER A  72       1.331 -10.714  15.533  1.00  0.00      A    N
ATOM   1009  HN  SER A  72       0.775  -9.904  15.707  1.00  0.00      A    H
ATOM   1010  CA  SER A  72       0.567 -12.003  15.407  1.00  0.00      A    C
ATOM   1011  HA  SER A  72       0.806 -12.753  16.146  1.00  0.00      A    H
ATOM   1012  CB  SER A  72      -0.949 -11.751  15.297  1.00  0.00      A    C
ATOM   1013  HB1 SER A  72      -1.152 -11.136  14.394  1.00  0.00      A    H
ATOM   1014  HB2 SER A  72      -1.450 -12.725  15.111  1.00  0.00      A    H
ATOM   1015  OG  SER A  72      -1.432 -11.185  16.552  1.00  0.00      A    O
ATOM   1016  HG1 SER A  72      -2.392 -11.189  16.546  1.00  0.00      A    H
ATOM   1017  C   SER A  72       0.976 -12.629  14.018  1.00  0.00      A    C
ATOM   1018  O   SER A  72       1.220 -13.828  13.904  1.00  0.00      A    O
ATOM   1019  N   ALA A  73       1.187 -11.917  12.984  1.00  0.00      A    N
ATOM   1020  HN  ALA A  73       1.208 -10.929  13.116  1.00  0.00      A    H
ATOM   1021  CA  ALA A  73       1.462 -12.352  11.676  1.00  0.00      A    C
ATOM   1022  HA  ALA A  73       0.774 -13.173  11.541  1.00  0.00      A    H
ATOM   1023  CB  ALA A  73       1.076 -11.227  10.666  1.00  0.00      A    C
ATOM   1024  HB1 ALA A  73       1.243 -11.506   9.603  1.00  0.00      A    H
ATOM   1025  HB2 ALA A  73       0.006 -10.975  10.830  1.00  0.00      A    H
ATOM   1026  HB3 ALA A  73       1.611 -10.280  10.891  1.00  0.00      A    H
ATOM   1027  C   ALA A  73       2.914 -12.871  11.595  1.00  0.00      A    C
ATOM   1028  O   ALA A  73       3.129 -13.863  10.930  1.00  0.00      A    O
ATOM   1029  N   TYR A  74       3.895 -12.223  12.183  1.00  0.00      A    N
ATOM   1030  HN  TYR A  74       3.783 -11.296  12.533  1.00  0.00      A    H
ATOM   1031  CA  TYR A  74       5.187 -12.773  12.261  1.00  0.00      A    C
ATOM   1032  HA  TYR A  74       5.547 -13.120  11.303  1.00  0.00      A    H
ATOM   1033  CB  TYR A  74       6.136 -11.798  13.018  1.00  0.00      A    C
ATOM   1034  HB1 TYR A  74       5.769 -11.555  14.038  1.00  0.00      A    H
ATOM   1035  HB2 TYR A  74       7.106 -12.273  13.280  1.00  0.00      A    H
ATOM   1036  CG  TYR A  74       6.428 -10.464  12.228  1.00  0.00      A    C
ATOM   1037  CD1 TYR A  74       6.225  -9.214  12.873  1.00  0.00      A    C
ATOM   1038  HD1 TYR A  74       5.694  -9.191  13.813  1.00  0.00      A    H
ATOM   1039  CE1 TYR A  74       6.506  -8.016  12.248  1.00  0.00      A    C
ATOM   1040  HE1 TYR A  74       6.278  -7.085  12.746  1.00  0.00      A    H
ATOM   1041  CZ  TYR A  74       7.072  -8.037  10.983  1.00  0.00      A    C
ATOM   1042  OH  TYR A  74       7.174  -6.762  10.308  1.00  0.00      A    O
ATOM   1043  HH  TYR A  74       7.328  -6.865   9.366  1.00  0.00      A    H
ATOM   1044  CD2 TYR A  74       6.875 -10.417  10.910  1.00  0.00      A    C
ATOM   1045  HD2 TYR A  74       6.960 -11.338  10.353  1.00  0.00      A    H
ATOM   1046  CE2 TYR A  74       7.308  -9.205  10.370  1.00  0.00      A    C
ATOM   1047  HE2 TYR A  74       7.783  -9.165   9.400  1.00  0.00      A    H
ATOM   1048  C   TYR A  74       5.194 -14.040  13.106  1.00  0.00      A    C
ATOM   1049  O   TYR A  74       5.782 -15.056  12.711  1.00  0.00      A    O
ATOM   1050  N   GLN A  75       4.433 -14.124  14.262  1.00  0.00      A    N
ATOM   1051  HN  GLN A  75       3.922 -13.343  14.612  1.00  0.00      A    H
ATOM   1052  CA  GLN A  75       4.346 -15.329  15.035  1.00  0.00      A    C
ATOM   1053  HA  GLN A  75       5.367 -15.659  15.157  1.00  0.00      A    H
ATOM   1054  CB  GLN A  75       3.616 -15.079  16.365  1.00  0.00      A    C
ATOM   1055  HB1 GLN A  75       2.725 -14.447  16.164  1.00  0.00      A    H
ATOM   1056  HB2 GLN A  75       3.262 -16.053  16.767  1.00  0.00      A    H
ATOM   1057  CG  GLN A  75       4.466 -14.408  17.427  1.00  0.00      A    C
ATOM   1058  HG1 GLN A  75       5.261 -15.039  17.880  1.00  0.00      A    H
ATOM   1059  HG2 GLN A  75       4.979 -13.510  17.022  1.00  0.00      A    H
ATOM   1060  CD  GLN A  75       3.448 -13.876  18.435  1.00  0.00      A    C
ATOM   1061  OE1 GLN A  75       2.418 -14.511  18.767  1.00  0.00      A    O
ATOM   1062  NE2 GLN A  75       3.596 -12.609  18.939  1.00  0.00      A    N
ATOM   1063 HE21 GLN A  75       3.098 -12.410  19.783  1.00  0.00      A    H
ATOM   1064 HE22 GLN A  75       4.284 -11.962  18.613  1.00  0.00      A    H
ATOM   1065  C   GLN A  75       3.608 -16.445  14.208  1.00  0.00      A    C
ATOM   1066  O   GLN A  75       3.994 -17.616  14.302  1.00  0.00      A    O
ATOM   1067  N   PHE A  76       2.698 -16.118  13.320  1.00  0.00      A    N
ATOM   1068  HN  PHE A  76       2.486 -15.146  13.268  1.00  0.00      A    H
ATOM   1069  CA  PHE A  76       2.090 -17.065  12.419  1.00  0.00      A    C
ATOM   1070  HA  PHE A  76       1.855 -17.984  12.934  1.00  0.00      A    H
ATOM   1071  CB  PHE A  76       0.978 -16.422  11.671  1.00  0.00      A    C
ATOM   1072  HB1 PHE A  76       0.429 -15.834  12.437  1.00  0.00      A    H
ATOM   1073  HB2 PHE A  76       1.437 -15.725  10.937  1.00  0.00      A    H
ATOM   1074  CG  PHE A  76      -0.058 -17.283  11.011  1.00  0.00      A    C
ATOM   1075  CD1 PHE A  76      -0.956 -17.880  11.985  1.00  0.00      A    C
ATOM   1076  HD1 PHE A  76      -0.795 -17.720  13.041  1.00  0.00      A    H
ATOM   1077  CE1 PHE A  76      -1.994 -18.674  11.451  1.00  0.00      A    C
ATOM   1078  HE1 PHE A  76      -2.791 -18.945  12.128  1.00  0.00      A    H
ATOM   1079  CZ  PHE A  76      -2.056 -18.982  10.110  1.00  0.00      A    C
ATOM   1080  HZ  PHE A  76      -2.870 -19.620   9.799  1.00  0.00      A    H
ATOM   1081  CD2 PHE A  76      -0.123 -17.580   9.627  1.00  0.00      A    C
ATOM   1082  HD2 PHE A  76       0.556 -17.135   8.914  1.00  0.00      A    H
ATOM   1083  CE2 PHE A  76      -1.155 -18.456   9.171  1.00  0.00      A    C
ATOM   1084  HE2 PHE A  76      -1.209 -18.706   8.122  1.00  0.00      A    H
ATOM   1085  C   PHE A  76       3.073 -17.605  11.313  1.00  0.00      A    C
ATOM   1086  O   PHE A  76       3.218 -18.783  11.073  1.00  0.00      A    O
ATOM   1087  N   VAL A  77       3.865 -16.726  10.650  1.00  0.00      A    N
ATOM   1088  HN  VAL A  77       3.891 -15.750  10.851  1.00  0.00      A    H
ATOM   1089  CA  VAL A  77       4.832 -17.198   9.703  1.00  0.00      A    C
ATOM   1090  HA  VAL A  77       4.330 -17.798   8.958  1.00  0.00      A    H
ATOM   1091  CB  VAL A  77       5.436 -16.149   8.840  1.00  0.00      A    C
ATOM   1092  HB  VAL A  77       5.925 -15.375   9.468  1.00  0.00      A    H
ATOM   1093  CG1 VAL A  77       6.387 -16.711   7.812  1.00  0.00      A    C
ATOM   1094 HG11 VAL A  77       5.801 -17.401   7.168  1.00  0.00      A    H
ATOM   1095 HG12 VAL A  77       6.752 -15.855   7.205  1.00  0.00      A    H
ATOM   1096 HG13 VAL A  77       7.220 -17.239   8.324  1.00  0.00      A    H
ATOM   1097  CG2 VAL A  77       4.277 -15.484   7.942  1.00  0.00      A    C
ATOM   1098 HG21 VAL A  77       4.670 -14.672   7.293  1.00  0.00      A    H
ATOM   1099 HG22 VAL A  77       3.872 -16.314   7.326  1.00  0.00      A    H
ATOM   1100 HG23 VAL A  77       3.388 -15.020   8.422  1.00  0.00      A    H
ATOM   1101  C   VAL A  77       5.926 -18.096  10.364  1.00  0.00      A    C
ATOM   1102  O   VAL A  77       6.333 -19.139   9.841  1.00  0.00      A    O
ATOM   1103  N   ILE A  78       6.551 -17.678  11.499  1.00  0.00      A    N
ATOM   1104  HN  ILE A  78       6.324 -16.778  11.865  1.00  0.00      A    H
ATOM   1105  CA  ILE A  78       7.734 -18.392  12.063  1.00  0.00      A    C
ATOM   1106  HA  ILE A  78       8.517 -18.491  11.327  1.00  0.00      A    H
ATOM   1107  CB  ILE A  78       8.405 -17.588  13.172  1.00  0.00      A    C
ATOM   1108  HB  ILE A  78       7.652 -17.405  13.969  1.00  0.00      A    H
ATOM   1109  CG2 ILE A  78       9.628 -18.397  13.728  1.00  0.00      A    C
ATOM   1110 HG21 ILE A  78      10.255 -18.654  12.848  1.00  0.00      A    H
ATOM   1111 HG22 ILE A  78      10.210 -17.665  14.329  1.00  0.00      A    H
ATOM   1112 HG23 ILE A  78       9.270 -19.369  14.130  1.00  0.00      A    H
ATOM   1113  CG1 ILE A  78       8.863 -16.165  12.695  1.00  0.00      A    C
ATOM   1114 HG11 ILE A  78       9.698 -16.247  11.967  1.00  0.00      A    H
ATOM   1115 HG12 ILE A  78       7.981 -15.721  12.186  1.00  0.00      A    H
ATOM   1116  CD  ILE A  78       9.191 -15.133  13.781  1.00  0.00      A    C
ATOM   1117  HD1 ILE A  78       9.609 -14.243  13.265  1.00  0.00      A    H
ATOM   1118  HD2 ILE A  78       8.266 -14.854  14.328  1.00  0.00      A    H
ATOM   1119  HD3 ILE A  78       9.856 -15.502  14.591  1.00  0.00      A    H
ATOM   1120  C   ILE A  78       7.277 -19.717  12.633  1.00  0.00      A    C
ATOM   1121  O   ILE A  78       7.865 -20.784  12.454  1.00  0.00      A    O
ATOM   1122  N   ARG A  79       6.119 -19.775  13.452  1.00  0.00      A    N
ATOM   1123  HN  ARG A  79       5.566 -18.985  13.704  1.00  0.00      A    H
ATOM   1124  CA  ARG A  79       5.506 -20.979  14.068  1.00  0.00      A    C
ATOM   1125  HA  ARG A  79       6.331 -21.502  14.528  1.00  0.00      A    H
ATOM   1126  CB  ARG A  79       4.453 -20.617  15.135  1.00  0.00      A    C
ATOM   1127  HB1 ARG A  79       3.577 -20.046  14.761  1.00  0.00      A    H
ATOM   1128  HB2 ARG A  79       4.146 -21.587  15.583  1.00  0.00      A    H
ATOM   1129  CG  ARG A  79       5.229 -19.927  16.286  1.00  0.00      A    C
ATOM   1130  HG1 ARG A  79       5.811 -20.724  16.795  1.00  0.00      A    H
ATOM   1131  HG2 ARG A  79       5.898 -19.123  15.912  1.00  0.00      A    H
ATOM   1132  CD  ARG A  79       4.338 -19.233  17.339  1.00  0.00      A    C
ATOM   1133  HD1 ARG A  79       3.671 -18.602  16.713  1.00  0.00      A    H
ATOM   1134  HD2 ARG A  79       3.816 -20.070  17.850  1.00  0.00      A    H
ATOM   1135  NE  ARG A  79       5.182 -18.360  18.183  1.00  0.00      A    N
ATOM   1136  HE  ARG A  79       6.177 -18.383  18.081  1.00  0.00      A    H
ATOM   1137  CZ  ARG A  79       4.846 -17.644  19.232  1.00  0.00      A    C
ATOM   1138  NH1 ARG A  79       3.578 -17.510  19.610  1.00  0.00      A    N
ATOM   1139 HH11 ARG A  79       2.807 -18.088  19.341  1.00  0.00      A    H
ATOM   1140 HH12 ARG A  79       3.397 -17.107  20.507  1.00  0.00      A    H
ATOM   1141  NH2 ARG A  79       5.836 -16.961  19.847  1.00  0.00      A    N
ATOM   1142 HH21 ARG A  79       6.814 -17.157  19.773  1.00  0.00      A    H
ATOM   1143 HH22 ARG A  79       5.591 -16.306  20.562  1.00  0.00      A    H
ATOM   1144  C   ARG A  79       4.956 -22.066  13.168  1.00  0.00      A    C
ATOM   1145  O   ARG A  79       5.205 -23.193  13.513  1.00  0.00      A    O
ATOM   1146  N   ASN A  80       4.137 -21.734  12.152  1.00  0.00      A    N
ATOM   1147  HN  ASN A  80       4.011 -20.766  11.950  1.00  0.00      A    H
ATOM   1148  CA  ASN A  80       3.582 -22.661  11.159  1.00  0.00      A    C
ATOM   1149  HA  ASN A  80       3.367 -23.557  11.722  1.00  0.00      A    H
ATOM   1150  CB  ASN A  80       2.227 -22.196  10.509  1.00  0.00      A    C
ATOM   1151  HB1 ASN A  80       2.418 -21.325   9.846  1.00  0.00      A    H
ATOM   1152  HB2 ASN A  80       1.770 -23.023   9.926  1.00  0.00      A    H
ATOM   1153  CG  ASN A  80       1.218 -21.833  11.555  1.00  0.00      A    C
ATOM   1154  OD1 ASN A  80       0.629 -22.756  12.106  1.00  0.00      A    O
ATOM   1155  ND2 ASN A  80       0.939 -20.541  11.642  1.00  0.00      A    N
ATOM   1156 HD21 ASN A  80       0.048 -20.265  12.002  1.00  0.00      A    H
ATOM   1157 HD22 ASN A  80       1.593 -19.873  11.288  1.00  0.00      A    H
ATOM   1158  C   ASN A  80       4.506 -23.130  10.061  1.00  0.00      A    C
ATOM   1159  O   ASN A  80       4.470 -24.285   9.722  1.00  0.00      A    O
ATOM   1160  N   GLY A  81       5.428 -22.301   9.527  1.00  0.00      A    N
ATOM   1161  HN  GLY A  81       5.381 -21.331   9.753  1.00  0.00      A    H
ATOM   1162  CA  GLY A  81       6.518 -22.745   8.602  1.00  0.00      A    C
ATOM   1163  HA1 GLY A  81       7.233 -23.386   9.095  1.00  0.00      A    H
ATOM   1164  HA2 GLY A  81       6.043 -23.268   7.785  1.00  0.00      A    H
ATOM   1165  C   GLY A  81       7.280 -21.568   7.995  1.00  0.00      A    C
ATOM   1166  O   GLY A  81       8.175 -20.956   8.574  1.00  0.00      A    O
ATOM   1167  N   GLY A  82       6.769 -21.296   6.774  1.00  0.00      A    N
ATOM   1168  HN  GLY A  82       5.963 -21.787   6.453  1.00  0.00      A    H
ATOM   1169  CA  GLY A  82       7.110 -20.116   5.974  1.00  0.00      A    C
ATOM   1170  HA1 GLY A  82       7.208 -19.260   6.624  1.00  0.00      A    H
ATOM   1171  HA2 GLY A  82       8.028 -20.288   5.432  1.00  0.00      A    H
ATOM   1172  C   GLY A  82       6.059 -19.849   4.892  1.00  0.00      A    C
ATOM   1173  O   GLY A  82       5.198 -20.690   4.656  1.00  0.00      A    O
ATOM   1174  N   LEU A  83       5.899 -18.563   4.508  1.00  0.00      A    N
ATOM   1175  HN  LEU A  83       6.603 -17.953   4.864  1.00  0.00      A    H
ATOM   1176  CA  LEU A  83       4.744 -18.048   3.836  1.00  0.00      A    C
ATOM   1177  HA  LEU A  83       3.874 -18.629   4.106  1.00  0.00      A    H
ATOM   1178  CB  LEU A  83       4.652 -16.548   3.986  1.00  0.00      A    C
ATOM   1179  HB1 LEU A  83       4.721 -16.258   5.056  1.00  0.00      A    H
ATOM   1180  HB2 LEU A  83       5.541 -16.101   3.492  1.00  0.00      A    H
ATOM   1181  CG  LEU A  83       3.308 -15.852   3.590  1.00  0.00      A    C
ATOM   1182  HG  LEU A  83       3.196 -16.140   2.523  1.00  0.00      A    H
ATOM   1183  CD1 LEU A  83       2.104 -16.236   4.478  1.00  0.00      A    C
ATOM   1184 HD11 LEU A  83       1.931 -17.331   4.413  1.00  0.00      A    H
ATOM   1185 HD12 LEU A  83       2.303 -15.821   5.489  1.00  0.00      A    H
ATOM   1186 HD13 LEU A  83       1.200 -15.666   4.173  1.00  0.00      A    H
ATOM   1187  CD2 LEU A  83       3.576 -14.329   3.622  1.00  0.00      A    C
ATOM   1188 HD21 LEU A  83       2.680 -13.774   3.270  1.00  0.00      A    H
ATOM   1189 HD22 LEU A  83       3.779 -14.116   4.693  1.00  0.00      A    H
ATOM   1190 HD23 LEU A  83       4.411 -14.124   2.918  1.00  0.00      A    H
ATOM   1191  C   LEU A  83       4.786 -18.341   2.289  1.00  0.00      A    C
ATOM   1192  O   LEU A  83       5.794 -18.308   1.545  1.00  0.00      A    O
ATOM   1193  N   THR A  84       3.527 -18.747   1.808  1.00  0.00      A    N
ATOM   1194  HN  THR A  84       2.737 -18.518   2.371  1.00  0.00      A    H
ATOM   1195  CA  THR A  84       3.393 -19.218   0.446  1.00  0.00      A    C
ATOM   1196  HA  THR A  84       4.264 -19.809   0.206  1.00  0.00      A    H
ATOM   1197  CB  THR A  84       2.094 -20.023   0.202  1.00  0.00      A    C
ATOM   1198  HB  THR A  84       1.886 -20.664   1.085  1.00  0.00      A    H
ATOM   1199  OG1 THR A  84       2.267 -20.884  -0.905  1.00  0.00      A    O
ATOM   1200  HG1 THR A  84       1.610 -21.570  -0.771  1.00  0.00      A    H
ATOM   1201  CG2 THR A  84       0.920 -19.078  -0.147  1.00  0.00      A    C
ATOM   1202 HG21 THR A  84      -0.079 -19.498   0.097  1.00  0.00      A    H
ATOM   1203 HG22 THR A  84       0.955 -18.215   0.553  1.00  0.00      A    H
ATOM   1204 HG23 THR A  84       0.867 -18.861  -1.235  1.00  0.00      A    H
ATOM   1205  C   THR A  84       3.480 -18.006  -0.499  1.00  0.00      A    C
ATOM   1206  O   THR A  84       3.135 -16.864  -0.126  1.00  0.00      A    O
ATOM   1207  N   THR A  85       3.951 -18.141  -1.724  1.00  0.00      A    N
ATOM   1208  HN  THR A  85       4.080 -19.064  -2.078  1.00  0.00      A    H
ATOM   1209  CA  THR A  85       3.942 -17.102  -2.817  1.00  0.00      A    C
ATOM   1210  HA  THR A  85       4.345 -16.179  -2.426  1.00  0.00      A    H
ATOM   1211  CB  THR A  85       4.964 -17.307  -4.001  1.00  0.00      A    C
ATOM   1212  HB  THR A  85       4.869 -16.575  -4.831  1.00  0.00      A    H
ATOM   1213  OG1 THR A  85       4.831 -18.623  -4.508  1.00  0.00      A    O
ATOM   1214  HG1 THR A  85       5.586 -18.843  -5.058  1.00  0.00      A    H
ATOM   1215  CG2 THR A  85       6.385 -17.263  -3.476  1.00  0.00      A    C
ATOM   1216 HG21 THR A  85       7.139 -17.424  -4.277  1.00  0.00      A    H
ATOM   1217 HG22 THR A  85       6.707 -16.342  -2.945  1.00  0.00      A    H
ATOM   1218 HG23 THR A  85       6.524 -18.027  -2.682  1.00  0.00      A    H
ATOM   1219  C   THR A  85       2.554 -16.974  -3.379  1.00  0.00      A    C
ATOM   1220  O   THR A  85       1.701 -17.906  -3.362  1.00  0.00      A    O
ATOM   1221  N   TYR A  86       2.320 -15.826  -4.040  1.00  0.00      A    N
ATOM   1222  HN  TYR A  86       3.035 -15.131  -4.033  1.00  0.00      A    H
ATOM   1223  CA  TYR A  86       1.054 -15.355  -4.614  1.00  0.00      A    C
ATOM   1224  HA  TYR A  86       0.364 -15.423  -3.785  1.00  0.00      A    H
ATOM   1225  CB  TYR A  86       1.307 -14.031  -5.239  1.00  0.00      A    C
ATOM   1226  HB1 TYR A  86       1.763 -13.384  -4.459  1.00  0.00      A    H
ATOM   1227  HB2 TYR A  86       1.907 -13.901  -6.165  1.00  0.00      A    H
ATOM   1228  CG  TYR A  86       0.070 -13.264  -5.510  1.00  0.00      A    C
ATOM   1229  CD1 TYR A  86      -0.462 -12.403  -4.591  1.00  0.00      A    C
ATOM   1230  HD1 TYR A  86       0.133 -12.239  -3.705  1.00  0.00      A    H
ATOM   1231  CE1 TYR A  86      -1.712 -11.818  -4.734  1.00  0.00      A    C
ATOM   1232  HE1 TYR A  86      -2.089 -11.131  -3.991  1.00  0.00      A    H
ATOM   1233  CZ  TYR A  86      -2.433 -11.942  -5.905  1.00  0.00      A    C
ATOM   1234  OH  TYR A  86      -3.630 -11.155  -5.986  1.00  0.00      A    O
ATOM   1235  HH  TYR A  86      -3.953 -11.149  -6.890  1.00  0.00      A    H
ATOM   1236  CD2 TYR A  86      -0.627 -13.399  -6.747  1.00  0.00      A    C
ATOM   1237  HD2 TYR A  86      -0.311 -13.999  -7.588  1.00  0.00      A    H
ATOM   1238  CE2 TYR A  86      -1.927 -12.715  -6.943  1.00  0.00      A    C
ATOM   1239  HE2 TYR A  86      -2.455 -12.845  -7.876  1.00  0.00      A    H
ATOM   1240  C   TYR A  86       0.573 -16.175  -5.793  1.00  0.00      A    C
ATOM   1241  O   TYR A  86      -0.604 -16.294  -6.014  1.00  0.00      A    O
ATOM   1242  N   ASN A  87       1.565 -16.898  -6.390  1.00  0.00      A    N
ATOM   1243  HN  ASN A  87       2.523 -16.792  -6.134  1.00  0.00      A    H
ATOM   1244  CA  ASN A  87       1.446 -17.925  -7.411  1.00  0.00      A    C
ATOM   1245  HA  ASN A  87       0.957 -17.467  -8.258  1.00  0.00      A    H
ATOM   1246  CB  ASN A  87       2.895 -18.446  -7.735  1.00  0.00      A    C
ATOM   1247  HB1 ASN A  87       3.362 -18.933  -6.852  1.00  0.00      A    H
ATOM   1248  HB2 ASN A  87       2.875 -19.167  -8.580  1.00  0.00      A    H
ATOM   1249  CG  ASN A  87       3.782 -17.229  -8.022  1.00  0.00      A    C
ATOM   1250  OD1 ASN A  87       4.161 -16.412  -7.166  1.00  0.00      A    O
ATOM   1251  ND2 ASN A  87       4.116 -16.986  -9.314  1.00  0.00      A    N
ATOM   1252 HD21 ASN A  87       4.447 -16.090  -9.611  1.00  0.00      A    H
ATOM   1253 HD22 ASN A  87       3.794 -17.689  -9.948  1.00  0.00      A    H
ATOM   1254  C   ASN A  87       0.577 -19.116  -7.050  1.00  0.00      A    C
ATOM   1255  O   ASN A  87       0.211 -19.934  -7.900  1.00  0.00      A    O
ATOM   1256  N   ASN A  88       0.358 -19.365  -5.725  1.00  0.00      A    N
ATOM   1257  HN  ASN A  88       0.871 -18.800  -5.082  1.00  0.00      A    H
ATOM   1258  CA  ASN A  88      -0.613 -20.340  -5.199  1.00  0.00      A    C
ATOM   1259  HA  ASN A  88      -0.811 -21.065  -5.974  1.00  0.00      A    H
ATOM   1260  CB  ASN A  88      -0.034 -21.123  -4.039  1.00  0.00      A    C
ATOM   1261  HB1 ASN A  88       0.343 -20.415  -3.271  1.00  0.00      A    H
ATOM   1262  HB2 ASN A  88      -0.853 -21.726  -3.592  1.00  0.00      A    H
ATOM   1263  CG  ASN A  88       1.073 -22.020  -4.573  1.00  0.00      A    C
ATOM   1264  OD1 ASN A  88       0.970 -22.904  -5.437  1.00  0.00      A    O
ATOM   1265  ND2 ASN A  88       2.280 -21.928  -3.948  1.00  0.00      A    N
ATOM   1266 HD21 ASN A  88       3.034 -22.571  -4.086  1.00  0.00      A    H
ATOM   1267 HD22 ASN A  88       2.464 -21.108  -3.406  1.00  0.00      A    H
ATOM   1268  C   ASN A  88      -1.923 -19.688  -4.775  1.00  0.00      A    C
ATOM   1269  O   ASN A  88      -2.951 -19.795  -5.444  1.00  0.00      A    O
ATOM   1270  N   TYR A  89      -1.911 -18.962  -3.591  1.00  0.00      A    N
ATOM   1271  HN  TYR A  89      -1.143 -18.674  -3.024  1.00  0.00      A    H
ATOM   1272  CA  TYR A  89      -3.174 -18.306  -3.195  1.00  0.00      A    C
ATOM   1273  HA  TYR A  89      -4.079 -18.817  -3.488  1.00  0.00      A    H
ATOM   1274  CB  TYR A  89      -3.305 -18.085  -1.668  1.00  0.00      A    C
ATOM   1275  HB1 TYR A  89      -2.270 -17.728  -1.477  1.00  0.00      A    H
ATOM   1276  HB2 TYR A  89      -4.027 -17.276  -1.427  1.00  0.00      A    H
ATOM   1277  CG  TYR A  89      -3.382 -19.243  -0.730  1.00  0.00      A    C
ATOM   1278  CD1 TYR A  89      -2.923 -20.526  -0.856  1.00  0.00      A    C
ATOM   1279  HD1 TYR A  89      -2.275 -20.868  -1.649  1.00  0.00      A    H
ATOM   1280  CE1 TYR A  89      -3.113 -21.489   0.142  1.00  0.00      A    C
ATOM   1281  HE1 TYR A  89      -2.602 -22.432   0.013  1.00  0.00      A    H
ATOM   1282  CZ  TYR A  89      -3.651 -21.062   1.398  1.00  0.00      A    C
ATOM   1283  OH  TYR A  89      -3.820 -22.033   2.437  1.00  0.00      A    O
ATOM   1284  HH  TYR A  89      -3.453 -22.868   2.138  1.00  0.00      A    H
ATOM   1285  CD2 TYR A  89      -4.023 -18.904   0.415  1.00  0.00      A    C
ATOM   1286  HD2 TYR A  89      -4.540 -17.957   0.471  1.00  0.00      A    H
ATOM   1287  CE2 TYR A  89      -4.227 -19.810   1.480  1.00  0.00      A    C
ATOM   1288  HE2 TYR A  89      -4.839 -19.566   2.336  1.00  0.00      A    H
ATOM   1289  C   TYR A  89      -3.129 -16.922  -3.800  1.00  0.00      A    C
ATOM   1290  O   TYR A  89      -2.214 -16.146  -3.364  1.00  0.00      A    O
ATOM   1291  N   PRO A  90      -3.947 -16.551  -4.766  1.00  0.00      A    N
ATOM   1292  CD  PRO A  90      -4.811 -17.366  -5.607  1.00  0.00      A    C
ATOM   1293  HD1 PRO A  90      -5.249 -18.274  -5.140  1.00  0.00      A    H
ATOM   1294  HD2 PRO A  90      -4.140 -17.663  -6.441  1.00  0.00      A    H
ATOM   1295  CA  PRO A  90      -4.059 -15.112  -5.060  1.00  0.00      A    C
ATOM   1296  HA  PRO A  90      -3.105 -14.654  -5.276  1.00  0.00      A    H
ATOM   1297  CB  PRO A  90      -4.949 -15.098  -6.330  1.00  0.00      A    C
ATOM   1298  HB1 PRO A  90      -5.572 -14.179  -6.374  1.00  0.00      A    H
ATOM   1299  HB2 PRO A  90      -4.240 -15.192  -7.180  1.00  0.00      A    H
ATOM   1300  CG  PRO A  90      -5.778 -16.368  -6.192  1.00  0.00      A    C
ATOM   1301  HG1 PRO A  90      -6.619 -16.106  -5.515  1.00  0.00      A    H
ATOM   1302  HG2 PRO A  90      -6.238 -16.608  -7.174  1.00  0.00      A    H
ATOM   1303  C   PRO A  90      -4.889 -14.493  -3.910  1.00  0.00      A    C
ATOM   1304  O   PRO A  90      -5.521 -15.211  -3.117  1.00  0.00      A    O
ATOM   1305  N   TYR A  91      -4.869 -13.157  -3.877  1.00  0.00      A    N
ATOM   1306  HN  TYR A  91      -4.311 -12.700  -4.565  1.00  0.00      A    H
ATOM   1307  CA  TYR A  91      -5.606 -12.436  -2.821  1.00  0.00      A    C
ATOM   1308  HA  TYR A  91      -5.539 -12.942  -1.869  1.00  0.00      A    H
ATOM   1309  CB  TYR A  91      -4.972 -11.077  -2.565  1.00  0.00      A    C
ATOM   1310  HB1 TYR A  91      -3.910 -11.213  -2.265  1.00  0.00      A    H
ATOM   1311  HB2 TYR A  91      -4.971 -10.384  -3.433  1.00  0.00      A    H
ATOM   1312  CG  TYR A  91      -5.709 -10.366  -1.496  1.00  0.00      A    C
ATOM   1313  CD1 TYR A  91      -5.453 -10.616  -0.177  1.00  0.00      A    C
ATOM   1314  HD1 TYR A  91      -4.831 -11.380   0.266  1.00  0.00      A    H
ATOM   1315  CE1 TYR A  91      -6.152  -9.920   0.837  1.00  0.00      A    C
ATOM   1316  HE1 TYR A  91      -5.818 -10.021   1.858  1.00  0.00      A    H
ATOM   1317  CZ  TYR A  91      -7.145  -9.067   0.473  1.00  0.00      A    C
ATOM   1318  OH  TYR A  91      -7.833  -8.364   1.434  1.00  0.00      A    O
ATOM   1319  HH  TYR A  91      -8.215  -7.591   1.013  1.00  0.00      A    H
ATOM   1320  CD2 TYR A  91      -6.699  -9.452  -1.882  1.00  0.00      A    C
ATOM   1321  HD2 TYR A  91      -6.953  -9.214  -2.904  1.00  0.00      A    H
ATOM   1322  CE2 TYR A  91      -7.421  -8.784  -0.852  1.00  0.00      A    C
ATOM   1323  HE2 TYR A  91      -8.053  -7.950  -1.121  1.00  0.00      A    H
ATOM   1324  C   TYR A  91      -6.982 -12.239  -3.317  1.00  0.00      A    C
ATOM   1325  O   TYR A  91      -7.238 -11.845  -4.450  1.00  0.00      A    O
ATOM   1326  N   VAL A  92      -7.960 -12.543  -2.439  1.00  0.00      A    N
ATOM   1327  HN  VAL A  92      -7.638 -13.055  -1.647  1.00  0.00      A    H
ATOM   1328  CA  VAL A  92      -9.400 -12.283  -2.698  1.00  0.00      A    C
ATOM   1329  HA  VAL A  92      -9.451 -11.723  -3.620  1.00  0.00      A    H
ATOM   1330  CB  VAL A  92     -10.232 -13.575  -2.860  1.00  0.00      A    C
ATOM   1331  HB  VAL A  92     -11.263 -13.218  -3.072  1.00  0.00      A    H
ATOM   1332  CG1 VAL A  92      -9.716 -14.472  -3.955  1.00  0.00      A    C
ATOM   1333 HG11 VAL A  92      -9.932 -13.877  -4.868  1.00  0.00      A    H
ATOM   1334 HG12 VAL A  92      -8.605 -14.489  -3.936  1.00  0.00      A    H
ATOM   1335 HG13 VAL A  92     -10.167 -15.488  -3.973  1.00  0.00      A    H
ATOM   1336  CG2 VAL A  92     -10.306 -14.492  -1.616  1.00  0.00      A    C
ATOM   1337 HG21 VAL A  92      -9.315 -14.956  -1.424  1.00  0.00      A    H
ATOM   1338 HG22 VAL A  92     -10.835 -14.005  -0.768  1.00  0.00      A    H
ATOM   1339 HG23 VAL A  92     -10.942 -15.373  -1.847  1.00  0.00      A    H
ATOM   1340  C   VAL A  92     -10.041 -11.292  -1.784  1.00  0.00      A    C
ATOM   1341  O   VAL A  92     -10.800 -10.442  -2.231  1.00  0.00      A    O
ATOM   1342  N   GLY A  93      -9.812 -11.400  -0.466  1.00  0.00      A    N
ATOM   1343  HN  GLY A  93      -9.059 -12.012  -0.234  1.00  0.00      A    H
ATOM   1344  CA  GLY A  93     -10.505 -10.592   0.553  1.00  0.00      A    C
ATOM   1345  HA1 GLY A  93      -9.739 -10.391   1.287  1.00  0.00      A    H
ATOM   1346  HA2 GLY A  93     -10.981  -9.750   0.073  1.00  0.00      A    H
ATOM   1347  C   GLY A  93     -11.562 -11.349   1.341  1.00  0.00      A    C
ATOM   1348  O   GLY A  93     -11.579 -11.271   2.576  1.00  0.00      A    O
ATOM   1349  N   TYR A  94     -12.527 -12.039   0.682  1.00  0.00      A    N
ATOM   1350  HN  TYR A  94     -12.488 -11.949  -0.311  1.00  0.00      A    H
ATOM   1351  CA  TYR A  94     -13.576 -12.861   1.253  1.00  0.00      A    C
ATOM   1352  HA  TYR A  94     -14.027 -12.250   2.022  1.00  0.00      A    H
ATOM   1353  CB  TYR A  94     -14.721 -13.312   0.207  1.00  0.00      A    C
ATOM   1354  HB1 TYR A  94     -15.513 -13.898   0.721  1.00  0.00      A    H
ATOM   1355  HB2 TYR A  94     -15.096 -12.323  -0.133  1.00  0.00      A    H
ATOM   1356  CG  TYR A  94     -14.291 -14.072  -1.040  1.00  0.00      A    C
ATOM   1357  CD1 TYR A  94     -14.204 -15.507  -1.179  1.00  0.00      A    C
ATOM   1358  HD1 TYR A  94     -14.339 -16.161  -0.331  1.00  0.00      A    H
ATOM   1359  CE1 TYR A  94     -13.991 -16.206  -2.338  1.00  0.00      A    C
ATOM   1360  HE1 TYR A  94     -13.894 -17.279  -2.268  1.00  0.00      A    H
ATOM   1361  CZ  TYR A  94     -13.767 -15.516  -3.532  1.00  0.00      A    C
ATOM   1362  OH  TYR A  94     -13.574 -16.257  -4.708  1.00  0.00      A    O
ATOM   1363  HH  TYR A  94     -13.791 -15.643  -5.412  1.00  0.00      A    H
ATOM   1364  CD2 TYR A  94     -13.959 -13.416  -2.280  1.00  0.00      A    C
ATOM   1365  HD2 TYR A  94     -13.783 -12.365  -2.108  1.00  0.00      A    H
ATOM   1366  CE2 TYR A  94     -13.767 -14.097  -3.524  1.00  0.00      A    C
ATOM   1367  HE2 TYR A  94     -13.460 -13.474  -4.352  1.00  0.00      A    H
ATOM   1368  C   TYR A  94     -13.113 -14.166   1.964  1.00  0.00      A    C
ATOM   1369  O   TYR A  94     -11.921 -14.446   2.073  1.00  0.00      A    O
ATOM   1370  N   GLN A  95     -14.038 -14.911   2.515  1.00  0.00      A    N
ATOM   1371  HN  GLN A  95     -14.996 -14.644   2.450  1.00  0.00      A    H
ATOM   1372  CA  GLN A  95     -13.818 -16.121   3.300  1.00  0.00      A    C
ATOM   1373  HA  GLN A  95     -12.852 -16.126   3.781  1.00  0.00      A    H
ATOM   1374  CB  GLN A  95     -14.925 -16.222   4.418  1.00  0.00      A    C
ATOM   1375  HB1 GLN A  95     -15.968 -16.282   4.038  1.00  0.00      A    H
ATOM   1376  HB2 GLN A  95     -14.729 -17.139   5.014  1.00  0.00      A    H
ATOM   1377  CG  GLN A  95     -14.956 -15.063   5.401  1.00  0.00      A    C
ATOM   1378  HG1 GLN A  95     -15.469 -15.398   6.327  1.00  0.00      A    H
ATOM   1379  HG2 GLN A  95     -13.925 -14.679   5.557  1.00  0.00      A    H
ATOM   1380  CD  GLN A  95     -15.704 -13.705   4.892  1.00  0.00      A    C
ATOM   1381  OE1 GLN A  95     -16.609 -13.810   4.079  1.00  0.00      A    O
ATOM   1382  NE2 GLN A  95     -15.371 -12.612   5.519  1.00  0.00      A    N
ATOM   1383 HE21 GLN A  95     -15.736 -11.734   5.209  1.00  0.00      A    H
ATOM   1384 HE22 GLN A  95     -14.732 -12.676   6.285  1.00  0.00      A    H
ATOM   1385  C   GLN A  95     -14.017 -17.347   2.416  1.00  0.00      A    C
ATOM   1386  O   GLN A  95     -15.095 -17.789   2.138  1.00  0.00      A    O
ATOM   1387  N   GLN A  96     -12.904 -18.049   2.138  1.00  0.00      A    N
ATOM   1388  HN  GLN A  96     -12.015 -17.726   2.454  1.00  0.00      A    H
ATOM   1389  CA  GLN A  96     -12.919 -19.382   1.537  1.00  0.00      A    C
ATOM   1390  HA  GLN A  96     -13.922 -19.753   1.390  1.00  0.00      A    H
ATOM   1391  CB  GLN A  96     -12.138 -19.408   0.117  1.00  0.00      A    C
ATOM   1392  HB1 GLN A  96     -11.787 -20.456   0.007  1.00  0.00      A    H
ATOM   1393  HB2 GLN A  96     -12.859 -19.114  -0.675  1.00  0.00      A    H
ATOM   1394  CG  GLN A  96     -10.913 -18.460   0.195  1.00  0.00      A    C
ATOM   1395  HG1 GLN A  96     -11.250 -17.402   0.206  1.00  0.00      A    H
ATOM   1396  HG2 GLN A  96     -10.359 -18.519   1.156  1.00  0.00      A    H
ATOM   1397  CD  GLN A  96     -10.010 -18.531  -1.035  1.00  0.00      A    C
ATOM   1398  OE1 GLN A  96     -10.512 -18.896  -2.056  1.00  0.00      A    O
ATOM   1399  NE2 GLN A  96      -8.720 -18.217  -0.787  1.00  0.00      A    N
ATOM   1400 HE21 GLN A  96      -8.047 -18.203  -1.527  1.00  0.00      A    H
ATOM   1401 HE22 GLN A  96      -8.490 -17.706   0.041  1.00  0.00      A    H
ATOM   1402  C   GLN A  96     -12.267 -20.245   2.613  1.00  0.00      A    C
ATOM   1403  O   GLN A  96     -12.012 -19.826   3.741  1.00  0.00      A    O
ATOM   1404  N   ARG A  97     -12.152 -21.608   2.313  1.00  0.00      A    N
ATOM   1405  HN  ARG A  97     -12.465 -21.939   1.426  1.00  0.00      A    H
ATOM   1406  CA  ARG A  97     -11.699 -22.623   3.234  1.00  0.00      A    C
ATOM   1407  HA  ARG A  97     -11.935 -22.272   4.228  1.00  0.00      A    H
ATOM   1408  CB  ARG A  97     -12.438 -23.952   3.016  1.00  0.00      A    C
ATOM   1409  HB1 ARG A  97     -13.547 -23.912   2.982  1.00  0.00      A    H
ATOM   1410  HB2 ARG A  97     -12.065 -24.369   2.056  1.00  0.00      A    H
ATOM   1411  CG  ARG A  97     -12.288 -24.900   4.206  1.00  0.00      A    C
ATOM   1412  HG1 ARG A  97     -11.186 -25.008   4.301  1.00  0.00      A    H
ATOM   1413  HG2 ARG A  97     -12.584 -24.442   5.174  1.00  0.00      A    H
ATOM   1414  CD  ARG A  97     -12.895 -26.350   3.875  1.00  0.00      A    C
ATOM   1415  HD1 ARG A  97     -14.005 -26.304   3.849  1.00  0.00      A    H
ATOM   1416  HD2 ARG A  97     -12.558 -26.756   2.897  1.00  0.00      A    H
ATOM   1417  NE  ARG A  97     -12.576 -27.273   5.059  1.00  0.00      A    N
ATOM   1418  HE  ARG A  97     -11.774 -27.120   5.636  1.00  0.00      A    H
ATOM   1419  CZ  ARG A  97     -13.172 -28.474   5.307  1.00  0.00      A    C
ATOM   1420  NH1 ARG A  97     -13.860 -29.120   4.417  1.00  0.00      A    N
ATOM   1421 HH11 ARG A  97     -13.956 -28.782   3.481  1.00  0.00      A    H
ATOM   1422 HH12 ARG A  97     -14.140 -30.070   4.555  1.00  0.00      A    H
ATOM   1423  NH2 ARG A  97     -12.984 -28.860   6.568  1.00  0.00      A    N
ATOM   1424 HH21 ARG A  97     -12.778 -28.189   7.280  1.00  0.00      A    H
ATOM   1425 HH22 ARG A  97     -13.491 -29.673   6.854  1.00  0.00      A    H
ATOM   1426  C   ARG A  97     -10.219 -22.869   3.150  1.00  0.00      A    C
ATOM   1427  O   ARG A  97      -9.653 -23.326   2.141  1.00  0.00      A    O
ATOM   1428  N   CYS A  98      -9.418 -22.600   4.250  1.00  0.00      A    N
ATOM   1429  HN  CYS A  98      -9.776 -22.387   5.156  1.00  0.00      A    H
ATOM   1430  CA  CYS A  98      -8.059 -22.999   4.294  1.00  0.00      A    C
ATOM   1431  HA  CYS A  98      -7.604 -22.837   3.328  1.00  0.00      A    H
ATOM   1432  CB  CYS A  98      -7.263 -22.152   5.329  1.00  0.00      A    C
ATOM   1433  HB1 CYS A  98      -7.482 -21.095   5.067  1.00  0.00      A    H
ATOM   1434  HB2 CYS A  98      -7.790 -22.310   6.294  1.00  0.00      A    H
ATOM   1435  SG  CYS A  98      -5.529 -22.480   5.446  1.00  0.00      A    S
ATOM   1436  C   CYS A  98      -7.861 -24.456   4.552  1.00  0.00      A    C
ATOM   1437  O   CYS A  98      -8.331 -25.029   5.540  1.00  0.00      A    O
ATOM   1438  N   ARG A  99      -7.117 -25.190   3.737  1.00  0.00      A    N
ATOM   1439  HN  ARG A  99      -6.738 -24.796   2.903  1.00  0.00      A    H
ATOM   1440  CA  ARG A  99      -6.599 -26.525   4.079  1.00  0.00      A    C
ATOM   1441  HA  ARG A  99      -7.235 -27.016   4.801  1.00  0.00      A    H
ATOM   1442  CB  ARG A  99      -6.413 -27.411   2.803  1.00  0.00      A    C
ATOM   1443  HB1 ARG A  99      -5.775 -26.830   2.104  1.00  0.00      A    H
ATOM   1444  HB2 ARG A  99      -5.713 -28.249   3.010  1.00  0.00      A    H
ATOM   1445  CG  ARG A  99      -7.771 -27.773   2.177  1.00  0.00      A    C
ATOM   1446  HG1 ARG A  99      -8.333 -26.819   2.081  1.00  0.00      A    H
ATOM   1447  HG2 ARG A  99      -7.555 -28.179   1.165  1.00  0.00      A    H
ATOM   1448  CD  ARG A  99      -8.490 -28.775   2.996  1.00  0.00      A    C
ATOM   1449  HD1 ARG A  99      -7.899 -29.714   3.047  1.00  0.00      A    H
ATOM   1450  HD2 ARG A  99      -8.777 -28.416   4.008  1.00  0.00      A    H
ATOM   1451  NE  ARG A  99      -9.717 -29.077   2.212  1.00  0.00      A    N
ATOM   1452  HE  ARG A  99     -10.056 -28.366   1.596  1.00  0.00      A    H
ATOM   1453  CZ  ARG A  99     -10.545 -30.051   2.559  1.00  0.00      A    C
ATOM   1454  NH1 ARG A  99     -10.303 -30.945   3.531  1.00  0.00      A    N
ATOM   1455 HH11 ARG A  99      -9.461 -30.888   4.067  1.00  0.00      A    H
ATOM   1456 HH12 ARG A  99     -11.006 -31.393   4.084  1.00  0.00      A    H
ATOM   1457  NH2 ARG A  99     -11.687 -29.993   1.879  1.00  0.00      A    N
ATOM   1458 HH21 ARG A  99     -11.670 -29.300   1.159  1.00  0.00      A    H
ATOM   1459 HH22 ARG A  99     -12.317 -30.766   1.965  1.00  0.00      A    H
ATOM   1460  C   ARG A  99      -5.286 -26.330   4.801  1.00  0.00      A    C
ATOM   1461  O   ARG A  99      -4.413 -25.592   4.333  1.00  0.00      A    O
ATOM   1462  N   ARG A 100      -5.120 -27.085   5.923  1.00  0.00      A    N
ATOM   1463  HN  ARG A 100      -5.840 -27.713   6.208  1.00  0.00      A    H
ATOM   1464  CA  ARG A 100      -3.905 -27.161   6.813  1.00  0.00      A    C
ATOM   1465  HA  ARG A 100      -4.256 -27.638   7.715  1.00  0.00      A    H
ATOM   1466  CB  ARG A 100      -2.795 -28.014   6.194  1.00  0.00      A    C
ATOM   1467  HB1 ARG A 100      -2.459 -27.591   5.223  1.00  0.00      A    H
ATOM   1468  HB2 ARG A 100      -1.916 -27.933   6.869  1.00  0.00      A    H
ATOM   1469  CG  ARG A 100      -3.152 -29.499   6.034  1.00  0.00      A    C
ATOM   1470  HG1 ARG A 100      -3.341 -30.030   6.991  1.00  0.00      A    H
ATOM   1471  HG2 ARG A 100      -4.126 -29.575   5.504  1.00  0.00      A    H
ATOM   1472  CD  ARG A 100      -2.087 -30.306   5.316  1.00  0.00      A    C
ATOM   1473  HD1 ARG A 100      -1.155 -30.316   5.919  1.00  0.00      A    H
ATOM   1474  HD2 ARG A 100      -2.370 -31.336   5.011  1.00  0.00      A    H
ATOM   1475  NE  ARG A 100      -1.889 -29.608   4.055  1.00  0.00      A    N
ATOM   1476  HE  ARG A 100      -1.248 -28.840   4.041  1.00  0.00      A    H
ATOM   1477  CZ  ARG A 100      -2.800 -29.497   3.067  1.00  0.00      A    C
ATOM   1478  NH1 ARG A 100      -3.921 -30.222   2.990  1.00  0.00      A    N
ATOM   1479 HH11 ARG A 100      -4.046 -31.048   3.540  1.00  0.00      A    H
ATOM   1480 HH12 ARG A 100      -4.251 -30.125   2.051  1.00  0.00      A    H
ATOM   1481  NH2 ARG A 100      -2.586 -28.557   2.202  1.00  0.00      A    N
ATOM   1482 HH21 ARG A 100      -1.805 -27.943   2.312  1.00  0.00      A    H
ATOM   1483 HH22 ARG A 100      -3.143 -28.476   1.375  1.00  0.00      A    H
ATOM   1484  C   ARG A 100      -3.448 -25.826   7.253  1.00  0.00      A    C
ATOM   1485  O   ARG A 100      -4.153 -25.089   7.976  1.00  0.00      A    O
ATOM   1486  N   GLY A 101      -2.293 -25.413   6.738  1.00  0.00      A    N
ATOM   1487  HN  GLY A 101      -1.787 -26.029   6.139  1.00  0.00      A    H
ATOM   1488  CA  GLY A 101      -1.760 -24.095   6.977  1.00  0.00      A    C
ATOM   1489  HA1 GLY A 101      -2.551 -23.430   6.663  1.00  0.00      A    H
ATOM   1490  HA2 GLY A 101      -1.508 -23.970   8.019  1.00  0.00      A    H
ATOM   1491  C   GLY A 101      -0.597 -23.851   6.095  1.00  0.00      A    C
ATOM   1492  O   GLY A 101      -0.614 -23.987   4.877  1.00  0.00      A    O
ATOM   1493  N   LEU A 102       0.612 -23.597   6.610  1.00  0.00      A    N
ATOM   1494  HN  LEU A 102       0.618 -23.591   7.607  1.00  0.00      A    H
ATOM   1495  CA  LEU A 102       1.725 -23.093   5.879  1.00  0.00      A    C
ATOM   1496  HA  LEU A 102       1.473 -22.451   5.048  1.00  0.00      A    H
ATOM   1497  CB  LEU A 102       2.533 -22.154   6.748  1.00  0.00      A    C
ATOM   1498  HB1 LEU A 102       2.516 -22.437   7.823  1.00  0.00      A    H
ATOM   1499  HB2 LEU A 102       3.611 -22.068   6.493  1.00  0.00      A    H
ATOM   1500  CG  LEU A 102       2.200 -20.683   6.807  1.00  0.00      A    C
ATOM   1501  HG  LEU A 102       2.158 -20.309   5.762  1.00  0.00      A    H
ATOM   1502  CD1 LEU A 102       0.903 -20.404   7.495  1.00  0.00      A    C
ATOM   1503 HD11 LEU A 102       0.720 -19.311   7.584  1.00  0.00      A    H
ATOM   1504 HD12 LEU A 102       0.020 -20.847   6.986  1.00  0.00      A    H
ATOM   1505 HD13 LEU A 102       0.940 -20.760   8.546  1.00  0.00      A    H
ATOM   1506  CD2 LEU A 102       3.328 -19.900   7.547  1.00  0.00      A    C
ATOM   1507 HD21 LEU A 102       2.919 -18.979   8.015  1.00  0.00      A    H
ATOM   1508 HD22 LEU A 102       3.812 -20.479   8.362  1.00  0.00      A    H
ATOM   1509 HD23 LEU A 102       4.138 -19.628   6.836  1.00  0.00      A    H
ATOM   1510  C   LEU A 102       2.655 -24.193   5.364  1.00  0.00      A    C
ATOM   1511  O   LEU A 102       3.044 -25.001   6.193  1.00  0.00      A    O
ATOM   1512  N   PRO A 103       3.036 -24.230   4.085  1.00  0.00      A    N
ATOM   1513  CD  PRO A 103       2.599 -23.362   3.060  1.00  0.00      A    C
ATOM   1514  HD1 PRO A 103       2.494 -22.294   3.347  1.00  0.00      A    H
ATOM   1515  HD2 PRO A 103       1.591 -23.664   2.702  1.00  0.00      A    H
ATOM   1516  CA  PRO A 103       4.152 -25.047   3.627  1.00  0.00      A    C
ATOM   1517  HA  PRO A 103       4.059 -26.080   3.929  1.00  0.00      A    H
ATOM   1518  CB  PRO A 103       4.173 -24.794   2.134  1.00  0.00      A    C
ATOM   1519  HB1 PRO A 103       5.202 -24.779   1.715  1.00  0.00      A    H
ATOM   1520  HB2 PRO A 103       3.530 -25.533   1.610  1.00  0.00      A    H
ATOM   1521  CG  PRO A 103       3.572 -23.392   1.920  1.00  0.00      A    C
ATOM   1522  HG1 PRO A 103       4.222 -22.517   2.137  1.00  0.00      A    H
ATOM   1523  HG2 PRO A 103       2.999 -23.183   0.991  1.00  0.00      A    H
ATOM   1524  C   PRO A 103       5.451 -24.567   4.211  1.00  0.00      A    C
ATOM   1525  O   PRO A 103       5.529 -23.544   4.883  1.00  0.00      A    O
ATOM   1526  N   ALA A 104       6.519 -25.261   4.010  1.00  0.00      A    N
ATOM   1527  HN  ALA A 104       6.453 -26.096   3.469  1.00  0.00      A    H
ATOM   1528  CA  ALA A 104       7.786 -24.849   4.489  1.00  0.00      A    C
ATOM   1529  HA  ALA A 104       7.685 -24.363   5.448  1.00  0.00      A    H
ATOM   1530  CB  ALA A 104       8.749 -25.998   4.802  1.00  0.00      A    C
ATOM   1531  HB1 ALA A 104       8.738 -26.883   4.130  1.00  0.00      A    H
ATOM   1532  HB2 ALA A 104       9.778 -25.606   4.953  1.00  0.00      A    H
ATOM   1533  HB3 ALA A 104       8.333 -26.349   5.770  1.00  0.00      A    H
ATOM   1534  C   ALA A 104       8.447 -23.843   3.410  1.00  0.00      A    C
ATOM   1535  O   ALA A 104       9.528 -24.104   2.833  1.00  0.00      A    O
ATOM   1536  N   ALA A 105       7.778 -22.750   3.064  1.00  0.00      A    N
ATOM   1537  HN  ALA A 105       6.922 -22.506   3.512  1.00  0.00      A    H
ATOM   1538  CA  ALA A 105       8.214 -21.848   2.000  1.00  0.00      A    C
ATOM   1539  HA  ALA A 105       8.744 -22.475   1.299  1.00  0.00      A    H
ATOM   1540  CB  ALA A 105       6.968 -21.335   1.235  1.00  0.00      A    C
ATOM   1541  HB1 ALA A 105       6.432 -20.690   1.963  1.00  0.00      A    H
ATOM   1542  HB2 ALA A 105       7.341 -20.742   0.373  1.00  0.00      A    H
ATOM   1543  HB3 ALA A 105       6.266 -22.110   0.858  1.00  0.00      A    H
ATOM   1544  C   ALA A 105       9.180 -20.815   2.499  1.00  0.00      A    C
ATOM   1545  O   ALA A 105      10.222 -21.170   3.046  1.00  0.00      A    O
ATOM   1546  N   ALA A 106       8.710 -19.510   2.429  1.00  0.00      A    N
ATOM   1547  HN  ALA A 106       7.791 -19.336   2.085  1.00  0.00      A    H
ATOM   1548  CA  ALA A 106       9.504 -18.342   2.786  1.00  0.00      A    C
ATOM   1549  HA  ALA A 106      10.504 -18.611   2.477  1.00  0.00      A    H
ATOM   1550  CB  ALA A 106       9.023 -17.081   2.168  1.00  0.00      A    C
ATOM   1551  HB1 ALA A 106       7.921 -17.052   2.302  1.00  0.00      A    H
ATOM   1552  HB2 ALA A 106       9.405 -16.147   2.634  1.00  0.00      A    H
ATOM   1553  HB3 ALA A 106       9.077 -17.007   1.061  1.00  0.00      A    H
ATOM   1554  C   ALA A 106       9.631 -18.195   4.327  1.00  0.00      A    C
ATOM   1555  O   ALA A 106       8.770 -17.647   5.003  1.00  0.00      A    O
ATOM   1556  N   ARG A 107      10.802 -18.522   4.983  1.00  0.00      A    N
ATOM   1557  HN  ARG A 107      11.565 -18.907   4.469  1.00  0.00      A    H
ATOM   1558  CA  ARG A 107      11.012 -18.392   6.396  1.00  0.00      A    C
ATOM   1559  HA  ARG A 107       9.996 -18.421   6.762  1.00  0.00      A    H
ATOM   1560  CB  ARG A 107      11.867 -19.651   6.952  1.00  0.00      A    C
ATOM   1561  HB1 ARG A 107      12.910 -19.653   6.569  1.00  0.00      A    H
ATOM   1562  HB2 ARG A 107      11.813 -19.573   8.059  1.00  0.00      A    H
ATOM   1563  CG  ARG A 107      11.322 -21.064   6.582  1.00  0.00      A    C
ATOM   1564  HG1 ARG A 107      10.364 -21.184   7.130  1.00  0.00      A    H
ATOM   1565  HG2 ARG A 107      11.112 -21.124   5.493  1.00  0.00      A    H
ATOM   1566  CD  ARG A 107      12.368 -22.040   7.028  1.00  0.00      A    C
ATOM   1567  HD1 ARG A 107      13.243 -21.796   6.390  1.00  0.00      A    H
ATOM   1568  HD2 ARG A 107      12.673 -22.011   8.096  1.00  0.00      A    H
ATOM   1569  NE  ARG A 107      12.071 -23.434   6.719  1.00  0.00      A    N
ATOM   1570  HE  ARG A 107      12.462 -23.798   5.873  1.00  0.00      A    H
ATOM   1571  CZ  ARG A 107      11.282 -24.156   7.481  1.00  0.00      A    C
ATOM   1572  NH1 ARG A 107      10.430 -23.604   8.349  1.00  0.00      A    N
ATOM   1573 HH11 ARG A 107      10.534 -22.622   8.502  1.00  0.00      A    H
ATOM   1574 HH12 ARG A 107      10.024 -24.194   9.048  1.00  0.00      A    H
ATOM   1575  NH2 ARG A 107      11.202 -25.458   7.162  1.00  0.00      A    N
ATOM   1576 HH21 ARG A 107      11.801 -25.800   6.438  1.00  0.00      A    H
ATOM   1577 HH22 ARG A 107      10.491 -26.009   7.599  1.00  0.00      A    H
ATOM   1578  C   ARG A 107      11.656 -17.046   6.790  1.00  0.00      A    C
ATOM   1579  O   ARG A 107      12.294 -16.426   5.953  1.00  0.00      A    O
ATOM   1580  N   ILE A 108      11.538 -16.656   8.090  1.00  0.00      A    N
ATOM   1581  HN  ILE A 108      11.036 -17.140   8.802  1.00  0.00      A    H
ATOM   1582  CA  ILE A 108      12.364 -15.584   8.686  1.00  0.00      A    C
ATOM   1583  HA  ILE A 108      13.100 -15.236   7.977  1.00  0.00      A    H
ATOM   1584  CB  ILE A 108      11.544 -14.297   8.948  1.00  0.00      A    C
ATOM   1585  HB  ILE A 108      12.161 -13.656   9.613  1.00  0.00      A    H
ATOM   1586  CG2 ILE A 108      11.294 -13.605   7.533  1.00  0.00      A    C
ATOM   1587 HG21 ILE A 108      12.233 -13.387   6.980  1.00  0.00      A    H
ATOM   1588 HG22 ILE A 108      10.639 -14.196   6.858  1.00  0.00      A    H
ATOM   1589 HG23 ILE A 108      10.836 -12.603   7.677  1.00  0.00      A    H
ATOM   1590  CG1 ILE A 108      10.217 -14.568   9.641  1.00  0.00      A    C
ATOM   1591 HG11 ILE A 108       9.608 -15.172   8.934  1.00  0.00      A    H
ATOM   1592 HG12 ILE A 108      10.421 -15.112  10.588  1.00  0.00      A    H
ATOM   1593  CD  ILE A 108       9.486 -13.348  10.130  1.00  0.00      A    C
ATOM   1594  HD1 ILE A 108       8.636 -13.679  10.764  1.00  0.00      A    H
ATOM   1595  HD2 ILE A 108      10.116 -12.690  10.765  1.00  0.00      A    H
ATOM   1596  HD3 ILE A 108       9.244 -12.657   9.294  1.00  0.00      A    H
ATOM   1597  C   ILE A 108      12.952 -16.165   9.941  1.00  0.00      A    C
ATOM   1598  O   ILE A 108      12.566 -17.286  10.182  1.00  0.00      A    O
ATOM   1599  N   GLY A 109      13.875 -15.429  10.672  1.00  0.00      A    N
ATOM   1600  HN  GLY A 109      14.256 -14.540  10.432  1.00  0.00      A    H
ATOM   1601  CA  GLY A 109      14.493 -15.931  11.942  1.00  0.00      A    C
ATOM   1602  HA1 GLY A 109      14.433 -17.007  11.874  1.00  0.00      A    H
ATOM   1603  HA2 GLY A 109      15.430 -15.401  12.022  1.00  0.00      A    H
ATOM   1604  C   GLY A 109      13.730 -15.566  13.155  1.00  0.00      A    C
ATOM   1605  O   GLY A 109      13.632 -16.363  14.075  1.00  0.00      A    O
ATOM   1606  N   GLY A 110      13.260 -14.266  13.071  1.00  0.00      A    N
ATOM   1607  HN  GLY A 110      13.418 -13.605  12.342  1.00  0.00      A    H
ATOM   1608  CA  GLY A 110      12.712 -13.617  14.253  1.00  0.00      A    C
ATOM   1609  HA1 GLY A 110      11.954 -14.279  14.647  1.00  0.00      A    H
ATOM   1610  HA2 GLY A 110      13.516 -13.453  14.955  1.00  0.00      A    H
ATOM   1611  C   GLY A 110      12.063 -12.244  13.968  1.00  0.00      A    C
ATOM   1612  O   GLY A 110      11.813 -11.984  12.777  1.00  0.00      A    O
ATOM   1613  N   TYR A 111      11.655 -11.525  15.007  1.00  0.00      A    N
ATOM   1614  HN  TYR A 111      11.843 -11.759  15.958  1.00  0.00      A    H
ATOM   1615  CA  TYR A 111      11.090 -10.206  14.817  1.00  0.00      A    C
ATOM   1616  HA  TYR A 111      11.654  -9.827  13.977  1.00  0.00      A    H
ATOM   1617  CB  TYR A 111       9.612 -10.175  14.347  1.00  0.00      A    C
ATOM   1618  HB1 TYR A 111       9.319  -9.158  14.008  1.00  0.00      A    H
ATOM   1619  HB2 TYR A 111       9.441 -10.931  13.550  1.00  0.00      A    H
ATOM   1620  CG  TYR A 111       8.660 -10.539  15.432  1.00  0.00      A    C
ATOM   1621  CD1 TYR A 111       7.980  -9.503  16.198  1.00  0.00      A    C
ATOM   1622  HD1 TYR A 111       8.080  -8.454  15.964  1.00  0.00      A    H
ATOM   1623  CE1 TYR A 111       7.180  -9.837  17.282  1.00  0.00      A    C
ATOM   1624  HE1 TYR A 111       6.531  -9.098  17.729  1.00  0.00      A    H
ATOM   1625  CZ  TYR A 111       7.184 -11.149  17.750  1.00  0.00      A    C
ATOM   1626  OH  TYR A 111       6.549 -11.457  18.975  1.00  0.00      A    O
ATOM   1627  HH  TYR A 111       6.500 -12.404  19.124  1.00  0.00      A    H
ATOM   1628  CD2 TYR A 111       8.578 -11.856  15.920  1.00  0.00      A    C
ATOM   1629  HD2 TYR A 111       9.035 -12.574  15.256  1.00  0.00      A    H
ATOM   1630  CE2 TYR A 111       7.772 -12.163  17.003  1.00  0.00      A    C
ATOM   1631  HE2 TYR A 111       7.631 -13.173  17.358  1.00  0.00      A    H
ATOM   1632  C   TYR A 111      11.394  -9.280  15.976  1.00  0.00      A    C
ATOM   1633  O   TYR A 111      11.630  -9.716  17.095  1.00  0.00      A    O
ATOM   1634  N   GLN A 112      11.488  -7.977  15.702  1.00  0.00      A    N
ATOM   1635  HN  GLN A 112      11.241  -7.583  14.820  1.00  0.00      A    H
ATOM   1636  CA  GLN A 112      11.599  -6.990  16.762  1.00  0.00      A    C
ATOM   1637  HA  GLN A 112      11.217  -7.326  17.715  1.00  0.00      A    H
ATOM   1638  CB  GLN A 112      12.995  -6.378  16.937  1.00  0.00      A    C
ATOM   1639  HB1 GLN A 112      13.429  -6.140  15.943  1.00  0.00      A    H
ATOM   1640  HB2 GLN A 112      12.868  -5.410  17.468  1.00  0.00      A    H
ATOM   1641  CG  GLN A 112      13.976  -7.266  17.776  1.00  0.00      A    C
ATOM   1642  HG1 GLN A 112      13.723  -7.150  18.852  1.00  0.00      A    H
ATOM   1643  HG2 GLN A 112      13.910  -8.333  17.472  1.00  0.00      A    H
ATOM   1644  CD  GLN A 112      15.405  -6.686  17.706  1.00  0.00      A    C
ATOM   1645  OE1 GLN A 112      15.743  -5.653  18.217  1.00  0.00      A    O
ATOM   1646  NE2 GLN A 112      16.306  -7.595  17.281  1.00  0.00      A    N
ATOM   1647 HE21 GLN A 112      17.265  -7.314  17.245  1.00  0.00      A    H
ATOM   1648 HE22 GLN A 112      16.047  -8.523  17.013  1.00  0.00      A    H
ATOM   1649  C   GLN A 112      10.650  -5.865  16.450  1.00  0.00      A    C
ATOM   1650  O   GLN A 112      10.012  -5.814  15.417  1.00  0.00      A    O
ATOM   1651  N   ASN A 113      10.514  -5.003  17.442  1.00  0.00      A    N
ATOM   1652  HN  ASN A 113      10.928  -5.157  18.336  1.00  0.00      A    H
ATOM   1653  CA  ASN A 113       9.958  -3.727  17.211  1.00  0.00      A    C
ATOM   1654  HA  ASN A 113       9.582  -3.660  16.201  1.00  0.00      A    H
ATOM   1655  CB  ASN A 113       8.798  -3.331  18.148  1.00  0.00      A    C
ATOM   1656  HB1 ASN A 113       9.078  -3.474  19.213  1.00  0.00      A    H
ATOM   1657  HB2 ASN A 113       8.601  -2.248  17.997  1.00  0.00      A    H
ATOM   1658  CG  ASN A 113       7.511  -4.131  17.950  1.00  0.00      A    C
ATOM   1659  OD1 ASN A 113       6.501  -3.504  17.566  1.00  0.00      A    O
ATOM   1660  ND2 ASN A 113       7.448  -5.450  18.360  1.00  0.00      A    N
ATOM   1661 HD21 ASN A 113       6.538  -5.863  18.384  1.00  0.00      A    H
ATOM   1662 HD22 ASN A 113       8.251  -5.998  18.594  1.00  0.00      A    H
ATOM   1663  C   ASN A 113      10.993  -2.678  17.478  1.00  0.00      A    C
ATOM   1664  O   ASN A 113      11.963  -2.948  18.112  1.00  0.00      A    O
ATOM   1665  N   VAL A 114      10.891  -1.453  16.907  1.00  0.00      A    N
ATOM   1666  HN  VAL A 114      10.201  -1.236  16.221  1.00  0.00      A    H
ATOM   1667  CA  VAL A 114      11.811  -0.395  17.352  1.00  0.00      A    C
ATOM   1668  HA  VAL A 114      12.831  -0.752  17.332  1.00  0.00      A    H
ATOM   1669  CB  VAL A 114      11.693   0.815  16.443  1.00  0.00      A    C
ATOM   1670  HB  VAL A 114      10.612   0.935  16.218  1.00  0.00      A    H
ATOM   1671  CG1 VAL A 114      12.241   2.136  17.009  1.00  0.00      A    C
ATOM   1672 HG11 VAL A 114      11.746   2.408  17.965  1.00  0.00      A    H
ATOM   1673 HG12 VAL A 114      13.328   2.041  17.218  1.00  0.00      A    H
ATOM   1674 HG13 VAL A 114      11.983   2.926  16.271  1.00  0.00      A    H
ATOM   1675  CG2 VAL A 114      12.476   0.478  15.166  1.00  0.00      A    C
ATOM   1676 HG21 VAL A 114      12.304   1.205  14.343  1.00  0.00      A    H
ATOM   1677 HG22 VAL A 114      13.571   0.435  15.345  1.00  0.00      A    H
ATOM   1678 HG23 VAL A 114      12.045  -0.448  14.728  1.00  0.00      A    H
ATOM   1679  C   VAL A 114      11.450  -0.003  18.786  1.00  0.00      A    C
ATOM   1680  O   VAL A 114      10.198  -0.085  18.981  1.00  0.00      A    O
ATOM   1681  N   PRO A 115      12.225   0.327  19.809  1.00  0.00      A    N
ATOM   1682  CD  PRO A 115      13.691   0.214  19.846  1.00  0.00      A    C
ATOM   1683  HD1 PRO A 115      14.165   0.559  18.903  1.00  0.00      A    H
ATOM   1684  HD2 PRO A 115      13.979  -0.836  20.067  1.00  0.00      A    H
ATOM   1685  CA  PRO A 115      11.628   0.694  21.127  1.00  0.00      A    C
ATOM   1686  HA  PRO A 115      11.030  -0.112  21.526  1.00  0.00      A    H
ATOM   1687  CB  PRO A 115      12.863   0.922  21.988  1.00  0.00      A    C
ATOM   1688  HB1 PRO A 115      12.717   1.693  22.775  1.00  0.00      A    H
ATOM   1689  HB2 PRO A 115      13.113   0.056  22.638  1.00  0.00      A    H
ATOM   1690  CG  PRO A 115      14.062   1.208  21.021  1.00  0.00      A    C
ATOM   1691  HG1 PRO A 115      14.187   2.251  20.660  1.00  0.00      A    H
ATOM   1692  HG2 PRO A 115      15.017   0.835  21.450  1.00  0.00      A    H
ATOM   1693  C   PRO A 115      10.730   1.893  21.094  1.00  0.00      A    C
ATOM   1694  O   PRO A 115      11.023   2.790  20.237  1.00  0.00      A    O
ATOM   1695  N   SER A 116       9.648   1.951  21.933  1.00  0.00      A    N
ATOM   1696  HN  SER A 116       9.562   1.241  22.628  1.00  0.00      A    H
ATOM   1697  CA  SER A 116       8.590   2.850  21.804  1.00  0.00      A    C
ATOM   1698  HA  SER A 116       8.136   2.736  20.830  1.00  0.00      A    H
ATOM   1699  CB  SER A 116       7.376   2.646  22.776  1.00  0.00      A    C
ATOM   1700  HB1 SER A 116       7.835   2.777  23.779  1.00  0.00      A    H
ATOM   1701  HB2 SER A 116       6.641   3.460  22.598  1.00  0.00      A    H
ATOM   1702  OG  SER A 116       6.824   1.292  22.791  1.00  0.00      A    O
ATOM   1703  HG1 SER A 116       6.382   1.142  23.630  1.00  0.00      A    H
ATOM   1704  C   SER A 116       9.045   4.348  21.970  1.00  0.00      A    C
ATOM   1705  O   SER A 116       9.689   4.707  22.981  1.00  0.00      A    O
ATOM   1706  N   ASN A 117       8.761   5.176  20.949  1.00  0.00      A    N
ATOM   1707  HN  ASN A 117       8.358   4.861  20.094  1.00  0.00      A    H
ATOM   1708  CA  ASN A 117       9.016   6.641  21.063  1.00  0.00      A    C
ATOM   1709  HA  ASN A 117       8.540   7.053  20.186  1.00  0.00      A    H
ATOM   1710  CB  ASN A 117       8.278   7.312  22.238  1.00  0.00      A    C
ATOM   1711  HB1 ASN A 117       8.813   6.934  23.135  1.00  0.00      A    H
ATOM   1712  HB2 ASN A 117       8.246   8.422  22.219  1.00  0.00      A    H
ATOM   1713  CG  ASN A 117       6.860   6.806  22.437  1.00  0.00      A    C
ATOM   1714  OD1 ASN A 117       6.562   6.284  23.538  1.00  0.00      A    O
ATOM   1715  ND2 ASN A 117       5.974   7.095  21.480  1.00  0.00      A    N
ATOM   1716 HD21 ASN A 117       4.986   6.957  21.543  1.00  0.00      A    H
ATOM   1717 HD22 ASN A 117       6.308   7.600  20.684  1.00  0.00      A    H
ATOM   1718  C   ASN A 117      10.488   6.990  21.069  1.00  0.00      A    C
ATOM   1719  O   ASN A 117      10.896   8.049  21.552  1.00  0.00      A    O
ATOM   1720  N   ASN A 118      11.344   6.115  20.460  1.00  0.00      A    N
ATOM   1721  HN  ASN A 118      10.983   5.308  20.001  1.00  0.00      A    H
ATOM   1722  CA  ASN A 118      12.706   6.476  20.119  1.00  0.00      A    C
ATOM   1723  HA  ASN A 118      13.014   7.437  20.503  1.00  0.00      A    H
ATOM   1724  CB  ASN A 118      13.734   5.436  20.712  1.00  0.00      A    C
ATOM   1725  HB1 ASN A 118      13.436   5.259  21.767  1.00  0.00      A    H
ATOM   1726  HB2 ASN A 118      13.708   4.545  20.048  1.00  0.00      A    H
ATOM   1727  CG  ASN A 118      15.174   5.889  20.798  1.00  0.00      A    C
ATOM   1728  OD1 ASN A 118      16.106   5.445  20.012  1.00  0.00      A    O
ATOM   1729  ND2 ASN A 118      15.472   6.638  21.819  1.00  0.00      A    N
ATOM   1730 HD21 ASN A 118      16.454   6.690  21.999  1.00  0.00      A    H
ATOM   1731 HD22 ASN A 118      14.658   6.871  22.351  1.00  0.00      A    H
ATOM   1732  C   ASN A 118      12.992   6.575  18.612  1.00  0.00      A    C
ATOM   1733  O   ASN A 118      12.925   5.628  17.840  1.00  0.00      A    O
ATOM   1734  N   GLU A 119      13.328   7.809  18.178  1.00  0.00      A    N
ATOM   1735  HN  GLU A 119      13.431   8.523  18.866  1.00  0.00      A    H
ATOM   1736  CA  GLU A 119      13.554   8.287  16.834  1.00  0.00      A    C
ATOM   1737  HA  GLU A 119      12.787   7.870  16.198  1.00  0.00      A    H
ATOM   1738  CB  GLU A 119      13.421   9.828  16.594  1.00  0.00      A    C
ATOM   1739  HB1 GLU A 119      14.229  10.366  17.135  1.00  0.00      A    H
ATOM   1740  HB2 GLU A 119      13.604  10.102  15.533  1.00  0.00      A    H
ATOM   1741  CG  GLU A 119      12.150  10.427  17.182  1.00  0.00      A    C
ATOM   1742  HG1 GLU A 119      11.250  10.200  16.573  1.00  0.00      A    H
ATOM   1743  HG2 GLU A 119      11.916  10.095  18.216  1.00  0.00      A    H
ATOM   1744  CD  GLU A 119      12.361  11.913  17.177  1.00  0.00      A    C
ATOM   1745  OE1 GLU A 119      12.759  12.388  18.259  1.00  0.00      A    O
ATOM   1746  OE2 GLU A 119      12.061  12.648  16.186  1.00  0.00      A    O
ATOM   1747  C   GLU A 119      14.906   7.884  16.294  1.00  0.00      A    C
ATOM   1748  O   GLU A 119      15.038   7.604  15.093  1.00  0.00      A    O
ATOM   1749  N   GLN A 120      15.972   7.999  17.124  1.00  0.00      A    N
ATOM   1750  HN  GLN A 120      15.809   8.389  18.027  1.00  0.00      A    H
ATOM   1751  CA  GLN A 120      17.236   7.423  16.861  1.00  0.00      A    C
ATOM   1752  HA  GLN A 120      17.722   7.997  16.086  1.00  0.00      A    H
ATOM   1753  CB  GLN A 120      18.040   7.506  18.109  1.00  0.00      A    C
ATOM   1754  HB1 GLN A 120      17.510   7.076  18.986  1.00  0.00      A    H
ATOM   1755  HB2 GLN A 120      18.918   6.826  18.068  1.00  0.00      A    H
ATOM   1756  CG  GLN A 120      18.488   8.947  18.450  1.00  0.00      A    C
ATOM   1757  HG1 GLN A 120      17.611   9.555  18.759  1.00  0.00      A    H
ATOM   1758  HG2 GLN A 120      19.193   8.970  19.309  1.00  0.00      A    H
ATOM   1759  CD  GLN A 120      19.336   9.568  17.383  1.00  0.00      A    C
ATOM   1760  OE1 GLN A 120      20.491   9.146  17.124  1.00  0.00      A    O
ATOM   1761  NE2 GLN A 120      18.895  10.736  16.876  1.00  0.00      A    N
ATOM   1762 HE21 GLN A 120      19.454  11.079  16.121  1.00  0.00      A    H
ATOM   1763 HE22 GLN A 120      18.036  11.193  17.106  1.00  0.00      A    H
ATOM   1764  C   GLN A 120      17.130   5.959  16.458  1.00  0.00      A    C
ATOM   1765  O   GLN A 120      17.646   5.640  15.388  1.00  0.00      A    O
ATOM   1766  N   ALA A 121      16.479   5.126  17.307  1.00  0.00      A    N
ATOM   1767  HN  ALA A 121      16.165   5.430  18.204  1.00  0.00      A    H
ATOM   1768  CA  ALA A 121      16.201   3.772  16.950  1.00  0.00      A    C
ATOM   1769  HA  ALA A 121      17.051   3.206  16.598  1.00  0.00      A    H
ATOM   1770  CB  ALA A 121      15.641   2.942  18.170  1.00  0.00      A    C
ATOM   1771  HB1 ALA A 121      15.529   1.909  17.777  1.00  0.00      A    H
ATOM   1772  HB2 ALA A 121      16.389   2.937  18.991  1.00  0.00      A    H
ATOM   1773  HB3 ALA A 121      14.691   3.401  18.520  1.00  0.00      A    H
ATOM   1774  C   ALA A 121      15.296   3.600  15.633  1.00  0.00      A    C
ATOM   1775  O   ALA A 121      15.720   2.885  14.706  1.00  0.00      A    O
ATOM   1776  N   LEU A 122      14.241   4.424  15.475  1.00  0.00      A    N
ATOM   1777  HN  LEU A 122      14.008   5.042  16.222  1.00  0.00      A    H
ATOM   1778  CA  LEU A 122      13.386   4.482  14.335  1.00  0.00      A    C
ATOM   1779  HA  LEU A 122      12.990   3.480  14.258  1.00  0.00      A    H
ATOM   1780  CB  LEU A 122      12.214   5.529  14.413  1.00  0.00      A    C
ATOM   1781  HB1 LEU A 122      11.630   5.278  15.324  1.00  0.00      A    H
ATOM   1782  HB2 LEU A 122      12.634   6.550  14.535  1.00  0.00      A    H
ATOM   1783  CG  LEU A 122      11.347   5.527  13.166  1.00  0.00      A    C
ATOM   1784  HG  LEU A 122      11.915   5.912  12.292  1.00  0.00      A    H
ATOM   1785  CD1 LEU A 122      10.830   4.077  12.746  1.00  0.00      A    C
ATOM   1786 HD11 LEU A 122      10.310   4.067  11.764  1.00  0.00      A    H
ATOM   1787 HD12 LEU A 122      11.678   3.367  12.639  1.00  0.00      A    H
ATOM   1788 HD13 LEU A 122      10.143   3.773  13.565  1.00  0.00      A    H
ATOM   1789  CD2 LEU A 122      10.069   6.370  13.362  1.00  0.00      A    C
ATOM   1790 HD21 LEU A 122      10.237   7.294  13.956  1.00  0.00      A    H
ATOM   1791 HD22 LEU A 122       9.783   6.614  12.317  1.00  0.00      A    H
ATOM   1792 HD23 LEU A 122       9.258   5.726  13.764  1.00  0.00      A    H
ATOM   1793  C   LEU A 122      14.272   4.667  13.017  1.00  0.00      A    C
ATOM   1794  O   LEU A 122      14.213   3.952  12.063  1.00  0.00      A    O
ATOM   1795  N   VAL A 123      15.027   5.785  12.962  1.00  0.00      A    N
ATOM   1796  HN  VAL A 123      15.093   6.360  13.774  1.00  0.00      A    H
ATOM   1797  CA  VAL A 123      15.638   6.140  11.694  1.00  0.00      A    C
ATOM   1798  HA  VAL A 123      14.843   5.969  10.983  1.00  0.00      A    H
ATOM   1799  CB  VAL A 123      16.145   7.613  11.536  1.00  0.00      A    C
ATOM   1800  HB  VAL A 123      15.292   8.307  11.699  1.00  0.00      A    H
ATOM   1801  CG1 VAL A 123      17.243   8.069  12.579  1.00  0.00      A    C
ATOM   1802 HG11 VAL A 123      17.417   9.166  12.576  1.00  0.00      A    H
ATOM   1803 HG12 VAL A 123      16.945   7.716  13.590  1.00  0.00      A    H
ATOM   1804 HG13 VAL A 123      18.194   7.525  12.390  1.00  0.00      A    H
ATOM   1805  CG2 VAL A 123      16.596   7.986  10.097  1.00  0.00      A    C
ATOM   1806 HG21 VAL A 123      16.793   9.075  10.003  1.00  0.00      A    H
ATOM   1807 HG22 VAL A 123      17.439   7.398   9.676  1.00  0.00      A    H
ATOM   1808 HG23 VAL A 123      15.747   7.698   9.441  1.00  0.00      A    H
ATOM   1809  C   VAL A 123      16.776   5.172  11.340  1.00  0.00      A    C
ATOM   1810  O   VAL A 123      16.891   4.649  10.255  1.00  0.00      A    O
ATOM   1811  N   GLN A 124      17.517   4.794  12.424  1.00  0.00      A    N
ATOM   1812  HN  GLN A 124      17.292   5.127  13.336  1.00  0.00      A    H
ATOM   1813  CA  GLN A 124      18.548   3.804  12.344  1.00  0.00      A    C
ATOM   1814  HA  GLN A 124      19.204   4.294  11.641  1.00  0.00      A    H
ATOM   1815  CB  GLN A 124      19.169   3.521  13.712  1.00  0.00      A    C
ATOM   1816  HB1 GLN A 124      19.653   4.407  14.177  1.00  0.00      A    H
ATOM   1817  HB2 GLN A 124      18.343   3.104  14.327  1.00  0.00      A    H
ATOM   1818  CG  GLN A 124      20.378   2.375  13.894  1.00  0.00      A    C
ATOM   1819  HG1 GLN A 124      20.524   2.385  14.996  1.00  0.00      A    H
ATOM   1820  HG2 GLN A 124      20.060   1.365  13.560  1.00  0.00      A    H
ATOM   1821  CD  GLN A 124      21.699   2.715  13.272  1.00  0.00      A    C
ATOM   1822  OE1 GLN A 124      22.245   3.761  13.552  1.00  0.00      A    O
ATOM   1823  NE2 GLN A 124      22.213   1.937  12.312  1.00  0.00      A    N
ATOM   1824 HE21 GLN A 124      23.110   2.252  12.004  1.00  0.00      A    H
ATOM   1825 HE22 GLN A 124      22.090   0.953  12.440  1.00  0.00      A    H
ATOM   1826  C   GLN A 124      18.068   2.398  11.872  1.00  0.00      A    C
ATOM   1827  O   GLN A 124      18.784   1.656  11.166  1.00  0.00      A    O
ATOM   1828  N   ALA A 125      16.924   1.896  12.357  1.00  0.00      A    N
ATOM   1829  HN  ALA A 125      16.476   2.254  13.173  1.00  0.00      A    H
ATOM   1830  CA  ALA A 125      16.211   0.779  11.800  1.00  0.00      A    C
ATOM   1831  HA  ALA A 125      16.934  -0.014  11.681  1.00  0.00      A    H
ATOM   1832  CB  ALA A 125      15.099   0.377  12.798  1.00  0.00      A    C
ATOM   1833  HB1 ALA A 125      14.473  -0.409  12.325  1.00  0.00      A    H
ATOM   1834  HB2 ALA A 125      15.459  -0.034  13.766  1.00  0.00      A    H
ATOM   1835  HB3 ALA A 125      14.431   1.204  13.119  1.00  0.00      A    H
ATOM   1836  C   ALA A 125      15.653   0.893  10.447  1.00  0.00      A    C
ATOM   1837  O   ALA A 125      15.725  -0.035   9.669  1.00  0.00      A    O
ATOM   1838  N   LEU A 126      15.109   2.038  10.067  1.00  0.00      A    N
ATOM   1839  HN  LEU A 126      14.896   2.739  10.743  1.00  0.00      A    H
ATOM   1840  CA  LEU A 126      14.617   2.280   8.703  1.00  0.00      A    C
ATOM   1841  HA  LEU A 126      14.040   1.403   8.447  1.00  0.00      A    H
ATOM   1842  CB  LEU A 126      13.781   3.622   8.625  1.00  0.00      A    C
ATOM   1843  HB1 LEU A 126      13.003   3.612   9.418  1.00  0.00      A    H
ATOM   1844  HB2 LEU A 126      14.342   4.519   8.965  1.00  0.00      A    H
ATOM   1845  CG  LEU A 126      12.941   3.837   7.356  1.00  0.00      A    C
ATOM   1846  HG  LEU A 126      13.577   4.151   6.501  1.00  0.00      A    H
ATOM   1847  CD1 LEU A 126      12.199   2.648   6.910  1.00  0.00      A    C
ATOM   1848 HD11 LEU A 126      12.866   1.869   6.484  1.00  0.00      A    H
ATOM   1849 HD12 LEU A 126      11.601   2.215   7.740  1.00  0.00      A    H
ATOM   1850 HD13 LEU A 126      11.446   2.911   6.137  1.00  0.00      A    H
ATOM   1851  CD2 LEU A 126      12.006   5.015   7.568  1.00  0.00      A    C
ATOM   1852 HD21 LEU A 126      11.283   4.838   8.393  1.00  0.00      A    H
ATOM   1853 HD22 LEU A 126      12.604   5.921   7.805  1.00  0.00      A    H
ATOM   1854 HD23 LEU A 126      11.462   5.306   6.644  1.00  0.00      A    H
ATOM   1855  C   LEU A 126      15.653   2.274   7.630  1.00  0.00      A    C
ATOM   1856  O   LEU A 126      15.443   1.819   6.534  1.00  0.00      A    O
ATOM   1857  N   ALA A 127      16.851   2.733   7.992  1.00  0.00      A    N
ATOM   1858  HN  ALA A 127      16.908   3.259   8.837  1.00  0.00      A    H
ATOM   1859  CA  ALA A 127      18.126   2.634   7.317  1.00  0.00      A    C
ATOM   1860  HA  ALA A 127      17.933   2.915   6.292  1.00  0.00      A    H
ATOM   1861  CB  ALA A 127      19.008   3.689   7.994  1.00  0.00      A    C
ATOM   1862  HB1 ALA A 127      19.949   3.767   7.408  1.00  0.00      A    H
ATOM   1863  HB2 ALA A 127      18.510   4.670   8.146  1.00  0.00      A    H
ATOM   1864  HB3 ALA A 127      19.310   3.428   9.031  1.00  0.00      A    H
ATOM   1865  C   ALA A 127      18.777   1.285   7.343  1.00  0.00      A    C
ATOM   1866  O   ALA A 127      19.710   1.069   6.607  1.00  0.00      A    O
ATOM   1867  N   HSE A 128      18.267   0.379   8.146  1.00  0.00      A    N
ATOM   1868  HN  HSE A 128      17.515   0.684   8.725  1.00  0.00      A    H
ATOM   1869  CA  HSE A 128      18.712  -1.037   8.085  1.00  0.00      A    C
ATOM   1870  HA  HSE A 128      19.680  -1.059   7.607  1.00  0.00      A    H
ATOM   1871  CB  HSE A 128      18.813  -1.778   9.445  1.00  0.00      A    C
ATOM   1872  HB1 HSE A 128      17.888  -1.474   9.979  1.00  0.00      A    H
ATOM   1873  HB2 HSE A 128      18.656  -2.861   9.254  1.00  0.00      A    H
ATOM   1874  ND1 HSE A 128      21.318  -1.635   9.487  1.00  0.00      A    N
ATOM   1875  CG  HSE A 128      20.110  -1.529  10.182  1.00  0.00      A    C
ATOM   1876  CE1 HSE A 128      22.227  -1.404  10.422  1.00  0.00      A    C
ATOM   1877  HE1 HSE A 128      23.288  -1.304  10.192  1.00  0.00      A    H
ATOM   1878  NE2 HSE A 128      21.728  -1.328  11.711  1.00  0.00      A    N
ATOM   1879  HE2 HSE A 128      22.251  -1.538  12.537  1.00  0.00      A    H
ATOM   1880  CD2 HSE A 128      20.333  -1.364  11.518  1.00  0.00      A    C
ATOM   1881  HD2 HSE A 128      19.615  -1.215  12.315  1.00  0.00      A    H
ATOM   1882  C   HSE A 128      17.789  -1.750   7.115  1.00  0.00      A    C
ATOM   1883  O   HSE A 128      18.304  -2.529   6.354  1.00  0.00      A    O
ATOM   1884  N   GLN A 129      16.462  -1.626   7.284  1.00  0.00      A    N
ATOM   1885  HN  GLN A 129      15.986  -1.149   8.019  1.00  0.00      A    H
ATOM   1886  CA  GLN A 129      15.454  -2.371   6.455  1.00  0.00      A    C
ATOM   1887  HA  GLN A 129      15.828  -2.506   5.451  1.00  0.00      A    H
ATOM   1888  CB  GLN A 129      15.341  -3.862   6.937  1.00  0.00      A    C
ATOM   1889  HB1 GLN A 129      14.640  -4.426   6.285  1.00  0.00      A    H
ATOM   1890  HB2 GLN A 129      16.310  -4.390   6.807  1.00  0.00      A    H
ATOM   1891  CG  GLN A 129      14.856  -4.002   8.430  1.00  0.00      A    C
ATOM   1892  HG1 GLN A 129      15.396  -3.225   9.012  1.00  0.00      A    H
ATOM   1893  HG2 GLN A 129      13.791  -3.690   8.483  1.00  0.00      A    H
ATOM   1894  CD  GLN A 129      15.154  -5.388   8.910  1.00  0.00      A    C
ATOM   1895  OE1 GLN A 129      16.192  -5.641   9.413  1.00  0.00      A    O
ATOM   1896  NE2 GLN A 129      14.191  -6.307   8.821  1.00  0.00      A    N
ATOM   1897 HE21 GLN A 129      14.311  -7.044   9.485  1.00  0.00      A    H
ATOM   1898 HE22 GLN A 129      13.359  -6.204   8.274  1.00  0.00      A    H
ATOM   1899  C   GLN A 129      14.138  -1.691   6.416  1.00  0.00      A    C
ATOM   1900  O   GLN A 129      13.968  -0.848   7.247  1.00  0.00      A    O
ATOM   1901  N   PRO A 130      13.219  -1.975   5.571  1.00  0.00      A    N
ATOM   1902  CD  PRO A 130      13.405  -2.701   4.301  1.00  0.00      A    C
ATOM   1903  HD1 PRO A 130      13.203  -3.790   4.392  1.00  0.00      A    H
ATOM   1904  HD2 PRO A 130      14.415  -2.473   3.897  1.00  0.00      A    H
ATOM   1905  CA  PRO A 130      11.862  -1.587   5.692  1.00  0.00      A    C
ATOM   1906  HA  PRO A 130      11.847  -0.508   5.744  1.00  0.00      A    H
ATOM   1907  CB  PRO A 130      11.100  -2.047   4.405  1.00  0.00      A    C
ATOM   1908  HB1 PRO A 130      10.606  -3.029   4.565  1.00  0.00      A    H
ATOM   1909  HB2 PRO A 130      10.355  -1.299   4.059  1.00  0.00      A    H
ATOM   1910  CG  PRO A 130      12.293  -2.165   3.434  1.00  0.00      A    C
ATOM   1911  HG1 PRO A 130      11.886  -2.846   2.656  1.00  0.00      A    H
ATOM   1912  HG2 PRO A 130      12.379  -1.141   3.012  1.00  0.00      A    H
ATOM   1913  C   PRO A 130      11.098  -2.026   6.940  1.00  0.00      A    C
ATOM   1914  O   PRO A 130      11.167  -3.182   7.353  1.00  0.00      A    O
ATOM   1915  N   VAL A 131      10.377  -1.079   7.490  1.00  0.00      A    N
ATOM   1916  HN  VAL A 131      10.097  -0.304   6.929  1.00  0.00      A    H
ATOM   1917  CA  VAL A 131       9.758  -1.221   8.811  1.00  0.00      A    C
ATOM   1918  HA  VAL A 131      10.000  -2.190   9.221  1.00  0.00      A    H
ATOM   1919  CB  VAL A 131      10.316  -0.190   9.804  1.00  0.00      A    C
ATOM   1920  HB  VAL A 131      10.142   0.803   9.336  1.00  0.00      A    H
ATOM   1921  CG1 VAL A 131       9.561  -0.198  11.159  1.00  0.00      A    C
ATOM   1922 HG11 VAL A 131      10.022   0.477  11.912  1.00  0.00      A    H
ATOM   1923 HG12 VAL A 131       8.540   0.107  10.844  1.00  0.00      A    H
ATOM   1924 HG13 VAL A 131       9.624  -1.220  11.591  1.00  0.00      A    H
ATOM   1925  CG2 VAL A 131      11.756  -0.401  10.000  1.00  0.00      A    C
ATOM   1926 HG21 VAL A 131      12.353  -0.385   9.063  1.00  0.00      A    H
ATOM   1927 HG22 VAL A 131      12.189   0.451  10.567  1.00  0.00      A    H
ATOM   1928 HG23 VAL A 131      11.973  -1.299  10.616  1.00  0.00      A    H
ATOM   1929  C   VAL A 131       8.247  -1.096   8.585  1.00  0.00      A    C
ATOM   1930  O   VAL A 131       7.745  -0.477   7.610  1.00  0.00      A    O
ATOM   1931  N   ALA A 132       7.454  -1.812   9.414  1.00  0.00      A    N
ATOM   1932  HN  ALA A 132       7.835  -2.411  10.114  1.00  0.00      A    H
ATOM   1933  CA  ALA A 132       5.980  -1.649   9.326  1.00  0.00      A    C
ATOM   1934  HA  ALA A 132       5.683  -1.224   8.379  1.00  0.00      A    H
ATOM   1935  CB  ALA A 132       5.354  -2.922   9.772  1.00  0.00      A    C
ATOM   1936  HB1 ALA A 132       5.524  -3.628   8.931  1.00  0.00      A    H
ATOM   1937  HB2 ALA A 132       5.849  -3.500  10.581  1.00  0.00      A    H
ATOM   1938  HB3 ALA A 132       4.283  -2.796  10.039  1.00  0.00      A    H
ATOM   1939  C   ALA A 132       5.529  -0.520  10.391  1.00  0.00      A    C
ATOM   1940  O   ALA A 132       5.745  -0.711  11.595  1.00  0.00      A    O
ATOM   1941  N   VAL A 133       4.775   0.583   9.924  1.00  0.00      A    N
ATOM   1942  HN  VAL A 133       4.523   0.545   8.960  1.00  0.00      A    H
ATOM   1943  CA  VAL A 133       4.289   1.662  10.709  1.00  0.00      A    C
ATOM   1944  HA  VAL A 133       4.578   1.614  11.749  1.00  0.00      A    H
ATOM   1945  CB  VAL A 133       4.928   3.012  10.194  1.00  0.00      A    C
ATOM   1946  HB  VAL A 133       4.479   3.835  10.789  1.00  0.00      A    H
ATOM   1947  CG1 VAL A 133       6.427   2.891  10.478  1.00  0.00      A    C
ATOM   1948 HG11 VAL A 133       7.053   3.690  10.025  1.00  0.00      A    H
ATOM   1949 HG12 VAL A 133       6.543   3.032  11.574  1.00  0.00      A    H
ATOM   1950 HG13 VAL A 133       6.866   1.940  10.107  1.00  0.00      A    H
ATOM   1951  CG2 VAL A 133       4.775   3.423   8.771  1.00  0.00      A    C
ATOM   1952 HG21 VAL A 133       5.539   4.176   8.486  1.00  0.00      A    H
ATOM   1953 HG22 VAL A 133       4.993   2.536   8.138  1.00  0.00      A    H
ATOM   1954 HG23 VAL A 133       3.795   3.873   8.502  1.00  0.00      A    H
ATOM   1955  C   VAL A 133       2.740   1.784  10.706  1.00  0.00      A    C
ATOM   1956  O   VAL A 133       1.996   1.200   9.936  1.00  0.00      A    O
ATOM   1957  N   VAL A 134       2.111   2.637  11.555  1.00  0.00      A    N
ATOM   1958  HN  VAL A 134       2.628   3.140  12.243  1.00  0.00      A    H
ATOM   1959  CA  VAL A 134       0.632   2.692  11.534  1.00  0.00      A    C
ATOM   1960  HA  VAL A 134       0.239   1.921  10.888  1.00  0.00      A    H
ATOM   1961  CB  VAL A 134       0.044   2.343  12.896  1.00  0.00      A    C
ATOM   1962  HB  VAL A 134       0.186   3.093  13.703  1.00  0.00      A    H
ATOM   1963  CG1 VAL A 134      -1.471   2.327  12.840  1.00  0.00      A    C
ATOM   1964 HG11 VAL A 134      -1.926   3.312  12.598  1.00  0.00      A    H
ATOM   1965 HG12 VAL A 134      -1.715   1.507  12.132  1.00  0.00      A    H
ATOM   1966 HG13 VAL A 134      -1.841   1.974  13.827  1.00  0.00      A    H
ATOM   1967  CG2 VAL A 134       0.639   0.970  13.362  1.00  0.00      A    C
ATOM   1968 HG21 VAL A 134       0.322   0.858  14.421  1.00  0.00      A    H
ATOM   1969 HG22 VAL A 134       0.208   0.137  12.767  1.00  0.00      A    H
ATOM   1970 HG23 VAL A 134       1.730   0.810  13.228  1.00  0.00      A    H
ATOM   1971  C   VAL A 134       0.080   4.083  11.115  1.00  0.00      A    C
ATOM   1972  O   VAL A 134       0.726   5.103  11.373  1.00  0.00      A    O
ATOM   1973  N   ILE A 135      -1.005   4.184  10.286  1.00  0.00      A    N
ATOM   1974  HN  ILE A 135      -1.496   3.390   9.935  1.00  0.00      A    H
ATOM   1975  CA  ILE A 135      -1.634   5.462  10.090  1.00  0.00      A    C
ATOM   1976  HA  ILE A 135      -1.227   6.096  10.864  1.00  0.00      A    H
ATOM   1977  CB  ILE A 135      -1.339   6.077   8.672  1.00  0.00      A    C
ATOM   1978  HB  ILE A 135      -1.890   7.035   8.558  1.00  0.00      A    H
ATOM   1979  CG2 ILE A 135       0.182   6.406   8.601  1.00  0.00      A    C
ATOM   1980 HG21 ILE A 135       0.456   7.043   9.469  1.00  0.00      A    H
ATOM   1981 HG22 ILE A 135       0.896   5.555   8.636  1.00  0.00      A    H
ATOM   1982 HG23 ILE A 135       0.330   7.005   7.677  1.00  0.00      A    H
ATOM   1983  CG1 ILE A 135      -1.753   5.171   7.397  1.00  0.00      A    C
ATOM   1984 HG11 ILE A 135      -0.840   4.601   7.119  1.00  0.00      A    H
ATOM   1985 HG12 ILE A 135      -2.630   4.548   7.673  1.00  0.00      A    H
ATOM   1986  CD  ILE A 135      -2.152   6.116   6.312  1.00  0.00      A    C
ATOM   1987  HD1 ILE A 135      -3.152   6.570   6.481  1.00  0.00      A    H
ATOM   1988  HD2 ILE A 135      -1.380   6.913   6.254  1.00  0.00      A    H
ATOM   1989  HD3 ILE A 135      -2.214   5.539   5.365  1.00  0.00      A    H
ATOM   1990  C   ILE A 135      -3.114   5.373  10.290  1.00  0.00      A    C
ATOM   1991  O   ILE A 135      -3.675   4.366  10.736  1.00  0.00      A    O
ATOM   1992  N   ASP A 136      -3.869   6.440   9.831  1.00  0.00      A    N
ATOM   1993  HN  ASP A 136      -3.332   7.206   9.487  1.00  0.00      A    H
ATOM   1994  CA  ASP A 136      -5.327   6.525  10.015  1.00  0.00      A    C
ATOM   1995  HA  ASP A 136      -5.491   5.725  10.722  1.00  0.00      A    H
ATOM   1996  CB  ASP A 136      -5.626   7.862  10.602  1.00  0.00      A    C
ATOM   1997  HB1 ASP A 136      -4.956   8.138  11.445  1.00  0.00      A    H
ATOM   1998  HB2 ASP A 136      -5.578   8.677   9.849  1.00  0.00      A    H
ATOM   1999  CG  ASP A 136      -7.039   7.818  11.186  1.00  0.00      A    C
ATOM   2000  OD1 ASP A 136      -7.716   8.872  11.205  1.00  0.00      A    O
ATOM   2001  OD2 ASP A 136      -7.456   6.732  11.624  1.00  0.00      A    O
ATOM   2002  C   ASP A 136      -6.061   6.376   8.733  1.00  0.00      A    C
ATOM   2003  O   ASP A 136      -5.761   7.114   7.783  1.00  0.00      A    O
ATOM   2004  N   ALA A 137      -7.051   5.410   8.654  1.00  0.00      A    N
ATOM   2005  HN  ALA A 137      -7.131   4.874   9.490  1.00  0.00      A    H
ATOM   2006  CA  ALA A 137      -8.044   5.187   7.628  1.00  0.00      A    C
ATOM   2007  HA  ALA A 137      -7.778   5.716   6.725  1.00  0.00      A    H
ATOM   2008  CB  ALA A 137      -8.257   3.734   7.333  1.00  0.00      A    C
ATOM   2009  HB1 ALA A 137      -8.927   3.433   6.500  1.00  0.00      A    H
ATOM   2010  HB2 ALA A 137      -7.315   3.189   7.111  1.00  0.00      A    H
ATOM   2011  HB3 ALA A 137      -8.718   3.276   8.235  1.00  0.00      A    H
ATOM   2012  C   ALA A 137      -9.366   5.780   8.044  1.00  0.00      A    C
ATOM   2013  O   ALA A 137     -10.367   5.738   7.359  1.00  0.00      A    O
ATOM   2014  N   GLN A 138      -9.462   6.313   9.285  1.00  0.00      A    N
ATOM   2015  HN  GLN A 138      -8.665   6.302   9.884  1.00  0.00      A    H
ATOM   2016  CA  GLN A 138     -10.681   7.002   9.741  1.00  0.00      A    C
ATOM   2017  HA  GLN A 138     -11.504   6.430   9.339  1.00  0.00      A    H
ATOM   2018  CB  GLN A 138     -10.735   6.998  11.288  1.00  0.00      A    C
ATOM   2019  HB1 GLN A 138     -10.580   5.989  11.725  1.00  0.00      A    H
ATOM   2020  HB2 GLN A 138      -9.862   7.596  11.628  1.00  0.00      A    H
ATOM   2021  CG  GLN A 138     -12.136   7.559  11.752  1.00  0.00      A    C
ATOM   2022  HG1 GLN A 138     -12.300   8.636  11.537  1.00  0.00      A    H
ATOM   2023  HG2 GLN A 138     -12.888   6.923  11.237  1.00  0.00      A    H
ATOM   2024  CD  GLN A 138     -12.439   7.300  13.184  1.00  0.00      A    C
ATOM   2025  OE1 GLN A 138     -11.525   7.092  13.997  1.00  0.00      A    O
ATOM   2026  NE2 GLN A 138     -13.756   7.321  13.620  1.00  0.00      A    N
ATOM   2027 HE21 GLN A 138     -13.947   7.224  14.596  1.00  0.00      A    H
ATOM   2028 HE22 GLN A 138     -14.499   7.217  12.958  1.00  0.00      A    H
ATOM   2029  C   GLN A 138     -10.696   8.416   9.195  1.00  0.00      A    C
ATOM   2030  O   GLN A 138     -11.644   8.799   8.544  1.00  0.00      A    O
ATOM   2031  N   SER A 139      -9.584   9.246   9.306  1.00  0.00      A    N
ATOM   2032  HN  SER A 139      -8.931   9.026  10.027  1.00  0.00      A    H
ATOM   2033  CA  SER A 139      -9.603  10.614   8.722  1.00  0.00      A    C
ATOM   2034  HA  SER A 139     -10.393  11.144   9.233  1.00  0.00      A    H
ATOM   2035  CB  SER A 139      -8.326  11.399   9.137  1.00  0.00      A    C
ATOM   2036  HB1 SER A 139      -8.149  11.473  10.231  1.00  0.00      A    H
ATOM   2037  HB2 SER A 139      -7.429  11.029   8.595  1.00  0.00      A    H
ATOM   2038  OG  SER A 139      -8.385  12.837   8.703  1.00  0.00      A    O
ATOM   2039  HG1 SER A 139      -7.737  13.304   9.235  1.00  0.00      A    H
ATOM   2040  C   SER A 139      -9.661  10.809   7.242  1.00  0.00      A    C
ATOM   2041  O   SER A 139      -8.787  10.455   6.464  1.00  0.00      A    O
ATOM   2042  N   TYR A 140     -10.710  11.467   6.644  1.00  0.00      A    N
ATOM   2043  HN  TYR A 140     -11.428  11.911   7.174  1.00  0.00      A    H
ATOM   2044  CA  TYR A 140     -11.049  11.614   5.236  1.00  0.00      A    C
ATOM   2045  HA  TYR A 140     -11.115  10.593   4.890  1.00  0.00      A    H
ATOM   2046  CB  TYR A 140     -12.418  12.291   5.051  1.00  0.00      A    C
ATOM   2047  HB1 TYR A 140     -12.607  12.355   3.958  1.00  0.00      A    H
ATOM   2048  HB2 TYR A 140     -13.228  11.788   5.621  1.00  0.00      A    H
ATOM   2049  CG  TYR A 140     -12.387  13.720   5.453  1.00  0.00      A    C
ATOM   2050  CD1 TYR A 140     -12.238  14.722   4.480  1.00  0.00      A    C
ATOM   2051  HD1 TYR A 140     -12.140  14.355   3.469  1.00  0.00      A    H
ATOM   2052  CE1 TYR A 140     -12.133  16.091   4.800  1.00  0.00      A    C
ATOM   2053  HE1 TYR A 140     -12.184  16.741   3.939  1.00  0.00      A    H
ATOM   2054  CZ  TYR A 140     -12.159  16.441   6.130  1.00  0.00      A    C
ATOM   2055  OH  TYR A 140     -12.151  17.833   6.427  1.00  0.00      A    O
ATOM   2056  HH  TYR A 140     -12.437  18.263   5.617  1.00  0.00      A    H
ATOM   2057  CD2 TYR A 140     -12.449  14.097   6.830  1.00  0.00      A    C
ATOM   2058  HD2 TYR A 140     -12.439  13.297   7.556  1.00  0.00      A    H
ATOM   2059  CE2 TYR A 140     -12.294  15.473   7.120  1.00  0.00      A    C
ATOM   2060  HE2 TYR A 140     -12.252  15.773   8.156  1.00  0.00      A    H
ATOM   2061  C   TYR A 140      -9.929  12.345   4.388  1.00  0.00      A    C
ATOM   2062  O   TYR A 140      -9.819  12.132   3.224  1.00  0.00      A    O
ATOM   2063  N   GLN A 141      -9.027  13.162   5.064  1.00  0.00      A    N
ATOM   2064  HN  GLN A 141      -9.123  13.120   6.056  1.00  0.00      A    H
ATOM   2065  CA  GLN A 141      -7.912  13.924   4.567  1.00  0.00      A    C
ATOM   2066  HA  GLN A 141      -8.186  14.262   3.579  1.00  0.00      A    H
ATOM   2067  CB  GLN A 141      -7.457  15.119   5.527  1.00  0.00      A    C
ATOM   2068  HB1 GLN A 141      -7.134  14.689   6.499  1.00  0.00      A    H
ATOM   2069  HB2 GLN A 141      -6.697  15.601   4.875  1.00  0.00      A    H
ATOM   2070  CG  GLN A 141      -8.672  16.096   5.804  1.00  0.00      A    C
ATOM   2071  HG1 GLN A 141      -9.194  16.375   4.864  1.00  0.00      A    H
ATOM   2072  HG2 GLN A 141      -9.346  15.468   6.426  1.00  0.00      A    H
ATOM   2073  CD  GLN A 141      -8.138  17.278   6.571  1.00  0.00      A    C
ATOM   2074  OE1 GLN A 141      -8.084  17.376   7.816  1.00  0.00      A    O
ATOM   2075  NE2 GLN A 141      -7.694  18.330   5.826  1.00  0.00      A    N
ATOM   2076 HE21 GLN A 141      -7.317  19.105   6.332  1.00  0.00      A    H
ATOM   2077 HE22 GLN A 141      -7.603  18.118   4.853  1.00  0.00      A    H
ATOM   2078  C   GLN A 141      -6.683  13.053   4.322  1.00  0.00      A    C
ATOM   2079  O   GLN A 141      -5.994  13.312   3.349  1.00  0.00      A    O
ATOM   2080  N   LEU A 142      -6.426  12.013   5.143  1.00  0.00      A    N
ATOM   2081  HN  LEU A 142      -6.938  11.924   5.994  1.00  0.00      A    H
ATOM   2082  CA  LEU A 142      -5.461  11.027   4.883  1.00  0.00      A    C
ATOM   2083  HA  LEU A 142      -4.585  11.566   4.555  1.00  0.00      A    H
ATOM   2084  CB  LEU A 142      -5.021  10.425   6.291  1.00  0.00      A    C
ATOM   2085  HB1 LEU A 142      -4.633  11.266   6.904  1.00  0.00      A    H
ATOM   2086  HB2 LEU A 142      -5.919  10.063   6.836  1.00  0.00      A    H
ATOM   2087  CG  LEU A 142      -3.852   9.436   6.299  1.00  0.00      A    C
ATOM   2088  HG  LEU A 142      -4.260   8.439   6.028  1.00  0.00      A    H
ATOM   2089  CD1 LEU A 142      -2.637   9.917   5.476  1.00  0.00      A    C
ATOM   2090 HD11 LEU A 142      -2.305  10.889   5.901  1.00  0.00      A    H
ATOM   2091 HD12 LEU A 142      -1.900   9.099   5.621  1.00  0.00      A    H
ATOM   2092 HD13 LEU A 142      -2.755  10.105   4.388  1.00  0.00      A    H
ATOM   2093  CD2 LEU A 142      -3.403   9.313   7.768  1.00  0.00      A    C
ATOM   2094 HD21 LEU A 142      -3.076  10.332   8.066  1.00  0.00      A    H
ATOM   2095 HD22 LEU A 142      -4.190   9.104   8.524  1.00  0.00      A    H
ATOM   2096 HD23 LEU A 142      -2.525   8.641   7.874  1.00  0.00      A    H
ATOM   2097  C   LEU A 142      -5.930   9.982   3.858  1.00  0.00      A    C
ATOM   2098  O   LEU A 142      -5.286   9.779   2.830  1.00  0.00      A    O
ATOM   2099  N   LYS A 143      -7.160   9.393   4.078  1.00  0.00      A    N
ATOM   2100  HN  LYS A 143      -7.590   9.657   4.937  1.00  0.00      A    H
ATOM   2101  CA  LYS A 143      -7.769   8.423   3.237  1.00  0.00      A    C
ATOM   2102  HA  LYS A 143      -7.047   7.625   3.152  1.00  0.00      A    H
ATOM   2103  CB  LYS A 143      -9.128   8.082   3.797  1.00  0.00      A    C
ATOM   2104  HB1 LYS A 143      -9.067   7.675   4.829  1.00  0.00      A    H
ATOM   2105  HB2 LYS A 143      -9.653   9.025   4.060  1.00  0.00      A    H
ATOM   2106  CG  LYS A 143     -10.057   7.211   2.921  1.00  0.00      A    C
ATOM   2107  HG1 LYS A 143     -10.397   7.774   2.026  1.00  0.00      A    H
ATOM   2108  HG2 LYS A 143      -9.442   6.327   2.649  1.00  0.00      A    H
ATOM   2109  CD  LYS A 143     -11.283   6.714   3.691  1.00  0.00      A    C
ATOM   2110  HD1 LYS A 143     -10.954   6.520   4.734  1.00  0.00      A    H
ATOM   2111  HD2 LYS A 143     -12.082   7.485   3.661  1.00  0.00      A    H
ATOM   2112  CE  LYS A 143     -11.913   5.401   3.274  1.00  0.00      A    C
ATOM   2113  HE1 LYS A 143     -11.144   4.605   3.175  1.00  0.00      A    H
ATOM   2114  HE2 LYS A 143     -12.664   5.030   4.004  1.00  0.00      A    H
ATOM   2115  NZ  LYS A 143     -12.598   5.621   2.030  1.00  0.00      A    N
ATOM   2116  HZ1 LYS A 143     -13.022   4.771   1.606  1.00  0.00      A    H
ATOM   2117  HZ2 LYS A 143     -13.323   6.367   2.019  1.00  0.00      A    H
ATOM   2118  HZ3 LYS A 143     -11.873   5.914   1.344  1.00  0.00      A    H
ATOM   2119  C   LYS A 143      -7.873   8.886   1.747  1.00  0.00      A    C
ATOM   2120  O   LYS A 143      -7.388   8.107   0.968  1.00  0.00      A    O
ATOM   2121  N   HSE A 144      -8.515  10.065   1.490  1.00  0.00      A    N
ATOM   2122  HN  HSE A 144      -8.783  10.657   2.246  1.00  0.00      A    H
ATOM   2123  CA  HSE A 144      -8.461  10.792   0.214  1.00  0.00      A    C
ATOM   2124  HA  HSE A 144      -8.131  10.113  -0.559  1.00  0.00      A    H
ATOM   2125  CB  HSE A 144      -9.883  11.442  -0.073  1.00  0.00      A    C
ATOM   2126  HB1 HSE A 144     -10.639  10.648   0.110  1.00  0.00      A    H
ATOM   2127  HB2 HSE A 144     -10.115  12.234   0.672  1.00  0.00      A    H
ATOM   2128  ND1 HSE A 144      -9.873  11.050  -2.409  1.00  0.00      A    N
ATOM   2129  CG  HSE A 144     -10.085  11.947  -1.390  1.00  0.00      A    C
ATOM   2130  CE1 HSE A 144     -10.161  11.673  -3.518  1.00  0.00      A    C
ATOM   2131  HE1 HSE A 144     -10.108  11.243  -4.519  1.00  0.00      A    H
ATOM   2132  NE2 HSE A 144     -10.568  12.945  -3.261  1.00  0.00      A    N
ATOM   2133  HE2 HSE A 144     -10.822  13.622  -3.952  1.00  0.00      A    H
ATOM   2134  CD2 HSE A 144     -10.562  13.135  -1.934  1.00  0.00      A    C
ATOM   2135  HD2 HSE A 144     -10.823  14.072  -1.459  1.00  0.00      A    H
ATOM   2136  C   HSE A 144      -7.335  11.865   0.220  1.00  0.00      A    C
ATOM   2137  O   HSE A 144      -7.609  13.057  -0.064  1.00  0.00      A    O
ATOM   2138  N   TYR A 145      -6.073  11.464   0.444  1.00  0.00      A    N
ATOM   2139  HN  TYR A 145      -5.912  10.557   0.825  1.00  0.00      A    H
ATOM   2140  CA  TYR A 145      -4.946  12.408   0.389  1.00  0.00      A    C
ATOM   2141  HA  TYR A 145      -5.134  13.320   0.937  1.00  0.00      A    H
ATOM   2142  CB  TYR A 145      -3.759  11.803   1.001  1.00  0.00      A    C
ATOM   2143  HB1 TYR A 145      -3.851  12.014   2.088  1.00  0.00      A    H
ATOM   2144  HB2 TYR A 145      -3.746  10.714   0.780  1.00  0.00      A    H
ATOM   2145  CG  TYR A 145      -2.296  12.294   0.710  1.00  0.00      A    C
ATOM   2146  CD1 TYR A 145      -1.890  13.512   1.136  1.00  0.00      A    C
ATOM   2147  HD1 TYR A 145      -2.642  14.141   1.589  1.00  0.00      A    H
ATOM   2148  CE1 TYR A 145      -0.484  13.732   1.200  1.00  0.00      A    C
ATOM   2149  HE1 TYR A 145      -0.160  14.664   1.640  1.00  0.00      A    H
ATOM   2150  CZ  TYR A 145       0.481  12.777   0.759  1.00  0.00      A    C
ATOM   2151  OH  TYR A 145       1.809  13.010   0.888  1.00  0.00      A    O
ATOM   2152  HH  TYR A 145       2.034  13.871   1.248  1.00  0.00      A    H
ATOM   2153  CD2 TYR A 145      -1.412  11.412   0.081  1.00  0.00      A    C
ATOM   2154  HD2 TYR A 145      -1.819  10.460  -0.228  1.00  0.00      A    H
ATOM   2155  CE2 TYR A 145       0.016  11.613   0.147  1.00  0.00      A    C
ATOM   2156  HE2 TYR A 145       0.653  10.837  -0.253  1.00  0.00      A    H
ATOM   2157  C   TYR A 145      -4.420  12.760  -1.099  1.00  0.00      A    C
ATOM   2158  O   TYR A 145      -4.218  11.933  -1.986  1.00  0.00      A    O
ATOM   2159  N   GLN A 146      -4.240  14.068  -1.327  1.00  0.00      A    N
ATOM   2160  HN  GLN A 146      -4.470  14.617  -0.527  1.00  0.00      A    H
ATOM   2161  CA  GLN A 146      -3.936  14.595  -2.671  1.00  0.00      A    C
ATOM   2162  HA  GLN A 146      -4.401  14.021  -3.459  1.00  0.00      A    H
ATOM   2163  CB  GLN A 146      -4.422  16.063  -2.784  1.00  0.00      A    C
ATOM   2164  HB1 GLN A 146      -5.425  16.096  -2.309  1.00  0.00      A    H
ATOM   2165  HB2 GLN A 146      -3.804  16.621  -2.048  1.00  0.00      A    H
ATOM   2166  CG  GLN A 146      -4.352  16.693  -4.197  1.00  0.00      A    C
ATOM   2167  HG1 GLN A 146      -4.550  17.774  -4.028  1.00  0.00      A    H
ATOM   2168  HG2 GLN A 146      -3.371  16.700  -4.717  1.00  0.00      A    H
ATOM   2169  CD  GLN A 146      -5.467  16.035  -4.985  1.00  0.00      A    C
ATOM   2170  OE1 GLN A 146      -6.707  16.225  -4.745  1.00  0.00      A    O
ATOM   2171  NE2 GLN A 146      -5.049  15.316  -6.029  1.00  0.00      A    N
ATOM   2172 HE21 GLN A 146      -5.782  14.880  -6.552  1.00  0.00      A    H
ATOM   2173 HE22 GLN A 146      -4.072  15.170  -6.180  1.00  0.00      A    H
ATOM   2174  C   GLN A 146      -2.481  14.429  -3.081  1.00  0.00      A    C
ATOM   2175  O   GLN A 146      -2.132  13.703  -4.065  1.00  0.00      A    O
ATOM   2176  N   GLY A 147      -1.615  15.036  -2.263  1.00  0.00      A    N
ATOM   2177  HN  GLY A 147      -2.031  15.597  -1.552  1.00  0.00      A    H
ATOM   2178  CA  GLY A 147      -0.191  15.053  -2.356  1.00  0.00      A    C
ATOM   2179  HA1 GLY A 147       0.258  14.161  -1.943  1.00  0.00      A    H
ATOM   2180  HA2 GLY A 147       0.067  15.278  -3.380  1.00  0.00      A    H
ATOM   2181  C   GLY A 147       0.395  16.158  -1.528  1.00  0.00      A    C
ATOM   2182  O   GLY A 147      -0.341  16.873  -0.914  1.00  0.00      A    O
ATOM   2183  N   GLY A 148       1.712  16.155  -1.324  1.00  0.00      A    N
ATOM   2184  HN  GLY A 148       2.265  15.495  -1.827  1.00  0.00      A    H
ATOM   2185  CA  GLY A 148       2.367  17.113  -0.449  1.00  0.00      A    C
ATOM   2186  HA1 GLY A 148       3.389  17.196  -0.787  1.00  0.00      A    H
ATOM   2187  HA2 GLY A 148       1.882  18.078  -0.439  1.00  0.00      A    H
ATOM   2188  C   GLY A 148       2.623  16.624   0.890  1.00  0.00      A    C
ATOM   2189  O   GLY A 148       2.203  15.550   1.264  1.00  0.00      A    O
ATOM   2190  N   VAL A 149       3.241  17.427   1.763  1.00  0.00      A    N
ATOM   2191  HN  VAL A 149       3.522  18.350   1.513  1.00  0.00      A    H
ATOM   2192  CA  VAL A 149       3.641  16.881   3.070  1.00  0.00      A    C
ATOM   2193  HA  VAL A 149       3.769  15.820   2.919  1.00  0.00      A    H
ATOM   2194  CB  VAL A 149       4.782  17.613   3.637  1.00  0.00      A    C
ATOM   2195  HB  VAL A 149       4.445  18.642   3.883  1.00  0.00      A    H
ATOM   2196  CG1 VAL A 149       5.373  16.942   4.871  1.00  0.00      A    C
ATOM   2197 HG11 VAL A 149       4.750  16.940   5.791  1.00  0.00      A    H
ATOM   2198 HG12 VAL A 149       5.746  15.933   4.595  1.00  0.00      A    H
ATOM   2199 HG13 VAL A 149       6.399  17.349   4.995  1.00  0.00      A    H
ATOM   2200  CG2 VAL A 149       5.985  17.735   2.606  1.00  0.00      A    C
ATOM   2201 HG21 VAL A 149       6.922  18.165   3.019  1.00  0.00      A    H
ATOM   2202 HG22 VAL A 149       6.399  16.792   2.188  1.00  0.00      A    H
ATOM   2203 HG23 VAL A 149       5.652  18.301   1.710  1.00  0.00      A    H
ATOM   2204  C   VAL A 149       2.539  17.019   4.034  1.00  0.00      A    C
ATOM   2205  O   VAL A 149       1.937  18.086   4.132  1.00  0.00      A    O
ATOM   2206  N   PHE A 150       2.066  15.922   4.671  1.00  0.00      A    N
ATOM   2207  HN  PHE A 150       2.573  15.099   4.426  1.00  0.00      A    H
ATOM   2208  CA  PHE A 150       1.026  15.816   5.651  1.00  0.00      A    C
ATOM   2209  HA  PHE A 150       0.292  16.589   5.478  1.00  0.00      A    H
ATOM   2210  CB  PHE A 150       0.506  14.379   5.637  1.00  0.00      A    C
ATOM   2211  HB1 PHE A 150       0.316  14.233   4.552  1.00  0.00      A    H
ATOM   2212  HB2 PHE A 150       1.271  13.623   5.913  1.00  0.00      A    H
ATOM   2213  CG  PHE A 150      -0.786  14.248   6.358  1.00  0.00      A    C
ATOM   2214  CD1 PHE A 150      -1.975  14.583   5.654  1.00  0.00      A    C
ATOM   2215  HD1 PHE A 150      -2.045  14.912   4.628  1.00  0.00      A    H
ATOM   2216  CE1 PHE A 150      -3.158  14.296   6.328  1.00  0.00      A    C
ATOM   2217  HE1 PHE A 150      -4.070  14.679   5.894  1.00  0.00      A    H
ATOM   2218  CZ  PHE A 150      -3.230  13.864   7.620  1.00  0.00      A    C
ATOM   2219  HZ  PHE A 150      -4.210  13.739   8.055  1.00  0.00      A    H
ATOM   2220  CD2 PHE A 150      -0.906  13.681   7.690  1.00  0.00      A    C
ATOM   2221  HD2 PHE A 150      -0.039  13.439   8.287  1.00  0.00      A    H
ATOM   2222  CE2 PHE A 150      -2.108  13.701   8.353  1.00  0.00      A    C
ATOM   2223  HE2 PHE A 150      -2.154  13.354   9.374  1.00  0.00      A    H
ATOM   2224  C   PHE A 150       1.563  16.146   7.038  1.00  0.00      A    C
ATOM   2225  O   PHE A 150       2.523  15.586   7.457  1.00  0.00      A    O
ATOM   2226  N   ARG A 151       0.925  17.071   7.750  1.00  0.00      A    N
ATOM   2227  HN  ARG A 151       0.250  17.549   7.193  1.00  0.00      A    H
ATOM   2228  CA  ARG A 151       1.230  17.587   9.050  1.00  0.00      A    C
ATOM   2229  HA  ARG A 151       2.232  17.256   9.282  1.00  0.00      A    H
ATOM   2230  CB  ARG A 151       1.171  19.039   9.202  1.00  0.00      A    C
ATOM   2231  HB1 ARG A 151       1.893  19.481   8.483  1.00  0.00      A    H
ATOM   2232  HB2 ARG A 151       0.168  19.443   8.949  1.00  0.00      A    H
ATOM   2233  CG  ARG A 151       1.509  19.614  10.612  1.00  0.00      A    C
ATOM   2234  HG1 ARG A 151       0.681  19.285  11.277  1.00  0.00      A    H
ATOM   2235  HG2 ARG A 151       2.355  18.969  10.933  1.00  0.00      A    H
ATOM   2236  CD  ARG A 151       1.858  21.040  10.770  1.00  0.00      A    C
ATOM   2237  HD1 ARG A 151       1.009  21.756  10.746  1.00  0.00      A    H
ATOM   2238  HD2 ARG A 151       2.316  21.147  11.776  1.00  0.00      A    H
ATOM   2239  NE  ARG A 151       2.923  21.331   9.710  1.00  0.00      A    N
ATOM   2240  HE  ARG A 151       3.126  20.615   9.041  1.00  0.00      A    H
ATOM   2241  CZ  ARG A 151       3.522  22.516   9.568  1.00  0.00      A    C
ATOM   2242  NH1 ARG A 151       3.306  23.444  10.479  1.00  0.00      A    N
ATOM   2243 HH11 ARG A 151       2.567  23.279  11.133  1.00  0.00      A    H
ATOM   2244 HH12 ARG A 151       3.504  24.386  10.210  1.00  0.00      A    H
ATOM   2245  NH2 ARG A 151       4.370  22.662   8.589  1.00  0.00      A    N
ATOM   2246 HH21 ARG A 151       4.617  21.971   7.910  1.00  0.00      A    H
ATOM   2247 HH22 ARG A 151       4.722  23.588   8.453  1.00  0.00      A    H
ATOM   2248  C   ARG A 151       0.307  16.878  10.062  1.00  0.00      A    C
ATOM   2249  O   ARG A 151       0.868  16.183  10.856  1.00  0.00      A    O
ATOM   2250  N   GLY A 152      -1.043  17.185  10.059  1.00  0.00      A    N
ATOM   2251  HN  GLY A 152      -1.369  17.640   9.234  1.00  0.00      A    H
ATOM   2252  CA  GLY A 152      -2.021  16.813  11.132  1.00  0.00      A    C
ATOM   2253  HA1 GLY A 152      -2.672  16.107  10.639  1.00  0.00      A    H
ATOM   2254  HA2 GLY A 152      -1.366  16.441  11.907  1.00  0.00      A    H
ATOM   2255  C   GLY A 152      -2.799  17.905  11.643  1.00  0.00      A    C
ATOM   2256  O   GLY A 152      -2.675  19.009  11.119  1.00  0.00      A    O
ATOM   2257  N   PRO A 153      -3.585  17.722  12.713  1.00  0.00      A    N
ATOM   2258  CD  PRO A 153      -4.218  18.797  13.343  1.00  0.00      A    C
ATOM   2259  HD1 PRO A 153      -5.305  18.825  13.117  1.00  0.00      A    H
ATOM   2260  HD2 PRO A 153      -3.767  19.788  13.122  1.00  0.00      A    H
ATOM   2261  CA  PRO A 153      -3.425  16.595  13.723  1.00  0.00      A    C
ATOM   2262  HA  PRO A 153      -2.378  16.488  13.967  1.00  0.00      A    H
ATOM   2263  CB  PRO A 153      -4.269  16.978  14.902  1.00  0.00      A    C
ATOM   2264  HB1 PRO A 153      -5.356  16.794  14.766  1.00  0.00      A    H
ATOM   2265  HB2 PRO A 153      -3.888  16.642  15.891  1.00  0.00      A    H
ATOM   2266  CG  PRO A 153      -4.157  18.570  14.858  1.00  0.00      A    C
ATOM   2267  HG1 PRO A 153      -5.001  19.019  15.424  1.00  0.00      A    H
ATOM   2268  HG2 PRO A 153      -3.129  18.791  15.216  1.00  0.00      A    H
ATOM   2269  C   PRO A 153      -3.898  15.302  13.179  1.00  0.00      A    C
ATOM   2270  O   PRO A 153      -4.644  15.336  12.128  1.00  0.00      A    O
ATOM   2271  N   CYS A 154      -3.493  14.171  13.735  1.00  0.00      A    N
ATOM   2272  HN  CYS A 154      -2.895  14.107  14.529  1.00  0.00      A    H
ATOM   2273  CA  CYS A 154      -3.727  12.873  13.116  1.00  0.00      A    C
ATOM   2274  HA  CYS A 154      -4.254  12.898  12.174  1.00  0.00      A    H
ATOM   2275  CB  CYS A 154      -2.364  12.302  12.821  1.00  0.00      A    C
ATOM   2276  HB1 CYS A 154      -1.681  13.022  12.321  1.00  0.00      A    H
ATOM   2277  HB2 CYS A 154      -1.744  12.032  13.703  1.00  0.00      A    H
ATOM   2278  SG  CYS A 154      -2.379  10.884  11.595  1.00  0.00      A    S
ATOM   2279  C   CYS A 154      -4.517  11.963  13.972  1.00  0.00      A    C
ATOM   2280  O   CYS A 154      -5.626  11.534  13.703  1.00  0.00      A    O
ATOM   2281  N   GLY A 155      -3.916  11.644  15.179  1.00  0.00      A    N
ATOM   2282  HN  GLY A 155      -3.062  12.045  15.500  1.00  0.00      A    H
ATOM   2283  CA  GLY A 155      -4.535  10.768  16.158  1.00  0.00      A    C
ATOM   2284  HA1 GLY A 155      -5.282  11.161  16.832  1.00  0.00      A    H
ATOM   2285  HA2 GLY A 155      -4.890   9.894  15.633  1.00  0.00      A    H
ATOM   2286  C   GLY A 155      -3.515  10.094  16.924  1.00  0.00      A    C
ATOM   2287  O   GLY A 155      -2.329  10.224  16.615  1.00  0.00      A    O
ATOM   2288  N   THR A 156      -3.940   9.310  17.931  1.00  0.00      A    N
ATOM   2289  HN  THR A 156      -4.916   9.287  18.132  1.00  0.00      A    H
ATOM   2290  CA  THR A 156      -2.970   8.823  19.001  1.00  0.00      A    C
ATOM   2291  HA  THR A 156      -1.981   9.150  18.717  1.00  0.00      A    H
ATOM   2292  CB  THR A 156      -3.365   9.111  20.419  1.00  0.00      A    C
ATOM   2293  HB  THR A 156      -2.880   8.431  21.151  1.00  0.00      A    H
ATOM   2294  OG1 THR A 156      -4.802   9.073  20.517  1.00  0.00      A    O
ATOM   2295  HG1 THR A 156      -5.068   8.882  21.419  1.00  0.00      A    H
ATOM   2296  CG2 THR A 156      -3.000  10.513  20.709  1.00  0.00      A    C
ATOM   2297 HG21 THR A 156      -1.900  10.666  20.709  1.00  0.00      A    H
ATOM   2298 HG22 THR A 156      -3.523  11.311  20.140  1.00  0.00      A    H
ATOM   2299 HG23 THR A 156      -3.213  10.697  21.784  1.00  0.00      A    H
ATOM   2300  C   THR A 156      -2.927   7.320  19.043  1.00  0.00      A    C
ATOM   2301  O   THR A 156      -1.865   6.777  18.868  1.00  0.00      A    O
ATOM   2302  N   SER A 157      -4.038   6.572  19.189  1.00  0.00      A    N
ATOM   2303  HN  SER A 157      -4.916   6.993  19.404  1.00  0.00      A    H
ATOM   2304  CA  SER A 157      -4.048   5.096  19.065  1.00  0.00      A    C
ATOM   2305  HA  SER A 157      -3.024   4.766  18.967  1.00  0.00      A    H
ATOM   2306  CB  SER A 157      -4.807   4.239  20.175  1.00  0.00      A    C
ATOM   2307  HB1 SER A 157      -5.908   4.203  20.030  1.00  0.00      A    H
ATOM   2308  HB2 SER A 157      -4.496   3.174  20.122  1.00  0.00      A    H
ATOM   2309  OG  SER A 157      -4.446   4.765  21.449  1.00  0.00      A    O
ATOM   2310  HG1 SER A 157      -4.563   4.071  22.103  1.00  0.00      A    H
ATOM   2311  C   SER A 157      -4.684   4.695  17.684  1.00  0.00      A    C
ATOM   2312  O   SER A 157      -5.922   4.880  17.499  1.00  0.00      A    O
ATOM   2313  N   LEU A 158      -3.884   4.286  16.666  1.00  0.00      A    N
ATOM   2314  HN  LEU A 158      -2.912   4.062  16.692  1.00  0.00      A    H
ATOM   2315  CA  LEU A 158      -4.451   4.249  15.313  1.00  0.00      A    C
ATOM   2316  HA  LEU A 158      -5.384   4.792  15.314  1.00  0.00      A    H
ATOM   2317  CB  LEU A 158      -3.604   5.061  14.333  1.00  0.00      A    C
ATOM   2318  HB1 LEU A 158      -2.574   4.660  14.438  1.00  0.00      A    H
ATOM   2319  HB2 LEU A 158      -3.945   4.938  13.283  1.00  0.00      A    H
ATOM   2320  CG  LEU A 158      -3.680   6.663  14.503  1.00  0.00      A    C
ATOM   2321  HG  LEU A 158      -3.316   6.831  15.539  1.00  0.00      A    H
ATOM   2322  CD1 LEU A 158      -2.675   7.381  13.671  1.00  0.00      A    C
ATOM   2323 HD11 LEU A 158      -1.674   6.900  13.706  1.00  0.00      A    H
ATOM   2324 HD12 LEU A 158      -2.916   7.420  12.587  1.00  0.00      A    H
ATOM   2325 HD13 LEU A 158      -2.520   8.450  13.930  1.00  0.00      A    H
ATOM   2326  CD2 LEU A 158      -5.099   7.229  14.357  1.00  0.00      A    C
ATOM   2327 HD21 LEU A 158      -5.561   6.840  13.424  1.00  0.00      A    H
ATOM   2328 HD22 LEU A 158      -5.712   7.030  15.262  1.00  0.00      A    H
ATOM   2329 HD23 LEU A 158      -4.957   8.323  14.226  1.00  0.00      A    H
ATOM   2330  C   LEU A 158      -4.862   2.849  14.861  1.00  0.00      A    C
ATOM   2331  O   LEU A 158      -4.732   1.843  15.581  1.00  0.00      A    O
ATOM   2332  N   ASN A 159      -5.400   2.716  13.621  1.00  0.00      A    N
ATOM   2333  HN  ASN A 159      -5.404   3.559  13.088  1.00  0.00      A    H
ATOM   2334  CA  ASN A 159      -5.962   1.539  13.063  1.00  0.00      A    C
ATOM   2335  HA  ASN A 159      -5.957   0.867  13.908  1.00  0.00      A    H
ATOM   2336  CB  ASN A 159      -7.444   1.806  12.611  1.00  0.00      A    C
ATOM   2337  HB1 ASN A 159      -7.844   0.996  11.964  1.00  0.00      A    H
ATOM   2338  HB2 ASN A 159      -8.048   1.864  13.542  1.00  0.00      A    H
ATOM   2339  CG  ASN A 159      -7.732   3.109  11.879  1.00  0.00      A    C
ATOM   2340  OD1 ASN A 159      -7.276   3.244  10.737  1.00  0.00      A    O
ATOM   2341  ND2 ASN A 159      -8.408   4.063  12.506  1.00  0.00      A    N
ATOM   2342 HD21 ASN A 159      -8.401   4.995  12.141  1.00  0.00      A    H
ATOM   2343 HD22 ASN A 159      -9.053   3.932  13.258  1.00  0.00      A    H
ATOM   2344  C   ASN A 159      -5.066   0.875  12.093  1.00  0.00      A    C
ATOM   2345  O   ASN A 159      -4.674  -0.258  12.254  1.00  0.00      A    O
ATOM   2346  N   HSP A 160      -4.823   1.603  10.952  1.00  0.00      A    N
ATOM   2347  HN  HSP A 160      -5.133   2.535  10.782  1.00  0.00      A    H
ATOM   2348  CA  HSP A 160      -4.451   0.995   9.703  1.00  0.00      A    C
ATOM   2349  HA  HSP A 160      -4.877   0.003   9.688  1.00  0.00      A    H
ATOM   2350  CB  HSP A 160      -4.921   1.900   8.525  1.00  0.00      A    C
ATOM   2351  HB1 HSP A 160      -5.974   2.200   8.715  1.00  0.00      A    H
ATOM   2352  HB2 HSP A 160      -4.317   2.830   8.594  1.00  0.00      A    H
ATOM   2353  CD2 HSP A 160      -5.595   1.093   6.076  1.00  0.00      A    C
ATOM   2354  HD2 HSP A 160      -6.676   1.157   6.038  1.00  0.00      A    H
ATOM   2355  CG  HSP A 160      -4.756   1.224   7.132  1.00  0.00      A    C
ATOM   2356  NE2 HSP A 160      -4.880   0.489   5.022  1.00  0.00      A    N
ATOM   2357  HE2 HSP A 160      -5.360   0.111   4.231  1.00  0.00      A    H
ATOM   2358  ND1 HSP A 160      -3.619   0.655   6.688  1.00  0.00      A    N
ATOM   2359  HD1 HSP A 160      -2.830   0.413   7.253  1.00  0.00      A    H
ATOM   2360  CE1 HSP A 160      -3.642   0.254   5.396  1.00  0.00      A    C
ATOM   2361  HE1 HSP A 160      -2.905  -0.356   4.917  1.00  0.00      A    H
ATOM   2362  C   HSP A 160      -2.991   0.830   9.594  1.00  0.00      A    C
ATOM   2363  O   HSP A 160      -2.236   1.789   9.451  1.00  0.00      A    O
ATOM   2364  N   LEU A 161      -2.501  -0.348   9.483  1.00  0.00      A    N
ATOM   2365  HN  LEU A 161      -3.214  -1.045   9.475  1.00  0.00      A    H
ATOM   2366  CA  LEU A 161      -1.088  -0.694   9.276  1.00  0.00      A    C
ATOM   2367  HA  LEU A 161      -0.557  -0.123  10.023  1.00  0.00      A    H
ATOM   2368  CB  LEU A 161      -0.798  -2.184   9.677  1.00  0.00      A    C
ATOM   2369  HB1 LEU A 161      -1.629  -2.888   9.459  1.00  0.00      A    H
ATOM   2370  HB2 LEU A 161       0.112  -2.549   9.154  1.00  0.00      A    H
ATOM   2371  CG  LEU A 161      -0.325  -2.399  11.163  1.00  0.00      A    C
ATOM   2372  HG  LEU A 161       0.458  -1.641  11.381  1.00  0.00      A    H
ATOM   2373  CD1 LEU A 161      -1.498  -2.206  12.211  1.00  0.00      A    C
ATOM   2374 HD11 LEU A 161      -1.987  -1.218  12.072  1.00  0.00      A    H
ATOM   2375 HD12 LEU A 161      -2.306  -2.968  12.213  1.00  0.00      A    H
ATOM   2376 HD13 LEU A 161      -1.113  -2.319  13.247  1.00  0.00      A    H
ATOM   2377  CD2 LEU A 161       0.280  -3.780  11.296  1.00  0.00      A    C
ATOM   2378 HD21 LEU A 161      -0.545  -4.509  11.444  1.00  0.00      A    H
ATOM   2379 HD22 LEU A 161       1.033  -3.961  10.498  1.00  0.00      A    H
ATOM   2380 HD23 LEU A 161       0.826  -3.769  12.264  1.00  0.00      A    H
ATOM   2381  C   LEU A 161      -0.553  -0.451   7.895  1.00  0.00      A    C
ATOM   2382  O   LEU A 161      -1.237  -0.694   6.919  1.00  0.00      A    O
ATOM   2383  N   VAL A 162       0.647   0.109   7.776  1.00  0.00      A    N
ATOM   2384  HN  VAL A 162       1.186   0.256   8.601  1.00  0.00      A    H
ATOM   2385  CA  VAL A 162       1.314   0.457   6.558  1.00  0.00      A    C
ATOM   2386  HA  VAL A 162       0.943  -0.179   5.768  1.00  0.00      A    H
ATOM   2387  CB  VAL A 162       1.097   1.828   6.060  1.00  0.00      A    C
ATOM   2388  HB  VAL A 162       1.812   2.000   5.227  1.00  0.00      A    H
ATOM   2389  CG1 VAL A 162      -0.370   2.038   5.687  1.00  0.00      A    C
ATOM   2390 HG11 VAL A 162      -0.489   3.032   5.205  1.00  0.00      A    H
ATOM   2391 HG12 VAL A 162      -0.794   1.206   5.083  1.00  0.00      A    H
ATOM   2392 HG13 VAL A 162      -1.019   2.054   6.588  1.00  0.00      A    H
ATOM   2393  CG2 VAL A 162       1.457   2.779   7.247  1.00  0.00      A    C
ATOM   2394 HG21 VAL A 162       0.887   2.637   8.191  1.00  0.00      A    H
ATOM   2395 HG22 VAL A 162       2.511   2.727   7.593  1.00  0.00      A    H
ATOM   2396 HG23 VAL A 162       1.313   3.838   6.942  1.00  0.00      A    H
ATOM   2397  C   VAL A 162       2.814   0.123   6.701  1.00  0.00      A    C
ATOM   2398  O   VAL A 162       3.260  -0.371   7.755  1.00  0.00      A    O
ATOM   2399  N   THR A 163       3.546   0.368   5.600  1.00  0.00      A    N
ATOM   2400  HN  THR A 163       3.212   0.774   4.753  1.00  0.00      A    H
ATOM   2401  CA  THR A 163       5.011   0.054   5.571  1.00  0.00      A    C
ATOM   2402  HA  THR A 163       5.394  -0.429   6.458  1.00  0.00      A    H
ATOM   2403  CB  THR A 163       5.457  -0.795   4.427  1.00  0.00      A    C
ATOM   2404  HB  THR A 163       5.460  -0.178   3.503  1.00  0.00      A    H
ATOM   2405  OG1 THR A 163       4.565  -1.864   4.265  1.00  0.00      A    O
ATOM   2406  HG1 THR A 163       4.866  -2.554   4.860  1.00  0.00      A    H
ATOM   2407  CG2 THR A 163       6.909  -1.390   4.476  1.00  0.00      A    C
ATOM   2408 HG21 THR A 163       7.270  -1.933   5.376  1.00  0.00      A    H
ATOM   2409 HG22 THR A 163       7.010  -2.179   3.701  1.00  0.00      A    H
ATOM   2410 HG23 THR A 163       7.725  -0.651   4.330  1.00  0.00      A    H
ATOM   2411  C   THR A 163       5.743   1.366   5.375  1.00  0.00      A    C
ATOM   2412  O   THR A 163       5.345   2.268   4.679  1.00  0.00      A    O
ATOM   2413  N   ALA A 164       6.950   1.514   6.040  1.00  0.00      A    N
ATOM   2414  HN  ALA A 164       7.281   0.831   6.686  1.00  0.00      A    H
ATOM   2415  CA  ALA A 164       7.838   2.646   5.772  1.00  0.00      A    C
ATOM   2416  HA  ALA A 164       7.237   3.484   5.454  1.00  0.00      A    H
ATOM   2417  CB  ALA A 164       8.611   3.014   7.000  1.00  0.00      A    C
ATOM   2418  HB1 ALA A 164       9.220   2.171   7.390  1.00  0.00      A    H
ATOM   2419  HB2 ALA A 164       9.306   3.875   6.901  1.00  0.00      A    H
ATOM   2420  HB3 ALA A 164       7.971   3.178   7.894  1.00  0.00      A    H
ATOM   2421  C   ALA A 164       8.777   2.266   4.619  1.00  0.00      A    C
ATOM   2422  O   ALA A 164       9.206   1.128   4.374  1.00  0.00      A    O
ATOM   2423  N   VAL A 165       9.008   3.206   3.741  1.00  0.00      A    N
ATOM   2424  HN  VAL A 165       8.662   4.132   3.868  1.00  0.00      A    H
ATOM   2425  CA  VAL A 165       9.713   3.088   2.444  1.00  0.00      A    C
ATOM   2426  HA  VAL A 165       9.863   2.069   2.119  1.00  0.00      A    H
ATOM   2427  CB  VAL A 165       8.964   3.824   1.373  1.00  0.00      A    C
ATOM   2428  HB  VAL A 165       8.707   4.816   1.802  1.00  0.00      A    H
ATOM   2429  CG1 VAL A 165       9.700   3.974  -0.012  1.00  0.00      A    C
ATOM   2430 HG11 VAL A 165      10.056   3.020  -0.455  1.00  0.00      A    H
ATOM   2431 HG12 VAL A 165       9.043   4.434  -0.781  1.00  0.00      A    H
ATOM   2432 HG13 VAL A 165      10.623   4.570   0.158  1.00  0.00      A    H
ATOM   2433  CG2 VAL A 165       7.637   3.088   1.162  1.00  0.00      A    C
ATOM   2434 HG21 VAL A 165       7.175   2.853   2.144  1.00  0.00      A    H
ATOM   2435 HG22 VAL A 165       6.916   3.697   0.575  1.00  0.00      A    H
ATOM   2436 HG23 VAL A 165       7.759   2.107   0.655  1.00  0.00      A    H
ATOM   2437  C   VAL A 165      11.128   3.784   2.501  1.00  0.00      A    C
ATOM   2438  O   VAL A 165      12.142   3.340   1.930  1.00  0.00      A    O
ATOM   2439  N   GLY A 166      11.244   4.888   3.253  1.00  0.00      A    N
ATOM   2440  HN  GLY A 166      10.507   5.304   3.780  1.00  0.00      A    H
ATOM   2441  CA  GLY A 166      12.501   5.599   3.370  1.00  0.00      A    C
ATOM   2442  HA1 GLY A 166      13.285   4.943   3.719  1.00  0.00      A    H
ATOM   2443  HA2 GLY A 166      12.693   5.974   2.376  1.00  0.00      A    H
ATOM   2444  C   GLY A 166      12.339   6.845   4.181  1.00  0.00      A    C
ATOM   2445  O   GLY A 166      11.277   7.013   4.789  1.00  0.00      A    O
ATOM   2446  N   TYR A 167      13.435   7.594   4.345  1.00  0.00      A    N
ATOM   2447  HN  TYR A 167      14.301   7.333   3.925  1.00  0.00      A    H
ATOM   2448  CA  TYR A 167      13.490   8.792   5.194  1.00  0.00      A    C
ATOM   2449  HA  TYR A 167      12.497   9.176   5.373  1.00  0.00      A    H
ATOM   2450  CB  TYR A 167      14.026   8.355   6.571  1.00  0.00      A    C
ATOM   2451  HB1 TYR A 167      13.263   7.644   6.953  1.00  0.00      A    H
ATOM   2452  HB2 TYR A 167      14.934   7.723   6.463  1.00  0.00      A    H
ATOM   2453  CG  TYR A 167      14.212   9.548   7.491  1.00  0.00      A    C
ATOM   2454  CD1 TYR A 167      13.133  10.074   8.124  1.00  0.00      A    C
ATOM   2455  HD1 TYR A 167      12.171   9.600   7.997  1.00  0.00      A    H
ATOM   2456  CE1 TYR A 167      13.315  11.299   8.846  1.00  0.00      A    C
ATOM   2457  HE1 TYR A 167      12.420  11.751   9.248  1.00  0.00      A    H
ATOM   2458  CZ  TYR A 167      14.502  11.925   8.937  1.00  0.00      A    C
ATOM   2459  OH  TYR A 167      14.655  13.020   9.770  1.00  0.00      A    O
ATOM   2460  HH  TYR A 167      15.246  13.577   9.259  1.00  0.00      A    H
ATOM   2461  CD2 TYR A 167      15.483  10.129   7.614  1.00  0.00      A    C
ATOM   2462  HD2 TYR A 167      16.288   9.616   7.109  1.00  0.00      A    H
ATOM   2463  CE2 TYR A 167      15.613  11.331   8.385  1.00  0.00      A    C
ATOM   2464  HE2 TYR A 167      16.589  11.791   8.402  1.00  0.00      A    H
ATOM   2465  C   TYR A 167      14.307   9.870   4.515  1.00  0.00      A    C
ATOM   2466  O   TYR A 167      15.342   9.548   3.857  1.00  0.00      A    O
ATOM   2467  N   GLY A 168      13.918  11.132   4.614  1.00  0.00      A    N
ATOM   2468  HN  GLY A 168      13.157  11.466   5.165  1.00  0.00      A    H
ATOM   2469  CA  GLY A 168      14.691  12.180   4.003  1.00  0.00      A    C
ATOM   2470  HA1 GLY A 168      15.708  12.041   4.338  1.00  0.00      A    H
ATOM   2471  HA2 GLY A 168      14.606  12.007   2.941  1.00  0.00      A    H
ATOM   2472  C   GLY A 168      14.163  13.561   4.238  1.00  0.00      A    C
ATOM   2473  O   GLY A 168      13.357  13.774   5.144  1.00  0.00      A    O
ATOM   2474  N   VAL A 169      14.632  14.527   3.442  1.00  0.00      A    N
ATOM   2475  HN  VAL A 169      15.311  14.266   2.760  1.00  0.00      A    H
ATOM   2476  CA  VAL A 169      13.968  15.824   3.411  1.00  0.00      A    C
ATOM   2477  HA  VAL A 169      13.496  15.991   4.369  1.00  0.00      A    H
ATOM   2478  CB  VAL A 169      14.909  16.949   3.179  1.00  0.00      A    C
ATOM   2479  HB  VAL A 169      15.794  16.827   3.839  1.00  0.00      A    H
ATOM   2480  CG1 VAL A 169      15.533  16.880   1.783  1.00  0.00      A    C
ATOM   2481 HG11 VAL A 169      16.216  17.742   1.624  1.00  0.00      A    H
ATOM   2482 HG12 VAL A 169      16.317  16.095   1.738  1.00  0.00      A    H
ATOM   2483 HG13 VAL A 169      14.726  16.917   1.021  1.00  0.00      A    H
ATOM   2484  CG2 VAL A 169      14.272  18.371   3.469  1.00  0.00      A    C
ATOM   2485 HG21 VAL A 169      13.477  18.684   2.759  1.00  0.00      A    H
ATOM   2486 HG22 VAL A 169      13.880  18.342   4.508  1.00  0.00      A    H
ATOM   2487 HG23 VAL A 169      14.958  19.217   3.252  1.00  0.00      A    H
ATOM   2488  C   VAL A 169      12.834  15.890   2.364  1.00  0.00      A    C
ATOM   2489  O   VAL A 169      12.895  15.181   1.399  1.00  0.00      A    O
ATOM   2490  N   ALA A 170      11.824  16.712   2.595  1.00  0.00      A    N
ATOM   2491  HN  ALA A 170      11.626  17.058   3.509  1.00  0.00      A    H
ATOM   2492  CA  ALA A 170      10.883  17.159   1.551  1.00  0.00      A    C
ATOM   2493  HA  ALA A 170      10.641  16.323   0.910  1.00  0.00      A    H
ATOM   2494  CB  ALA A 170       9.610  17.676   2.233  1.00  0.00      A    C
ATOM   2495  HB1 ALA A 170       8.788  17.949   1.537  1.00  0.00      A    H
ATOM   2496  HB2 ALA A 170       9.259  16.748   2.733  1.00  0.00      A    H
ATOM   2497  HB3 ALA A 170       9.724  18.455   3.017  1.00  0.00      A    H
ATOM   2498  C   ALA A 170      11.474  18.152   0.591  1.00  0.00      A    C
ATOM   2499  O   ALA A 170      12.281  17.745  -0.249  1.00  0.00      A    O
ATOM   2500  N   ARG A 171      11.184  19.477   0.775  1.00  0.00      A    N
ATOM   2501  HN  ARG A 171      10.847  19.847   1.637  1.00  0.00      A    H
ATOM   2502  CA  ARG A 171      11.722  20.487  -0.065  1.00  0.00      A    C
ATOM   2503  HA  ARG A 171      12.382  20.068  -0.810  1.00  0.00      A    H
ATOM   2504  CB  ARG A 171      10.532  21.284  -0.723  1.00  0.00      A    C
ATOM   2505  HB1 ARG A 171       9.792  20.573  -1.151  1.00  0.00      A    H
ATOM   2506  HB2 ARG A 171       9.952  21.851   0.036  1.00  0.00      A    H
ATOM   2507  CG  ARG A 171      11.024  22.268  -1.806  1.00  0.00      A    C
ATOM   2508  HG1 ARG A 171      11.692  23.031  -1.352  1.00  0.00      A    H
ATOM   2509  HG2 ARG A 171      11.555  21.679  -2.584  1.00  0.00      A    H
ATOM   2510  CD  ARG A 171      10.022  23.103  -2.732  1.00  0.00      A    C
ATOM   2511  HD1 ARG A 171      10.674  23.592  -3.487  1.00  0.00      A    H
ATOM   2512  HD2 ARG A 171       9.227  22.454  -3.158  1.00  0.00      A    H
ATOM   2513  NE  ARG A 171       9.523  24.190  -1.837  1.00  0.00      A    N
ATOM   2514  HE  ARG A 171      10.026  24.333  -0.985  1.00  0.00      A    H
ATOM   2515  CZ  ARG A 171       8.326  24.840  -1.837  1.00  0.00      A    C
ATOM   2516  NH1 ARG A 171       7.395  24.556  -2.734  1.00  0.00      A    N
ATOM   2517 HH11 ARG A 171       7.635  23.965  -3.504  1.00  0.00      A    H
ATOM   2518 HH12 ARG A 171       6.616  25.159  -2.907  1.00  0.00      A    H
ATOM   2519  NH2 ARG A 171       8.180  25.750  -0.920  1.00  0.00      A    N
ATOM   2520 HH21 ARG A 171       8.883  25.769  -0.209  1.00  0.00      A    H
ATOM   2521 HH22 ARG A 171       7.281  26.132  -0.706  1.00  0.00      A    H
ATOM   2522  C   ARG A 171      12.738  21.403   0.701  1.00  0.00      A    C
ATOM   2523  O   ARG A 171      13.955  21.190   0.579  1.00  0.00      A    O
ATOM   2524  N   ASP A 172      12.283  22.355   1.494  1.00  0.00      A    N
ATOM   2525  HN  ASP A 172      11.303  22.381   1.673  1.00  0.00      A    H
ATOM   2526  CA  ASP A 172      13.026  23.429   2.102  1.00  0.00      A    C
ATOM   2527  HA  ASP A 172      13.883  23.621   1.473  1.00  0.00      A    H
ATOM   2528  CB  ASP A 172      12.201  24.772   2.211  1.00  0.00      A    C
ATOM   2529  HB1 ASP A 172      11.401  24.650   2.972  1.00  0.00      A    H
ATOM   2530  HB2 ASP A 172      12.832  25.649   2.466  1.00  0.00      A    H
ATOM   2531  CG  ASP A 172      11.563  25.204   0.896  1.00  0.00      A    C
ATOM   2532  OD1 ASP A 172      12.211  25.816   0.017  1.00  0.00      A    O
ATOM   2533  OD2 ASP A 172      10.348  24.883   0.764  1.00  0.00      A    O
ATOM   2534  C   ASP A 172      13.715  23.076   3.378  1.00  0.00      A    C
ATOM   2535  O   ASP A 172      14.925  23.232   3.425  1.00  0.00      A    O
ATOM   2536  N   GLY A 173      12.984  22.526   4.397  1.00  0.00      A    N
ATOM   2537  HN  GLY A 173      11.988  22.569   4.377  1.00  0.00      A    H
ATOM   2538  CA  GLY A 173      13.533  22.290   5.711  1.00  0.00      A    C
ATOM   2539  HA1 GLY A 173      14.500  21.894   5.439  1.00  0.00      A    H
ATOM   2540  HA2 GLY A 173      13.499  23.208   6.279  1.00  0.00      A    H
ATOM   2541  C   GLY A 173      12.882  21.304   6.617  1.00  0.00      A    C
ATOM   2542  O   GLY A 173      13.267  21.185   7.786  1.00  0.00      A    O
ATOM   2543  N   THR A 174      11.939  20.501   6.115  1.00  0.00      A    N
ATOM   2544  HN  THR A 174      11.566  20.599   5.196  1.00  0.00      A    H
ATOM   2545  CA  THR A 174      10.981  19.631   6.777  1.00  0.00      A    C
ATOM   2546  HA  THR A 174      10.907  19.821   7.838  1.00  0.00      A    H
ATOM   2547  CB  THR A 174       9.599  19.693   6.106  1.00  0.00      A    C
ATOM   2548  HB  THR A 174       9.602  19.534   5.007  1.00  0.00      A    H
ATOM   2549  OG1 THR A 174       9.044  20.950   6.364  1.00  0.00      A    O
ATOM   2550  HG1 THR A 174       8.158  20.916   5.995  1.00  0.00      A    H
ATOM   2551  CG2 THR A 174       8.628  18.649   6.754  1.00  0.00      A    C
ATOM   2552 HG21 THR A 174       7.540  18.862   6.672  1.00  0.00      A    H
ATOM   2553 HG22 THR A 174       8.763  17.691   6.207  1.00  0.00      A    H
ATOM   2554 HG23 THR A 174       8.975  18.644   7.809  1.00  0.00      A    H
ATOM   2555  C   THR A 174      11.457  18.239   6.434  1.00  0.00      A    C
ATOM   2556  O   THR A 174      11.319  17.798   5.296  1.00  0.00      A    O
ATOM   2557  N   PRO A 175      11.874  17.463   7.516  1.00  0.00      A    N
ATOM   2558  CD  PRO A 175      12.497  18.047   8.710  1.00  0.00      A    C
ATOM   2559  HD1 PRO A 175      11.817  18.679   9.320  1.00  0.00      A    H
ATOM   2560  HD2 PRO A 175      13.448  18.535   8.408  1.00  0.00      A    H
ATOM   2561  CA  PRO A 175      12.106  16.040   7.271  1.00  0.00      A    C
ATOM   2562  HA  PRO A 175      12.766  15.946   6.421  1.00  0.00      A    H
ATOM   2563  CB  PRO A 175      12.989  15.700   8.528  1.00  0.00      A    C
ATOM   2564  HB1 PRO A 175      12.744  14.690   8.919  1.00  0.00      A    H
ATOM   2565  HB2 PRO A 175      14.041  15.696   8.172  1.00  0.00      A    H
ATOM   2566  CG  PRO A 175      12.876  16.823   9.560  1.00  0.00      A    C
ATOM   2567  HG1 PRO A 175      12.001  16.661  10.225  1.00  0.00      A    H
ATOM   2568  HG2 PRO A 175      13.662  16.994  10.327  1.00  0.00      A    H
ATOM   2569  C   PRO A 175      10.853  15.263   7.137  1.00  0.00      A    C
ATOM   2570  O   PRO A 175       9.885  15.532   7.842  1.00  0.00      A    O
ATOM   2571  N   VAL A 176      10.878  14.210   6.299  1.00  0.00      A    N
ATOM   2572  HN  VAL A 176      11.696  14.047   5.751  1.00  0.00      A    H
ATOM   2573  CA  VAL A 176       9.812  13.305   6.172  1.00  0.00      A    C
ATOM   2574  HA  VAL A 176       8.943  13.585   6.748  1.00  0.00      A    H
ATOM   2575  CB  VAL A 176       9.173  13.369   4.849  1.00  0.00      A    C
ATOM   2576  HB  VAL A 176       8.450  12.529   4.775  1.00  0.00      A    H
ATOM   2577  CG1 VAL A 176       8.474  14.723   4.728  1.00  0.00      A    C
ATOM   2578 HG11 VAL A 176       7.893  14.827   3.787  1.00  0.00      A    H
ATOM   2579 HG12 VAL A 176       7.747  14.715   5.568  1.00  0.00      A    H
ATOM   2580 HG13 VAL A 176       9.151  15.584   4.913  1.00  0.00      A    H
ATOM   2581  CG2 VAL A 176      10.170  13.204   3.606  1.00  0.00      A    C
ATOM   2582 HG21 VAL A 176       9.571  13.133   2.673  1.00  0.00      A    H
ATOM   2583 HG22 VAL A 176      10.868  14.068   3.562  1.00  0.00      A    H
ATOM   2584 HG23 VAL A 176      10.824  12.313   3.715  1.00  0.00      A    H
ATOM   2585  C   VAL A 176      10.088  11.825   6.521  1.00  0.00      A    C
ATOM   2586  O   VAL A 176      11.171  11.279   6.224  1.00  0.00      A    O
ATOM   2587  N   TRP A 177       8.996  11.194   7.089  1.00  0.00      A    N
ATOM   2588  HN  TRP A 177       8.157  11.647   7.380  1.00  0.00      A    H
ATOM   2589  CA  TRP A 177       8.720   9.756   6.877  1.00  0.00      A    C
ATOM   2590  HA  TRP A 177       9.674   9.300   7.099  1.00  0.00      A    H
ATOM   2591  CB  TRP A 177       7.777   9.115   7.906  1.00  0.00      A    C
ATOM   2592  HB1 TRP A 177       6.731   9.445   7.732  1.00  0.00      A    H
ATOM   2593  HB2 TRP A 177       7.816   8.010   7.792  1.00  0.00      A    H
ATOM   2594  CG  TRP A 177       8.143   9.458   9.321  1.00  0.00      A    C
ATOM   2595  CD1 TRP A 177       7.559  10.461  10.032  1.00  0.00      A    C
ATOM   2596  HD1 TRP A 177       6.655  10.972   9.734  1.00  0.00      A    H
ATOM   2597  NE1 TRP A 177       8.401  10.740  11.117  1.00  0.00      A    N
ATOM   2598  HE1 TRP A 177       8.143  11.228  11.922  1.00  0.00      A    H
ATOM   2599  CE2 TRP A 177       9.410   9.868  11.160  1.00  0.00      A    C
ATOM   2600  CD2 TRP A 177       9.293   9.021  10.038  1.00  0.00      A    C
ATOM   2601  CE3 TRP A 177      10.340   8.116   9.702  1.00  0.00      A    C
ATOM   2602  HE3 TRP A 177      10.202   7.412   8.895  1.00  0.00      A    H
ATOM   2603  CZ3 TRP A 177      11.447   8.069  10.547  1.00  0.00      A    C
ATOM   2604  HZ3 TRP A 177      12.214   7.318  10.431  1.00  0.00      A    H
ATOM   2605  CZ2 TRP A 177      10.542   9.780  11.940  1.00  0.00      A    C
ATOM   2606  HZ2 TRP A 177      10.797  10.397  12.789  1.00  0.00      A    H
ATOM   2607  CH2 TRP A 177      11.577   8.908  11.666  1.00  0.00      A    C
ATOM   2608  HH2 TRP A 177      12.439   8.996  12.309  1.00  0.00      A    H
ATOM   2609  C   TRP A 177       8.077   9.646   5.467  1.00  0.00      A    C
ATOM   2610  O   TRP A 177       7.070  10.295   5.156  1.00  0.00      A    O
ATOM   2611  N   LEU A 178       8.722   8.760   4.683  1.00  0.00      A    N
ATOM   2612  HN  LEU A 178       9.537   8.333   5.066  1.00  0.00      A    H
ATOM   2613  CA  LEU A 178       8.197   8.342   3.458  1.00  0.00      A    C
ATOM   2614  HA  LEU A 178       7.329   8.886   3.117  1.00  0.00      A    H
ATOM   2615  CB  LEU A 178       9.305   8.356   2.343  1.00  0.00      A    C
ATOM   2616  HB1 LEU A 178       9.858   9.314   2.448  1.00  0.00      A    H
ATOM   2617  HB2 LEU A 178      10.068   7.570   2.524  1.00  0.00      A    H
ATOM   2618  CG  LEU A 178       8.817   8.325   0.863  1.00  0.00      A    C
ATOM   2619  HG  LEU A 178       8.065   7.516   0.745  1.00  0.00      A    H
ATOM   2620  CD1 LEU A 178       8.359   9.758   0.486  1.00  0.00      A    C
ATOM   2621 HD11 LEU A 178       8.100   9.746  -0.594  1.00  0.00      A    H
ATOM   2622 HD12 LEU A 178       7.479  10.031   1.107  1.00  0.00      A    H
ATOM   2623 HD13 LEU A 178       9.207  10.454   0.663  1.00  0.00      A    H
ATOM   2624  CD2 LEU A 178       9.923   7.769  -0.101  1.00  0.00      A    C
ATOM   2625 HD21 LEU A 178      10.835   8.304   0.239  1.00  0.00      A    H
ATOM   2626 HD22 LEU A 178      10.175   6.693   0.016  1.00  0.00      A    H
ATOM   2627 HD23 LEU A 178       9.666   8.062  -1.141  1.00  0.00      A    H
ATOM   2628  C   LEU A 178       7.491   6.975   3.585  1.00  0.00      A    C
ATOM   2629  O   LEU A 178       8.061   5.888   3.887  1.00  0.00      A    O
ATOM   2630  N   ILE A 179       6.177   6.968   3.525  1.00  0.00      A    N
ATOM   2631  HN  ILE A 179       5.654   7.767   3.239  1.00  0.00      A    H
ATOM   2632  CA  ILE A 179       5.360   5.882   3.818  1.00  0.00      A    C
ATOM   2633  HA  ILE A 179       5.971   5.117   4.274  1.00  0.00      A    H
ATOM   2634  CB  ILE A 179       4.324   6.216   4.930  1.00  0.00      A    C
ATOM   2635  HB  ILE A 179       3.637   7.028   4.609  1.00  0.00      A    H
ATOM   2636  CG2 ILE A 179       3.384   5.022   5.192  1.00  0.00      A    C
ATOM   2637 HG21 ILE A 179       2.693   5.303   6.015  1.00  0.00      A    H
ATOM   2638 HG22 ILE A 179       2.747   4.620   4.375  1.00  0.00      A    H
ATOM   2639 HG23 ILE A 179       3.990   4.167   5.560  1.00  0.00      A    H
ATOM   2640  CG1 ILE A 179       5.117   6.616   6.217  1.00  0.00      A    C
ATOM   2641 HG11 ILE A 179       5.815   5.796   6.489  1.00  0.00      A    H
ATOM   2642 HG12 ILE A 179       5.572   7.590   5.935  1.00  0.00      A    H
ATOM   2643  CD  ILE A 179       4.260   6.973   7.409  1.00  0.00      A    C
ATOM   2644  HD1 ILE A 179       4.914   7.335   8.231  1.00  0.00      A    H
ATOM   2645  HD2 ILE A 179       3.575   7.812   7.161  1.00  0.00      A    H
ATOM   2646  HD3 ILE A 179       3.698   6.081   7.757  1.00  0.00      A    H
ATOM   2647  C   ILE A 179       4.614   5.385   2.561  1.00  0.00      A    C
ATOM   2648  O   ILE A 179       4.211   6.232   1.791  1.00  0.00      A    O
ATOM   2649  N   LYS A 180       4.489   4.025   2.408  1.00  0.00      A    N
ATOM   2650  HN  LYS A 180       4.783   3.447   3.165  1.00  0.00      A    H
ATOM   2651  CA  LYS A 180       3.647   3.523   1.241  1.00  0.00      A    C
ATOM   2652  HA  LYS A 180       3.617   4.341   0.536  1.00  0.00      A    H
ATOM   2653  CB  LYS A 180       4.181   2.217   0.498  1.00  0.00      A    C
ATOM   2654  HB1 LYS A 180       3.679   2.089  -0.485  1.00  0.00      A    H
ATOM   2655  HB2 LYS A 180       5.264   2.321   0.273  1.00  0.00      A    H
ATOM   2656  CG  LYS A 180       3.916   0.876   1.245  1.00  0.00      A    C
ATOM   2657  HG1 LYS A 180       4.453   0.835   2.216  1.00  0.00      A    H
ATOM   2658  HG2 LYS A 180       2.864   0.799   1.595  1.00  0.00      A    H
ATOM   2659  CD  LYS A 180       4.241  -0.273   0.242  1.00  0.00      A    C
ATOM   2660  HD1 LYS A 180       3.519  -0.149  -0.593  1.00  0.00      A    H
ATOM   2661  HD2 LYS A 180       5.282  -0.152  -0.127  1.00  0.00      A    H
ATOM   2662  CE  LYS A 180       4.245  -1.677   0.834  1.00  0.00      A    C
ATOM   2663  HE1 LYS A 180       4.866  -1.767   1.750  1.00  0.00      A    H
ATOM   2664  HE2 LYS A 180       3.207  -1.769   1.221  1.00  0.00      A    H
ATOM   2665  NZ  LYS A 180       4.434  -2.746  -0.136  1.00  0.00      A    N
ATOM   2666  HZ1 LYS A 180       3.704  -2.601  -0.863  1.00  0.00      A    H
ATOM   2667  HZ2 LYS A 180       5.293  -2.628  -0.709  1.00  0.00      A    H
ATOM   2668  HZ3 LYS A 180       4.393  -3.698   0.279  1.00  0.00      A    H
ATOM   2669  C   LYS A 180       2.196   3.182   1.654  1.00  0.00      A    C
ATOM   2670  O   LYS A 180       1.878   2.876   2.757  1.00  0.00      A    O
ATOM   2671  N   ASN A 181       1.256   3.144   0.674  1.00  0.00      A    N
ATOM   2672  HN  ASN A 181       1.519   3.178  -0.288  1.00  0.00      A    H
ATOM   2673  CA  ASN A 181      -0.070   2.703   0.951  1.00  0.00      A    C
ATOM   2674  HA  ASN A 181      -0.230   2.770   2.017  1.00  0.00      A    H
ATOM   2675  CB  ASN A 181      -1.181   3.580   0.404  1.00  0.00      A    C
ATOM   2676  HB1 ASN A 181      -2.067   3.472   1.065  1.00  0.00      A    H
ATOM   2677  HB2 ASN A 181      -0.859   4.630   0.569  1.00  0.00      A    H
ATOM   2678  CG  ASN A 181      -1.596   3.715  -1.009  1.00  0.00      A    C
ATOM   2679  OD1 ASN A 181      -2.774   3.579  -1.336  1.00  0.00      A    O
ATOM   2680  ND2 ASN A 181      -0.717   4.091  -1.983  1.00  0.00      A    N
ATOM   2681 HD21 ASN A 181      -1.154   4.183  -2.878  1.00  0.00      A    H
ATOM   2682 HD22 ASN A 181       0.166   4.499  -1.755  1.00  0.00      A    H
ATOM   2683  C   ASN A 181      -0.379   1.235   0.497  1.00  0.00      A    C
ATOM   2684  O   ASN A 181       0.596   0.491   0.221  1.00  0.00      A    O
ATOM   2685  N   SER A 182      -1.673   0.889   0.397  1.00  0.00      A    N
ATOM   2686  HN  SER A 182      -2.364   1.544   0.691  1.00  0.00      A    H
ATOM   2687  CA  SER A 182      -2.180  -0.491   0.205  1.00  0.00      A    C
ATOM   2688  HA  SER A 182      -1.664  -1.011  -0.589  1.00  0.00      A    H
ATOM   2689  CB  SER A 182      -2.195  -1.337   1.519  1.00  0.00      A    C
ATOM   2690  HB1 SER A 182      -2.697  -2.321   1.405  1.00  0.00      A    H
ATOM   2691  HB2 SER A 182      -1.128  -1.434   1.812  1.00  0.00      A    H
ATOM   2692  OG  SER A 182      -2.665  -0.611   2.692  1.00  0.00      A    O
ATOM   2693  HG1 SER A 182      -3.526  -0.999   2.865  1.00  0.00      A    H
ATOM   2694  C   SER A 182      -3.588  -0.341  -0.365  1.00  0.00      A    C
ATOM   2695  O   SER A 182      -4.354  -1.312  -0.330  1.00  0.00      A    O
ATOM   2696  N   TRP A 183      -4.001   0.794  -0.946  1.00  0.00      A    N
ATOM   2697  HN  TRP A 183      -3.378   1.572  -0.950  1.00  0.00      A    H
ATOM   2698  CA  TRP A 183      -5.247   1.089  -1.536  1.00  0.00      A    C
ATOM   2699  HA  TRP A 183      -5.943   0.285  -1.348  1.00  0.00      A    H
ATOM   2700  CB  TRP A 183      -5.892   2.334  -0.744  1.00  0.00      A    C
ATOM   2701  HB1 TRP A 183      -5.326   3.232  -1.072  1.00  0.00      A    H
ATOM   2702  HB2 TRP A 183      -6.963   2.417  -1.029  1.00  0.00      A    H
ATOM   2703  CG  TRP A 183      -6.007   2.156   0.757  1.00  0.00      A    C
ATOM   2704  CD1 TRP A 183      -6.613   1.131   1.461  1.00  0.00      A    C
ATOM   2705  HD1 TRP A 183      -7.188   0.334   1.014  1.00  0.00      A    H
ATOM   2706  NE1 TRP A 183      -6.586   1.447   2.798  1.00  0.00      A    N
ATOM   2707  HE1 TRP A 183      -7.185   0.943   3.381  1.00  0.00      A    H
ATOM   2708  CE2 TRP A 183      -6.143   2.722   2.936  1.00  0.00      A    C
ATOM   2709  CD2 TRP A 183      -5.655   3.170   1.713  1.00  0.00      A    C
ATOM   2710  CE3 TRP A 183      -5.072   4.458   1.563  1.00  0.00      A    C
ATOM   2711  HE3 TRP A 183      -4.674   4.878   0.652  1.00  0.00      A    H
ATOM   2712  CZ3 TRP A 183      -5.192   5.289   2.670  1.00  0.00      A    C
ATOM   2713  HZ3 TRP A 183      -4.671   6.232   2.598  1.00  0.00      A    H
ATOM   2714  CZ2 TRP A 183      -6.113   3.543   4.090  1.00  0.00      A    C
ATOM   2715  HZ2 TRP A 183      -6.579   3.245   5.017  1.00  0.00      A    H
ATOM   2716  CH2 TRP A 183      -5.690   4.871   3.932  1.00  0.00      A    C
ATOM   2717  HH2 TRP A 183      -5.717   5.539   4.781  1.00  0.00      A    H
ATOM   2718  C   TRP A 183      -5.176   1.372  -3.117  1.00  0.00      A    C
ATOM   2719  O   TRP A 183      -5.894   0.764  -3.912  1.00  0.00      A    O
ATOM   2720  N   GLY A 184      -4.199   2.250  -3.530  1.00  0.00      A    N
ATOM   2721  HN  GLY A 184      -3.772   2.779  -2.800  1.00  0.00      A    H
ATOM   2722  CA  GLY A 184      -4.175   2.652  -4.945  1.00  0.00      A    C
ATOM   2723  HA1 GLY A 184      -4.343   1.752  -5.517  1.00  0.00      A    H
ATOM   2724  HA2 GLY A 184      -4.832   3.501  -5.063  1.00  0.00      A    H
ATOM   2725  C   GLY A 184      -2.818   3.138  -5.491  1.00  0.00      A    C
ATOM   2726  O   GLY A 184      -2.031   3.733  -4.735  1.00  0.00      A    O
ATOM   2727  N   THR A 185      -2.511   2.940  -6.768  1.00  0.00      A    N
ATOM   2728  HN  THR A 185      -3.239   2.569  -7.340  1.00  0.00      A    H
ATOM   2729  CA  THR A 185      -1.133   3.078  -7.369  1.00  0.00      A    C
ATOM   2730  HA  THR A 185      -0.513   2.593  -6.629  1.00  0.00      A    H
ATOM   2731  CB  THR A 185      -0.909   2.467  -8.760  1.00  0.00      A    C
ATOM   2732  HB  THR A 185       0.055   2.761  -9.227  1.00  0.00      A    H
ATOM   2733  OG1 THR A 185      -2.030   2.881  -9.503  1.00  0.00      A    O
ATOM   2734  HG1 THR A 185      -1.785   3.648 -10.027  1.00  0.00      A    H
ATOM   2735  CG2 THR A 185      -0.950   0.922  -8.701  1.00  0.00      A    C
ATOM   2736 HG21 THR A 185      -0.814   0.391  -9.667  1.00  0.00      A    H
ATOM   2737 HG22 THR A 185      -0.173   0.498  -8.030  1.00  0.00      A    H
ATOM   2738 HG23 THR A 185      -1.905   0.698  -8.180  1.00  0.00      A    H
ATOM   2739  C   THR A 185      -0.755   4.525  -7.498  1.00  0.00      A    C
ATOM   2740  O   THR A 185       0.410   4.826  -7.452  1.00  0.00      A    O
ATOM   2741  N   ALA A 186      -1.707   5.475  -7.794  1.00  0.00      A    N
ATOM   2742  HN  ALA A 186      -2.683   5.295  -7.891  1.00  0.00      A    H
ATOM   2743  CA  ALA A 186      -1.351   6.836  -8.100  1.00  0.00      A    C
ATOM   2744  HA  ALA A 186      -0.305   6.979  -8.327  1.00  0.00      A    H
ATOM   2745  CB  ALA A 186      -2.183   7.473  -9.228  1.00  0.00      A    C
ATOM   2746  HB1 ALA A 186      -2.147   6.786 -10.101  1.00  0.00      A    H
ATOM   2747  HB2 ALA A 186      -3.243   7.581  -8.915  1.00  0.00      A    H
ATOM   2748  HB3 ALA A 186      -1.767   8.418  -9.638  1.00  0.00      A    H
ATOM   2749  C   ALA A 186      -1.562   7.728  -6.873  1.00  0.00      A    C
ATOM   2750  O   ALA A 186      -1.222   8.884  -6.874  1.00  0.00      A    O
ATOM   2751  N   TRP A 187      -2.027   7.188  -5.722  1.00  0.00      A    N
ATOM   2752  HN  TRP A 187      -2.113   6.195  -5.719  1.00  0.00      A    H
ATOM   2753  CA  TRP A 187      -2.375   7.935  -4.529  1.00  0.00      A    C
ATOM   2754  HA  TRP A 187      -3.145   8.620  -4.853  1.00  0.00      A    H
ATOM   2755  CB  TRP A 187      -3.033   6.950  -3.497  1.00  0.00      A    C
ATOM   2756  HB1 TRP A 187      -3.893   6.507  -4.044  1.00  0.00      A    H
ATOM   2757  HB2 TRP A 187      -2.306   6.117  -3.390  1.00  0.00      A    H
ATOM   2758  CG  TRP A 187      -3.436   7.342  -2.148  1.00  0.00      A    C
ATOM   2759  CD1 TRP A 187      -4.668   7.669  -1.714  1.00  0.00      A    C
ATOM   2760  HD1 TRP A 187      -5.553   7.530  -2.316  1.00  0.00      A    H
ATOM   2761  NE1 TRP A 187      -4.618   7.949  -0.379  1.00  0.00      A    N
ATOM   2762  HE1 TRP A 187      -5.342   7.940   0.275  1.00  0.00      A    H
ATOM   2763  CE2 TRP A 187      -3.320   7.747   0.062  1.00  0.00      A    C
ATOM   2764  CD2 TRP A 187      -2.554   7.369  -1.051  1.00  0.00      A    C
ATOM   2765  CE3 TRP A 187      -1.178   7.166  -0.920  1.00  0.00      A    C
ATOM   2766  HE3 TRP A 187      -0.512   6.956  -1.744  1.00  0.00      A    H
ATOM   2767  CZ3 TRP A 187      -0.596   7.259   0.323  1.00  0.00      A    C
ATOM   2768  HZ3 TRP A 187       0.476   7.281   0.452  1.00  0.00      A    H
ATOM   2769  CZ2 TRP A 187      -2.762   7.766   1.276  1.00  0.00      A    C
ATOM   2770  HZ2 TRP A 187      -3.347   7.956   2.163  1.00  0.00      A    H
ATOM   2771  CH2 TRP A 187      -1.415   7.606   1.478  1.00  0.00      A    C
ATOM   2772  HH2 TRP A 187      -0.897   7.724   2.418  1.00  0.00      A    H
ATOM   2773  C   TRP A 187      -1.248   8.748  -4.015  1.00  0.00      A    C
ATOM   2774  O   TRP A 187      -0.105   8.304  -3.961  1.00  0.00      A    O
ATOM   2775  N   GLY A 188      -1.594  10.015  -3.677  1.00  0.00      A    N
ATOM   2776  HN  GLY A 188      -2.523  10.373  -3.724  1.00  0.00      A    H
ATOM   2777  CA  GLY A 188      -0.572  10.874  -3.086  1.00  0.00      A    C
ATOM   2778  HA1 GLY A 188      -1.053  11.801  -2.810  1.00  0.00      A    H
ATOM   2779  HA2 GLY A 188      -0.141  10.343  -2.250  1.00  0.00      A    H
ATOM   2780  C   GLY A 188       0.421  11.352  -4.106  1.00  0.00      A    C
ATOM   2781  O   GLY A 188       0.106  11.945  -5.101  1.00  0.00      A    O
ATOM   2782  N   GLN A 189       1.733  11.030  -3.948  1.00  0.00      A    N
ATOM   2783  HN  GLN A 189       1.914  10.478  -3.138  1.00  0.00      A    H
ATOM   2784  CA  GLN A 189       2.801  11.320  -4.850  1.00  0.00      A    C
ATOM   2785  HA  GLN A 189       2.629  12.285  -5.304  1.00  0.00      A    H
ATOM   2786  CB  GLN A 189       4.136  11.370  -4.102  1.00  0.00      A    C
ATOM   2787  HB1 GLN A 189       4.342  10.362  -3.682  1.00  0.00      A    H
ATOM   2788  HB2 GLN A 189       4.987  11.595  -4.780  1.00  0.00      A    H
ATOM   2789  CG  GLN A 189       4.273  12.300  -2.905  1.00  0.00      A    C
ATOM   2790  HG1 GLN A 189       3.500  12.068  -2.141  1.00  0.00      A    H
ATOM   2791  HG2 GLN A 189       5.305  12.152  -2.520  1.00  0.00      A    H
ATOM   2792  CD  GLN A 189       4.185  13.812  -3.212  1.00  0.00      A    C
ATOM   2793  OE1 GLN A 189       3.454  14.521  -2.490  1.00  0.00      A    O
ATOM   2794  NE2 GLN A 189       4.824  14.281  -4.266  1.00  0.00      A    N
ATOM   2795 HE21 GLN A 189       4.469  15.099  -4.720  1.00  0.00      A    H
ATOM   2796 HE22 GLN A 189       5.364  13.599  -4.759  1.00  0.00      A    H
ATOM   2797  C   GLN A 189       2.903  10.313  -5.970  1.00  0.00      A    C
ATOM   2798  O   GLN A 189       3.643  10.507  -6.946  1.00  0.00      A    O
ATOM   2799  N   GLY A 190       2.170   9.208  -5.857  1.00  0.00      A    N
ATOM   2800  HN  GLY A 190       1.445   9.150  -5.175  1.00  0.00      A    H
ATOM   2801  CA  GLY A 190       2.163   8.081  -6.767  1.00  0.00      A    C
ATOM   2802  HA1 GLY A 190       1.196   7.984  -7.239  1.00  0.00      A    H
ATOM   2803  HA2 GLY A 190       2.967   8.190  -7.479  1.00  0.00      A    H
ATOM   2804  C   GLY A 190       2.366   6.848  -6.060  1.00  0.00      A    C
ATOM   2805  O   GLY A 190       3.208   6.040  -6.411  1.00  0.00      A    O
ATOM   2806  N   GLY A 191       1.616   6.571  -5.003  1.00  0.00      A    N
ATOM   2807  HN  GLY A 191       0.936   7.189  -4.614  1.00  0.00      A    H
ATOM   2808  CA  GLY A 191       1.841   5.470  -4.116  1.00  0.00      A    C
ATOM   2809  HA1 GLY A 191       0.864   5.014  -4.055  1.00  0.00      A    H
ATOM   2810  HA2 GLY A 191       2.689   4.906  -4.474  1.00  0.00      A    H
ATOM   2811  C   GLY A 191       2.202   5.883  -2.728  1.00  0.00      A    C
ATOM   2812  O   GLY A 191       1.821   5.234  -1.766  1.00  0.00      A    O
ATOM   2813  N   TYR A 192       3.068   6.871  -2.576  1.00  0.00      A    N
ATOM   2814  HN  TYR A 192       3.527   7.216  -3.392  1.00  0.00      A    H
ATOM   2815  CA  TYR A 192       3.736   7.209  -1.335  1.00  0.00      A    C
ATOM   2816  HA  TYR A 192       3.534   6.337  -0.731  1.00  0.00      A    H
ATOM   2817  CB  TYR A 192       5.239   7.403  -1.472  1.00  0.00      A    C
ATOM   2818  HB1 TYR A 192       5.431   8.344  -2.030  1.00  0.00      A    H
ATOM   2819  HB2 TYR A 192       5.585   7.537  -0.424  1.00  0.00      A    H
ATOM   2820  CG  TYR A 192       5.824   6.288  -2.306  1.00  0.00      A    C
ATOM   2821  CD1 TYR A 192       5.990   6.347  -3.668  1.00  0.00      A    C
ATOM   2822  HD1 TYR A 192       5.768   7.240  -4.233  1.00  0.00      A    H
ATOM   2823  CE1 TYR A 192       6.177   5.081  -4.360  1.00  0.00      A    C
ATOM   2824  HE1 TYR A 192       6.116   5.152  -5.436  1.00  0.00      A    H
ATOM   2825  CZ  TYR A 192       6.419   3.894  -3.641  1.00  0.00      A    C
ATOM   2826  OH  TYR A 192       6.693   2.635  -4.236  1.00  0.00      A    O
ATOM   2827  HH  TYR A 192       6.406   2.616  -5.152  1.00  0.00      A    H
ATOM   2828  CD2 TYR A 192       6.120   5.144  -1.564  1.00  0.00      A    C
ATOM   2829  HD2 TYR A 192       5.891   5.251  -0.514  1.00  0.00      A    H
ATOM   2830  CE2 TYR A 192       6.427   3.944  -2.245  1.00  0.00      A    C
ATOM   2831  HE2 TYR A 192       6.630   3.022  -1.721  1.00  0.00      A    H
ATOM   2832  C   TYR A 192       3.170   8.489  -0.688  1.00  0.00      A    C
ATOM   2833  O   TYR A 192       2.592   9.292  -1.380  1.00  0.00      A    O
ATOM   2834  N   LEU A 193       3.455   8.656   0.661  1.00  0.00      A    N
ATOM   2835  HN  LEU A 193       3.966   7.862   0.982  1.00  0.00      A    H
ATOM   2836  CA  LEU A 193       2.987   9.638   1.653  1.00  0.00      A    C
ATOM   2837  HA  LEU A 193       2.415  10.326   1.048  1.00  0.00      A    H
ATOM   2838  CB  LEU A 193       2.108   8.880   2.734  1.00  0.00      A    C
ATOM   2839  HB1 LEU A 193       1.244   8.370   2.256  1.00  0.00      A    H
ATOM   2840  HB2 LEU A 193       2.728   8.073   3.178  1.00  0.00      A    H
ATOM   2841  CG  LEU A 193       1.698   9.658   4.017  1.00  0.00      A    C
ATOM   2842  HG  LEU A 193       2.640  10.044   4.464  1.00  0.00      A    H
ATOM   2843  CD1 LEU A 193       0.781  10.801   3.732  1.00  0.00      A    C
ATOM   2844 HD11 LEU A 193       0.668  11.378   4.675  1.00  0.00      A    H
ATOM   2845 HD12 LEU A 193       1.213  11.451   2.941  1.00  0.00      A    H
ATOM   2846 HD13 LEU A 193      -0.173  10.365   3.366  1.00  0.00      A    H
ATOM   2847  CD2 LEU A 193       0.988   8.712   4.973  1.00  0.00      A    C
ATOM   2848 HD21 LEU A 193       1.491   7.726   5.072  1.00  0.00      A    H
ATOM   2849 HD22 LEU A 193       0.875   9.268   5.928  1.00  0.00      A    H
ATOM   2850 HD23 LEU A 193      -0.016   8.483   4.557  1.00  0.00      A    H
ATOM   2851  C   LEU A 193       4.211  10.288   2.180  1.00  0.00      A    C
ATOM   2852  O   LEU A 193       5.134   9.632   2.735  1.00  0.00      A    O
ATOM   2853  N   LEU A 194       4.205  11.643   2.086  1.00  0.00      A    N
ATOM   2854  HN  LEU A 194       3.396  12.075   1.695  1.00  0.00      A    H
ATOM   2855  CA  LEU A 194       5.109  12.490   2.799  1.00  0.00      A    C
ATOM   2856  HA  LEU A 194       6.022  11.977   3.063  1.00  0.00      A    H
ATOM   2857  CB  LEU A 194       5.448  13.766   2.070  1.00  0.00      A    C
ATOM   2858  HB1 LEU A 194       4.509  14.301   1.812  1.00  0.00      A    H
ATOM   2859  HB2 LEU A 194       6.091  14.430   2.684  1.00  0.00      A    H
ATOM   2860  CG  LEU A 194       6.151  13.518   0.740  1.00  0.00      A    C
ATOM   2861  HG  LEU A 194       5.664  12.600   0.346  1.00  0.00      A    H
ATOM   2862  CD1 LEU A 194       5.785  14.613  -0.286  1.00  0.00      A    C
ATOM   2863 HD11 LEU A 194       6.002  15.614   0.144  1.00  0.00      A    H
ATOM   2864 HD12 LEU A 194       6.378  14.584  -1.225  1.00  0.00      A    H
ATOM   2865 HD13 LEU A 194       4.736  14.719  -0.638  1.00  0.00      A    H
ATOM   2866  CD2 LEU A 194       7.630  13.353   0.873  1.00  0.00      A    C
ATOM   2867 HD21 LEU A 194       7.868  12.405   1.402  1.00  0.00      A    H
ATOM   2868 HD22 LEU A 194       8.123  13.277  -0.120  1.00  0.00      A    H
ATOM   2869 HD23 LEU A 194       8.118  14.178   1.434  1.00  0.00      A    H
ATOM   2870  C   LEU A 194       4.419  12.815   4.165  1.00  0.00      A    C
ATOM   2871  O   LEU A 194       3.350  13.441   4.238  1.00  0.00      A    O
ATOM   2872  N   LEU A 195       4.934  12.255   5.251  1.00  0.00      A    N
ATOM   2873  HN  LEU A 195       5.784  11.745   5.151  1.00  0.00      A    H
ATOM   2874  CA  LEU A 195       4.453  12.507   6.578  1.00  0.00      A    C
ATOM   2875  HA  LEU A 195       3.529  13.059   6.669  1.00  0.00      A    H
ATOM   2876  CB  LEU A 195       4.049  11.125   7.283  1.00  0.00      A    C
ATOM   2877  HB1 LEU A 195       3.368  10.498   6.669  1.00  0.00      A    H
ATOM   2878  HB2 LEU A 195       5.054  10.651   7.307  1.00  0.00      A    H
ATOM   2879  CG  LEU A 195       3.463  11.264   8.741  1.00  0.00      A    C
ATOM   2880  HG  LEU A 195       4.105  11.940   9.346  1.00  0.00      A    H
ATOM   2881  CD1 LEU A 195       2.118  11.834   8.599  1.00  0.00      A    C
ATOM   2882 HD11 LEU A 195       2.215  12.910   8.338  1.00  0.00      A    H
ATOM   2883 HD12 LEU A 195       1.520  11.341   7.803  1.00  0.00      A    H
ATOM   2884 HD13 LEU A 195       1.515  11.713   9.525  1.00  0.00      A    H
ATOM   2885  CD2 LEU A 195       3.519   9.959   9.516  1.00  0.00      A    C
ATOM   2886 HD21 LEU A 195       3.135  10.172  10.537  1.00  0.00      A    H
ATOM   2887 HD22 LEU A 195       2.999   9.136   8.981  1.00  0.00      A    H
ATOM   2888 HD23 LEU A 195       4.599   9.702   9.551  1.00  0.00      A    H
ATOM   2889  C   LEU A 195       5.563  13.275   7.364  1.00  0.00      A    C
ATOM   2890  O   LEU A 195       6.679  12.833   7.434  1.00  0.00      A    O
ATOM   2891  N   GLN A 196       5.210  14.318   8.138  1.00  0.00      A    N
ATOM   2892  HN  GLN A 196       4.280  14.677   8.142  1.00  0.00      A    H
ATOM   2893  CA  GLN A 196       6.052  15.319   8.711  1.00  0.00      A    C
ATOM   2894  HA  GLN A 196       6.850  15.452   7.995  1.00  0.00      A    H
ATOM   2895  CB  GLN A 196       5.217  16.526   9.007  1.00  0.00      A    C
ATOM   2896  HB1 GLN A 196       4.681  16.872   8.097  1.00  0.00      A    H
ATOM   2897  HB2 GLN A 196       4.372  16.305   9.694  1.00  0.00      A    H
ATOM   2898  CG  GLN A 196       6.100  17.667   9.522  1.00  0.00      A    C
ATOM   2899  HG1 GLN A 196       6.341  17.568  10.601  1.00  0.00      A    H
ATOM   2900  HG2 GLN A 196       7.052  17.637   8.950  1.00  0.00      A    H
ATOM   2901  CD  GLN A 196       5.391  18.988   9.519  1.00  0.00      A    C
ATOM   2902  OE1 GLN A 196       4.487  19.287   8.754  1.00  0.00      A    O
ATOM   2903  NE2 GLN A 196       5.867  19.923  10.380  1.00  0.00      A    N
ATOM   2904 HE21 GLN A 196       5.252  20.706  10.471  1.00  0.00      A    H
ATOM   2905 HE22 GLN A 196       6.735  19.748  10.845  1.00  0.00      A    H
ATOM   2906  C   GLN A 196       6.646  14.846  10.056  1.00  0.00      A    C
ATOM   2907  O   GLN A 196       5.872  14.513  11.010  1.00  0.00      A    O
ATOM   2908  N   ARG A 197       7.914  14.648  10.134  1.00  0.00      A    N
ATOM   2909  HN  ARG A 197       8.558  14.785   9.385  1.00  0.00      A    H
ATOM   2910  CA  ARG A 197       8.549  14.459  11.400  1.00  0.00      A    C
ATOM   2911  HA  ARG A 197       8.232  13.503  11.789  1.00  0.00      A    H
ATOM   2912  CB  ARG A 197      10.062  14.281  11.140  1.00  0.00      A    C
ATOM   2913  HB1 ARG A 197      10.179  13.680  10.214  1.00  0.00      A    H
ATOM   2914  HB2 ARG A 197      10.480  15.276  10.876  1.00  0.00      A    H
ATOM   2915  CG  ARG A 197      10.778  13.649  12.322  1.00  0.00      A    C
ATOM   2916  HG1 ARG A 197      10.818  14.416  13.126  1.00  0.00      A    H
ATOM   2917  HG2 ARG A 197      10.222  12.764  12.697  1.00  0.00      A    H
ATOM   2918  CD  ARG A 197      12.196  13.246  12.022  1.00  0.00      A    C
ATOM   2919  HD1 ARG A 197      12.089  12.472  11.232  1.00  0.00      A    H
ATOM   2920  HD2 ARG A 197      12.782  14.076  11.570  1.00  0.00      A    H
ATOM   2921  NE  ARG A 197      12.861  12.855  13.293  1.00  0.00      A    N
ATOM   2922  HE  ARG A 197      12.388  12.998  14.162  1.00  0.00      A    H
ATOM   2923  CZ  ARG A 197      14.119  12.762  13.552  1.00  0.00      A    C
ATOM   2924  NH1 ARG A 197      15.105  12.849  12.597  1.00  0.00      A    N
ATOM   2925 HH11 ARG A 197      14.762  12.945  11.663  1.00  0.00      A    H
ATOM   2926 HH12 ARG A 197      16.036  12.691  12.926  1.00  0.00      A    H
ATOM   2927  NH2 ARG A 197      14.584  12.676  14.804  1.00  0.00      A    N
ATOM   2928 HH21 ARG A 197      13.896  12.629  15.528  1.00  0.00      A    H
ATOM   2929 HH22 ARG A 197      15.567  12.567  14.950  1.00  0.00      A    H
ATOM   2930  C   ARG A 197       8.383  15.576  12.458  1.00  0.00      A    C
ATOM   2931  O   ARG A 197       8.104  16.722  12.115  1.00  0.00      A    O
ATOM   2932  N   ASN A 198       8.337  15.243  13.734  1.00  0.00      A    N
ATOM   2933  HN  ASN A 198       8.533  14.272  13.842  1.00  0.00      A    H
ATOM   2934  CA  ASN A 198       8.092  16.071  14.821  1.00  0.00      A    C
ATOM   2935  HA  ASN A 198       7.361  16.774  14.448  1.00  0.00      A    H
ATOM   2936  CB  ASN A 198       7.399  15.371  16.048  1.00  0.00      A    C
ATOM   2937  HB1 ASN A 198       8.143  14.656  16.458  1.00  0.00      A    H
ATOM   2938  HB2 ASN A 198       7.139  16.122  16.824  1.00  0.00      A    H
ATOM   2939  CG  ASN A 198       6.027  14.625  15.899  1.00  0.00      A    C
ATOM   2940  OD1 ASN A 198       6.067  13.510  15.335  1.00  0.00      A    O
ATOM   2941  ND2 ASN A 198       4.862  15.262  16.251  1.00  0.00      A    N
ATOM   2942 HD21 ASN A 198       3.942  14.870  16.232  1.00  0.00      A    H
ATOM   2943 HD22 ASN A 198       4.817  16.260  16.298  1.00  0.00      A    H
ATOM   2944  C   ASN A 198       9.291  16.878  15.284  1.00  0.00      A    C
ATOM   2945  O   ASN A 198      10.423  16.447  15.311  1.00  0.00      A    O
ATOM   2946  N   ILE A 199       9.058  18.172  15.519  1.00  0.00      A    N
ATOM   2947  HN  ILE A 199       8.120  18.449  15.328  1.00  0.00      A    H
ATOM   2948  CA  ILE A 199      10.108  19.124  15.825  1.00  0.00      A    C
ATOM   2949  HA  ILE A 199      10.986  18.855  15.257  1.00  0.00      A    H
ATOM   2950  CB  ILE A 199       9.781  20.504  15.350  1.00  0.00      A    C
ATOM   2951  HB  ILE A 199       8.876  20.860  15.886  1.00  0.00      A    H
ATOM   2952  CG2 ILE A 199      11.002  21.421  15.399  1.00  0.00      A    C
ATOM   2953 HG21 ILE A 199      11.157  21.685  16.467  1.00  0.00      A    H
ATOM   2954 HG22 ILE A 199      11.836  20.840  14.951  1.00  0.00      A    H
ATOM   2955 HG23 ILE A 199      10.946  22.341  14.777  1.00  0.00      A    H
ATOM   2956  CG1 ILE A 199       9.379  20.461  13.839  1.00  0.00      A    C
ATOM   2957 HG11 ILE A 199      10.148  20.063  13.142  1.00  0.00      A    H
ATOM   2958 HG12 ILE A 199       8.410  19.949  13.657  1.00  0.00      A    H
ATOM   2959  CD  ILE A 199       8.999  21.843  13.335  1.00  0.00      A    C
ATOM   2960  HD1 ILE A 199       9.812  22.599  13.327  1.00  0.00      A    H
ATOM   2961  HD2 ILE A 199       8.898  21.746  12.233  1.00  0.00      A    H
ATOM   2962  HD3 ILE A 199       8.049  22.149  13.824  1.00  0.00      A    H
ATOM   2963  C   ILE A 199      10.469  19.139  17.333  1.00  0.00      A    C
ATOM   2964  O   ILE A 199       9.633  19.206  18.253  1.00  0.00      A    O
ATOM   2965  N   ASN A 200      11.759  19.040  17.665  1.00  0.00      A    N
ATOM   2966  HN  ASN A 200      12.451  19.063  16.948  1.00  0.00      A    H
ATOM   2967  CA  ASN A 200      12.244  18.810  19.044  1.00  0.00      A    C
ATOM   2968  HA  ASN A 200      13.308  18.680  18.906  1.00  0.00      A    H
ATOM   2969  CB  ASN A 200      12.122  20.015  20.014  1.00  0.00      A    C
ATOM   2970  HB1 ASN A 200      11.024  20.167  20.087  1.00  0.00      A    H
ATOM   2971  HB2 ASN A 200      12.556  19.768  21.006  1.00  0.00      A    H
ATOM   2972  CG  ASN A 200      12.631  21.293  19.469  1.00  0.00      A    C
ATOM   2973  OD1 ASN A 200      11.924  22.196  19.010  1.00  0.00      A    O
ATOM   2974  ND2 ASN A 200      13.956  21.472  19.515  1.00  0.00      A    N
ATOM   2975 HD21 ASN A 200      14.295  22.409  19.598  1.00  0.00      A    H
ATOM   2976 HD22 ASN A 200      14.480  20.660  19.769  1.00  0.00      A    H
ATOM   2977  C   ASN A 200      11.717  17.454  19.589  1.00  0.00      A    C
ATOM   2978  O   ASN A 200      11.718  16.388  18.886  1.00  0.00      A    O
ATOM   2979  N   ASP A 201      11.368  17.429  20.909  1.00  0.00      A    N
ATOM   2980  HN  ASP A 201      11.653  18.063  21.623  1.00  0.00      A    H
ATOM   2981  CA  ASP A 201      10.699  16.216  21.421  1.00  0.00      A    C
ATOM   2982  HA  ASP A 201      10.992  15.283  20.962  1.00  0.00      A    H
ATOM   2983  CB  ASP A 201      11.150  16.169  22.923  1.00  0.00      A    C
ATOM   2984  HB1 ASP A 201      12.141  16.661  23.024  1.00  0.00      A    H
ATOM   2985  HB2 ASP A 201      10.450  16.769  23.544  1.00  0.00      A    H
ATOM   2986  CG  ASP A 201      11.276  14.770  23.434  1.00  0.00      A    C
ATOM   2987  OD1 ASP A 201      12.033  13.943  22.840  1.00  0.00      A    O
ATOM   2988  OD2 ASP A 201      10.571  14.439  24.386  1.00  0.00      A    O
ATOM   2989  C   ASP A 201       9.197  16.153  21.411  1.00  0.00      A    C
ATOM   2990  O   ASP A 201       8.449  17.065  21.784  1.00  0.00      A    O
ATOM   2991  N   ALA A 202       8.648  14.980  20.932  1.00  0.00      A    N
ATOM   2992  HN  ALA A 202       9.237  14.315  20.481  1.00  0.00      A    H
ATOM   2993  CA  ALA A 202       7.252  14.661  20.886  1.00  0.00      A    C
ATOM   2994  HA  ALA A 202       6.742  15.186  21.681  1.00  0.00      A    H
ATOM   2995  CB  ALA A 202       6.801  15.179  19.489  1.00  0.00      A    C
ATOM   2996  HB1 ALA A 202       7.442  14.603  18.787  1.00  0.00      A    H
ATOM   2997  HB2 ALA A 202       5.777  14.844  19.218  1.00  0.00      A    H
ATOM   2998  HB3 ALA A 202       6.840  16.286  19.410  1.00  0.00      A    H
ATOM   2999  C   ALA A 202       7.181  13.098  21.048  1.00  0.00      A    C
ATOM   3000  O   ALA A 202       8.244  12.526  21.266  1.00  0.00      A    O
ATOM   3001  N   ARG A 203       5.994  12.443  20.886  1.00  0.00      A    N
ATOM   3002  HN  ARG A 203       5.171  12.928  20.600  1.00  0.00      A    H
ATOM   3003  CA  ARG A 203       5.863  11.026  20.980  1.00  0.00      A    C
ATOM   3004  HA  ARG A 203       6.540  10.671  21.742  1.00  0.00      A    H
ATOM   3005  CB  ARG A 203       4.376  10.906  21.519  1.00  0.00      A    C
ATOM   3006  HB1 ARG A 203       3.778  11.428  20.742  1.00  0.00      A    H
ATOM   3007  HB2 ARG A 203       4.168   9.815  21.528  1.00  0.00      A    H
ATOM   3008  CG  ARG A 203       3.997  11.676  22.899  1.00  0.00      A    C
ATOM   3009  HG1 ARG A 203       4.478  11.194  23.777  1.00  0.00      A    H
ATOM   3010  HG2 ARG A 203       4.215  12.764  22.944  1.00  0.00      A    H
ATOM   3011  CD  ARG A 203       2.492  11.478  23.310  1.00  0.00      A    C
ATOM   3012  HD1 ARG A 203       2.166  11.883  24.291  1.00  0.00      A    H
ATOM   3013  HD2 ARG A 203       1.844  11.841  22.483  1.00  0.00      A    H
ATOM   3014  NE  ARG A 203       2.343  10.040  23.531  1.00  0.00      A    N
ATOM   3015  HE  ARG A 203       3.116   9.468  23.804  1.00  0.00      A    H
ATOM   3016  CZ  ARG A 203       1.181   9.395  23.473  1.00  0.00      A    C
ATOM   3017  NH1 ARG A 203      -0.025   9.983  23.424  1.00  0.00      A    N
ATOM   3018 HH11 ARG A 203      -0.031  10.936  23.121  1.00  0.00      A    H
ATOM   3019 HH12 ARG A 203      -0.896   9.492  23.454  1.00  0.00      A    H
ATOM   3020  NH2 ARG A 203       1.196   8.063  23.588  1.00  0.00      A    N
ATOM   3021 HH21 ARG A 203       2.078   7.592  23.613  1.00  0.00      A    H
ATOM   3022 HH22 ARG A 203       0.321   7.637  23.357  1.00  0.00      A    H
ATOM   3023  C   ARG A 203       5.972  10.217  19.598  1.00  0.00      A    C
ATOM   3024  O   ARG A 203       6.766   9.277  19.548  1.00  0.00      A    O
ATOM   3025  N   GLY A 204       5.224  10.579  18.500  1.00  0.00      A    N
ATOM   3026  HN  GLY A 204       4.663  11.400  18.576  1.00  0.00      A    H
ATOM   3027  CA  GLY A 204       5.325  10.097  17.198  1.00  0.00      A    C
ATOM   3028  HA1 GLY A 204       6.283  10.502  16.907  1.00  0.00      A    H
ATOM   3029  HA2 GLY A 204       5.269   9.022  17.107  1.00  0.00      A    H
ATOM   3030  C   GLY A 204       4.197  10.514  16.343  1.00  0.00      A    C
ATOM   3031  O   GLY A 204       3.085   9.984  16.563  1.00  0.00      A    O
ATOM   3032  N   ARG A 205       4.344  11.360  15.262  1.00  0.00      A    N
ATOM   3033  HN  ARG A 205       5.222  11.778  15.044  1.00  0.00      A    H
ATOM   3034  CA  ARG A 205       3.320  11.703  14.304  1.00  0.00      A    C
ATOM   3035  HA  ARG A 205       2.616  12.418  14.703  1.00  0.00      A    H
ATOM   3036  CB  ARG A 205       3.924  12.336  13.036  1.00  0.00      A    C
ATOM   3037  HB1 ARG A 205       4.716  13.053  13.341  1.00  0.00      A    H
ATOM   3038  HB2 ARG A 205       4.229  11.504  12.365  1.00  0.00      A    H
ATOM   3039  CG  ARG A 205       3.034  13.339  12.227  1.00  0.00      A    C
ATOM   3040  HG1 ARG A 205       3.411  13.648  11.228  1.00  0.00      A    H
ATOM   3041  HG2 ARG A 205       2.039  12.879  12.044  1.00  0.00      A    H
ATOM   3042  CD  ARG A 205       2.597  14.613  12.952  1.00  0.00      A    C
ATOM   3043  HD1 ARG A 205       1.688  14.954  12.414  1.00  0.00      A    H
ATOM   3044  HD2 ARG A 205       2.320  14.473  14.019  1.00  0.00      A    H
ATOM   3045  NE  ARG A 205       3.825  15.529  12.888  1.00  0.00      A    N
ATOM   3046  HE  ARG A 205       4.576  15.280  12.276  1.00  0.00      A    H
ATOM   3047  CZ  ARG A 205       3.865  16.780  13.335  1.00  0.00      A    C
ATOM   3048  NH1 ARG A 205       2.935  17.233  14.178  1.00  0.00      A    N
ATOM   3049 HH11 ARG A 205       2.035  16.810  14.285  1.00  0.00      A    H
ATOM   3050 HH12 ARG A 205       3.147  18.129  14.569  1.00  0.00      A    H
ATOM   3051  NH2 ARG A 205       4.994  17.432  13.181  1.00  0.00      A    N
ATOM   3052 HH21 ARG A 205       5.817  17.061  12.751  1.00  0.00      A    H
ATOM   3053 HH22 ARG A 205       5.103  18.386  13.462  1.00  0.00      A    H
ATOM   3054  C   ARG A 205       2.527  10.485  13.805  1.00  0.00      A    C
ATOM   3055  O   ARG A 205       3.080   9.449  13.494  1.00  0.00      A    O
ATOM   3056  N   CYS A 206       1.205  10.640  13.765  1.00  0.00      A    N
ATOM   3057  HN  CYS A 206       0.766  11.511  13.970  1.00  0.00      A    H
ATOM   3058  CA  CYS A 206       0.215   9.646  13.576  1.00  0.00      A    C
ATOM   3059  HA  CYS A 206      -0.759  10.033  13.835  1.00  0.00      A    H
ATOM   3060  CB  CYS A 206       0.219   9.189  12.085  1.00  0.00      A    C
ATOM   3061  HB1 CYS A 206       1.245   8.948  11.732  1.00  0.00      A    H
ATOM   3062  HB2 CYS A 206      -0.466   8.316  12.027  1.00  0.00      A    H
ATOM   3063  SG  CYS A 206      -0.463  10.540  10.980  1.00  0.00      A    S
ATOM   3064  C   CYS A 206       0.390   8.390  14.395  1.00  0.00      A    C
ATOM   3065  O   CYS A 206      -0.124   8.342  15.487  1.00  0.00      A    O
ATOM   3066  N   GLY A 207       1.104   7.349  13.904  1.00  0.00      A    N
ATOM   3067  HN  GLY A 207       1.473   7.497  12.989  1.00  0.00      A    H
ATOM   3068  CA  GLY A 207       1.380   6.083  14.643  1.00  0.00      A    C
ATOM   3069  HA1 GLY A 207       1.428   6.204  15.715  1.00  0.00      A    H
ATOM   3070  HA2 GLY A 207       0.715   5.254  14.450  1.00  0.00      A    H
ATOM   3071  C   GLY A 207       2.754   5.647  14.224  1.00  0.00      A    C
ATOM   3072  O   GLY A 207       3.032   4.473  14.107  1.00  0.00      A    O
ATOM   3073  N   VAL A 208       3.639   6.603  13.834  1.00  0.00      A    N
ATOM   3074  HN  VAL A 208       3.486   7.583  13.933  1.00  0.00      A    H
ATOM   3075  CA  VAL A 208       4.847   6.246  13.165  1.00  0.00      A    C
ATOM   3076  HA  VAL A 208       4.588   5.413  12.529  1.00  0.00      A    H
ATOM   3077  CB  VAL A 208       5.373   7.384  12.306  1.00  0.00      A    C
ATOM   3078  HB  VAL A 208       4.572   7.846  11.691  1.00  0.00      A    H
ATOM   3079  CG1 VAL A 208       6.049   8.386  13.168  1.00  0.00      A    C
ATOM   3080 HG11 VAL A 208       5.413   8.604  14.052  1.00  0.00      A    H
ATOM   3081 HG12 VAL A 208       6.988   7.931  13.548  1.00  0.00      A    H
ATOM   3082 HG13 VAL A 208       6.293   9.355  12.681  1.00  0.00      A    H
ATOM   3083  CG2 VAL A 208       6.461   6.760  11.358  1.00  0.00      A    C
ATOM   3084 HG21 VAL A 208       6.050   6.011  10.647  1.00  0.00      A    H
ATOM   3085 HG22 VAL A 208       7.041   7.528  10.804  1.00  0.00      A    H
ATOM   3086 HG23 VAL A 208       7.282   6.247  11.903  1.00  0.00      A    H
ATOM   3087  C   VAL A 208       5.836   5.675  14.215  1.00  0.00      A    C
ATOM   3088  O   VAL A 208       6.528   4.791  13.828  1.00  0.00      A    O
ATOM   3089  N   ALA A 209       5.933   6.175  15.406  1.00  0.00      A    N
ATOM   3090  HN  ALA A 209       5.292   6.867  15.730  1.00  0.00      A    H
ATOM   3091  CA  ALA A 209       7.015   5.780  16.363  1.00  0.00      A    C
ATOM   3092  HA  ALA A 209       7.745   5.194  15.825  1.00  0.00      A    H
ATOM   3093  CB  ALA A 209       7.749   7.027  16.904  1.00  0.00      A    C
ATOM   3094  HB1 ALA A 209       8.825   6.875  17.136  1.00  0.00      A    H
ATOM   3095  HB2 ALA A 209       7.643   7.746  16.064  1.00  0.00      A    H
ATOM   3096  HB3 ALA A 209       7.196   7.481  17.754  1.00  0.00      A    H
ATOM   3097  C   ALA A 209       6.682   4.900  17.611  1.00  0.00      A    C
ATOM   3098  O   ALA A 209       7.517   4.745  18.509  1.00  0.00      A    O
ATOM   3099  N   MET A 210       5.442   4.395  17.661  1.00  0.00      A    N
ATOM   3100  HN  MET A 210       4.751   4.468  16.946  1.00  0.00      A    H
ATOM   3101  CA  MET A 210       4.825   3.845  18.868  1.00  0.00      A    C
ATOM   3102  HA  MET A 210       5.138   4.358  19.765  1.00  0.00      A    H
ATOM   3103  CB  MET A 210       3.243   3.979  18.908  1.00  0.00      A    C
ATOM   3104  HB1 MET A 210       2.994   3.872  17.831  1.00  0.00      A    H
ATOM   3105  HB2 MET A 210       2.801   3.132  19.476  1.00  0.00      A    H
ATOM   3106  CG  MET A 210       2.732   5.277  19.491  1.00  0.00      A    C
ATOM   3107  HG1 MET A 210       1.630   5.156  19.432  1.00  0.00      A    H
ATOM   3108  HG2 MET A 210       3.062   5.226  20.551  1.00  0.00      A    H
ATOM   3109  SD  MET A 210       3.341   6.771  18.659  1.00  0.00      A    S
ATOM   3110  CE  MET A 210       2.697   8.059  19.737  1.00  0.00      A    C
ATOM   3111  HE1 MET A 210       1.593   8.166  19.676  1.00  0.00      A    H
ATOM   3112  HE2 MET A 210       2.897   8.002  20.828  1.00  0.00      A    H
ATOM   3113  HE3 MET A 210       3.162   9.036  19.486  1.00  0.00      A    H
ATOM   3114  C   MET A 210       5.322   2.382  18.994  1.00  0.00      A    C
ATOM   3115  O   MET A 210       6.031   1.981  19.885  1.00  0.00      A    O
ATOM   3116  N   ARG A 211       4.788   1.538  18.108  1.00  0.00      A    N
ATOM   3117  HN  ARG A 211       3.985   1.818  17.588  1.00  0.00      A    H
ATOM   3118  CA  ARG A 211       5.298   0.191  17.880  1.00  0.00      A    C
ATOM   3119  HA  ARG A 211       6.183   0.066  18.486  1.00  0.00      A    H
ATOM   3120  CB  ARG A 211       4.231  -0.851  18.365  1.00  0.00      A    C
ATOM   3121  HB1 ARG A 211       3.408  -0.905  17.621  1.00  0.00      A    H
ATOM   3122  HB2 ARG A 211       4.687  -1.863  18.408  1.00  0.00      A    H
ATOM   3123  CG  ARG A 211       3.573  -0.605  19.755  1.00  0.00      A    C
ATOM   3124  HG1 ARG A 211       3.335   0.469  19.907  1.00  0.00      A    H
ATOM   3125  HG2 ARG A 211       2.617  -1.170  19.788  1.00  0.00      A    H
ATOM   3126  CD  ARG A 211       4.451  -1.169  20.837  1.00  0.00      A    C
ATOM   3127  HD1 ARG A 211       5.430  -0.645  20.837  1.00  0.00      A    H
ATOM   3128  HD2 ARG A 211       3.956  -0.899  21.794  1.00  0.00      A    H
ATOM   3129  NE  ARG A 211       4.586  -2.622  20.641  1.00  0.00      A    N
ATOM   3130  HE  ARG A 211       3.769  -3.184  20.514  1.00  0.00      A    H
ATOM   3131  CZ  ARG A 211       5.690  -3.338  20.954  1.00  0.00      A    C
ATOM   3132  NH1 ARG A 211       6.862  -2.852  21.260  1.00  0.00      A    N
ATOM   3133 HH11 ARG A 211       6.951  -1.866  21.116  1.00  0.00      A    H
ATOM   3134 HH12 ARG A 211       7.681  -3.422  21.325  1.00  0.00      A    H
ATOM   3135  NH2 ARG A 211       5.556  -4.649  20.991  1.00  0.00      A    N
ATOM   3136 HH21 ARG A 211       4.906  -5.109  20.386  1.00  0.00      A    H
ATOM   3137 HH22 ARG A 211       6.424  -5.129  21.120  1.00  0.00      A    H
ATOM   3138  C   ARG A 211       5.724  -0.104  16.454  1.00  0.00      A    C
ATOM   3139  O   ARG A 211       4.982  -0.686  15.678  1.00  0.00      A    O
ATOM   3140  N   PRO A 212       6.853   0.320  16.008  1.00  0.00      A    N
ATOM   3141  CD  PRO A 212       7.805   1.249  16.738  1.00  0.00      A    C
ATOM   3142  HD1 PRO A 212       8.684   0.759  17.209  1.00  0.00      A    H
ATOM   3143  HD2 PRO A 212       7.278   1.825  17.529  1.00  0.00      A    H
ATOM   3144  CA  PRO A 212       7.198   0.141  14.583  1.00  0.00      A    C
ATOM   3145  HA  PRO A 212       6.322   0.252  13.962  1.00  0.00      A    H
ATOM   3146  CB  PRO A 212       8.148   1.351  14.321  1.00  0.00      A    C
ATOM   3147  HB1 PRO A 212       9.177   1.018  14.067  1.00  0.00      A    H
ATOM   3148  HB2 PRO A 212       7.822   1.922  13.425  1.00  0.00      A    H
ATOM   3149  CG  PRO A 212       8.309   2.121  15.585  1.00  0.00      A    C
ATOM   3150  HG1 PRO A 212       9.270   2.666  15.707  1.00  0.00      A    H
ATOM   3151  HG2 PRO A 212       7.663   3.020  15.501  1.00  0.00      A    H
ATOM   3152  C   PRO A 212       7.950  -1.223  14.327  1.00  0.00      A    C
ATOM   3153  O   PRO A 212       9.123  -1.357  14.743  1.00  0.00      A    O
ATOM   3154  N   ALA A 213       7.357  -2.171  13.622  1.00  0.00      A    N
ATOM   3155  HN  ALA A 213       6.574  -1.986  13.034  1.00  0.00      A    H
ATOM   3156  CA  ALA A 213       7.736  -3.581  13.714  1.00  0.00      A    C
ATOM   3157  HA  ALA A 213       8.272  -3.735  14.639  1.00  0.00      A    H
ATOM   3158  CB  ALA A 213       6.429  -4.349  13.727  1.00  0.00      A    C
ATOM   3159  HB1 ALA A 213       6.659  -5.307  14.239  1.00  0.00      A    H
ATOM   3160  HB2 ALA A 213       5.637  -3.777  14.258  1.00  0.00      A    H
ATOM   3161  HB3 ALA A 213       6.002  -4.533  12.718  1.00  0.00      A    H
ATOM   3162  C   ALA A 213       8.538  -4.052  12.500  1.00  0.00      A    C
ATOM   3163  O   ALA A 213       8.309  -3.560  11.388  1.00  0.00      A    O
ATOM   3164  N   TYR A 214       9.513  -4.934  12.661  1.00  0.00      A    N
ATOM   3165  HN  TYR A 214       9.880  -5.325  13.501  1.00  0.00      A    H
ATOM   3166  CA  TYR A 214      10.335  -5.391  11.511  1.00  0.00      A    C
ATOM   3167  HA  TYR A 214       9.681  -5.412  10.651  1.00  0.00      A    H
ATOM   3168  CB  TYR A 214      11.556  -4.419  11.223  1.00  0.00      A    C
ATOM   3169  HB1 TYR A 214      12.086  -4.646  10.274  1.00  0.00      A    H
ATOM   3170  HB2 TYR A 214      11.203  -3.383  11.031  1.00  0.00      A    H
ATOM   3171  CG  TYR A 214      12.511  -4.376  12.369  1.00  0.00      A    C
ATOM   3172  CD1 TYR A 214      13.685  -5.148  12.368  1.00  0.00      A    C
ATOM   3173  HD1 TYR A 214      13.911  -5.766  11.511  1.00  0.00      A    H
ATOM   3174  CE1 TYR A 214      14.601  -5.032  13.434  1.00  0.00      A    C
ATOM   3175  HE1 TYR A 214      15.515  -5.602  13.360  1.00  0.00      A    H
ATOM   3176  CZ  TYR A 214      14.352  -4.132  14.477  1.00  0.00      A    C
ATOM   3177  OH  TYR A 214      15.406  -3.927  15.411  1.00  0.00      A    O
ATOM   3178  HH  TYR A 214      15.077  -3.368  16.119  1.00  0.00      A    H
ATOM   3179  CD2 TYR A 214      12.334  -3.453  13.410  1.00  0.00      A    C
ATOM   3180  HD2 TYR A 214      11.477  -2.798  13.465  1.00  0.00      A    H
ATOM   3181  CE2 TYR A 214      13.224  -3.333  14.500  1.00  0.00      A    C
ATOM   3182  HE2 TYR A 214      13.099  -2.463  15.127  1.00  0.00      A    H
ATOM   3183  C   TYR A 214      10.715  -6.859  11.837  1.00  0.00      A    C
ATOM   3184  O   TYR A 214      10.818  -7.269  12.977  1.00  0.00      A    O
ATOM   3185  N   PRO A 215      11.097  -7.595  10.753  1.00  0.00      A    N
ATOM   3186  CD  PRO A 215      10.614  -7.359   9.402  1.00  0.00      A    C
ATOM   3187  HD1 PRO A 215      11.153  -6.484   8.981  1.00  0.00      A    H
ATOM   3188  HD2 PRO A 215       9.508  -7.255   9.424  1.00  0.00      A    H
ATOM   3189  CA  PRO A 215      11.501  -8.980  10.984  1.00  0.00      A    C
ATOM   3190  HA  PRO A 215      10.954  -9.447  11.789  1.00  0.00      A    H
ATOM   3191  CB  PRO A 215      10.971  -9.696   9.712  1.00  0.00      A    C
ATOM   3192  HB1 PRO A 215      11.328 -10.707   9.425  1.00  0.00      A    H
ATOM   3193  HB2 PRO A 215       9.898  -9.868   9.947  1.00  0.00      A    H
ATOM   3194  CG  PRO A 215      10.913  -8.646   8.619  1.00  0.00      A    C
ATOM   3195  HG1 PRO A 215      11.879  -8.551   8.079  1.00  0.00      A    H
ATOM   3196  HG2 PRO A 215      10.136  -8.866   7.855  1.00  0.00      A    H
ATOM   3197  C   PRO A 215      12.998  -9.005  11.088  1.00  0.00      A    C
ATOM   3198  O   PRO A 215      13.657  -8.057  10.703  1.00  0.00      A    O
ATOM   3199  N   THR A 216      13.446 -10.203  11.452  1.00  0.00      A    N
ATOM   3200  HN  THR A 216      12.913 -11.004  11.714  1.00  0.00      A    H
ATOM   3201  CA  THR A 216      14.913 -10.406  11.545  1.00  0.00      A    C
ATOM   3202  HA  THR A 216      15.397  -9.614  10.992  1.00  0.00      A    H
ATOM   3203  CB  THR A 216      15.432 -10.162  12.961  1.00  0.00      A    C
ATOM   3204  HB  THR A 216      16.534 -10.051  12.865  1.00  0.00      A    H
ATOM   3205  OG1 THR A 216      15.088 -11.176  13.864  1.00  0.00      A    O
ATOM   3206  HG1 THR A 216      15.660 -10.968  14.606  1.00  0.00      A    H
ATOM   3207  CG2 THR A 216      14.918  -8.895  13.572  1.00  0.00      A    C
ATOM   3208 HG21 THR A 216      15.057  -8.017  12.906  1.00  0.00      A    H
ATOM   3209 HG22 THR A 216      13.836  -8.960  13.816  1.00  0.00      A    H
ATOM   3210 HG23 THR A 216      15.519  -8.603  14.460  1.00  0.00      A    H
ATOM   3211  C   THR A 216      15.353 -11.749  11.032  1.00  0.00      A    C
ATOM   3212  O   THR A 216      14.582 -12.705  10.825  1.00  0.00      A    O
ATOM   3213  N   ASN A 217      16.659 -11.906  10.773  1.00  0.00      A    N
ATOM   3214  HN  ASN A 217      17.268 -11.133  10.932  1.00  0.00      A    H
ATOM   3215  CA  ASN A 217      17.182 -12.960   9.950  1.00  0.00      A    C
ATOM   3216  HA  ASN A 217      16.437 -13.399   9.303  1.00  0.00      A    H
ATOM   3217  CB  ASN A 217      18.401 -12.238   9.209  1.00  0.00      A    C
ATOM   3218  HB1 ASN A 217      18.164 -11.181   8.964  1.00  0.00      A    H
ATOM   3219  HB2 ASN A 217      19.255 -12.200   9.919  1.00  0.00      A    H
ATOM   3220  CG  ASN A 217      18.824 -13.010   8.004  1.00  0.00      A    C
ATOM   3221  OD1 ASN A 217      18.158 -13.021   6.947  1.00  0.00      A    O
ATOM   3222  ND2 ASN A 217      20.026 -13.666   8.123  1.00  0.00      A    N
ATOM   3223 HD21 ASN A 217      20.367 -14.223   7.366  1.00  0.00      A    H
ATOM   3224 HD22 ASN A 217      20.585 -13.308   8.871  1.00  0.00      A    H
ATOM   3225  C   ASN A 217      17.632 -14.082  10.859  1.00  0.00      A    C
ATOM   3226  OT1 ASN A 217      18.044 -13.842  12.037  1.00  0.00      A    O
ATOM   3227  OT2 ASN A 217      17.751 -15.257  10.304  1.00  0.00      A    O
END
