# Supplementary material for: Sequence comparison, molecular modeling, and network analysis predict structural diversity in cysteine proteases from the Cape sundew, Drosera capensis
Source: Comput Struct Biotechnol J. 2016 Jun 14;14:271–82. doi: 10.1016/j.csbj.2016.05.003 (PMC4949590; doi:10.1016/j.csbj.2016.05.003)
Supplement: Supplementary file 4 [file mmc4.zip › Rosetta_mature/Dionain1_mature_m1.pdb]

CRYST1   59.576   66.636   63.220  90.00  90.00  90.00 P 1           1
ATOM      1  N   VAL A   1      18.017   1.887  -6.360  1.00  0.00      A    N
ATOM      2  HT1 VAL A   1      18.212   1.235  -5.574  1.00  0.00      A    H
ATOM      3  HT2 VAL A   1      18.569   2.722  -6.079  1.00  0.00      A    H
ATOM      4  HT3 VAL A   1      18.420   1.434  -7.205  1.00  0.00      A    H
ATOM      5  CA  VAL A   1      16.572   2.144  -6.357  1.00  0.00      A    C
ATOM      6  HA  VAL A   1      16.168   1.142  -6.355  1.00  0.00      A    H
ATOM      7  CB  VAL A   1      16.077   2.834  -5.045  1.00  0.00      A    C
ATOM      8  HB  VAL A   1      14.979   2.791  -4.883  1.00  0.00      A    H
ATOM      9  CG1 VAL A   1      16.670   2.089  -3.887  1.00  0.00      A    C
ATOM     10 HG11 VAL A   1      17.781   2.072  -3.852  1.00  0.00      A    H
ATOM     11 HG12 VAL A   1      16.344   2.375  -2.864  1.00  0.00      A    H
ATOM     12 HG13 VAL A   1      16.371   1.020  -3.929  1.00  0.00      A    H
ATOM     13  CG2 VAL A   1      16.476   4.285  -4.864  1.00  0.00      A    C
ATOM     14 HG21 VAL A   1      17.537   4.518  -4.629  1.00  0.00      A    H
ATOM     15 HG22 VAL A   1      16.129   4.886  -5.732  1.00  0.00      A    H
ATOM     16 HG23 VAL A   1      15.889   4.699  -4.016  1.00  0.00      A    H
ATOM     17  C   VAL A   1      15.998   2.851  -7.567  1.00  0.00      A    C
ATOM     18  O   VAL A   1      16.644   3.835  -7.978  1.00  0.00      A    O
ATOM     19  N   PRO A   2      14.871   2.378  -8.126  1.00  0.00      A    N
ATOM     20  CD  PRO A   2      14.171   1.127  -7.697  1.00  0.00      A    C
ATOM     21  HD1 PRO A   2      14.109   0.945  -6.603  1.00  0.00      A    H
ATOM     22  HD2 PRO A   2      14.626   0.316  -8.305  1.00  0.00      A    H
ATOM     23  CA  PRO A   2      14.185   3.079  -9.220  1.00  0.00      A    C
ATOM     24  HA  PRO A   2      14.932   3.262  -9.979  1.00  0.00      A    H
ATOM     25  CB  PRO A   2      13.152   2.020  -9.598  1.00  0.00      A    C
ATOM     26  HB1 PRO A   2      12.232   2.407 -10.085  1.00  0.00      A    H
ATOM     27  HB2 PRO A   2      13.625   1.292 -10.292  1.00  0.00      A    H
ATOM     28  CG  PRO A   2      12.797   1.298  -8.299  1.00  0.00      A    C
ATOM     29  HG1 PRO A   2      12.121   1.859  -7.618  1.00  0.00      A    H
ATOM     30  HG2 PRO A   2      12.244   0.348  -8.459  1.00  0.00      A    H
ATOM     31  C   PRO A   2      13.585   4.346  -8.655  1.00  0.00      A    C
ATOM     32  O   PRO A   2      13.299   4.461  -7.489  1.00  0.00      A    O
ATOM     33  N   ALA A   3      13.325   5.366  -9.543  1.00  0.00      A    N
ATOM     34  HN  ALA A   3      13.520   5.170 -10.501  1.00  0.00      A    H
ATOM     35  CA  ALA A   3      13.001   6.715  -9.082  1.00  0.00      A    C
ATOM     36  HA  ALA A   3      13.568   7.074  -8.236  1.00  0.00      A    H
ATOM     37  CB  ALA A   3      13.352   7.600 -10.225  1.00  0.00      A    C
ATOM     38  HB1 ALA A   3      14.434   7.657 -10.470  1.00  0.00      A    H
ATOM     39  HB2 ALA A   3      12.739   7.312 -11.106  1.00  0.00      A    H
ATOM     40  HB3 ALA A   3      13.043   8.635  -9.964  1.00  0.00      A    H
ATOM     41  C   ALA A   3      11.508   6.799  -8.651  1.00  0.00      A    C
ATOM     42  O   ALA A   3      11.201   7.430  -7.691  1.00  0.00      A    O
ATOM     43  N   ALA A   4      10.585   6.168  -9.486  1.00  0.00      A    N
ATOM     44  HN  ALA A   4      10.844   5.715 -10.336  1.00  0.00      A    H
ATOM     45  CA  ALA A   4       9.189   6.060  -9.008  1.00  0.00      A    C
ATOM     46  HA  ALA A   4       9.093   6.414  -7.992  1.00  0.00      A    H
ATOM     47  CB  ALA A   4       8.304   6.950  -9.874  1.00  0.00      A    C
ATOM     48  HB1 ALA A   4       7.973   6.449 -10.809  1.00  0.00      A    H
ATOM     49  HB2 ALA A   4       7.397   7.196  -9.281  1.00  0.00      A    H
ATOM     50  HB3 ALA A   4       8.793   7.912 -10.137  1.00  0.00      A    H
ATOM     51  C   ALA A   4       8.762   4.626  -8.930  1.00  0.00      A    C
ATOM     52  O   ALA A   4       9.394   3.755  -9.550  1.00  0.00      A    O
ATOM     53  N   VAL A   5       7.753   4.320  -8.211  1.00  0.00      A    N
ATOM     54  HN  VAL A   5       7.250   5.084  -7.814  1.00  0.00      A    H
ATOM     55  CA  VAL A   5       7.217   2.970  -8.048  1.00  0.00      A    C
ATOM     56  HA  VAL A   5       7.333   2.362  -8.933  1.00  0.00      A    H
ATOM     57  CB  VAL A   5       7.750   2.093  -6.847  1.00  0.00      A    C
ATOM     58  HB  VAL A   5       7.714   2.691  -5.911  1.00  0.00      A    H
ATOM     59  CG1 VAL A   5       7.136   0.709  -6.661  1.00  0.00      A    C
ATOM     60 HG11 VAL A   5       7.727   0.033  -6.008  1.00  0.00      A    H
ATOM     61 HG12 VAL A   5       6.197   0.829  -6.078  1.00  0.00      A    H
ATOM     62 HG13 VAL A   5       7.109   0.217  -7.657  1.00  0.00      A    H
ATOM     63  CG2 VAL A   5       9.233   1.822  -6.979  1.00  0.00      A    C
ATOM     64 HG21 VAL A   5       9.806   2.751  -7.188  1.00  0.00      A    H
ATOM     65 HG22 VAL A   5       9.639   1.248  -6.118  1.00  0.00      A    H
ATOM     66 HG23 VAL A   5       9.312   1.143  -7.854  1.00  0.00      A    H
ATOM     67  C   VAL A   5       5.700   3.146  -7.806  1.00  0.00      A    C
ATOM     68  O   VAL A   5       5.337   4.131  -7.206  1.00  0.00      A    O
ATOM     69  N   ASP A   6       4.868   2.202  -8.283  1.00  0.00      A    N
ATOM     70  HN  ASP A   6       5.288   1.442  -8.772  1.00  0.00      A    H
ATOM     71  CA  ASP A   6       3.445   2.295  -8.176  1.00  0.00      A    C
ATOM     72  HA  ASP A   6       3.247   2.619  -7.165  1.00  0.00      A    H
ATOM     73  CB  ASP A   6       2.869   3.398  -9.100  1.00  0.00      A    C
ATOM     74  HB1 ASP A   6       3.485   4.323  -9.098  1.00  0.00      A    H
ATOM     75  HB2 ASP A   6       2.896   3.021 -10.144  1.00  0.00      A    H
ATOM     76  CG  ASP A   6       1.421   3.729  -8.864  1.00  0.00      A    C
ATOM     77  OD1 ASP A   6       0.680   2.952  -8.158  1.00  0.00      A    O
ATOM     78  OD2 ASP A   6       0.986   4.880  -9.156  1.00  0.00      A    O
ATOM     79  C   ASP A   6       2.816   0.934  -8.490  1.00  0.00      A    C
ATOM     80  O   ASP A   6       2.895   0.385  -9.534  1.00  0.00      A    O
ATOM     81  N   TRP A   7       2.182   0.266  -7.439  1.00  0.00      A    N
ATOM     82  HN  TRP A   7       2.275   0.616  -6.510  1.00  0.00      A    H
ATOM     83  CA  TRP A   7       1.693  -1.077  -7.432  1.00  0.00      A    C
ATOM     84  HA  TRP A   7       2.264  -1.604  -8.182  1.00  0.00      A    H
ATOM     85  CB  TRP A   7       2.036  -1.745  -6.036  1.00  0.00      A    C
ATOM     86  HB1 TRP A   7       1.762  -1.039  -5.223  1.00  0.00      A    H
ATOM     87  HB2 TRP A   7       1.594  -2.762  -5.965  1.00  0.00      A    H
ATOM     88  CG  TRP A   7       3.510  -2.008  -5.842  1.00  0.00      A    C
ATOM     89  CD1 TRP A   7       4.532  -1.266  -5.257  1.00  0.00      A    C
ATOM     90  HD1 TRP A   7       4.375  -0.335  -4.733  1.00  0.00      A    H
ATOM     91  NE1 TRP A   7       5.690  -1.962  -5.250  1.00  0.00      A    N
ATOM     92  HE1 TRP A   7       6.498  -1.841  -4.717  1.00  0.00      A    H
ATOM     93  CE2 TRP A   7       5.553  -2.974  -6.122  1.00  0.00      A    C
ATOM     94  CD2 TRP A   7       4.184  -3.001  -6.532  1.00  0.00      A    C
ATOM     95  CE3 TRP A   7       3.712  -3.955  -7.513  1.00  0.00      A    C
ATOM     96  HE3 TRP A   7       2.668  -3.978  -7.785  1.00  0.00      A    H
ATOM     97  CZ3 TRP A   7       4.706  -4.864  -8.078  1.00  0.00      A    C
ATOM     98  HZ3 TRP A   7       4.306  -5.632  -8.724  1.00  0.00      A    H
ATOM     99  CZ2 TRP A   7       6.466  -3.827  -6.714  1.00  0.00      A    C
ATOM    100  HZ2 TRP A   7       7.487  -3.936  -6.380  1.00  0.00      A    H
ATOM    101  CH2 TRP A   7       6.039  -4.736  -7.720  1.00  0.00      A    C
ATOM    102  HH2 TRP A   7       6.709  -5.424  -8.213  1.00  0.00      A    H
ATOM    103  C   TRP A   7       0.285  -1.209  -7.943  1.00  0.00      A    C
ATOM    104  O   TRP A   7      -0.352  -2.278  -7.989  1.00  0.00      A    O
ATOM    105  N   ARG A   8      -0.279  -0.047  -8.325  1.00  0.00      A    N
ATOM    106  HN  ARG A   8       0.225   0.798  -8.162  1.00  0.00      A    H
ATOM    107  CA  ARG A   8      -1.554   0.135  -9.041  1.00  0.00      A    C
ATOM    108  HA  ARG A   8      -2.160  -0.720  -8.781  1.00  0.00      A    H
ATOM    109  CB  ARG A   8      -2.190   1.519  -8.754  1.00  0.00      A    C
ATOM    110  HB1 ARG A   8      -1.542   2.340  -9.130  1.00  0.00      A    H
ATOM    111  HB2 ARG A   8      -3.111   1.409  -9.365  1.00  0.00      A    H
ATOM    112  CG  ARG A   8      -2.519   1.755  -7.196  1.00  0.00      A    C
ATOM    113  HG1 ARG A   8      -3.389   1.168  -6.830  1.00  0.00      A    H
ATOM    114  HG2 ARG A   8      -1.636   1.447  -6.596  1.00  0.00      A    H
ATOM    115  CD  ARG A   8      -2.867   3.156  -6.846  1.00  0.00      A    C
ATOM    116  HD1 ARG A   8      -3.684   3.449  -7.539  1.00  0.00      A    H
ATOM    117  HD2 ARG A   8      -3.162   3.380  -5.798  1.00  0.00      A    H
ATOM    118  NE  ARG A   8      -1.679   3.952  -7.156  1.00  0.00      A    N
ATOM    119  HE  ARG A   8      -0.798   3.581  -7.450  1.00  0.00      A    H
ATOM    120  CZ  ARG A   8      -1.657   5.277  -6.903  1.00  0.00      A    C
ATOM    121  NH1 ARG A   8      -2.738   5.896  -6.462  1.00  0.00      A    N
ATOM    122 HH11 ARG A   8      -3.584   5.551  -6.869  1.00  0.00      A    H
ATOM    123 HH12 ARG A   8      -2.639   6.875  -6.286  1.00  0.00      A    H
ATOM    124  NH2 ARG A   8      -0.559   5.956  -7.221  1.00  0.00      A    N
ATOM    125 HH21 ARG A   8       0.136   5.464  -7.746  1.00  0.00      A    H
ATOM    126 HH22 ARG A   8      -0.726   6.935  -7.335  1.00  0.00      A    H
ATOM    127  C   ARG A   8      -1.366   0.064 -10.571  1.00  0.00      A    C
ATOM    128  O   ARG A   8      -2.121  -0.655 -11.284  1.00  0.00      A    O
ATOM    129  N   THR A   9      -0.290   0.628 -11.156  1.00  0.00      A    N
ATOM    130  HN  THR A   9       0.392   1.226 -10.743  1.00  0.00      A    H
ATOM    131  CA  THR A   9       0.001   0.381 -12.585  1.00  0.00      A    C
ATOM    132  HA  THR A   9      -0.846   0.568 -13.229  1.00  0.00      A    H
ATOM    133  CB  THR A   9       1.026   1.359 -13.152  1.00  0.00      A    C
ATOM    134  HB  THR A   9       1.284   1.105 -14.202  1.00  0.00      A    H
ATOM    135  OG1 THR A   9       2.215   1.440 -12.372  1.00  0.00      A    O
ATOM    136  HG1 THR A   9       2.680   2.218 -12.688  1.00  0.00      A    H
ATOM    137  CG2 THR A   9       0.276   2.700 -13.197  1.00  0.00      A    C
ATOM    138 HG21 THR A   9       0.849   3.502 -13.709  1.00  0.00      A    H
ATOM    139 HG22 THR A   9      -0.645   2.427 -13.756  1.00  0.00      A    H
ATOM    140 HG23 THR A   9      -0.110   3.042 -12.213  1.00  0.00      A    H
ATOM    141  C   THR A   9       0.373  -1.048 -12.938  1.00  0.00      A    C
ATOM    142  O   THR A   9       0.123  -1.596 -13.977  1.00  0.00      A    O
ATOM    143  N   ALA A  10       1.067  -1.695 -12.015  1.00  0.00      A    N
ATOM    144  HN  ALA A  10       1.373  -1.216 -11.196  1.00  0.00      A    H
ATOM    145  CA  ALA A  10       1.335  -3.125 -12.127  1.00  0.00      A    C
ATOM    146  HA  ALA A  10       1.465  -3.333 -13.179  1.00  0.00      A    H
ATOM    147  CB  ALA A  10       2.430  -3.475 -11.141  1.00  0.00      A    C
ATOM    148  HB1 ALA A  10       2.015  -3.469 -10.110  1.00  0.00      A    H
ATOM    149  HB2 ALA A  10       2.797  -4.494 -11.387  1.00  0.00      A    H
ATOM    150  HB3 ALA A  10       3.359  -2.886 -11.298  1.00  0.00      A    H
ATOM    151  C   ALA A  10       0.115  -3.983 -11.673  1.00  0.00      A    C
ATOM    152  O   ALA A  10      -0.052  -5.169 -12.035  1.00  0.00      A    O
ATOM    153  N   GLY A  11      -0.770  -3.362 -10.846  1.00  0.00      A    N
ATOM    154  HN  GLY A  11      -0.667  -2.376 -10.739  1.00  0.00      A    H
ATOM    155  CA  GLY A  11      -2.109  -3.899 -10.630  1.00  0.00      A    C
ATOM    156  HA1 GLY A  11      -2.708  -3.045 -10.350  1.00  0.00      A    H
ATOM    157  HA2 GLY A  11      -2.471  -4.341 -11.546  1.00  0.00      A    H
ATOM    158  C   GLY A  11      -2.162  -4.984  -9.578  1.00  0.00      A    C
ATOM    159  O   GLY A  11      -2.895  -5.980  -9.675  1.00  0.00      A    O
ATOM    160  N   ALA A  12      -1.413  -4.768  -8.447  1.00  0.00      A    N
ATOM    161  HN  ALA A  12      -0.862  -3.937  -8.444  1.00  0.00      A    H
ATOM    162  CA  ALA A  12      -1.292  -5.607  -7.237  1.00  0.00      A    C
ATOM    163  HA  ALA A  12      -1.706  -6.595  -7.373  1.00  0.00      A    H
ATOM    164  CB  ALA A  12       0.169  -5.684  -6.805  1.00  0.00      A    C
ATOM    165  HB1 ALA A  12       0.421  -6.350  -5.952  1.00  0.00      A    H
ATOM    166  HB2 ALA A  12       0.761  -5.963  -7.703  1.00  0.00      A    H
ATOM    167  HB3 ALA A  12       0.341  -4.611  -6.577  1.00  0.00      A    H
ATOM    168  C   ALA A  12      -2.182  -5.017  -6.089  1.00  0.00      A    C
ATOM    169  O   ALA A  12      -2.815  -5.758  -5.296  1.00  0.00      A    O
ATOM    170  N   VAL A  13      -2.434  -3.666  -5.985  1.00  0.00      A    N
ATOM    171  HN  VAL A  13      -2.396  -3.094  -6.800  1.00  0.00      A    H
ATOM    172  CA  VAL A  13      -3.013  -3.129  -4.733  1.00  0.00      A    C
ATOM    173  HA  VAL A  13      -2.610  -3.708  -3.916  1.00  0.00      A    H
ATOM    174  CB  VAL A  13      -2.584  -1.694  -4.531  1.00  0.00      A    C
ATOM    175  HB  VAL A  13      -2.702  -0.966  -5.362  1.00  0.00      A    H
ATOM    176  CG1 VAL A  13      -3.220  -0.975  -3.347  1.00  0.00      A    C
ATOM    177 HG11 VAL A  13      -2.810   0.054  -3.273  1.00  0.00      A    H
ATOM    178 HG12 VAL A  13      -4.294  -0.840  -3.597  1.00  0.00      A    H
ATOM    179 HG13 VAL A  13      -3.032  -1.613  -2.456  1.00  0.00      A    H
ATOM    180  CG2 VAL A  13      -1.050  -1.677  -4.145  1.00  0.00      A    C
ATOM    181 HG21 VAL A  13      -0.485  -2.336  -4.839  1.00  0.00      A    H
ATOM    182 HG22 VAL A  13      -0.668  -0.649  -4.321  1.00  0.00      A    H
ATOM    183 HG23 VAL A  13      -0.904  -1.999  -3.092  1.00  0.00      A    H
ATOM    184  C   VAL A  13      -4.547  -3.311  -4.773  1.00  0.00      A    C
ATOM    185  O   VAL A  13      -5.206  -2.812  -5.711  1.00  0.00      A    O
ATOM    186  N   THR A  14      -5.011  -3.939  -3.679  1.00  0.00      A    N
ATOM    187  HN  THR A  14      -4.485  -4.320  -2.923  1.00  0.00      A    H
ATOM    188  CA  THR A  14      -6.449  -3.990  -3.412  1.00  0.00      A    C
ATOM    189  HA  THR A  14      -6.992  -4.136  -4.334  1.00  0.00      A    H
ATOM    190  CB  THR A  14      -6.692  -5.153  -2.410  1.00  0.00      A    C
ATOM    191  HB  THR A  14      -7.695  -5.221  -1.938  1.00  0.00      A    H
ATOM    192  OG1 THR A  14      -5.861  -4.897  -1.203  1.00  0.00      A    O
ATOM    193  HG1 THR A  14      -6.036  -5.652  -0.636  1.00  0.00      A    H
ATOM    194  CG2 THR A  14      -6.223  -6.439  -3.041  1.00  0.00      A    C
ATOM    195 HG21 THR A  14      -5.154  -6.324  -3.321  1.00  0.00      A    H
ATOM    196 HG22 THR A  14      -6.407  -7.379  -2.477  1.00  0.00      A    H
ATOM    197 HG23 THR A  14      -6.832  -6.587  -3.958  1.00  0.00      A    H
ATOM    198  C   THR A  14      -7.023  -2.636  -2.908  1.00  0.00      A    C
ATOM    199  O   THR A  14      -6.263  -1.886  -2.262  1.00  0.00      A    O
ATOM    200  N   PRO A  15      -8.314  -2.407  -3.120  1.00  0.00      A    N
ATOM    201  CD  PRO A  15      -9.280  -3.377  -3.500  1.00  0.00      A    C
ATOM    202  HD1 PRO A  15      -9.185  -4.308  -2.901  1.00  0.00      A    H
ATOM    203  HD2 PRO A  15      -9.135  -3.762  -4.532  1.00  0.00      A    H
ATOM    204  CA  PRO A  15      -8.910  -1.167  -2.675  1.00  0.00      A    C
ATOM    205  HA  PRO A  15      -8.292  -0.353  -3.025  1.00  0.00      A    H
ATOM    206  CB  PRO A  15     -10.231  -1.226  -3.399  1.00  0.00      A    C
ATOM    207  HB1 PRO A  15     -10.980  -0.528  -2.968  1.00  0.00      A    H
ATOM    208  HB2 PRO A  15     -10.056  -0.976  -4.467  1.00  0.00      A    H
ATOM    209  CG  PRO A  15     -10.549  -2.662  -3.238  1.00  0.00      A    C
ATOM    210  HG1 PRO A  15     -10.868  -2.769  -2.180  1.00  0.00      A    H
ATOM    211  HG2 PRO A  15     -11.349  -3.042  -3.908  1.00  0.00      A    H
ATOM    212  C   PRO A  15      -9.000  -1.152  -1.188  1.00  0.00      A    C
ATOM    213  O   PRO A  15      -8.561  -2.012  -0.406  1.00  0.00      A    O
ATOM    214  N   VAL A  16      -9.626  -0.053  -0.705  1.00  0.00      A    N
ATOM    215  HN  VAL A  16     -10.033   0.574  -1.365  1.00  0.00      A    H
ATOM    216  CA  VAL A  16      -9.950   0.115   0.747  1.00  0.00      A    C
ATOM    217  HA  VAL A  16      -9.121  -0.307   1.296  1.00  0.00      A    H
ATOM    218  CB  VAL A  16     -10.020   1.569   1.268  1.00  0.00      A    C
ATOM    219  HB  VAL A  16     -10.978   2.050   0.977  1.00  0.00      A    H
ATOM    220  CG1 VAL A  16      -9.775   1.464   2.736  1.00  0.00      A    C
ATOM    221 HG11 VAL A  16     -10.625   0.932   3.214  1.00  0.00      A    H
ATOM    222 HG12 VAL A  16      -8.861   0.931   3.075  1.00  0.00      A    H
ATOM    223 HG13 VAL A  16      -9.654   2.455   3.224  1.00  0.00      A    H
ATOM    224  CG2 VAL A  16      -8.863   2.325   0.601  1.00  0.00      A    C
ATOM    225 HG21 VAL A  16      -8.951   3.321   1.085  1.00  0.00      A    H
ATOM    226 HG22 VAL A  16      -7.854   1.941   0.864  1.00  0.00      A    H
ATOM    227 HG23 VAL A  16      -9.025   2.469  -0.489  1.00  0.00      A    H
ATOM    228  C   VAL A  16     -11.181  -0.659   1.020  1.00  0.00      A    C
ATOM    229  O   VAL A  16     -12.243  -0.407   0.492  1.00  0.00      A    O
ATOM    230  N   LYS A  17     -11.081  -1.742   1.841  1.00  0.00      A    N
ATOM    231  HN  LYS A  17     -10.231  -1.962   2.314  1.00  0.00      A    H
ATOM    232  CA  LYS A  17     -12.181  -2.713   1.910  1.00  0.00      A    C
ATOM    233  HA  LYS A  17     -12.659  -2.715   0.942  1.00  0.00      A    H
ATOM    234  CB  LYS A  17     -11.666  -4.163   2.174  1.00  0.00      A    C
ATOM    235  HB1 LYS A  17     -11.310  -4.209   3.225  1.00  0.00      A    H
ATOM    236  HB2 LYS A  17     -12.493  -4.901   2.098  1.00  0.00      A    H
ATOM    237  CG  LYS A  17     -10.555  -4.696   1.317  1.00  0.00      A    C
ATOM    238  HG1 LYS A  17     -10.879  -4.925   0.279  1.00  0.00      A    H
ATOM    239  HG2 LYS A  17      -9.791  -3.892   1.255  1.00  0.00      A    H
ATOM    240  CD  LYS A  17      -9.832  -5.898   1.941  1.00  0.00      A    C
ATOM    241  HD1 LYS A  17      -8.968  -6.108   1.275  1.00  0.00      A    H
ATOM    242  HD2 LYS A  17      -9.574  -5.717   3.006  1.00  0.00      A    H
ATOM    243  CE  LYS A  17     -10.645  -7.199   1.900  1.00  0.00      A    C
ATOM    244  HE1 LYS A  17     -11.498  -7.194   2.612  1.00  0.00      A    H
ATOM    245  HE2 LYS A  17     -11.176  -7.335   0.934  1.00  0.00      A    H
ATOM    246  NZ  LYS A  17      -9.724  -8.320   2.172  1.00  0.00      A    N
ATOM    247  HZ1 LYS A  17      -8.997  -8.525   1.457  1.00  0.00      A    H
ATOM    248  HZ2 LYS A  17      -9.148  -8.123   3.015  1.00  0.00      A    H
ATOM    249  HZ3 LYS A  17     -10.202  -9.184   2.499  1.00  0.00      A    H
ATOM    250  C   LYS A  17     -13.327  -2.366   2.868  1.00  0.00      A    C
ATOM    251  O   LYS A  17     -13.261  -1.539   3.719  1.00  0.00      A    O
ATOM    252  N   ASN A  18     -14.440  -3.082   2.722  1.00  0.00      A    N
ATOM    253  HN  ASN A  18     -14.631  -3.642   1.919  1.00  0.00      A    H
ATOM    254  CA  ASN A  18     -15.585  -2.894   3.678  1.00  0.00      A    C
ATOM    255  HA  ASN A  18     -15.966  -1.911   3.444  1.00  0.00      A    H
ATOM    256  CB  ASN A  18     -16.730  -3.909   3.339  1.00  0.00      A    C
ATOM    257  HB1 ASN A  18     -16.776  -4.003   2.233  1.00  0.00      A    H
ATOM    258  HB2 ASN A  18     -16.499  -4.934   3.701  1.00  0.00      A    H
ATOM    259  CG  ASN A  18     -18.066  -3.536   3.949  1.00  0.00      A    C
ATOM    260  OD1 ASN A  18     -18.531  -2.387   3.827  1.00  0.00      A    O
ATOM    261  ND2 ASN A  18     -18.734  -4.444   4.613  1.00  0.00      A    N
ATOM    262 HD21 ASN A  18     -19.696  -4.222   4.771  1.00  0.00      A    H
ATOM    263 HD22 ASN A  18     -18.393  -5.356   4.841  1.00  0.00      A    H
ATOM    264  C   ASN A  18     -15.272  -3.075   5.193  1.00  0.00      A    C
ATOM    265  O   ASN A  18     -14.989  -4.185   5.612  1.00  0.00      A    O
ATOM    266  N   GLN A  19     -15.533  -1.973   5.915  1.00  0.00      A    N
ATOM    267  HN  GLN A  19     -15.757  -1.062   5.578  1.00  0.00      A    H
ATOM    268  CA  GLN A  19     -15.424  -1.946   7.344  1.00  0.00      A    C
ATOM    269  HA  GLN A  19     -14.958  -2.893   7.571  1.00  0.00      A    H
ATOM    270  CB  GLN A  19     -14.562  -0.668   7.849  1.00  0.00      A    C
ATOM    271  HB1 GLN A  19     -15.233   0.174   7.576  1.00  0.00      A    H
ATOM    272  HB2 GLN A  19     -14.333  -0.751   8.933  1.00  0.00      A    H
ATOM    273  CG  GLN A  19     -13.312  -0.380   7.014  1.00  0.00      A    C
ATOM    274  HG1 GLN A  19     -12.649  -1.244   6.792  1.00  0.00      A    H
ATOM    275  HG2 GLN A  19     -13.517   0.134   6.051  1.00  0.00      A    H
ATOM    276  CD  GLN A  19     -12.391   0.731   7.590  1.00  0.00      A    C
ATOM    277  OE1 GLN A  19     -12.728   1.588   8.430  1.00  0.00      A    O
ATOM    278  NE2 GLN A  19     -11.104   0.685   7.127  1.00  0.00      A    N
ATOM    279 HE21 GLN A  19     -10.563   1.490   7.370  1.00  0.00      A    H
ATOM    280 HE22 GLN A  19     -10.880   0.142   6.318  1.00  0.00      A    H
ATOM    281  C   GLN A  19     -16.742  -1.905   8.094  1.00  0.00      A    C
ATOM    282  O   GLN A  19     -16.998  -2.626   9.073  1.00  0.00      A    O
ATOM    283  N   GLN A  20     -17.623  -0.947   7.624  1.00  0.00      A    N
ATOM    284  HN  GLN A  20     -17.257  -0.354   6.911  1.00  0.00      A    H
ATOM    285  CA  GLN A  20     -18.885  -0.461   8.163  1.00  0.00      A    C
ATOM    286  HA  GLN A  20     -19.038   0.502   7.699  1.00  0.00      A    H
ATOM    287  CB  GLN A  20     -20.128  -1.354   7.905  1.00  0.00      A    C
ATOM    288  HB1 GLN A  20     -20.029  -2.411   8.232  1.00  0.00      A    H
ATOM    289  HB2 GLN A  20     -21.060  -1.019   8.409  1.00  0.00      A    H
ATOM    290  CG  GLN A  20     -20.440  -1.554   6.405  1.00  0.00      A    C
ATOM    291  HG1 GLN A  20     -19.569  -2.150   6.057  1.00  0.00      A    H
ATOM    292  HG2 GLN A  20     -21.322  -2.184   6.161  1.00  0.00      A    H
ATOM    293  CD  GLN A  20     -20.726  -0.280   5.641  1.00  0.00      A    C
ATOM    294  OE1 GLN A  20     -21.755   0.355   5.837  1.00  0.00      A    O
ATOM    295  NE2 GLN A  20     -19.861  -0.005   4.642  1.00  0.00      A    N
ATOM    296 HE21 GLN A  20     -19.983   0.802   4.065  1.00  0.00      A    H
ATOM    297 HE22 GLN A  20     -19.228  -0.679   4.262  1.00  0.00      A    H
ATOM    298  C   GLN A  20     -18.759   0.036   9.621  1.00  0.00      A    C
ATOM    299  O   GLN A  20     -18.634   1.198   9.888  1.00  0.00      A    O
ATOM    300  N   GLN A  21     -18.933  -0.892  10.642  1.00  0.00      A    N
ATOM    301  HN  GLN A  21     -18.997  -1.872  10.472  1.00  0.00      A    H
ATOM    302  CA  GLN A  21     -18.984  -0.541  11.977  1.00  0.00      A    C
ATOM    303  HA  GLN A  21     -19.288   0.479  12.156  1.00  0.00      A    H
ATOM    304  CB  GLN A  21     -19.928  -1.535  12.686  1.00  0.00      A    C
ATOM    305  HB1 GLN A  21     -20.935  -1.415  12.233  1.00  0.00      A    H
ATOM    306  HB2 GLN A  21     -19.599  -2.582  12.513  1.00  0.00      A    H
ATOM    307  CG  GLN A  21     -20.182  -1.311  14.187  1.00  0.00      A    C
ATOM    308  HG1 GLN A  21     -20.278  -0.217  14.357  1.00  0.00      A    H
ATOM    309  HG2 GLN A  21     -21.162  -1.775  14.424  1.00  0.00      A    H
ATOM    310  CD  GLN A  21     -19.245  -2.053  15.068  1.00  0.00      A    C
ATOM    311  OE1 GLN A  21     -18.877  -3.165  14.835  1.00  0.00      A    O
ATOM    312  NE2 GLN A  21     -18.740  -1.398  16.203  1.00  0.00      A    N
ATOM    313 HE21 GLN A  21     -18.234  -1.927  16.884  1.00  0.00      A    H
ATOM    314 HE22 GLN A  21     -19.147  -0.492  16.317  1.00  0.00      A    H
ATOM    315  C   GLN A  21     -17.580  -0.586  12.492  1.00  0.00      A    C
ATOM    316  O   GLN A  21     -17.192   0.268  13.257  1.00  0.00      A    O
ATOM    317  N   CYS A  22     -16.874  -1.676  12.306  1.00  0.00      A    N
ATOM    318  HN  CYS A  22     -17.235  -2.333  11.649  1.00  0.00      A    H
ATOM    319  CA  CYS A  22     -15.615  -2.005  12.877  1.00  0.00      A    C
ATOM    320  HA  CYS A  22     -15.444  -1.391  13.749  1.00  0.00      A    H
ATOM    321  CB  CYS A  22     -15.714  -3.494  13.421  1.00  0.00      A    C
ATOM    322  HB1 CYS A  22     -16.505  -3.530  14.200  1.00  0.00      A    H
ATOM    323  HB2 CYS A  22     -16.093  -4.115  12.581  1.00  0.00      A    H
ATOM    324  SG  CYS A  22     -14.091  -4.129  14.006  1.00  0.00      A    S
ATOM    325  C   CYS A  22     -14.562  -1.860  11.824  1.00  0.00      A    C
ATOM    326  O   CYS A  22     -14.669  -2.383  10.719  1.00  0.00      A    O
ATOM    327  N   GLY A  23     -13.489  -1.047  12.136  1.00  0.00      A    N
ATOM    328  HN  GLY A  23     -13.521  -0.612  13.033  1.00  0.00      A    H
ATOM    329  CA  GLY A  23     -12.440  -0.661  11.218  1.00  0.00      A    C
ATOM    330  HA1 GLY A  23     -12.655  -1.031  10.226  1.00  0.00      A    H
ATOM    331  HA2 GLY A  23     -12.416   0.415  11.308  1.00  0.00      A    H
ATOM    332  C   GLY A  23     -11.084  -1.185  11.750  1.00  0.00      A    C
ATOM    333  O   GLY A  23     -10.370  -0.481  12.395  1.00  0.00      A    O
ATOM    334  N   CYS A  24     -10.788  -2.482  11.473  1.00  0.00      A    N
ATOM    335  HN  CYS A  24     -11.512  -3.049  11.088  1.00  0.00      A    H
ATOM    336  CA  CYS A  24      -9.546  -3.122  11.938  1.00  0.00      A    C
ATOM    337  HA  CYS A  24      -9.343  -2.874  12.970  1.00  0.00      A    H
ATOM    338  CB  CYS A  24      -9.558  -4.606  11.812  1.00  0.00      A    C
ATOM    339  HB1 CYS A  24      -9.749  -4.991  10.787  1.00  0.00      A    H
ATOM    340  HB2 CYS A  24      -8.581  -5.001  12.165  1.00  0.00      A    H
ATOM    341  SG  CYS A  24     -10.855  -5.399  12.739  1.00  0.00      A    S
ATOM    342  HG1 CYS A  24     -11.800  -5.351  11.812  1.00  0.00      A    H
ATOM    343  C   CYS A  24      -8.311  -2.625  11.200  1.00  0.00      A    C
ATOM    344  O   CYS A  24      -7.743  -3.376  10.494  1.00  0.00      A    O
ATOM    345  N   CYS A  25      -7.829  -1.373  11.292  1.00  0.00      A    N
ATOM    346  HN  CYS A  25      -8.253  -0.774  11.967  1.00  0.00      A    H
ATOM    347  CA  CYS A  25      -6.839  -0.757  10.402  1.00  0.00      A    C
ATOM    348  HA  CYS A  25      -7.239  -0.740   9.399  1.00  0.00      A    H
ATOM    349  CB  CYS A  25      -6.491   0.643  10.898  1.00  0.00      A    C
ATOM    350  HB1 CYS A  25      -5.988   0.586  11.887  1.00  0.00      A    H
ATOM    351  HB2 CYS A  25      -5.831   1.309  10.303  1.00  0.00      A    H
ATOM    352  SG  CYS A  25      -8.018   1.681  11.085  1.00  0.00      A    S
ATOM    353  HG1 CYS A  25      -8.728   0.673  11.569  1.00  0.00      A    H
ATOM    354  C   CYS A  25      -5.560  -1.477  10.347  1.00  0.00      A    C
ATOM    355  O   CYS A  25      -4.996  -1.741   9.310  1.00  0.00      A    O
ATOM    356  N   TRP A  26      -5.027  -1.853  11.491  1.00  0.00      A    N
ATOM    357  HN  TRP A  26      -5.512  -1.645  12.337  1.00  0.00      A    H
ATOM    358  CA  TRP A  26      -3.793  -2.661  11.708  1.00  0.00      A    C
ATOM    359  HA  TRP A  26      -2.931  -2.062  11.454  1.00  0.00      A    H
ATOM    360  CB  TRP A  26      -3.549  -2.940  13.245  1.00  0.00      A    C
ATOM    361  HB1 TRP A  26      -2.621  -3.542  13.340  1.00  0.00      A    H
ATOM    362  HB2 TRP A  26      -3.429  -2.003  13.831  1.00  0.00      A    H
ATOM    363  CG  TRP A  26      -4.627  -3.773  13.952  1.00  0.00      A    C
ATOM    364  CD1 TRP A  26      -5.817  -3.359  14.390  1.00  0.00      A    C
ATOM    365  HD1 TRP A  26      -6.363  -2.434  14.273  1.00  0.00      A    H
ATOM    366  NE1 TRP A  26      -6.468  -4.375  15.067  1.00  0.00      A    N
ATOM    367  HE1 TRP A  26      -7.355  -4.369  15.474  1.00  0.00      A    H
ATOM    368  CE2 TRP A  26      -5.656  -5.503  15.013  1.00  0.00      A    C
ATOM    369  CD2 TRP A  26      -4.482  -5.150  14.304  1.00  0.00      A    C
ATOM    370  CE3 TRP A  26      -3.546  -6.086  13.963  1.00  0.00      A    C
ATOM    371  HE3 TRP A  26      -2.715  -5.901  13.298  1.00  0.00      A    H
ATOM    372  CZ3 TRP A  26      -3.697  -7.342  14.550  1.00  0.00      A    C
ATOM    373  HZ3 TRP A  26      -2.856  -8.005  14.414  1.00  0.00      A    H
ATOM    374  CZ2 TRP A  26      -5.867  -6.775  15.375  1.00  0.00      A    C
ATOM    375  HZ2 TRP A  26      -6.738  -7.060  15.945  1.00  0.00      A    H
ATOM    376  CH2 TRP A  26      -4.790  -7.689  15.343  1.00  0.00      A    C
ATOM    377  HH2 TRP A  26      -4.920  -8.692  15.723  1.00  0.00      A    H
ATOM    378  C   TRP A  26      -3.826  -3.954  10.814  1.00  0.00      A    C
ATOM    379  O   TRP A  26      -2.783  -4.312  10.249  1.00  0.00      A    O
ATOM    380  N   ALA A  27      -4.988  -4.628  10.800  1.00  0.00      A    N
ATOM    381  HN  ALA A  27      -5.793  -4.220  11.224  1.00  0.00      A    H
ATOM    382  CA  ALA A  27      -5.162  -5.796   9.990  1.00  0.00      A    C
ATOM    383  HA  ALA A  27      -4.202  -6.290  10.007  1.00  0.00      A    H
ATOM    384  CB  ALA A  27      -6.262  -6.745  10.527  1.00  0.00      A    C
ATOM    385  HB1 ALA A  27      -7.241  -6.291  10.265  1.00  0.00      A    H
ATOM    386  HB2 ALA A  27      -6.340  -7.766  10.098  1.00  0.00      A    H
ATOM    387  HB3 ALA A  27      -6.310  -6.895  11.627  1.00  0.00      A    H
ATOM    388  C   ALA A  27      -5.380  -5.488   8.505  1.00  0.00      A    C
ATOM    389  O   ALA A  27      -4.917  -6.293   7.673  1.00  0.00      A    O
ATOM    390  N   PHE A  28      -6.019  -4.370   8.161  1.00  0.00      A    N
ATOM    391  HN  PHE A  28      -6.426  -3.864   8.917  1.00  0.00      A    H
ATOM    392  CA  PHE A  28      -6.132  -3.923   6.759  1.00  0.00      A    C
ATOM    393  HA  PHE A  28      -6.414  -4.787   6.176  1.00  0.00      A    H
ATOM    394  CB  PHE A  28      -7.187  -2.726   6.621  1.00  0.00      A    C
ATOM    395  HB1 PHE A  28      -6.962  -1.953   7.386  1.00  0.00      A    H
ATOM    396  HB2 PHE A  28      -7.040  -2.241   5.632  1.00  0.00      A    H
ATOM    397  CG  PHE A  28      -8.631  -3.169   6.664  1.00  0.00      A    C
ATOM    398  CD1 PHE A  28      -9.444  -2.664   7.679  1.00  0.00      A    C
ATOM    399  HD1 PHE A  28      -8.945  -1.883   8.232  1.00  0.00      A    H
ATOM    400  CE1 PHE A  28     -10.807  -2.977   7.776  1.00  0.00      A    C
ATOM    401  HE1 PHE A  28     -11.449  -2.365   8.393  1.00  0.00      A    H
ATOM    402  CZ  PHE A  28     -11.295  -3.957   6.927  1.00  0.00      A    C
ATOM    403  HZ  PHE A  28     -12.360  -4.137   6.917  1.00  0.00      A    H
ATOM    404  CD2 PHE A  28      -9.169  -4.129   5.798  1.00  0.00      A    C
ATOM    405  HD2 PHE A  28      -8.576  -4.545   4.997  1.00  0.00      A    H
ATOM    406  CE2 PHE A  28     -10.470  -4.545   5.896  1.00  0.00      A    C
ATOM    407  HE2 PHE A  28     -10.867  -5.306   5.241  1.00  0.00      A    H
ATOM    408  C   PHE A  28      -4.873  -3.372   6.140  1.00  0.00      A    C
ATOM    409  O   PHE A  28      -4.548  -3.684   5.019  1.00  0.00      A    O
ATOM    410  N   SER A  29      -4.079  -2.691   6.989  1.00  0.00      A    N
ATOM    411  HN  SER A  29      -4.260  -2.562   7.961  1.00  0.00      A    H
ATOM    412  CA  SER A  29      -2.682  -2.438   6.754  1.00  0.00      A    C
ATOM    413  HA  SER A  29      -2.556  -1.870   5.844  1.00  0.00      A    H
ATOM    414  CB  SER A  29      -1.988  -1.578   7.763  1.00  0.00      A    C
ATOM    415  HB1 SER A  29      -2.613  -0.661   7.822  1.00  0.00      A    H
ATOM    416  HB2 SER A  29      -2.020  -2.153   8.713  1.00  0.00      A    H
ATOM    417  OG  SER A  29      -0.588  -1.234   7.336  1.00  0.00      A    O
ATOM    418  HG1 SER A  29      -0.409  -0.303   7.486  1.00  0.00      A    H
ATOM    419  C   SER A  29      -1.788  -3.699   6.495  1.00  0.00      A    C
ATOM    420  O   SER A  29      -1.222  -3.880   5.435  1.00  0.00      A    O
ATOM    421  N   ALA A  30      -1.705  -4.625   7.469  1.00  0.00      A    N
ATOM    422  HN  ALA A  30      -2.152  -4.475   8.348  1.00  0.00      A    H
ATOM    423  CA  ALA A  30      -0.997  -5.906   7.315  1.00  0.00      A    C
ATOM    424  HA  ALA A  30       0.050  -5.701   7.152  1.00  0.00      A    H
ATOM    425  CB  ALA A  30      -1.162  -6.532   8.745  1.00  0.00      A    C
ATOM    426  HB1 ALA A  30      -2.239  -6.676   8.978  1.00  0.00      A    H
ATOM    427  HB2 ALA A  30      -0.600  -7.489   8.791  1.00  0.00      A    H
ATOM    428  HB3 ALA A  30      -0.677  -5.807   9.433  1.00  0.00      A    H
ATOM    429  C   ALA A  30      -1.449  -6.849   6.212  1.00  0.00      A    C
ATOM    430  O   ALA A  30      -0.670  -7.176   5.338  1.00  0.00      A    O
ATOM    431  N   VAL A  31      -2.698  -7.300   6.149  1.00  0.00      A    N
ATOM    432  HN  VAL A  31      -3.397  -6.783   6.636  1.00  0.00      A    H
ATOM    433  CA  VAL A  31      -3.168  -8.189   5.073  1.00  0.00      A    C
ATOM    434  HA  VAL A  31      -2.688  -9.149   5.197  1.00  0.00      A    H
ATOM    435  CB  VAL A  31      -4.596  -8.628   5.296  1.00  0.00      A    C
ATOM    436  HB  VAL A  31      -5.243  -7.750   5.505  1.00  0.00      A    H
ATOM    437  CG1 VAL A  31      -5.263  -9.212   4.045  1.00  0.00      A    C
ATOM    438 HG11 VAL A  31      -4.609  -9.890   3.457  1.00  0.00      A    H
ATOM    439 HG12 VAL A  31      -6.229  -9.697   4.301  1.00  0.00      A    H
ATOM    440 HG13 VAL A  31      -5.588  -8.445   3.310  1.00  0.00      A    H
ATOM    441  CG2 VAL A  31      -4.692  -9.438   6.534  1.00  0.00      A    C
ATOM    442 HG21 VAL A  31      -3.868 -10.176   6.632  1.00  0.00      A    H
ATOM    443 HG22 VAL A  31      -4.710  -8.777   7.427  1.00  0.00      A    H
ATOM    444 HG23 VAL A  31      -5.618 -10.051   6.543  1.00  0.00      A    H
ATOM    445  C   VAL A  31      -2.953  -7.588   3.723  1.00  0.00      A    C
ATOM    446  O   VAL A  31      -2.484  -8.361   2.913  1.00  0.00      A    O
ATOM    447  N   ALA A  32      -3.298  -6.370   3.407  1.00  0.00      A    N
ATOM    448  HN  ALA A  32      -3.912  -5.777   3.922  1.00  0.00      A    H
ATOM    449  CA  ALA A  32      -2.846  -5.668   2.187  1.00  0.00      A    C
ATOM    450  HA  ALA A  32      -3.513  -5.971   1.394  1.00  0.00      A    H
ATOM    451  CB  ALA A  32      -2.866  -4.160   2.432  1.00  0.00      A    C
ATOM    452  HB1 ALA A  32      -2.566  -3.626   1.505  1.00  0.00      A    H
ATOM    453  HB2 ALA A  32      -3.803  -3.734   2.849  1.00  0.00      A    H
ATOM    454  HB3 ALA A  32      -1.972  -3.875   3.028  1.00  0.00      A    H
ATOM    455  C   ALA A  32      -1.425  -6.041   1.643  1.00  0.00      A    C
ATOM    456  O   ALA A  32      -1.267  -6.254   0.478  1.00  0.00      A    O
ATOM    457  N   ALA A  33      -0.436  -6.241   2.562  1.00  0.00      A    N
ATOM    458  HN  ALA A  33      -0.655  -6.073   3.520  1.00  0.00      A    H
ATOM    459  CA  ALA A  33       0.867  -6.683   2.134  1.00  0.00      A    C
ATOM    460  HA  ALA A  33       1.151  -6.251   1.186  1.00  0.00      A    H
ATOM    461  CB  ALA A  33       1.822  -6.209   3.247  1.00  0.00      A    C
ATOM    462  HB1 ALA A  33       1.383  -6.681   4.152  1.00  0.00      A    H
ATOM    463  HB2 ALA A  33       2.875  -6.499   3.040  1.00  0.00      A    H
ATOM    464  HB3 ALA A  33       1.815  -5.103   3.353  1.00  0.00      A    H
ATOM    465  C   ALA A  33       1.021  -8.124   1.832  1.00  0.00      A    C
ATOM    466  O   ALA A  33       1.971  -8.531   1.166  1.00  0.00      A    O
ATOM    467  N   ILE A  34       0.047  -8.996   2.250  1.00  0.00      A    N
ATOM    468  HN  ILE A  34      -0.732  -8.598   2.729  1.00  0.00      A    H
ATOM    469  CA  ILE A  34      -0.028 -10.345   1.962  1.00  0.00      A    C
ATOM    470  HA  ILE A  34       0.995 -10.638   1.775  1.00  0.00      A    H
ATOM    471  CB  ILE A  34      -0.602 -11.275   2.993  1.00  0.00      A    C
ATOM    472  HB  ILE A  34      -1.659 -10.939   3.060  1.00  0.00      A    H
ATOM    473  CG2 ILE A  34      -0.463 -12.762   2.650  1.00  0.00      A    C
ATOM    474 HG21 ILE A  34      -0.841 -12.982   1.629  1.00  0.00      A    H
ATOM    475 HG22 ILE A  34       0.591 -13.101   2.555  1.00  0.00      A    H
ATOM    476 HG23 ILE A  34      -0.894 -13.409   3.444  1.00  0.00      A    H
ATOM    477  CG1 ILE A  34      -0.025 -11.153   4.401  1.00  0.00      A    C
ATOM    478 HG11 ILE A  34       0.939 -11.705   4.427  1.00  0.00      A    H
ATOM    479 HG12 ILE A  34       0.257 -10.099   4.607  1.00  0.00      A    H
ATOM    480  CD  ILE A  34      -0.932 -11.825   5.537  1.00  0.00      A    C
ATOM    481  HD1 ILE A  34      -0.573 -11.568   6.557  1.00  0.00      A    H
ATOM    482  HD2 ILE A  34      -1.942 -11.379   5.414  1.00  0.00      A    H
ATOM    483  HD3 ILE A  34      -0.966 -12.917   5.340  1.00  0.00      A    H
ATOM    484  C   ILE A  34      -0.766 -10.507   0.733  1.00  0.00      A    C
ATOM    485  O   ILE A  34      -0.365 -11.242  -0.177  1.00  0.00      A    O
ATOM    486  N   GLU A  35      -1.938  -9.821   0.627  1.00  0.00      A    N
ATOM    487  HN  GLU A  35      -2.392  -9.503   1.456  1.00  0.00      A    H
ATOM    488  CA  GLU A  35      -2.736  -9.647  -0.579  1.00  0.00      A    C
ATOM    489  HA  GLU A  35      -3.180 -10.591  -0.856  1.00  0.00      A    H
ATOM    490  CB  GLU A  35      -3.918  -8.589  -0.523  1.00  0.00      A    C
ATOM    491  HB1 GLU A  35      -3.472  -7.723   0.012  1.00  0.00      A    H
ATOM    492  HB2 GLU A  35      -4.275  -8.378  -1.553  1.00  0.00      A    H
ATOM    493  CG  GLU A  35      -5.063  -9.157   0.358  1.00  0.00      A    C
ATOM    494  HG1 GLU A  35      -5.281 -10.160  -0.068  1.00  0.00      A    H
ATOM    495  HG2 GLU A  35      -4.620  -9.197   1.376  1.00  0.00      A    H
ATOM    496  CD  GLU A  35      -6.307  -8.340   0.231  1.00  0.00      A    C
ATOM    497  OE1 GLU A  35      -6.320  -7.081   0.009  1.00  0.00      A    O
ATOM    498  OE2 GLU A  35      -7.432  -8.959   0.379  1.00  0.00      A    O
ATOM    499  C   GLU A  35      -1.902  -9.196  -1.803  1.00  0.00      A    C
ATOM    500  O   GLU A  35      -1.735  -9.940  -2.814  1.00  0.00      A    O
ATOM    501  N   GLY A  36      -1.356  -7.962  -1.810  1.00  0.00      A    N
ATOM    502  HN  GLY A  36      -1.473  -7.321  -1.055  1.00  0.00      A    H
ATOM    503  CA  GLY A  36      -0.549  -7.477  -2.934  1.00  0.00      A    C
ATOM    504  HA1 GLY A  36      -1.229  -7.619  -3.761  1.00  0.00      A    H
ATOM    505  HA2 GLY A  36      -0.223  -6.455  -2.811  1.00  0.00      A    H
ATOM    506  C   GLY A  36       0.720  -8.222  -3.286  1.00  0.00      A    C
ATOM    507  O   GLY A  36       1.109  -8.266  -4.433  1.00  0.00      A    O
ATOM    508  N   ALA A  37       1.491  -8.740  -2.251  1.00  0.00      A    N
ATOM    509  HN  ALA A  37       1.249  -8.893  -1.295  1.00  0.00      A    H
ATOM    510  CA  ALA A  37       2.590  -9.637  -2.467  1.00  0.00      A    C
ATOM    511  HA  ALA A  37       3.235  -9.172  -3.198  1.00  0.00      A    H
ATOM    512  CB  ALA A  37       3.197  -9.980  -1.116  1.00  0.00      A    C
ATOM    513  HB1 ALA A  37       3.957 -10.788  -1.181  1.00  0.00      A    H
ATOM    514  HB2 ALA A  37       3.677  -9.094  -0.647  1.00  0.00      A    H
ATOM    515  HB3 ALA A  37       2.499 -10.456  -0.394  1.00  0.00      A    H
ATOM    516  C   ALA A  37       2.288 -10.988  -3.165  1.00  0.00      A    C
ATOM    517  O   ALA A  37       3.184 -11.506  -3.834  1.00  0.00      A    O
ATOM    518  N   THR A  38       1.092 -11.547  -2.978  1.00  0.00      A    N
ATOM    519  HN  THR A  38       0.368 -11.084  -2.473  1.00  0.00      A    H
ATOM    520  CA  THR A  38       0.825 -12.828  -3.503  1.00  0.00      A    C
ATOM    521  HA  THR A  38       1.673 -13.477  -3.344  1.00  0.00      A    H
ATOM    522  CB  THR A  38      -0.362 -13.518  -2.845  1.00  0.00      A    C
ATOM    523  HB  THR A  38      -1.139 -12.754  -3.064  1.00  0.00      A    H
ATOM    524  OG1 THR A  38      -0.204 -13.790  -1.468  1.00  0.00      A    O
ATOM    525  HG1 THR A  38      -0.417 -12.966  -1.025  1.00  0.00      A    H
ATOM    526  CG2 THR A  38      -0.563 -14.929  -3.497  1.00  0.00      A    C
ATOM    527 HG21 THR A  38       0.394 -15.272  -3.943  1.00  0.00      A    H
ATOM    528 HG22 THR A  38      -0.987 -15.698  -2.817  1.00  0.00      A    H
ATOM    529 HG23 THR A  38      -1.310 -14.764  -4.302  1.00  0.00      A    H
ATOM    530  C   THR A  38       0.577 -12.760  -5.009  1.00  0.00      A    C
ATOM    531  O   THR A  38       0.818 -13.728  -5.765  1.00  0.00      A    O
ATOM    532  N   GLN A  39       0.296 -11.547  -5.511  1.00  0.00      A    N
ATOM    533  HN  GLN A  39       0.112 -10.769  -4.915  1.00  0.00      A    H
ATOM    534  CA  GLN A  39       0.217 -11.246  -6.920  1.00  0.00      A    C
ATOM    535  HA  GLN A  39      -0.385 -12.014  -7.383  1.00  0.00      A    H
ATOM    536  CB  GLN A  39      -0.530  -9.866  -7.068  1.00  0.00      A    C
ATOM    537  HB1 GLN A  39      -1.426  -9.978  -6.420  1.00  0.00      A    H
ATOM    538  HB2 GLN A  39       0.088  -9.084  -6.578  1.00  0.00      A    H
ATOM    539  CG  GLN A  39      -0.942  -9.530  -8.509  1.00  0.00      A    C
ATOM    540  HG1 GLN A  39      -1.566 -10.299  -9.012  1.00  0.00      A    H
ATOM    541  HG2 GLN A  39      -1.575  -8.620  -8.431  1.00  0.00      A    H
ATOM    542  CD  GLN A  39       0.197  -9.087  -9.449  1.00  0.00      A    C
ATOM    543  OE1 GLN A  39       1.145  -8.374  -9.106  1.00  0.00      A    O
ATOM    544  NE2 GLN A  39      -0.024  -9.393 -10.681  1.00  0.00      A    N
ATOM    545 HE21 GLN A  39       0.634  -9.058 -11.355  1.00  0.00      A    H
ATOM    546 HE22 GLN A  39      -0.842  -9.899 -10.954  1.00  0.00      A    H
ATOM    547  C   GLN A  39       1.579 -11.131  -7.601  1.00  0.00      A    C
ATOM    548  O   GLN A  39       1.835 -11.758  -8.641  1.00  0.00      A    O
ATOM    549  N   ILE A  40       2.584 -10.625  -6.895  1.00  0.00      A    N
ATOM    550  HN  ILE A  40       2.341 -10.151  -6.053  1.00  0.00      A    H
ATOM    551  CA  ILE A  40       3.956 -10.454  -7.316  1.00  0.00      A    C
ATOM    552  HA  ILE A  40       3.926 -10.073  -8.327  1.00  0.00      A    H
ATOM    553  CB  ILE A  40       4.585  -9.451  -6.397  1.00  0.00      A    C
ATOM    554  HB  ILE A  40       4.471  -9.789  -5.345  1.00  0.00      A    H
ATOM    555  CG2 ILE A  40       6.087  -9.326  -6.708  1.00  0.00      A    C
ATOM    556 HG21 ILE A  40       6.301  -9.468  -7.789  1.00  0.00      A    H
ATOM    557 HG22 ILE A  40       6.526  -8.333  -6.475  1.00  0.00      A    H
ATOM    558 HG23 ILE A  40       6.549 -10.128  -6.093  1.00  0.00      A    H
ATOM    559  CG1 ILE A  40       3.753  -8.124  -6.519  1.00  0.00      A    C
ATOM    560 HG11 ILE A  40       4.016  -7.670  -7.499  1.00  0.00      A    H
ATOM    561 HG12 ILE A  40       2.656  -8.199  -6.363  1.00  0.00      A    H
ATOM    562  CD  ILE A  40       4.082  -7.135  -5.323  1.00  0.00      A    C
ATOM    563  HD1 ILE A  40       3.416  -6.268  -5.519  1.00  0.00      A    H
ATOM    564  HD2 ILE A  40       3.720  -7.586  -4.374  1.00  0.00      A    H
ATOM    565  HD3 ILE A  40       5.070  -6.645  -5.192  1.00  0.00      A    H
ATOM    566  C   ILE A  40       4.623 -11.829  -7.285  1.00  0.00      A    C
ATOM    567  O   ILE A  40       5.360 -12.211  -8.175  1.00  0.00      A    O
ATOM    568  N   LYS A  41       4.362 -12.579  -6.208  1.00  0.00      A    N
ATOM    569  HN  LYS A  41       3.819 -12.340  -5.407  1.00  0.00      A    H
ATOM    570  CA  LYS A  41       4.973 -13.923  -6.054  1.00  0.00      A    C
ATOM    571  HA  LYS A  41       6.051 -13.862  -6.020  1.00  0.00      A    H
ATOM    572  CB  LYS A  41       4.688 -14.356  -4.619  1.00  0.00      A    C
ATOM    573  HB1 LYS A  41       4.975 -13.534  -3.928  1.00  0.00      A    H
ATOM    574  HB2 LYS A  41       3.583 -14.428  -4.531  1.00  0.00      A    H
ATOM    575  CG  LYS A  41       5.508 -15.566  -4.250  1.00  0.00      A    C
ATOM    576  HG1 LYS A  41       4.954 -16.100  -3.449  1.00  0.00      A    H
ATOM    577  HG2 LYS A  41       5.631 -16.305  -5.070  1.00  0.00      A    H
ATOM    578  CD  LYS A  41       6.839 -15.110  -3.573  1.00  0.00      A    C
ATOM    579  HD1 LYS A  41       7.287 -14.438  -4.336  1.00  0.00      A    H
ATOM    580  HD2 LYS A  41       6.690 -14.469  -2.678  1.00  0.00      A    H
ATOM    581  CE  LYS A  41       7.878 -16.241  -3.429  1.00  0.00      A    C
ATOM    582  HE1 LYS A  41       8.155 -16.608  -4.440  1.00  0.00      A    H
ATOM    583  HE2 LYS A  41       8.809 -15.901  -2.928  1.00  0.00      A    H
ATOM    584  NZ  LYS A  41       7.285 -17.292  -2.641  1.00  0.00      A    N
ATOM    585  HZ1 LYS A  41       6.368 -17.500  -3.087  1.00  0.00      A    H
ATOM    586  HZ2 LYS A  41       7.794 -18.191  -2.518  1.00  0.00      A    H
ATOM    587  HZ3 LYS A  41       7.053 -16.817  -1.745  1.00  0.00      A    H
ATOM    588  C   LYS A  41       4.454 -14.956  -6.917  1.00  0.00      A    C
ATOM    589  O   LYS A  41       5.279 -15.466  -7.650  1.00  0.00      A    O
ATOM    590  N   THR A  42       3.190 -15.383  -6.848  1.00  0.00      A    N
ATOM    591  HN  THR A  42       2.606 -14.857  -6.235  1.00  0.00      A    H
ATOM    592  CA  THR A  42       2.634 -16.488  -7.642  1.00  0.00      A    C
ATOM    593  HA  THR A  42       3.519 -17.019  -7.961  1.00  0.00      A    H
ATOM    594  CB  THR A  42       1.672 -17.457  -6.907  1.00  0.00      A    C
ATOM    595  HB  THR A  42       1.393 -18.252  -7.631  1.00  0.00      A    H
ATOM    596  OG1 THR A  42       0.482 -16.844  -6.406  1.00  0.00      A    O
ATOM    597  HG1 THR A  42       0.042 -17.408  -5.767  1.00  0.00      A    H
ATOM    598  CG2 THR A  42       2.549 -17.980  -5.756  1.00  0.00      A    C
ATOM    599 HG21 THR A  42       1.972 -18.739  -5.186  1.00  0.00      A    H
ATOM    600 HG22 THR A  42       3.508 -18.418  -6.107  1.00  0.00      A    H
ATOM    601 HG23 THR A  42       2.673 -17.069  -5.132  1.00  0.00      A    H
ATOM    602  C   THR A  42       2.073 -15.928  -8.882  1.00  0.00      A    C
ATOM    603  O   THR A  42       2.622 -16.088  -9.945  1.00  0.00      A    O
ATOM    604  N   GLY A  43       0.938 -15.165  -8.904  1.00  0.00      A    N
ATOM    605  HN  GLY A  43       0.512 -15.122  -8.004  1.00  0.00      A    H
ATOM    606  CA  GLY A  43       0.353 -14.681 -10.201  1.00  0.00      A    C
ATOM    607  HA1 GLY A  43       1.000 -13.939 -10.645  1.00  0.00      A    H
ATOM    608  HA2 GLY A  43       0.265 -15.475 -10.927  1.00  0.00      A    H
ATOM    609  C   GLY A  43      -0.935 -14.075 -10.090  1.00  0.00      A    C
ATOM    610  O   GLY A  43      -1.054 -12.851 -10.251  1.00  0.00      A    O
ATOM    611  N   THR A  44      -1.992 -14.878  -9.876  1.00  0.00      A    N
ATOM    612  HN  THR A  44      -1.819 -15.833  -9.647  1.00  0.00      A    H
ATOM    613  CA  THR A  44      -3.345 -14.519  -9.730  1.00  0.00      A    C
ATOM    614  HA  THR A  44      -3.482 -13.881 -10.591  1.00  0.00      A    H
ATOM    615  CB  THR A  44      -4.309 -15.685  -9.728  1.00  0.00      A    C
ATOM    616  HB  THR A  44      -4.262 -16.124  -8.709  1.00  0.00      A    H
ATOM    617  OG1 THR A  44      -4.035 -16.640 -10.715  1.00  0.00      A    O
ATOM    618  HG1 THR A  44      -3.267 -17.127 -10.408  1.00  0.00      A    H
ATOM    619  CG2 THR A  44      -5.677 -15.086  -9.944  1.00  0.00      A    C
ATOM    620 HG21 THR A  44      -6.437 -15.816 -10.296  1.00  0.00      A    H
ATOM    621 HG22 THR A  44      -6.027 -14.509  -9.062  1.00  0.00      A    H
ATOM    622 HG23 THR A  44      -5.642 -14.452 -10.856  1.00  0.00      A    H
ATOM    623  C   THR A  44      -3.499 -13.717  -8.475  1.00  0.00      A    C
ATOM    624  O   THR A  44      -2.980 -14.099  -7.445  1.00  0.00      A    O
ATOM    625  N   LEU A  45      -4.150 -12.526  -8.444  1.00  0.00      A    N
ATOM    626  HN  LEU A  45      -4.440 -12.095  -9.296  1.00  0.00      A    H
ATOM    627  CA  LEU A  45      -4.452 -11.772  -7.172  1.00  0.00      A    C
ATOM    628  HA  LEU A  45      -3.571 -11.872  -6.557  1.00  0.00      A    H
ATOM    629  CB  LEU A  45      -4.604 -10.211  -7.365  1.00  0.00      A    C
ATOM    630  HB1 LEU A  45      -3.686  -9.847  -7.875  1.00  0.00      A    H
ATOM    631  HB2 LEU A  45      -5.488 -10.004  -8.004  1.00  0.00      A    H
ATOM    632  CG  LEU A  45      -4.873  -9.358  -6.095  1.00  0.00      A    C
ATOM    633  HG  LEU A  45      -5.646  -9.835  -5.455  1.00  0.00      A    H
ATOM    634  CD1 LEU A  45      -3.661  -9.175  -5.165  1.00  0.00      A    C
ATOM    635 HD11 LEU A  45      -2.788  -8.673  -5.635  1.00  0.00      A    H
ATOM    636 HD12 LEU A  45      -3.811  -8.706  -4.169  1.00  0.00      A    H
ATOM    637 HD13 LEU A  45      -3.278 -10.160  -4.821  1.00  0.00      A    H
ATOM    638  CD2 LEU A  45      -5.431  -7.967  -6.509  1.00  0.00      A    C
ATOM    639 HD21 LEU A  45      -4.644  -7.430  -7.080  1.00  0.00      A    H
ATOM    640 HD22 LEU A  45      -6.293  -8.130  -7.191  1.00  0.00      A    H
ATOM    641 HD23 LEU A  45      -5.769  -7.402  -5.614  1.00  0.00      A    H
ATOM    642  C   LEU A  45      -5.626 -12.343  -6.376  1.00  0.00      A    C
ATOM    643  O   LEU A  45      -6.532 -12.901  -7.001  1.00  0.00      A    O
ATOM    644  N   THR A  46      -5.719 -12.278  -5.047  1.00  0.00      A    N
ATOM    645  HN  THR A  46      -5.169 -11.697  -4.452  1.00  0.00      A    H
ATOM    646  CA  THR A  46      -6.747 -12.950  -4.209  1.00  0.00      A    C
ATOM    647  HA  THR A  46      -7.636 -13.195  -4.771  1.00  0.00      A    H
ATOM    648  CB  THR A  46      -6.217 -14.327  -3.519  1.00  0.00      A    C
ATOM    649  HB  THR A  46      -6.181 -14.994  -4.407  1.00  0.00      A    H
ATOM    650  OG1 THR A  46      -7.208 -14.953  -2.659  1.00  0.00      A    O
ATOM    651  HG1 THR A  46      -6.928 -15.802  -2.310  1.00  0.00      A    H
ATOM    652  CG2 THR A  46      -4.872 -14.275  -2.765  1.00  0.00      A    C
ATOM    653 HG21 THR A  46      -4.514 -15.314  -2.605  1.00  0.00      A    H
ATOM    654 HG22 THR A  46      -4.078 -13.810  -3.387  1.00  0.00      A    H
ATOM    655 HG23 THR A  46      -5.071 -13.676  -1.850  1.00  0.00      A    H
ATOM    656  C   THR A  46      -7.192 -12.072  -3.132  1.00  0.00      A    C
ATOM    657  O   THR A  46      -6.379 -11.250  -2.756  1.00  0.00      A    O
ATOM    658  N   SER A  47      -8.435 -12.138  -2.610  1.00  0.00      A    N
ATOM    659  HN  SER A  47      -9.125 -12.734  -3.013  1.00  0.00      A    H
ATOM    660  CA  SER A  47      -8.864 -11.300  -1.553  1.00  0.00      A    C
ATOM    661  HA  SER A  47      -8.081 -10.573  -1.397  1.00  0.00      A    H
ATOM    662  CB  SER A  47     -10.222 -10.614  -1.945  1.00  0.00      A    C
ATOM    663  HB1 SER A  47     -10.176 -10.101  -2.929  1.00  0.00      A    H
ATOM    664  HB2 SER A  47     -11.097 -11.286  -1.813  1.00  0.00      A    H
ATOM    665  OG  SER A  47     -10.412  -9.604  -0.959  1.00  0.00      A    O
ATOM    666  HG1 SER A  47     -11.353  -9.450  -0.847  1.00  0.00      A    H
ATOM    667  C   SER A  47      -9.075 -12.133  -0.312  1.00  0.00      A    C
ATOM    668  O   SER A  47      -9.724 -13.130  -0.362  1.00  0.00      A    O
ATOM    669  N   LEU A  48      -8.407 -11.759   0.824  1.00  0.00      A    N
ATOM    670  HN  LEU A  48      -7.932 -10.883   0.788  1.00  0.00      A    H
ATOM    671  CA  LEU A  48      -8.168 -12.621   1.992  1.00  0.00      A    C
ATOM    672  HA  LEU A  48      -8.506 -13.630   1.808  1.00  0.00      A    H
ATOM    673  CB  LEU A  48      -6.702 -12.765   2.494  1.00  0.00      A    C
ATOM    674  HB1 LEU A  48      -6.403 -11.819   2.993  1.00  0.00      A    H
ATOM    675  HB2 LEU A  48      -6.679 -13.469   3.353  1.00  0.00      A    H
ATOM    676  CG  LEU A  48      -5.774 -13.187   1.466  1.00  0.00      A    C
ATOM    677  HG  LEU A  48      -5.697 -12.507   0.591  1.00  0.00      A    H
ATOM    678  CD1 LEU A  48      -4.312 -13.381   1.954  1.00  0.00      A    C
ATOM    679 HD11 LEU A  48      -3.458 -13.614   1.282  1.00  0.00      A    H
ATOM    680 HD12 LEU A  48      -3.940 -12.464   2.458  1.00  0.00      A    H
ATOM    681 HD13 LEU A  48      -4.175 -14.210   2.682  1.00  0.00      A    H
ATOM    682  CD2 LEU A  48      -6.157 -14.505   0.799  1.00  0.00      A    C
ATOM    683 HD21 LEU A  48      -6.918 -14.229   0.038  1.00  0.00      A    H
ATOM    684 HD22 LEU A  48      -5.276 -14.907   0.255  1.00  0.00      A    H
ATOM    685 HD23 LEU A  48      -6.546 -15.236   1.540  1.00  0.00      A    H
ATOM    686  C   LEU A  48      -8.970 -12.115   3.190  1.00  0.00      A    C
ATOM    687  O   LEU A  48      -9.482 -10.975   3.271  1.00  0.00      A    O
ATOM    688  N   SER A  49      -9.182 -13.015   4.212  1.00  0.00      A    N
ATOM    689  HN  SER A  49      -8.808 -13.939   4.178  1.00  0.00      A    H
ATOM    690  CA  SER A  49     -10.058 -12.660   5.283  1.00  0.00      A    C
ATOM    691  HA  SER A  49     -10.707 -11.929   4.823  1.00  0.00      A    H
ATOM    692  CB  SER A  49     -10.935 -13.874   5.797  1.00  0.00      A    C
ATOM    693  HB1 SER A  49     -11.263 -14.507   4.945  1.00  0.00      A    H
ATOM    694  HB2 SER A  49     -10.182 -14.436   6.389  1.00  0.00      A    H
ATOM    695  OG  SER A  49     -11.977 -13.482   6.742  1.00  0.00      A    O
ATOM    696  HG1 SER A  49     -12.706 -14.021   6.428  1.00  0.00      A    H
ATOM    697  C   SER A  49      -9.372 -11.952   6.412  1.00  0.00      A    C
ATOM    698  O   SER A  49      -8.635 -12.559   7.140  1.00  0.00      A    O
ATOM    699  N   GLU A  50      -9.674 -10.679   6.612  1.00  0.00      A    N
ATOM    700  HN  GLU A  50     -10.261 -10.207   5.959  1.00  0.00      A    H
ATOM    701  CA  GLU A  50      -9.316  -9.984   7.763  1.00  0.00      A    C
ATOM    702  HA  GLU A  50      -8.271 -10.179   7.953  1.00  0.00      A    H
ATOM    703  CB  GLU A  50      -9.464  -8.453   7.688  1.00  0.00      A    C
ATOM    704  HB1 GLU A  50     -10.529  -8.154   7.586  1.00  0.00      A    H
ATOM    705  HB2 GLU A  50      -9.201  -8.010   8.672  1.00  0.00      A    H
ATOM    706  CG  GLU A  50      -8.551  -7.736   6.610  1.00  0.00      A    C
ATOM    707  HG1 GLU A  50      -8.587  -6.654   6.860  1.00  0.00      A    H
ATOM    708  HG2 GLU A  50      -7.486  -8.051   6.637  1.00  0.00      A    H
ATOM    709  CD  GLU A  50      -9.154  -7.879   5.231  1.00  0.00      A    C
ATOM    710  OE1 GLU A  50     -10.328  -8.341   5.011  1.00  0.00      A    O
ATOM    711  OE2 GLU A  50      -8.378  -7.485   4.235  1.00  0.00      A    O
ATOM    712  C   GLU A  50      -9.982 -10.512   9.041  1.00  0.00      A    C
ATOM    713  O   GLU A  50      -9.465 -10.425  10.118  1.00  0.00      A    O
ATOM    714  N   GLU A  51     -11.238 -10.935   8.983  1.00  0.00      A    N
ATOM    715  HN  GLU A  51     -11.794 -10.964   8.155  1.00  0.00      A    H
ATOM    716  CA  GLU A  51     -12.065 -11.154  10.158  1.00  0.00      A    C
ATOM    717  HA  GLU A  51     -12.013 -10.269  10.775  1.00  0.00      A    H
ATOM    718  CB  GLU A  51     -13.564 -11.371   9.713  1.00  0.00      A    C
ATOM    719  HB1 GLU A  51     -13.723 -10.672   8.864  1.00  0.00      A    H
ATOM    720  HB2 GLU A  51     -13.644 -12.371   9.235  1.00  0.00      A    H
ATOM    721  CG  GLU A  51     -14.598 -11.185  10.827  1.00  0.00      A    C
ATOM    722  HG1 GLU A  51     -14.116 -11.488  11.781  1.00  0.00      A    H
ATOM    723  HG2 GLU A  51     -14.899 -10.148  11.091  1.00  0.00      A    H
ATOM    724  CD  GLU A  51     -15.981 -11.922  10.667  1.00  0.00      A    C
ATOM    725  OE1 GLU A  51     -16.944 -11.274  10.187  1.00  0.00      A    O
ATOM    726  OE2 GLU A  51     -16.102 -13.118  11.058  1.00  0.00      A    O
ATOM    727  C   GLU A  51     -11.601 -12.353  10.955  1.00  0.00      A    C
ATOM    728  O   GLU A  51     -12.009 -12.524  12.097  1.00  0.00      A    O
ATOM    729  N   GLN A  52     -10.795 -13.216  10.350  1.00  0.00      A    N
ATOM    730  HN  GLN A  52     -10.591 -13.203   9.374  1.00  0.00      A    H
ATOM    731  CA  GLN A  52     -10.253 -14.433  11.081  1.00  0.00      A    C
ATOM    732  HA  GLN A  52     -11.070 -15.014  11.482  1.00  0.00      A    H
ATOM    733  CB  GLN A  52      -9.355 -15.300  10.120  1.00  0.00      A    C
ATOM    734  HB1 GLN A  52      -8.484 -14.810   9.636  1.00  0.00      A    H
ATOM    735  HB2 GLN A  52      -8.865 -16.104  10.709  1.00  0.00      A    H
ATOM    736  CG  GLN A  52     -10.220 -16.057   9.081  1.00  0.00      A    C
ATOM    737  HG1 GLN A  52     -11.091 -16.459   9.642  1.00  0.00      A    H
ATOM    738  HG2 GLN A  52     -10.533 -15.288   8.342  1.00  0.00      A    H
ATOM    739  CD  GLN A  52      -9.415 -17.144   8.459  1.00  0.00      A    C
ATOM    740  OE1 GLN A  52      -8.382 -16.978   7.783  1.00  0.00      A    O
ATOM    741  NE2 GLN A  52      -9.865 -18.425   8.710  1.00  0.00      A    N
ATOM    742 HE21 GLN A  52      -9.320 -19.229   8.474  1.00  0.00      A    H
ATOM    743 HE22 GLN A  52     -10.495 -18.550   9.477  1.00  0.00      A    H
ATOM    744  C   GLN A  52      -9.514 -14.055  12.302  1.00  0.00      A    C
ATOM    745  O   GLN A  52      -9.652 -14.756  13.266  1.00  0.00      A    O
ATOM    746  N   ILE A  53      -8.672 -12.961  12.201  1.00  0.00      A    N
ATOM    747  HN  ILE A  53      -8.728 -12.429  11.359  1.00  0.00      A    H
ATOM    748  CA  ILE A  53      -7.943 -12.360  13.258  1.00  0.00      A    C
ATOM    749  HA  ILE A  53      -7.240 -13.085  13.641  1.00  0.00      A    H
ATOM    750  CB  ILE A  53      -7.243 -11.155  12.749  1.00  0.00      A    C
ATOM    751  HB  ILE A  53      -7.905 -10.351  12.362  1.00  0.00      A    H
ATOM    752  CG2 ILE A  53      -6.393 -10.495  13.854  1.00  0.00      A    C
ATOM    753 HG21 ILE A  53      -7.037 -10.077  14.657  1.00  0.00      A    H
ATOM    754 HG22 ILE A  53      -5.646 -11.272  14.126  1.00  0.00      A    H
ATOM    755 HG23 ILE A  53      -5.770  -9.643  13.507  1.00  0.00      A    H
ATOM    756  CG1 ILE A  53      -6.266 -11.532  11.601  1.00  0.00      A    C
ATOM    757 HG11 ILE A  53      -5.558 -12.280  12.016  1.00  0.00      A    H
ATOM    758 HG12 ILE A  53      -6.843 -12.084  10.828  1.00  0.00      A    H
ATOM    759  CD  ILE A  53      -5.602 -10.391  10.925  1.00  0.00      A    C
ATOM    760  HD1 ILE A  53      -6.391  -9.614  10.833  1.00  0.00      A    H
ATOM    761  HD2 ILE A  53      -4.999  -9.795  11.643  1.00  0.00      A    H
ATOM    762  HD3 ILE A  53      -5.121 -10.704   9.974  1.00  0.00      A    H
ATOM    763  C   ILE A  53      -8.825 -11.984  14.437  1.00  0.00      A    C
ATOM    764  O   ILE A  53      -8.436 -12.194  15.604  1.00  0.00      A    O
ATOM    765  N   VAL A  54      -9.984 -11.398  14.101  1.00  0.00      A    N
ATOM    766  HN  VAL A  54     -10.131 -11.260  13.125  1.00  0.00      A    H
ATOM    767  CA  VAL A  54     -10.968 -10.712  14.951  1.00  0.00      A    C
ATOM    768  HA  VAL A  54     -10.447 -10.135  15.701  1.00  0.00      A    H
ATOM    769  CB  VAL A  54     -11.952  -9.764  14.203  1.00  0.00      A    C
ATOM    770  HB  VAL A  54     -12.685 -10.321  13.581  1.00  0.00      A    H
ATOM    771  CG1 VAL A  54     -12.854  -9.028  15.162  1.00  0.00      A    C
ATOM    772 HG11 VAL A  54     -13.475  -9.703  15.789  1.00  0.00      A    H
ATOM    773 HG12 VAL A  54     -12.364  -8.245  15.780  1.00  0.00      A    H
ATOM    774 HG13 VAL A  54     -13.542  -8.391  14.566  1.00  0.00      A    H
ATOM    775  CG2 VAL A  54     -11.149  -8.849  13.282  1.00  0.00      A    C
ATOM    776 HG21 VAL A  54     -10.922  -9.423  12.358  1.00  0.00      A    H
ATOM    777 HG22 VAL A  54     -11.752  -7.957  13.008  1.00  0.00      A    H
ATOM    778 HG23 VAL A  54     -10.236  -8.537  13.834  1.00  0.00      A    H
ATOM    779  C   VAL A  54     -11.889 -11.741  15.707  1.00  0.00      A    C
ATOM    780  O   VAL A  54     -12.224 -11.612  16.889  1.00  0.00      A    O
ATOM    781  N   ASP A  55     -12.251 -12.786  14.963  1.00  0.00      A    N
ATOM    782  HN  ASP A  55     -12.045 -12.832  13.989  1.00  0.00      A    H
ATOM    783  CA  ASP A  55     -13.082 -13.887  15.383  1.00  0.00      A    C
ATOM    784  HA  ASP A  55     -13.843 -13.433  16.000  1.00  0.00      A    H
ATOM    785  CB  ASP A  55     -13.624 -14.562  14.087  1.00  0.00      A    C
ATOM    786  HB1 ASP A  55     -14.094 -13.691  13.582  1.00  0.00      A    H
ATOM    787  HB2 ASP A  55     -12.863 -15.012  13.414  1.00  0.00      A    H
ATOM    788  CG  ASP A  55     -14.668 -15.610  14.290  1.00  0.00      A    C
ATOM    789  OD1 ASP A  55     -14.283 -16.854  14.048  1.00  0.00      A    O
ATOM    790  OD2 ASP A  55     -15.884 -15.348  14.479  1.00  0.00      A    O
ATOM    791  C   ASP A  55     -12.313 -14.931  16.262  1.00  0.00      A    C
ATOM    792  O   ASP A  55     -12.771 -15.508  17.256  1.00  0.00      A    O
ATOM    793  N   CYS A  56     -11.021 -15.151  15.860  1.00  0.00      A    N
ATOM    794  HN  CYS A  56     -10.621 -14.783  15.025  1.00  0.00      A    H
ATOM    795  CA  CYS A  56     -10.205 -15.959  16.670  1.00  0.00      A    C
ATOM    796  HA  CYS A  56     -10.747 -16.825  17.019  1.00  0.00      A    H
ATOM    797  CB  CYS A  56      -8.947 -16.460  15.985  1.00  0.00      A    C
ATOM    798  HB1 CYS A  56      -8.278 -15.667  15.587  1.00  0.00      A    H
ATOM    799  HB2 CYS A  56      -8.295 -16.872  16.785  1.00  0.00      A    H
ATOM    800  SG  CYS A  56      -9.359 -17.739  14.652  1.00  0.00      A    S
ATOM    801  C   CYS A  56      -9.808 -15.327  18.011  1.00  0.00      A    C
ATOM    802  O   CYS A  56     -10.063 -15.922  18.997  1.00  0.00      A    O
ATOM    803  N   ASP A  57      -9.064 -14.126  17.927  1.00  0.00      A    N
ATOM    804  HN  ASP A  57      -8.718 -13.818  17.044  1.00  0.00      A    H
ATOM    805  CA  ASP A  57      -8.664 -13.342  19.071  1.00  0.00      A    C
ATOM    806  HA  ASP A  57      -8.212 -12.439  18.689  1.00  0.00      A    H
ATOM    807  CB  ASP A  57      -9.954 -12.850  19.803  1.00  0.00      A    C
ATOM    808  HB1 ASP A  57     -10.582 -12.377  19.018  1.00  0.00      A    H
ATOM    809  HB2 ASP A  57     -10.502 -13.731  20.200  1.00  0.00      A    H
ATOM    810  CG  ASP A  57      -9.784 -11.837  20.967  1.00  0.00      A    C
ATOM    811  OD1 ASP A  57     -10.149 -12.245  22.092  1.00  0.00      A    O
ATOM    812  OD2 ASP A  57      -9.226 -10.739  20.784  1.00  0.00      A    O
ATOM    813  C   ASP A  57      -7.546 -14.046  19.950  1.00  0.00      A    C
ATOM    814  O   ASP A  57      -7.264 -13.698  21.090  1.00  0.00      A    O
ATOM    815  N   THR A  58      -6.885 -15.036  19.331  1.00  0.00      A    N
ATOM    816  HN  THR A  58      -7.095 -15.255  18.381  1.00  0.00      A    H
ATOM    817  CA  THR A  58      -5.899 -15.894  19.953  1.00  0.00      A    C
ATOM    818  HA  THR A  58      -6.281 -16.097  20.943  1.00  0.00      A    H
ATOM    819  CB  THR A  58      -5.660 -17.132  19.162  1.00  0.00      A    C
ATOM    820  HB  THR A  58      -4.747 -17.638  19.541  1.00  0.00      A    H
ATOM    821  OG1 THR A  58      -5.559 -16.898  17.760  1.00  0.00      A    O
ATOM    822  HG1 THR A  58      -5.447 -17.767  17.368  1.00  0.00      A    H
ATOM    823  CG2 THR A  58      -6.888 -18.035  19.466  1.00  0.00      A    C
ATOM    824 HG21 THR A  58      -6.793 -18.973  18.878  1.00  0.00      A    H
ATOM    825 HG22 THR A  58      -6.974 -18.156  20.567  1.00  0.00      A    H
ATOM    826 HG23 THR A  58      -7.788 -17.477  19.129  1.00  0.00      A    H
ATOM    827  C   THR A  58      -4.490 -15.204  20.147  1.00  0.00      A    C
ATOM    828  O   THR A  58      -3.523 -15.740  20.735  1.00  0.00      A    O
ATOM    829  N   ASN A  59      -4.342 -13.941  19.741  1.00  0.00      A    N
ATOM    830  HN  ASN A  59      -5.138 -13.384  19.517  1.00  0.00      A    H
ATOM    831  CA  ASN A  59      -3.193 -13.133  19.970  1.00  0.00      A    C
ATOM    832  HA  ASN A  59      -2.315 -13.762  19.946  1.00  0.00      A    H
ATOM    833  CB  ASN A  59      -3.145 -11.946  18.905  1.00  0.00      A    C
ATOM    834  HB1 ASN A  59      -3.974 -11.212  18.996  1.00  0.00      A    H
ATOM    835  HB2 ASN A  59      -2.219 -11.335  18.952  1.00  0.00      A    H
ATOM    836  CG  ASN A  59      -3.199 -12.507  17.479  1.00  0.00      A    C
ATOM    837  OD1 ASN A  59      -4.239 -12.553  16.797  1.00  0.00      A    O
ATOM    838  ND2 ASN A  59      -1.980 -12.931  16.988  1.00  0.00      A    N
ATOM    839 HD21 ASN A  59      -2.031 -13.269  16.048  1.00  0.00      A    H
ATOM    840 HD22 ASN A  59      -1.185 -12.859  17.591  1.00  0.00      A    H
ATOM    841  C   ASN A  59      -3.123 -12.568  21.401  1.00  0.00      A    C
ATOM    842  O   ASN A  59      -2.297 -12.950  22.191  1.00  0.00      A    O
ATOM    843  N   GLY A  60      -4.138 -11.778  21.760  1.00  0.00      A    N
ATOM    844  HN  GLY A  60      -4.865 -11.525  21.126  1.00  0.00      A    H
ATOM    845  CA  GLY A  60      -4.378 -11.475  23.184  1.00  0.00      A    C
ATOM    846  HA1 GLY A  60      -5.278 -11.845  23.653  1.00  0.00      A    H
ATOM    847  HA2 GLY A  60      -3.534 -11.804  23.772  1.00  0.00      A    H
ATOM    848  C   GLY A  60      -4.482 -10.033  23.496  1.00  0.00      A    C
ATOM    849  O   GLY A  60      -5.422  -9.554  24.178  1.00  0.00      A    O
ATOM    850  N   ASN A  61      -3.487  -9.277  23.089  1.00  0.00      A    N
ATOM    851  HN  ASN A  61      -2.737  -9.621  22.529  1.00  0.00      A    H
ATOM    852  CA  ASN A  61      -3.489  -7.834  23.400  1.00  0.00      A    C
ATOM    853  HA  ASN A  61      -4.172  -7.579  24.197  1.00  0.00      A    H
ATOM    854  CB  ASN A  61      -2.144  -7.357  23.912  1.00  0.00      A    C
ATOM    855  HB1 ASN A  61      -1.329  -7.512  23.173  1.00  0.00      A    H
ATOM    856  HB2 ASN A  61      -2.268  -6.264  24.069  1.00  0.00      A    H
ATOM    857  CG  ASN A  61      -1.712  -8.097  25.145  1.00  0.00      A    C
ATOM    858  OD1 ASN A  61      -2.329  -8.146  26.192  1.00  0.00      A    O
ATOM    859  ND2 ASN A  61      -0.557  -8.807  25.025  1.00  0.00      A    N
ATOM    860 HD21 ASN A  61      -0.247  -9.470  25.705  1.00  0.00      A    H
ATOM    861 HD22 ASN A  61       0.115  -8.488  24.356  1.00  0.00      A    H
ATOM    862  C   ASN A  61      -3.868  -6.976  22.136  1.00  0.00      A    C
ATOM    863  O   ASN A  61      -4.564  -5.959  22.226  1.00  0.00      A    O
ATOM    864  N   ASP A  62      -3.537  -7.313  20.956  1.00  0.00      A    N
ATOM    865  HN  ASP A  62      -2.924  -8.088  20.823  1.00  0.00      A    H
ATOM    866  CA  ASP A  62      -3.907  -6.843  19.588  1.00  0.00      A    C
ATOM    867  HA  ASP A  62      -3.862  -5.764  19.574  1.00  0.00      A    H
ATOM    868  CB  ASP A  62      -3.053  -7.464  18.379  1.00  0.00      A    C
ATOM    869  HB1 ASP A  62      -3.167  -8.566  18.295  1.00  0.00      A    H
ATOM    870  HB2 ASP A  62      -3.397  -7.087  17.392  1.00  0.00      A    H
ATOM    871  CG  ASP A  62      -1.653  -7.144  18.701  1.00  0.00      A    C
ATOM    872  OD1 ASP A  62      -1.394  -5.970  19.022  1.00  0.00      A    O
ATOM    873  OD2 ASP A  62      -0.748  -8.010  18.577  1.00  0.00      A    O
ATOM    874  C   ASP A  62      -5.326  -7.165  19.265  1.00  0.00      A    C
ATOM    875  O   ASP A  62      -5.671  -8.191  18.685  1.00  0.00      A    O
ATOM    876  N   LYS A  63      -6.256  -6.244  19.660  1.00  0.00      A    N
ATOM    877  HN  LYS A  63      -6.031  -5.473  20.251  1.00  0.00      A    H
ATOM    878  CA  LYS A  63      -7.655  -6.347  19.523  1.00  0.00      A    C
ATOM    879  HA  LYS A  63      -7.898  -7.399  19.535  1.00  0.00      A    H
ATOM    880  CB  LYS A  63      -8.393  -5.816  20.871  1.00  0.00      A    C
ATOM    881  HB1 LYS A  63      -8.051  -4.774  21.047  1.00  0.00      A    H
ATOM    882  HB2 LYS A  63      -9.489  -5.809  20.691  1.00  0.00      A    H
ATOM    883  CG  LYS A  63      -8.040  -6.660  22.125  1.00  0.00      A    C
ATOM    884  HG1 LYS A  63      -6.950  -6.847  22.226  1.00  0.00      A    H
ATOM    885  HG2 LYS A  63      -8.296  -6.079  23.037  1.00  0.00      A    H
ATOM    886  CD  LYS A  63      -8.926  -7.917  22.089  1.00  0.00      A    C
ATOM    887  HD1 LYS A  63      -9.969  -7.596  22.300  1.00  0.00      A    H
ATOM    888  HD2 LYS A  63      -9.040  -8.506  21.154  1.00  0.00      A    H
ATOM    889  CE  LYS A  63      -8.518  -8.938  23.162  1.00  0.00      A    C
ATOM    890  HE1 LYS A  63      -7.515  -9.326  22.883  1.00  0.00      A    H
ATOM    891  HE2 LYS A  63      -8.421  -8.375  24.114  1.00  0.00      A    H
ATOM    892  NZ  LYS A  63      -9.429 -10.000  23.401  1.00  0.00      A    N
ATOM    893  HZ1 LYS A  63      -9.586 -10.609  22.573  1.00  0.00      A    H
ATOM    894  HZ2 LYS A  63      -9.120 -10.559  24.222  1.00  0.00      A    H
ATOM    895  HZ3 LYS A  63     -10.304  -9.526  23.702  1.00  0.00      A    H
ATOM    896  C   LYS A  63      -8.289  -5.700  18.325  1.00  0.00      A    C
ATOM    897  O   LYS A  63      -7.965  -4.568  17.940  1.00  0.00      A    O
ATOM    898  N   GLY A  64      -9.248  -6.386  17.691  1.00  0.00      A    N
ATOM    899  HN  GLY A  64      -9.607  -7.167  18.196  1.00  0.00      A    H
ATOM    900  CA  GLY A  64      -9.693  -6.033  16.280  1.00  0.00      A    C
ATOM    901  HA1 GLY A  64      -8.819  -6.060  15.646  1.00  0.00      A    H
ATOM    902  HA2 GLY A  64     -10.453  -6.767  16.056  1.00  0.00      A    H
ATOM    903  C   GLY A  64     -10.137  -4.636  16.054  1.00  0.00      A    C
ATOM    904  O   GLY A  64      -9.487  -3.897  15.306  1.00  0.00      A    O
ATOM    905  N   CYS A  65     -11.409  -4.355  16.503  1.00  0.00      A    N
ATOM    906  HN  CYS A  65     -11.796  -4.996  17.162  1.00  0.00      A    H
ATOM    907  CA  CYS A  65     -12.056  -3.032  16.417  1.00  0.00      A    C
ATOM    908  HA  CYS A  65     -12.054  -2.738  15.378  1.00  0.00      A    H
ATOM    909  CB  CYS A  65     -13.617  -3.128  16.814  1.00  0.00      A    C
ATOM    910  HB1 CYS A  65     -14.008  -2.145  16.477  1.00  0.00      A    H
ATOM    911  HB2 CYS A  65     -13.770  -3.208  17.912  1.00  0.00      A    H
ATOM    912  SG  CYS A  65     -14.403  -4.530  15.994  1.00  0.00      A    S
ATOM    913  C   CYS A  65     -11.436  -1.960  17.243  1.00  0.00      A    C
ATOM    914  O   CYS A  65     -11.446  -0.779  16.911  1.00  0.00      A    O
ATOM    915  N   ASN A  66     -10.705  -2.354  18.299  1.00  0.00      A    N
ATOM    916  HN  ASN A  66     -10.679  -3.304  18.602  1.00  0.00      A    H
ATOM    917  CA  ASN A  66     -10.056  -1.430  19.112  1.00  0.00      A    C
ATOM    918  HA  ASN A  66     -10.740  -0.608  19.263  1.00  0.00      A    H
ATOM    919  CB  ASN A  66      -9.718  -2.134  20.416  1.00  0.00      A    C
ATOM    920  HB1 ASN A  66      -9.225  -3.117  20.261  1.00  0.00      A    H
ATOM    921  HB2 ASN A  66      -9.027  -1.500  21.011  1.00  0.00      A    H
ATOM    922  CG  ASN A  66     -10.991  -2.372  21.136  1.00  0.00      A    C
ATOM    923  OD1 ASN A  66     -12.149  -2.082  20.790  1.00  0.00      A    O
ATOM    924  ND2 ASN A  66     -10.868  -3.154  22.218  1.00  0.00      A    N
ATOM    925 HD21 ASN A  66     -11.647  -3.459  22.766  1.00  0.00      A    H
ATOM    926 HD22 ASN A  66      -9.975  -3.587  22.347  1.00  0.00      A    H
ATOM    927  C   ASN A  66      -8.771  -0.801  18.524  1.00  0.00      A    C
ATOM    928  O   ASN A  66      -8.536   0.351  18.840  1.00  0.00      A    O
ATOM    929  N   GLY A  67      -7.962  -1.558  17.777  1.00  0.00      A    N
ATOM    930  HN  GLY A  67      -8.197  -2.517  17.635  1.00  0.00      A    H
ATOM    931  CA  GLY A  67      -6.613  -1.168  17.291  1.00  0.00      A    C
ATOM    932  HA1 GLY A  67      -6.555  -1.473  16.256  1.00  0.00      A    H
ATOM    933  HA2 GLY A  67      -6.396  -0.142  17.546  1.00  0.00      A    H
ATOM    934  C   GLY A  67      -5.566  -1.967  18.036  1.00  0.00      A    C
ATOM    935  O   GLY A  67      -5.456  -2.055  19.225  1.00  0.00      A    O
ATOM    936  N   GLY A  68      -4.715  -2.624  17.240  1.00  0.00      A    N
ATOM    937  HN  GLY A  68      -4.914  -2.659  16.263  1.00  0.00      A    H
ATOM    938  CA  GLY A  68      -3.607  -3.452  17.695  1.00  0.00      A    C
ATOM    939  HA1 GLY A  68      -3.229  -3.292  18.694  1.00  0.00      A    H
ATOM    940  HA2 GLY A  68      -3.896  -4.475  17.505  1.00  0.00      A    H
ATOM    941  C   GLY A  68      -2.342  -3.184  16.843  1.00  0.00      A    C
ATOM    942  O   GLY A  68      -2.184  -2.075  16.310  1.00  0.00      A    O
ATOM    943  N   THR A  69      -1.416  -4.132  16.881  1.00  0.00      A    N
ATOM    944  HN  THR A  69      -1.615  -4.956  17.404  1.00  0.00      A    H
ATOM    945  CA  THR A  69      -0.129  -4.116  16.227  1.00  0.00      A    C
ATOM    946  HA  THR A  69       0.228  -3.104  16.103  1.00  0.00      A    H
ATOM    947  CB  THR A  69       0.916  -4.930  17.074  1.00  0.00      A    C
ATOM    948  HB  THR A  69       0.792  -6.033  17.028  1.00  0.00      A    H
ATOM    949  OG1 THR A  69       0.866  -4.741  18.507  1.00  0.00      A    O
ATOM    950  HG1 THR A  69       0.207  -5.389  18.767  1.00  0.00      A    H
ATOM    951  CG2 THR A  69       2.323  -4.598  16.647  1.00  0.00      A    C
ATOM    952 HG21 THR A  69       3.052  -5.328  17.058  1.00  0.00      A    H
ATOM    953 HG22 THR A  69       2.421  -4.682  15.543  1.00  0.00      A    H
ATOM    954 HG23 THR A  69       2.597  -3.562  16.940  1.00  0.00      A    H
ATOM    955  C   THR A  69      -0.107  -4.805  14.891  1.00  0.00      A    C
ATOM    956  O   THR A  69      -0.453  -5.945  14.784  1.00  0.00      A    O
ATOM    957  N   PRO A  70       0.381  -4.140  13.822  1.00  0.00      A    N
ATOM    958  CD  PRO A  70       0.383  -2.670  13.701  1.00  0.00      A    C
ATOM    959  HD1 PRO A  70       1.365  -2.209  13.944  1.00  0.00      A    H
ATOM    960  HD2 PRO A  70      -0.285  -2.067  14.353  1.00  0.00      A    H
ATOM    961  CA  PRO A  70       0.350  -4.731  12.518  1.00  0.00      A    C
ATOM    962  HA  PRO A  70      -0.664  -5.058  12.337  1.00  0.00      A    H
ATOM    963  CB  PRO A  70       0.859  -3.676  11.587  1.00  0.00      A    C
ATOM    964  HB1 PRO A  70       1.956  -3.504  11.564  1.00  0.00      A    H
ATOM    965  HB2 PRO A  70       0.536  -3.901  10.549  1.00  0.00      A    H
ATOM    966  CG  PRO A  70       0.209  -2.463  12.190  1.00  0.00      A    C
ATOM    967  HG1 PRO A  70       0.709  -1.507  11.924  1.00  0.00      A    H
ATOM    968  HG2 PRO A  70      -0.842  -2.445  11.828  1.00  0.00      A    H
ATOM    969  C   PRO A  70       1.270  -5.988  12.288  1.00  0.00      A    C
ATOM    970  O   PRO A  70       0.936  -6.806  11.442  1.00  0.00      A    O
ATOM    971  N   ASP A  71       2.289  -6.230  13.108  1.00  0.00      A    N
ATOM    972  HN  ASP A  71       2.563  -5.485  13.712  1.00  0.00      A    H
ATOM    973  CA  ASP A  71       3.068  -7.513  13.223  1.00  0.00      A    C
ATOM    974  HA  ASP A  71       3.435  -7.761  12.238  1.00  0.00      A    H
ATOM    975  CB  ASP A  71       4.354  -7.313  14.021  1.00  0.00      A    C
ATOM    976  HB1 ASP A  71       4.092  -7.210  15.096  1.00  0.00      A    H
ATOM    977  HB2 ASP A  71       4.942  -8.234  13.822  1.00  0.00      A    H
ATOM    978  CG  ASP A  71       5.127  -6.081  13.448  1.00  0.00      A    C
ATOM    979  OD1 ASP A  71       5.995  -6.412  12.623  1.00  0.00      A    O
ATOM    980  OD2 ASP A  71       4.861  -4.876  13.772  1.00  0.00      A    O
ATOM    981  C   ASP A  71       2.301  -8.683  13.728  1.00  0.00      A    C
ATOM    982  O   ASP A  71       2.695  -9.838  13.501  1.00  0.00      A    O
ATOM    983  N   GLY A  72       1.199  -8.368  14.513  1.00  0.00      A    N
ATOM    984  HN  GLY A  72       1.008  -7.422  14.763  1.00  0.00      A    H
ATOM    985  CA  GLY A  72       0.414  -9.428  15.056  1.00  0.00      A    C
ATOM    986  HA1 GLY A  72       1.119 -10.116  15.500  1.00  0.00      A    H
ATOM    987  HA2 GLY A  72      -0.201  -9.036  15.852  1.00  0.00      A    H
ATOM    988  C   GLY A  72      -0.491 -10.237  14.203  1.00  0.00      A    C
ATOM    989  O   GLY A  72      -0.834 -11.427  14.475  1.00  0.00      A    O
ATOM    990  N   ALA A  73      -0.826  -9.560  13.156  1.00  0.00      A    N
ATOM    991  HN  ALA A  73      -0.654  -8.579  13.127  1.00  0.00      A    H
ATOM    992  CA  ALA A  73      -1.466 -10.154  11.992  1.00  0.00      A    C
ATOM    993  HA  ALA A  73      -2.209 -10.869  12.311  1.00  0.00      A    H
ATOM    994  CB  ALA A  73      -2.035  -8.940  11.143  1.00  0.00      A    C
ATOM    995  HB1 ALA A  73      -2.759  -8.439  11.819  1.00  0.00      A    H
ATOM    996  HB2 ALA A  73      -1.243  -8.216  10.854  1.00  0.00      A    H
ATOM    997  HB3 ALA A  73      -2.518  -9.245  10.190  1.00  0.00      A    H
ATOM    998  C   ALA A  73      -0.518 -10.944  11.064  1.00  0.00      A    C
ATOM    999  O   ALA A  73      -0.787 -12.016  10.547  1.00  0.00      A    O
ATOM   1000  N   PHE A  74       0.708 -10.415  10.859  1.00  0.00      A    N
ATOM   1001  HN  PHE A  74       0.919  -9.504  11.206  1.00  0.00      A    H
ATOM   1002  CA  PHE A  74       1.791 -11.195  10.209  1.00  0.00      A    C
ATOM   1003  HA  PHE A  74       1.280 -11.527   9.317  1.00  0.00      A    H
ATOM   1004  CB  PHE A  74       3.118 -10.372  10.009  1.00  0.00      A    C
ATOM   1005  HB1 PHE A  74       3.292  -9.995  11.039  1.00  0.00      A    H
ATOM   1006  HB2 PHE A  74       4.004 -10.974   9.712  1.00  0.00      A    H
ATOM   1007  CG  PHE A  74       2.982  -9.197   8.942  1.00  0.00      A    C
ATOM   1008  CD1 PHE A  74       3.453  -7.882   9.198  1.00  0.00      A    C
ATOM   1009  HD1 PHE A  74       4.125  -7.658  10.014  1.00  0.00      A    H
ATOM   1010  CE1 PHE A  74       3.256  -6.807   8.343  1.00  0.00      A    C
ATOM   1011  HE1 PHE A  74       3.812  -5.881   8.331  1.00  0.00      A    H
ATOM   1012  CZ  PHE A  74       2.492  -7.003   7.207  1.00  0.00      A    C
ATOM   1013  HZ  PHE A  74       2.249  -6.225   6.500  1.00  0.00      A    H
ATOM   1014  CD2 PHE A  74       2.255  -9.362   7.788  1.00  0.00      A    C
ATOM   1015  HD2 PHE A  74       1.873 -10.331   7.502  1.00  0.00      A    H
ATOM   1016  CE2 PHE A  74       1.991  -8.277   6.932  1.00  0.00      A    C
ATOM   1017  HE2 PHE A  74       1.486  -8.531   6.012  1.00  0.00      A    H
ATOM   1018  C   PHE A  74       2.151 -12.462  11.096  1.00  0.00      A    C
ATOM   1019  O   PHE A  74       2.148 -13.614  10.638  1.00  0.00      A    O
ATOM   1020  N   GLN A  75       2.349 -12.305  12.412  1.00  0.00      A    N
ATOM   1021  HN  GLN A  75       2.286 -11.408  12.842  1.00  0.00      A    H
ATOM   1022  CA  GLN A  75       2.611 -13.371  13.376  1.00  0.00      A    C
ATOM   1023  HA  GLN A  75       3.540 -13.843  13.092  1.00  0.00      A    H
ATOM   1024  CB  GLN A  75       2.828 -12.696  14.748  1.00  0.00      A    C
ATOM   1025  HB1 GLN A  75       3.777 -12.121  14.683  1.00  0.00      A    H
ATOM   1026  HB2 GLN A  75       2.034 -11.966  15.015  1.00  0.00      A    H
ATOM   1027  CG  GLN A  75       3.066 -13.657  15.968  1.00  0.00      A    C
ATOM   1028  HG1 GLN A  75       2.226 -14.368  16.120  1.00  0.00      A    H
ATOM   1029  HG2 GLN A  75       3.981 -14.261  15.787  1.00  0.00      A    H
ATOM   1030  CD  GLN A  75       3.351 -12.913  17.264  1.00  0.00      A    C
ATOM   1031  OE1 GLN A  75       3.846 -11.782  17.239  1.00  0.00      A    O
ATOM   1032  NE2 GLN A  75       3.116 -13.620  18.359  1.00  0.00      A    N
ATOM   1033 HE21 GLN A  75       3.239 -13.154  19.236  1.00  0.00      A    H
ATOM   1034 HE22 GLN A  75       2.656 -14.501  18.249  1.00  0.00      A    H
ATOM   1035  C   GLN A  75       1.501 -14.351  13.556  1.00  0.00      A    C
ATOM   1036  O   GLN A  75       1.696 -15.555  13.529  1.00  0.00      A    O
ATOM   1037  N   TYR A  76       0.231 -13.929  13.588  1.00  0.00      A    N
ATOM   1038  HN  TYR A  76       0.115 -12.941  13.658  1.00  0.00      A    H
ATOM   1039  CA  TYR A  76      -0.935 -14.752  13.326  1.00  0.00      A    C
ATOM   1040  HA  TYR A  76      -1.053 -15.443  14.148  1.00  0.00      A    H
ATOM   1041  CB  TYR A  76      -2.190 -13.842  13.123  1.00  0.00      A    C
ATOM   1042  HB1 TYR A  76      -2.438 -13.149  13.955  1.00  0.00      A    H
ATOM   1043  HB2 TYR A  76      -2.047 -13.152  12.264  1.00  0.00      A    H
ATOM   1044  CG  TYR A  76      -3.533 -14.581  12.953  1.00  0.00      A    C
ATOM   1045  CD1 TYR A  76      -4.332 -14.889  14.125  1.00  0.00      A    C
ATOM   1046  HD1 TYR A  76      -3.939 -14.641  15.100  1.00  0.00      A    H
ATOM   1047  CE1 TYR A  76      -5.557 -15.584  13.912  1.00  0.00      A    C
ATOM   1048  HE1 TYR A  76      -6.163 -15.724  14.795  1.00  0.00      A    H
ATOM   1049  CZ  TYR A  76      -5.974 -15.968  12.684  1.00  0.00      A    C
ATOM   1050  OH  TYR A  76      -7.121 -16.738  12.500  1.00  0.00      A    O
ATOM   1051  HH  TYR A  76      -7.574 -16.678  13.344  1.00  0.00      A    H
ATOM   1052  CD2 TYR A  76      -4.004 -14.995  11.690  1.00  0.00      A    C
ATOM   1053  HD2 TYR A  76      -3.374 -14.918  10.816  1.00  0.00      A    H
ATOM   1054  CE2 TYR A  76      -5.157 -15.690  11.575  1.00  0.00      A    C
ATOM   1055  HE2 TYR A  76      -5.454 -16.017  10.589  1.00  0.00      A    H
ATOM   1056  C   TYR A  76      -0.768 -15.703  12.148  1.00  0.00      A    C
ATOM   1057  O   TYR A  76      -0.776 -16.942  12.353  1.00  0.00      A    O
ATOM   1058  N   VAL A  77      -0.507 -15.292  10.881  1.00  0.00      A    N
ATOM   1059  HN  VAL A  77      -0.499 -14.305  10.736  1.00  0.00      A    H
ATOM   1060  CA  VAL A  77      -0.241 -16.178   9.731  1.00  0.00      A    C
ATOM   1061  HA  VAL A  77      -1.126 -16.792   9.657  1.00  0.00      A    H
ATOM   1062  CB  VAL A  77      -0.095 -15.369   8.429  1.00  0.00      A    C
ATOM   1063  HB  VAL A  77       0.798 -14.710   8.475  1.00  0.00      A    H
ATOM   1064  CG1 VAL A  77      -0.077 -16.280   7.145  1.00  0.00      A    C
ATOM   1065 HG11 VAL A  77      -1.001 -16.897   7.148  1.00  0.00      A    H
ATOM   1066 HG12 VAL A  77      -0.134 -15.575   6.288  1.00  0.00      A    H
ATOM   1067 HG13 VAL A  77       0.755 -17.015   7.117  1.00  0.00      A    H
ATOM   1068  CG2 VAL A  77      -1.344 -14.459   8.357  1.00  0.00      A    C
ATOM   1069 HG21 VAL A  77      -2.297 -14.950   8.649  1.00  0.00      A    H
ATOM   1070 HG22 VAL A  77      -1.216 -13.668   9.127  1.00  0.00      A    H
ATOM   1071 HG23 VAL A  77      -1.331 -13.997   7.347  1.00  0.00      A    H
ATOM   1072  C   VAL A  77       0.852 -17.188   9.868  1.00  0.00      A    C
ATOM   1073  O   VAL A  77       0.865 -18.211   9.278  1.00  0.00      A    O
ATOM   1074  N   VAL A  78       1.854 -16.876  10.664  1.00  0.00      A    N
ATOM   1075  HN  VAL A  78       1.941 -15.949  11.022  1.00  0.00      A    H
ATOM   1076  CA  VAL A  78       2.954 -17.820  10.900  1.00  0.00      A    C
ATOM   1077  HA  VAL A  78       3.295 -18.385  10.046  1.00  0.00      A    H
ATOM   1078  CB  VAL A  78       4.196 -17.255  11.501  1.00  0.00      A    C
ATOM   1079  HB  VAL A  78       4.018 -16.814  12.505  1.00  0.00      A    H
ATOM   1080  CG1 VAL A  78       5.325 -18.312  11.654  1.00  0.00      A    C
ATOM   1081 HG11 VAL A  78       5.189 -18.792  12.647  1.00  0.00      A    H
ATOM   1082 HG12 VAL A  78       5.324 -19.024  10.801  1.00  0.00      A    H
ATOM   1083 HG13 VAL A  78       6.326 -17.840  11.749  1.00  0.00      A    H
ATOM   1084  CG2 VAL A  78       4.665 -16.049  10.702  1.00  0.00      A    C
ATOM   1085 HG21 VAL A  78       3.882 -15.267  10.800  1.00  0.00      A    H
ATOM   1086 HG22 VAL A  78       5.541 -15.609  11.225  1.00  0.00      A    H
ATOM   1087 HG23 VAL A  78       4.867 -16.262   9.631  1.00  0.00      A    H
ATOM   1088  C   VAL A  78       2.535 -18.903  11.900  1.00  0.00      A    C
ATOM   1089  O   VAL A  78       2.710 -20.095  11.681  1.00  0.00      A    O
ATOM   1090  N   ASN A  79       1.788 -18.498  12.942  1.00  0.00      A    N
ATOM   1091  HN  ASN A  79       1.652 -17.513  13.022  1.00  0.00      A    H
ATOM   1092  CA  ASN A  79       1.435 -19.423  14.029  1.00  0.00      A    C
ATOM   1093  HA  ASN A  79       2.248 -20.101  14.245  1.00  0.00      A    H
ATOM   1094  CB  ASN A  79       0.988 -18.760  15.370  1.00  0.00      A    C
ATOM   1095  HB1 ASN A  79       0.380 -17.869  15.107  1.00  0.00      A    H
ATOM   1096  HB2 ASN A  79       0.465 -19.538  15.966  1.00  0.00      A    H
ATOM   1097  CG  ASN A  79       2.317 -18.354  15.975  1.00  0.00      A    C
ATOM   1098  OD1 ASN A  79       2.946 -19.161  16.675  1.00  0.00      A    O
ATOM   1099  ND2 ASN A  79       2.624 -17.060  15.886  1.00  0.00      A    N
ATOM   1100 HD21 ASN A  79       3.386 -16.723  16.439  1.00  0.00      A    H
ATOM   1101 HD22 ASN A  79       2.182 -16.588  15.123  1.00  0.00      A    H
ATOM   1102  C   ASN A  79       0.184 -20.244  13.615  1.00  0.00      A    C
ATOM   1103  O   ASN A  79       0.228 -21.508  13.837  1.00  0.00      A    O
ATOM   1104  N   ASN A  80      -0.861 -19.664  13.017  1.00  0.00      A    N
ATOM   1105  HN  ASN A  80      -0.823 -18.692  12.799  1.00  0.00      A    H
ATOM   1106  CA  ASN A  80      -2.023 -20.507  12.534  1.00  0.00      A    C
ATOM   1107  HA  ASN A  80      -2.209 -21.345  13.190  1.00  0.00      A    H
ATOM   1108  CB  ASN A  80      -3.330 -19.674  12.301  1.00  0.00      A    C
ATOM   1109  HB1 ASN A  80      -3.266 -18.896  11.511  1.00  0.00      A    H
ATOM   1110  HB2 ASN A  80      -4.161 -20.353  12.012  1.00  0.00      A    H
ATOM   1111  CG  ASN A  80      -3.634 -19.030  13.650  1.00  0.00      A    C
ATOM   1112  OD1 ASN A  80      -4.144 -19.676  14.533  1.00  0.00      A    O
ATOM   1113  ND2 ASN A  80      -3.093 -17.794  13.957  1.00  0.00      A    N
ATOM   1114 HD21 ASN A  80      -3.361 -17.396  14.835  1.00  0.00      A    H
ATOM   1115 HD22 ASN A  80      -2.696 -17.214  13.246  1.00  0.00      A    H
ATOM   1116  C   ASN A  80      -1.648 -21.153  11.280  1.00  0.00      A    C
ATOM   1117  O   ASN A  80      -2.382 -21.988  10.788  1.00  0.00      A    O
ATOM   1118  N   GLN A  81      -0.470 -20.782  10.660  1.00  0.00      A    N
ATOM   1119  HN  GLN A  81       0.206 -20.174  11.071  1.00  0.00      A    H
ATOM   1120  CA  GLN A  81       0.109 -21.377   9.464  1.00  0.00      A    C
ATOM   1121  HA  GLN A  81       0.990 -20.810   9.201  1.00  0.00      A    H
ATOM   1122  CB  GLN A  81       0.713 -22.824   9.565  1.00  0.00      A    C
ATOM   1123  HB1 GLN A  81      -0.150 -23.485   9.333  1.00  0.00      A    H
ATOM   1124  HB2 GLN A  81       1.509 -23.045   8.822  1.00  0.00      A    H
ATOM   1125  CG  GLN A  81       1.464 -23.201  10.887  1.00  0.00      A    C
ATOM   1126  HG1 GLN A  81       2.399 -22.602  10.847  1.00  0.00      A    H
ATOM   1127  HG2 GLN A  81       0.851 -22.910  11.767  1.00  0.00      A    H
ATOM   1128  CD  GLN A  81       1.585 -24.722  11.027  1.00  0.00      A    C
ATOM   1129  OE1 GLN A  81       2.659 -25.249  10.882  1.00  0.00      A    O
ATOM   1130  NE2 GLN A  81       0.423 -25.447  11.190  1.00  0.00      A    N
ATOM   1131 HE21 GLN A  81       0.564 -26.436  11.147  1.00  0.00      A    H
ATOM   1132 HE22 GLN A  81      -0.387 -24.982  11.547  1.00  0.00      A    H
ATOM   1133  C   GLN A  81      -0.707 -21.260   8.270  1.00  0.00      A    C
ATOM   1134  O   GLN A  81      -0.508 -21.934   7.256  1.00  0.00      A    O
ATOM   1135  N   GLY A  82      -1.729 -20.387   8.226  1.00  0.00      A    N
ATOM   1136  HN  GLY A  82      -2.030 -20.157   9.148  1.00  0.00      A    H
ATOM   1137  CA  GLY A  82      -2.363 -19.894   7.020  1.00  0.00      A    C
ATOM   1138  HA1 GLY A  82      -1.617 -19.446   6.380  1.00  0.00      A    H
ATOM   1139  HA2 GLY A  82      -2.781 -20.737   6.490  1.00  0.00      A    H
ATOM   1140  C   GLY A  82      -3.462 -18.890   7.255  1.00  0.00      A    C
ATOM   1141  O   GLY A  82      -3.900 -18.705   8.410  1.00  0.00      A    O
ATOM   1142  N   ILE A  83      -4.017 -18.288   6.150  1.00  0.00      A    N
ATOM   1143  HN  ILE A  83      -3.837 -18.645   5.237  1.00  0.00      A    H
ATOM   1144  CA  ILE A  83      -5.021 -17.247   6.236  1.00  0.00      A    C
ATOM   1145  HA  ILE A  83      -5.640 -17.469   7.092  1.00  0.00      A    H
ATOM   1146  CB  ILE A  83      -4.470 -15.868   6.398  1.00  0.00      A    C
ATOM   1147  HB  ILE A  83      -3.803 -15.760   7.280  1.00  0.00      A    H
ATOM   1148  CG2 ILE A  83      -3.640 -15.476   5.167  1.00  0.00      A    C
ATOM   1149 HG21 ILE A  83      -4.294 -15.528   4.270  1.00  0.00      A    H
ATOM   1150 HG22 ILE A  83      -3.242 -14.446   5.287  1.00  0.00      A    H
ATOM   1151 HG23 ILE A  83      -2.748 -16.123   5.026  1.00  0.00      A    H
ATOM   1152  CG1 ILE A  83      -5.709 -14.870   6.612  1.00  0.00      A    C
ATOM   1153 HG11 ILE A  83      -6.083 -14.611   5.598  1.00  0.00      A    H
ATOM   1154 HG12 ILE A  83      -6.490 -15.434   7.165  1.00  0.00      A    H
ATOM   1155  CD  ILE A  83      -5.325 -13.577   7.428  1.00  0.00      A    C
ATOM   1156  HD1 ILE A  83      -6.317 -13.204   7.760  1.00  0.00      A    H
ATOM   1157  HD2 ILE A  83      -4.735 -13.838   8.333  1.00  0.00      A    H
ATOM   1158  HD3 ILE A  83      -4.810 -12.833   6.783  1.00  0.00      A    H
ATOM   1159  C   ILE A  83      -5.960 -17.463   5.033  1.00  0.00      A    C
ATOM   1160  O   ILE A  83      -5.589 -17.649   3.910  1.00  0.00      A    O
ATOM   1161  N   ASP A  84      -7.296 -17.483   5.217  1.00  0.00      A    N
ATOM   1162  HN  ASP A  84      -7.700 -17.256   6.100  1.00  0.00      A    H
ATOM   1163  CA  ASP A  84      -8.234 -17.962   4.260  1.00  0.00      A    C
ATOM   1164  HA  ASP A  84      -7.659 -18.625   3.630  1.00  0.00      A    H
ATOM   1165  CB  ASP A  84      -9.216 -18.971   4.936  1.00  0.00      A    C
ATOM   1166  HB1 ASP A  84      -8.473 -19.395   5.645  1.00  0.00      A    H
ATOM   1167  HB2 ASP A  84     -10.100 -18.621   5.511  1.00  0.00      A    H
ATOM   1168  CG  ASP A  84      -9.702 -20.199   4.150  1.00  0.00      A    C
ATOM   1169  OD1 ASP A  84     -10.175 -21.171   4.762  1.00  0.00      A    O
ATOM   1170  OD2 ASP A  84      -9.399 -20.207   2.945  1.00  0.00      A    O
ATOM   1171  C   ASP A  84      -9.040 -16.976   3.448  1.00  0.00      A    C
ATOM   1172  O   ASP A  84      -8.756 -15.755   3.528  1.00  0.00      A    O
ATOM   1173  N   THR A  85      -9.938 -17.397   2.522  1.00  0.00      A    N
ATOM   1174  HN  THR A  85     -10.188 -18.346   2.347  1.00  0.00      A    H
ATOM   1175  CA  THR A  85     -10.418 -16.507   1.464  1.00  0.00      A    C
ATOM   1176  HA  THR A  85      -9.576 -15.854   1.291  1.00  0.00      A    H
ATOM   1177  CB  THR A  85     -10.860 -17.245   0.199  1.00  0.00      A    C
ATOM   1178  HB  THR A  85     -11.046 -16.397  -0.495  1.00  0.00      A    H
ATOM   1179  OG1 THR A  85     -11.994 -17.984   0.324  1.00  0.00      A    O
ATOM   1180  HG1 THR A  85     -12.568 -17.833  -0.430  1.00  0.00      A    H
ATOM   1181  CG2 THR A  85      -9.692 -18.080  -0.321  1.00  0.00      A    C
ATOM   1182 HG21 THR A  85      -9.396 -18.791   0.479  1.00  0.00      A    H
ATOM   1183 HG22 THR A  85     -10.025 -18.564  -1.265  1.00  0.00      A    H
ATOM   1184 HG23 THR A  85      -8.811 -17.456  -0.586  1.00  0.00      A    H
ATOM   1185  C   THR A  85     -11.636 -15.592   1.886  1.00  0.00      A    C
ATOM   1186  O   THR A  85     -12.469 -15.934   2.713  1.00  0.00      A    O
ATOM   1187  N   GLU A  86     -11.751 -14.383   1.260  1.00  0.00      A    N
ATOM   1188  HN  GLU A  86     -11.132 -13.935   0.618  1.00  0.00      A    H
ATOM   1189  CA  GLU A  86     -12.897 -13.486   1.486  1.00  0.00      A    C
ATOM   1190  HA  GLU A  86     -12.909 -13.425   2.564  1.00  0.00      A    H
ATOM   1191  CB  GLU A  86     -12.741 -12.148   0.752  1.00  0.00      A    C
ATOM   1192  HB1 GLU A  86     -11.891 -11.554   1.151  1.00  0.00      A    H
ATOM   1193  HB2 GLU A  86     -12.517 -12.296  -0.326  1.00  0.00      A    H
ATOM   1194  CG  GLU A  86     -13.938 -11.215   0.955  1.00  0.00      A    C
ATOM   1195  HG1 GLU A  86     -14.882 -11.644   0.555  1.00  0.00      A    H
ATOM   1196  HG2 GLU A  86     -13.978 -11.030   2.050  1.00  0.00      A    H
ATOM   1197  CD  GLU A  86     -13.854  -9.822   0.388  1.00  0.00      A    C
ATOM   1198  OE1 GLU A  86     -14.739  -9.088   0.806  1.00  0.00      A    O
ATOM   1199  OE2 GLU A  86     -12.964  -9.413  -0.403  1.00  0.00      A    O
ATOM   1200  C   GLU A  86     -14.231 -14.190   1.124  1.00  0.00      A    C
ATOM   1201  O   GLU A  86     -15.236 -13.956   1.759  1.00  0.00      A    O
ATOM   1202  N   SER A  87     -14.245 -14.874   0.046  1.00  0.00      A    N
ATOM   1203  HN  SER A  87     -13.377 -14.926  -0.442  1.00  0.00      A    H
ATOM   1204  CA  SER A  87     -15.331 -15.664  -0.607  1.00  0.00      A    C
ATOM   1205  HA  SER A  87     -16.147 -14.967  -0.731  1.00  0.00      A    H
ATOM   1206  CB  SER A  87     -14.924 -16.315  -1.938  1.00  0.00      A    C
ATOM   1207  HB1 SER A  87     -15.778 -16.883  -2.365  1.00  0.00      A    H
ATOM   1208  HB2 SER A  87     -14.753 -15.553  -2.727  1.00  0.00      A    H
ATOM   1209  OG  SER A  87     -13.813 -17.124  -1.710  1.00  0.00      A    O
ATOM   1210  HG1 SER A  87     -13.460 -17.464  -2.535  1.00  0.00      A    H
ATOM   1211  C   SER A  87     -15.875 -16.696   0.366  1.00  0.00      A    C
ATOM   1212  O   SER A  87     -17.079 -16.859   0.440  1.00  0.00      A    O
ATOM   1213  N   ASP A  88     -15.025 -17.284   1.214  1.00  0.00      A    N
ATOM   1214  HN  ASP A  88     -14.040 -17.144   1.281  1.00  0.00      A    H
ATOM   1215  CA  ASP A  88     -15.494 -18.252   2.201  1.00  0.00      A    C
ATOM   1216  HA  ASP A  88     -16.386 -18.725   1.817  1.00  0.00      A    H
ATOM   1217  CB  ASP A  88     -14.449 -19.325   2.487  1.00  0.00      A    C
ATOM   1218  HB1 ASP A  88     -13.426 -19.003   2.194  1.00  0.00      A    H
ATOM   1219  HB2 ASP A  88     -14.439 -19.691   3.536  1.00  0.00      A    H
ATOM   1220  CG  ASP A  88     -14.836 -20.582   1.749  1.00  0.00      A    C
ATOM   1221  OD1 ASP A  88     -15.936 -21.150   2.102  1.00  0.00      A    O
ATOM   1222  OD2 ASP A  88     -14.165 -20.897   0.792  1.00  0.00      A    O
ATOM   1223  C   ASP A  88     -15.920 -17.593   3.522  1.00  0.00      A    C
ATOM   1224  O   ASP A  88     -16.974 -17.988   4.054  1.00  0.00      A    O
ATOM   1225  N   TYR A  89     -15.172 -16.655   4.039  1.00  0.00      A    N
ATOM   1226  HN  TYR A  89     -14.304 -16.519   3.567  1.00  0.00      A    H
ATOM   1227  CA  TYR A  89     -15.469 -16.026   5.301  1.00  0.00      A    C
ATOM   1228  HA  TYR A  89     -16.396 -16.418   5.691  1.00  0.00      A    H
ATOM   1229  CB  TYR A  89     -14.302 -16.131   6.391  1.00  0.00      A    C
ATOM   1230  HB1 TYR A  89     -13.319 -15.887   5.933  1.00  0.00      A    H
ATOM   1231  HB2 TYR A  89     -14.474 -15.509   7.295  1.00  0.00      A    H
ATOM   1232  CG  TYR A  89     -14.075 -17.561   6.917  1.00  0.00      A    C
ATOM   1233  CD1 TYR A  89     -13.044 -18.429   6.456  1.00  0.00      A    C
ATOM   1234  HD1 TYR A  89     -12.399 -18.026   5.689  1.00  0.00      A    H
ATOM   1235  CE1 TYR A  89     -12.778 -19.640   7.078  1.00  0.00      A    C
ATOM   1236  HE1 TYR A  89     -12.003 -20.363   6.867  1.00  0.00      A    H
ATOM   1237  CZ  TYR A  89     -13.698 -20.072   8.021  1.00  0.00      A    C
ATOM   1238  OH  TYR A  89     -13.520 -21.398   8.504  1.00  0.00      A    O
ATOM   1239  HH  TYR A  89     -14.253 -21.522   9.112  1.00  0.00      A    H
ATOM   1240  CD2 TYR A  89     -14.858 -18.019   8.012  1.00  0.00      A    C
ATOM   1241  HD2 TYR A  89     -15.619 -17.314   8.312  1.00  0.00      A    H
ATOM   1242  CE2 TYR A  89     -14.765 -19.321   8.438  1.00  0.00      A    C
ATOM   1243  HE2 TYR A  89     -15.392 -19.643   9.257  1.00  0.00      A    H
ATOM   1244  C   TYR A  89     -15.535 -14.484   5.079  1.00  0.00      A    C
ATOM   1245  O   TYR A  89     -14.493 -13.827   5.060  1.00  0.00      A    O
ATOM   1246  N   PRO A  90     -16.698 -13.860   4.763  1.00  0.00      A    N
ATOM   1247  CD  PRO A  90     -17.991 -14.527   4.510  1.00  0.00      A    C
ATOM   1248  HD1 PRO A  90     -18.319 -15.254   5.283  1.00  0.00      A    H
ATOM   1249  HD2 PRO A  90     -17.927 -15.010   3.511  1.00  0.00      A    H
ATOM   1250  CA  PRO A  90     -16.734 -12.427   4.503  1.00  0.00      A    C
ATOM   1251  HA  PRO A  90     -15.877 -12.102   3.932  1.00  0.00      A    H
ATOM   1252  CB  PRO A  90     -18.114 -12.222   3.859  1.00  0.00      A    C
ATOM   1253  HB1 PRO A  90     -18.432 -11.159   3.915  1.00  0.00      A    H
ATOM   1254  HB2 PRO A  90     -17.952 -12.425   2.779  1.00  0.00      A    H
ATOM   1255  CG  PRO A  90     -18.993 -13.399   4.469  1.00  0.00      A    C
ATOM   1256  HG1 PRO A  90     -19.345 -13.119   5.485  1.00  0.00      A    H
ATOM   1257  HG2 PRO A  90     -19.926 -13.694   3.942  1.00  0.00      A    H
ATOM   1258  C   PRO A  90     -16.781 -11.605   5.809  1.00  0.00      A    C
ATOM   1259  O   PRO A  90     -16.985 -12.181   6.925  1.00  0.00      A    O
ATOM   1260  N   TYR A  91     -16.604 -10.274   5.751  1.00  0.00      A    N
ATOM   1261  HN  TYR A  91     -16.528  -9.713   4.930  1.00  0.00      A    H
ATOM   1262  CA  TYR A  91     -16.339  -9.460   6.930  1.00  0.00      A    C
ATOM   1263  HA  TYR A  91     -15.871 -10.116   7.649  1.00  0.00      A    H
ATOM   1264  CB  TYR A  91     -15.422  -8.268   6.480  1.00  0.00      A    C
ATOM   1265  HB1 TYR A  91     -14.643  -8.656   5.789  1.00  0.00      A    H
ATOM   1266  HB2 TYR A  91     -16.017  -7.534   5.895  1.00  0.00      A    H
ATOM   1267  CG  TYR A  91     -14.782  -7.442   7.595  1.00  0.00      A    C
ATOM   1268  CD1 TYR A  91     -13.443  -7.523   7.954  1.00  0.00      A    C
ATOM   1269  HD1 TYR A  91     -12.879  -8.282   7.433  1.00  0.00      A    H
ATOM   1270  CE1 TYR A  91     -12.834  -6.642   8.922  1.00  0.00      A    C
ATOM   1271  HE1 TYR A  91     -11.756  -6.674   8.983  1.00  0.00      A    H
ATOM   1272  CZ  TYR A  91     -13.633  -5.626   9.452  1.00  0.00      A    C
ATOM   1273  OH  TYR A  91     -13.129  -4.642  10.356  1.00  0.00      A    O
ATOM   1274  HH  TYR A  91     -13.776  -3.934  10.340  1.00  0.00      A    H
ATOM   1275  CD2 TYR A  91     -15.514  -6.376   8.181  1.00  0.00      A    C
ATOM   1276  HD2 TYR A  91     -16.515  -6.245   7.797  1.00  0.00      A    H
ATOM   1277  CE2 TYR A  91     -14.925  -5.555   9.059  1.00  0.00      A    C
ATOM   1278  HE2 TYR A  91     -15.554  -4.821   9.541  1.00  0.00      A    H
ATOM   1279  C   TYR A  91     -17.665  -8.850   7.515  1.00  0.00      A    C
ATOM   1280  O   TYR A  91     -18.110  -7.876   6.894  1.00  0.00      A    O
ATOM   1281  N   THR A  92     -18.189  -9.370   8.690  1.00  0.00      A    N
ATOM   1282  HN  THR A  92     -17.666 -10.141   9.043  1.00  0.00      A    H
ATOM   1283  CA  THR A  92     -19.151  -8.650   9.536  1.00  0.00      A    C
ATOM   1284  HA  THR A  92     -19.656  -7.973   8.863  1.00  0.00      A    H
ATOM   1285  CB  THR A  92     -20.147  -9.440  10.370  1.00  0.00      A    C
ATOM   1286  HB  THR A  92     -19.498  -9.959  11.108  1.00  0.00      A    H
ATOM   1287  OG1 THR A  92     -20.874 -10.348   9.573  1.00  0.00      A    O
ATOM   1288  HG1 THR A  92     -20.259 -11.022   9.274  1.00  0.00      A    H
ATOM   1289  CG2 THR A  92     -21.143  -8.534  11.076  1.00  0.00      A    C
ATOM   1290 HG21 THR A  92     -21.863  -9.159  11.646  1.00  0.00      A    H
ATOM   1291 HG22 THR A  92     -20.594  -7.990  11.874  1.00  0.00      A    H
ATOM   1292 HG23 THR A  92     -21.756  -7.907  10.395  1.00  0.00      A    H
ATOM   1293  C   THR A  92     -18.313  -7.852  10.558  1.00  0.00      A    C
ATOM   1294  O   THR A  92     -18.303  -6.608  10.491  1.00  0.00      A    O
ATOM   1295  N   ALA A  93     -17.494  -8.571  11.268  1.00  0.00      A    N
ATOM   1296  HN  ALA A  93     -17.371  -9.519  10.987  1.00  0.00      A    H
ATOM   1297  CA  ALA A  93     -16.482  -8.083  12.278  1.00  0.00      A    C
ATOM   1298  HA  ALA A  93     -15.943  -8.990  12.509  1.00  0.00      A    H
ATOM   1299  CB  ALA A  93     -15.481  -7.099  11.624  1.00  0.00      A    C
ATOM   1300  HB1 ALA A  93     -14.693  -6.712  12.305  1.00  0.00      A    H
ATOM   1301  HB2 ALA A  93     -15.051  -7.622  10.743  1.00  0.00      A    H
ATOM   1302  HB3 ALA A  93     -15.936  -6.129  11.330  1.00  0.00      A    H
ATOM   1303  C   ALA A  93     -17.071  -7.721  13.618  1.00  0.00      A    C
ATOM   1304  O   ALA A  93     -18.101  -7.094  13.782  1.00  0.00      A    O
ATOM   1305  N   GLY A  94     -16.386  -8.262  14.635  1.00  0.00      A    N
ATOM   1306  HN  GLY A  94     -15.654  -8.929  14.525  1.00  0.00      A    H
ATOM   1307  CA  GLY A  94     -16.806  -7.861  15.976  1.00  0.00      A    C
ATOM   1308  HA1 GLY A  94     -16.465  -6.861  16.199  1.00  0.00      A    H
ATOM   1309  HA2 GLY A  94     -17.864  -7.932  16.177  1.00  0.00      A    H
ATOM   1310  C   GLY A  94     -16.123  -8.718  16.952  1.00  0.00      A    C
ATOM   1311  O   GLY A  94     -15.384  -8.348  17.799  1.00  0.00      A    O
ATOM   1312  N   GLY A  95     -16.403 -10.039  16.875  1.00  0.00      A    N
ATOM   1313  HN  GLY A  95     -16.953 -10.346  16.102  1.00  0.00      A    H
ATOM   1314  CA  GLY A  95     -15.771 -11.027  17.808  1.00  0.00      A    C
ATOM   1315  HA1 GLY A  95     -14.727 -11.046  17.531  1.00  0.00      A    H
ATOM   1316  HA2 GLY A  95     -15.897 -10.713  18.834  1.00  0.00      A    H
ATOM   1317  C   GLY A  95     -16.398 -12.408  17.773  1.00  0.00      A    C
ATOM   1318  O   GLY A  95     -17.569 -12.542  17.415  1.00  0.00      A    O
ATOM   1319  N   GLY A  96     -15.649 -13.501  18.100  1.00  0.00      A    N
ATOM   1320  HN  GLY A  96     -14.762 -13.465  18.553  1.00  0.00      A    H
ATOM   1321  CA  GLY A  96     -16.279 -14.818  18.167  1.00  0.00      A    C
ATOM   1322  HA1 GLY A  96     -17.333 -14.769  17.935  1.00  0.00      A    H
ATOM   1323  HA2 GLY A  96     -15.707 -15.425  17.482  1.00  0.00      A    H
ATOM   1324  C   GLY A  96     -16.268 -15.393  19.614  1.00  0.00      A    C
ATOM   1325  O   GLY A  96     -15.675 -14.802  20.607  1.00  0.00      A    O
ATOM   1326  N   SER A  97     -16.785 -16.650  19.716  1.00  0.00      A    N
ATOM   1327  HN  SER A  97     -17.261 -17.065  18.944  1.00  0.00      A    H
ATOM   1328  CA  SER A  97     -16.576 -17.448  20.880  1.00  0.00      A    C
ATOM   1329  HA  SER A  97     -16.658 -16.803  21.743  1.00  0.00      A    H
ATOM   1330  CB  SER A  97     -17.543 -18.656  20.901  1.00  0.00      A    C
ATOM   1331  HB1 SER A  97     -18.596 -18.315  20.801  1.00  0.00      A    H
ATOM   1332  HB2 SER A  97     -17.373 -19.373  20.070  1.00  0.00      A    H
ATOM   1333  OG  SER A  97     -17.553 -19.369  22.175  1.00  0.00      A    O
ATOM   1334  HG1 SER A  97     -18.182 -20.092  22.112  1.00  0.00      A    H
ATOM   1335  C   SER A  97     -15.206 -18.074  20.916  1.00  0.00      A    C
ATOM   1336  O   SER A  97     -14.667 -18.491  19.897  1.00  0.00      A    O
ATOM   1337  N   PRO A  98     -14.531 -18.270  22.024  1.00  0.00      A    N
ATOM   1338  CD  PRO A  98     -14.930 -17.671  23.306  1.00  0.00      A    C
ATOM   1339  HD1 PRO A  98     -15.917 -17.960  23.726  1.00  0.00      A    H
ATOM   1340  HD2 PRO A  98     -14.942 -16.566  23.196  1.00  0.00      A    H
ATOM   1341  CA  PRO A  98     -13.184 -18.797  21.971  1.00  0.00      A    C
ATOM   1342  HA  PRO A  98     -12.588 -18.499  21.122  1.00  0.00      A    H
ATOM   1343  CB  PRO A  98     -12.581 -18.201  23.232  1.00  0.00      A    C
ATOM   1344  HB1 PRO A  98     -11.656 -18.624  23.681  1.00  0.00      A    H
ATOM   1345  HB2 PRO A  98     -12.364 -17.117  23.123  1.00  0.00      A    H
ATOM   1346  CG  PRO A  98     -13.745 -18.108  24.255  1.00  0.00      A    C
ATOM   1347  HG1 PRO A  98     -13.911 -19.106  24.712  1.00  0.00      A    H
ATOM   1348  HG2 PRO A  98     -13.469 -17.355  25.024  1.00  0.00      A    H
ATOM   1349  C   PRO A  98     -13.115 -20.338  21.900  1.00  0.00      A    C
ATOM   1350  O   PRO A  98     -14.099 -20.993  22.211  1.00  0.00      A    O
ATOM   1351  N   GLY A  99     -11.987 -20.973  21.437  1.00  0.00      A    N
ATOM   1352  HN  GLY A  99     -11.207 -20.376  21.266  1.00  0.00      A    H
ATOM   1353  CA  GLY A  99     -11.646 -22.386  21.424  1.00  0.00      A    C
ATOM   1354  HA1 GLY A  99     -10.712 -22.586  21.928  1.00  0.00      A    H
ATOM   1355  HA2 GLY A  99     -12.449 -22.972  21.845  1.00  0.00      A    H
ATOM   1356  C   GLY A  99     -11.529 -22.858  20.029  1.00  0.00      A    C
ATOM   1357  O   GLY A  99     -10.419 -23.287  19.612  1.00  0.00      A    O
ATOM   1358  N   THR A 100     -12.612 -22.727  19.327  1.00  0.00      A    N
ATOM   1359  HN  THR A 100     -13.420 -22.264  19.683  1.00  0.00      A    H
ATOM   1360  CA  THR A 100     -12.657 -23.165  17.936  1.00  0.00      A    C
ATOM   1361  HA  THR A 100     -11.999 -24.006  17.777  1.00  0.00      A    H
ATOM   1362  CB  THR A 100     -13.998 -23.619  17.466  1.00  0.00      A    C
ATOM   1363  HB  THR A 100     -14.710 -22.789  17.271  1.00  0.00      A    H
ATOM   1364  OG1 THR A 100     -14.674 -24.457  18.374  1.00  0.00      A    O
ATOM   1365  HG1 THR A 100     -15.191 -23.817  18.870  1.00  0.00      A    H
ATOM   1366  CG2 THR A 100     -13.767 -24.484  16.254  1.00  0.00      A    C
ATOM   1367 HG21 THR A 100     -13.156 -25.355  16.575  1.00  0.00      A    H
ATOM   1368 HG22 THR A 100     -14.727 -24.766  15.773  1.00  0.00      A    H
ATOM   1369 HG23 THR A 100     -13.151 -23.907  15.531  1.00  0.00      A    H
ATOM   1370  C   THR A 100     -12.147 -21.942  17.096  1.00  0.00      A    C
ATOM   1371  O   THR A 100     -12.856 -21.004  16.791  1.00  0.00      A    O
ATOM   1372  N   CYS A 101     -10.878 -21.955  16.688  1.00  0.00      A    N
ATOM   1373  HN  CYS A 101     -10.376 -22.811  16.787  1.00  0.00      A    H
ATOM   1374  CA  CYS A 101     -10.254 -20.892  15.789  1.00  0.00      A    C
ATOM   1375  HA  CYS A 101     -10.906 -20.038  15.681  1.00  0.00      A    H
ATOM   1376  CB  CYS A 101      -8.860 -20.454  16.139  1.00  0.00      A    C
ATOM   1377  HB1 CYS A 101      -8.898 -19.961  17.133  1.00  0.00      A    H
ATOM   1378  HB2 CYS A 101      -8.150 -21.293  16.301  1.00  0.00      A    H
ATOM   1379  SG  CYS A 101      -7.979 -19.237  15.083  1.00  0.00      A    S
ATOM   1380  C   CYS A 101     -10.326 -21.631  14.529  1.00  0.00      A    C
ATOM   1381  O   CYS A 101     -10.213 -22.849  14.590  1.00  0.00      A    O
ATOM   1382  N   SER A 102     -10.621 -21.039  13.395  1.00  0.00      A    N
ATOM   1383  HN  SER A 102     -10.642 -20.044  13.449  1.00  0.00      A    H
ATOM   1384  CA  SER A 102     -10.807 -21.537  12.069  1.00  0.00      A    C
ATOM   1385  HA  SER A 102     -11.264 -22.514  12.141  1.00  0.00      A    H
ATOM   1386  CB  SER A 102     -11.666 -20.596  11.210  1.00  0.00      A    C
ATOM   1387  HB1 SER A 102     -11.609 -20.858  10.131  1.00  0.00      A    H
ATOM   1388  HB2 SER A 102     -12.749 -20.564  11.453  1.00  0.00      A    H
ATOM   1389  OG  SER A 102     -11.182 -19.209  11.327  1.00  0.00      A    O
ATOM   1390  HG1 SER A 102     -11.948 -18.634  11.269  1.00  0.00      A    H
ATOM   1391  C   SER A 102      -9.492 -21.803  11.335  1.00  0.00      A    C
ATOM   1392  O   SER A 102      -9.220 -22.894  10.803  1.00  0.00      A    O
ATOM   1393  N   ALA A 103      -8.478 -20.835  11.375  1.00  0.00      A    N
ATOM   1394  HN  ALA A 103      -8.691 -19.924  11.721  1.00  0.00      A    H
ATOM   1395  CA  ALA A 103      -7.285 -20.952  10.540  1.00  0.00      A    C
ATOM   1396  HA  ALA A 103      -7.550 -21.110   9.505  1.00  0.00      A    H
ATOM   1397  CB  ALA A 103      -6.451 -19.651  10.852  1.00  0.00      A    C
ATOM   1398  HB1 ALA A 103      -6.230 -19.569  11.938  1.00  0.00      A    H
ATOM   1399  HB2 ALA A 103      -5.498 -19.726  10.286  1.00  0.00      A    H
ATOM   1400  HB3 ALA A 103      -6.920 -18.750  10.404  1.00  0.00      A    H
ATOM   1401  C   ALA A 103      -6.298 -22.100  10.951  1.00  0.00      A    C
ATOM   1402  O   ALA A 103      -5.721 -22.729  10.112  1.00  0.00      A    O
ATOM   1403  N   SER A 104      -6.255 -22.402  12.255  1.00  0.00      A    N
ATOM   1404  HN  SER A 104      -6.853 -21.935  12.903  1.00  0.00      A    H
ATOM   1405  CA  SER A 104      -5.525 -23.582  12.780  1.00  0.00      A    C
ATOM   1406  HA  SER A 104      -4.701 -23.932  12.177  1.00  0.00      A    H
ATOM   1407  CB  SER A 104      -5.127 -23.181  14.236  1.00  0.00      A    C
ATOM   1408  HB1 SER A 104      -4.585 -24.011  14.738  1.00  0.00      A    H
ATOM   1409  HB2 SER A 104      -4.397 -22.345  14.169  1.00  0.00      A    H
ATOM   1410  OG  SER A 104      -6.236 -22.761  15.028  1.00  0.00      A    O
ATOM   1411  HG1 SER A 104      -5.906 -22.437  15.869  1.00  0.00      A    H
ATOM   1412  C   SER A 104      -6.353 -24.890  12.835  1.00  0.00      A    C
ATOM   1413  O   SER A 104      -5.792 -25.968  12.780  1.00  0.00      A    O
ATOM   1414  N   SER A 105      -7.724 -24.839  12.829  1.00  0.00      A    N
ATOM   1415  HN  SER A 105      -8.115 -23.924  12.889  1.00  0.00      A    H
ATOM   1416  CA  SER A 105      -8.611 -26.037  12.713  1.00  0.00      A    C
ATOM   1417  HA  SER A 105      -8.191 -26.888  13.229  1.00  0.00      A    H
ATOM   1418  CB  SER A 105     -10.090 -25.960  13.236  1.00  0.00      A    C
ATOM   1419  HB1 SER A 105     -10.467 -25.048  12.726  1.00  0.00      A    H
ATOM   1420  HB2 SER A 105     -10.598 -26.887  12.894  1.00  0.00      A    H
ATOM   1421  OG  SER A 105     -10.161 -25.720  14.627  1.00  0.00      A    O
ATOM   1422  HG1 SER A 105     -10.550 -24.852  14.759  1.00  0.00      A    H
ATOM   1423  C   SER A 105      -8.675 -26.536  11.305  1.00  0.00      A    C
ATOM   1424  O   SER A 105      -8.462 -27.709  10.970  1.00  0.00      A    O
ATOM   1425  N   TYR A 106      -9.020 -25.595  10.360  1.00  0.00      A    N
ATOM   1426  HN  TYR A 106      -9.006 -24.612  10.529  1.00  0.00      A    H
ATOM   1427  CA  TYR A 106      -9.381 -25.999   9.029  1.00  0.00      A    C
ATOM   1428  HA  TYR A 106      -9.521 -27.066   8.932  1.00  0.00      A    H
ATOM   1429  CB  TYR A 106     -10.596 -25.117   8.556  1.00  0.00      A    C
ATOM   1430  HB1 TYR A 106     -10.209 -24.080   8.463  1.00  0.00      A    H
ATOM   1431  HB2 TYR A 106     -11.087 -25.465   7.621  1.00  0.00      A    H
ATOM   1432  CG  TYR A 106     -11.634 -25.266   9.684  1.00  0.00      A    C
ATOM   1433  CD1 TYR A 106     -12.226 -24.125  10.148  1.00  0.00      A    C
ATOM   1434  HD1 TYR A 106     -12.037 -23.134   9.761  1.00  0.00      A    H
ATOM   1435  CE1 TYR A 106     -13.195 -24.235  11.139  1.00  0.00      A    C
ATOM   1436  HE1 TYR A 106     -13.703 -23.358  11.513  1.00  0.00      A    H
ATOM   1437  CZ  TYR A 106     -13.507 -25.503  11.674  1.00  0.00      A    C
ATOM   1438  OH  TYR A 106     -14.592 -25.503  12.587  1.00  0.00      A    O
ATOM   1439  HH  TYR A 106     -14.535 -24.646  13.015  1.00  0.00      A    H
ATOM   1440  CD2 TYR A 106     -11.968 -26.530  10.221  1.00  0.00      A    C
ATOM   1441  HD2 TYR A 106     -11.646 -27.464   9.784  1.00  0.00      A    H
ATOM   1442  CE2 TYR A 106     -12.824 -26.673  11.313  1.00  0.00      A    C
ATOM   1443  HE2 TYR A 106     -13.032 -27.608  11.814  1.00  0.00      A    H
ATOM   1444  C   TYR A 106      -8.106 -25.856   8.206  1.00  0.00      A    C
ATOM   1445  O   TYR A 106      -7.046 -25.750   8.716  1.00  0.00      A    O
ATOM   1446  N   GLN A 107      -8.135 -26.128   6.862  1.00  0.00      A    N
ATOM   1447  HN  GLN A 107      -8.931 -26.480   6.375  1.00  0.00      A    H
ATOM   1448  CA  GLN A 107      -7.041 -25.811   5.985  1.00  0.00      A    C
ATOM   1449  HA  GLN A 107      -6.083 -25.697   6.471  1.00  0.00      A    H
ATOM   1450  CB  GLN A 107      -6.773 -27.038   5.154  1.00  0.00      A    C
ATOM   1451  HB1 GLN A 107      -6.784 -27.963   5.769  1.00  0.00      A    H
ATOM   1452  HB2 GLN A 107      -7.659 -27.174   4.499  1.00  0.00      A    H
ATOM   1453  CG  GLN A 107      -5.506 -27.093   4.252  1.00  0.00      A    C
ATOM   1454  HG1 GLN A 107      -5.484 -27.993   3.600  1.00  0.00      A    H
ATOM   1455  HG2 GLN A 107      -5.548 -26.184   3.614  1.00  0.00      A    H
ATOM   1456  CD  GLN A 107      -4.225 -26.936   5.097  1.00  0.00      A    C
ATOM   1457  OE1 GLN A 107      -3.653 -25.837   5.167  1.00  0.00      A    O
ATOM   1458  NE2 GLN A 107      -3.797 -27.966   5.831  1.00  0.00      A    N
ATOM   1459 HE21 GLN A 107      -2.978 -27.875   6.398  1.00  0.00      A    H
ATOM   1460 HE22 GLN A 107      -4.335 -28.803   5.732  1.00  0.00      A    H
ATOM   1461  C   GLN A 107      -7.172 -24.514   5.211  1.00  0.00      A    C
ATOM   1462  O   GLN A 107      -7.918 -24.527   4.253  1.00  0.00      A    O
ATOM   1463  N   PRO A 108      -6.532 -23.403   5.499  1.00  0.00      A    N
ATOM   1464  CD  PRO A 108      -5.666 -23.097   6.656  1.00  0.00      A    C
ATOM   1465  HD1 PRO A 108      -4.621 -23.452   6.530  1.00  0.00      A    H
ATOM   1466  HD2 PRO A 108      -5.922 -23.452   7.677  1.00  0.00      A    H
ATOM   1467  CA  PRO A 108      -6.635 -22.187   4.693  1.00  0.00      A    C
ATOM   1468  HA  PRO A 108      -7.677 -21.905   4.724  1.00  0.00      A    H
ATOM   1469  CB  PRO A 108      -5.822 -21.100   5.352  1.00  0.00      A    C
ATOM   1470  HB1 PRO A 108      -4.815 -20.959   4.904  1.00  0.00      A    H
ATOM   1471  HB2 PRO A 108      -6.373 -20.152   5.177  1.00  0.00      A    H
ATOM   1472  CG  PRO A 108      -5.855 -21.550   6.802  1.00  0.00      A    C
ATOM   1473  HG1 PRO A 108      -5.053 -21.052   7.387  1.00  0.00      A    H
ATOM   1474  HG2 PRO A 108      -6.783 -21.241   7.328  1.00  0.00      A    H
ATOM   1475  C   PRO A 108      -6.156 -22.292   3.321  1.00  0.00      A    C
ATOM   1476  O   PRO A 108      -5.343 -23.102   2.989  1.00  0.00      A    O
ATOM   1477  N   ALA A 109      -6.471 -21.216   2.531  1.00  0.00      A    N
ATOM   1478  HN  ALA A 109      -7.265 -20.629   2.666  1.00  0.00      A    H
ATOM   1479  CA  ALA A 109      -5.773 -20.961   1.310  1.00  0.00      A    C
ATOM   1480  HA  ALA A 109      -5.765 -21.826   0.662  1.00  0.00      A    H
ATOM   1481  CB  ALA A 109      -6.592 -19.852   0.560  1.00  0.00      A    C
ATOM   1482  HB1 ALA A 109      -6.584 -18.937   1.191  1.00  0.00      A    H
ATOM   1483  HB2 ALA A 109      -6.194 -19.576  -0.440  1.00  0.00      A    H
ATOM   1484  HB3 ALA A 109      -7.608 -20.282   0.435  1.00  0.00      A    H
ATOM   1485  C   ALA A 109      -4.346 -20.432   1.502  1.00  0.00      A    C
ATOM   1486  O   ALA A 109      -3.348 -21.115   1.282  1.00  0.00      A    O
ATOM   1487  N   ALA A 110      -4.102 -19.177   1.952  1.00  0.00      A    N
ATOM   1488  HN  ALA A 110      -4.777 -18.505   2.248  1.00  0.00      A    H
ATOM   1489  CA  ALA A 110      -2.811 -18.475   1.876  1.00  0.00      A    C
ATOM   1490  HA  ALA A 110      -2.323 -18.922   1.022  1.00  0.00      A    H
ATOM   1491  CB  ALA A 110      -2.909 -17.006   1.656  1.00  0.00      A    C
ATOM   1492  HB1 ALA A 110      -1.951 -16.478   1.463  1.00  0.00      A    H
ATOM   1493  HB2 ALA A 110      -3.554 -16.797   0.776  1.00  0.00      A    H
ATOM   1494  HB3 ALA A 110      -3.236 -16.437   2.552  1.00  0.00      A    H
ATOM   1495  C   ALA A 110      -1.961 -18.843   3.039  1.00  0.00      A    C
ATOM   1496  O   ALA A 110      -2.406 -19.218   4.095  1.00  0.00      A    O
ATOM   1497  N   SER A 111      -0.647 -18.687   2.959  1.00  0.00      A    N
ATOM   1498  HN  SER A 111      -0.193 -18.385   2.124  1.00  0.00      A    H
ATOM   1499  CA  SER A 111       0.348 -18.919   3.998  1.00  0.00      A    C
ATOM   1500  HA  SER A 111      -0.023 -18.462   4.903  1.00  0.00      A    H
ATOM   1501  CB  SER A 111       0.489 -20.430   4.195  1.00  0.00      A    C
ATOM   1502  HB1 SER A 111       1.267 -20.561   4.976  1.00  0.00      A    H
ATOM   1503  HB2 SER A 111      -0.491 -20.719   4.633  1.00  0.00      A    H
ATOM   1504  OG  SER A 111       0.788 -21.170   3.044  1.00  0.00      A    O
ATOM   1505  HG1 SER A 111       0.734 -22.106   3.254  1.00  0.00      A    H
ATOM   1506  C   SER A 111       1.594 -18.245   3.584  1.00  0.00      A    C
ATOM   1507  O   SER A 111       1.851 -18.161   2.384  1.00  0.00      A    O
ATOM   1508  N   ILE A 112       2.371 -17.728   4.483  1.00  0.00      A    N
ATOM   1509  HN  ILE A 112       2.186 -18.040   5.411  1.00  0.00      A    H
ATOM   1510  CA  ILE A 112       3.635 -17.021   4.350  1.00  0.00      A    C
ATOM   1511  HA  ILE A 112       3.886 -16.827   3.318  1.00  0.00      A    H
ATOM   1512  CB  ILE A 112       3.720 -15.676   5.030  1.00  0.00      A    C
ATOM   1513  HB  ILE A 112       4.710 -15.233   4.791  1.00  0.00      A    H
ATOM   1514  CG2 ILE A 112       2.708 -14.591   4.526  1.00  0.00      A    C
ATOM   1515 HG21 ILE A 112       2.718 -14.407   3.430  1.00  0.00      A    H
ATOM   1516 HG22 ILE A 112       1.732 -14.887   4.967  1.00  0.00      A    H
ATOM   1517 HG23 ILE A 112       2.880 -13.634   5.064  1.00  0.00      A    H
ATOM   1518  CG1 ILE A 112       3.580 -15.769   6.565  1.00  0.00      A    C
ATOM   1519 HG11 ILE A 112       2.514 -15.998   6.777  1.00  0.00      A    H
ATOM   1520 HG12 ILE A 112       4.146 -16.629   6.983  1.00  0.00      A    H
ATOM   1521  CD  ILE A 112       3.992 -14.457   7.324  1.00  0.00      A    C
ATOM   1522  HD1 ILE A 112       4.501 -14.719   8.277  1.00  0.00      A    H
ATOM   1523  HD2 ILE A 112       4.610 -13.737   6.745  1.00  0.00      A    H
ATOM   1524  HD3 ILE A 112       3.052 -13.902   7.528  1.00  0.00      A    H
ATOM   1525  C   ILE A 112       4.726 -17.959   4.871  1.00  0.00      A    C
ATOM   1526  O   ILE A 112       4.481 -19.131   5.121  1.00  0.00      A    O
ATOM   1527  N   THR A 113       5.994 -17.521   5.047  1.00  0.00      A    N
ATOM   1528  HN  THR A 113       6.176 -16.634   4.630  1.00  0.00      A    H
ATOM   1529  CA  THR A 113       7.045 -18.251   5.772  1.00  0.00      A    C
ATOM   1530  HA  THR A 113       6.648 -19.220   6.038  1.00  0.00      A    H
ATOM   1531  CB  THR A 113       8.398 -18.446   5.082  1.00  0.00      A    C
ATOM   1532  HB  THR A 113       8.867 -17.447   4.963  1.00  0.00      A    H
ATOM   1533  OG1 THR A 113       8.174 -19.170   3.933  1.00  0.00      A    O
ATOM   1534  HG1 THR A 113       7.499 -18.696   3.441  1.00  0.00      A    H
ATOM   1535  CG2 THR A 113       9.389 -19.326   5.934  1.00  0.00      A    C
ATOM   1536 HG21 THR A 113       9.747 -18.842   6.867  1.00  0.00      A    H
ATOM   1537 HG22 THR A 113       9.080 -20.380   6.105  1.00  0.00      A    H
ATOM   1538 HG23 THR A 113      10.308 -19.475   5.328  1.00  0.00      A    H
ATOM   1539  C   THR A 113       7.295 -17.579   7.076  1.00  0.00      A    C
ATOM   1540  O   THR A 113       7.193 -18.229   8.152  1.00  0.00      A    O
ATOM   1541  N   GLY A 114       7.555 -16.306   7.001  1.00  0.00      A    N
ATOM   1542  HN  GLY A 114       7.724 -15.942   6.089  1.00  0.00      A    H
ATOM   1543  CA  GLY A 114       7.824 -15.413   8.185  1.00  0.00      A    C
ATOM   1544  HA1 GLY A 114       7.041 -15.586   8.909  1.00  0.00      A    H
ATOM   1545  HA2 GLY A 114       8.828 -15.552   8.557  1.00  0.00      A    H
ATOM   1546  C   GLY A 114       7.637 -14.002   7.761  1.00  0.00      A    C
ATOM   1547  O   GLY A 114       6.935 -13.753   6.778  1.00  0.00      A    O
ATOM   1548  N   TYR A 115       8.294 -13.069   8.583  1.00  0.00      A    N
ATOM   1549  HN  TYR A 115       8.960 -13.363   9.265  1.00  0.00      A    H
ATOM   1550  CA  TYR A 115       8.182 -11.704   8.053  1.00  0.00      A    C
ATOM   1551  HA  TYR A 115       8.162 -11.594   6.979  1.00  0.00      A    H
ATOM   1552  CB  TYR A 115       6.919 -10.972   8.500  1.00  0.00      A    C
ATOM   1553  HB1 TYR A 115       6.899  -9.913   8.165  1.00  0.00      A    H
ATOM   1554  HB2 TYR A 115       6.054 -11.480   8.024  1.00  0.00      A    H
ATOM   1555  CG  TYR A 115       6.659 -10.987  10.004  1.00  0.00      A    C
ATOM   1556  CD1 TYR A 115       7.039  -9.816  10.680  1.00  0.00      A    C
ATOM   1557  HD1 TYR A 115       7.312  -8.864  10.250  1.00  0.00      A    H
ATOM   1558  CE1 TYR A 115       6.937  -9.817  12.126  1.00  0.00      A    C
ATOM   1559  HE1 TYR A 115       7.076  -8.878  12.641  1.00  0.00      A    H
ATOM   1560  CZ  TYR A 115       6.392 -10.930  12.848  1.00  0.00      A    C
ATOM   1561  OH  TYR A 115       6.180 -10.791  14.298  1.00  0.00      A    O
ATOM   1562  HH  TYR A 115       6.558  -9.995  14.680  1.00  0.00      A    H
ATOM   1563  CD2 TYR A 115       6.152 -12.161  10.708  1.00  0.00      A    C
ATOM   1564  HD2 TYR A 115       5.788 -12.981  10.106  1.00  0.00      A    H
ATOM   1565  CE2 TYR A 115       5.965 -12.058  12.156  1.00  0.00      A    C
ATOM   1566  HE2 TYR A 115       5.477 -12.851  12.703  1.00  0.00      A    H
ATOM   1567  C   TYR A 115       9.368 -10.888   8.495  1.00  0.00      A    C
ATOM   1568  O   TYR A 115       9.994 -11.062   9.545  1.00  0.00      A    O
ATOM   1569  N   GLN A 116       9.742  -9.936   7.682  1.00  0.00      A    N
ATOM   1570  HN  GLN A 116       9.139  -9.753   6.909  1.00  0.00      A    H
ATOM   1571  CA  GLN A 116      10.889  -9.127   7.932  1.00  0.00      A    C
ATOM   1572  HA  GLN A 116      11.397  -9.415   8.841  1.00  0.00      A    H
ATOM   1573  CB  GLN A 116      11.817  -9.281   6.702  1.00  0.00      A    C
ATOM   1574  HB1 GLN A 116      11.219  -8.918   5.839  1.00  0.00      A    H
ATOM   1575  HB2 GLN A 116      12.649  -8.553   6.817  1.00  0.00      A    H
ATOM   1576  CG  GLN A 116      12.278 -10.726   6.409  1.00  0.00      A    C
ATOM   1577  HG1 GLN A 116      12.470 -11.372   7.293  1.00  0.00      A    H
ATOM   1578  HG2 GLN A 116      11.402 -11.121   5.853  1.00  0.00      A    H
ATOM   1579  CD  GLN A 116      13.522 -10.777   5.452  1.00  0.00      A    C
ATOM   1580  OE1 GLN A 116      14.249  -9.816   5.275  1.00  0.00      A    O
ATOM   1581  NE2 GLN A 116      13.705 -11.954   4.792  1.00  0.00      A    N
ATOM   1582 HE21 GLN A 116      14.440 -11.974   4.114  1.00  0.00      A    H
ATOM   1583 HE22 GLN A 116      12.976 -12.638   4.773  1.00  0.00      A    H
ATOM   1584  C   GLN A 116      10.583  -7.720   8.119  1.00  0.00      A    C
ATOM   1585  O   GLN A 116       9.627  -7.122   7.591  1.00  0.00      A    O
ATOM   1586  N   ASP A 117      11.442  -7.097   8.994  1.00  0.00      A    N
ATOM   1587  HN  ASP A 117      12.207  -7.614   9.369  1.00  0.00      A    H
ATOM   1588  CA  ASP A 117      11.450  -5.686   9.175  1.00  0.00      A    C
ATOM   1589  HA  ASP A 117      10.441  -5.313   9.086  1.00  0.00      A    H
ATOM   1590  CB  ASP A 117      11.908  -5.342  10.641  1.00  0.00      A    C
ATOM   1591  HB1 ASP A 117      11.874  -4.243  10.803  1.00  0.00      A    H
ATOM   1592  HB2 ASP A 117      11.157  -5.744  11.355  1.00  0.00      A    H
ATOM   1593  CG  ASP A 117      13.236  -5.854  10.991  1.00  0.00      A    C
ATOM   1594  OD1 ASP A 117      14.199  -5.051  11.044  1.00  0.00      A    O
ATOM   1595  OD2 ASP A 117      13.342  -7.105  11.161  1.00  0.00      A    O
ATOM   1596  C   ASP A 117      12.216  -4.867   8.102  1.00  0.00      A    C
ATOM   1597  O   ASP A 117      13.143  -5.370   7.478  1.00  0.00      A    O
ATOM   1598  N   VAL A 118      11.762  -3.567   8.020  1.00  0.00      A    N
ATOM   1599  HN  VAL A 118      11.063  -3.210   8.635  1.00  0.00      A    H
ATOM   1600  CA  VAL A 118      12.459  -2.647   7.176  1.00  0.00      A    C
ATOM   1601  HA  VAL A 118      12.925  -3.105   6.316  1.00  0.00      A    H
ATOM   1602  CB  VAL A 118      11.506  -1.542   6.557  1.00  0.00      A    C
ATOM   1603  HB  VAL A 118      10.910  -1.083   7.375  1.00  0.00      A    H
ATOM   1604  CG1 VAL A 118      12.332  -0.458   5.773  1.00  0.00      A    C
ATOM   1605 HG11 VAL A 118      13.226  -0.055   6.294  1.00  0.00      A    H
ATOM   1606 HG12 VAL A 118      12.670  -0.897   4.809  1.00  0.00      A    H
ATOM   1607 HG13 VAL A 118      11.735   0.440   5.504  1.00  0.00      A    H
ATOM   1608  CG2 VAL A 118      10.559  -2.229   5.641  1.00  0.00      A    C
ATOM   1609 HG21 VAL A 118      10.115  -3.138   6.100  1.00  0.00      A    H
ATOM   1610 HG22 VAL A 118       9.708  -1.608   5.288  1.00  0.00      A    H
ATOM   1611 HG23 VAL A 118      11.137  -2.596   4.767  1.00  0.00      A    H
ATOM   1612  C   VAL A 118      13.646  -2.094   7.900  1.00  0.00      A    C
ATOM   1613  O   VAL A 118      13.530  -1.742   9.050  1.00  0.00      A    O
ATOM   1614  N   PRO A 119      14.769  -1.824   7.381  1.00  0.00      A    N
ATOM   1615  CD  PRO A 119      15.312  -2.566   6.233  1.00  0.00      A    C
ATOM   1616  HD1 PRO A 119      15.150  -1.844   5.405  1.00  0.00      A    H
ATOM   1617  HD2 PRO A 119      14.926  -3.605   6.152  1.00  0.00      A    H
ATOM   1618  CA  PRO A 119      15.898  -1.134   8.054  1.00  0.00      A    C
ATOM   1619  HA  PRO A 119      16.033  -1.553   9.040  1.00  0.00      A    H
ATOM   1620  CB  PRO A 119      17.132  -1.443   7.199  1.00  0.00      A    C
ATOM   1621  HB1 PRO A 119      17.192  -0.675   6.398  1.00  0.00      A    H
ATOM   1622  HB2 PRO A 119      18.111  -1.293   7.702  1.00  0.00      A    H
ATOM   1623  CG  PRO A 119      16.794  -2.702   6.520  1.00  0.00      A    C
ATOM   1624  HG1 PRO A 119      17.397  -2.970   5.626  1.00  0.00      A    H
ATOM   1625  HG2 PRO A 119      16.916  -3.483   7.300  1.00  0.00      A    H
ATOM   1626  C   PRO A 119      15.592   0.293   8.377  1.00  0.00      A    C
ATOM   1627  O   PRO A 119      15.348   1.173   7.539  1.00  0.00      A    O
ATOM   1628  N   ALA A 120      15.491   0.616   9.698  1.00  0.00      A    N
ATOM   1629  HN  ALA A 120      15.781  -0.070  10.360  1.00  0.00      A    H
ATOM   1630  CA  ALA A 120      14.784   1.809  10.210  1.00  0.00      A    C
ATOM   1631  HA  ALA A 120      13.850   1.932   9.683  1.00  0.00      A    H
ATOM   1632  CB  ALA A 120      14.159   1.448  11.537  1.00  0.00      A    C
ATOM   1633  HB1 ALA A 120      14.867   1.095  12.317  1.00  0.00      A    H
ATOM   1634  HB2 ALA A 120      13.646   2.270  12.080  1.00  0.00      A    H
ATOM   1635  HB3 ALA A 120      13.405   0.644  11.396  1.00  0.00      A    H
ATOM   1636  C   ALA A 120      15.544   3.123  10.166  1.00  0.00      A    C
ATOM   1637  O   ALA A 120      16.733   3.152   9.877  1.00  0.00      A    O
ATOM   1638  N   ASN A 121      14.829   4.258  10.389  1.00  0.00      A    N
ATOM   1639  HN  ASN A 121      13.868   4.037  10.532  1.00  0.00      A    H
ATOM   1640  CA  ASN A 121      15.203   5.732  10.317  1.00  0.00      A    C
ATOM   1641  HA  ASN A 121      14.262   6.250  10.424  1.00  0.00      A    H
ATOM   1642  CB  ASN A 121      16.178   6.208  11.447  1.00  0.00      A    C
ATOM   1643  HB1 ASN A 121      17.156   5.683  11.406  1.00  0.00      A    H
ATOM   1644  HB2 ASN A 121      16.328   7.308  11.389  1.00  0.00      A    H
ATOM   1645  CG  ASN A 121      15.589   5.843  12.806  1.00  0.00      A    C
ATOM   1646  OD1 ASN A 121      15.708   4.845  13.492  1.00  0.00      A    O
ATOM   1647  ND2 ASN A 121      14.808   6.845  13.333  1.00  0.00      A    N
ATOM   1648 HD21 ASN A 121      14.602   6.869  14.312  1.00  0.00      A    H
ATOM   1649 HD22 ASN A 121      14.649   7.718  12.874  1.00  0.00      A    H
ATOM   1650  C   ASN A 121      15.532   6.252   8.882  1.00  0.00      A    C
ATOM   1651  O   ASN A 121      15.314   7.400   8.464  1.00  0.00      A    O
ATOM   1652  N   ASN A 122      16.225   5.348   8.180  1.00  0.00      A    N
ATOM   1653  HN  ASN A 122      16.552   4.549   8.678  1.00  0.00      A    H
ATOM   1654  CA  ASN A 122      16.811   5.598   6.842  1.00  0.00      A    C
ATOM   1655  HA  ASN A 122      17.157   6.620   6.893  1.00  0.00      A    H
ATOM   1656  CB  ASN A 122      17.913   4.513   6.572  1.00  0.00      A    C
ATOM   1657  HB1 ASN A 122      18.575   4.630   7.457  1.00  0.00      A    H
ATOM   1658  HB2 ASN A 122      17.519   3.476   6.506  1.00  0.00      A    H
ATOM   1659  CG  ASN A 122      18.751   4.738   5.343  1.00  0.00      A    C
ATOM   1660  OD1 ASN A 122      18.526   5.718   4.633  1.00  0.00      A    O
ATOM   1661  ND2 ASN A 122      19.666   3.783   5.069  1.00  0.00      A    N
ATOM   1662 HD21 ASN A 122      20.321   4.036   4.357  1.00  0.00      A    H
ATOM   1663 HD22 ASN A 122      19.703   2.894   5.524  1.00  0.00      A    H
ATOM   1664  C   ASN A 122      15.797   5.459   5.712  1.00  0.00      A    C
ATOM   1665  O   ASN A 122      15.072   4.488   5.610  1.00  0.00      A    O
ATOM   1666  N   GLU A 123      15.775   6.431   4.764  1.00  0.00      A    N
ATOM   1667  HN  GLU A 123      16.476   7.137   4.690  1.00  0.00      A    H
ATOM   1668  CA  GLU A 123      14.772   6.487   3.655  1.00  0.00      A    C
ATOM   1669  HA  GLU A 123      13.779   6.276   4.024  1.00  0.00      A    H
ATOM   1670  CB  GLU A 123      14.844   7.904   3.043  1.00  0.00      A    C
ATOM   1671  HB1 GLU A 123      14.613   8.557   3.912  1.00  0.00      A    H
ATOM   1672  HB2 GLU A 123      15.862   8.248   2.761  1.00  0.00      A    H
ATOM   1673  CG  GLU A 123      13.897   8.182   1.810  1.00  0.00      A    C
ATOM   1674  HG1 GLU A 123      14.032   7.524   0.925  1.00  0.00      A    H
ATOM   1675  HG2 GLU A 123      12.821   8.043   2.048  1.00  0.00      A    H
ATOM   1676  CD  GLU A 123      13.960   9.617   1.239  1.00  0.00      A    C
ATOM   1677  OE1 GLU A 123      14.870   9.926   0.455  1.00  0.00      A    O
ATOM   1678  OE2 GLU A 123      13.175  10.457   1.627  1.00  0.00      A    O
ATOM   1679  C   GLU A 123      14.966   5.560   2.490  1.00  0.00      A    C
ATOM   1680  O   GLU A 123      14.076   4.852   2.062  1.00  0.00      A    O
ATOM   1681  N   GLN A 124      16.235   5.361   2.083  1.00  0.00      A    N
ATOM   1682  HN  GLN A 124      16.963   5.910   2.487  1.00  0.00      A    H
ATOM   1683  CA  GLN A 124      16.790   4.498   1.077  1.00  0.00      A    C
ATOM   1684  HA  GLN A 124      16.396   4.792   0.115  1.00  0.00      A    H
ATOM   1685  CB  GLN A 124      18.330   4.620   1.002  1.00  0.00      A    C
ATOM   1686  HB1 GLN A 124      18.667   5.674   1.098  1.00  0.00      A    H
ATOM   1687  HB2 GLN A 124      18.816   4.077   1.840  1.00  0.00      A    H
ATOM   1688  CG  GLN A 124      18.877   4.132  -0.373  1.00  0.00      A    C
ATOM   1689  HG1 GLN A 124      18.394   3.168  -0.639  1.00  0.00      A    H
ATOM   1690  HG2 GLN A 124      18.435   4.775  -1.163  1.00  0.00      A    H
ATOM   1691  CD  GLN A 124      20.434   4.174  -0.564  1.00  0.00      A    C
ATOM   1692  OE1 GLN A 124      21.150   4.863   0.244  1.00  0.00      A    O
ATOM   1693  NE2 GLN A 124      20.932   3.639  -1.698  1.00  0.00      A    N
ATOM   1694 HE21 GLN A 124      21.899   3.831  -1.863  1.00  0.00      A    H
ATOM   1695 HE22 GLN A 124      20.371   3.198  -2.399  1.00  0.00      A    H
ATOM   1696  C   GLN A 124      16.389   3.135   1.260  1.00  0.00      A    C
ATOM   1697  O   GLN A 124      15.996   2.408   0.335  1.00  0.00      A    O
ATOM   1698  N   ALA A 125      16.485   2.552   2.498  1.00  0.00      A    N
ATOM   1699  HN  ALA A 125      16.864   3.115   3.228  1.00  0.00      A    H
ATOM   1700  CA  ALA A 125      16.016   1.232   2.880  1.00  0.00      A    C
ATOM   1701  HA  ALA A 125      16.489   0.481   2.264  1.00  0.00      A    H
ATOM   1702  CB  ALA A 125      16.413   1.126   4.385  1.00  0.00      A    C
ATOM   1703  HB1 ALA A 125      17.501   0.966   4.228  1.00  0.00      A    H
ATOM   1704  HB2 ALA A 125      16.127   1.983   5.031  1.00  0.00      A    H
ATOM   1705  HB3 ALA A 125      15.971   0.206   4.825  1.00  0.00      A    H
ATOM   1706  C   ALA A 125      14.525   0.931   2.583  1.00  0.00      A    C
ATOM   1707  O   ALA A 125      14.137  -0.108   2.109  1.00  0.00      A    O
ATOM   1708  N   LEU A 126      13.608   1.858   2.986  1.00  0.00      A    N
ATOM   1709  HN  LEU A 126      13.874   2.748   3.347  1.00  0.00      A    H
ATOM   1710  CA  LEU A 126      12.196   1.711   2.688  1.00  0.00      A    C
ATOM   1711  HA  LEU A 126      11.840   0.709   2.874  1.00  0.00      A    H
ATOM   1712  CB  LEU A 126      11.388   2.679   3.634  1.00  0.00      A    C
ATOM   1713  HB1 LEU A 126      11.555   2.337   4.677  1.00  0.00      A    H
ATOM   1714  HB2 LEU A 126      11.680   3.739   3.473  1.00  0.00      A    H
ATOM   1715  CG  LEU A 126       9.833   2.587   3.419  1.00  0.00      A    C
ATOM   1716  HG  LEU A 126       9.562   2.718   2.349  1.00  0.00      A    H
ATOM   1717  CD1 LEU A 126       9.021   1.300   3.809  1.00  0.00      A    C
ATOM   1718 HD11 LEU A 126       9.173   1.195   4.904  1.00  0.00      A    H
ATOM   1719 HD12 LEU A 126       7.953   1.485   3.564  1.00  0.00      A    H
ATOM   1720 HD13 LEU A 126       9.408   0.425   3.243  1.00  0.00      A    H
ATOM   1721  CD2 LEU A 126       9.137   3.807   4.086  1.00  0.00      A    C
ATOM   1722 HD21 LEU A 126       8.082   3.796   3.738  1.00  0.00      A    H
ATOM   1723 HD22 LEU A 126       9.148   3.699   5.192  1.00  0.00      A    H
ATOM   1724 HD23 LEU A 126       9.556   4.740   3.650  1.00  0.00      A    H
ATOM   1725  C   LEU A 126      11.984   1.922   1.250  1.00  0.00      A    C
ATOM   1726  O   LEU A 126      11.154   1.210   0.688  1.00  0.00      A    O
ATOM   1727  N   GLN A 127      12.771   2.807   0.539  1.00  0.00      A    N
ATOM   1728  HN  GLN A 127      13.394   3.454   0.973  1.00  0.00      A    H
ATOM   1729  CA  GLN A 127      12.713   2.794  -0.945  1.00  0.00      A    C
ATOM   1730  HA  GLN A 127      11.692   2.910  -1.275  1.00  0.00      A    H
ATOM   1731  CB  GLN A 127      13.524   3.924  -1.618  1.00  0.00      A    C
ATOM   1732  HB1 GLN A 127      14.466   3.901  -1.030  1.00  0.00      A    H
ATOM   1733  HB2 GLN A 127      13.680   3.803  -2.712  1.00  0.00      A    H
ATOM   1734  CG  GLN A 127      12.861   5.313  -1.443  1.00  0.00      A    C
ATOM   1735  HG1 GLN A 127      11.772   5.282  -1.663  1.00  0.00      A    H
ATOM   1736  HG2 GLN A 127      13.027   5.623  -0.389  1.00  0.00      A    H
ATOM   1737  CD  GLN A 127      13.505   6.426  -2.244  1.00  0.00      A    C
ATOM   1738  OE1 GLN A 127      14.508   6.196  -2.991  1.00  0.00      A    O
ATOM   1739  NE2 GLN A 127      12.976   7.710  -2.126  1.00  0.00      A    N
ATOM   1740 HE21 GLN A 127      13.332   8.521  -2.590  1.00  0.00      A    H
ATOM   1741 HE22 GLN A 127      12.109   7.888  -1.660  1.00  0.00      A    H
ATOM   1742  C   GLN A 127      13.137   1.397  -1.602  1.00  0.00      A    C
ATOM   1743  O   GLN A 127      12.396   0.849  -2.417  1.00  0.00      A    O
ATOM   1744  N   GLN A 128      14.290   0.754  -1.257  1.00  0.00      A    N
ATOM   1745  HN  GLN A 128      14.894   1.211  -0.609  1.00  0.00      A    H
ATOM   1746  CA  GLN A 128      14.707  -0.684  -1.479  1.00  0.00      A    C
ATOM   1747  HA  GLN A 128      14.813  -0.780  -2.549  1.00  0.00      A    H
ATOM   1748  CB  GLN A 128      16.008  -0.955  -0.744  1.00  0.00      A    C
ATOM   1749  HB1 GLN A 128      16.819  -0.241  -1.001  1.00  0.00      A    H
ATOM   1750  HB2 GLN A 128      15.816  -0.781   0.337  1.00  0.00      A    H
ATOM   1751  CG  GLN A 128      16.583  -2.395  -0.758  1.00  0.00      A    C
ATOM   1752  HG1 GLN A 128      17.350  -2.581   0.024  1.00  0.00      A    H
ATOM   1753  HG2 GLN A 128      15.795  -3.155  -0.572  1.00  0.00      A    H
ATOM   1754  CD  GLN A 128      17.131  -2.740  -2.179  1.00  0.00      A    C
ATOM   1755  OE1 GLN A 128      17.349  -1.908  -3.096  1.00  0.00      A    O
ATOM   1756  NE2 GLN A 128      17.470  -4.049  -2.272  1.00  0.00      A    N
ATOM   1757 HE21 GLN A 128      17.973  -4.397  -3.063  1.00  0.00      A    H
ATOM   1758 HE22 GLN A 128      17.170  -4.712  -1.587  1.00  0.00      A    H
ATOM   1759  C   GLN A 128      13.678  -1.759  -1.155  1.00  0.00      A    C
ATOM   1760  O   GLN A 128      13.400  -2.577  -2.026  1.00  0.00      A    O
ATOM   1761  N   ALA A 129      13.044  -1.579   0.010  1.00  0.00      A    N
ATOM   1762  HN  ALA A 129      13.296  -0.865   0.658  1.00  0.00      A    H
ATOM   1763  CA  ALA A 129      11.972  -2.446   0.413  1.00  0.00      A    C
ATOM   1764  HA  ALA A 129      12.235  -3.465   0.169  1.00  0.00      A    H
ATOM   1765  CB  ALA A 129      11.749  -2.298   1.874  1.00  0.00      A    C
ATOM   1766  HB1 ALA A 129      11.602  -1.239   2.177  1.00  0.00      A    H
ATOM   1767  HB2 ALA A 129      10.899  -2.899   2.260  1.00  0.00      A    H
ATOM   1768  HB3 ALA A 129      12.630  -2.776   2.353  1.00  0.00      A    H
ATOM   1769  C   ALA A 129      10.709  -2.249  -0.479  1.00  0.00      A    C
ATOM   1770  O   ALA A 129      10.017  -3.188  -0.888  1.00  0.00      A    O
ATOM   1771  N   ALA A 130      10.256  -1.044  -0.675  1.00  0.00      A    N
ATOM   1772  HN  ALA A 130      10.838  -0.345  -0.266  1.00  0.00      A    H
ATOM   1773  CA  ALA A 130       8.992  -0.681  -1.358  1.00  0.00      A    C
ATOM   1774  HA  ALA A 130       8.292  -1.396  -0.952  1.00  0.00      A    H
ATOM   1775  CB  ALA A 130       8.722   0.815  -1.159  1.00  0.00      A    C
ATOM   1776  HB1 ALA A 130       9.595   1.473  -1.359  1.00  0.00      A    H
ATOM   1777  HB2 ALA A 130       7.869   1.221  -1.744  1.00  0.00      A    H
ATOM   1778  HB3 ALA A 130       8.553   0.955  -0.070  1.00  0.00      A    H
ATOM   1779  C   ALA A 130       8.953  -0.991  -2.860  1.00  0.00      A    C
ATOM   1780  O   ALA A 130       7.930  -1.202  -3.497  1.00  0.00      A    O
ATOM   1781  N   ALA A 131      10.181  -1.088  -3.425  1.00  0.00      A    N
ATOM   1782  HN  ALA A 131      10.972  -0.760  -2.915  1.00  0.00      A    H
ATOM   1783  CA  ALA A 131      10.486  -1.523  -4.753  1.00  0.00      A    C
ATOM   1784  HA  ALA A 131       9.863  -1.059  -5.503  1.00  0.00      A    H
ATOM   1785  CB  ALA A 131      11.973  -1.214  -5.146  1.00  0.00      A    C
ATOM   1786  HB1 ALA A 131      12.323  -1.751  -6.054  1.00  0.00      A    H
ATOM   1787  HB2 ALA A 131      11.979  -0.163  -5.505  1.00  0.00      A    H
ATOM   1788  HB3 ALA A 131      12.760  -1.363  -4.376  1.00  0.00      A    H
ATOM   1789  C   ALA A 131      10.361  -2.981  -4.902  1.00  0.00      A    C
ATOM   1790  O   ALA A 131      10.373  -3.492  -6.018  1.00  0.00      A    O
ATOM   1791  N   THR A 132      10.207  -3.806  -3.784  1.00  0.00      A    N
ATOM   1792  HN  THR A 132      10.359  -3.426  -2.874  1.00  0.00      A    H
ATOM   1793  CA  THR A 132       9.832  -5.188  -3.809  1.00  0.00      A    C
ATOM   1794  HA  THR A 132      10.259  -5.711  -4.651  1.00  0.00      A    H
ATOM   1795  CB  THR A 132      10.444  -6.005  -2.726  1.00  0.00      A    C
ATOM   1796  HB  THR A 132      10.173  -7.071  -2.884  1.00  0.00      A    H
ATOM   1797  OG1 THR A 132      10.110  -5.631  -1.407  1.00  0.00      A    O
ATOM   1798  HG1 THR A 132      10.162  -4.673  -1.393  1.00  0.00      A    H
ATOM   1799  CG2 THR A 132      11.984  -5.961  -2.845  1.00  0.00      A    C
ATOM   1800 HG21 THR A 132      12.326  -6.231  -3.867  1.00  0.00      A    H
ATOM   1801 HG22 THR A 132      12.334  -4.907  -2.816  1.00  0.00      A    H
ATOM   1802 HG23 THR A 132      12.530  -6.583  -2.103  1.00  0.00      A    H
ATOM   1803  C   THR A 132       8.357  -5.379  -3.866  1.00  0.00      A    C
ATOM   1804  O   THR A 132       7.855  -6.186  -4.663  1.00  0.00      A    O
ATOM   1805  N   GLN A 133       7.572  -4.701  -2.951  1.00  0.00      A    N
ATOM   1806  HN  GLN A 133       7.970  -3.999  -2.366  1.00  0.00      A    H
ATOM   1807  CA  GLN A 133       6.161  -4.928  -2.709  1.00  0.00      A    C
ATOM   1808  HA  GLN A 133       5.615  -4.929  -3.641  1.00  0.00      A    H
ATOM   1809  CB  GLN A 133       5.937  -6.249  -1.926  1.00  0.00      A    C
ATOM   1810  HB1 GLN A 133       4.840  -6.419  -1.922  1.00  0.00      A    H
ATOM   1811  HB2 GLN A 133       6.499  -7.083  -2.398  1.00  0.00      A    H
ATOM   1812  CG  GLN A 133       6.437  -6.236  -0.458  1.00  0.00      A    C
ATOM   1813  HG1 GLN A 133       7.543  -6.326  -0.388  1.00  0.00      A    H
ATOM   1814  HG2 GLN A 133       6.077  -5.356   0.117  1.00  0.00      A    H
ATOM   1815  CD  GLN A 133       5.829  -7.447   0.185  1.00  0.00      A    C
ATOM   1816  OE1 GLN A 133       6.184  -8.579  -0.089  1.00  0.00      A    O
ATOM   1817  NE2 GLN A 133       4.632  -7.286   0.816  1.00  0.00      A    N
ATOM   1818 HE21 GLN A 133       4.095  -8.126   0.891  1.00  0.00      A    H
ATOM   1819 HE22 GLN A 133       4.228  -6.372   0.787  1.00  0.00      A    H
ATOM   1820  C   GLN A 133       5.596  -3.858  -1.848  1.00  0.00      A    C
ATOM   1821  O   GLN A 133       6.326  -2.958  -1.419  1.00  0.00      A    O
ATOM   1822  N   PRO A 134       4.244  -3.851  -1.502  1.00  0.00      A    N
ATOM   1823  CD  PRO A 134       3.223  -4.256  -2.515  1.00  0.00      A    C
ATOM   1824  HD1 PRO A 134       2.966  -5.332  -2.411  1.00  0.00      A    H
ATOM   1825  HD2 PRO A 134       3.540  -4.115  -3.570  1.00  0.00      A    H
ATOM   1826  CA  PRO A 134       3.756  -2.902  -0.536  1.00  0.00      A    C
ATOM   1827  HA  PRO A 134       4.131  -1.905  -0.718  1.00  0.00      A    H
ATOM   1828  CB  PRO A 134       2.204  -2.964  -0.753  1.00  0.00      A    C
ATOM   1829  HB1 PRO A 134       1.788  -3.792  -0.140  1.00  0.00      A    H
ATOM   1830  HB2 PRO A 134       1.626  -2.058  -0.472  1.00  0.00      A    H
ATOM   1831  CG  PRO A 134       2.015  -3.335  -2.224  1.00  0.00      A    C
ATOM   1832  HG1 PRO A 134       1.069  -3.909  -2.331  1.00  0.00      A    H
ATOM   1833  HG2 PRO A 134       2.041  -2.454  -2.900  1.00  0.00      A    H
ATOM   1834  C   PRO A 134       4.169  -3.240   0.876  1.00  0.00      A    C
ATOM   1835  O   PRO A 134       4.282  -4.361   1.209  1.00  0.00      A    O
ATOM   1836  N   ILE A 135       4.332  -2.215   1.757  1.00  0.00      A    N
ATOM   1837  HN  ILE A 135       4.233  -1.293   1.390  1.00  0.00      A    H
ATOM   1838  CA  ILE A 135       4.882  -2.340   3.086  1.00  0.00      A    C
ATOM   1839  HA  ILE A 135       4.969  -3.391   3.316  1.00  0.00      A    H
ATOM   1840  CB  ILE A 135       6.151  -1.477   3.163  1.00  0.00      A    C
ATOM   1841  HB  ILE A 135       5.862  -0.404   3.186  1.00  0.00      A    H
ATOM   1842  CG2 ILE A 135       6.807  -1.723   4.482  1.00  0.00      A    C
ATOM   1843 HG21 ILE A 135       7.809  -1.259   4.608  1.00  0.00      A    H
ATOM   1844 HG22 ILE A 135       6.185  -1.310   5.305  1.00  0.00      A    H
ATOM   1845 HG23 ILE A 135       6.880  -2.800   4.746  1.00  0.00      A    H
ATOM   1846  CG1 ILE A 135       7.191  -1.689   1.963  1.00  0.00      A    C
ATOM   1847 HG11 ILE A 135       6.566  -1.865   1.061  1.00  0.00      A    H
ATOM   1848 HG12 ILE A 135       7.844  -0.818   1.744  1.00  0.00      A    H
ATOM   1849  CD  ILE A 135       8.005  -3.000   2.122  1.00  0.00      A    C
ATOM   1850  HD1 ILE A 135       8.456  -3.259   1.140  1.00  0.00      A    H
ATOM   1851  HD2 ILE A 135       8.830  -2.944   2.864  1.00  0.00      A    H
ATOM   1852  HD3 ILE A 135       7.363  -3.879   2.341  1.00  0.00      A    H
ATOM   1853  C   ILE A 135       3.831  -1.938   4.089  1.00  0.00      A    C
ATOM   1854  O   ILE A 135       3.214  -0.939   3.895  1.00  0.00      A    O
ATOM   1855  N   SER A 136       3.720  -2.605   5.218  1.00  0.00      A    N
ATOM   1856  HN  SER A 136       4.224  -3.448   5.387  1.00  0.00      A    H
ATOM   1857  CA  SER A 136       2.909  -2.063   6.289  1.00  0.00      A    C
ATOM   1858  HA  SER A 136       2.118  -1.428   5.917  1.00  0.00      A    H
ATOM   1859  CB  SER A 136       2.458  -3.231   7.241  1.00  0.00      A    C
ATOM   1860  HB1 SER A 136       2.004  -3.935   6.511  1.00  0.00      A    H
ATOM   1861  HB2 SER A 136       3.361  -3.647   7.735  1.00  0.00      A    H
ATOM   1862  OG  SER A 136       1.506  -2.946   8.298  1.00  0.00      A    O
ATOM   1863  HG1 SER A 136       0.727  -2.638   7.829  1.00  0.00      A    H
ATOM   1864  C   SER A 136       3.747  -1.112   7.108  1.00  0.00      A    C
ATOM   1865  O   SER A 136       4.883  -1.366   7.436  1.00  0.00      A    O
ATOM   1866  N   VAL A 137       3.225   0.080   7.478  1.00  0.00      A    N
ATOM   1867  HN  VAL A 137       2.282   0.313   7.255  1.00  0.00      A    H
ATOM   1868  CA  VAL A 137       3.925   1.025   8.378  1.00  0.00      A    C
ATOM   1869  HA  VAL A 137       4.756   0.476   8.796  1.00  0.00      A    H
ATOM   1870  CB  VAL A 137       4.410   2.296   7.616  1.00  0.00      A    C
ATOM   1871  HB  VAL A 137       3.511   2.946   7.554  1.00  0.00      A    H
ATOM   1872  CG1 VAL A 137       5.434   3.059   8.420  1.00  0.00      A    C
ATOM   1873 HG11 VAL A 137       5.813   3.901   7.800  1.00  0.00      A    H
ATOM   1874 HG12 VAL A 137       4.912   3.466   9.312  1.00  0.00      A    H
ATOM   1875 HG13 VAL A 137       6.215   2.391   8.842  1.00  0.00      A    H
ATOM   1876  CG2 VAL A 137       4.850   2.056   6.162  1.00  0.00      A    C
ATOM   1877 HG21 VAL A 137       5.452   2.932   5.838  1.00  0.00      A    H
ATOM   1878 HG22 VAL A 137       5.476   1.156   5.982  1.00  0.00      A    H
ATOM   1879 HG23 VAL A 137       3.927   1.985   5.549  1.00  0.00      A    H
ATOM   1880  C   VAL A 137       2.953   1.487   9.469  1.00  0.00      A    C
ATOM   1881  O   VAL A 137       1.752   1.650   9.217  1.00  0.00      A    O
ATOM   1882  N   ALA A 138       3.418   1.660  10.659  1.00  0.00      A    N
ATOM   1883  HN  ALA A 138       4.343   1.307  10.782  1.00  0.00      A    H
ATOM   1884  CA  ALA A 138       2.660   2.127  11.765  1.00  0.00      A    C
ATOM   1885  HA  ALA A 138       1.607   2.048  11.538  1.00  0.00      A    H
ATOM   1886  CB  ALA A 138       3.011   1.260  12.997  1.00  0.00      A    C
ATOM   1887  HB1 ALA A 138       2.459   1.377  13.954  1.00  0.00      A    H
ATOM   1888  HB2 ALA A 138       2.817   0.191  12.766  1.00  0.00      A    H
ATOM   1889  HB3 ALA A 138       4.048   1.514  13.306  1.00  0.00      A    H
ATOM   1890  C   ALA A 138       2.909   3.649  12.033  1.00  0.00      A    C
ATOM   1891  O   ALA A 138       3.958   4.111  12.463  1.00  0.00      A    O
ATOM   1892  N   ILE A 139       1.885   4.452  11.790  1.00  0.00      A    N
ATOM   1893  HN  ILE A 139       0.978   4.038  11.804  1.00  0.00      A    H
ATOM   1894  CA  ILE A 139       1.983   5.923  11.600  1.00  0.00      A    C
ATOM   1895  HA  ILE A 139       2.997   6.251  11.771  1.00  0.00      A    H
ATOM   1896  CB  ILE A 139       1.629   6.459  10.236  1.00  0.00      A    C
ATOM   1897  HB  ILE A 139       1.860   7.542  10.332  1.00  0.00      A    H
ATOM   1898  CG2 ILE A 139       2.593   5.889   9.198  1.00  0.00      A    C
ATOM   1899 HG21 ILE A 139       2.631   4.781   9.257  1.00  0.00      A    H
ATOM   1900 HG22 ILE A 139       2.373   6.140   8.138  1.00  0.00      A    H
ATOM   1901 HG23 ILE A 139       3.614   6.211   9.493  1.00  0.00      A    H
ATOM   1902  CG1 ILE A 139       0.179   6.434   9.859  1.00  0.00      A    C
ATOM   1903 HG11 ILE A 139      -0.124   5.403   9.576  1.00  0.00      A    H
ATOM   1904 HG12 ILE A 139      -0.536   6.756  10.646  1.00  0.00      A    H
ATOM   1905  CD  ILE A 139      -0.137   7.305   8.620  1.00  0.00      A    C
ATOM   1906  HD1 ILE A 139      -1.182   7.184   8.262  1.00  0.00      A    H
ATOM   1907  HD2 ILE A 139       0.007   8.349   8.973  1.00  0.00      A    H
ATOM   1908  HD3 ILE A 139       0.519   7.022   7.769  1.00  0.00      A    H
ATOM   1909  C   ILE A 139       1.202   6.657  12.650  1.00  0.00      A    C
ATOM   1910  O   ILE A 139       0.289   6.172  13.333  1.00  0.00      A    O
ATOM   1911  N   ASP A 140       1.500   7.932  12.841  1.00  0.00      A    N
ATOM   1912  HN  ASP A 140       2.258   8.312  12.316  1.00  0.00      A    H
ATOM   1913  CA  ASP A 140       0.806   8.818  13.799  1.00  0.00      A    C
ATOM   1914  HA  ASP A 140       0.289   8.197  14.515  1.00  0.00      A    H
ATOM   1915  CB  ASP A 140       1.774   9.717  14.513  1.00  0.00      A    C
ATOM   1916  HB1 ASP A 140       2.468   9.022  15.033  1.00  0.00      A    H
ATOM   1917  HB2 ASP A 140       2.240  10.454  13.824  1.00  0.00      A    H
ATOM   1918  CG  ASP A 140       1.054  10.464  15.624  1.00  0.00      A    C
ATOM   1919  OD1 ASP A 140       0.716  11.681  15.467  1.00  0.00      A    O
ATOM   1920  OD2 ASP A 140       0.824   9.786  16.644  1.00  0.00      A    O
ATOM   1921  C   ASP A 140      -0.281   9.573  12.991  1.00  0.00      A    C
ATOM   1922  O   ASP A 140      -0.058   9.862  11.811  1.00  0.00      A    O
ATOM   1923  N   ALA A 141      -1.518   9.723  13.508  1.00  0.00      A    N
ATOM   1924  HN  ALA A 141      -1.639   9.537  14.480  1.00  0.00      A    H
ATOM   1925  CA  ALA A 141      -2.612  10.324  12.730  1.00  0.00      A    C
ATOM   1926  HA  ALA A 141      -2.249  10.709  11.789  1.00  0.00      A    H
ATOM   1927  CB  ALA A 141      -3.731   9.283  12.375  1.00  0.00      A    C
ATOM   1928  HB1 ALA A 141      -3.128   8.400  12.072  1.00  0.00      A    H
ATOM   1929  HB2 ALA A 141      -4.403   8.992  13.210  1.00  0.00      A    H
ATOM   1930  HB3 ALA A 141      -4.308   9.675  11.511  1.00  0.00      A    H
ATOM   1931  C   ALA A 141      -3.167  11.565  13.372  1.00  0.00      A    C
ATOM   1932  O   ALA A 141      -4.308  11.923  13.127  1.00  0.00      A    O
ATOM   1933  N   SER A 142      -2.458  12.030  14.411  1.00  0.00      A    N
ATOM   1934  HN  SER A 142      -1.551  11.699  14.661  1.00  0.00      A    H
ATOM   1935  CA  SER A 142      -2.879  13.042  15.383  1.00  0.00      A    C
ATOM   1936  HA  SER A 142      -3.462  12.481  16.098  1.00  0.00      A    H
ATOM   1937  CB  SER A 142      -1.726  13.536  16.259  1.00  0.00      A    C
ATOM   1938  HB1 SER A 142      -1.913  14.519  16.742  1.00  0.00      A    H
ATOM   1939  HB2 SER A 142      -1.417  12.756  16.987  1.00  0.00      A    H
ATOM   1940  OG  SER A 142      -0.568  13.832  15.456  1.00  0.00      A    O
ATOM   1941  HG1 SER A 142      -0.087  13.001  15.460  1.00  0.00      A    H
ATOM   1942  C   SER A 142      -3.732  14.258  14.982  1.00  0.00      A    C
ATOM   1943  O   SER A 142      -4.890  14.298  15.306  1.00  0.00      A    O
ATOM   1944  N   ASP A 143      -3.177  15.277  14.348  1.00  0.00      A    N
ATOM   1945  HN  ASP A 143      -2.244  15.138  14.025  1.00  0.00      A    H
ATOM   1946  CA  ASP A 143      -3.737  16.484  13.941  1.00  0.00      A    C
ATOM   1947  HA  ASP A 143      -3.901  17.066  14.836  1.00  0.00      A    H
ATOM   1948  CB  ASP A 143      -2.687  17.234  13.151  1.00  0.00      A    C
ATOM   1949  HB1 ASP A 143      -1.698  17.018  13.610  1.00  0.00      A    H
ATOM   1950  HB2 ASP A 143      -2.734  16.885  12.098  1.00  0.00      A    H
ATOM   1951  CG  ASP A 143      -2.922  18.740  13.193  1.00  0.00      A    C
ATOM   1952  OD1 ASP A 143      -3.171  19.308  12.087  1.00  0.00      A    O
ATOM   1953  OD2 ASP A 143      -2.912  19.321  14.295  1.00  0.00      A    O
ATOM   1954  C   ASP A 143      -5.058  16.404  13.153  1.00  0.00      A    C
ATOM   1955  O   ASP A 143      -5.379  15.480  12.434  1.00  0.00      A    O
ATOM   1956  N   PRO A 144      -5.982  17.363  13.231  1.00  0.00      A    N
ATOM   1957  CD  PRO A 144      -6.072  18.387  14.284  1.00  0.00      A    C
ATOM   1958  HD1 PRO A 144      -5.165  19.020  14.391  1.00  0.00      A    H
ATOM   1959  HD2 PRO A 144      -6.459  17.935  15.222  1.00  0.00      A    H
ATOM   1960  CA  PRO A 144      -7.199  17.350  12.387  1.00  0.00      A    C
ATOM   1961  HA  PRO A 144      -7.647  16.381  12.549  1.00  0.00      A    H
ATOM   1962  CB  PRO A 144      -8.082  18.448  12.956  1.00  0.00      A    C
ATOM   1963  HB1 PRO A 144      -8.636  19.002  12.169  1.00  0.00      A    H
ATOM   1964  HB2 PRO A 144      -8.923  18.063  13.572  1.00  0.00      A    H
ATOM   1965  CG  PRO A 144      -7.121  19.320  13.766  1.00  0.00      A    C
ATOM   1966  HG1 PRO A 144      -6.706  20.131  13.131  1.00  0.00      A    H
ATOM   1967  HG2 PRO A 144      -7.617  19.795  14.639  1.00  0.00      A    H
ATOM   1968  C   PRO A 144      -6.863  17.466  10.906  1.00  0.00      A    C
ATOM   1969  O   PRO A 144      -7.657  17.093  10.079  1.00  0.00      A    O
ATOM   1970  N   SER A 145      -5.661  17.985  10.518  1.00  0.00      A    N
ATOM   1971  HN  SER A 145      -5.004  18.371  11.161  1.00  0.00      A    H
ATOM   1972  CA  SER A 145      -5.419  18.062   9.098  1.00  0.00      A    C
ATOM   1973  HA  SER A 145      -6.258  18.486   8.567  1.00  0.00      A    H
ATOM   1974  CB  SER A 145      -4.286  19.090   8.814  1.00  0.00      A    C
ATOM   1975  HB1 SER A 145      -4.054  19.093   7.728  1.00  0.00      A    H
ATOM   1976  HB2 SER A 145      -4.507  20.137   9.114  1.00  0.00      A    H
ATOM   1977  OG  SER A 145      -3.070  18.699   9.481  1.00  0.00      A    O
ATOM   1978  HG1 SER A 145      -3.222  18.788  10.424  1.00  0.00      A    H
ATOM   1979  C   SER A 145      -5.223  16.606   8.524  1.00  0.00      A    C
ATOM   1980  O   SER A 145      -5.327  16.399   7.292  1.00  0.00      A    O
ATOM   1981  N   PHE A 146      -4.940  15.609   9.386  1.00  0.00      A    N
ATOM   1982  HN  PHE A 146      -4.833  15.793  10.360  1.00  0.00      A    H
ATOM   1983  CA  PHE A 146      -4.756  14.238   8.972  1.00  0.00      A    C
ATOM   1984  HA  PHE A 146      -4.162  14.228   8.070  1.00  0.00      A    H
ATOM   1985  CB  PHE A 146      -4.022  13.541  10.174  1.00  0.00      A    C
ATOM   1986  HB1 PHE A 146      -3.369  14.260  10.713  1.00  0.00      A    H
ATOM   1987  HB2 PHE A 146      -4.797  13.166  10.877  1.00  0.00      A    H
ATOM   1988  CG  PHE A 146      -3.186  12.324   9.664  1.00  0.00      A    C
ATOM   1989  CD1 PHE A 146      -1.917  12.553   9.212  1.00  0.00      A    C
ATOM   1990  HD1 PHE A 146      -1.647  13.599   9.205  1.00  0.00      A    H
ATOM   1991  CE1 PHE A 146      -1.188  11.538   8.561  1.00  0.00      A    C
ATOM   1992  HE1 PHE A 146      -0.137  11.655   8.343  1.00  0.00      A    H
ATOM   1993  CZ  PHE A 146      -1.862  10.330   8.235  1.00  0.00      A    C
ATOM   1994  HZ  PHE A 146      -1.390   9.500   7.729  1.00  0.00      A    H
ATOM   1995  CD2 PHE A 146      -3.765  11.092   9.422  1.00  0.00      A    C
ATOM   1996  HD2 PHE A 146      -4.772  10.976   9.796  1.00  0.00      A    H
ATOM   1997  CE2 PHE A 146      -3.194  10.155   8.643  1.00  0.00      A    C
ATOM   1998  HE2 PHE A 146      -3.657   9.188   8.518  1.00  0.00      A    H
ATOM   1999  C   PHE A 146      -6.082  13.571   8.651  1.00  0.00      A    C
ATOM   2000  O   PHE A 146      -6.151  12.626   7.874  1.00  0.00      A    O
ATOM   2001  N   GLN A 147      -7.185  14.169   9.160  1.00  0.00      A    N
ATOM   2002  HN  GLN A 147      -7.045  14.940   9.777  1.00  0.00      A    H
ATOM   2003  CA  GLN A 147      -8.467  13.645   8.959  1.00  0.00      A    C
ATOM   2004  HA  GLN A 147      -8.331  12.654   8.552  1.00  0.00      A    H
ATOM   2005  CB  GLN A 147      -9.299  13.339  10.259  1.00  0.00      A    C
ATOM   2006  HB1 GLN A 147      -8.651  12.723  10.919  1.00  0.00      A    H
ATOM   2007  HB2 GLN A 147      -9.460  14.283  10.822  1.00  0.00      A    H
ATOM   2008  CG  GLN A 147     -10.613  12.581   9.991  1.00  0.00      A    C
ATOM   2009  HG1 GLN A 147     -11.336  13.208   9.426  1.00  0.00      A    H
ATOM   2010  HG2 GLN A 147     -10.402  11.653   9.417  1.00  0.00      A    H
ATOM   2011  CD  GLN A 147     -11.302  12.033  11.239  1.00  0.00      A    C
ATOM   2012  OE1 GLN A 147     -12.000  12.715  11.994  1.00  0.00      A    O
ATOM   2013  NE2 GLN A 147     -10.879  10.767  11.517  1.00  0.00      A    N
ATOM   2014 HE21 GLN A 147     -11.249  10.347  12.346  1.00  0.00      A    H
ATOM   2015 HE22 GLN A 147     -10.178  10.360  10.932  1.00  0.00      A    H
ATOM   2016  C   GLN A 147      -9.218  14.385   7.866  1.00  0.00      A    C
ATOM   2017  O   GLN A 147      -9.689  13.786   6.906  1.00  0.00      A    O
ATOM   2018  N   SER A 148      -9.273  15.684   7.993  1.00  0.00      A    N
ATOM   2019  HN  SER A 148      -9.011  16.166   8.825  1.00  0.00      A    H
ATOM   2020  CA  SER A 148      -9.743  16.549   6.962  1.00  0.00      A    C
ATOM   2021  HA  SER A 148     -10.619  16.128   6.491  1.00  0.00      A    H
ATOM   2022  CB  SER A 148     -10.316  17.935   7.476  1.00  0.00      A    C
ATOM   2023  HB1 SER A 148     -10.740  18.476   6.604  1.00  0.00      A    H
ATOM   2024  HB2 SER A 148     -11.135  17.728   8.198  1.00  0.00      A    H
ATOM   2025  OG  SER A 148      -9.387  18.745   8.295  1.00  0.00      A    O
ATOM   2026  HG1 SER A 148      -9.858  19.460   8.730  1.00  0.00      A    H
ATOM   2027  C   SER A 148      -8.833  16.780   5.730  1.00  0.00      A    C
ATOM   2028  O   SER A 148      -8.511  17.899   5.323  1.00  0.00      A    O
ATOM   2029  N   TYR A 149      -8.108  15.653   5.305  1.00  0.00      A    N
ATOM   2030  HN  TYR A 149      -8.248  14.817   5.830  1.00  0.00      A    H
ATOM   2031  CA  TYR A 149      -7.322  15.637   4.059  1.00  0.00      A    C
ATOM   2032  HA  TYR A 149      -6.911  16.612   3.843  1.00  0.00      A    H
ATOM   2033  CB  TYR A 149      -6.257  14.609   4.371  1.00  0.00      A    C
ATOM   2034  HB1 TYR A 149      -5.556  14.897   5.184  1.00  0.00      A    H
ATOM   2035  HB2 TYR A 149      -6.730  13.632   4.606  1.00  0.00      A    H
ATOM   2036  CG  TYR A 149      -5.548  14.250   3.153  1.00  0.00      A    C
ATOM   2037  CD1 TYR A 149      -4.560  15.213   2.815  1.00  0.00      A    C
ATOM   2038  HD1 TYR A 149      -4.354  16.038   3.481  1.00  0.00      A    H
ATOM   2039  CE1 TYR A 149      -3.768  14.983   1.665  1.00  0.00      A    C
ATOM   2040  HE1 TYR A 149      -2.935  15.670   1.660  1.00  0.00      A    H
ATOM   2041  CZ  TYR A 149      -4.111  13.907   0.742  1.00  0.00      A    C
ATOM   2042  OH  TYR A 149      -3.271  13.584  -0.383  1.00  0.00      A    O
ATOM   2043  HH  TYR A 149      -2.461  14.097  -0.327  1.00  0.00      A    H
ATOM   2044  CD2 TYR A 149      -5.897  13.224   2.303  1.00  0.00      A    C
ATOM   2045  HD2 TYR A 149      -6.761  12.600   2.475  1.00  0.00      A    H
ATOM   2046  CE2 TYR A 149      -5.251  13.113   1.035  1.00  0.00      A    C
ATOM   2047  HE2 TYR A 149      -5.574  12.318   0.380  1.00  0.00      A    H
ATOM   2048  C   TYR A 149      -8.284  15.230   2.916  1.00  0.00      A    C
ATOM   2049  O   TYR A 149      -8.957  14.226   2.979  1.00  0.00      A    O
ATOM   2050  N   SER A 150      -8.317  16.088   1.977  1.00  0.00      A    N
ATOM   2051  HN  SER A 150      -7.691  16.861   1.909  1.00  0.00      A    H
ATOM   2052  CA  SER A 150      -8.989  15.845   0.735  1.00  0.00      A    C
ATOM   2053  HA  SER A 150      -9.675  15.015   0.812  1.00  0.00      A    H
ATOM   2054  CB  SER A 150      -9.645  17.159   0.315  1.00  0.00      A    C
ATOM   2055  HB1 SER A 150      -8.954  18.011   0.140  1.00  0.00      A    H
ATOM   2056  HB2 SER A 150     -10.249  16.881  -0.575  1.00  0.00      A    H
ATOM   2057  OG  SER A 150     -10.670  17.442   1.250  1.00  0.00      A    O
ATOM   2058  HG1 SER A 150     -10.364  18.114   1.863  1.00  0.00      A    H
ATOM   2059  C   SER A 150      -7.933  15.492  -0.242  1.00  0.00      A    C
ATOM   2060  O   SER A 150      -7.968  14.462  -0.893  1.00  0.00      A    O
ATOM   2061  N   SER A 151      -6.879  16.317  -0.435  1.00  0.00      A    N
ATOM   2062  HN  SER A 151      -6.751  17.098   0.172  1.00  0.00      A    H
ATOM   2063  CA  SER A 151      -5.997  16.164  -1.567  1.00  0.00      A    C
ATOM   2064  HA  SER A 151      -5.669  15.142  -1.685  1.00  0.00      A    H
ATOM   2065  CB  SER A 151      -6.693  16.551  -2.917  1.00  0.00      A    C
ATOM   2066  HB1 SER A 151      -7.595  15.903  -2.939  1.00  0.00      A    H
ATOM   2067  HB2 SER A 151      -7.131  17.571  -2.854  1.00  0.00      A    H
ATOM   2068  OG  SER A 151      -5.877  16.372  -4.061  1.00  0.00      A    O
ATOM   2069  HG1 SER A 151      -6.400  16.212  -4.850  1.00  0.00      A    H
ATOM   2070  C   SER A 151      -4.659  16.863  -1.339  1.00  0.00      A    C
ATOM   2071  O   SER A 151      -4.439  17.547  -0.328  1.00  0.00      A    O
ATOM   2072  N   GLY A 152      -3.687  16.651  -2.241  1.00  0.00      A    N
ATOM   2073  HN  GLY A 152      -3.858  16.199  -3.113  1.00  0.00      A    H
ATOM   2074  CA  GLY A 152      -2.375  17.237  -1.974  1.00  0.00      A    C
ATOM   2075  HA1 GLY A 152      -1.854  17.430  -2.900  1.00  0.00      A    H
ATOM   2076  HA2 GLY A 152      -2.536  18.186  -1.484  1.00  0.00      A    H
ATOM   2077  C   GLY A 152      -1.291  16.501  -1.176  1.00  0.00      A    C
ATOM   2078  O   GLY A 152      -1.440  15.395  -0.744  1.00  0.00      A    O
ATOM   2079  N   ILE A 153      -0.148  17.154  -1.062  1.00  0.00      A    N
ATOM   2080  HN  ILE A 153      -0.017  18.083  -1.399  1.00  0.00      A    H
ATOM   2081  CA  ILE A 153       0.974  16.624  -0.328  1.00  0.00      A    C
ATOM   2082  HA  ILE A 153       1.067  15.552  -0.425  1.00  0.00      A    H
ATOM   2083  CB  ILE A 153       2.312  17.178  -0.719  1.00  0.00      A    C
ATOM   2084  HB  ILE A 153       2.394  18.281  -0.614  1.00  0.00      A    H
ATOM   2085  CG2 ILE A 153       3.517  16.513   0.026  1.00  0.00      A    C
ATOM   2086 HG21 ILE A 153       4.540  16.790  -0.309  1.00  0.00      A    H
ATOM   2087 HG22 ILE A 153       3.418  16.915   1.056  1.00  0.00      A    H
ATOM   2088 HG23 ILE A 153       3.364  15.412   0.041  1.00  0.00      A    H
ATOM   2089  CG1 ILE A 153       2.458  16.913  -2.230  1.00  0.00      A    C
ATOM   2090 HG11 ILE A 153       2.278  15.842  -2.460  1.00  0.00      A    H
ATOM   2091 HG12 ILE A 153       1.623  17.516  -2.645  1.00  0.00      A    H
ATOM   2092  CD  ILE A 153       3.715  17.545  -2.847  1.00  0.00      A    C
ATOM   2093  HD1 ILE A 153       4.167  18.363  -2.246  1.00  0.00      A    H
ATOM   2094  HD2 ILE A 153       4.458  16.740  -3.033  1.00  0.00      A    H
ATOM   2095  HD3 ILE A 153       3.535  17.967  -3.859  1.00  0.00      A    H
ATOM   2096  C   ILE A 153       0.899  16.913   1.156  1.00  0.00      A    C
ATOM   2097  O   ILE A 153       0.836  18.045   1.507  1.00  0.00      A    O
ATOM   2098  N   TYR A 154       0.969  15.907   2.030  1.00  0.00      A    N
ATOM   2099  HN  TYR A 154       1.007  15.037   1.543  1.00  0.00      A    H
ATOM   2100  CA  TYR A 154       0.875  16.090   3.508  1.00  0.00      A    C
ATOM   2101  HA  TYR A 154       0.738  17.144   3.700  1.00  0.00      A    H
ATOM   2102  CB  TYR A 154      -0.163  15.050   4.145  1.00  0.00      A    C
ATOM   2103  HB1 TYR A 154      -1.095  15.094   3.542  1.00  0.00      A    H
ATOM   2104  HB2 TYR A 154       0.190  14.018   3.931  1.00  0.00      A    H
ATOM   2105  CG  TYR A 154      -0.473  15.317   5.595  1.00  0.00      A    C
ATOM   2106  CD1 TYR A 154      -1.610  16.117   5.915  1.00  0.00      A    C
ATOM   2107  HD1 TYR A 154      -2.216  16.356   5.054  1.00  0.00      A    H
ATOM   2108  CE1 TYR A 154      -1.861  16.563   7.161  1.00  0.00      A    C
ATOM   2109  HE1 TYR A 154      -2.670  17.271   7.257  1.00  0.00      A    H
ATOM   2110  CZ  TYR A 154      -1.059  16.147   8.202  1.00  0.00      A    C
ATOM   2111  OH  TYR A 154      -1.272  16.655   9.437  1.00  0.00      A    O
ATOM   2112  HH  TYR A 154      -1.880  17.396   9.375  1.00  0.00      A    H
ATOM   2113  CD2 TYR A 154       0.360  14.938   6.646  1.00  0.00      A    C
ATOM   2114  HD2 TYR A 154       1.258  14.357   6.497  1.00  0.00      A    H
ATOM   2115  CE2 TYR A 154       0.077  15.375   7.976  1.00  0.00      A    C
ATOM   2116  HE2 TYR A 154       0.737  15.091   8.781  1.00  0.00      A    H
ATOM   2117  C   TYR A 154       2.284  15.973   4.150  1.00  0.00      A    C
ATOM   2118  O   TYR A 154       3.092  15.126   3.816  1.00  0.00      A    O
ATOM   2119  N   SER A 155       2.601  16.876   5.119  1.00  0.00      A    N
ATOM   2120  HN  SER A 155       1.941  17.598   5.311  1.00  0.00      A    H
ATOM   2121  CA  SER A 155       3.775  16.994   5.913  1.00  0.00      A    C
ATOM   2122  HA  SER A 155       4.491  16.239   5.625  1.00  0.00      A    H
ATOM   2123  CB  SER A 155       4.513  18.251   5.418  1.00  0.00      A    C
ATOM   2124  HB1 SER A 155       5.473  18.396   5.959  1.00  0.00      A    H
ATOM   2125  HB2 SER A 155       4.763  18.136   4.342  1.00  0.00      A    H
ATOM   2126  OG  SER A 155       3.735  19.440   5.525  1.00  0.00      A    O
ATOM   2127  HG1 SER A 155       3.150  19.431   4.763  1.00  0.00      A    H
ATOM   2128  C   SER A 155       3.578  16.864   7.401  1.00  0.00      A    C
ATOM   2129  O   SER A 155       4.008  15.931   8.080  1.00  0.00      A    O
ATOM   2130  N   GLY A 156       2.822  17.793   8.010  1.00  0.00      A    N
ATOM   2131  HN  GLY A 156       2.125  18.353   7.569  1.00  0.00      A    H
ATOM   2132  CA  GLY A 156       2.512  17.596   9.500  1.00  0.00      A    C
ATOM   2133  HA1 GLY A 156       1.777  16.822   9.663  1.00  0.00      A    H
ATOM   2134  HA2 GLY A 156       3.375  17.536  10.147  1.00  0.00      A    H
ATOM   2135  C   GLY A 156       1.733  18.782   9.943  1.00  0.00      A    C
ATOM   2136  O   GLY A 156       1.088  19.394   9.088  1.00  0.00      A    O
ATOM   2137  N   PRO A 157       1.691  19.248  11.257  1.00  0.00      A    N
ATOM   2138  CD  PRO A 157       1.029  20.502  11.559  1.00  0.00      A    C
ATOM   2139  HD1 PRO A 157      -0.044  20.420  11.285  1.00  0.00      A    H
ATOM   2140  HD2 PRO A 157       1.461  21.241  10.850  1.00  0.00      A    H
ATOM   2141  CA  PRO A 157       2.334  18.690  12.379  1.00  0.00      A    C
ATOM   2142  HA  PRO A 157       3.320  18.351  12.098  1.00  0.00      A    H
ATOM   2143  CB  PRO A 157       2.564  19.875  13.315  1.00  0.00      A    C
ATOM   2144  HB1 PRO A 157       2.563  19.498  14.360  1.00  0.00      A    H
ATOM   2145  HB2 PRO A 157       3.430  20.414  12.875  1.00  0.00      A    H
ATOM   2146  CG  PRO A 157       1.376  20.843  13.038  1.00  0.00      A    C
ATOM   2147  HG1 PRO A 157       0.454  20.554  13.586  1.00  0.00      A    H
ATOM   2148  HG2 PRO A 157       1.761  21.872  13.204  1.00  0.00      A    H
ATOM   2149  C   PRO A 157       1.730  17.368  12.941  1.00  0.00      A    C
ATOM   2150  O   PRO A 157       0.641  17.406  13.497  1.00  0.00      A    O
ATOM   2151  N   CYS A 158       2.474  16.202  12.803  1.00  0.00      A    N
ATOM   2152  HN  CYS A 158       3.306  16.183  12.254  1.00  0.00      A    H
ATOM   2153  CA  CYS A 158       2.016  14.931  13.501  1.00  0.00      A    C
ATOM   2154  HA  CYS A 158       1.311  15.308  14.228  1.00  0.00      A    H
ATOM   2155  CB  CYS A 158       1.566  13.803  12.445  1.00  0.00      A    C
ATOM   2156  HB1 CYS A 158       1.646  12.811  12.939  1.00  0.00      A    H
ATOM   2157  HB2 CYS A 158       0.513  14.027  12.173  1.00  0.00      A    H
ATOM   2158  SG  CYS A 158       2.704  13.976  11.037  1.00  0.00      A    S
ATOM   2159  C   CYS A 158       3.151  14.402  14.385  1.00  0.00      A    C
ATOM   2160  O   CYS A 158       4.300  14.725  14.206  1.00  0.00      A    O
ATOM   2161  N   ASN A 159       2.831  13.712  15.439  1.00  0.00      A    N
ATOM   2162  HN  ASN A 159       1.903  13.388  15.604  1.00  0.00      A    H
ATOM   2163  CA  ASN A 159       3.796  13.290  16.439  1.00  0.00      A    C
ATOM   2164  HA  ASN A 159       4.626  13.978  16.374  1.00  0.00      A    H
ATOM   2165  CB  ASN A 159       3.117  13.296  17.805  1.00  0.00      A    C
ATOM   2166  HB1 ASN A 159       2.503  12.394  18.013  1.00  0.00      A    H
ATOM   2167  HB2 ASN A 159       3.928  13.415  18.555  1.00  0.00      A    H
ATOM   2168  CG  ASN A 159       2.226  14.528  17.952  1.00  0.00      A    C
ATOM   2169  OD1 ASN A 159       2.589  15.660  17.936  1.00  0.00      A    O
ATOM   2170  ND2 ASN A 159       0.949  14.224  18.105  1.00  0.00      A    N
ATOM   2171 HD21 ASN A 159       0.282  14.970  18.081  1.00  0.00      A    H
ATOM   2172 HD22 ASN A 159       0.738  13.254  17.988  1.00  0.00      A    H
ATOM   2173  C   ASN A 159       4.261  11.924  16.135  1.00  0.00      A    C
ATOM   2174  O   ASN A 159       4.270  11.532  14.963  1.00  0.00      A    O
ATOM   2175  N   THR A 160       4.811  11.238  17.086  1.00  0.00      A    N
ATOM   2176  HN  THR A 160       5.053  11.748  17.907  1.00  0.00      A    H
ATOM   2177  CA  THR A 160       5.144   9.850  16.992  1.00  0.00      A    C
ATOM   2178  HA  THR A 160       4.583   9.488  16.143  1.00  0.00      A    H
ATOM   2179  CB  THR A 160       6.637   9.642  16.805  1.00  0.00      A    C
ATOM   2180  HB  THR A 160       6.912   8.567  16.738  1.00  0.00      A    H
ATOM   2181  OG1 THR A 160       7.373  10.332  17.793  1.00  0.00      A    O
ATOM   2182  HG1 THR A 160       8.276  10.456  17.491  1.00  0.00      A    H
ATOM   2183  CG2 THR A 160       7.116  10.292  15.541  1.00  0.00      A    C
ATOM   2184 HG21 THR A 160       8.212  10.257  15.361  1.00  0.00      A    H
ATOM   2185 HG22 THR A 160       6.681   9.756  14.671  1.00  0.00      A    H
ATOM   2186 HG23 THR A 160       6.635  11.262  15.293  1.00  0.00      A    H
ATOM   2187  C   THR A 160       4.575   9.121  18.219  1.00  0.00      A    C
ATOM   2188  O   THR A 160       5.240   8.480  19.009  1.00  0.00      A    O
ATOM   2189  N   ASN A 161       3.201   9.079  18.364  1.00  0.00      A    N
ATOM   2190  HN  ASN A 161       2.581   9.593  17.777  1.00  0.00      A    H
ATOM   2191  CA  ASN A 161       2.585   8.138  19.301  1.00  0.00      A    C
ATOM   2192  HA  ASN A 161       3.194   7.810  20.131  1.00  0.00      A    H
ATOM   2193  CB  ASN A 161       1.297   8.690  19.968  1.00  0.00      A    C
ATOM   2194  HB1 ASN A 161       1.391   9.735  20.333  1.00  0.00      A    H
ATOM   2195  HB2 ASN A 161       0.546   8.877  19.171  1.00  0.00      A    H
ATOM   2196  CG  ASN A 161       0.845   7.760  21.003  1.00  0.00      A    C
ATOM   2197  OD1 ASN A 161       1.475   7.730  22.036  1.00  0.00      A    O
ATOM   2198  ND2 ASN A 161      -0.324   7.093  20.826  1.00  0.00      A    N
ATOM   2199 HD21 ASN A 161      -0.794   6.645  21.586  1.00  0.00      A    H
ATOM   2200 HD22 ASN A 161      -0.677   6.936  19.903  1.00  0.00      A    H
ATOM   2201  C   ASN A 161       2.205   6.820  18.549  1.00  0.00      A    C
ATOM   2202  O   ASN A 161       1.991   5.761  19.147  1.00  0.00      A    O
ATOM   2203  N   LEU A 162       2.120   6.950  17.182  1.00  0.00      A    N
ATOM   2204  HN  LEU A 162       1.896   7.829  16.768  1.00  0.00      A    H
ATOM   2205  CA  LEU A 162       2.185   5.924  16.199  1.00  0.00      A    C
ATOM   2206  HA  LEU A 162       1.970   6.524  15.327  1.00  0.00      A    H
ATOM   2207  CB  LEU A 162       3.498   5.093  16.002  1.00  0.00      A    C
ATOM   2208  HB1 LEU A 162       3.572   4.363  16.836  1.00  0.00      A    H
ATOM   2209  HB2 LEU A 162       3.391   4.444  15.106  1.00  0.00      A    H
ATOM   2210  CG  LEU A 162       4.820   5.899  15.731  1.00  0.00      A    C
ATOM   2211  HG  LEU A 162       4.985   6.586  16.588  1.00  0.00      A    H
ATOM   2212  CD1 LEU A 162       5.952   4.891  15.440  1.00  0.00      A    C
ATOM   2213 HD11 LEU A 162       5.758   4.413  14.456  1.00  0.00      A    H
ATOM   2214 HD12 LEU A 162       6.915   5.445  15.440  1.00  0.00      A    H
ATOM   2215 HD13 LEU A 162       5.990   4.095  16.214  1.00  0.00      A    H
ATOM   2216  CD2 LEU A 162       4.629   6.835  14.484  1.00  0.00      A    C
ATOM   2217 HD21 LEU A 162       5.574   7.365  14.240  1.00  0.00      A    H
ATOM   2218 HD22 LEU A 162       4.219   6.316  13.591  1.00  0.00      A    H
ATOM   2219 HD23 LEU A 162       3.918   7.650  14.737  1.00  0.00      A    H
ATOM   2220  C   LEU A 162       1.039   4.889  16.291  1.00  0.00      A    C
ATOM   2221  O   LEU A 162       1.231   3.761  15.876  1.00  0.00      A    O
ATOM   2222  N   ASP A 163      -0.103   5.314  16.750  1.00  0.00      A    N
ATOM   2223  HN  ASP A 163      -0.155   6.250  17.089  1.00  0.00      A    H
ATOM   2224  CA  ASP A 163      -1.321   4.512  16.907  1.00  0.00      A    C
ATOM   2225  HA  ASP A 163      -1.013   3.511  17.171  1.00  0.00      A    H
ATOM   2226  CB  ASP A 163      -2.259   4.871  18.145  1.00  0.00      A    C
ATOM   2227  HB1 ASP A 163      -3.239   4.352  18.216  1.00  0.00      A    H
ATOM   2228  HB2 ASP A 163      -1.635   4.582  19.017  1.00  0.00      A    H
ATOM   2229  CG  ASP A 163      -2.459   6.352  18.285  1.00  0.00      A    C
ATOM   2230  OD1 ASP A 163      -1.475   7.137  18.391  1.00  0.00      A    O
ATOM   2231  OD2 ASP A 163      -3.700   6.766  18.361  1.00  0.00      A    O
ATOM   2232  C   ASP A 163      -2.182   4.170  15.712  1.00  0.00      A    C
ATOM   2233  O   ASP A 163      -3.094   3.423  15.904  1.00  0.00      A    O
ATOM   2234  N   HSE A 164      -1.897   4.690  14.486  1.00  0.00      A    N
ATOM   2235  HN  HSE A 164      -0.984   5.056  14.323  1.00  0.00      A    H
ATOM   2236  CA  HSE A 164      -2.614   4.277  13.303  1.00  0.00      A    C
ATOM   2237  HA  HSE A 164      -3.359   3.557  13.610  1.00  0.00      A    H
ATOM   2238  CB  HSE A 164      -3.287   5.468  12.655  1.00  0.00      A    C
ATOM   2239  HB1 HSE A 164      -3.551   6.106  13.525  1.00  0.00      A    H
ATOM   2240  HB2 HSE A 164      -2.693   6.029  11.902  1.00  0.00      A    H
ATOM   2241  ND1 HSE A 164      -4.661   4.491  10.709  1.00  0.00      A    N
ATOM   2242  CG  HSE A 164      -4.611   5.198  11.862  1.00  0.00      A    C
ATOM   2243  CE1 HSE A 164      -5.928   4.327  10.439  1.00  0.00      A    C
ATOM   2244  HE1 HSE A 164      -6.391   3.715   9.666  1.00  0.00      A    H
ATOM   2245  NE2 HSE A 164      -6.726   4.884  11.367  1.00  0.00      A    N
ATOM   2246  HE2 HSE A 164      -7.668   4.623  11.576  1.00  0.00      A    H
ATOM   2247  CD2 HSE A 164      -5.892   5.443  12.253  1.00  0.00      A    C
ATOM   2248  HD2 HSE A 164      -6.104   5.846  13.235  1.00  0.00      A    H
ATOM   2249  C   HSE A 164      -1.678   3.477  12.376  1.00  0.00      A    C
ATOM   2250  O   HSE A 164      -0.508   3.208  12.711  1.00  0.00      A    O
ATOM   2251  N   ALA A 165      -2.212   2.994  11.239  1.00  0.00      A    N
ATOM   2252  HN  ALA A 165      -3.136   3.290  11.011  1.00  0.00      A    H
ATOM   2253  CA  ALA A 165      -1.453   2.027  10.468  1.00  0.00      A    C
ATOM   2254  HA  ALA A 165      -0.406   2.290  10.468  1.00  0.00      A    H
ATOM   2255  CB  ALA A 165      -1.475   0.643  11.095  1.00  0.00      A    C
ATOM   2256  HB1 ALA A 165      -0.755  -0.070  10.638  1.00  0.00      A    H
ATOM   2257  HB2 ALA A 165      -1.096   0.605  12.139  1.00  0.00      A    H
ATOM   2258  HB3 ALA A 165      -2.531   0.299  11.060  1.00  0.00      A    H
ATOM   2259  C   ALA A 165      -1.873   1.891   9.014  1.00  0.00      A    C
ATOM   2260  O   ALA A 165      -3.014   1.564   8.704  1.00  0.00      A    O
ATOM   2261  N   VAL A 166      -0.917   2.161   8.061  1.00  0.00      A    N
ATOM   2262  HN  VAL A 166       0.025   2.314   8.348  1.00  0.00      A    H
ATOM   2263  CA  VAL A 166      -1.218   2.380   6.653  1.00  0.00      A    C
ATOM   2264  HA  VAL A 166      -2.265   2.207   6.455  1.00  0.00      A    H
ATOM   2265  CB  VAL A 166      -0.981   3.870   6.256  1.00  0.00      A    C
ATOM   2266  HB  VAL A 166      -1.082   3.964   5.154  1.00  0.00      A    H
ATOM   2267  CG1 VAL A 166      -2.018   4.774   6.971  1.00  0.00      A    C
ATOM   2268 HG11 VAL A 166      -1.890   5.842   6.693  1.00  0.00      A    H
ATOM   2269 HG12 VAL A 166      -3.005   4.376   6.651  1.00  0.00      A    H
ATOM   2270 HG13 VAL A 166      -1.924   4.723   8.077  1.00  0.00      A    H
ATOM   2271  CG2 VAL A 166       0.471   4.282   6.574  1.00  0.00      A    C
ATOM   2272 HG21 VAL A 166       0.617   5.353   6.317  1.00  0.00      A    H
ATOM   2273 HG22 VAL A 166       0.659   4.326   7.668  1.00  0.00      A    H
ATOM   2274 HG23 VAL A 166       1.192   3.580   6.103  1.00  0.00      A    H
ATOM   2275  C   VAL A 166      -0.284   1.556   5.791  1.00  0.00      A    C
ATOM   2276  O   VAL A 166       0.664   0.984   6.327  1.00  0.00      A    O
ATOM   2277  N   THR A 167      -0.524   1.473   4.467  1.00  0.00      A    N
ATOM   2278  HN  THR A 167      -1.315   1.950   4.093  1.00  0.00      A    H
ATOM   2279  CA  THR A 167       0.292   0.710   3.511  1.00  0.00      A    C
ATOM   2280  HA  THR A 167       1.114   0.230   4.022  1.00  0.00      A    H
ATOM   2281  CB  THR A 167      -0.546  -0.299   2.688  1.00  0.00      A    C
ATOM   2282  HB  THR A 167      -1.021   0.197   1.815  1.00  0.00      A    H
ATOM   2283  OG1 THR A 167      -1.546  -0.998   3.445  1.00  0.00      A    O
ATOM   2284  HG1 THR A 167      -1.122  -1.353   4.230  1.00  0.00      A    H
ATOM   2285  CG2 THR A 167       0.287  -1.525   2.307  1.00  0.00      A    C
ATOM   2286 HG21 THR A 167       0.806  -1.917   3.208  1.00  0.00      A    H
ATOM   2287 HG22 THR A 167      -0.420  -2.289   1.919  1.00  0.00      A    H
ATOM   2288 HG23 THR A 167       0.943  -1.110   1.512  1.00  0.00      A    H
ATOM   2289  C   THR A 167       0.905   1.557   2.549  1.00  0.00      A    C
ATOM   2290  O   THR A 167       0.211   2.447   1.945  1.00  0.00      A    O
ATOM   2291  N   VAL A 168       2.240   1.417   2.354  1.00  0.00      A    N
ATOM   2292  HN  VAL A 168       2.760   0.790   2.930  1.00  0.00      A    H
ATOM   2293  CA  VAL A 168       3.081   2.115   1.396  1.00  0.00      A    C
ATOM   2294  HA  VAL A 168       2.643   3.059   1.106  1.00  0.00      A    H
ATOM   2295  CB  VAL A 168       4.473   2.276   2.027  1.00  0.00      A    C
ATOM   2296  HB  VAL A 168       4.685   1.352   2.605  1.00  0.00      A    H
ATOM   2297  CG1 VAL A 168       5.703   2.423   0.934  1.00  0.00      A    C
ATOM   2298 HG11 VAL A 168       6.669   2.701   1.406  1.00  0.00      A    H
ATOM   2299 HG12 VAL A 168       5.904   1.459   0.419  1.00  0.00      A    H
ATOM   2300 HG13 VAL A 168       5.445   3.206   0.188  1.00  0.00      A    H
ATOM   2301  CG2 VAL A 168       4.486   3.417   3.072  1.00  0.00      A    C
ATOM   2302 HG21 VAL A 168       4.631   4.365   2.510  1.00  0.00      A    H
ATOM   2303 HG22 VAL A 168       3.534   3.458   3.644  1.00  0.00      A    H
ATOM   2304 HG23 VAL A 168       5.237   3.391   3.890  1.00  0.00      A    H
ATOM   2305  C   VAL A 168       3.020   1.307   0.180  1.00  0.00      A    C
ATOM   2306  O   VAL A 168       3.325   0.119   0.218  1.00  0.00      A    O
ATOM   2307  N   VAL A 169       2.417   1.799  -0.913  1.00  0.00      A    N
ATOM   2308  HN  VAL A 169       2.056   2.728  -0.938  1.00  0.00      A    H
ATOM   2309  CA  VAL A 169       1.999   1.108  -2.107  1.00  0.00      A    C
ATOM   2310  HA  VAL A 169       2.154   0.057  -1.912  1.00  0.00      A    H
ATOM   2311  CB  VAL A 169       0.468   1.354  -2.456  1.00  0.00      A    C
ATOM   2312  HB  VAL A 169       0.362   0.631  -3.293  1.00  0.00      A    H
ATOM   2313  CG1 VAL A 169      -0.330   0.760  -1.272  1.00  0.00      A    C
ATOM   2314 HG11 VAL A 169      -0.272   1.465  -0.415  1.00  0.00      A    H
ATOM   2315 HG12 VAL A 169      -1.320   0.363  -1.584  1.00  0.00      A    H
ATOM   2316 HG13 VAL A 169       0.243  -0.121  -0.912  1.00  0.00      A    H
ATOM   2317  CG2 VAL A 169      -0.045   2.741  -2.914  1.00  0.00      A    C
ATOM   2318 HG21 VAL A 169      -0.082   3.411  -2.028  1.00  0.00      A    H
ATOM   2319 HG22 VAL A 169       0.692   3.152  -3.637  1.00  0.00      A    H
ATOM   2320 HG23 VAL A 169      -1.008   2.663  -3.464  1.00  0.00      A    H
ATOM   2321  C   VAL A 169       2.876   1.565  -3.315  1.00  0.00      A    C
ATOM   2322  O   VAL A 169       2.627   1.325  -4.514  1.00  0.00      A    O
ATOM   2323  N   GLY A 170       4.029   2.272  -3.107  1.00  0.00      A    N
ATOM   2324  HN  GLY A 170       4.361   2.356  -2.171  1.00  0.00      A    H
ATOM   2325  CA  GLY A 170       4.966   2.908  -4.054  1.00  0.00      A    C
ATOM   2326  HA1 GLY A 170       5.893   2.356  -4.106  1.00  0.00      A    H
ATOM   2327  HA2 GLY A 170       4.381   2.861  -4.961  1.00  0.00      A    H
ATOM   2328  C   GLY A 170       5.286   4.229  -3.676  1.00  0.00      A    C
ATOM   2329  O   GLY A 170       5.163   4.616  -2.515  1.00  0.00      A    O
ATOM   2330  N   TYR A 171       5.830   5.022  -4.623  1.00  0.00      A    N
ATOM   2331  HN  TYR A 171       5.894   4.688  -5.561  1.00  0.00      A    H
ATOM   2332  CA  TYR A 171       6.337   6.418  -4.273  1.00  0.00      A    C
ATOM   2333  HA  TYR A 171       5.564   6.935  -3.724  1.00  0.00      A    H
ATOM   2334  CB  TYR A 171       7.628   6.479  -3.473  1.00  0.00      A    C
ATOM   2335  HB1 TYR A 171       8.031   7.506  -3.343  1.00  0.00      A    H
ATOM   2336  HB2 TYR A 171       7.358   6.097  -2.465  1.00  0.00      A    H
ATOM   2337  CG  TYR A 171       8.773   5.646  -4.015  1.00  0.00      A    C
ATOM   2338  CD1 TYR A 171       9.687   6.120  -4.928  1.00  0.00      A    C
ATOM   2339  HD1 TYR A 171       9.565   7.098  -5.367  1.00  0.00      A    H
ATOM   2340  CE1 TYR A 171      10.854   5.377  -5.295  1.00  0.00      A    C
ATOM   2341  HE1 TYR A 171      11.527   5.877  -5.976  1.00  0.00      A    H
ATOM   2342  CZ  TYR A 171      11.052   4.099  -4.781  1.00  0.00      A    C
ATOM   2343  OH  TYR A 171      12.173   3.347  -5.014  1.00  0.00      A    O
ATOM   2344  HH  TYR A 171      12.517   3.683  -5.845  1.00  0.00      A    H
ATOM   2345  CD2 TYR A 171       9.047   4.326  -3.472  1.00  0.00      A    C
ATOM   2346  HD2 TYR A 171       8.324   4.039  -2.723  1.00  0.00      A    H
ATOM   2347  CE2 TYR A 171      10.102   3.569  -3.890  1.00  0.00      A    C
ATOM   2348  HE2 TYR A 171      10.180   2.537  -3.582  1.00  0.00      A    H
ATOM   2349  C   TYR A 171       6.544   7.278  -5.555  1.00  0.00      A    C
ATOM   2350  O   TYR A 171       6.813   6.638  -6.607  1.00  0.00      A    O
ATOM   2351  N   GLY A 172       6.558   8.606  -5.571  1.00  0.00      A    N
ATOM   2352  HN  GLY A 172       6.567   9.104  -4.707  1.00  0.00      A    H
ATOM   2353  CA  GLY A 172       6.765   9.439  -6.776  1.00  0.00      A    C
ATOM   2354  HA1 GLY A 172       7.590   8.979  -7.300  1.00  0.00      A    H
ATOM   2355  HA2 GLY A 172       5.855   9.615  -7.331  1.00  0.00      A    H
ATOM   2356  C   GLY A 172       7.272  10.798  -6.338  1.00  0.00      A    C
ATOM   2357  O   GLY A 172       7.893  11.066  -5.325  1.00  0.00      A    O
ATOM   2358  N   THR A 173       6.831  11.724  -7.158  1.00  0.00      A    N
ATOM   2359  HN  THR A 173       6.433  11.564  -8.058  1.00  0.00      A    H
ATOM   2360  CA  THR A 173       7.188  13.093  -7.024  1.00  0.00      A    C
ATOM   2361  HA  THR A 173       7.057  13.368  -5.988  1.00  0.00      A    H
ATOM   2362  CB  THR A 173       8.608  13.372  -7.587  1.00  0.00      A    C
ATOM   2363  HB  THR A 173       9.362  12.807  -6.997  1.00  0.00      A    H
ATOM   2364  OG1 THR A 173       8.934  14.736  -7.411  1.00  0.00      A    O
ATOM   2365  HG1 THR A 173       9.888  14.811  -7.483  1.00  0.00      A    H
ATOM   2366  CG2 THR A 173       8.696  12.885  -9.065  1.00  0.00      A    C
ATOM   2367 HG21 THR A 173       9.760  12.901  -9.383  1.00  0.00      A    H
ATOM   2368 HG22 THR A 173       8.454  11.815  -9.242  1.00  0.00      A    H
ATOM   2369 HG23 THR A 173       8.204  13.527  -9.826  1.00  0.00      A    H
ATOM   2370  C   THR A 173       6.207  13.900  -7.839  1.00  0.00      A    C
ATOM   2371  O   THR A 173       5.652  13.339  -8.811  1.00  0.00      A    O
ATOM   2372  N   ASP A 174       5.961  15.142  -7.468  1.00  0.00      A    N
ATOM   2373  HN  ASP A 174       6.465  15.613  -6.748  1.00  0.00      A    H
ATOM   2374  CA  ASP A 174       5.167  15.994  -8.162  1.00  0.00      A    C
ATOM   2375  HA  ASP A 174       4.289  15.594  -8.649  1.00  0.00      A    H
ATOM   2376  CB  ASP A 174       4.715  17.086  -7.194  1.00  0.00      A    C
ATOM   2377  HB1 ASP A 174       4.149  16.512  -6.429  1.00  0.00      A    H
ATOM   2378  HB2 ASP A 174       5.535  17.620  -6.669  1.00  0.00      A    H
ATOM   2379  CG  ASP A 174       3.708  18.039  -7.830  1.00  0.00      A    C
ATOM   2380  OD1 ASP A 174       2.483  17.642  -7.914  1.00  0.00      A    O
ATOM   2381  OD2 ASP A 174       3.941  19.294  -7.898  1.00  0.00      A    O
ATOM   2382  C   ASP A 174       5.929  16.572  -9.401  1.00  0.00      A    C
ATOM   2383  O   ASP A 174       6.984  17.180  -9.121  1.00  0.00      A    O
ATOM   2384  N   PRO A 175       5.557  16.491 -10.693  1.00  0.00      A    N
ATOM   2385  CD  PRO A 175       4.315  15.882 -11.087  1.00  0.00      A    C
ATOM   2386  HD1 PRO A 175       3.430  16.435 -10.705  1.00  0.00      A    H
ATOM   2387  HD2 PRO A 175       4.350  14.793 -10.872  1.00  0.00      A    H
ATOM   2388  CA  PRO A 175       6.436  16.843 -11.761  1.00  0.00      A    C
ATOM   2389  HA  PRO A 175       7.480  16.605 -11.621  1.00  0.00      A    H
ATOM   2390  CB  PRO A 175       5.862  16.091 -12.905  1.00  0.00      A    C
ATOM   2391  HB1 PRO A 175       6.113  16.491 -13.911  1.00  0.00      A    H
ATOM   2392  HB2 PRO A 175       6.314  15.080 -12.828  1.00  0.00      A    H
ATOM   2393  CG  PRO A 175       4.376  16.016 -12.586  1.00  0.00      A    C
ATOM   2394  HG1 PRO A 175       3.826  16.886 -13.004  1.00  0.00      A    H
ATOM   2395  HG2 PRO A 175       3.968  15.107 -13.077  1.00  0.00      A    H
ATOM   2396  C   PRO A 175       6.343  18.311 -12.037  1.00  0.00      A    C
ATOM   2397  O   PRO A 175       6.995  18.659 -13.015  1.00  0.00      A    O
ATOM   2398  N   ASN A 176       5.562  19.061 -11.185  1.00  0.00      A    N
ATOM   2399  HN  ASN A 176       5.203  18.481 -10.457  1.00  0.00      A    H
ATOM   2400  CA  ASN A 176       5.306  20.476 -11.265  1.00  0.00      A    C
ATOM   2401  HA  ASN A 176       5.780  20.903 -12.137  1.00  0.00      A    H
ATOM   2402  CB  ASN A 176       3.779  20.779 -11.032  1.00  0.00      A    C
ATOM   2403  HB1 ASN A 176       3.472  20.120 -10.192  1.00  0.00      A    H
ATOM   2404  HB2 ASN A 176       3.446  21.815 -10.809  1.00  0.00      A    H
ATOM   2405  CG  ASN A 176       3.063  20.312 -12.306  1.00  0.00      A    C
ATOM   2406  OD1 ASN A 176       3.586  20.395 -13.420  1.00  0.00      A    O
ATOM   2407  ND2 ASN A 176       1.738  20.024 -12.279  1.00  0.00      A    N
ATOM   2408 HD21 ASN A 176       1.191  19.899 -13.107  1.00  0.00      A    H
ATOM   2409 HD22 ASN A 176       1.282  19.902 -11.397  1.00  0.00      A    H
ATOM   2410  C   ASN A 176       6.118  21.094 -10.162  1.00  0.00      A    C
ATOM   2411  O   ASN A 176       7.054  21.925 -10.326  1.00  0.00      A    O
ATOM   2412  N   SER A 177       5.792  20.860  -8.863  1.00  0.00      A    N
ATOM   2413  HN  SER A 177       5.036  20.279  -8.571  1.00  0.00      A    H
ATOM   2414  CA  SER A 177       6.549  21.487  -7.852  1.00  0.00      A    C
ATOM   2415  HA  SER A 177       6.649  22.546  -8.040  1.00  0.00      A    H
ATOM   2416  CB  SER A 177       5.840  21.478  -6.446  1.00  0.00      A    C
ATOM   2417  HB1 SER A 177       6.432  22.040  -5.692  1.00  0.00      A    H
ATOM   2418  HB2 SER A 177       4.920  22.101  -6.479  1.00  0.00      A    H
ATOM   2419  OG  SER A 177       5.576  20.206  -5.835  1.00  0.00      A    O
ATOM   2420  HG1 SER A 177       4.707  19.984  -6.176  1.00  0.00      A    H
ATOM   2421  C   SER A 177       7.964  20.889  -7.663  1.00  0.00      A    C
ATOM   2422  O   SER A 177       8.987  21.495  -7.333  1.00  0.00      A    O
ATOM   2423  N   GLY A 178       8.081  19.517  -7.766  1.00  0.00      A    N
ATOM   2424  HN  GLY A 178       7.355  18.947  -8.142  1.00  0.00      A    H
ATOM   2425  CA  GLY A 178       9.283  18.851  -7.454  1.00  0.00      A    C
ATOM   2426  HA1 GLY A 178       9.302  17.892  -7.951  1.00  0.00      A    H
ATOM   2427  HA2 GLY A 178      10.121  19.515  -7.609  1.00  0.00      A    H
ATOM   2428  C   GLY A 178       9.384  18.419  -6.007  1.00  0.00      A    C
ATOM   2429  O   GLY A 178      10.405  17.989  -5.512  1.00  0.00      A    O
ATOM   2430  N   ASN A 179       8.221  18.379  -5.282  1.00  0.00      A    N
ATOM   2431  HN  ASN A 179       7.338  18.693  -5.623  1.00  0.00      A    H
ATOM   2432  CA  ASN A 179       8.191  17.689  -4.069  1.00  0.00      A    C
ATOM   2433  HA  ASN A 179       9.109  17.855  -3.524  1.00  0.00      A    H
ATOM   2434  CB  ASN A 179       7.148  18.407  -3.204  1.00  0.00      A    C
ATOM   2435  HB1 ASN A 179       6.234  18.646  -3.790  1.00  0.00      A    H
ATOM   2436  HB2 ASN A 179       6.916  17.886  -2.251  1.00  0.00      A    H
ATOM   2437  CG  ASN A 179       7.689  19.787  -2.829  1.00  0.00      A    C
ATOM   2438  OD1 ASN A 179       8.666  19.850  -2.066  1.00  0.00      A    O
ATOM   2439  ND2 ASN A 179       7.094  20.910  -3.339  1.00  0.00      A    N
ATOM   2440 HD21 ASN A 179       7.542  21.755  -3.048  1.00  0.00      A    H
ATOM   2441 HD22 ASN A 179       6.381  20.793  -4.031  1.00  0.00      A    H
ATOM   2442  C   ASN A 179       7.931  16.224  -4.143  1.00  0.00      A    C
ATOM   2443  O   ASN A 179       6.976  15.747  -4.715  1.00  0.00      A    O
ATOM   2444  N   SER A 180       8.803  15.455  -3.437  1.00  0.00      A    N
ATOM   2445  HN  SER A 180       9.300  15.855  -2.671  1.00  0.00      A    H
ATOM   2446  CA  SER A 180       8.687  14.061  -3.371  1.00  0.00      A    C
ATOM   2447  HA  SER A 180       8.495  13.794  -4.400  1.00  0.00      A    H
ATOM   2448  CB  SER A 180      10.033  13.364  -3.050  1.00  0.00      A    C
ATOM   2449  HB1 SER A 180      10.459  13.750  -2.100  1.00  0.00      A    H
ATOM   2450  HB2 SER A 180       9.801  12.281  -3.136  1.00  0.00      A    H
ATOM   2451  OG  SER A 180      10.979  13.630  -4.105  1.00  0.00      A    O
ATOM   2452  HG1 SER A 180      11.804  13.222  -3.834  1.00  0.00      A    H
ATOM   2453  C   SER A 180       7.617  13.385  -2.491  1.00  0.00      A    C
ATOM   2454  O   SER A 180       7.307  14.005  -1.504  1.00  0.00      A    O
ATOM   2455  N   TYR A 181       7.167  12.145  -2.820  1.00  0.00      A    N
ATOM   2456  HN  TYR A 181       7.556  11.550  -3.519  1.00  0.00      A    H
ATOM   2457  CA  TYR A 181       6.054  11.600  -2.066  1.00  0.00      A    C
ATOM   2458  HA  TYR A 181       6.092  11.954  -1.046  1.00  0.00      A    H
ATOM   2459  CB  TYR A 181       4.674  12.193  -2.324  1.00  0.00      A    C
ATOM   2460  HB1 TYR A 181       3.858  11.862  -1.646  1.00  0.00      A    H
ATOM   2461  HB2 TYR A 181       4.847  13.279  -2.170  1.00  0.00      A    H
ATOM   2462  CG  TYR A 181       4.277  11.995  -3.789  1.00  0.00      A    C
ATOM   2463  CD1 TYR A 181       3.558  10.868  -4.233  1.00  0.00      A    C
ATOM   2464  HD1 TYR A 181       3.412  10.086  -3.502  1.00  0.00      A    H
ATOM   2465  CE1 TYR A 181       2.867  10.885  -5.439  1.00  0.00      A    C
ATOM   2466  HE1 TYR A 181       2.098  10.146  -5.606  1.00  0.00      A    H
ATOM   2467  CZ  TYR A 181       2.866  12.005  -6.201  1.00  0.00      A    C
ATOM   2468  OH  TYR A 181       2.167  12.076  -7.391  1.00  0.00      A    O
ATOM   2469  HH  TYR A 181       2.087  12.999  -7.644  1.00  0.00      A    H
ATOM   2470  CD2 TYR A 181       4.360  13.069  -4.649  1.00  0.00      A    C
ATOM   2471  HD2 TYR A 181       4.861  13.967  -4.321  1.00  0.00      A    H
ATOM   2472  CE2 TYR A 181       3.684  13.122  -5.807  1.00  0.00      A    C
ATOM   2473  HE2 TYR A 181       3.673  14.014  -6.415  1.00  0.00      A    H
ATOM   2474  C   TYR A 181       5.956  10.066  -1.956  1.00  0.00      A    C
ATOM   2475  O   TYR A 181       6.103   9.383  -2.979  1.00  0.00      A    O
ATOM   2476  N   TRP A 182       5.689   9.543  -0.695  1.00  0.00      A    N
ATOM   2477  HN  TRP A 182       5.644  10.135   0.106  1.00  0.00      A    H
ATOM   2478  CA  TRP A 182       5.288   8.174  -0.390  1.00  0.00      A    C
ATOM   2479  HA  TRP A 182       5.852   7.544  -1.062  1.00  0.00      A    H
ATOM   2480  CB  TRP A 182       5.465   7.811   1.131  1.00  0.00      A    C
ATOM   2481  HB1 TRP A 182       4.832   8.515   1.711  1.00  0.00      A    H
ATOM   2482  HB2 TRP A 182       4.991   6.807   1.159  1.00  0.00      A    H
ATOM   2483  CG  TRP A 182       6.830   7.655   1.691  1.00  0.00      A    C
ATOM   2484  CD1 TRP A 182       7.554   8.331   2.648  1.00  0.00      A    C
ATOM   2485  HD1 TRP A 182       7.092   9.126   3.215  1.00  0.00      A    H
ATOM   2486  NE1 TRP A 182       8.803   7.839   2.824  1.00  0.00      A    N
ATOM   2487  HE1 TRP A 182       9.499   8.163   3.426  1.00  0.00      A    H
ATOM   2488  CE2 TRP A 182       8.964   6.891   1.878  1.00  0.00      A    C
ATOM   2489  CD2 TRP A 182       7.714   6.628   1.288  1.00  0.00      A    C
ATOM   2490  CE3 TRP A 182       7.538   5.573   0.323  1.00  0.00      A    C
ATOM   2491  HE3 TRP A 182       6.542   5.385  -0.052  1.00  0.00      A    H
ATOM   2492  CZ3 TRP A 182       8.637   4.769   0.044  1.00  0.00      A    C
ATOM   2493  HZ3 TRP A 182       8.580   3.937  -0.643  1.00  0.00      A    H
ATOM   2494  CZ2 TRP A 182      10.108   6.129   1.576  1.00  0.00      A    C
ATOM   2495  HZ2 TRP A 182      11.071   6.319   2.026  1.00  0.00      A    H
ATOM   2496  CH2 TRP A 182       9.894   5.055   0.664  1.00  0.00      A    C
ATOM   2497  HH2 TRP A 182      10.695   4.368   0.435  1.00  0.00      A    H
ATOM   2498  C   TRP A 182       3.830   8.092  -0.702  1.00  0.00      A    C
ATOM   2499  O   TRP A 182       2.998   8.766  -0.088  1.00  0.00      A    O
ATOM   2500  N   ILE A 183       3.437   7.162  -1.618  1.00  0.00      A    N
ATOM   2501  HN  ILE A 183       4.108   6.543  -2.018  1.00  0.00      A    H
ATOM   2502  CA  ILE A 183       2.004   6.797  -1.819  1.00  0.00      A    C
ATOM   2503  HA  ILE A 183       1.428   7.682  -1.592  1.00  0.00      A    H
ATOM   2504  CB  ILE A 183       1.688   6.388  -3.277  1.00  0.00      A    C
ATOM   2505  HB  ILE A 183       2.132   5.402  -3.531  1.00  0.00      A    H
ATOM   2506  CG2 ILE A 183       0.184   6.266  -3.588  1.00  0.00      A    C
ATOM   2507 HG21 ILE A 183      -0.200   5.427  -2.970  1.00  0.00      A    H
ATOM   2508 HG22 ILE A 183      -0.409   7.203  -3.517  1.00  0.00      A    H
ATOM   2509 HG23 ILE A 183       0.025   5.913  -4.629  1.00  0.00      A    H
ATOM   2510  CG1 ILE A 183       2.254   7.489  -4.160  1.00  0.00      A    C
ATOM   2511 HG11 ILE A 183       1.549   8.343  -4.065  1.00  0.00      A    H
ATOM   2512 HG12 ILE A 183       3.230   7.815  -3.741  1.00  0.00      A    H
ATOM   2513  CD  ILE A 183       2.354   6.945  -5.640  1.00  0.00      A    C
ATOM   2514  HD1 ILE A 183       3.070   6.096  -5.661  1.00  0.00      A    H
ATOM   2515  HD2 ILE A 183       1.317   6.687  -5.944  1.00  0.00      A    H
ATOM   2516  HD3 ILE A 183       2.762   7.793  -6.230  1.00  0.00      A    H
ATOM   2517  C   ILE A 183       1.548   5.791  -0.885  1.00  0.00      A    C
ATOM   2518  O   ILE A 183       2.123   4.737  -0.710  1.00  0.00      A    O
ATOM   2519  N   VAL A 184       0.464   6.188  -0.107  1.00  0.00      A    N
ATOM   2520  HN  VAL A 184       0.125   7.124  -0.141  1.00  0.00      A    H
ATOM   2521  CA  VAL A 184      -0.097   5.523   1.060  1.00  0.00      A    C
ATOM   2522  HA  VAL A 184       0.365   4.547   1.033  1.00  0.00      A    H
ATOM   2523  CB  VAL A 184       0.292   6.368   2.282  1.00  0.00      A    C
ATOM   2524  HB  VAL A 184      -0.171   7.378   2.304  1.00  0.00      A    H
ATOM   2525  CG1 VAL A 184      -0.240   5.645   3.600  1.00  0.00      A    C
ATOM   2526 HG11 VAL A 184       0.220   4.635   3.658  1.00  0.00      A    H
ATOM   2527 HG12 VAL A 184      -0.033   6.276   4.491  1.00  0.00      A    H
ATOM   2528 HG13 VAL A 184      -1.334   5.508   3.463  1.00  0.00      A    H
ATOM   2529  CG2 VAL A 184       1.818   6.536   2.435  1.00  0.00      A    C
ATOM   2530 HG21 VAL A 184       2.293   7.076   1.589  1.00  0.00      A    H
ATOM   2531 HG22 VAL A 184       2.193   6.932   3.403  1.00  0.00      A    H
ATOM   2532 HG23 VAL A 184       2.269   5.523   2.378  1.00  0.00      A    H
ATOM   2533  C   VAL A 184      -1.549   5.368   0.888  1.00  0.00      A    C
ATOM   2534  O   VAL A 184      -2.301   6.293   0.603  1.00  0.00      A    O
ATOM   2535  N   LYS A 185      -2.081   4.097   1.014  1.00  0.00      A    N
ATOM   2536  HN  LYS A 185      -1.525   3.291   1.197  1.00  0.00      A    H
ATOM   2537  CA  LYS A 185      -3.421   3.652   1.149  1.00  0.00      A    C
ATOM   2538  HA  LYS A 185      -4.061   4.340   0.617  1.00  0.00      A    H
ATOM   2539  CB  LYS A 185      -3.572   2.223   0.606  1.00  0.00      A    C
ATOM   2540  HB1 LYS A 185      -3.103   2.165  -0.400  1.00  0.00      A    H
ATOM   2541  HB2 LYS A 185      -3.118   1.394   1.190  1.00  0.00      A    H
ATOM   2542  CG  LYS A 185      -5.032   1.875   0.285  1.00  0.00      A    C
ATOM   2543  HG1 LYS A 185      -5.607   2.211   1.174  1.00  0.00      A    H
ATOM   2544  HG2 LYS A 185      -5.475   2.524  -0.501  1.00  0.00      A    H
ATOM   2545  CD  LYS A 185      -5.375   0.411  -0.290  1.00  0.00      A    C
ATOM   2546  HD1 LYS A 185      -6.410   0.482  -0.687  1.00  0.00      A    H
ATOM   2547  HD2 LYS A 185      -4.775   0.041  -1.148  1.00  0.00      A    H
ATOM   2548  CE  LYS A 185      -5.321  -0.630   0.881  1.00  0.00      A    C
ATOM   2549  HE1 LYS A 185      -4.276  -0.856   1.183  1.00  0.00      A    H
ATOM   2550  HE2 LYS A 185      -5.931  -0.232   1.721  1.00  0.00      A    H
ATOM   2551  NZ  LYS A 185      -5.951  -1.954   0.501  1.00  0.00      A    N
ATOM   2552  HZ1 LYS A 185      -6.887  -1.772   0.085  1.00  0.00      A    H
ATOM   2553  HZ2 LYS A 185      -5.482  -2.333  -0.347  1.00  0.00      A    H
ATOM   2554  HZ3 LYS A 185      -6.018  -2.622   1.295  1.00  0.00      A    H
ATOM   2555  C   LYS A 185      -3.795   3.704   2.684  1.00  0.00      A    C
ATOM   2556  O   LYS A 185      -3.162   3.019   3.463  1.00  0.00      A    O
ATOM   2557  N   ASN A 186      -4.874   4.451   2.988  1.00  0.00      A    N
ATOM   2558  HN  ASN A 186      -5.412   4.956   2.317  1.00  0.00      A    H
ATOM   2559  CA  ASN A 186      -5.225   4.726   4.427  1.00  0.00      A    C
ATOM   2560  HA  ASN A 186      -4.430   4.406   5.083  1.00  0.00      A    H
ATOM   2561  CB  ASN A 186      -5.507   6.277   4.616  1.00  0.00      A    C
ATOM   2562  HB1 ASN A 186      -4.623   6.837   4.241  1.00  0.00      A    H
ATOM   2563  HB2 ASN A 186      -6.470   6.528   4.124  1.00  0.00      A    H
ATOM   2564  CG  ASN A 186      -5.500   6.675   6.072  1.00  0.00      A    C
ATOM   2565  OD1 ASN A 186      -5.260   5.969   7.027  1.00  0.00      A    O
ATOM   2566  ND2 ASN A 186      -5.823   8.025   6.262  1.00  0.00      A    N
ATOM   2567 HD21 ASN A 186      -6.050   8.351   7.179  1.00  0.00      A    H
ATOM   2568 HD22 ASN A 186      -6.082   8.574   5.467  1.00  0.00      A    H
ATOM   2569  C   ASN A 186      -6.432   3.875   4.896  1.00  0.00      A    C
ATOM   2570  O   ASN A 186      -7.415   3.603   4.187  1.00  0.00      A    O
ATOM   2571  N   SER A 187      -6.486   3.448   6.138  1.00  0.00      A    N
ATOM   2572  HN  SER A 187      -5.805   3.756   6.799  1.00  0.00      A    H
ATOM   2573  CA  SER A 187      -7.408   2.397   6.512  1.00  0.00      A    C
ATOM   2574  HA  SER A 187      -7.635   1.716   5.705  1.00  0.00      A    H
ATOM   2575  CB  SER A 187      -6.817   1.482   7.583  1.00  0.00      A    C
ATOM   2576  HB1 SER A 187      -6.608   2.093   8.487  1.00  0.00      A    H
ATOM   2577  HB2 SER A 187      -7.516   0.687   7.920  1.00  0.00      A    H
ATOM   2578  OG  SER A 187      -5.679   0.715   7.028  1.00  0.00      A    O
ATOM   2579  HG1 SER A 187      -4.920   0.806   7.608  1.00  0.00      A    H
ATOM   2580  C   SER A 187      -8.772   2.924   6.996  1.00  0.00      A    C
ATOM   2581  O   SER A 187      -9.261   2.654   8.107  1.00  0.00      A    O
ATOM   2582  N   TRP A 188      -9.508   3.654   6.086  1.00  0.00      A    N
ATOM   2583  HN  TRP A 188      -9.052   3.729   5.203  1.00  0.00      A    H
ATOM   2584  CA  TRP A 188     -10.752   4.310   6.315  1.00  0.00      A    C
ATOM   2585  HA  TRP A 188     -11.247   3.948   7.204  1.00  0.00      A    H
ATOM   2586  CB  TRP A 188     -10.683   5.877   6.414  1.00  0.00      A    C
ATOM   2587  HB1 TRP A 188     -10.072   6.288   5.582  1.00  0.00      A    H
ATOM   2588  HB2 TRP A 188     -11.687   6.352   6.364  1.00  0.00      A    H
ATOM   2589  CG  TRP A 188     -10.006   6.367   7.665  1.00  0.00      A    C
ATOM   2590  CD1 TRP A 188      -8.657   6.724   7.868  1.00  0.00      A    C
ATOM   2591  HD1 TRP A 188      -7.866   6.693   7.133  1.00  0.00      A    H
ATOM   2592  NE1 TRP A 188      -8.514   7.205   9.212  1.00  0.00      A    N
ATOM   2593  HE1 TRP A 188      -7.670   7.402   9.661  1.00  0.00      A    H
ATOM   2594  CE2 TRP A 188      -9.738   6.988   9.872  1.00  0.00      A    C
ATOM   2595  CD2 TRP A 188     -10.699   6.548   8.955  1.00  0.00      A    C
ATOM   2596  CE3 TRP A 188     -12.037   6.304   9.266  1.00  0.00      A    C
ATOM   2597  HE3 TRP A 188     -12.800   5.970   8.579  1.00  0.00      A    H
ATOM   2598  CZ3 TRP A 188     -12.370   6.585  10.569  1.00  0.00      A    C
ATOM   2599  HZ3 TRP A 188     -13.395   6.506  10.902  1.00  0.00      A    H
ATOM   2600  CZ2 TRP A 188     -10.037   7.128  11.233  1.00  0.00      A    C
ATOM   2601  HZ2 TRP A 188      -9.459   7.522  12.056  1.00  0.00      A    H
ATOM   2602  CH2 TRP A 188     -11.433   7.069  11.541  1.00  0.00      A    C
ATOM   2603  HH2 TRP A 188     -11.738   7.241  12.562  1.00  0.00      A    H
ATOM   2604  C   TRP A 188     -11.746   3.951   5.102  1.00  0.00      A    C
ATOM   2605  O   TRP A 188     -12.710   3.234   5.333  1.00  0.00      A    O
ATOM   2606  N   GLY A 189     -11.514   4.504   3.858  1.00  0.00      A    N
ATOM   2607  HN  GLY A 189     -10.720   5.084   3.698  1.00  0.00      A    H
ATOM   2608  CA  GLY A 189     -12.505   4.343   2.813  1.00  0.00      A    C
ATOM   2609  HA1 GLY A 189     -12.601   3.304   2.533  1.00  0.00      A    H
ATOM   2610  HA2 GLY A 189     -13.443   4.806   3.083  1.00  0.00      A    H
ATOM   2611  C   GLY A 189     -12.008   4.870   1.560  1.00  0.00      A    C
ATOM   2612  O   GLY A 189     -10.853   5.391   1.475  1.00  0.00      A    O
ATOM   2613  N   THR A 190     -12.771   4.686   0.471  1.00  0.00      A    N
ATOM   2614  HN  THR A 190     -13.672   4.258   0.472  1.00  0.00      A    H
ATOM   2615  CA  THR A 190     -12.407   5.161  -0.849  1.00  0.00      A    C
ATOM   2616  HA  THR A 190     -11.327   5.175  -0.854  1.00  0.00      A    H
ATOM   2617  CB  THR A 190     -12.704   4.145  -2.013  1.00  0.00      A    C
ATOM   2618  HB  THR A 190     -12.379   4.625  -2.960  1.00  0.00      A    H
ATOM   2619  OG1 THR A 190     -14.081   3.945  -2.104  1.00  0.00      A    O
ATOM   2620  HG1 THR A 190     -14.225   3.684  -3.017  1.00  0.00      A    H
ATOM   2621  CG2 THR A 190     -12.004   2.820  -1.785  1.00  0.00      A    C
ATOM   2622 HG21 THR A 190     -10.917   3.040  -1.864  1.00  0.00      A    H
ATOM   2623 HG22 THR A 190     -12.315   2.370  -0.819  1.00  0.00      A    H
ATOM   2624 HG23 THR A 190     -12.229   2.012  -2.514  1.00  0.00      A    H
ATOM   2625  C   THR A 190     -12.875   6.521  -1.250  1.00  0.00      A    C
ATOM   2626  O   THR A 190     -12.447   7.128  -2.209  1.00  0.00      A    O
ATOM   2627  N   SER A 191     -13.817   7.052  -0.472  1.00  0.00      A    N
ATOM   2628  HN  SER A 191     -14.103   6.597   0.368  1.00  0.00      A    H
ATOM   2629  CA  SER A 191     -14.310   8.380  -0.732  1.00  0.00      A    C
ATOM   2630  HA  SER A 191     -14.344   8.701  -1.762  1.00  0.00      A    H
ATOM   2631  CB  SER A 191     -15.762   8.630  -0.202  1.00  0.00      A    C
ATOM   2632  HB1 SER A 191     -15.876   8.179   0.807  1.00  0.00      A    H
ATOM   2633  HB2 SER A 191     -16.136   9.675  -0.161  1.00  0.00      A    H
ATOM   2634  OG  SER A 191     -16.686   8.019  -1.031  1.00  0.00      A    O
ATOM   2635  HG1 SER A 191     -16.575   7.089  -0.818  1.00  0.00      A    H
ATOM   2636  C   SER A 191     -13.385   9.349   0.054  1.00  0.00      A    C
ATOM   2637  O   SER A 191     -13.367  10.503  -0.244  1.00  0.00      A    O
ATOM   2638  N   TRP A 192     -12.526   8.829   0.907  1.00  0.00      A    N
ATOM   2639  HN  TRP A 192     -12.586   7.839   1.008  1.00  0.00      A    H
ATOM   2640  CA  TRP A 192     -11.662   9.676   1.640  1.00  0.00      A    C
ATOM   2641  HA  TRP A 192     -12.161  10.620   1.800  1.00  0.00      A    H
ATOM   2642  CB  TRP A 192     -11.106   8.852   2.885  1.00  0.00      A    C
ATOM   2643  HB1 TRP A 192     -11.983   8.530   3.486  1.00  0.00      A    H
ATOM   2644  HB2 TRP A 192     -10.526   7.980   2.513  1.00  0.00      A    H
ATOM   2645  CG  TRP A 192     -10.138   9.679   3.798  1.00  0.00      A    C
ATOM   2646  CD1 TRP A 192     -10.440  10.680   4.689  1.00  0.00      A    C
ATOM   2647  HD1 TRP A 192     -11.411  11.087   4.925  1.00  0.00      A    H
ATOM   2648  NE1 TRP A 192      -9.303  11.290   5.218  1.00  0.00      A    N
ATOM   2649  HE1 TRP A 192      -9.356  12.038   5.844  1.00  0.00      A    H
ATOM   2650  CE2 TRP A 192      -8.196  10.681   4.680  1.00  0.00      A    C
ATOM   2651  CD2 TRP A 192      -8.680   9.734   3.734  1.00  0.00      A    C
ATOM   2652  CE3 TRP A 192      -7.757   9.052   2.923  1.00  0.00      A    C
ATOM   2653  HE3 TRP A 192      -8.036   8.197   2.326  1.00  0.00      A    H
ATOM   2654  CZ3 TRP A 192      -6.432   9.259   3.145  1.00  0.00      A    C
ATOM   2655  HZ3 TRP A 192      -5.833   8.711   2.432  1.00  0.00      A    H
ATOM   2656  CZ2 TRP A 192      -6.817  10.968   4.844  1.00  0.00      A    C
ATOM   2657  HZ2 TRP A 192      -6.368  11.438   5.707  1.00  0.00      A    H
ATOM   2658  CH2 TRP A 192      -5.953  10.225   4.047  1.00  0.00      A    C
ATOM   2659  HH2 TRP A 192      -4.927  10.256   4.383  1.00  0.00      A    H
ATOM   2660  C   TRP A 192     -10.465   9.978   0.844  1.00  0.00      A    C
ATOM   2661  O   TRP A 192      -9.924   9.092   0.193  1.00  0.00      A    O
ATOM   2662  N   GLY A 193      -9.978  11.208   0.864  1.00  0.00      A    N
ATOM   2663  HN  GLY A 193     -10.475  11.938   1.327  1.00  0.00      A    H
ATOM   2664  CA  GLY A 193      -8.638  11.524   0.340  1.00  0.00      A    C
ATOM   2665  HA1 GLY A 193      -8.448  12.551   0.616  1.00  0.00      A    H
ATOM   2666  HA2 GLY A 193      -7.974  10.730   0.646  1.00  0.00      A    H
ATOM   2667  C   GLY A 193      -8.569  11.495  -1.136  1.00  0.00      A    C
ATOM   2668  O   GLY A 193      -9.585  11.761  -1.785  1.00  0.00      A    O
ATOM   2669  N   GLN A 194      -7.465  11.093  -1.794  1.00  0.00      A    N
ATOM   2670  HN  GLN A 194      -6.677  10.781  -1.269  1.00  0.00      A    H
ATOM   2671  CA  GLN A 194      -7.420  10.923  -3.227  1.00  0.00      A    C
ATOM   2672  HA  GLN A 194      -8.258  11.492  -3.600  1.00  0.00      A    H
ATOM   2673  CB  GLN A 194      -6.075  11.346  -3.801  1.00  0.00      A    C
ATOM   2674  HB1 GLN A 194      -5.272  10.791  -3.272  1.00  0.00      A    H
ATOM   2675  HB2 GLN A 194      -6.120  11.044  -4.869  1.00  0.00      A    H
ATOM   2676  CG  GLN A 194      -5.720  12.831  -3.617  1.00  0.00      A    C
ATOM   2677  HG1 GLN A 194      -6.440  13.447  -4.197  1.00  0.00      A    H
ATOM   2678  HG2 GLN A 194      -5.595  13.162  -2.564  1.00  0.00      A    H
ATOM   2679  CD  GLN A 194      -4.372  13.230  -4.256  1.00  0.00      A    C
ATOM   2680  OE1 GLN A 194      -4.221  13.648  -5.407  1.00  0.00      A    O
ATOM   2681  NE2 GLN A 194      -3.401  13.077  -3.318  1.00  0.00      A    N
ATOM   2682 HE21 GLN A 194      -2.484  13.162  -3.706  1.00  0.00      A    H
ATOM   2683 HE22 GLN A 194      -3.695  12.986  -2.366  1.00  0.00      A    H
ATOM   2684  C   GLN A 194      -7.696   9.481  -3.740  1.00  0.00      A    C
ATOM   2685  O   GLN A 194      -6.707   8.752  -3.911  1.00  0.00      A    O
ATOM   2686  N   GLU A 195      -8.952   9.074  -3.905  1.00  0.00      A    N
ATOM   2687  HN  GLU A 195      -9.665   9.762  -3.797  1.00  0.00      A    H
ATOM   2688  CA  GLU A 195      -9.343   7.621  -3.993  1.00  0.00      A    C
ATOM   2689  HA  GLU A 195     -10.420   7.548  -3.957  1.00  0.00      A    H
ATOM   2690  CB  GLU A 195      -8.974   7.040  -5.385  1.00  0.00      A    C
ATOM   2691  HB1 GLU A 195      -7.882   7.233  -5.465  1.00  0.00      A    H
ATOM   2692  HB2 GLU A 195      -9.039   5.934  -5.309  1.00  0.00      A    H
ATOM   2693  CG  GLU A 195      -9.711   7.737  -6.544  1.00  0.00      A    C
ATOM   2694  HG1 GLU A 195     -10.803   7.555  -6.442  1.00  0.00      A    H
ATOM   2695  HG2 GLU A 195      -9.543   8.831  -6.454  1.00  0.00      A    H
ATOM   2696  CD  GLU A 195      -9.318   7.195  -7.864  1.00  0.00      A    C
ATOM   2697  OE1 GLU A 195      -8.184   7.519  -8.324  1.00  0.00      A    O
ATOM   2698  OE2 GLU A 195     -10.129   6.405  -8.493  1.00  0.00      A    O
ATOM   2699  C   GLU A 195      -8.908   6.693  -2.896  1.00  0.00      A    C
ATOM   2700  O   GLU A 195      -8.553   5.557  -3.154  1.00  0.00      A    O
ATOM   2701  N   GLY A 196      -8.977   7.155  -1.608  1.00  0.00      A    N
ATOM   2702  HN  GLY A 196      -9.334   8.059  -1.385  1.00  0.00      A    H
ATOM   2703  CA  GLY A 196      -8.502   6.333  -0.570  1.00  0.00      A    C
ATOM   2704  HA1 GLY A 196      -9.203   6.489   0.237  1.00  0.00      A    H
ATOM   2705  HA2 GLY A 196      -8.454   5.301  -0.886  1.00  0.00      A    H
ATOM   2706  C   GLY A 196      -7.032   6.705  -0.126  1.00  0.00      A    C
ATOM   2707  O   GLY A 196      -6.490   6.272   0.908  1.00  0.00      A    O
ATOM   2708  N   TYR A 197      -6.304   7.281  -1.074  1.00  0.00      A    N
ATOM   2709  HN  TYR A 197      -6.648   7.453  -1.993  1.00  0.00      A    H
ATOM   2710  CA  TYR A 197      -4.857   7.605  -0.852  1.00  0.00      A    C
ATOM   2711  HA  TYR A 197      -4.502   6.832  -0.186  1.00  0.00      A    H
ATOM   2712  CB  TYR A 197      -4.070   7.421  -2.226  1.00  0.00      A    C
ATOM   2713  HB1 TYR A 197      -4.457   8.205  -2.912  1.00  0.00      A    H
ATOM   2714  HB2 TYR A 197      -2.982   7.612  -2.101  1.00  0.00      A    H
ATOM   2715  CG  TYR A 197      -4.231   6.113  -2.890  1.00  0.00      A    C
ATOM   2716  CD1 TYR A 197      -5.203   5.766  -3.759  1.00  0.00      A    C
ATOM   2717  HD1 TYR A 197      -5.836   6.601  -4.023  1.00  0.00      A    H
ATOM   2718  CE1 TYR A 197      -5.402   4.483  -4.249  1.00  0.00      A    C
ATOM   2719  HE1 TYR A 197      -6.175   4.343  -4.989  1.00  0.00      A    H
ATOM   2720  CZ  TYR A 197      -4.588   3.447  -3.804  1.00  0.00      A    C
ATOM   2721  OH  TYR A 197      -4.947   2.125  -4.161  1.00  0.00      A    O
ATOM   2722  HH  TYR A 197      -5.588   2.229  -4.868  1.00  0.00      A    H
ATOM   2723  CD2 TYR A 197      -3.352   5.114  -2.459  1.00  0.00      A    C
ATOM   2724  HD2 TYR A 197      -2.567   5.333  -1.750  1.00  0.00      A    H
ATOM   2725  CE2 TYR A 197      -3.530   3.719  -2.910  1.00  0.00      A    C
ATOM   2726  HE2 TYR A 197      -2.878   2.945  -2.532  1.00  0.00      A    H
ATOM   2727  C   TYR A 197      -4.546   8.933  -0.160  1.00  0.00      A    C
ATOM   2728  O   TYR A 197      -5.292   9.942  -0.279  1.00  0.00      A    O
ATOM   2729  N   ILE A 198      -3.337   9.095   0.473  1.00  0.00      A    N
ATOM   2730  HN  ILE A 198      -2.750   8.292   0.539  1.00  0.00      A    H
ATOM   2731  CA  ILE A 198      -2.805  10.272   0.949  1.00  0.00      A    C
ATOM   2732  HA  ILE A 198      -3.381  11.075   0.513  1.00  0.00      A    H
ATOM   2733  CB  ILE A 198      -2.774  10.524   2.475  1.00  0.00      A    C
ATOM   2734  HB  ILE A 198      -3.824  10.682   2.800  1.00  0.00      A    H
ATOM   2735  CG2 ILE A 198      -2.280   9.181   3.145  1.00  0.00      A    C
ATOM   2736 HG21 ILE A 198      -1.213   9.030   2.873  1.00  0.00      A    H
ATOM   2737 HG22 ILE A 198      -2.230   9.335   4.244  1.00  0.00      A    H
ATOM   2738 HG23 ILE A 198      -2.946   8.314   2.947  1.00  0.00      A    H
ATOM   2739  CG1 ILE A 198      -2.080  11.765   2.947  1.00  0.00      A    C
ATOM   2740 HG11 ILE A 198      -0.993  11.672   3.154  1.00  0.00      A    H
ATOM   2741 HG12 ILE A 198      -2.227  12.523   2.148  1.00  0.00      A    H
ATOM   2742  CD  ILE A 198      -2.753  12.290   4.242  1.00  0.00      A    C
ATOM   2743  HD1 ILE A 198      -3.836  12.506   4.123  1.00  0.00      A    H
ATOM   2744  HD2 ILE A 198      -2.867  11.545   5.059  1.00  0.00      A    H
ATOM   2745  HD3 ILE A 198      -2.246  13.240   4.515  1.00  0.00      A    H
ATOM   2746  C   ILE A 198      -1.365  10.396   0.401  1.00  0.00      A    C
ATOM   2747  O   ILE A 198      -0.710   9.359   0.329  1.00  0.00      A    O
ATOM   2748  N   TRP A 199      -0.853  11.538  -0.081  1.00  0.00      A    N
ATOM   2749  HN  TRP A 199      -1.358  12.379  -0.261  1.00  0.00      A    H
ATOM   2750  CA  TRP A 199       0.530  11.597  -0.473  1.00  0.00      A    C
ATOM   2751  HA  TRP A 199       1.011  10.694  -0.817  1.00  0.00      A    H
ATOM   2752  CB  TRP A 199       0.561  12.485  -1.840  1.00  0.00      A    C
ATOM   2753  HB1 TRP A 199       0.146  13.511  -1.739  1.00  0.00      A    H
ATOM   2754  HB2 TRP A 199       1.632  12.702  -2.044  1.00  0.00      A    H
ATOM   2755  CG  TRP A 199      -0.091  11.853  -3.092  1.00  0.00      A    C
ATOM   2756  CD1 TRP A 199      -0.734  10.657  -3.343  1.00  0.00      A    C
ATOM   2757  HD1 TRP A 199      -0.848   9.896  -2.585  1.00  0.00      A    H
ATOM   2758  NE1 TRP A 199      -1.339  10.631  -4.571  1.00  0.00      A    N
ATOM   2759  HE1 TRP A 199      -1.630   9.804  -5.000  1.00  0.00      A    H
ATOM   2760  CE2 TRP A 199      -1.169  11.906  -5.118  1.00  0.00      A    C
ATOM   2761  CD2 TRP A 199      -0.424  12.698  -4.205  1.00  0.00      A    C
ATOM   2762  CE3 TRP A 199      -0.020  14.039  -4.463  1.00  0.00      A    C
ATOM   2763  HE3 TRP A 199       0.685  14.524  -3.805  1.00  0.00      A    H
ATOM   2764  CZ3 TRP A 199      -0.448  14.580  -5.733  1.00  0.00      A    C
ATOM   2765  HZ3 TRP A 199      -0.179  15.610  -5.915  1.00  0.00      A    H
ATOM   2766  CZ2 TRP A 199      -1.553  12.444  -6.303  1.00  0.00      A    C
ATOM   2767  HZ2 TRP A 199      -2.211  11.917  -6.978  1.00  0.00      A    H
ATOM   2768  CH2 TRP A 199      -1.196  13.813  -6.627  1.00  0.00      A    C
ATOM   2769  HH2 TRP A 199      -1.427  14.196  -7.610  1.00  0.00      A    H
ATOM   2770  C   TRP A 199       1.381  12.171   0.636  1.00  0.00      A    C
ATOM   2771  O   TRP A 199       1.313  13.359   1.012  1.00  0.00      A    O
ATOM   2772  N   MET A 200       2.251  11.312   1.192  1.00  0.00      A    N
ATOM   2773  HN  MET A 200       2.565  10.454   0.792  1.00  0.00      A    H
ATOM   2774  CA  MET A 200       3.061  11.699   2.373  1.00  0.00      A    C
ATOM   2775  HA  MET A 200       2.567  12.526   2.862  1.00  0.00      A    H
ATOM   2776  CB  MET A 200       3.144  10.503   3.340  1.00  0.00      A    C
ATOM   2777  HB1 MET A 200       3.582   9.572   2.922  1.00  0.00      A    H
ATOM   2778  HB2 MET A 200       3.703  10.900   4.214  1.00  0.00      A    H
ATOM   2779  CG  MET A 200       1.734  10.078   3.729  1.00  0.00      A    C
ATOM   2780  HG1 MET A 200       1.037  10.942   3.751  1.00  0.00      A    H
ATOM   2781  HG2 MET A 200       1.409   9.519   2.826  1.00  0.00      A    H
ATOM   2782  SD  MET A 200       1.493   8.990   5.182  1.00  0.00      A    S
ATOM   2783  CE  MET A 200       1.764  10.160   6.529  1.00  0.00      A    C
ATOM   2784  HE1 MET A 200       1.455   9.904   7.565  1.00  0.00      A    H
ATOM   2785  HE2 MET A 200       2.835  10.440   6.626  1.00  0.00      A    H
ATOM   2786  HE3 MET A 200       1.174  11.084   6.351  1.00  0.00      A    H
ATOM   2787  C   MET A 200       4.476  12.155   1.945  1.00  0.00      A    C
ATOM   2788  O   MET A 200       5.186  11.437   1.236  1.00  0.00      A    O
ATOM   2789  N   GLN A 201       4.992  13.308   2.297  1.00  0.00      A    N
ATOM   2790  HN  GLN A 201       4.494  14.038   2.760  1.00  0.00      A    H
ATOM   2791  CA  GLN A 201       6.269  13.769   1.769  1.00  0.00      A    C
ATOM   2792  HA  GLN A 201       6.189  13.647   0.699  1.00  0.00      A    H
ATOM   2793  CB  GLN A 201       6.334  15.261   2.039  1.00  0.00      A    C
ATOM   2794  HB1 GLN A 201       5.383  15.724   1.699  1.00  0.00      A    H
ATOM   2795  HB2 GLN A 201       6.379  15.512   3.121  1.00  0.00      A    H
ATOM   2796  CG  GLN A 201       7.424  16.092   1.248  1.00  0.00      A    C
ATOM   2797  HG1 GLN A 201       8.480  15.848   1.492  1.00  0.00      A    H
ATOM   2798  HG2 GLN A 201       7.194  15.931   0.173  1.00  0.00      A    H
ATOM   2799  CD  GLN A 201       7.099  17.612   1.429  1.00  0.00      A    C
ATOM   2800  OE1 GLN A 201       6.305  18.196   2.162  1.00  0.00      A    O
ATOM   2801  NE2 GLN A 201       7.865  18.371   0.543  1.00  0.00      A    N
ATOM   2802 HE21 GLN A 201       7.753  19.365   0.519  1.00  0.00      A    H
ATOM   2803 HE22 GLN A 201       8.635  17.951   0.063  1.00  0.00      A    H
ATOM   2804  C   GLN A 201       7.535  12.944   2.273  1.00  0.00      A    C
ATOM   2805  O   GLN A 201       7.780  12.818   3.444  1.00  0.00      A    O
ATOM   2806  N   MET A 202       8.296  12.434   1.262  1.00  0.00      A    N
ATOM   2807  HN  MET A 202       8.043  12.458   0.298  1.00  0.00      A    H
ATOM   2808  CA  MET A 202       9.652  11.970   1.415  1.00  0.00      A    C
ATOM   2809  HA  MET A 202       9.828  12.004   2.480  1.00  0.00      A    H
ATOM   2810  CB  MET A 202       9.756  10.599   0.751  1.00  0.00      A    C
ATOM   2811  HB1 MET A 202      10.587  10.044   1.238  1.00  0.00      A    H
ATOM   2812  HB2 MET A 202       8.759  10.165   0.978  1.00  0.00      A    H
ATOM   2813  CG  MET A 202      10.074  10.551  -0.778  1.00  0.00      A    C
ATOM   2814  HG1 MET A 202       9.470  11.199  -1.450  1.00  0.00      A    H
ATOM   2815  HG2 MET A 202      11.131  10.878  -0.879  1.00  0.00      A    H
ATOM   2816  SD  MET A 202       9.924   8.895  -1.375  1.00  0.00      A    S
ATOM   2817  CE  MET A 202      10.353   9.587  -2.992  1.00  0.00      A    C
ATOM   2818  HE1 MET A 202      10.451   8.750  -3.716  1.00  0.00      A    H
ATOM   2819  HE2 MET A 202       9.543  10.200  -3.443  1.00  0.00      A    H
ATOM   2820  HE3 MET A 202      11.295  10.175  -2.953  1.00  0.00      A    H
ATOM   2821  C   MET A 202      10.583  12.985   0.708  1.00  0.00      A    C
ATOM   2822  O   MET A 202      10.211  14.090   0.222  1.00  0.00      A    O
ATOM   2823  N   GLY A 203      11.924  12.694   0.685  1.00  0.00      A    N
ATOM   2824  HN  GLY A 203      12.184  11.783   0.994  1.00  0.00      A    H
ATOM   2825  CA  GLY A 203      12.993  13.669   0.454  1.00  0.00      A    C
ATOM   2826  HA1 GLY A 203      13.960  13.206   0.583  1.00  0.00      A    H
ATOM   2827  HA2 GLY A 203      12.816  14.114  -0.514  1.00  0.00      A    H
ATOM   2828  C   GLY A 203      13.111  14.787   1.467  1.00  0.00      A    C
ATOM   2829  O   GLY A 203      13.418  15.866   1.041  1.00  0.00      A    O
ATOM   2830  N   LEU A 204      12.727  14.569   2.769  1.00  0.00      A    N
ATOM   2831  HN  LEU A 204      12.397  13.685   3.090  1.00  0.00      A    H
ATOM   2832  CA  LEU A 204      12.788  15.555   3.777  1.00  0.00      A    C
ATOM   2833  HA  LEU A 204      12.799  16.540   3.333  1.00  0.00      A    H
ATOM   2834  CB  LEU A 204      11.586  15.431   4.833  1.00  0.00      A    C
ATOM   2835  HB1 LEU A 204      11.745  14.428   5.282  1.00  0.00      A    H
ATOM   2836  HB2 LEU A 204      11.806  16.136   5.663  1.00  0.00      A    H
ATOM   2837  CG  LEU A 204      10.208  15.598   4.236  1.00  0.00      A    C
ATOM   2838  HG  LEU A 204      10.092  15.047   3.278  1.00  0.00      A    H
ATOM   2839  CD1 LEU A 204       9.218  15.104   5.291  1.00  0.00      A    C
ATOM   2840 HD11 LEU A 204       8.232  15.060   4.781  1.00  0.00      A    H
ATOM   2841 HD12 LEU A 204       9.415  14.086   5.690  1.00  0.00      A    H
ATOM   2842 HD13 LEU A 204       9.174  15.786   6.168  1.00  0.00      A    H
ATOM   2843  CD2 LEU A 204       9.922  17.067   3.960  1.00  0.00      A    C
ATOM   2844 HD21 LEU A 204      10.243  17.736   4.787  1.00  0.00      A    H
ATOM   2845 HD22 LEU A 204      10.509  17.249   3.035  1.00  0.00      A    H
ATOM   2846 HD23 LEU A 204       8.913  17.357   3.595  1.00  0.00      A    H
ATOM   2847  C   LEU A 204      14.097  15.523   4.537  1.00  0.00      A    C
ATOM   2848  O   LEU A 204      14.404  16.506   5.258  1.00  0.00      A    O
ATOM   2849  N   ASN A 205      14.900  14.459   4.419  1.00  0.00      A    N
ATOM   2850  HN  ASN A 205      14.648  13.764   3.750  1.00  0.00      A    H
ATOM   2851  CA  ASN A 205      16.059  14.147   5.153  1.00  0.00      A    C
ATOM   2852  HA  ASN A 205      16.327  13.182   4.750  1.00  0.00      A    H
ATOM   2853  CB  ASN A 205      17.281  15.139   4.744  1.00  0.00      A    C
ATOM   2854  HB1 ASN A 205      17.090  16.182   5.076  1.00  0.00      A    H
ATOM   2855  HB2 ASN A 205      18.173  14.897   5.361  1.00  0.00      A    H
ATOM   2856  CG  ASN A 205      17.600  14.939   3.336  1.00  0.00      A    C
ATOM   2857  OD1 ASN A 205      18.586  14.184   3.111  1.00  0.00      A    O
ATOM   2858  ND2 ASN A 205      17.023  15.732   2.382  1.00  0.00      A    N
ATOM   2859 HD21 ASN A 205      17.197  15.586   1.408  1.00  0.00      A    H
ATOM   2860 HD22 ASN A 205      16.375  16.407   2.735  1.00  0.00      A    H
ATOM   2861  C   ASN A 205      15.908  14.050   6.684  1.00  0.00      A    C
ATOM   2862  O   ASN A 205      16.809  14.170   7.501  1.00  0.00      A    O
ATOM   2863  N   ALA A 206      14.631  13.725   7.033  1.00  0.00      A    N
ATOM   2864  HN  ALA A 206      13.947  13.531   6.333  1.00  0.00      A    H
ATOM   2865  CA  ALA A 206      14.289  13.704   8.440  1.00  0.00      A    C
ATOM   2866  HA  ALA A 206      14.955  14.318   9.028  1.00  0.00      A    H
ATOM   2867  CB  ALA A 206      12.886  14.309   8.614  1.00  0.00      A    C
ATOM   2868  HB1 ALA A 206      12.105  13.595   8.274  1.00  0.00      A    H
ATOM   2869  HB2 ALA A 206      12.834  14.720   9.645  1.00  0.00      A    H
ATOM   2870  HB3 ALA A 206      12.706  15.164   7.928  1.00  0.00      A    H
ATOM   2871  C   ALA A 206      14.265  12.297   9.098  1.00  0.00      A    C
ATOM   2872  O   ALA A 206      13.749  11.345   8.495  1.00  0.00      A    O
ATOM   2873  N   PRO A 207      14.891  12.054  10.211  1.00  0.00      A    N
ATOM   2874  CD  PRO A 207      15.579  12.976  11.086  1.00  0.00      A    C
ATOM   2875  HD1 PRO A 207      14.865  13.716  11.508  1.00  0.00      A    H
ATOM   2876  HD2 PRO A 207      16.375  13.522  10.538  1.00  0.00      A    H
ATOM   2877  CA  PRO A 207      15.224  10.688  10.599  1.00  0.00      A    C
ATOM   2878  HA  PRO A 207      15.340  10.106   9.697  1.00  0.00      A    H
ATOM   2879  CB  PRO A 207      16.476  10.796  11.439  1.00  0.00      A    C
ATOM   2880  HB1 PRO A 207      16.760  10.102  12.259  1.00  0.00      A    H
ATOM   2881  HB2 PRO A 207      17.343  10.843  10.745  1.00  0.00      A    H
ATOM   2882  CG  PRO A 207      16.341  12.161  12.158  1.00  0.00      A    C
ATOM   2883  HG1 PRO A 207      15.742  11.987  13.077  1.00  0.00      A    H
ATOM   2884  HG2 PRO A 207      17.318  12.543  12.523  1.00  0.00      A    H
ATOM   2885  C   PRO A 207      14.085   9.999  11.259  1.00  0.00      A    C
ATOM   2886  O   PRO A 207      14.154   8.785  11.570  1.00  0.00      A    O
ATOM   2887  N   TYR A 208      12.883  10.635  11.383  1.00  0.00      A    N
ATOM   2888  HN  TYR A 208      12.902  11.618  11.550  1.00  0.00      A    H
ATOM   2889  CA  TYR A 208      11.645   9.991  11.688  1.00  0.00      A    C
ATOM   2890  HA  TYR A 208      11.845   8.942  11.851  1.00  0.00      A    H
ATOM   2891  CB  TYR A 208      10.939  10.536  12.996  1.00  0.00      A    C
ATOM   2892  HB1 TYR A 208      10.667  11.598  12.814  1.00  0.00      A    H
ATOM   2893  HB2 TYR A 208      10.012   9.949  13.168  1.00  0.00      A    H
ATOM   2894  CG  TYR A 208      11.655  10.436  14.367  1.00  0.00      A    C
ATOM   2895  CD1 TYR A 208      11.446  11.532  15.272  1.00  0.00      A    C
ATOM   2896  HD1 TYR A 208      10.638  12.218  15.064  1.00  0.00      A    H
ATOM   2897  CE1 TYR A 208      12.381  11.808  16.311  1.00  0.00      A    C
ATOM   2898  HE1 TYR A 208      12.277  12.674  16.947  1.00  0.00      A    H
ATOM   2899  CZ  TYR A 208      13.452  11.005  16.460  1.00  0.00      A    C
ATOM   2900  OH  TYR A 208      14.376  11.065  17.566  1.00  0.00      A    O
ATOM   2901  HH  TYR A 208      14.844  10.227  17.537  1.00  0.00      A    H
ATOM   2902  CD2 TYR A 208      12.705   9.566  14.631  1.00  0.00      A    C
ATOM   2903  HD2 TYR A 208      12.787   8.757  13.920  1.00  0.00      A    H
ATOM   2904  CE2 TYR A 208      13.620   9.865  15.568  1.00  0.00      A    C
ATOM   2905  HE2 TYR A 208      14.390   9.114  15.664  1.00  0.00      A    H
ATOM   2906  C   TYR A 208      10.653  10.132  10.470  1.00  0.00      A    C
ATOM   2907  O   TYR A 208       9.807   9.277  10.318  1.00  0.00      A    O
ATOM   2908  N   GLY A 209      10.876  11.195   9.606  1.00  0.00      A    N
ATOM   2909  HN  GLY A 209      11.509  11.929   9.838  1.00  0.00      A    H
ATOM   2910  CA  GLY A 209      10.149  11.310   8.349  1.00  0.00      A    C
ATOM   2911  HA1 GLY A 209      10.741  11.876   7.645  1.00  0.00      A    H
ATOM   2912  HA2 GLY A 209      10.097  10.302   7.964  1.00  0.00      A    H
ATOM   2913  C   GLY A 209       8.803  11.932   8.589  1.00  0.00      A    C
ATOM   2914  O   GLY A 209       8.493  12.339   9.721  1.00  0.00      A    O
ATOM   2915  N   VAL A 210       7.909  12.019   7.576  1.00  0.00      A    N
ATOM   2916  HN  VAL A 210       8.273  11.866   6.661  1.00  0.00      A    H
ATOM   2917  CA  VAL A 210       6.538  12.301   7.617  1.00  0.00      A    C
ATOM   2918  HA  VAL A 210       6.462  13.198   8.213  1.00  0.00      A    H
ATOM   2919  CB  VAL A 210       5.812  12.403   6.288  1.00  0.00      A    C
ATOM   2920  HB  VAL A 210       6.420  13.129   5.707  1.00  0.00      A    H
ATOM   2921  CG1 VAL A 210       5.868  11.116   5.507  1.00  0.00      A    C
ATOM   2922 HG11 VAL A 210       6.850  10.608   5.619  1.00  0.00      A    H
ATOM   2923 HG12 VAL A 210       5.165  10.407   5.992  1.00  0.00      A    H
ATOM   2924 HG13 VAL A 210       5.732  11.287   4.417  1.00  0.00      A    H
ATOM   2925  CG2 VAL A 210       4.368  13.015   6.511  1.00  0.00      A    C
ATOM   2926 HG21 VAL A 210       3.749  13.095   5.592  1.00  0.00      A    H
ATOM   2927 HG22 VAL A 210       3.802  12.386   7.231  1.00  0.00      A    H
ATOM   2928 HG23 VAL A 210       4.565  14.074   6.786  1.00  0.00      A    H
ATOM   2929  C   VAL A 210       5.787  11.345   8.532  1.00  0.00      A    C
ATOM   2930  O   VAL A 210       5.549  10.161   8.261  1.00  0.00      A    O
ATOM   2931  N   CYS A 211       5.306  11.885   9.631  1.00  0.00      A    N
ATOM   2932  HN  CYS A 211       5.523  12.849   9.765  1.00  0.00      A    H
ATOM   2933  CA  CYS A 211       4.425  11.213  10.657  1.00  0.00      A    C
ATOM   2934  HA  CYS A 211       4.386  11.847  11.530  1.00  0.00      A    H
ATOM   2935  CB  CYS A 211       2.985  11.085  10.188  1.00  0.00      A    C
ATOM   2936  HB1 CYS A 211       2.989  10.514   9.235  1.00  0.00      A    H
ATOM   2937  HB2 CYS A 211       2.368  10.546  10.938  1.00  0.00      A    H
ATOM   2938  SG  CYS A 211       2.184  12.638   9.658  1.00  0.00      A    S
ATOM   2939  C   CYS A 211       4.967   9.910  11.227  1.00  0.00      A    C
ATOM   2940  O   CYS A 211       4.213   9.054  11.598  1.00  0.00      A    O
ATOM   2941  N   GLY A 212       6.274   9.813  11.359  1.00  0.00      A    N
ATOM   2942  HN  GLY A 212       6.753  10.650  11.110  1.00  0.00      A    H
ATOM   2943  CA  GLY A 212       7.039   8.671  11.789  1.00  0.00      A    C
ATOM   2944  HA1 GLY A 212       8.034   9.027  12.009  1.00  0.00      A    H
ATOM   2945  HA2 GLY A 212       6.600   8.298  12.703  1.00  0.00      A    H
ATOM   2946  C   GLY A 212       7.072   7.558  10.873  1.00  0.00      A    C
ATOM   2947  O   GLY A 212       7.499   6.511  11.309  1.00  0.00      A    O
ATOM   2948  N   ILE A 213       6.852   7.747   9.577  1.00  0.00      A    N
ATOM   2949  HN  ILE A 213       6.661   8.676   9.271  1.00  0.00      A    H
ATOM   2950  CA  ILE A 213       6.878   6.664   8.529  1.00  0.00      A    C
ATOM   2951  HA  ILE A 213       6.010   6.118   8.866  1.00  0.00      A    H
ATOM   2952  CB  ILE A 213       6.738   7.238   7.156  1.00  0.00      A    C
ATOM   2953  HB  ILE A 213       6.027   8.091   7.109  1.00  0.00      A    H
ATOM   2954  CG2 ILE A 213       7.979   7.928   6.673  1.00  0.00      A    C
ATOM   2955 HG21 ILE A 213       8.354   8.661   7.420  1.00  0.00      A    H
ATOM   2956 HG22 ILE A 213       8.758   7.228   6.302  1.00  0.00      A    H
ATOM   2957 HG23 ILE A 213       7.800   8.458   5.713  1.00  0.00      A    H
ATOM   2958  CG1 ILE A 213       6.248   6.262   6.155  1.00  0.00      A    C
ATOM   2959 HG11 ILE A 213       6.573   6.552   5.133  1.00  0.00      A    H
ATOM   2960 HG12 ILE A 213       6.734   5.295   6.407  1.00  0.00      A    H
ATOM   2961  CD  ILE A 213       4.730   5.999   6.192  1.00  0.00      A    C
ATOM   2962  HD1 ILE A 213       4.209   6.979   6.144  1.00  0.00      A    H
ATOM   2963  HD2 ILE A 213       4.437   5.354   5.336  1.00  0.00      A    H
ATOM   2964  HD3 ILE A 213       4.459   5.418   7.099  1.00  0.00      A    H
ATOM   2965  C   ILE A 213       8.209   5.851   8.533  1.00  0.00      A    C
ATOM   2966  O   ILE A 213       8.226   4.637   8.244  1.00  0.00      A    O
ATOM   2967  N   ALA A 214       9.321   6.449   8.964  1.00  0.00      A    N
ATOM   2968  HN  ALA A 214       9.303   7.382   9.315  1.00  0.00      A    H
ATOM   2969  CA  ALA A 214      10.614   5.786   8.912  1.00  0.00      A    C
ATOM   2970  HA  ALA A 214      10.675   5.178   8.021  1.00  0.00      A    H
ATOM   2971  CB  ALA A 214      11.701   6.893   8.850  1.00  0.00      A    C
ATOM   2972  HB1 ALA A 214      12.650   6.385   8.577  1.00  0.00      A    H
ATOM   2973  HB2 ALA A 214      11.449   7.524   7.971  1.00  0.00      A    H
ATOM   2974  HB3 ALA A 214      11.778   7.503   9.775  1.00  0.00      A    H
ATOM   2975  C   ALA A 214      10.911   4.799  10.075  1.00  0.00      A    C
ATOM   2976  O   ALA A 214      11.893   4.075   9.979  1.00  0.00      A    O
ATOM   2977  N   MET A 215      10.158   4.973  11.191  1.00  0.00      A    N
ATOM   2978  HN  MET A 215       9.329   5.527  11.173  1.00  0.00      A    H
ATOM   2979  CA  MET A 215      10.346   4.140  12.305  1.00  0.00      A    C
ATOM   2980  HA  MET A 215      11.397   4.010  12.520  1.00  0.00      A    H
ATOM   2981  CB  MET A 215       9.773   4.888  13.458  1.00  0.00      A    C
ATOM   2982  HB1 MET A 215       8.701   5.000  13.191  1.00  0.00      A    H
ATOM   2983  HB2 MET A 215       9.901   4.259  14.365  1.00  0.00      A    H
ATOM   2984  CG  MET A 215      10.489   6.191  13.622  1.00  0.00      A    C
ATOM   2985  HG1 MET A 215      11.469   5.948  14.084  1.00  0.00      A    H
ATOM   2986  HG2 MET A 215      10.714   6.760  12.694  1.00  0.00      A    H
ATOM   2987  SD  MET A 215       9.613   7.206  14.873  1.00  0.00      A    S
ATOM   2988  CE  MET A 215      10.100   6.221  16.285  1.00  0.00      A    C
ATOM   2989  HE1 MET A 215       9.540   5.266  16.374  1.00  0.00      A    H
ATOM   2990  HE2 MET A 215      11.150   5.860  16.246  1.00  0.00      A    H
ATOM   2991  HE3 MET A 215       9.919   6.775  17.230  1.00  0.00      A    H
ATOM   2992  C   MET A 215       9.892   2.720  12.176  1.00  0.00      A    C
ATOM   2993  O   MET A 215      10.637   1.733  12.173  1.00  0.00      A    O
ATOM   2994  N   GLN A 216       8.578   2.518  12.093  1.00  0.00      A    N
ATOM   2995  HN  GLN A 216       8.057   3.337  11.866  1.00  0.00      A    H
ATOM   2996  CA  GLN A 216       8.019   1.252  12.462  1.00  0.00      A    C
ATOM   2997  HA  GLN A 216       8.819   0.602  12.785  1.00  0.00      A    H
ATOM   2998  CB  GLN A 216       7.182   1.418  13.730  1.00  0.00      A    C
ATOM   2999  HB1 GLN A 216       7.593   2.218  14.382  1.00  0.00      A    H
ATOM   3000  HB2 GLN A 216       6.199   1.818  13.402  1.00  0.00      A    H
ATOM   3001  CG  GLN A 216       6.921   0.099  14.425  1.00  0.00      A    C
ATOM   3002  HG1 GLN A 216       6.281   0.171  15.330  1.00  0.00      A    H
ATOM   3003  HG2 GLN A 216       6.476  -0.643  13.728  1.00  0.00      A    H
ATOM   3004  CD  GLN A 216       8.133  -0.484  15.115  1.00  0.00      A    C
ATOM   3005  OE1 GLN A 216       8.812   0.183  15.949  1.00  0.00      A    O
ATOM   3006  NE2 GLN A 216       8.480  -1.695  14.733  1.00  0.00      A    N
ATOM   3007 HE21 GLN A 216       9.312  -2.102  15.108  1.00  0.00      A    H
ATOM   3008 HE22 GLN A 216       8.012  -2.081  13.938  1.00  0.00      A    H
ATOM   3009  C   GLN A 216       7.233   0.500  11.393  1.00  0.00      A    C
ATOM   3010  O   GLN A 216       6.036   0.491  11.226  1.00  0.00      A    O
ATOM   3011  N   ALA A 217       7.954  -0.152  10.469  1.00  0.00      A    N
ATOM   3012  HN  ALA A 217       8.949  -0.099  10.446  1.00  0.00      A    H
ATOM   3013  CA  ALA A 217       7.312  -0.904   9.371  1.00  0.00      A    C
ATOM   3014  HA  ALA A 217       6.248  -0.877   9.555  1.00  0.00      A    H
ATOM   3015  CB  ALA A 217       7.682  -0.237   8.006  1.00  0.00      A    C
ATOM   3016  HB1 ALA A 217       7.125  -0.659   7.143  1.00  0.00      A    H
ATOM   3017  HB2 ALA A 217       7.532   0.864   8.018  1.00  0.00      A    H
ATOM   3018  HB3 ALA A 217       8.784  -0.216   7.860  1.00  0.00      A    H
ATOM   3019  C   ALA A 217       7.789  -2.373   9.240  1.00  0.00      A    C
ATOM   3020  O   ALA A 217       8.900  -2.709   9.688  1.00  0.00      A    O
ATOM   3021  N   SER A 218       7.030  -3.230   8.559  1.00  0.00      A    N
ATOM   3022  HN  SER A 218       6.331  -2.776   8.012  1.00  0.00      A    H
ATOM   3023  CA  SER A 218       7.347  -4.663   8.318  1.00  0.00      A    C
ATOM   3024  HA  SER A 218       8.388  -4.802   8.067  1.00  0.00      A    H
ATOM   3025  CB  SER A 218       7.225  -5.547   9.576  1.00  0.00      A    C
ATOM   3026  HB1 SER A 218       7.333  -6.646   9.446  1.00  0.00      A    H
ATOM   3027  HB2 SER A 218       7.943  -5.152  10.326  1.00  0.00      A    H
ATOM   3028  OG  SER A 218       5.903  -5.394  10.155  1.00  0.00      A    O
ATOM   3029  HG1 SER A 218       5.922  -5.886  10.979  1.00  0.00      A    H
ATOM   3030  C   SER A 218       6.493  -5.182   7.194  1.00  0.00      A    C
ATOM   3031  O   SER A 218       5.482  -4.586   6.823  1.00  0.00      A    O
ATOM   3032  N   TYR A 219       6.964  -6.281   6.663  1.00  0.00      A    N
ATOM   3033  HN  TYR A 219       7.822  -6.692   6.962  1.00  0.00      A    H
ATOM   3034  CA  TYR A 219       6.303  -6.948   5.578  1.00  0.00      A    C
ATOM   3035  HA  TYR A 219       5.246  -6.744   5.660  1.00  0.00      A    H
ATOM   3036  CB  TYR A 219       6.830  -6.345   4.197  1.00  0.00      A    C
ATOM   3037  HB1 TYR A 219       6.224  -6.918   3.464  1.00  0.00      A    H
ATOM   3038  HB2 TYR A 219       6.596  -5.260   4.150  1.00  0.00      A    H
ATOM   3039  CG  TYR A 219       8.284  -6.590   4.039  1.00  0.00      A    C
ATOM   3040  CD1 TYR A 219       8.742  -7.744   3.279  1.00  0.00      A    C
ATOM   3041  HD1 TYR A 219       8.034  -8.380   2.769  1.00  0.00      A    H
ATOM   3042  CE1 TYR A 219      10.088  -7.810   2.969  1.00  0.00      A    C
ATOM   3043  HE1 TYR A 219      10.370  -8.460   2.153  1.00  0.00      A    H
ATOM   3044  CZ  TYR A 219      11.021  -7.038   3.676  1.00  0.00      A    C
ATOM   3045  OH  TYR A 219      12.416  -7.158   3.452  1.00  0.00      A    O
ATOM   3046  HH  TYR A 219      12.850  -6.388   3.827  1.00  0.00      A    H
ATOM   3047  CD2 TYR A 219       9.238  -5.725   4.670  1.00  0.00      A    C
ATOM   3048  HD2 TYR A 219       8.854  -4.956   5.324  1.00  0.00      A    H
ATOM   3049  CE2 TYR A 219      10.618  -6.043   4.490  1.00  0.00      A    C
ATOM   3050  HE2 TYR A 219      11.350  -5.355   4.888  1.00  0.00      A    H
ATOM   3051  C   TYR A 219       6.492  -8.423   5.541  1.00  0.00      A    C
ATOM   3052  O   TYR A 219       7.498  -8.895   6.078  1.00  0.00      A    O
ATOM   3053  N   PRO A 220       5.613  -9.195   4.936  1.00  0.00      A    N
ATOM   3054  CD  PRO A 220       4.417  -8.792   4.153  1.00  0.00      A    C
ATOM   3055  HD1 PRO A 220       4.615  -8.129   3.283  1.00  0.00      A    H
ATOM   3056  HD2 PRO A 220       3.685  -8.307   4.833  1.00  0.00      A    H
ATOM   3057  CA  PRO A 220       5.766 -10.679   5.021  1.00  0.00      A    C
ATOM   3058  HA  PRO A 220       6.130 -10.933   6.006  1.00  0.00      A    H
ATOM   3059  CB  PRO A 220       4.313 -11.110   4.734  1.00  0.00      A    C
ATOM   3060  HB1 PRO A 220       4.245 -12.141   4.327  1.00  0.00      A    H
ATOM   3061  HB2 PRO A 220       3.697 -11.082   5.658  1.00  0.00      A    H
ATOM   3062  CG  PRO A 220       3.771 -10.148   3.719  1.00  0.00      A    C
ATOM   3063  HG1 PRO A 220       4.219 -10.452   2.748  1.00  0.00      A    H
ATOM   3064  HG2 PRO A 220       2.673 -10.206   3.560  1.00  0.00      A    H
ATOM   3065  C   PRO A 220       6.743 -11.245   4.051  1.00  0.00      A    C
ATOM   3066  O   PRO A 220       6.858 -10.737   2.929  1.00  0.00      A    O
ATOM   3067  N   THR A 221       7.162 -12.442   4.404  1.00  0.00      A    N
ATOM   3068  HN  THR A 221       6.945 -12.891   5.267  1.00  0.00      A    H
ATOM   3069  CA  THR A 221       7.987 -13.290   3.535  1.00  0.00      A    C
ATOM   3070  HA  THR A 221       8.380 -12.810   2.651  1.00  0.00      A    H
ATOM   3071  CB  THR A 221       9.154 -14.027   4.216  1.00  0.00      A    C
ATOM   3072  HB  THR A 221       8.855 -14.341   5.239  1.00  0.00      A    H
ATOM   3073  OG1 THR A 221      10.213 -13.139   4.505  1.00  0.00      A    O
ATOM   3074  HG1 THR A 221      10.901 -13.711   4.853  1.00  0.00      A    H
ATOM   3075  CG2 THR A 221       9.708 -15.081   3.227  1.00  0.00      A    C
ATOM   3076 HG21 THR A 221       8.957 -15.762   2.772  1.00  0.00      A    H
ATOM   3077 HG22 THR A 221      10.329 -14.632   2.423  1.00  0.00      A    H
ATOM   3078 HG23 THR A 221      10.398 -15.689   3.851  1.00  0.00      A    H
ATOM   3079  C   THR A 221       6.998 -14.331   3.018  1.00  0.00      A    C
ATOM   3080  O   THR A 221       6.636 -15.318   3.677  1.00  0.00      A    O
ATOM   3081  N   ALA A 222       6.469 -14.072   1.870  1.00  0.00      A    N
ATOM   3082  HN  ALA A 222       6.925 -13.418   1.271  1.00  0.00      A    H
ATOM   3083  CA  ALA A 222       5.411 -14.811   1.280  1.00  0.00      A    C
ATOM   3084  HA  ALA A 222       4.751 -15.312   1.972  1.00  0.00      A    H
ATOM   3085  CB  ALA A 222       4.508 -13.714   0.575  1.00  0.00      A    C
ATOM   3086  HB1 ALA A 222       5.106 -13.307  -0.268  1.00  0.00      A    H
ATOM   3087  HB2 ALA A 222       3.592 -14.165   0.137  1.00  0.00      A    H
ATOM   3088  HB3 ALA A 222       4.290 -12.806   1.178  1.00  0.00      A    H
ATOM   3089  C   ALA A 222       5.965 -15.893   0.348  1.00  0.00      A    C
ATOM   3090  OT1 ALA A 222       7.114 -15.744  -0.222  1.00  0.00      A    O
ATOM   3091  OT2 ALA A 222       5.295 -16.902   0.154  1.00  0.00      A    O
END
