# Supplementary material for: Sequence comparison, molecular modeling, and network analysis predict structural diversity in cysteine proteases from the Cape sundew, Drosera capensis
Source: Comput Struct Biotechnol J. 2016 Jun 14;14:271–82. doi: 10.1016/j.csbj.2016.05.003 (PMC4949590; doi:10.1016/j.csbj.2016.05.003)
Supplement: Supplementary file 4 [file mmc4.zip › Rosetta_mature/Dionain3_mature_m1.pdb]

CRYST1   64.747   64.812   56.464  90.00  90.00  90.00 P 1           1
ATOM      1  N   VAL A   1      14.694 -15.698  -5.029  1.00  0.00      A    N
ATOM      2  HT1 VAL A   1      14.648 -16.195  -4.116  1.00  0.00      A    H
ATOM      3  HT2 VAL A   1      15.462 -15.002  -4.946  1.00  0.00      A    H
ATOM      4  HT3 VAL A   1      15.036 -16.315  -5.793  1.00  0.00      A    H
ATOM      5  CA  VAL A   1      13.352 -15.187  -5.339  1.00  0.00      A    C
ATOM      6  HA  VAL A   1      13.248 -15.142  -6.413  1.00  0.00      A    H
ATOM      7  CB  VAL A   1      12.113 -15.984  -4.748  1.00  0.00      A    C
ATOM      8  HB  VAL A   1      11.209 -15.620  -5.281  1.00  0.00      A    H
ATOM      9  CG1 VAL A   1      12.396 -17.403  -5.191  1.00  0.00      A    C
ATOM     10 HG11 VAL A   1      13.305 -17.838  -4.724  1.00  0.00      A    H
ATOM     11 HG12 VAL A   1      11.546 -18.071  -4.932  1.00  0.00      A    H
ATOM     12 HG13 VAL A   1      12.607 -17.420  -6.281  1.00  0.00      A    H
ATOM     13  CG2 VAL A   1      11.870 -15.819  -3.236  1.00  0.00      A    C
ATOM     14 HG21 VAL A   1      11.089 -16.508  -2.847  1.00  0.00      A    H
ATOM     15 HG22 VAL A   1      12.793 -16.108  -2.688  1.00  0.00      A    H
ATOM     16 HG23 VAL A   1      11.508 -14.797  -2.993  1.00  0.00      A    H
ATOM     17  C   VAL A   1      13.253 -13.774  -4.755  1.00  0.00      A    C
ATOM     18  O   VAL A   1      14.065 -13.463  -3.869  1.00  0.00      A    O
ATOM     19  N   PRO A   2      12.341 -12.874  -5.304  1.00  0.00      A    N
ATOM     20  CD  PRO A   2      11.404 -13.211  -6.431  1.00  0.00      A    C
ATOM     21  HD1 PRO A   2      10.549 -13.830  -6.082  1.00  0.00      A    H
ATOM     22  HD2 PRO A   2      11.968 -13.750  -7.222  1.00  0.00      A    H
ATOM     23  CA  PRO A   2      12.130 -11.500  -4.903  1.00  0.00      A    C
ATOM     24  HA  PRO A   2      13.134 -11.185  -4.662  1.00  0.00      A    H
ATOM     25  CB  PRO A   2      11.604 -10.793  -6.197  1.00  0.00      A    C
ATOM     26  HB1 PRO A   2      11.042  -9.843  -6.075  1.00  0.00      A    H
ATOM     27  HB2 PRO A   2      12.502 -10.496  -6.778  1.00  0.00      A    H
ATOM     28  CG  PRO A   2      10.790 -11.862  -6.902  1.00  0.00      A    C
ATOM     29  HG1 PRO A   2       9.724 -11.805  -6.594  1.00  0.00      A    H
ATOM     30  HG2 PRO A   2      10.927 -11.808  -8.003  1.00  0.00      A    H
ATOM     31  C   PRO A   2      11.246 -11.374  -3.736  1.00  0.00      A    C
ATOM     32  O   PRO A   2      10.713 -12.382  -3.209  1.00  0.00      A    O
ATOM     33  N   ASP A   3      11.055 -10.130  -3.277  1.00  0.00      A    N
ATOM     34  HN  ASP A   3      11.606  -9.474  -3.787  1.00  0.00      A    H
ATOM     35  CA  ASP A   3      10.277  -9.805  -2.075  1.00  0.00      A    C
ATOM     36  HA  ASP A   3      10.253 -10.655  -1.409  1.00  0.00      A    H
ATOM     37  CB  ASP A   3      11.034  -8.644  -1.222  1.00  0.00      A    C
ATOM     38  HB1 ASP A   3      11.244  -7.730  -1.817  1.00  0.00      A    H
ATOM     39  HB2 ASP A   3      10.435  -8.303  -0.351  1.00  0.00      A    H
ATOM     40  CG  ASP A   3      12.339  -9.304  -0.831  1.00  0.00      A    C
ATOM     41  OD1 ASP A   3      12.425 -10.461  -0.337  1.00  0.00      A    O
ATOM     42  OD2 ASP A   3      13.356  -8.633  -1.075  1.00  0.00      A    O
ATOM     43  C   ASP A   3       8.792  -9.523  -2.354  1.00  0.00      A    C
ATOM     44  O   ASP A   3       8.027  -9.299  -1.462  1.00  0.00      A    O
ATOM     45  N   SER A   4       8.360  -9.633  -3.631  1.00  0.00      A    N
ATOM     46  HN  SER A   4       8.954  -9.968  -4.358  1.00  0.00      A    H
ATOM     47  CA  SER A   4       6.946  -9.522  -3.940  1.00  0.00      A    C
ATOM     48  HA  SER A   4       6.610  -8.666  -3.373  1.00  0.00      A    H
ATOM     49  CB  SER A   4       6.580  -9.180  -5.379  1.00  0.00      A    C
ATOM     50  HB1 SER A   4       7.204  -8.294  -5.624  1.00  0.00      A    H
ATOM     51  HB2 SER A   4       6.950  -9.848  -6.187  1.00  0.00      A    H
ATOM     52  OG  SER A   4       5.189  -8.785  -5.569  1.00  0.00      A    O
ATOM     53  HG1 SER A   4       5.167  -8.572  -6.505  1.00  0.00      A    H
ATOM     54  C   SER A   4       6.155 -10.707  -3.557  1.00  0.00      A    C
ATOM     55  O   SER A   4       6.331 -11.802  -4.104  1.00  0.00      A    O
ATOM     56  N   ILE A   5       5.395 -10.553  -2.476  1.00  0.00      A    N
ATOM     57  HN  ILE A   5       5.504  -9.732  -1.920  1.00  0.00      A    H
ATOM     58  CA  ILE A   5       4.602 -11.584  -2.005  1.00  0.00      A    C
ATOM     59  HA  ILE A   5       4.688 -12.532  -2.515  1.00  0.00      A    H
ATOM     60  CB  ILE A   5       4.828 -11.896  -0.595  1.00  0.00      A    C
ATOM     61  HB  ILE A   5       4.711 -11.014   0.070  1.00  0.00      A    H
ATOM     62  CG2 ILE A   5       3.736 -12.837  -0.003  1.00  0.00      A    C
ATOM     63 HG21 ILE A   5       2.736 -12.361  -0.089  1.00  0.00      A    H
ATOM     64 HG22 ILE A   5       3.821 -13.850  -0.449  1.00  0.00      A    H
ATOM     65 HG23 ILE A   5       3.932 -12.833   1.091  1.00  0.00      A    H
ATOM     66  CG1 ILE A   5       6.217 -12.620  -0.277  1.00  0.00      A    C
ATOM     67 HG11 ILE A   5       6.157 -13.727  -0.210  1.00  0.00      A    H
ATOM     68 HG12 ILE A   5       6.902 -12.429  -1.130  1.00  0.00      A    H
ATOM     69  CD  ILE A   5       6.876 -12.082   1.047  1.00  0.00      A    C
ATOM     70  HD1 ILE A   5       7.301 -11.094   0.767  1.00  0.00      A    H
ATOM     71  HD2 ILE A   5       6.181 -12.124   1.912  1.00  0.00      A    H
ATOM     72  HD3 ILE A   5       7.771 -12.727   1.180  1.00  0.00      A    H
ATOM     73  C   ILE A   5       3.179 -11.099  -2.175  1.00  0.00      A    C
ATOM     74  O   ILE A   5       2.794 -10.017  -1.638  1.00  0.00      A    O
ATOM     75  N   ASN A   6       2.392 -11.835  -2.934  1.00  0.00      A    N
ATOM     76  HN  ASN A   6       2.758 -12.666  -3.344  1.00  0.00      A    H
ATOM     77  CA  ASN A   6       1.061 -11.312  -3.270  1.00  0.00      A    C
ATOM     78  HA  ASN A   6       0.652 -10.708  -2.473  1.00  0.00      A    H
ATOM     79  CB  ASN A   6       1.125 -10.561  -4.676  1.00  0.00      A    C
ATOM     80  HB1 ASN A   6       2.012  -9.897  -4.595  1.00  0.00      A    H
ATOM     81  HB2 ASN A   6       1.252 -11.285  -5.510  1.00  0.00      A    H
ATOM     82  CG  ASN A   6      -0.133  -9.802  -4.884  1.00  0.00      A    C
ATOM     83  OD1 ASN A   6      -1.073 -10.361  -5.447  1.00  0.00      A    O
ATOM     84  ND2 ASN A   6      -0.241  -8.520  -4.530  1.00  0.00      A    N
ATOM     85 HD21 ASN A   6      -1.053  -8.048  -4.875  1.00  0.00      A    H
ATOM     86 HD22 ASN A   6       0.557  -8.109  -4.088  1.00  0.00      A    H
ATOM     87  C   ASN A   6       0.123 -12.535  -3.439  1.00  0.00      A    C
ATOM     88  O   ASN A   6       0.465 -13.534  -4.066  1.00  0.00      A    O
ATOM     89  N   TRP A   7      -1.055 -12.502  -2.842  1.00  0.00      A    N
ATOM     90  HN  TRP A   7      -1.342 -11.737  -2.270  1.00  0.00      A    H
ATOM     91  CA  TRP A   7      -2.060 -13.610  -2.888  1.00  0.00      A    C
ATOM     92  HA  TRP A   7      -1.750 -14.373  -3.587  1.00  0.00      A    H
ATOM     93  CB  TRP A   7      -2.253 -13.992  -1.445  1.00  0.00      A    C
ATOM     94  HB1 TRP A   7      -2.647 -13.138  -0.852  1.00  0.00      A    H
ATOM     95  HB2 TRP A   7      -2.902 -14.893  -1.430  1.00  0.00      A    H
ATOM     96  CG  TRP A   7      -0.952 -14.486  -0.703  1.00  0.00      A    C
ATOM     97  CD1 TRP A   7      -0.231 -13.861   0.307  1.00  0.00      A    C
ATOM     98  HD1 TRP A   7      -0.648 -13.062   0.902  1.00  0.00      A    H
ATOM     99  NE1 TRP A   7       0.807 -14.631   0.775  1.00  0.00      A    N
ATOM    100  HE1 TRP A   7       1.444 -14.494   1.501  1.00  0.00      A    H
ATOM    101  CE2 TRP A   7       0.846 -15.762  -0.058  1.00  0.00      A    C
ATOM    102  CD2 TRP A   7      -0.212 -15.643  -1.032  1.00  0.00      A    C
ATOM    103  CE3 TRP A   7      -0.428 -16.541  -2.030  1.00  0.00      A    C
ATOM    104  HE3 TRP A   7      -1.245 -16.405  -2.723  1.00  0.00      A    H
ATOM    105  CZ3 TRP A   7       0.392 -17.674  -2.118  1.00  0.00      A    C
ATOM    106  HZ3 TRP A   7       0.159 -18.455  -2.828  1.00  0.00      A    H
ATOM    107  CZ2 TRP A   7       1.690 -16.823  -0.199  1.00  0.00      A    C
ATOM    108  HZ2 TRP A   7       2.559 -16.861   0.442  1.00  0.00      A    H
ATOM    109  CH2 TRP A   7       1.458 -17.798  -1.221  1.00  0.00      A    C
ATOM    110  HH2 TRP A   7       2.131 -18.642  -1.232  1.00  0.00      A    H
ATOM    111  C   TRP A   7      -3.388 -12.958  -3.369  1.00  0.00      A    C
ATOM    112  O   TRP A   7      -4.429 -13.628  -3.228  1.00  0.00      A    O
ATOM    113  N   VAL A   8      -3.430 -11.703  -3.939  1.00  0.00      A    N
ATOM    114  HN  VAL A   8      -2.605 -11.147  -3.875  1.00  0.00      A    H
ATOM    115  CA  VAL A   8      -4.656 -10.909  -4.202  1.00  0.00      A    C
ATOM    116  HA  VAL A   8      -5.443 -11.396  -3.647  1.00  0.00      A    H
ATOM    117  CB  VAL A   8      -4.489  -9.460  -3.753  1.00  0.00      A    C
ATOM    118  HB  VAL A   8      -3.646  -9.006  -4.316  1.00  0.00      A    H
ATOM    119  CG1 VAL A   8      -5.815  -8.709  -3.948  1.00  0.00      A    C
ATOM    120 HG11 VAL A   8      -6.693  -9.157  -3.436  1.00  0.00      A    H
ATOM    121 HG12 VAL A   8      -5.689  -7.726  -3.445  1.00  0.00      A    H
ATOM    122 HG13 VAL A   8      -6.003  -8.579  -5.035  1.00  0.00      A    H
ATOM    123  CG2 VAL A   8      -4.259  -9.444  -2.217  1.00  0.00      A    C
ATOM    124 HG21 VAL A   8      -4.607  -8.470  -1.812  1.00  0.00      A    H
ATOM    125 HG22 VAL A   8      -4.896 -10.144  -1.634  1.00  0.00      A    H
ATOM    126 HG23 VAL A   8      -3.194  -9.492  -1.904  1.00  0.00      A    H
ATOM    127  C   VAL A   8      -5.093 -10.998  -5.688  1.00  0.00      A    C
ATOM    128  O   VAL A   8      -6.270 -11.188  -5.945  1.00  0.00      A    O
ATOM    129  N   THR A   9      -4.150 -10.947  -6.653  1.00  0.00      A    N
ATOM    130  HN  THR A   9      -3.186 -10.981  -6.401  1.00  0.00      A    H
ATOM    131  CA  THR A   9      -4.363 -10.603  -8.054  1.00  0.00      A    C
ATOM    132  HA  THR A   9      -5.153  -9.886  -8.224  1.00  0.00      A    H
ATOM    133  CB  THR A   9      -3.026 -10.035  -8.644  1.00  0.00      A    C
ATOM    134  HB  THR A   9      -3.092  -9.868  -9.740  1.00  0.00      A    H
ATOM    135  OG1 THR A   9      -1.944 -10.831  -8.195  1.00  0.00      A    O
ATOM    136  HG1 THR A   9      -1.222 -10.199  -8.162  1.00  0.00      A    H
ATOM    137  CG2 THR A   9      -2.823  -8.695  -7.962  1.00  0.00      A    C
ATOM    138 HG21 THR A   9      -1.961  -8.108  -8.344  1.00  0.00      A    H
ATOM    139 HG22 THR A   9      -3.781  -8.133  -7.937  1.00  0.00      A    H
ATOM    140 HG23 THR A   9      -2.548  -8.797  -6.891  1.00  0.00      A    H
ATOM    141  C   THR A   9      -4.783 -11.803  -8.768  1.00  0.00      A    C
ATOM    142  O   THR A   9      -5.643 -11.763  -9.605  1.00  0.00      A    O
ATOM    143  N   ASN A  10      -4.096 -12.965  -8.453  1.00  0.00      A    N
ATOM    144  HN  ASN A  10      -3.400 -12.926  -7.740  1.00  0.00      A    H
ATOM    145  CA  ASN A  10      -4.308 -14.198  -9.133  1.00  0.00      A    C
ATOM    146  HA  ASN A  10      -4.600 -14.071 -10.165  1.00  0.00      A    H
ATOM    147  CB  ASN A  10      -3.039 -15.098  -9.170  1.00  0.00      A    C
ATOM    148  HB1 ASN A  10      -2.703 -15.332  -8.138  1.00  0.00      A    H
ATOM    149  HB2 ASN A  10      -3.293 -16.094  -9.594  1.00  0.00      A    H
ATOM    150  CG  ASN A  10      -1.991 -14.476 -10.151  1.00  0.00      A    C
ATOM    151  OD1 ASN A  10      -2.269 -13.901 -11.213  1.00  0.00      A    O
ATOM    152  ND2 ASN A  10      -0.731 -14.558  -9.740  1.00  0.00      A    N
ATOM    153 HD21 ASN A  10      -0.071 -13.955 -10.188  1.00  0.00      A    H
ATOM    154 HD22 ASN A  10      -0.656 -14.742  -8.760  1.00  0.00      A    H
ATOM    155  C   ASN A  10      -5.558 -14.859  -8.597  1.00  0.00      A    C
ATOM    156  O   ASN A  10      -6.591 -15.021  -9.230  1.00  0.00      A    O
ATOM    157  N   GLY A  11      -5.564 -15.316  -7.307  1.00  0.00      A    N
ATOM    158  HN  GLY A  11      -4.797 -15.067  -6.721  1.00  0.00      A    H
ATOM    159  CA  GLY A  11      -6.810 -15.851  -6.736  1.00  0.00      A    C
ATOM    160  HA1 GLY A  11      -7.406 -14.974  -6.532  1.00  0.00      A    H
ATOM    161  HA2 GLY A  11      -7.265 -16.533  -7.439  1.00  0.00      A    H
ATOM    162  C   GLY A  11      -6.548 -16.692  -5.553  1.00  0.00      A    C
ATOM    163  O   GLY A  11      -7.064 -17.774  -5.521  1.00  0.00      A    O
ATOM    164  N   ALA A  12      -5.862 -16.248  -4.503  1.00  0.00      A    N
ATOM    165  HN  ALA A  12      -5.364 -15.386  -4.560  1.00  0.00      A    H
ATOM    166  CA  ALA A  12      -5.788 -16.945  -3.273  1.00  0.00      A    C
ATOM    167  HA  ALA A  12      -6.153 -17.958  -3.348  1.00  0.00      A    H
ATOM    168  CB  ALA A  12      -4.287 -17.077  -2.851  1.00  0.00      A    C
ATOM    169  HB1 ALA A  12      -3.731 -17.718  -3.569  1.00  0.00      A    H
ATOM    170  HB2 ALA A  12      -3.700 -16.137  -2.779  1.00  0.00      A    H
ATOM    171  HB3 ALA A  12      -4.173 -17.603  -1.879  1.00  0.00      A    H
ATOM    172  C   ALA A  12      -6.716 -16.273  -2.228  1.00  0.00      A    C
ATOM    173  O   ALA A  12      -7.621 -16.966  -1.800  1.00  0.00      A    O
ATOM    174  N   VAL A  13      -6.681 -14.952  -1.963  1.00  0.00      A    N
ATOM    175  HN  VAL A  13      -5.917 -14.445  -2.355  1.00  0.00      A    H
ATOM    176  CA  VAL A  13      -7.545 -14.291  -1.024  1.00  0.00      A    C
ATOM    177  HA  VAL A  13      -7.611 -14.981  -0.196  1.00  0.00      A    H
ATOM    178  CB  VAL A  13      -7.067 -12.983  -0.406  1.00  0.00      A    C
ATOM    179  HB  VAL A  13      -7.169 -12.188  -1.176  1.00  0.00      A    H
ATOM    180  CG1 VAL A  13      -7.864 -12.639   0.831  1.00  0.00      A    C
ATOM    181 HG11 VAL A  13      -7.452 -11.777   1.398  1.00  0.00      A    H
ATOM    182 HG12 VAL A  13      -8.921 -12.502   0.516  1.00  0.00      A    H
ATOM    183 HG13 VAL A  13      -7.916 -13.448   1.590  1.00  0.00      A    H
ATOM    184  CG2 VAL A  13      -5.645 -13.285   0.085  1.00  0.00      A    C
ATOM    185 HG21 VAL A  13      -5.041 -13.813  -0.684  1.00  0.00      A    H
ATOM    186 HG22 VAL A  13      -5.051 -12.348   0.136  1.00  0.00      A    H
ATOM    187 HG23 VAL A  13      -5.477 -13.802   1.054  1.00  0.00      A    H
ATOM    188  C   VAL A  13      -8.884 -14.080  -1.727  1.00  0.00      A    C
ATOM    189  O   VAL A  13      -8.938 -13.767  -2.895  1.00  0.00      A    O
ATOM    190  N   THR A  14     -10.001 -14.275  -0.989  1.00  0.00      A    N
ATOM    191  HN  THR A  14     -10.000 -14.719  -0.097  1.00  0.00      A    H
ATOM    192  CA  THR A  14     -11.388 -14.265  -1.314  1.00  0.00      A    C
ATOM    193  HA  THR A  14     -11.520 -14.403  -2.377  1.00  0.00      A    H
ATOM    194  CB  THR A  14     -12.064 -15.321  -0.545  1.00  0.00      A    C
ATOM    195  HB  THR A  14     -13.150 -15.124  -0.416  1.00  0.00      A    H
ATOM    196  OG1 THR A  14     -11.589 -15.394   0.795  1.00  0.00      A    O
ATOM    197  HG1 THR A  14     -12.161 -15.967   1.310  1.00  0.00      A    H
ATOM    198  CG2 THR A  14     -11.809 -16.660  -1.104  1.00  0.00      A    C
ATOM    199 HG21 THR A  14     -12.133 -16.615  -2.166  1.00  0.00      A    H
ATOM    200 HG22 THR A  14     -10.739 -16.956  -1.055  1.00  0.00      A    H
ATOM    201 HG23 THR A  14     -12.316 -17.476  -0.547  1.00  0.00      A    H
ATOM    202  C   THR A  14     -11.969 -12.895  -1.202  1.00  0.00      A    C
ATOM    203  O   THR A  14     -11.262 -11.938  -0.903  1.00  0.00      A    O
ATOM    204  N   PRO A  15     -13.249 -12.607  -1.523  1.00  0.00      A    N
ATOM    205  CD  PRO A  15     -14.171 -13.546  -2.211  1.00  0.00      A    C
ATOM    206  HD1 PRO A  15     -14.735 -14.121  -1.446  1.00  0.00      A    H
ATOM    207  HD2 PRO A  15     -13.687 -14.235  -2.935  1.00  0.00      A    H
ATOM    208  CA  PRO A  15     -13.791 -11.224  -1.545  1.00  0.00      A    C
ATOM    209  HA  PRO A  15     -13.201 -10.584  -2.185  1.00  0.00      A    H
ATOM    210  CB  PRO A  15     -15.220 -11.431  -2.020  1.00  0.00      A    C
ATOM    211  HB1 PRO A  15     -15.789 -11.728  -1.112  1.00  0.00      A    H
ATOM    212  HB2 PRO A  15     -15.652 -10.563  -2.562  1.00  0.00      A    H
ATOM    213  CG  PRO A  15     -15.126 -12.622  -2.990  1.00  0.00      A    C
ATOM    214  HG1 PRO A  15     -16.117 -13.095  -3.155  1.00  0.00      A    H
ATOM    215  HG2 PRO A  15     -14.600 -12.290  -3.911  1.00  0.00      A    H
ATOM    216  C   PRO A  15     -13.904 -10.506  -0.217  1.00  0.00      A    C
ATOM    217  O   PRO A  15     -13.545 -11.006   0.855  1.00  0.00      A    O
ATOM    218  N   VAL A  16     -14.540  -9.335  -0.270  1.00  0.00      A    N
ATOM    219  HN  VAL A  16     -14.817  -8.818  -1.076  1.00  0.00      A    H
ATOM    220  CA  VAL A  16     -14.792  -8.532   0.987  1.00  0.00      A    C
ATOM    221  HA  VAL A  16     -13.959  -8.693   1.655  1.00  0.00      A    H
ATOM    222  CB  VAL A  16     -15.118  -7.025   0.773  1.00  0.00      A    C
ATOM    223  HB  VAL A  16     -16.051  -7.017   0.170  1.00  0.00      A    H
ATOM    224  CG1 VAL A  16     -15.332  -6.221   2.102  1.00  0.00      A    C
ATOM    225 HG11 VAL A  16     -14.327  -6.142   2.570  1.00  0.00      A    H
ATOM    226 HG12 VAL A  16     -15.648  -5.161   1.996  1.00  0.00      A    H
ATOM    227 HG13 VAL A  16     -16.082  -6.696   2.770  1.00  0.00      A    H
ATOM    228  CG2 VAL A  16     -14.047  -6.325  -0.038  1.00  0.00      A    C
ATOM    229 HG21 VAL A  16     -13.088  -6.289   0.521  1.00  0.00      A    H
ATOM    230 HG22 VAL A  16     -13.932  -6.976  -0.932  1.00  0.00      A    H
ATOM    231 HG23 VAL A  16     -14.422  -5.341  -0.391  1.00  0.00      A    H
ATOM    232  C   VAL A  16     -16.075  -9.099   1.668  1.00  0.00      A    C
ATOM    233  O   VAL A  16     -17.165  -8.783   1.139  1.00  0.00      A    O
ATOM    234  N   LYS A  17     -15.879  -9.934   2.648  1.00  0.00      A    N
ATOM    235  HN  LYS A  17     -14.973 -10.238   2.931  1.00  0.00      A    H
ATOM    236  CA  LYS A  17     -16.984 -10.309   3.495  1.00  0.00      A    C
ATOM    237  HA  LYS A  17     -17.775 -10.800   2.948  1.00  0.00      A    H
ATOM    238  CB  LYS A  17     -16.506 -11.387   4.487  1.00  0.00      A    C
ATOM    239  HB1 LYS A  17     -15.635 -10.944   5.015  1.00  0.00      A    H
ATOM    240  HB2 LYS A  17     -17.314 -11.756   5.155  1.00  0.00      A    H
ATOM    241  CG  LYS A  17     -15.884 -12.592   3.779  1.00  0.00      A    C
ATOM    242  HG1 LYS A  17     -16.604 -13.222   3.214  1.00  0.00      A    H
ATOM    243  HG2 LYS A  17     -15.194 -12.227   2.988  1.00  0.00      A    H
ATOM    244  CD  LYS A  17     -15.020 -13.420   4.686  1.00  0.00      A    C
ATOM    245  HD1 LYS A  17     -14.219 -12.827   5.177  1.00  0.00      A    H
ATOM    246  HD2 LYS A  17     -15.711 -13.826   5.455  1.00  0.00      A    H
ATOM    247  CE  LYS A  17     -14.297 -14.601   3.996  1.00  0.00      A    C
ATOM    248  HE1 LYS A  17     -13.815 -14.216   3.072  1.00  0.00      A    H
ATOM    249  HE2 LYS A  17     -13.564 -15.000   4.730  1.00  0.00      A    H
ATOM    250  NZ  LYS A  17     -15.139 -15.708   3.615  1.00  0.00      A    N
ATOM    251  HZ1 LYS A  17     -14.503 -16.460   3.282  1.00  0.00      A    H
ATOM    252  HZ2 LYS A  17     -15.791 -16.052   4.348  1.00  0.00      A    H
ATOM    253  HZ3 LYS A  17     -15.659 -15.472   2.746  1.00  0.00      A    H
ATOM    254  C   LYS A  17     -17.618  -9.093   4.232  1.00  0.00      A    C
ATOM    255  O   LYS A  17     -17.016  -8.220   4.893  1.00  0.00      A    O
ATOM    256  N   ASP A  18     -18.959  -9.044   4.067  1.00  0.00      A    N
ATOM    257  HN  ASP A  18     -19.504  -9.737   3.600  1.00  0.00      A    H
ATOM    258  CA  ASP A  18     -19.901  -8.122   4.609  1.00  0.00      A    C
ATOM    259  HA  ASP A  18     -19.472  -7.130   4.612  1.00  0.00      A    H
ATOM    260  CB  ASP A  18     -21.096  -8.083   3.518  1.00  0.00      A    C
ATOM    261  HB1 ASP A  18     -20.604  -7.844   2.552  1.00  0.00      A    H
ATOM    262  HB2 ASP A  18     -21.551  -9.092   3.424  1.00  0.00      A    H
ATOM    263  CG  ASP A  18     -22.056  -6.980   3.899  1.00  0.00      A    C
ATOM    264  OD1 ASP A  18     -23.249  -7.224   4.116  1.00  0.00      A    O
ATOM    265  OD2 ASP A  18     -21.519  -5.831   3.848  1.00  0.00      A    O
ATOM    266  C   ASP A  18     -20.407  -8.479   6.058  1.00  0.00      A    C
ATOM    267  O   ASP A  18     -21.150  -9.439   6.346  1.00  0.00      A    O
ATOM    268  N   GLN A  19     -20.089  -7.583   7.042  1.00  0.00      A    N
ATOM    269  HN  GLN A  19     -19.339  -6.962   6.828  1.00  0.00      A    H
ATOM    270  CA  GLN A  19     -20.674  -7.572   8.362  1.00  0.00      A    C
ATOM    271  HA  GLN A  19     -21.011  -8.560   8.637  1.00  0.00      A    H
ATOM    272  CB  GLN A  19     -19.537  -7.200   9.349  1.00  0.00      A    C
ATOM    273  HB1 GLN A  19     -18.971  -6.337   8.938  1.00  0.00      A    H
ATOM    274  HB2 GLN A  19     -19.963  -6.836  10.309  1.00  0.00      A    H
ATOM    275  CG  GLN A  19     -18.652  -8.350   9.586  1.00  0.00      A    C
ATOM    276  HG1 GLN A  19     -19.205  -9.207  10.027  1.00  0.00      A    H
ATOM    277  HG2 GLN A  19     -18.270  -8.690   8.600  1.00  0.00      A    H
ATOM    278  CD  GLN A  19     -17.398  -7.921  10.335  1.00  0.00      A    C
ATOM    279  OE1 GLN A  19     -16.263  -8.121   9.902  1.00  0.00      A    O
ATOM    280  NE2 GLN A  19     -17.589  -7.087  11.374  1.00  0.00      A    N
ATOM    281 HE21 GLN A  19     -16.752  -6.857  11.871  1.00  0.00      A    H
ATOM    282 HE22 GLN A  19     -18.532  -6.807  11.558  1.00  0.00      A    H
ATOM    283  C   GLN A  19     -21.890  -6.660   8.385  1.00  0.00      A    C
ATOM    284  O   GLN A  19     -22.982  -7.101   8.011  1.00  0.00      A    O
ATOM    285  N   GLY A  20     -21.745  -5.462   8.990  1.00  0.00      A    N
ATOM    286  HN  GLY A  20     -20.904  -5.127   9.408  1.00  0.00      A    H
ATOM    287  CA  GLY A  20     -22.808  -4.448   9.272  1.00  0.00      A    C
ATOM    288  HA1 GLY A  20     -22.385  -3.538   8.871  1.00  0.00      A    H
ATOM    289  HA2 GLY A  20     -23.795  -4.695   8.910  1.00  0.00      A    H
ATOM    290  C   GLY A  20     -22.902  -4.331  10.763  1.00  0.00      A    C
ATOM    291  O   GLY A  20     -22.111  -3.601  11.387  1.00  0.00      A    O
ATOM    292  N   GLN A  21     -23.818  -5.049  11.413  1.00  0.00      A    N
ATOM    293  HN  GLN A  21     -24.458  -5.622  10.907  1.00  0.00      A    H
ATOM    294  CA  GLN A  21     -24.218  -4.846  12.759  1.00  0.00      A    C
ATOM    295  HA  GLN A  21     -24.314  -3.794  12.982  1.00  0.00      A    H
ATOM    296  CB  GLN A  21     -25.588  -5.645  13.067  1.00  0.00      A    C
ATOM    297  HB1 GLN A  21     -25.462  -6.745  12.978  1.00  0.00      A    H
ATOM    298  HB2 GLN A  21     -25.922  -5.566  14.123  1.00  0.00      A    H
ATOM    299  CG  GLN A  21     -26.833  -5.245  12.137  1.00  0.00      A    C
ATOM    300  HG1 GLN A  21     -26.541  -5.365  11.072  1.00  0.00      A    H
ATOM    301  HG2 GLN A  21     -27.632  -5.991  12.335  1.00  0.00      A    H
ATOM    302  CD  GLN A  21     -27.273  -3.843  12.486  1.00  0.00      A    C
ATOM    303  OE1 GLN A  21     -27.081  -2.886  11.723  1.00  0.00      A    O
ATOM    304  NE2 GLN A  21     -27.913  -3.755  13.681  1.00  0.00      A    N
ATOM    305 HE21 GLN A  21     -28.219  -2.879  14.055  1.00  0.00      A    H
ATOM    306 HE22 GLN A  21     -28.324  -4.557  14.114  1.00  0.00      A    H
ATOM    307  C   GLN A  21     -23.228  -5.413  13.764  1.00  0.00      A    C
ATOM    308  O   GLN A  21     -22.748  -4.767  14.714  1.00  0.00      A    O
ATOM    309  N   CYS A  22     -22.907  -6.705  13.598  1.00  0.00      A    N
ATOM    310  HN  CYS A  22     -23.271  -7.191  12.807  1.00  0.00      A    H
ATOM    311  CA  CYS A  22     -22.070  -7.398  14.597  1.00  0.00      A    C
ATOM    312  HA  CYS A  22     -22.055  -6.939  15.574  1.00  0.00      A    H
ATOM    313  CB  CYS A  22     -22.666  -8.839  14.880  1.00  0.00      A    C
ATOM    314  HB1 CYS A  22     -22.835  -9.392  13.931  1.00  0.00      A    H
ATOM    315  HB2 CYS A  22     -21.858  -9.373  15.425  1.00  0.00      A    H
ATOM    316  SG  CYS A  22     -24.137  -8.730  15.991  1.00  0.00      A    S
ATOM    317  C   CYS A  22     -20.652  -7.500  14.159  1.00  0.00      A    C
ATOM    318  O   CYS A  22     -20.368  -7.522  12.942  1.00  0.00      A    O
ATOM    319  N   GLY A  23     -19.715  -7.485  15.125  1.00  0.00      A    N
ATOM    320  HN  GLY A  23     -19.905  -7.629  16.093  1.00  0.00      A    H
ATOM    321  CA  GLY A  23     -18.280  -7.417  14.995  1.00  0.00      A    C
ATOM    322  HA1 GLY A  23     -18.131  -6.813  14.112  1.00  0.00      A    H
ATOM    323  HA2 GLY A  23     -17.934  -7.033  15.943  1.00  0.00      A    H
ATOM    324  C   GLY A  23     -17.651  -8.792  14.831  1.00  0.00      A    C
ATOM    325  O   GLY A  23     -16.877  -9.243  15.691  1.00  0.00      A    O
ATOM    326  N   CYS A  24     -17.781  -9.454  13.653  1.00  0.00      A    N
ATOM    327  HN  CYS A  24     -18.348  -8.977  12.986  1.00  0.00      A    H
ATOM    328  CA  CYS A  24     -17.340 -10.774  13.366  1.00  0.00      A    C
ATOM    329  HA  CYS A  24     -17.049 -11.235  14.299  1.00  0.00      A    H
ATOM    330  CB  CYS A  24     -18.497 -11.538  12.784  1.00  0.00      A    C
ATOM    331  HB1 CYS A  24     -18.728 -10.880  11.920  1.00  0.00      A    H
ATOM    332  HB2 CYS A  24     -18.166 -12.533  12.419  1.00  0.00      A    H
ATOM    333  SG  CYS A  24     -19.808 -11.767  14.010  1.00  0.00      A    S
ATOM    334  HG1 CYS A  24     -18.970 -11.622  15.026  1.00  0.00      A    H
ATOM    335  C   CYS A  24     -16.118 -10.841  12.509  1.00  0.00      A    C
ATOM    336  O   CYS A  24     -15.745 -11.950  12.117  1.00  0.00      A    O
ATOM    337  N   CYS A  25     -15.367  -9.794  12.289  1.00  0.00      A    N
ATOM    338  HN  CYS A  25     -15.560  -8.894  12.673  1.00  0.00      A    H
ATOM    339  CA  CYS A  25     -14.103  -9.660  11.783  1.00  0.00      A    C
ATOM    340  HA  CYS A  25     -14.111  -9.497  10.716  1.00  0.00      A    H
ATOM    341  CB  CYS A  25     -13.511  -8.339  12.321  1.00  0.00      A    C
ATOM    342  HB1 CYS A  25     -12.569  -8.071  11.796  1.00  0.00      A    H
ATOM    343  HB2 CYS A  25     -14.271  -7.558  12.104  1.00  0.00      A    H
ATOM    344  SG  CYS A  25     -13.279  -8.309  14.154  1.00  0.00      A    S
ATOM    345  C   CYS A  25     -13.128 -10.840  11.897  1.00  0.00      A    C
ATOM    346  O   CYS A  25     -12.410 -11.312  11.010  1.00  0.00      A    O
ATOM    347  N   TRP A  26     -13.035 -11.330  13.153  1.00  0.00      A    N
ATOM    348  HN  TRP A  26     -13.496 -10.769  13.835  1.00  0.00      A    H
ATOM    349  CA  TRP A  26     -12.162 -12.335  13.642  1.00  0.00      A    C
ATOM    350  HA  TRP A  26     -11.115 -12.136  13.467  1.00  0.00      A    H
ATOM    351  CB  TRP A  26     -12.318 -12.423  15.226  1.00  0.00      A    C
ATOM    352  HB1 TRP A  26     -11.727 -13.211  15.738  1.00  0.00      A    H
ATOM    353  HB2 TRP A  26     -12.035 -11.456  15.694  1.00  0.00      A    H
ATOM    354  CG  TRP A  26     -13.740 -12.602  15.759  1.00  0.00      A    C
ATOM    355  CD1 TRP A  26     -14.776 -11.695  15.870  1.00  0.00      A    C
ATOM    356  HD1 TRP A  26     -14.885 -10.761  15.338  1.00  0.00      A    H
ATOM    357  NE1 TRP A  26     -15.878 -12.301  16.353  1.00  0.00      A    N
ATOM    358  HE1 TRP A  26     -16.745 -11.875  16.487  1.00  0.00      A    H
ATOM    359  CE2 TRP A  26     -15.601 -13.614  16.619  1.00  0.00      A    C
ATOM    360  CD2 TRP A  26     -14.239 -13.839  16.241  1.00  0.00      A    C
ATOM    361  CE3 TRP A  26     -13.683 -15.072  16.289  1.00  0.00      A    C
ATOM    362  HE3 TRP A  26     -12.677 -15.276  15.955  1.00  0.00      A    H
ATOM    363  CZ3 TRP A  26     -14.489 -16.158  16.715  1.00  0.00      A    C
ATOM    364  HZ3 TRP A  26     -14.128 -17.127  17.026  1.00  0.00      A    H
ATOM    365  CZ2 TRP A  26     -16.434 -14.692  17.006  1.00  0.00      A    C
ATOM    366  HZ2 TRP A  26     -17.441 -14.542  17.368  1.00  0.00      A    H
ATOM    367  CH2 TRP A  26     -15.873 -15.918  17.048  1.00  0.00      A    C
ATOM    368  HH2 TRP A  26     -16.456 -16.711  17.493  1.00  0.00      A    H
ATOM    369  C   TRP A  26     -12.388 -13.653  12.959  1.00  0.00      A    C
ATOM    370  O   TRP A  26     -11.467 -14.251  12.419  1.00  0.00      A    O
ATOM    371  N   ALA A  27     -13.692 -14.127  13.029  1.00  0.00      A    N
ATOM    372  HN  ALA A  27     -14.377 -13.554  13.472  1.00  0.00      A    H
ATOM    373  CA  ALA A  27     -14.197 -15.363  12.419  1.00  0.00      A    C
ATOM    374  HA  ALA A  27     -13.565 -16.162  12.776  1.00  0.00      A    H
ATOM    375  CB  ALA A  27     -15.644 -15.608  12.912  1.00  0.00      A    C
ATOM    376  HB1 ALA A  27     -16.028 -16.528  12.421  1.00  0.00      A    H
ATOM    377  HB2 ALA A  27     -15.540 -15.704  14.014  1.00  0.00      A    H
ATOM    378  HB3 ALA A  27     -16.298 -14.729  12.728  1.00  0.00      A    H
ATOM    379  C   ALA A  27     -14.183 -15.305  10.910  1.00  0.00      A    C
ATOM    380  O   ALA A  27     -13.880 -16.305  10.265  1.00  0.00      A    O
ATOM    381  N   PHE A  28     -14.384 -14.108  10.382  1.00  0.00      A    N
ATOM    382  HN  PHE A  28     -14.574 -13.346  10.995  1.00  0.00      A    H
ATOM    383  CA  PHE A  28     -14.345 -13.715   8.963  1.00  0.00      A    C
ATOM    384  HA  PHE A  28     -15.063 -14.338   8.451  1.00  0.00      A    H
ATOM    385  CB  PHE A  28     -14.864 -12.273   8.803  1.00  0.00      A    C
ATOM    386  HB1 PHE A  28     -14.372 -11.560   9.498  1.00  0.00      A    H
ATOM    387  HB2 PHE A  28     -14.579 -11.964   7.774  1.00  0.00      A    H
ATOM    388  CG  PHE A  28     -16.431 -12.148   8.829  1.00  0.00      A    C
ATOM    389  CD1 PHE A  28     -17.271 -12.948   9.570  1.00  0.00      A    C
ATOM    390  HD1 PHE A  28     -16.805 -13.756  10.114  1.00  0.00      A    H
ATOM    391  CE1 PHE A  28     -18.674 -12.814   9.541  1.00  0.00      A    C
ATOM    392  HE1 PHE A  28     -19.235 -13.442  10.217  1.00  0.00      A    H
ATOM    393  CZ  PHE A  28     -19.274 -12.079   8.581  1.00  0.00      A    C
ATOM    394  HZ  PHE A  28     -20.347 -12.109   8.467  1.00  0.00      A    H
ATOM    395  CD2 PHE A  28     -17.083 -11.182   7.997  1.00  0.00      A    C
ATOM    396  HD2 PHE A  28     -16.589 -10.427   7.404  1.00  0.00      A    H
ATOM    397  CE2 PHE A  28     -18.431 -11.173   7.847  1.00  0.00      A    C
ATOM    398  HE2 PHE A  28     -18.851 -10.366   7.264  1.00  0.00      A    H
ATOM    399  C   PHE A  28     -12.969 -13.941   8.340  1.00  0.00      A    C
ATOM    400  O   PHE A  28     -12.811 -14.433   7.235  1.00  0.00      A    O
ATOM    401  N   SER A  29     -11.894 -13.600   9.108  1.00  0.00      A    N
ATOM    402  HN  SER A  29     -12.088 -13.316  10.044  1.00  0.00      A    H
ATOM    403  CA  SER A  29     -10.506 -13.641   8.744  1.00  0.00      A    C
ATOM    404  HA  SER A  29     -10.500 -13.383   7.695  1.00  0.00      A    H
ATOM    405  CB  SER A  29      -9.759 -12.595   9.557  1.00  0.00      A    C
ATOM    406  HB1 SER A  29     -10.303 -11.631   9.461  1.00  0.00      A    H
ATOM    407  HB2 SER A  29      -9.658 -12.962  10.600  1.00  0.00      A    H
ATOM    408  OG  SER A  29      -8.453 -12.347   8.971  1.00  0.00      A    O
ATOM    409  HG1 SER A  29      -7.905 -12.256   9.753  1.00  0.00      A    H
ATOM    410  C   SER A  29      -9.904 -14.995   8.945  1.00  0.00      A    C
ATOM    411  O   SER A  29      -9.128 -15.464   8.117  1.00  0.00      A    O
ATOM    412  N   ALA A  30     -10.284 -15.716  10.003  1.00  0.00      A    N
ATOM    413  HN  ALA A  30     -10.808 -15.253  10.714  1.00  0.00      A    H
ATOM    414  CA  ALA A  30      -9.918 -17.096  10.151  1.00  0.00      A    C
ATOM    415  HA  ALA A  30      -8.858 -17.215   9.981  1.00  0.00      A    H
ATOM    416  CB  ALA A  30     -10.449 -17.669  11.527  1.00  0.00      A    C
ATOM    417  HB1 ALA A  30     -10.646 -18.758  11.432  1.00  0.00      A    H
ATOM    418  HB2 ALA A  30      -9.739 -17.586  12.378  1.00  0.00      A    H
ATOM    419  HB3 ALA A  30     -11.418 -17.153  11.694  1.00  0.00      A    H
ATOM    420  C   ALA A  30     -10.506 -17.884   8.969  1.00  0.00      A    C
ATOM    421  O   ALA A  30      -9.800 -18.628   8.340  1.00  0.00      A    O
ATOM    422  N   VAL A  31     -11.820 -17.705   8.689  1.00  0.00      A    N
ATOM    423  HN  VAL A  31     -12.483 -17.266   9.290  1.00  0.00      A    H
ATOM    424  CA  VAL A  31     -12.269 -18.206   7.392  1.00  0.00      A    C
ATOM    425  HA  VAL A  31     -12.159 -19.276   7.297  1.00  0.00      A    H
ATOM    426  CB  VAL A  31     -13.739 -17.915   7.242  1.00  0.00      A    C
ATOM    427  HB  VAL A  31     -13.940 -16.858   7.518  1.00  0.00      A    H
ATOM    428  CG1 VAL A  31     -14.288 -18.223   5.859  1.00  0.00      A    C
ATOM    429 HG11 VAL A  31     -15.399 -18.237   5.876  1.00  0.00      A    H
ATOM    430 HG12 VAL A  31     -13.956 -17.398   5.192  1.00  0.00      A    H
ATOM    431 HG13 VAL A  31     -13.852 -19.152   5.434  1.00  0.00      A    H
ATOM    432  CG2 VAL A  31     -14.653 -18.778   8.166  1.00  0.00      A    C
ATOM    433 HG21 VAL A  31     -14.148 -18.842   9.153  1.00  0.00      A    H
ATOM    434 HG22 VAL A  31     -15.540 -18.120   8.283  1.00  0.00      A    H
ATOM    435 HG23 VAL A  31     -14.968 -19.726   7.680  1.00  0.00      A    H
ATOM    436  C   VAL A  31     -11.453 -17.763   6.166  1.00  0.00      A    C
ATOM    437  O   VAL A  31     -10.959 -18.599   5.407  1.00  0.00      A    O
ATOM    438  N   ALA A  32     -11.322 -16.489   5.832  1.00  0.00      A    N
ATOM    439  HN  ALA A  32     -11.832 -15.924   6.477  1.00  0.00      A    H
ATOM    440  CA  ALA A  32     -10.626 -15.909   4.687  1.00  0.00      A    C
ATOM    441  HA  ALA A  32     -11.222 -16.179   3.829  1.00  0.00      A    H
ATOM    442  CB  ALA A  32     -10.597 -14.368   4.749  1.00  0.00      A    C
ATOM    443  HB1 ALA A  32     -11.623 -13.943   4.783  1.00  0.00      A    H
ATOM    444  HB2 ALA A  32     -10.022 -13.906   5.580  1.00  0.00      A    H
ATOM    445  HB3 ALA A  32     -10.177 -13.896   3.835  1.00  0.00      A    H
ATOM    446  C   ALA A  32      -9.257 -16.491   4.465  1.00  0.00      A    C
ATOM    447  O   ALA A  32      -8.900 -16.851   3.338  1.00  0.00      A    O
ATOM    448  N   SER A  33      -8.430 -16.629   5.568  1.00  0.00      A    N
ATOM    449  HN  SER A  33      -8.605 -16.144   6.421  1.00  0.00      A    H
ATOM    450  CA  SER A  33      -7.128 -17.398   5.538  1.00  0.00      A    C
ATOM    451  HA  SER A  33      -6.530 -16.924   4.774  1.00  0.00      A    H
ATOM    452  CB  SER A  33      -6.437 -17.220   6.955  1.00  0.00      A    C
ATOM    453  HB1 SER A  33      -6.402 -16.122   7.127  1.00  0.00      A    H
ATOM    454  HB2 SER A  33      -6.957 -17.741   7.787  1.00  0.00      A    H
ATOM    455  OG  SER A  33      -5.049 -17.514   6.923  1.00  0.00      A    O
ATOM    456  HG1 SER A  33      -4.555 -16.823   6.475  1.00  0.00      A    H
ATOM    457  C   SER A  33      -7.243 -18.944   5.287  1.00  0.00      A    C
ATOM    458  O   SER A  33      -6.440 -19.531   4.588  1.00  0.00      A    O
ATOM    459  N   THR A  34      -8.279 -19.576   5.867  1.00  0.00      A    N
ATOM    460  HN  THR A  34      -8.869 -19.036   6.463  1.00  0.00      A    H
ATOM    461  CA  THR A  34      -8.650 -21.015   5.630  1.00  0.00      A    C
ATOM    462  HA  THR A  34      -7.843 -21.696   5.855  1.00  0.00      A    H
ATOM    463  CB  THR A  34      -9.676 -21.732   6.534  1.00  0.00      A    C
ATOM    464  HB  THR A  34     -10.722 -21.386   6.385  1.00  0.00      A    H
ATOM    465  OG1 THR A  34      -9.394 -21.513   7.943  1.00  0.00      A    O
ATOM    466  HG1 THR A  34      -9.762 -20.640   8.093  1.00  0.00      A    H
ATOM    467  CG2 THR A  34      -9.619 -23.253   6.376  1.00  0.00      A    C
ATOM    468 HG21 THR A  34     -10.195 -23.720   7.203  1.00  0.00      A    H
ATOM    469 HG22 THR A  34      -9.992 -23.562   5.376  1.00  0.00      A    H
ATOM    470 HG23 THR A  34      -8.563 -23.588   6.293  1.00  0.00      A    H
ATOM    471  C   THR A  34      -8.912 -21.282   4.125  1.00  0.00      A    C
ATOM    472  O   THR A  34      -8.307 -22.151   3.550  1.00  0.00      A    O
ATOM    473  N   GLU A  35      -9.839 -20.458   3.551  1.00  0.00      A    N
ATOM    474  HN  GLU A  35     -10.190 -19.725   4.129  1.00  0.00      A    H
ATOM    475  CA  GLU A  35     -10.139 -20.317   2.184  1.00  0.00      A    C
ATOM    476  HA  GLU A  35     -10.607 -21.225   1.834  1.00  0.00      A    H
ATOM    477  CB  GLU A  35     -11.165 -19.132   1.789  1.00  0.00      A    C
ATOM    478  HB1 GLU A  35     -10.800 -18.127   2.089  1.00  0.00      A    H
ATOM    479  HB2 GLU A  35     -11.155 -19.164   0.679  1.00  0.00      A    H
ATOM    480  CG  GLU A  35     -12.618 -19.393   2.224  1.00  0.00      A    C
ATOM    481  HG1 GLU A  35     -13.036 -20.215   1.605  1.00  0.00      A    H
ATOM    482  HG2 GLU A  35     -12.518 -19.708   3.284  1.00  0.00      A    H
ATOM    483  CD  GLU A  35     -13.568 -18.237   2.205  1.00  0.00      A    C
ATOM    484  OE1 GLU A  35     -13.176 -17.052   2.311  1.00  0.00      A    O
ATOM    485  OE2 GLU A  35     -14.787 -18.476   2.085  1.00  0.00      A    O
ATOM    486  C   GLU A  35      -8.881 -20.236   1.350  1.00  0.00      A    C
ATOM    487  O   GLU A  35      -8.800 -21.001   0.376  1.00  0.00      A    O
ATOM    488  N   GLY A  36      -7.973 -19.282   1.651  1.00  0.00      A    N
ATOM    489  HN  GLY A  36      -8.268 -18.791   2.467  1.00  0.00      A    H
ATOM    490  CA  GLY A  36      -6.716 -19.016   1.054  1.00  0.00      A    C
ATOM    491  HA1 GLY A  36      -6.844 -18.809   0.002  1.00  0.00      A    H
ATOM    492  HA2 GLY A  36      -6.250 -18.259   1.667  1.00  0.00      A    H
ATOM    493  C   GLY A  36      -5.761 -20.105   1.130  1.00  0.00      A    C
ATOM    494  O   GLY A  36      -5.133 -20.328   0.127  1.00  0.00      A    O
ATOM    495  N   ILE A  37      -5.504 -20.882   2.253  1.00  0.00      A    N
ATOM    496  HN  ILE A  37      -6.015 -20.715   3.093  1.00  0.00      A    H
ATOM    497  CA  ILE A  37      -4.590 -21.958   2.327  1.00  0.00      A    C
ATOM    498  HA  ILE A  37      -3.714 -21.702   1.749  1.00  0.00      A    H
ATOM    499  CB  ILE A  37      -4.083 -22.174   3.768  1.00  0.00      A    C
ATOM    500  HB  ILE A  37      -3.887 -21.166   4.193  1.00  0.00      A    H
ATOM    501  CG2 ILE A  37      -5.179 -22.898   4.587  1.00  0.00      A    C
ATOM    502 HG21 ILE A  37      -5.672 -23.820   4.212  1.00  0.00      A    H
ATOM    503 HG22 ILE A  37      -4.748 -23.251   5.548  1.00  0.00      A    H
ATOM    504 HG23 ILE A  37      -5.940 -22.109   4.767  1.00  0.00      A    H
ATOM    505  CG1 ILE A  37      -2.839 -23.048   3.951  1.00  0.00      A    C
ATOM    506 HG11 ILE A  37      -2.553 -22.966   5.021  1.00  0.00      A    H
ATOM    507 HG12 ILE A  37      -3.104 -24.103   3.725  1.00  0.00      A    H
ATOM    508  CD  ILE A  37      -1.690 -22.570   3.236  1.00  0.00      A    C
ATOM    509  HD1 ILE A  37      -0.804 -23.048   3.708  1.00  0.00      A    H
ATOM    510  HD2 ILE A  37      -1.706 -22.798   2.149  1.00  0.00      A    H
ATOM    511  HD3 ILE A  37      -1.484 -21.497   3.437  1.00  0.00      A    H
ATOM    512  C   ILE A  37      -5.159 -23.136   1.642  1.00  0.00      A    C
ATOM    513  O   ILE A  37      -4.482 -23.954   1.055  1.00  0.00      A    O
ATOM    514  N   HSE A  38      -6.535 -23.259   1.656  1.00  0.00      A    N
ATOM    515  HN  HSE A  38      -7.142 -22.847   2.332  1.00  0.00      A    H
ATOM    516  CA  HSE A  38      -7.148 -24.254   0.819  1.00  0.00      A    C
ATOM    517  HA  HSE A  38      -6.719 -25.177   1.178  1.00  0.00      A    H
ATOM    518  CB  HSE A  38      -8.615 -24.334   1.218  1.00  0.00      A    C
ATOM    519  HB1 HSE A  38      -8.666 -24.574   2.302  1.00  0.00      A    H
ATOM    520  HB2 HSE A  38      -9.099 -23.371   0.948  1.00  0.00      A    H
ATOM    521  ND1 HSE A  38      -9.245 -26.759   1.342  1.00  0.00      A    N
ATOM    522  CG  HSE A  38      -9.317 -25.559   0.665  1.00  0.00      A    C
ATOM    523  CE1 HSE A  38      -9.837 -27.628   0.634  1.00  0.00      A    C
ATOM    524  HE1 HSE A  38      -9.950 -28.708   0.725  1.00  0.00      A    H
ATOM    525  NE2 HSE A  38     -10.314 -27.090  -0.531  1.00  0.00      A    N
ATOM    526  HE2 HSE A  38     -10.655 -27.641  -1.292  1.00  0.00      A    H
ATOM    527  CD2 HSE A  38      -9.997 -25.750  -0.496  1.00  0.00      A    C
ATOM    528  HD2 HSE A  38     -10.304 -25.070  -1.280  1.00  0.00      A    H
ATOM    529  C   HSE A  38      -6.922 -24.183  -0.666  1.00  0.00      A    C
ATOM    530  O   HSE A  38      -6.495 -25.255  -1.172  1.00  0.00      A    O
ATOM    531  N   SER A  39      -7.076 -23.058  -1.349  1.00  0.00      A    N
ATOM    532  HN  SER A  39      -7.465 -22.321  -0.801  1.00  0.00      A    H
ATOM    533  CA  SER A  39      -6.754 -22.861  -2.784  1.00  0.00      A    C
ATOM    534  HA  SER A  39      -7.321 -23.604  -3.325  1.00  0.00      A    H
ATOM    535  CB  SER A  39      -7.301 -21.532  -3.358  1.00  0.00      A    C
ATOM    536  HB1 SER A  39      -7.197 -21.524  -4.465  1.00  0.00      A    H
ATOM    537  HB2 SER A  39      -8.374 -21.412  -3.098  1.00  0.00      A    H
ATOM    538  OG  SER A  39      -6.668 -20.437  -2.785  1.00  0.00      A    O
ATOM    539  HG1 SER A  39      -7.184 -20.084  -2.057  1.00  0.00      A    H
ATOM    540  C   SER A  39      -5.284 -23.051  -3.043  1.00  0.00      A    C
ATOM    541  O   SER A  39      -5.015 -23.766  -3.982  1.00  0.00      A    O
ATOM    542  N   ILE A  40      -4.376 -22.393  -2.210  1.00  0.00      A    N
ATOM    543  HN  ILE A  40      -4.693 -21.747  -1.519  1.00  0.00      A    H
ATOM    544  CA  ILE A  40      -2.914 -22.498  -2.274  1.00  0.00      A    C
ATOM    545  HA  ILE A  40      -2.499 -21.995  -3.135  1.00  0.00      A    H
ATOM    546  CB  ILE A  40      -2.226 -21.814  -1.108  1.00  0.00      A    C
ATOM    547  HB  ILE A  40      -2.824 -21.921  -0.178  1.00  0.00      A    H
ATOM    548  CG2 ILE A  40      -0.708 -22.110  -1.023  1.00  0.00      A    C
ATOM    549 HG21 ILE A  40      -0.269 -21.319  -0.378  1.00  0.00      A    H
ATOM    550 HG22 ILE A  40      -0.542 -23.112  -0.574  1.00  0.00      A    H
ATOM    551 HG23 ILE A  40      -0.254 -22.126  -2.037  1.00  0.00      A    H
ATOM    552  CG1 ILE A  40      -2.278 -20.283  -1.378  1.00  0.00      A    C
ATOM    553 HG11 ILE A  40      -1.631 -19.926  -2.208  1.00  0.00      A    H
ATOM    554 HG12 ILE A  40      -3.280 -20.043  -1.792  1.00  0.00      A    H
ATOM    555  CD  ILE A  40      -2.050 -19.409  -0.190  1.00  0.00      A    C
ATOM    556  HD1 ILE A  40      -2.558 -18.430  -0.321  1.00  0.00      A    H
ATOM    557  HD2 ILE A  40      -2.421 -19.679   0.822  1.00  0.00      A    H
ATOM    558  HD3 ILE A  40      -0.987 -19.105  -0.074  1.00  0.00      A    H
ATOM    559  C   ILE A  40      -2.380 -23.952  -2.370  1.00  0.00      A    C
ATOM    560  O   ILE A  40      -1.337 -24.187  -3.010  1.00  0.00      A    O
ATOM    561  N   ASN A  41      -3.044 -24.848  -1.650  1.00  0.00      A    N
ATOM    562  HN  ASN A  41      -3.974 -24.635  -1.360  1.00  0.00      A    H
ATOM    563  CA  ASN A  41      -2.713 -26.277  -1.568  1.00  0.00      A    C
ATOM    564  HA  ASN A  41      -1.646 -26.443  -1.595  1.00  0.00      A    H
ATOM    565  CB  ASN A  41      -3.163 -26.887  -0.177  1.00  0.00      A    C
ATOM    566  HB1 ASN A  41      -4.180 -26.568   0.138  1.00  0.00      A    H
ATOM    567  HB2 ASN A  41      -3.254 -27.992  -0.104  1.00  0.00      A    H
ATOM    568  CG  ASN A  41      -2.065 -26.663   0.831  1.00  0.00      A    C
ATOM    569  OD1 ASN A  41      -1.255 -27.560   0.910  1.00  0.00      A    O
ATOM    570  ND2 ASN A  41      -2.035 -25.612   1.690  1.00  0.00      A    N
ATOM    571 HD21 ASN A  41      -1.396 -25.784   2.440  1.00  0.00      A    H
ATOM    572 HD22 ASN A  41      -2.756 -24.919   1.671  1.00  0.00      A    H
ATOM    573  C   ASN A  41      -3.309 -27.107  -2.684  1.00  0.00      A    C
ATOM    574  O   ASN A  41      -2.770 -27.237  -3.795  1.00  0.00      A    O
ATOM    575  N   THR A  42      -4.540 -27.620  -2.523  1.00  0.00      A    N
ATOM    576  HN  THR A  42      -5.037 -27.508  -1.666  1.00  0.00      A    H
ATOM    577  CA  THR A  42      -5.240 -28.481  -3.533  1.00  0.00      A    C
ATOM    578  HA  THR A  42      -4.435 -29.025  -4.006  1.00  0.00      A    H
ATOM    579  CB  THR A  42      -6.061 -29.672  -2.956  1.00  0.00      A    C
ATOM    580  HB  THR A  42      -6.602 -30.202  -3.769  1.00  0.00      A    H
ATOM    581  OG1 THR A  42      -7.001 -29.175  -1.989  1.00  0.00      A    O
ATOM    582  HG1 THR A  42      -7.695 -29.822  -1.841  1.00  0.00      A    H
ATOM    583  CG2 THR A  42      -5.132 -30.589  -2.124  1.00  0.00      A    C
ATOM    584 HG21 THR A  42      -4.639 -30.036  -1.295  1.00  0.00      A    H
ATOM    585 HG22 THR A  42      -5.769 -31.322  -1.585  1.00  0.00      A    H
ATOM    586 HG23 THR A  42      -4.391 -31.157  -2.726  1.00  0.00      A    H
ATOM    587  C   THR A  42      -6.021 -27.801  -4.648  1.00  0.00      A    C
ATOM    588  O   THR A  42      -7.043 -28.278  -5.171  1.00  0.00      A    O
ATOM    589  N   LYS A  43      -5.663 -26.512  -5.032  1.00  0.00      A    N
ATOM    590  HN  LYS A  43      -5.194 -25.937  -4.366  1.00  0.00      A    H
ATOM    591  CA  LYS A  43      -6.006 -25.905  -6.305  1.00  0.00      A    C
ATOM    592  HA  LYS A  43      -5.395 -25.021  -6.411  1.00  0.00      A    H
ATOM    593  CB  LYS A  43      -5.686 -26.668  -7.634  1.00  0.00      A    C
ATOM    594  HB1 LYS A  43      -6.304 -27.572  -7.824  1.00  0.00      A    H
ATOM    595  HB2 LYS A  43      -5.906 -25.919  -8.425  1.00  0.00      A    H
ATOM    596  CG  LYS A  43      -4.237 -26.968  -8.001  1.00  0.00      A    C
ATOM    597  HG1 LYS A  43      -3.728 -26.013  -8.253  1.00  0.00      A    H
ATOM    598  HG2 LYS A  43      -3.630 -27.482  -7.225  1.00  0.00      A    H
ATOM    599  CD  LYS A  43      -4.126 -27.685  -9.342  1.00  0.00      A    C
ATOM    600  HD1 LYS A  43      -4.812 -28.558  -9.367  1.00  0.00      A    H
ATOM    601  HD2 LYS A  43      -4.574 -27.050 -10.136  1.00  0.00      A    H
ATOM    602  CE  LYS A  43      -2.681 -27.872  -9.775  1.00  0.00      A    C
ATOM    603  HE1 LYS A  43      -2.594 -28.228 -10.824  1.00  0.00      A    H
ATOM    604  HE2 LYS A  43      -2.050 -26.958  -9.742  1.00  0.00      A    H
ATOM    605  NZ  LYS A  43      -2.131 -29.001  -8.970  1.00  0.00      A    N
ATOM    606  HZ1 LYS A  43      -1.114 -28.786  -8.977  1.00  0.00      A    H
ATOM    607  HZ2 LYS A  43      -2.498 -29.197  -8.017  1.00  0.00      A    H
ATOM    608  HZ3 LYS A  43      -2.314 -29.882  -9.492  1.00  0.00      A    H
ATOM    609  C   LYS A  43      -7.435 -25.266  -6.418  1.00  0.00      A    C
ATOM    610  O   LYS A  43      -7.504 -24.062  -6.667  1.00  0.00      A    O
ATOM    611  N   LYS A  44      -8.576 -26.057  -6.318  1.00  0.00      A    N
ATOM    612  HN  LYS A  44      -8.584 -27.046  -6.192  1.00  0.00      A    H
ATOM    613  CA  LYS A  44      -9.867 -25.401  -6.224  1.00  0.00      A    C
ATOM    614  HA  LYS A  44      -9.950 -24.606  -6.951  1.00  0.00      A    H
ATOM    615  CB  LYS A  44     -11.027 -26.367  -6.504  1.00  0.00      A    C
ATOM    616  HB1 LYS A  44     -10.739 -27.150  -5.770  1.00  0.00      A    H
ATOM    617  HB2 LYS A  44     -12.012 -25.899  -6.294  1.00  0.00      A    H
ATOM    618  CG  LYS A  44     -11.024 -27.034  -7.900  1.00  0.00      A    C
ATOM    619  HG1 LYS A  44     -10.938 -26.306  -8.735  1.00  0.00      A    H
ATOM    620  HG2 LYS A  44     -10.096 -27.640  -7.973  1.00  0.00      A    H
ATOM    621  CD  LYS A  44     -12.264 -27.927  -8.107  1.00  0.00      A    C
ATOM    622  HD1 LYS A  44     -13.107 -27.249  -7.855  1.00  0.00      A    H
ATOM    623  HD2 LYS A  44     -12.432 -28.112  -9.190  1.00  0.00      A    H
ATOM    624  CE  LYS A  44     -12.407 -29.107  -7.201  1.00  0.00      A    C
ATOM    625  HE1 LYS A  44     -12.365 -28.608  -6.209  1.00  0.00      A    H
ATOM    626  HE2 LYS A  44     -13.438 -29.517  -7.270  1.00  0.00      A    H
ATOM    627  NZ  LYS A  44     -11.417 -30.097  -7.443  1.00  0.00      A    N
ATOM    628  HZ1 LYS A  44     -11.368 -30.095  -8.482  1.00  0.00      A    H
ATOM    629  HZ2 LYS A  44     -10.452 -29.888  -7.116  1.00  0.00      A    H
ATOM    630  HZ3 LYS A  44     -11.679 -31.037  -7.084  1.00  0.00      A    H
ATOM    631  C   LYS A  44     -10.117 -24.619  -4.930  1.00  0.00      A    C
ATOM    632  O   LYS A  44      -9.726 -24.992  -3.811  1.00  0.00      A    O
ATOM    633  N   LEU A  45     -10.967 -23.637  -5.017  1.00  0.00      A    N
ATOM    634  HN  LEU A  45     -11.240 -23.399  -5.946  1.00  0.00      A    H
ATOM    635  CA  LEU A  45     -11.263 -22.758  -3.949  1.00  0.00      A    C
ATOM    636  HA  LEU A  45     -10.518 -22.841  -3.171  1.00  0.00      A    H
ATOM    637  CB  LEU A  45     -11.273 -21.334  -4.564  1.00  0.00      A    C
ATOM    638  HB1 LEU A  45     -10.250 -21.134  -4.947  1.00  0.00      A    H
ATOM    639  HB2 LEU A  45     -12.010 -21.344  -5.396  1.00  0.00      A    H
ATOM    640  CG  LEU A  45     -11.811 -20.135  -3.693  1.00  0.00      A    C
ATOM    641  HG  LEU A  45     -12.816 -20.375  -3.282  1.00  0.00      A    H
ATOM    642  CD1 LEU A  45     -10.841 -19.698  -2.602  1.00  0.00      A    C
ATOM    643 HD11 LEU A  45      -9.858 -19.307  -2.940  1.00  0.00      A    H
ATOM    644 HD12 LEU A  45     -11.286 -18.916  -1.951  1.00  0.00      A    H
ATOM    645 HD13 LEU A  45     -10.712 -20.577  -1.934  1.00  0.00      A    H
ATOM    646  CD2 LEU A  45     -12.063 -18.970  -4.660  1.00  0.00      A    C
ATOM    647 HD21 LEU A  45     -11.188 -18.705  -5.292  1.00  0.00      A    H
ATOM    648 HD22 LEU A  45     -12.915 -19.334  -5.272  1.00  0.00      A    H
ATOM    649 HD23 LEU A  45     -12.338 -17.985  -4.226  1.00  0.00      A    H
ATOM    650  C   LEU A  45     -12.639 -23.089  -3.470  1.00  0.00      A    C
ATOM    651  O   LEU A  45     -13.548 -23.449  -4.228  1.00  0.00      A    O
ATOM    652  N   VAL A  46     -12.822 -22.983  -2.175  1.00  0.00      A    N
ATOM    653  HN  VAL A  46     -12.049 -22.665  -1.632  1.00  0.00      A    H
ATOM    654  CA  VAL A  46     -14.197 -23.168  -1.603  1.00  0.00      A    C
ATOM    655  HA  VAL A  46     -14.976 -23.380  -2.321  1.00  0.00      A    H
ATOM    656  CB  VAL A  46     -14.246 -24.315  -0.575  1.00  0.00      A    C
ATOM    657  HB  VAL A  46     -15.280 -24.350  -0.169  1.00  0.00      A    H
ATOM    658  CG1 VAL A  46     -13.893 -25.714  -1.178  1.00  0.00      A    C
ATOM    659 HG11 VAL A  46     -12.798 -25.832  -1.320  1.00  0.00      A    H
ATOM    660 HG12 VAL A  46     -14.227 -26.507  -0.475  1.00  0.00      A    H
ATOM    661 HG13 VAL A  46     -14.454 -25.846  -2.127  1.00  0.00      A    H
ATOM    662  CG2 VAL A  46     -13.224 -24.036   0.531  1.00  0.00      A    C
ATOM    663 HG21 VAL A  46     -12.173 -24.001   0.171  1.00  0.00      A    H
ATOM    664 HG22 VAL A  46     -13.468 -23.043   0.965  1.00  0.00      A    H
ATOM    665 HG23 VAL A  46     -13.229 -24.833   1.304  1.00  0.00      A    H
ATOM    666  C   VAL A  46     -14.654 -21.847  -0.943  1.00  0.00      A    C
ATOM    667  O   VAL A  46     -13.825 -20.985  -0.665  1.00  0.00      A    O
ATOM    668  N   SER A  47     -15.955 -21.716  -0.661  1.00  0.00      A    N
ATOM    669  HN  SER A  47     -16.638 -22.431  -0.789  1.00  0.00      A    H
ATOM    670  CA  SER A  47     -16.550 -20.460  -0.013  1.00  0.00      A    C
ATOM    671  HA  SER A  47     -15.685 -19.850   0.205  1.00  0.00      A    H
ATOM    672  CB  SER A  47     -17.405 -19.669  -1.042  1.00  0.00      A    C
ATOM    673  HB1 SER A  47     -16.849 -19.548  -1.996  1.00  0.00      A    H
ATOM    674  HB2 SER A  47     -18.304 -20.279  -1.280  1.00  0.00      A    H
ATOM    675  OG  SER A  47     -17.800 -18.437  -0.492  1.00  0.00      A    O
ATOM    676  HG1 SER A  47     -18.665 -18.194  -0.830  1.00  0.00      A    H
ATOM    677  C   SER A  47     -17.417 -20.899   1.153  1.00  0.00      A    C
ATOM    678  O   SER A  47     -18.337 -21.728   0.999  1.00  0.00      A    O
ATOM    679  N   LEU A  48     -16.950 -20.487   2.347  1.00  0.00      A    N
ATOM    680  HN  LEU A  48     -16.254 -19.774   2.386  1.00  0.00      A    H
ATOM    681  CA  LEU A  48     -17.204 -21.297   3.569  1.00  0.00      A    C
ATOM    682  HA  LEU A  48     -17.499 -22.270   3.203  1.00  0.00      A    H
ATOM    683  CB  LEU A  48     -15.865 -21.384   4.458  1.00  0.00      A    C
ATOM    684  HB1 LEU A  48     -15.571 -20.342   4.707  1.00  0.00      A    H
ATOM    685  HB2 LEU A  48     -16.098 -21.849   5.439  1.00  0.00      A    H
ATOM    686  CG  LEU A  48     -14.782 -22.262   3.889  1.00  0.00      A    C
ATOM    687  HG  LEU A  48     -14.601 -21.991   2.827  1.00  0.00      A    H
ATOM    688  CD1 LEU A  48     -13.418 -22.281   4.688  1.00  0.00      A    C
ATOM    689 HD11 LEU A  48     -12.626 -22.518   3.946  1.00  0.00      A    H
ATOM    690 HD12 LEU A  48     -13.331 -21.271   5.144  1.00  0.00      A    H
ATOM    691 HD13 LEU A  48     -13.503 -23.041   5.494  1.00  0.00      A    H
ATOM    692  CD2 LEU A  48     -15.270 -23.726   3.894  1.00  0.00      A    C
ATOM    693 HD21 LEU A  48     -15.542 -24.098   4.905  1.00  0.00      A    H
ATOM    694 HD22 LEU A  48     -16.105 -23.823   3.168  1.00  0.00      A    H
ATOM    695 HD23 LEU A  48     -14.513 -24.467   3.558  1.00  0.00      A    H
ATOM    696  C   LEU A  48     -18.241 -20.653   4.460  1.00  0.00      A    C
ATOM    697  O   LEU A  48     -18.638 -19.577   4.210  1.00  0.00      A    O
ATOM    698  N   SER A  49     -18.656 -21.377   5.501  1.00  0.00      A    N
ATOM    699  HN  SER A  49     -18.283 -22.298   5.586  1.00  0.00      A    H
ATOM    700  CA  SER A  49     -19.675 -20.854   6.406  1.00  0.00      A    C
ATOM    701  HA  SER A  49     -20.196 -20.049   5.909  1.00  0.00      A    H
ATOM    702  CB  SER A  49     -20.697 -21.907   6.936  1.00  0.00      A    C
ATOM    703  HB1 SER A  49     -21.265 -22.371   6.101  1.00  0.00      A    H
ATOM    704  HB2 SER A  49     -20.107 -22.732   7.389  1.00  0.00      A    H
ATOM    705  OG  SER A  49     -21.561 -21.310   7.795  1.00  0.00      A    O
ATOM    706  HG1 SER A  49     -22.267 -21.056   7.196  1.00  0.00      A    H
ATOM    707  C   SER A  49     -18.974 -20.039   7.567  1.00  0.00      A    C
ATOM    708  O   SER A  49     -18.126 -20.518   8.341  1.00  0.00      A    O
ATOM    709  N   GLU A  50     -19.339 -18.714   7.652  1.00  0.00      A    N
ATOM    710  HN  GLU A  50     -19.670 -18.140   6.907  1.00  0.00      A    H
ATOM    711  CA  GLU A  50     -19.097 -17.894   8.841  1.00  0.00      A    C
ATOM    712  HA  GLU A  50     -18.154 -18.235   9.240  1.00  0.00      A    H
ATOM    713  CB  GLU A  50     -18.884 -16.407   8.450  1.00  0.00      A    C
ATOM    714  HB1 GLU A  50     -19.809 -15.875   8.140  1.00  0.00      A    H
ATOM    715  HB2 GLU A  50     -18.757 -15.901   9.430  1.00  0.00      A    H
ATOM    716  CG  GLU A  50     -17.668 -16.108   7.602  1.00  0.00      A    C
ATOM    717  HG1 GLU A  50     -17.363 -15.062   7.817  1.00  0.00      A    H
ATOM    718  HG2 GLU A  50     -16.827 -16.824   7.719  1.00  0.00      A    H
ATOM    719  CD  GLU A  50     -17.963 -16.175   6.122  1.00  0.00      A    C
ATOM    720  OE1 GLU A  50     -19.082 -15.661   5.791  1.00  0.00      A    O
ATOM    721  OE2 GLU A  50     -17.152 -16.630   5.268  1.00  0.00      A    O
ATOM    722  C   GLU A  50     -20.177 -18.021   9.954  1.00  0.00      A    C
ATOM    723  O   GLU A  50     -19.880 -17.830  11.133  1.00  0.00      A    O
ATOM    724  N   GLN A  51     -21.449 -18.370   9.561  1.00  0.00      A    N
ATOM    725  HN  GLN A  51     -21.694 -18.558   8.613  1.00  0.00      A    H
ATOM    726  CA  GLN A  51     -22.510 -18.580  10.540  1.00  0.00      A    C
ATOM    727  HA  GLN A  51     -22.458 -17.711  11.179  1.00  0.00      A    H
ATOM    728  CB  GLN A  51     -23.876 -18.529   9.786  1.00  0.00      A    C
ATOM    729  HB1 GLN A  51     -23.793 -17.772   8.977  1.00  0.00      A    H
ATOM    730  HB2 GLN A  51     -24.113 -19.487   9.277  1.00  0.00      A    H
ATOM    731  CG  GLN A  51     -25.056 -18.181  10.719  1.00  0.00      A    C
ATOM    732  HG1 GLN A  51     -25.985 -17.946  10.157  1.00  0.00      A    H
ATOM    733  HG2 GLN A  51     -25.106 -19.079  11.371  1.00  0.00      A    H
ATOM    734  CD  GLN A  51     -24.856 -16.958  11.546  1.00  0.00      A    C
ATOM    735  OE1 GLN A  51     -24.871 -15.791  11.111  1.00  0.00      A    O
ATOM    736  NE2 GLN A  51     -24.766 -17.097  12.867  1.00  0.00      A    N
ATOM    737 HE21 GLN A  51     -24.653 -16.272  13.420  1.00  0.00      A    H
ATOM    738 HE22 GLN A  51     -24.795 -18.034  13.216  1.00  0.00      A    H
ATOM    739  C   GLN A  51     -22.196 -19.804  11.391  1.00  0.00      A    C
ATOM    740  O   GLN A  51     -22.468 -19.779  12.620  1.00  0.00      A    O
ATOM    741  N   GLN A  52     -21.713 -20.941  10.836  1.00  0.00      A    N
ATOM    742  HN  GLN A  52     -21.593 -20.939   9.847  1.00  0.00      A    H
ATOM    743  CA  GLN A  52     -21.284 -22.172  11.505  1.00  0.00      A    C
ATOM    744  HA  GLN A  52     -22.203 -22.531  11.945  1.00  0.00      A    H
ATOM    745  CB  GLN A  52     -20.882 -23.297  10.507  1.00  0.00      A    C
ATOM    746  HB1 GLN A  52     -21.608 -23.394   9.671  1.00  0.00      A    H
ATOM    747  HB2 GLN A  52     -19.842 -23.106  10.166  1.00  0.00      A    H
ATOM    748  CG  GLN A  52     -21.020 -24.652  11.206  1.00  0.00      A    C
ATOM    749  HG1 GLN A  52     -20.497 -24.826  12.171  1.00  0.00      A    H
ATOM    750  HG2 GLN A  52     -22.111 -24.800  11.357  1.00  0.00      A    H
ATOM    751  CD  GLN A  52     -20.595 -25.856  10.372  1.00  0.00      A    C
ATOM    752  OE1 GLN A  52     -20.254 -25.798   9.188  1.00  0.00      A    O
ATOM    753  NE2 GLN A  52     -20.688 -27.044  11.082  1.00  0.00      A    N
ATOM    754 HE21 GLN A  52     -20.109 -27.811  10.805  1.00  0.00      A    H
ATOM    755 HE22 GLN A  52     -20.978 -27.147  12.033  1.00  0.00      A    H
ATOM    756  C   GLN A  52     -20.218 -21.977  12.621  1.00  0.00      A    C
ATOM    757  O   GLN A  52     -20.388 -22.499  13.735  1.00  0.00      A    O
ATOM    758  N   VAL A  53     -19.221 -21.193  12.298  1.00  0.00      A    N
ATOM    759  HN  VAL A  53     -18.938 -20.933  11.378  1.00  0.00      A    H
ATOM    760  CA  VAL A  53     -18.290 -20.605  13.280  1.00  0.00      A    C
ATOM    761  HA  VAL A  53     -17.746 -21.386  13.790  1.00  0.00      A    H
ATOM    762  CB  VAL A  53     -17.239 -19.555  12.655  1.00  0.00      A    C
ATOM    763  HB  VAL A  53     -17.702 -18.558  12.493  1.00  0.00      A    H
ATOM    764  CG1 VAL A  53     -16.086 -19.462  13.673  1.00  0.00      A    C
ATOM    765 HG11 VAL A  53     -15.665 -20.421  14.044  1.00  0.00      A    H
ATOM    766 HG12 VAL A  53     -15.309 -18.891  13.121  1.00  0.00      A    H
ATOM    767 HG13 VAL A  53     -16.379 -18.813  14.526  1.00  0.00      A    H
ATOM    768  CG2 VAL A  53     -16.753 -20.130  11.341  1.00  0.00      A    C
ATOM    769 HG21 VAL A  53     -16.789 -21.241  11.346  1.00  0.00      A    H
ATOM    770 HG22 VAL A  53     -17.588 -19.750  10.713  1.00  0.00      A    H
ATOM    771 HG23 VAL A  53     -15.767 -19.741  11.009  1.00  0.00      A    H
ATOM    772  C   VAL A  53     -18.951 -19.926  14.549  1.00  0.00      A    C
ATOM    773  O   VAL A  53     -18.387 -19.972  15.663  1.00  0.00      A    O
ATOM    774  N   LEU A  54     -20.103 -19.203  14.377  1.00  0.00      A    N
ATOM    775  HN  LEU A  54     -20.658 -19.202  13.549  1.00  0.00      A    H
ATOM    776  CA  LEU A  54     -20.606 -18.344  15.412  1.00  0.00      A    C
ATOM    777  HA  LEU A  54     -19.704 -18.068  15.937  1.00  0.00      A    H
ATOM    778  CB  LEU A  54     -21.206 -17.147  14.695  1.00  0.00      A    C
ATOM    779  HB1 LEU A  54     -21.766 -17.416  13.775  1.00  0.00      A    H
ATOM    780  HB2 LEU A  54     -21.838 -16.577  15.410  1.00  0.00      A    H
ATOM    781  CG  LEU A  54     -20.168 -16.173  14.237  1.00  0.00      A    C
ATOM    782  HG  LEU A  54     -19.513 -16.620  13.459  1.00  0.00      A    H
ATOM    783  CD1 LEU A  54     -20.849 -15.036  13.473  1.00  0.00      A    C
ATOM    784 HD11 LEU A  54     -21.596 -15.393  12.732  1.00  0.00      A    H
ATOM    785 HD12 LEU A  54     -21.453 -14.363  14.119  1.00  0.00      A    H
ATOM    786 HD13 LEU A  54     -20.139 -14.414  12.889  1.00  0.00      A    H
ATOM    787  CD2 LEU A  54     -19.302 -15.602  15.362  1.00  0.00      A    C
ATOM    788 HD21 LEU A  54     -19.865 -15.187  16.226  1.00  0.00      A    H
ATOM    789 HD22 LEU A  54     -18.706 -16.503  15.623  1.00  0.00      A    H
ATOM    790 HD23 LEU A  54     -18.653 -14.880  14.822  1.00  0.00      A    H
ATOM    791  C   LEU A  54     -21.681 -19.109  16.174  1.00  0.00      A    C
ATOM    792  O   LEU A  54     -21.661 -19.237  17.373  1.00  0.00      A    O
ATOM    793  N   ASP A  55     -22.697 -19.664  15.415  1.00  0.00      A    N
ATOM    794  HN  ASP A  55     -22.593 -19.699  14.424  1.00  0.00      A    H
ATOM    795  CA  ASP A  55     -23.934 -20.112  15.936  1.00  0.00      A    C
ATOM    796  HA  ASP A  55     -24.260 -19.352  16.631  1.00  0.00      A    H
ATOM    797  CB  ASP A  55     -24.862 -20.218  14.749  1.00  0.00      A    C
ATOM    798  HB1 ASP A  55     -24.624 -19.284  14.194  1.00  0.00      A    H
ATOM    799  HB2 ASP A  55     -24.771 -21.120  14.107  1.00  0.00      A    H
ATOM    800  CG  ASP A  55     -26.291 -20.178  15.087  1.00  0.00      A    C
ATOM    801  OD1 ASP A  55     -26.616 -20.196  16.306  1.00  0.00      A    O
ATOM    802  OD2 ASP A  55     -27.122 -20.165  14.136  1.00  0.00      A    O
ATOM    803  C   ASP A  55     -23.779 -21.383  16.678  1.00  0.00      A    C
ATOM    804  O   ASP A  55     -24.284 -21.526  17.797  1.00  0.00      A    O
ATOM    805  N   CYS A  56     -23.037 -22.341  16.112  1.00  0.00      A    N
ATOM    806  HN  CYS A  56     -22.676 -22.032  15.236  1.00  0.00      A    H
ATOM    807  CA  CYS A  56     -23.067 -23.698  16.512  1.00  0.00      A    C
ATOM    808  HA  CYS A  56     -24.064 -23.855  16.895  1.00  0.00      A    H
ATOM    809  CB  CYS A  56     -22.673 -24.594  15.366  1.00  0.00      A    C
ATOM    810  HB1 CYS A  56     -21.581 -24.571  15.159  1.00  0.00      A    H
ATOM    811  HB2 CYS A  56     -22.991 -25.624  15.634  1.00  0.00      A    H
ATOM    812  SG  CYS A  56     -23.452 -24.169  13.765  1.00  0.00      A    S
ATOM    813  C   CYS A  56     -22.111 -24.075  17.649  1.00  0.00      A    C
ATOM    814  O   CYS A  56     -22.038 -25.208  18.089  1.00  0.00      A    O
ATOM    815  N   ASP A  57     -21.339 -23.114  18.179  1.00  0.00      A    N
ATOM    816  HN  ASP A  57     -21.446 -22.216  17.758  1.00  0.00      A    H
ATOM    817  CA  ASP A  57     -20.253 -23.353  19.144  1.00  0.00      A    C
ATOM    818  HA  ASP A  57     -19.846 -24.344  19.006  1.00  0.00      A    H
ATOM    819  CB  ASP A  57     -19.041 -22.299  19.041  1.00  0.00      A    C
ATOM    820  HB1 ASP A  57     -18.701 -22.181  17.990  1.00  0.00      A    H
ATOM    821  HB2 ASP A  57     -19.374 -21.336  19.482  1.00  0.00      A    H
ATOM    822  CG  ASP A  57     -17.850 -22.745  19.923  1.00  0.00      A    C
ATOM    823  OD1 ASP A  57     -17.652 -23.938  20.340  1.00  0.00      A    O
ATOM    824  OD2 ASP A  57     -17.010 -21.827  20.259  1.00  0.00      A    O
ATOM    825  C   ASP A  57     -20.810 -23.354  20.582  1.00  0.00      A    C
ATOM    826  O   ASP A  57     -21.576 -22.493  20.918  1.00  0.00      A    O
ATOM    827  N   THR A  58     -20.498 -24.409  21.398  1.00  0.00      A    N
ATOM    828  HN  THR A  58     -19.875 -25.145  21.145  1.00  0.00      A    H
ATOM    829  CA  THR A  58     -20.906 -24.669  22.730  1.00  0.00      A    C
ATOM    830  HA  THR A  58     -21.822 -24.114  22.868  1.00  0.00      A    H
ATOM    831  CB  THR A  58     -21.129 -26.192  22.973  1.00  0.00      A    C
ATOM    832  HB  THR A  58     -21.216 -26.296  24.076  1.00  0.00      A    H
ATOM    833  OG1 THR A  58     -20.066 -26.994  22.631  1.00  0.00      A    O
ATOM    834  HG1 THR A  58     -20.180 -27.358  21.750  1.00  0.00      A    H
ATOM    835  CG2 THR A  58     -22.367 -26.747  22.315  1.00  0.00      A    C
ATOM    836 HG21 THR A  58     -22.312 -26.744  21.206  1.00  0.00      A    H
ATOM    837 HG22 THR A  58     -22.520 -27.802  22.627  1.00  0.00      A    H
ATOM    838 HG23 THR A  58     -23.284 -26.165  22.548  1.00  0.00      A    H
ATOM    839  C   THR A  58     -19.777 -24.168  23.761  1.00  0.00      A    C
ATOM    840  O   THR A  58     -20.006 -24.010  24.966  1.00  0.00      A    O
ATOM    841  N   ASN A  59     -18.549 -23.823  23.288  1.00  0.00      A    N
ATOM    842  HN  ASN A  59     -18.357 -23.999  22.326  1.00  0.00      A    H
ATOM    843  CA  ASN A  59     -17.625 -22.937  24.043  1.00  0.00      A    C
ATOM    844  HA  ASN A  59     -17.685 -23.011  25.119  1.00  0.00      A    H
ATOM    845  CB  ASN A  59     -16.151 -23.149  23.553  1.00  0.00      A    C
ATOM    846  HB1 ASN A  59     -16.107 -23.391  22.470  1.00  0.00      A    H
ATOM    847  HB2 ASN A  59     -15.601 -22.205  23.758  1.00  0.00      A    H
ATOM    848  CG  ASN A  59     -15.380 -24.263  24.270  1.00  0.00      A    C
ATOM    849  OD1 ASN A  59     -14.806 -24.035  25.293  1.00  0.00      A    O
ATOM    850  ND2 ASN A  59     -15.422 -25.478  23.719  1.00  0.00      A    N
ATOM    851 HD21 ASN A  59     -14.874 -26.237  24.071  1.00  0.00      A    H
ATOM    852 HD22 ASN A  59     -15.761 -25.534  22.780  1.00  0.00      A    H
ATOM    853  C   ASN A  59     -18.088 -21.505  23.874  1.00  0.00      A    C
ATOM    854  O   ASN A  59     -18.760 -21.011  24.782  1.00  0.00      A    O
ATOM    855  N   GLY A  60     -17.830 -20.822  22.744  1.00  0.00      A    N
ATOM    856  HN  GLY A  60     -17.536 -21.364  21.960  1.00  0.00      A    H
ATOM    857  CA  GLY A  60     -18.246 -19.460  22.532  1.00  0.00      A    C
ATOM    858  HA1 GLY A  60     -18.498 -19.313  21.492  1.00  0.00      A    H
ATOM    859  HA2 GLY A  60     -19.016 -19.144  23.221  1.00  0.00      A    H
ATOM    860  C   GLY A  60     -17.191 -18.397  22.940  1.00  0.00      A    C
ATOM    861  O   GLY A  60     -16.777 -17.594  22.148  1.00  0.00      A    O
ATOM    862  N   GLN A  61     -16.775 -18.476  24.137  1.00  0.00      A    N
ATOM    863  HN  GLN A  61     -17.217 -19.130  24.746  1.00  0.00      A    H
ATOM    864  CA  GLN A  61     -15.702 -17.591  24.685  1.00  0.00      A    C
ATOM    865  HA  GLN A  61     -15.473 -17.907  25.692  1.00  0.00      A    H
ATOM    866  CB  GLN A  61     -14.334 -17.616  23.935  1.00  0.00      A    C
ATOM    867  HB1 GLN A  61     -14.356 -17.289  22.873  1.00  0.00      A    H
ATOM    868  HB2 GLN A  61     -13.747 -16.766  24.344  1.00  0.00      A    H
ATOM    869  CG  GLN A  61     -13.527 -18.949  23.960  1.00  0.00      A    C
ATOM    870  HG1 GLN A  61     -14.112 -19.705  23.394  1.00  0.00      A    H
ATOM    871  HG2 GLN A  61     -12.551 -18.900  23.432  1.00  0.00      A    H
ATOM    872  CD  GLN A  61     -13.265 -19.570  25.369  1.00  0.00      A    C
ATOM    873  OE1 GLN A  61     -13.742 -20.687  25.627  1.00  0.00      A    O
ATOM    874  NE2 GLN A  61     -12.583 -18.856  26.233  1.00  0.00      A    N
ATOM    875 HE21 GLN A  61     -12.610 -19.209  27.168  1.00  0.00      A    H
ATOM    876 HE22 GLN A  61     -12.315 -17.912  26.040  1.00  0.00      A    H
ATOM    877  C   GLN A  61     -16.237 -16.138  24.947  1.00  0.00      A    C
ATOM    878  O   GLN A  61     -17.089 -16.005  25.826  1.00  0.00      A    O
ATOM    879  N   ASP A  62     -15.775 -15.075  24.286  1.00  0.00      A    N
ATOM    880  HN  ASP A  62     -14.886 -15.135  23.838  1.00  0.00      A    H
ATOM    881  CA  ASP A  62     -16.488 -13.824  24.162  1.00  0.00      A    C
ATOM    882  HA  ASP A  62     -16.866 -13.625  25.154  1.00  0.00      A    H
ATOM    883  CB  ASP A  62     -15.657 -12.705  23.515  1.00  0.00      A    C
ATOM    884  HB1 ASP A  62     -15.325 -13.098  22.531  1.00  0.00      A    H
ATOM    885  HB2 ASP A  62     -16.378 -11.867  23.399  1.00  0.00      A    H
ATOM    886  CG  ASP A  62     -14.645 -12.173  24.406  1.00  0.00      A    C
ATOM    887  OD1 ASP A  62     -14.495 -10.867  24.454  1.00  0.00      A    O
ATOM    888  OD2 ASP A  62     -13.860 -12.887  25.141  1.00  0.00      A    O
ATOM    889  C   ASP A  62     -17.770 -14.024  23.330  1.00  0.00      A    C
ATOM    890  O   ASP A  62     -18.070 -14.874  22.498  1.00  0.00      A    O
ATOM    891  N   GLN A  63     -18.722 -13.089  23.481  1.00  0.00      A    N
ATOM    892  HN  GLN A  63     -18.658 -12.380  24.179  1.00  0.00      A    H
ATOM    893  CA  GLN A  63     -20.012 -13.235  22.750  1.00  0.00      A    C
ATOM    894  HA  GLN A  63     -20.269 -14.280  22.661  1.00  0.00      A    H
ATOM    895  CB  GLN A  63     -21.139 -12.323  23.350  1.00  0.00      A    C
ATOM    896  HB1 GLN A  63     -20.608 -11.389  23.632  1.00  0.00      A    H
ATOM    897  HB2 GLN A  63     -21.962 -12.111  22.635  1.00  0.00      A    H
ATOM    898  CG  GLN A  63     -21.698 -12.808  24.648  1.00  0.00      A    C
ATOM    899  HG1 GLN A  63     -22.227 -13.784  24.590  1.00  0.00      A    H
ATOM    900  HG2 GLN A  63     -20.982 -12.684  25.488  1.00  0.00      A    H
ATOM    901  CD  GLN A  63     -22.891 -11.881  25.132  1.00  0.00      A    C
ATOM    902  OE1 GLN A  63     -22.916 -10.702  24.783  1.00  0.00      A    O
ATOM    903  NE2 GLN A  63     -23.903 -12.391  25.875  1.00  0.00      A    N
ATOM    904 HE21 GLN A  63     -24.736 -11.865  26.046  1.00  0.00      A    H
ATOM    905 HE22 GLN A  63     -23.783 -13.251  26.371  1.00  0.00      A    H
ATOM    906  C   GLN A  63     -19.784 -12.637  21.385  1.00  0.00      A    C
ATOM    907  O   GLN A  63     -19.202 -11.533  21.290  1.00  0.00      A    O
ATOM    908  N   GLY A  64     -20.174 -13.367  20.326  1.00  0.00      A    N
ATOM    909  HN  GLY A  64     -20.743 -14.182  20.407  1.00  0.00      A    H
ATOM    910  CA  GLY A  64     -19.765 -13.100  18.989  1.00  0.00      A    C
ATOM    911  HA1 GLY A  64     -18.690 -13.079  18.893  1.00  0.00      A    H
ATOM    912  HA2 GLY A  64     -20.230 -13.887  18.414  1.00  0.00      A    H
ATOM    913  C   GLY A  64     -20.020 -11.744  18.336  1.00  0.00      A    C
ATOM    914  O   GLY A  64     -19.421 -11.431  17.321  1.00  0.00      A    O
ATOM    915  N   CYS A  65     -21.022 -10.994  18.869  1.00  0.00      A    N
ATOM    916  HN  CYS A  65     -21.554 -11.431  19.591  1.00  0.00      A    H
ATOM    917  CA  CYS A  65     -21.342  -9.628  18.365  1.00  0.00      A    C
ATOM    918  HA  CYS A  65     -21.173  -9.591  17.298  1.00  0.00      A    H
ATOM    919  CB  CYS A  65     -22.729  -9.229  18.632  1.00  0.00      A    C
ATOM    920  HB1 CYS A  65     -23.095  -9.654  19.591  1.00  0.00      A    H
ATOM    921  HB2 CYS A  65     -22.871  -8.136  18.773  1.00  0.00      A    H
ATOM    922  SG  CYS A  65     -23.821 -10.063  17.373  1.00  0.00      A    S
ATOM    923  C   CYS A  65     -20.411  -8.642  18.994  1.00  0.00      A    C
ATOM    924  O   CYS A  65     -20.089  -7.616  18.354  1.00  0.00      A    O
ATOM    925  N   ASN A  66     -19.876  -8.889  20.252  1.00  0.00      A    N
ATOM    926  HN  ASN A  66     -19.982  -9.788  20.672  1.00  0.00      A    H
ATOM    927  CA  ASN A  66     -18.899  -8.031  20.963  1.00  0.00      A    C
ATOM    928  HA  ASN A  66     -18.900  -7.013  20.604  1.00  0.00      A    H
ATOM    929  CB  ASN A  66     -18.894  -8.111  22.510  1.00  0.00      A    C
ATOM    930  HB1 ASN A  66     -19.047  -9.161  22.839  1.00  0.00      A    H
ATOM    931  HB2 ASN A  66     -17.935  -7.695  22.886  1.00  0.00      A    H
ATOM    932  CG  ASN A  66     -19.921  -7.226  23.136  1.00  0.00      A    C
ATOM    933  OD1 ASN A  66     -20.765  -6.606  22.395  1.00  0.00      A    O
ATOM    934  ND2 ASN A  66     -19.983  -7.201  24.516  1.00  0.00      A    N
ATOM    935 HD21 ASN A  66     -20.635  -6.520  24.849  1.00  0.00      A    H
ATOM    936 HD22 ASN A  66     -19.136  -7.520  24.939  1.00  0.00      A    H
ATOM    937  C   ASN A  66     -17.523  -8.365  20.527  1.00  0.00      A    C
ATOM    938  O   ASN A  66     -16.795  -7.463  20.180  1.00  0.00      A    O
ATOM    939  N   GLY A  67     -17.038  -9.607  20.477  1.00  0.00      A    N
ATOM    940  HN  GLY A  67     -17.528 -10.403  20.825  1.00  0.00      A    H
ATOM    941  CA  GLY A  67     -15.687  -9.909  19.825  1.00  0.00      A    C
ATOM    942  HA1 GLY A  67     -15.773  -9.749  18.761  1.00  0.00      A    H
ATOM    943  HA2 GLY A  67     -14.965  -9.332  20.384  1.00  0.00      A    H
ATOM    944  C   GLY A  67     -15.334 -11.354  19.963  1.00  0.00      A    C
ATOM    945  O   GLY A  67     -16.109 -12.229  20.411  1.00  0.00      A    O
ATOM    946  N   GLY A  68     -14.150 -11.766  19.459  1.00  0.00      A    N
ATOM    947  HN  GLY A  68     -13.461 -11.113  19.156  1.00  0.00      A    H
ATOM    948  CA  GLY A  68     -13.798 -13.169  19.646  1.00  0.00      A    C
ATOM    949  HA1 GLY A  68     -13.770 -13.327  20.714  1.00  0.00      A    H
ATOM    950  HA2 GLY A  68     -14.490 -13.807  19.117  1.00  0.00      A    H
ATOM    951  C   GLY A  68     -12.498 -13.382  18.950  1.00  0.00      A    C
ATOM    952  O   GLY A  68     -11.976 -12.396  18.378  1.00  0.00      A    O
ATOM    953  N   MET A  69     -11.761 -14.530  19.127  1.00  0.00      A    N
ATOM    954  HN  MET A  69     -12.268 -15.260  19.578  1.00  0.00      A    H
ATOM    955  CA  MET A  69     -10.296 -14.630  18.830  1.00  0.00      A    C
ATOM    956  HA  MET A  69      -9.909 -13.678  18.496  1.00  0.00      A    H
ATOM    957  CB  MET A  69      -9.411 -15.039  20.021  1.00  0.00      A    C
ATOM    958  HB1 MET A  69      -9.764 -14.418  20.871  1.00  0.00      A    H
ATOM    959  HB2 MET A  69      -9.645 -16.026  20.474  1.00  0.00      A    H
ATOM    960  CG  MET A  69      -7.913 -15.038  19.809  1.00  0.00      A    C
ATOM    961  HG1 MET A  69      -7.772 -15.969  19.218  1.00  0.00      A    H
ATOM    962  HG2 MET A  69      -7.611 -14.186  19.163  1.00  0.00      A    H
ATOM    963  SD  MET A  69      -6.894 -14.957  21.239  1.00  0.00      A    S
ATOM    964  CE  MET A  69      -7.127 -16.622  21.934  1.00  0.00      A    C
ATOM    965  HE1 MET A  69      -6.718 -17.277  21.136  1.00  0.00      A    H
ATOM    966  HE2 MET A  69      -6.464 -16.749  22.817  1.00  0.00      A    H
ATOM    967  HE3 MET A  69      -8.179 -16.865  22.196  1.00  0.00      A    H
ATOM    968  C   MET A  69     -10.308 -15.587  17.684  1.00  0.00      A    C
ATOM    969  O   MET A  69     -11.002 -16.603  17.731  1.00  0.00      A    O
ATOM    970  N   PRO A  70      -9.585 -15.350  16.566  1.00  0.00      A    N
ATOM    971  CD  PRO A  70      -8.931 -14.036  16.138  1.00  0.00      A    C
ATOM    972  HD1 PRO A  70      -8.023 -13.863  16.755  1.00  0.00      A    H
ATOM    973  HD2 PRO A  70      -9.590 -13.158  16.302  1.00  0.00      A    H
ATOM    974  CA  PRO A  70      -9.593 -16.316  15.459  1.00  0.00      A    C
ATOM    975  HA  PRO A  70     -10.582 -16.440  15.043  1.00  0.00      A    H
ATOM    976  CB  PRO A  70      -8.673 -15.732  14.450  1.00  0.00      A    C
ATOM    977  HB1 PRO A  70      -7.627 -16.019  14.694  1.00  0.00      A    H
ATOM    978  HB2 PRO A  70      -8.916 -15.985  13.396  1.00  0.00      A    H
ATOM    979  CG  PRO A  70      -8.760 -14.259  14.662  1.00  0.00      A    C
ATOM    980  HG1 PRO A  70      -7.856 -13.746  14.269  1.00  0.00      A    H
ATOM    981  HG2 PRO A  70      -9.634 -13.859  14.104  1.00  0.00      A    H
ATOM    982  C   PRO A  70      -9.185 -17.734  15.891  1.00  0.00      A    C
ATOM    983  O   PRO A  70      -9.495 -18.681  15.225  1.00  0.00      A    O
ATOM    984  N   GLN A  71      -8.542 -18.016  17.030  1.00  0.00      A    N
ATOM    985  HN  GLN A  71      -8.007 -17.340  17.530  1.00  0.00      A    H
ATOM    986  CA  GLN A  71      -8.254 -19.279  17.569  1.00  0.00      A    C
ATOM    987  HA  GLN A  71      -7.830 -19.858  16.762  1.00  0.00      A    H
ATOM    988  CB  GLN A  71      -7.288 -19.064  18.736  1.00  0.00      A    C
ATOM    989  HB1 GLN A  71      -6.430 -18.445  18.398  1.00  0.00      A    H
ATOM    990  HB2 GLN A  71      -7.916 -18.505  19.462  1.00  0.00      A    H
ATOM    991  CG  GLN A  71      -6.772 -20.348  19.406  1.00  0.00      A    C
ATOM    992  HG1 GLN A  71      -7.471 -21.211  19.369  1.00  0.00      A    H
ATOM    993  HG2 GLN A  71      -5.891 -20.614  18.784  1.00  0.00      A    H
ATOM    994  CD  GLN A  71      -6.235 -20.217  20.811  1.00  0.00      A    C
ATOM    995  OE1 GLN A  71      -5.301 -19.433  21.016  1.00  0.00      A    O
ATOM    996  NE2 GLN A  71      -6.799 -20.991  21.750  1.00  0.00      A    N
ATOM    997 HE21 GLN A  71      -6.620 -20.764  22.707  1.00  0.00      A    H
ATOM    998 HE22 GLN A  71      -7.581 -21.609  21.676  1.00  0.00      A    H
ATOM    999  C   GLN A  71      -9.488 -20.063  17.999  1.00  0.00      A    C
ATOM   1000  O   GLN A  71      -9.506 -21.322  18.010  1.00  0.00      A    O
ATOM   1001  N   GLY A  72     -10.525 -19.337  18.376  1.00  0.00      A    N
ATOM   1002  HN  GLY A  72     -10.408 -18.351  18.462  1.00  0.00      A    H
ATOM   1003  CA  GLY A  72     -11.821 -19.903  18.746  1.00  0.00      A    C
ATOM   1004  HA1 GLY A  72     -11.657 -20.749  19.397  1.00  0.00      A    H
ATOM   1005  HA2 GLY A  72     -12.525 -19.204  19.171  1.00  0.00      A    H
ATOM   1006  C   GLY A  72     -12.557 -20.416  17.526  1.00  0.00      A    C
ATOM   1007  O   GLY A  72     -13.301 -21.345  17.634  1.00  0.00      A    O
ATOM   1008  N   ALA A  73     -12.271 -19.845  16.285  1.00  0.00      A    N
ATOM   1009  HN  ALA A  73     -11.623 -19.109  16.104  1.00  0.00      A    H
ATOM   1010  CA  ALA A  73     -12.756 -20.351  15.062  1.00  0.00      A    C
ATOM   1011  HA  ALA A  73     -13.754 -20.742  15.196  1.00  0.00      A    H
ATOM   1012  CB  ALA A  73     -12.520 -19.326  13.883  1.00  0.00      A    C
ATOM   1013  HB1 ALA A  73     -12.878 -19.903  13.004  1.00  0.00      A    H
ATOM   1014  HB2 ALA A  73     -13.089 -18.372  13.915  1.00  0.00      A    H
ATOM   1015  HB3 ALA A  73     -11.439 -19.072  13.825  1.00  0.00      A    H
ATOM   1016  C   ALA A  73     -12.013 -21.650  14.760  1.00  0.00      A    C
ATOM   1017  O   ALA A  73     -12.522 -22.688  14.374  1.00  0.00      A    O
ATOM   1018  N   PHE A  74     -10.693 -21.590  14.903  1.00  0.00      A    N
ATOM   1019  HN  PHE A  74     -10.157 -20.861  15.320  1.00  0.00      A    H
ATOM   1020  CA  PHE A  74      -9.964 -22.922  14.687  1.00  0.00      A    C
ATOM   1021  HA  PHE A  74     -10.241 -23.213  13.685  1.00  0.00      A    H
ATOM   1022  CB  PHE A  74      -8.393 -22.731  14.662  1.00  0.00      A    C
ATOM   1023  HB1 PHE A  74      -8.068 -22.612  15.718  1.00  0.00      A    H
ATOM   1024  HB2 PHE A  74      -7.938 -23.629  14.191  1.00  0.00      A    H
ATOM   1025  CG  PHE A  74      -7.837 -21.500  13.919  1.00  0.00      A    C
ATOM   1026  CD1 PHE A  74      -6.802 -20.653  14.494  1.00  0.00      A    C
ATOM   1027  HD1 PHE A  74      -6.379 -20.922  15.450  1.00  0.00      A    H
ATOM   1028  CE1 PHE A  74      -6.170 -19.741  13.645  1.00  0.00      A    C
ATOM   1029  HE1 PHE A  74      -5.313 -19.229  14.057  1.00  0.00      A    H
ATOM   1030  CZ  PHE A  74      -6.707 -19.414  12.415  1.00  0.00      A    C
ATOM   1031  HZ  PHE A  74      -6.385 -18.624  11.754  1.00  0.00      A    H
ATOM   1032  CD2 PHE A  74      -8.353 -21.210  12.698  1.00  0.00      A    C
ATOM   1033  HD2 PHE A  74      -9.078 -21.897  12.287  1.00  0.00      A    H
ATOM   1034  CE2 PHE A  74      -7.839 -20.138  11.932  1.00  0.00      A    C
ATOM   1035  HE2 PHE A  74      -8.120 -20.040  10.894  1.00  0.00      A    H
ATOM   1036  C   PHE A  74     -10.298 -24.045  15.627  1.00  0.00      A    C
ATOM   1037  O   PHE A  74     -10.366 -25.174  15.277  1.00  0.00      A    O
ATOM   1038  N   GLU A  75     -10.551 -23.601  16.900  1.00  0.00      A    N
ATOM   1039  HN  GLU A  75     -10.194 -22.754  17.288  1.00  0.00      A    H
ATOM   1040  CA  GLU A  75     -11.078 -24.471  18.022  1.00  0.00      A    C
ATOM   1041  HA  GLU A  75     -10.336 -25.228  18.226  1.00  0.00      A    H
ATOM   1042  CB  GLU A  75     -11.342 -23.642  19.364  1.00  0.00      A    C
ATOM   1043  HB1 GLU A  75     -10.446 -23.003  19.513  1.00  0.00      A    H
ATOM   1044  HB2 GLU A  75     -12.245 -23.038  19.130  1.00  0.00      A    H
ATOM   1045  CG  GLU A  75     -11.536 -24.557  20.592  1.00  0.00      A    C
ATOM   1046  HG1 GLU A  75     -11.797 -23.851  21.409  1.00  0.00      A    H
ATOM   1047  HG2 GLU A  75     -12.343 -25.316  20.513  1.00  0.00      A    H
ATOM   1048  CD  GLU A  75     -10.318 -25.274  21.137  1.00  0.00      A    C
ATOM   1049  OE1 GLU A  75     -10.435 -26.443  21.548  1.00  0.00      A    O
ATOM   1050  OE2 GLU A  75      -9.223 -24.722  21.156  1.00  0.00      A    O
ATOM   1051  C   GLU A  75     -12.322 -25.291  17.710  1.00  0.00      A    C
ATOM   1052  O   GLU A  75     -12.304 -26.489  17.961  1.00  0.00      A    O
ATOM   1053  N   TYR A  76     -13.370 -24.637  17.135  1.00  0.00      A    N
ATOM   1054  HN  TYR A  76     -13.362 -23.640  17.122  1.00  0.00      A    H
ATOM   1055  CA  TYR A  76     -14.573 -25.167  16.495  1.00  0.00      A    C
ATOM   1056  HA  TYR A  76     -14.972 -25.738  17.320  1.00  0.00      A    H
ATOM   1057  CB  TYR A  76     -15.570 -24.013  16.128  1.00  0.00      A    C
ATOM   1058  HB1 TYR A  76     -15.879 -23.441  17.029  1.00  0.00      A    H
ATOM   1059  HB2 TYR A  76     -15.067 -23.404  15.346  1.00  0.00      A    H
ATOM   1060  CG  TYR A  76     -16.881 -24.619  15.586  1.00  0.00      A    C
ATOM   1061  CD1 TYR A  76     -17.961 -24.908  16.476  1.00  0.00      A    C
ATOM   1062  HD1 TYR A  76     -17.726 -24.818  17.526  1.00  0.00      A    H
ATOM   1063  CE1 TYR A  76     -19.112 -25.577  16.052  1.00  0.00      A    C
ATOM   1064  HE1 TYR A  76     -19.981 -25.689  16.684  1.00  0.00      A    H
ATOM   1065  CZ  TYR A  76     -19.068 -26.077  14.760  1.00  0.00      A    C
ATOM   1066  OH  TYR A  76     -20.209 -26.859  14.353  1.00  0.00      A    O
ATOM   1067  HH  TYR A  76     -20.659 -27.160  15.147  1.00  0.00      A    H
ATOM   1068  CD2 TYR A  76     -17.007 -25.008  14.238  1.00  0.00      A    C
ATOM   1069  HD2 TYR A  76     -16.174 -24.796  13.585  1.00  0.00      A    H
ATOM   1070  CE2 TYR A  76     -18.036 -25.876  13.847  1.00  0.00      A    C
ATOM   1071  HE2 TYR A  76     -18.109 -26.282  12.849  1.00  0.00      A    H
ATOM   1072  C   TYR A  76     -14.286 -26.070  15.220  1.00  0.00      A    C
ATOM   1073  O   TYR A  76     -14.860 -27.151  15.002  1.00  0.00      A    O
ATOM   1074  N   MET A  77     -13.461 -25.511  14.303  1.00  0.00      A    N
ATOM   1075  HN  MET A  77     -13.177 -24.556  14.352  1.00  0.00      A    H
ATOM   1076  CA  MET A  77     -13.149 -26.052  13.014  1.00  0.00      A    C
ATOM   1077  HA  MET A  77     -14.070 -26.268  12.494  1.00  0.00      A    H
ATOM   1078  CB  MET A  77     -12.456 -24.988  12.169  1.00  0.00      A    C
ATOM   1079  HB1 MET A  77     -12.949 -23.997  12.265  1.00  0.00      A    H
ATOM   1080  HB2 MET A  77     -11.481 -24.683  12.606  1.00  0.00      A    H
ATOM   1081  CG  MET A  77     -12.244 -25.445  10.672  1.00  0.00      A    C
ATOM   1082  HG1 MET A  77     -11.355 -26.112  10.658  1.00  0.00      A    H
ATOM   1083  HG2 MET A  77     -13.110 -26.070  10.366  1.00  0.00      A    H
ATOM   1084  SD  MET A  77     -12.149 -24.145   9.421  1.00  0.00      A    S
ATOM   1085  CE  MET A  77     -12.066 -25.402   8.058  1.00  0.00      A    C
ATOM   1086  HE1 MET A  77     -12.436 -24.926   7.124  1.00  0.00      A    H
ATOM   1087  HE2 MET A  77     -10.984 -25.630   7.957  1.00  0.00      A    H
ATOM   1088  HE3 MET A  77     -12.624 -26.350   8.212  1.00  0.00      A    H
ATOM   1089  C   MET A  77     -12.361 -27.304  13.048  1.00  0.00      A    C
ATOM   1090  O   MET A  77     -12.552 -28.219  12.261  1.00  0.00      A    O
ATOM   1091  N   ILE A  78     -11.339 -27.456  14.029  1.00  0.00      A    N
ATOM   1092  HN  ILE A  78     -11.267 -26.689  14.662  1.00  0.00      A    H
ATOM   1093  CA  ILE A  78     -10.641 -28.719  14.234  1.00  0.00      A    C
ATOM   1094  HA  ILE A  78     -10.349 -29.174  13.299  1.00  0.00      A    H
ATOM   1095  CB  ILE A  78      -9.418 -28.545  15.234  1.00  0.00      A    C
ATOM   1096  HB  ILE A  78      -9.750 -27.906  16.080  1.00  0.00      A    H
ATOM   1097  CG2 ILE A  78      -8.699 -29.844  15.654  1.00  0.00      A    C
ATOM   1098 HG21 ILE A  78      -7.784 -29.498  16.179  1.00  0.00      A    H
ATOM   1099 HG22 ILE A  78      -9.342 -30.386  16.380  1.00  0.00      A    H
ATOM   1100 HG23 ILE A  78      -8.424 -30.503  14.802  1.00  0.00      A    H
ATOM   1101  CG1 ILE A  78      -8.386 -27.718  14.439  1.00  0.00      A    C
ATOM   1102 HG11 ILE A  78      -7.922 -28.389  13.685  1.00  0.00      A    H
ATOM   1103 HG12 ILE A  78      -8.964 -26.934  13.904  1.00  0.00      A    H
ATOM   1104  CD  ILE A  78      -7.211 -27.017  15.192  1.00  0.00      A    C
ATOM   1105  HD1 ILE A  78      -6.711 -27.804  15.796  1.00  0.00      A    H
ATOM   1106  HD2 ILE A  78      -6.539 -26.613  14.404  1.00  0.00      A    H
ATOM   1107  HD3 ILE A  78      -7.607 -26.189  15.818  1.00  0.00      A    H
ATOM   1108  C   ILE A  78     -11.549 -29.698  14.884  1.00  0.00      A    C
ATOM   1109  O   ILE A  78     -11.497 -30.903  14.605  1.00  0.00      A    O
ATOM   1110  N   SER A  79     -12.434 -29.234  15.761  1.00  0.00      A    N
ATOM   1111  HN  SER A  79     -12.371 -28.270  16.007  1.00  0.00      A    H
ATOM   1112  CA  SER A  79     -13.132 -30.157  16.703  1.00  0.00      A    C
ATOM   1113  HA  SER A  79     -12.382 -30.910  16.897  1.00  0.00      A    H
ATOM   1114  CB  SER A  79     -13.703 -29.526  18.032  1.00  0.00      A    C
ATOM   1115  HB1 SER A  79     -14.320 -30.246  18.611  1.00  0.00      A    H
ATOM   1116  HB2 SER A  79     -12.885 -29.195  18.707  1.00  0.00      A    H
ATOM   1117  OG  SER A  79     -14.490 -28.303  17.850  1.00  0.00      A    O
ATOM   1118  HG1 SER A  79     -14.226 -27.623  18.474  1.00  0.00      A    H
ATOM   1119  C   SER A  79     -14.270 -30.891  15.949  1.00  0.00      A    C
ATOM   1120  O   SER A  79     -14.389 -32.108  16.053  1.00  0.00      A    O
ATOM   1121  N   ASN A  80     -15.152 -30.130  15.244  1.00  0.00      A    N
ATOM   1122  HN  ASN A  80     -15.159 -29.139  15.351  1.00  0.00      A    H
ATOM   1123  CA  ASN A  80     -16.234 -30.681  14.439  1.00  0.00      A    C
ATOM   1124  HA  ASN A  80     -16.742 -31.327  15.140  1.00  0.00      A    H
ATOM   1125  CB  ASN A  80     -17.064 -29.441  14.027  1.00  0.00      A    C
ATOM   1126  HB1 ASN A  80     -17.333 -28.760  14.862  1.00  0.00      A    H
ATOM   1127  HB2 ASN A  80     -16.462 -28.827  13.323  1.00  0.00      A    H
ATOM   1128  CG  ASN A  80     -18.400 -29.685  13.315  1.00  0.00      A    C
ATOM   1129  OD1 ASN A  80     -18.515 -29.530  12.119  1.00  0.00      A    O
ATOM   1130  ND2 ASN A  80     -19.428 -30.138  14.034  1.00  0.00      A    N
ATOM   1131 HD21 ASN A  80     -20.096 -30.642  13.486  1.00  0.00      A    H
ATOM   1132 HD22 ASN A  80     -19.500 -30.173  15.031  1.00  0.00      A    H
ATOM   1133  C   ASN A  80     -15.687 -31.310  13.173  1.00  0.00      A    C
ATOM   1134  O   ASN A  80     -16.278 -32.334  12.811  1.00  0.00      A    O
ATOM   1135  N   GLY A  81     -14.552 -30.893  12.513  1.00  0.00      A    N
ATOM   1136  HN  GLY A  81     -14.203 -30.044  12.902  1.00  0.00      A    H
ATOM   1137  CA  GLY A  81     -14.037 -31.614  11.392  1.00  0.00      A    C
ATOM   1138  HA1 GLY A  81     -13.134 -32.068  11.772  1.00  0.00      A    H
ATOM   1139  HA2 GLY A  81     -14.653 -32.468  11.149  1.00  0.00      A    H
ATOM   1140  C   GLY A  81     -13.826 -30.709  10.188  1.00  0.00      A    C
ATOM   1141  O   GLY A  81     -13.132 -31.097   9.250  1.00  0.00      A    O
ATOM   1142  N   GLY A  82     -14.443 -29.548  10.125  1.00  0.00      A    N
ATOM   1143  HN  GLY A  82     -14.856 -29.292  10.995  1.00  0.00      A    H
ATOM   1144  CA  GLY A  82     -14.114 -28.516   9.118  1.00  0.00      A    C
ATOM   1145  HA1 GLY A  82     -13.171 -28.056   9.373  1.00  0.00      A    H
ATOM   1146  HA2 GLY A  82     -14.176 -28.917   8.117  1.00  0.00      A    H
ATOM   1147  C   GLY A  82     -15.213 -27.524   9.289  1.00  0.00      A    C
ATOM   1148  O   GLY A  82     -15.724 -27.279  10.358  1.00  0.00      A    O
ATOM   1149  N   LEU A  83     -15.627 -26.896   8.188  1.00  0.00      A    N
ATOM   1150  HN  LEU A  83     -15.252 -27.103   7.288  1.00  0.00      A    H
ATOM   1151  CA  LEU A  83     -16.735 -26.004   8.102  1.00  0.00      A    C
ATOM   1152  HA  LEU A  83     -17.496 -26.135   8.858  1.00  0.00      A    H
ATOM   1153  CB  LEU A  83     -16.302 -24.475   8.040  1.00  0.00      A    C
ATOM   1154  HB1 LEU A  83     -15.496 -24.403   7.278  1.00  0.00      A    H
ATOM   1155  HB2 LEU A  83     -17.053 -23.788   7.596  1.00  0.00      A    H
ATOM   1156  CG  LEU A  83     -15.798 -23.948   9.458  1.00  0.00      A    C
ATOM   1157  HG  LEU A  83     -14.987 -24.675   9.679  1.00  0.00      A    H
ATOM   1158  CD1 LEU A  83     -15.298 -22.519   9.393  1.00  0.00      A    C
ATOM   1159 HD11 LEU A  83     -14.731 -22.370  10.336  1.00  0.00      A    H
ATOM   1160 HD12 LEU A  83     -14.685 -22.346   8.482  1.00  0.00      A    H
ATOM   1161 HD13 LEU A  83     -16.058 -21.710   9.353  1.00  0.00      A    H
ATOM   1162  CD2 LEU A  83     -16.835 -24.130  10.540  1.00  0.00      A    C
ATOM   1163 HD21 LEU A  83     -17.799 -23.589  10.429  1.00  0.00      A    H
ATOM   1164 HD22 LEU A  83     -17.042 -25.170  10.873  1.00  0.00      A    H
ATOM   1165 HD23 LEU A  83     -16.422 -23.640  11.448  1.00  0.00      A    H
ATOM   1166  C   LEU A  83     -17.469 -26.338   6.739  1.00  0.00      A    C
ATOM   1167  O   LEU A  83     -16.892 -26.941   5.877  1.00  0.00      A    O
ATOM   1168  N   THR A  84     -18.708 -26.043   6.673  1.00  0.00      A    N
ATOM   1169  HN  THR A  84     -19.127 -25.662   7.493  1.00  0.00      A    H
ATOM   1170  CA  THR A  84     -19.536 -26.130   5.494  1.00  0.00      A    C
ATOM   1171  HA  THR A  84     -19.173 -26.867   4.793  1.00  0.00      A    H
ATOM   1172  CB  THR A  84     -20.893 -26.614   5.793  1.00  0.00      A    C
ATOM   1173  HB  THR A  84     -21.588 -26.724   4.932  1.00  0.00      A    H
ATOM   1174  OG1 THR A  84     -21.543 -25.766   6.792  1.00  0.00      A    O
ATOM   1175  HG1 THR A  84     -21.088 -25.806   7.636  1.00  0.00      A    H
ATOM   1176  CG2 THR A  84     -20.760 -28.056   6.540  1.00  0.00      A    C
ATOM   1177 HG21 THR A  84     -21.812 -28.411   6.508  1.00  0.00      A    H
ATOM   1178 HG22 THR A  84     -20.132 -28.801   6.006  1.00  0.00      A    H
ATOM   1179 HG23 THR A  84     -20.307 -27.944   7.548  1.00  0.00      A    H
ATOM   1180  C   THR A  84     -19.452 -24.845   4.789  1.00  0.00      A    C
ATOM   1181  O   THR A  84     -18.392 -24.104   4.927  1.00  0.00      A    O
ATOM   1182  N   THR A  85     -20.414 -24.507   3.923  1.00  0.00      A    N
ATOM   1183  HN  THR A  85     -21.311 -24.941   3.936  1.00  0.00      A    H
ATOM   1184  CA  THR A  85     -20.222 -23.488   2.843  1.00  0.00      A    C
ATOM   1185  HA  THR A  85     -19.335 -22.873   2.869  1.00  0.00      A    H
ATOM   1186  CB  THR A  85     -20.397 -24.104   1.476  1.00  0.00      A    C
ATOM   1187  HB  THR A  85     -20.242 -23.378   0.649  1.00  0.00      A    H
ATOM   1188  OG1 THR A  85     -21.604 -24.804   1.354  1.00  0.00      A    O
ATOM   1189  HG1 THR A  85     -21.608 -25.070   0.432  1.00  0.00      A    H
ATOM   1190  CG2 THR A  85     -19.308 -25.110   1.322  1.00  0.00      A    C
ATOM   1191 HG21 THR A  85     -19.385 -25.996   1.989  1.00  0.00      A    H
ATOM   1192 HG22 THR A  85     -19.367 -25.367   0.243  1.00  0.00      A    H
ATOM   1193 HG23 THR A  85     -18.340 -24.588   1.479  1.00  0.00      A    H
ATOM   1194  C   THR A  85     -21.286 -22.442   2.976  1.00  0.00      A    C
ATOM   1195  O   THR A  85     -22.250 -22.535   3.717  1.00  0.00      A    O
ATOM   1196  N   GLU A  86     -21.060 -21.252   2.291  1.00  0.00      A    N
ATOM   1197  HN  GLU A  86     -20.305 -21.297   1.641  1.00  0.00      A    H
ATOM   1198  CA  GLU A  86     -22.013 -20.110   2.285  1.00  0.00      A    C
ATOM   1199  HA  GLU A  86     -22.042 -19.864   3.337  1.00  0.00      A    H
ATOM   1200  CB  GLU A  86     -21.386 -18.827   1.679  1.00  0.00      A    C
ATOM   1201  HB1 GLU A  86     -21.672 -17.942   2.287  1.00  0.00      A    H
ATOM   1202  HB2 GLU A  86     -20.299 -18.832   1.909  1.00  0.00      A    H
ATOM   1203  CG  GLU A  86     -21.548 -18.670   0.149  1.00  0.00      A    C
ATOM   1204  HG1 GLU A  86     -20.889 -19.438  -0.309  1.00  0.00      A    H
ATOM   1205  HG2 GLU A  86     -22.519 -18.947  -0.315  1.00  0.00      A    H
ATOM   1206  CD  GLU A  86     -21.244 -17.319  -0.385  1.00  0.00      A    C
ATOM   1207  OE1 GLU A  86     -20.163 -17.200  -1.055  1.00  0.00      A    O
ATOM   1208  OE2 GLU A  86     -22.109 -16.414  -0.337  1.00  0.00      A    O
ATOM   1209  C   GLU A  86     -23.413 -20.409   1.834  1.00  0.00      A    C
ATOM   1210  O   GLU A  86     -24.370 -19.859   2.339  1.00  0.00      A    O
ATOM   1211  N   ASP A  87     -23.519 -21.324   0.838  1.00  0.00      A    N
ATOM   1212  HN  ASP A  87     -22.692 -21.740   0.470  1.00  0.00      A    H
ATOM   1213  CA  ASP A  87     -24.795 -21.791   0.390  1.00  0.00      A    C
ATOM   1214  HA  ASP A  87     -25.374 -20.920   0.121  1.00  0.00      A    H
ATOM   1215  CB  ASP A  87     -24.654 -22.773  -0.770  1.00  0.00      A    C
ATOM   1216  HB1 ASP A  87     -23.950 -23.580  -0.475  1.00  0.00      A    H
ATOM   1217  HB2 ASP A  87     -25.628 -23.238  -1.032  1.00  0.00      A    H
ATOM   1218  CG  ASP A  87     -24.049 -22.239  -1.994  1.00  0.00      A    C
ATOM   1219  OD1 ASP A  87     -23.184 -23.033  -2.462  1.00  0.00      A    O
ATOM   1220  OD2 ASP A  87     -24.445 -21.175  -2.502  1.00  0.00      A    O
ATOM   1221  C   ASP A  87     -25.505 -22.534   1.539  1.00  0.00      A    C
ATOM   1222  O   ASP A  87     -26.741 -22.327   1.683  1.00  0.00      A    O
ATOM   1223  N   ALA A  88     -24.745 -23.465   2.247  1.00  0.00      A    N
ATOM   1224  HN  ALA A  88     -23.760 -23.522   2.106  1.00  0.00      A    H
ATOM   1225  CA  ALA A  88     -25.496 -24.305   3.214  1.00  0.00      A    C
ATOM   1226  HA  ALA A  88     -26.442 -24.625   2.802  1.00  0.00      A    H
ATOM   1227  CB  ALA A  88     -24.715 -25.540   3.634  1.00  0.00      A    C
ATOM   1228  HB1 ALA A  88     -24.375 -26.159   2.777  1.00  0.00      A    H
ATOM   1229  HB2 ALA A  88     -23.864 -25.292   4.304  1.00  0.00      A    H
ATOM   1230  HB3 ALA A  88     -25.386 -26.174   4.253  1.00  0.00      A    H
ATOM   1231  C   ALA A  88     -25.835 -23.512   4.388  1.00  0.00      A    C
ATOM   1232  O   ALA A  88     -27.017 -23.494   4.746  1.00  0.00      A    O
ATOM   1233  N   TYR A  89     -24.957 -22.658   4.968  1.00  0.00      A    N
ATOM   1234  HN  TYR A  89     -23.972 -22.748   4.844  1.00  0.00      A    H
ATOM   1235  CA  TYR A  89     -25.431 -21.748   5.995  1.00  0.00      A    C
ATOM   1236  HA  TYR A  89     -26.508 -21.673   5.952  1.00  0.00      A    H
ATOM   1237  CB  TYR A  89     -25.078 -22.266   7.394  1.00  0.00      A    C
ATOM   1238  HB1 TYR A  89     -25.322 -23.348   7.329  1.00  0.00      A    H
ATOM   1239  HB2 TYR A  89     -24.015 -22.098   7.673  1.00  0.00      A    H
ATOM   1240  CG  TYR A  89     -25.960 -21.797   8.640  1.00  0.00      A    C
ATOM   1241  CD1 TYR A  89     -27.012 -20.931   8.444  1.00  0.00      A    C
ATOM   1242  HD1 TYR A  89     -27.282 -20.507   7.489  1.00  0.00      A    H
ATOM   1243  CE1 TYR A  89     -27.714 -20.368   9.494  1.00  0.00      A    C
ATOM   1244  HE1 TYR A  89     -28.458 -19.623   9.253  1.00  0.00      A    H
ATOM   1245  CZ  TYR A  89     -27.398 -20.841  10.759  1.00  0.00      A    C
ATOM   1246  OH  TYR A  89     -28.200 -20.305  11.797  1.00  0.00      A    O
ATOM   1247  HH  TYR A  89     -27.715 -20.071  12.591  1.00  0.00      A    H
ATOM   1248  CD2 TYR A  89     -25.590 -22.212   9.935  1.00  0.00      A    C
ATOM   1249  HD2 TYR A  89     -24.876 -23.001  10.122  1.00  0.00      A    H
ATOM   1250  CE2 TYR A  89     -26.303 -21.706  11.023  1.00  0.00      A    C
ATOM   1251  HE2 TYR A  89     -26.060 -22.087  12.004  1.00  0.00      A    H
ATOM   1252  C   TYR A  89     -24.842 -20.335   5.786  1.00  0.00      A    C
ATOM   1253  O   TYR A  89     -23.717 -20.054   6.340  1.00  0.00      A    O
ATOM   1254  N   PRO A  90     -25.549 -19.393   5.129  1.00  0.00      A    N
ATOM   1255  CD  PRO A  90     -26.790 -19.666   4.416  1.00  0.00      A    C
ATOM   1256  HD1 PRO A  90     -27.570 -20.068   5.099  1.00  0.00      A    H
ATOM   1257  HD2 PRO A  90     -26.672 -20.370   3.565  1.00  0.00      A    H
ATOM   1258  CA  PRO A  90     -25.200 -17.945   5.067  1.00  0.00      A    C
ATOM   1259  HA  PRO A  90     -24.152 -17.914   4.810  1.00  0.00      A    H
ATOM   1260  CB  PRO A  90     -26.049 -17.402   3.907  1.00  0.00      A    C
ATOM   1261  HB1 PRO A  90     -26.264 -16.338   4.146  1.00  0.00      A    H
ATOM   1262  HB2 PRO A  90     -25.527 -17.526   2.935  1.00  0.00      A    H
ATOM   1263  CG  PRO A  90     -27.288 -18.310   3.872  1.00  0.00      A    C
ATOM   1264  HG1 PRO A  90     -28.067 -17.807   4.484  1.00  0.00      A    H
ATOM   1265  HG2 PRO A  90     -27.677 -18.409   2.836  1.00  0.00      A    H
ATOM   1266  C   PRO A  90     -25.458 -17.198   6.393  1.00  0.00      A    C
ATOM   1267  O   PRO A  90     -26.103 -17.718   7.294  1.00  0.00      A    O
ATOM   1268  N   TYR A  91     -24.792 -15.990   6.431  1.00  0.00      A    N
ATOM   1269  HN  TYR A  91     -24.376 -15.835   5.538  1.00  0.00      A    H
ATOM   1270  CA  TYR A  91     -24.720 -15.077   7.550  1.00  0.00      A    C
ATOM   1271  HA  TYR A  91     -24.469 -15.539   8.494  1.00  0.00      A    H
ATOM   1272  CB  TYR A  91     -23.645 -13.935   7.261  1.00  0.00      A    C
ATOM   1273  HB1 TYR A  91     -22.672 -14.427   7.047  1.00  0.00      A    H
ATOM   1274  HB2 TYR A  91     -23.979 -13.365   6.369  1.00  0.00      A    H
ATOM   1275  CG  TYR A  91     -23.271 -13.055   8.376  1.00  0.00      A    C
ATOM   1276  CD1 TYR A  91     -22.869 -13.610   9.644  1.00  0.00      A    C
ATOM   1277  HD1 TYR A  91     -22.718 -14.671   9.782  1.00  0.00      A    H
ATOM   1278  CE1 TYR A  91     -22.503 -12.740  10.681  1.00  0.00      A    C
ATOM   1279  HE1 TYR A  91     -22.228 -13.141  11.645  1.00  0.00      A    H
ATOM   1280  CZ  TYR A  91     -22.540 -11.340  10.545  1.00  0.00      A    C
ATOM   1281  OH  TYR A  91     -22.145 -10.509  11.621  1.00  0.00      A    O
ATOM   1282  HH  TYR A  91     -22.440  -9.620  11.409  1.00  0.00      A    H
ATOM   1283  CD2 TYR A  91     -23.374 -11.644   8.245  1.00  0.00      A    C
ATOM   1284  HD2 TYR A  91     -23.829 -11.215   7.364  1.00  0.00      A    H
ATOM   1285  CE2 TYR A  91     -22.898 -10.821   9.291  1.00  0.00      A    C
ATOM   1286  HE2 TYR A  91     -22.832  -9.743   9.277  1.00  0.00      A    H
ATOM   1287  C   TYR A  91     -25.976 -14.321   7.878  1.00  0.00      A    C
ATOM   1288  O   TYR A  91     -26.711 -13.827   6.987  1.00  0.00      A    O
ATOM   1289  N   THR A  92     -26.429 -14.424   9.169  1.00  0.00      A    N
ATOM   1290  HN  THR A  92     -25.975 -15.144   9.688  1.00  0.00      A    H
ATOM   1291  CA  THR A  92     -27.703 -13.856   9.712  1.00  0.00      A    C
ATOM   1292  HA  THR A  92     -28.276 -13.451   8.891  1.00  0.00      A    H
ATOM   1293  CB  THR A  92     -28.589 -14.812  10.503  1.00  0.00      A    C
ATOM   1294  HB  THR A  92     -29.467 -14.232  10.861  1.00  0.00      A    H
ATOM   1295  OG1 THR A  92     -27.909 -15.411  11.611  1.00  0.00      A    O
ATOM   1296  HG1 THR A  92     -28.673 -15.853  11.988  1.00  0.00      A    H
ATOM   1297  CG2 THR A  92     -29.122 -15.944   9.558  1.00  0.00      A    C
ATOM   1298 HG21 THR A  92     -28.315 -16.663   9.304  1.00  0.00      A    H
ATOM   1299 HG22 THR A  92     -29.919 -16.570  10.015  1.00  0.00      A    H
ATOM   1300 HG23 THR A  92     -29.442 -15.498   8.592  1.00  0.00      A    H
ATOM   1301  C   THR A  92     -27.227 -12.761  10.612  1.00  0.00      A    C
ATOM   1302  O   THR A  92     -27.626 -11.597  10.577  1.00  0.00      A    O
ATOM   1303  N   GLY A  93     -26.218 -13.028  11.529  1.00  0.00      A    N
ATOM   1304  HN  GLY A  93     -25.636 -13.835  11.609  1.00  0.00      A    H
ATOM   1305  CA  GLY A  93     -25.685 -12.068  12.472  1.00  0.00      A    C
ATOM   1306  HA1 GLY A  93     -24.637 -12.328  12.471  1.00  0.00      A    H
ATOM   1307  HA2 GLY A  93     -25.911 -11.045  12.209  1.00  0.00      A    H
ATOM   1308  C   GLY A  93     -26.188 -12.294  13.879  1.00  0.00      A    C
ATOM   1309  O   GLY A  93     -26.228 -11.393  14.780  1.00  0.00      A    O
ATOM   1310  N   SER A  94     -26.472 -13.589  14.254  1.00  0.00      A    N
ATOM   1311  HN  SER A  94     -26.432 -14.373  13.640  1.00  0.00      A    H
ATOM   1312  CA  SER A  94     -26.905 -13.863  15.642  1.00  0.00      A    C
ATOM   1313  HA  SER A  94     -26.337 -13.224  16.302  1.00  0.00      A    H
ATOM   1314  CB  SER A  94     -28.452 -13.600  15.798  1.00  0.00      A    C
ATOM   1315  HB1 SER A  94     -28.752 -12.576  15.488  1.00  0.00      A    H
ATOM   1316  HB2 SER A  94     -29.052 -14.264  15.139  1.00  0.00      A    H
ATOM   1317  OG  SER A  94     -28.976 -13.667  17.119  1.00  0.00      A    O
ATOM   1318  HG1 SER A  94     -29.923 -13.671  16.958  1.00  0.00      A    H
ATOM   1319  C   SER A  94     -26.451 -15.280  16.096  1.00  0.00      A    C
ATOM   1320  O   SER A  94     -25.840 -16.045  15.348  1.00  0.00      A    O
ATOM   1321  N   GLN A  95     -26.630 -15.727  17.400  1.00  0.00      A    N
ATOM   1322  HN  GLN A  95     -27.248 -15.303  18.056  1.00  0.00      A    H
ATOM   1323  CA  GLN A  95     -26.231 -17.061  17.824  1.00  0.00      A    C
ATOM   1324  HA  GLN A  95     -25.981 -17.698  16.989  1.00  0.00      A    H
ATOM   1325  CB  GLN A  95     -25.002 -16.989  18.762  1.00  0.00      A    C
ATOM   1326  HB1 GLN A  95     -25.181 -16.377  19.671  1.00  0.00      A    H
ATOM   1327  HB2 GLN A  95     -24.796 -18.041  19.054  1.00  0.00      A    H
ATOM   1328  CG  GLN A  95     -23.800 -16.350  18.071  1.00  0.00      A    C
ATOM   1329  HG1 GLN A  95     -23.383 -17.097  17.363  1.00  0.00      A    H
ATOM   1330  HG2 GLN A  95     -23.996 -15.450  17.450  1.00  0.00      A    H
ATOM   1331  CD  GLN A  95     -22.634 -16.047  19.081  1.00  0.00      A    C
ATOM   1332  OE1 GLN A  95     -22.570 -14.897  19.563  1.00  0.00      A    O
ATOM   1333  NE2 GLN A  95     -21.768 -17.034  19.316  1.00  0.00      A    N
ATOM   1334 HE21 GLN A  95     -21.024 -16.940  19.977  1.00  0.00      A    H
ATOM   1335 HE22 GLN A  95     -21.911 -18.006  19.126  1.00  0.00      A    H
ATOM   1336  C   GLN A  95     -27.326 -17.670  18.698  1.00  0.00      A    C
ATOM   1337  O   GLN A  95     -28.197 -17.121  19.395  1.00  0.00      A    O
ATOM   1338  N   GLY A  96     -27.486 -19.043  18.587  1.00  0.00      A    N
ATOM   1339  HN  GLY A  96     -27.019 -19.557  17.871  1.00  0.00      A    H
ATOM   1340  CA  GLY A  96     -28.444 -19.802  19.330  1.00  0.00      A    C
ATOM   1341  HA1 GLY A  96     -28.399 -19.747  20.408  1.00  0.00      A    H
ATOM   1342  HA2 GLY A  96     -29.385 -19.439  18.945  1.00  0.00      A    H
ATOM   1343  C   GLY A  96     -28.564 -21.251  19.064  1.00  0.00      A    C
ATOM   1344  O   GLY A  96     -28.869 -22.051  19.913  1.00  0.00      A    O
ATOM   1345  N   TRP A  97     -28.479 -21.640  17.773  1.00  0.00      A    N
ATOM   1346  HN  TRP A  97     -28.008 -21.079  17.097  1.00  0.00      A    H
ATOM   1347  CA  TRP A  97     -28.745 -22.922  17.293  1.00  0.00      A    C
ATOM   1348  HA  TRP A  97     -29.630 -23.350  17.740  1.00  0.00      A    H
ATOM   1349  CB  TRP A  97     -29.097 -22.805  15.728  1.00  0.00      A    C
ATOM   1350  HB1 TRP A  97     -28.315 -22.157  15.277  1.00  0.00      A    H
ATOM   1351  HB2 TRP A  97     -29.260 -23.810  15.285  1.00  0.00      A    H
ATOM   1352  CG  TRP A  97     -30.386 -22.038  15.450  1.00  0.00      A    C
ATOM   1353  CD1 TRP A  97     -30.558 -20.650  15.302  1.00  0.00      A    C
ATOM   1354  HD1 TRP A  97     -29.721 -19.993  15.119  1.00  0.00      A    H
ATOM   1355  NE1 TRP A  97     -31.782 -20.437  14.859  1.00  0.00      A    N
ATOM   1356  HE1 TRP A  97     -32.134 -19.594  14.516  1.00  0.00      A    H
ATOM   1357  CE2 TRP A  97     -32.492 -21.643  14.750  1.00  0.00      A    C
ATOM   1358  CD2 TRP A  97     -31.598 -22.663  15.101  1.00  0.00      A    C
ATOM   1359  CE3 TRP A  97     -31.899 -23.982  15.017  1.00  0.00      A    C
ATOM   1360  HE3 TRP A  97     -31.167 -24.772  15.090  1.00  0.00      A    H
ATOM   1361  CZ3 TRP A  97     -33.276 -24.305  14.663  1.00  0.00      A    C
ATOM   1362  HZ3 TRP A  97     -33.626 -25.310  14.482  1.00  0.00      A    H
ATOM   1363  CZ2 TRP A  97     -33.760 -21.935  14.411  1.00  0.00      A    C
ATOM   1364  HZ2 TRP A  97     -34.359 -21.141  13.990  1.00  0.00      A    H
ATOM   1365  CH2 TRP A  97     -34.162 -23.235  14.415  1.00  0.00      A    C
ATOM   1366  HH2 TRP A  97     -35.189 -23.507  14.219  1.00  0.00      A    H
ATOM   1367  C   TRP A  97     -27.609 -23.929  17.506  1.00  0.00      A    C
ATOM   1368  O   TRP A  97     -26.389 -23.609  17.379  1.00  0.00      A    O
ATOM   1369  N   TRP A  98     -27.941 -25.212  17.782  1.00  0.00      A    N
ATOM   1370  HN  TRP A  98     -28.881 -25.488  17.964  1.00  0.00      A    H
ATOM   1371  CA  TRP A  98     -26.969 -26.260  17.979  1.00  0.00      A    C
ATOM   1372  HA  TRP A  98     -26.031 -25.851  18.325  1.00  0.00      A    H
ATOM   1373  CB  TRP A  98     -27.429 -27.240  19.137  1.00  0.00      A    C
ATOM   1374  HB1 TRP A  98     -27.617 -26.455  19.900  1.00  0.00      A    H
ATOM   1375  HB2 TRP A  98     -28.396 -27.743  18.922  1.00  0.00      A    H
ATOM   1376  CG  TRP A  98     -26.383 -28.082  19.707  1.00  0.00      A    C
ATOM   1377  CD1 TRP A  98     -25.365 -27.725  20.535  1.00  0.00      A    C
ATOM   1378  HD1 TRP A  98     -25.025 -26.764  20.893  1.00  0.00      A    H
ATOM   1379  NE1 TRP A  98     -24.670 -28.825  20.957  1.00  0.00      A    N
ATOM   1380  HE1 TRP A  98     -23.806 -28.764  21.406  1.00  0.00      A    H
ATOM   1381  CE2 TRP A  98     -25.220 -29.922  20.360  1.00  0.00      A    C
ATOM   1382  CD2 TRP A  98     -26.329 -29.530  19.593  1.00  0.00      A    C
ATOM   1383  CE3 TRP A  98     -27.036 -30.416  18.862  1.00  0.00      A    C
ATOM   1384  HE3 TRP A  98     -27.906 -30.153  18.280  1.00  0.00      A    H
ATOM   1385  CZ3 TRP A  98     -26.643 -31.767  18.869  1.00  0.00      A    C
ATOM   1386  HZ3 TRP A  98     -27.200 -32.475  18.274  1.00  0.00      A    H
ATOM   1387  CZ2 TRP A  98     -24.750 -31.195  20.304  1.00  0.00      A    C
ATOM   1388  HZ2 TRP A  98     -23.874 -31.551  20.825  1.00  0.00      A    H
ATOM   1389  CH2 TRP A  98     -25.434 -32.122  19.431  1.00  0.00      A    C
ATOM   1390  HH2 TRP A  98     -25.058 -33.132  19.358  1.00  0.00      A    H
ATOM   1391  C   TRP A  98     -26.726 -27.077  16.663  1.00  0.00      A    C
ATOM   1392  O   TRP A  98     -26.947 -28.259  16.533  1.00  0.00      A    O
ATOM   1393  N   CYS A  99     -26.185 -26.316  15.676  1.00  0.00      A    N
ATOM   1394  HN  CYS A  99     -25.853 -25.387  15.820  1.00  0.00      A    H
ATOM   1395  CA  CYS A  99     -25.972 -26.789  14.240  1.00  0.00      A    C
ATOM   1396  HA  CYS A  99     -26.768 -27.498  14.065  1.00  0.00      A    H
ATOM   1397  CB  CYS A  99     -26.144 -25.561  13.345  1.00  0.00      A    C
ATOM   1398  HB1 CYS A  99     -25.717 -25.588  12.319  1.00  0.00      A    H
ATOM   1399  HB2 CYS A  99     -27.249 -25.457  13.313  1.00  0.00      A    H
ATOM   1400  SG  CYS A  99     -25.390 -24.172  14.179  1.00  0.00      A    S
ATOM   1401  C   CYS A  99     -24.693 -27.573  14.108  1.00  0.00      A    C
ATOM   1402  O   CYS A  99     -23.884 -27.216  13.280  1.00  0.00      A    O
ATOM   1403  N   ASN A 100     -24.436 -28.647  14.867  1.00  0.00      A    N
ATOM   1404  HN  ASN A 100     -25.161 -28.987  15.462  1.00  0.00      A    H
ATOM   1405  CA  ASN A 100     -23.182 -29.382  14.928  1.00  0.00      A    C
ATOM   1406  HA  ASN A 100     -22.325 -28.849  14.543  1.00  0.00      A    H
ATOM   1407  CB  ASN A 100     -22.867 -29.668  16.430  1.00  0.00      A    C
ATOM   1408  HB1 ASN A 100     -23.728 -30.055  17.017  1.00  0.00      A    H
ATOM   1409  HB2 ASN A 100     -21.985 -30.319  16.610  1.00  0.00      A    H
ATOM   1410  CG  ASN A 100     -22.421 -28.421  17.114  1.00  0.00      A    C
ATOM   1411  OD1 ASN A 100     -21.298 -28.026  16.774  1.00  0.00      A    O
ATOM   1412  ND2 ASN A 100     -23.245 -27.761  17.854  1.00  0.00      A    N
ATOM   1413 HD21 ASN A 100     -22.975 -26.852  18.172  1.00  0.00      A    H
ATOM   1414 HD22 ASN A 100     -24.142 -28.167  18.030  1.00  0.00      A    H
ATOM   1415  C   ASN A 100     -23.245 -30.641  13.976  1.00  0.00      A    C
ATOM   1416  O   ASN A 100     -22.325 -30.861  13.179  1.00  0.00      A    O
ATOM   1417  N   LEU A 101     -24.390 -31.325  14.006  1.00  0.00      A    N
ATOM   1418  HN  LEU A 101     -25.173 -30.896  14.451  1.00  0.00      A    H
ATOM   1419  CA  LEU A 101     -24.612 -32.554  13.329  1.00  0.00      A    C
ATOM   1420  HA  LEU A 101     -23.781 -32.787  12.679  1.00  0.00      A    H
ATOM   1421  CB  LEU A 101     -24.853 -33.633  14.341  1.00  0.00      A    C
ATOM   1422  HB1 LEU A 101     -25.778 -33.476  14.935  1.00  0.00      A    H
ATOM   1423  HB2 LEU A 101     -24.987 -34.571  13.761  1.00  0.00      A    H
ATOM   1424  CG  LEU A 101     -23.755 -33.755  15.451  1.00  0.00      A    C
ATOM   1425  HG  LEU A 101     -23.727 -32.805  16.027  1.00  0.00      A    H
ATOM   1426  CD1 LEU A 101     -24.001 -34.902  16.414  1.00  0.00      A    C
ATOM   1427 HD11 LEU A 101     -23.066 -35.144  16.964  1.00  0.00      A    H
ATOM   1428 HD12 LEU A 101     -24.777 -34.640  17.164  1.00  0.00      A    H
ATOM   1429 HD13 LEU A 101     -24.394 -35.765  15.835  1.00  0.00      A    H
ATOM   1430  CD2 LEU A 101     -22.329 -34.070  14.949  1.00  0.00      A    C
ATOM   1431 HD21 LEU A 101     -22.298 -35.080  14.487  1.00  0.00      A    H
ATOM   1432 HD22 LEU A 101     -21.943 -33.272  14.280  1.00  0.00      A    H
ATOM   1433 HD23 LEU A 101     -21.712 -34.074  15.873  1.00  0.00      A    H
ATOM   1434  C   LEU A 101     -25.906 -32.474  12.469  1.00  0.00      A    C
ATOM   1435  O   LEU A 101     -26.858 -33.242  12.570  1.00  0.00      A    O
ATOM   1436  N   TRP A 102     -25.739 -31.629  11.415  1.00  0.00      A    N
ATOM   1437  HN  TRP A 102     -24.897 -31.097  11.440  1.00  0.00      A    H
ATOM   1438  CA  TRP A 102     -26.770 -31.310  10.418  1.00  0.00      A    C
ATOM   1439  HA  TRP A 102     -27.574 -32.027  10.495  1.00  0.00      A    H
ATOM   1440  CB  TRP A 102     -27.326 -29.808  10.516  1.00  0.00      A    C
ATOM   1441  HB1 TRP A 102     -26.483 -29.089  10.437  1.00  0.00      A    H
ATOM   1442  HB2 TRP A 102     -27.899 -29.679   9.573  1.00  0.00      A    H
ATOM   1443  CG  TRP A 102     -28.399 -29.550  11.623  1.00  0.00      A    C
ATOM   1444  CD1 TRP A 102     -28.787 -30.329  12.718  1.00  0.00      A    C
ATOM   1445  HD1 TRP A 102     -28.565 -31.371  12.892  1.00  0.00      A    H
ATOM   1446  NE1 TRP A 102     -29.683 -29.606  13.531  1.00  0.00      A    N
ATOM   1447  HE1 TRP A 102     -30.200 -29.986  14.266  1.00  0.00      A    H
ATOM   1448  CE2 TRP A 102     -29.695 -28.331  13.093  1.00  0.00      A    C
ATOM   1449  CD2 TRP A 102     -28.966 -28.288  11.857  1.00  0.00      A    C
ATOM   1450  CE3 TRP A 102     -28.814 -27.119  11.120  1.00  0.00      A    C
ATOM   1451  HE3 TRP A 102     -28.252 -27.147  10.198  1.00  0.00      A    H
ATOM   1452  CZ3 TRP A 102     -29.598 -26.080  11.508  1.00  0.00      A    C
ATOM   1453  HZ3 TRP A 102     -29.678 -25.322  10.742  1.00  0.00      A    H
ATOM   1454  CZ2 TRP A 102     -30.400 -27.229  13.481  1.00  0.00      A    C
ATOM   1455  HZ2 TRP A 102     -30.974 -27.207  14.396  1.00  0.00      A    H
ATOM   1456  CH2 TRP A 102     -30.364 -26.095  12.635  1.00  0.00      A    C
ATOM   1457  HH2 TRP A 102     -31.016 -25.280  12.910  1.00  0.00      A    H
ATOM   1458  C   TRP A 102     -26.331 -31.671   8.996  1.00  0.00      A    C
ATOM   1459  O   TRP A 102     -27.047 -32.414   8.289  1.00  0.00      A    O
ATOM   1460  N   PHE A 103     -25.247 -31.052   8.566  1.00  0.00      A    N
ATOM   1461  HN  PHE A 103     -24.712 -30.505   9.205  1.00  0.00      A    H
ATOM   1462  CA  PHE A 103     -24.847 -30.976   7.178  1.00  0.00      A    C
ATOM   1463  HA  PHE A 103     -25.692 -30.841   6.519  1.00  0.00      A    H
ATOM   1464  CB  PHE A 103     -23.897 -29.813   6.987  1.00  0.00      A    C
ATOM   1465  HB1 PHE A 103     -22.918 -30.044   7.460  1.00  0.00      A    H
ATOM   1466  HB2 PHE A 103     -23.867 -29.520   5.916  1.00  0.00      A    H
ATOM   1467  CG  PHE A 103     -24.434 -28.512   7.628  1.00  0.00      A    C
ATOM   1468  CD1 PHE A 103     -23.839 -28.020   8.830  1.00  0.00      A    C
ATOM   1469  HD1 PHE A 103     -23.025 -28.592   9.251  1.00  0.00      A    H
ATOM   1470  CE1 PHE A 103     -24.443 -26.937   9.482  1.00  0.00      A    C
ATOM   1471  HE1 PHE A 103     -24.137 -26.620  10.468  1.00  0.00      A    H
ATOM   1472  CZ  PHE A 103     -25.428 -26.162   8.829  1.00  0.00      A    C
ATOM   1473  HZ  PHE A 103     -25.969 -25.349   9.292  1.00  0.00      A    H
ATOM   1474  CD2 PHE A 103     -25.433 -27.781   7.020  1.00  0.00      A    C
ATOM   1475  HD2 PHE A 103     -25.747 -28.050   6.022  1.00  0.00      A    H
ATOM   1476  CE2 PHE A 103     -26.011 -26.664   7.598  1.00  0.00      A    C
ATOM   1477  HE2 PHE A 103     -26.877 -26.194   7.157  1.00  0.00      A    H
ATOM   1478  C   PHE A 103     -24.066 -32.199   6.778  1.00  0.00      A    C
ATOM   1479  O   PHE A 103     -23.438 -32.904   7.542  1.00  0.00      A    O
ATOM   1480  N   ASP A 104     -24.082 -32.550   5.490  1.00  0.00      A    N
ATOM   1481  HN  ASP A 104     -24.663 -31.929   4.969  1.00  0.00      A    H
ATOM   1482  CA  ASP A 104     -23.396 -33.749   4.987  1.00  0.00      A    C
ATOM   1483  HA  ASP A 104     -23.417 -34.434   5.821  1.00  0.00      A    H
ATOM   1484  CB  ASP A 104     -24.122 -34.212   3.761  1.00  0.00      A    C
ATOM   1485  HB1 ASP A 104     -24.099 -33.443   2.960  1.00  0.00      A    H
ATOM   1486  HB2 ASP A 104     -23.670 -35.150   3.373  1.00  0.00      A    H
ATOM   1487  CG  ASP A 104     -25.528 -34.660   4.199  1.00  0.00      A    C
ATOM   1488  OD1 ASP A 104     -26.482 -34.281   3.471  1.00  0.00      A    O
ATOM   1489  OD2 ASP A 104     -25.754 -35.336   5.249  1.00  0.00      A    O
ATOM   1490  C   ASP A 104     -21.907 -33.368   4.588  1.00  0.00      A    C
ATOM   1491  O   ASP A 104     -20.967 -33.513   5.310  1.00  0.00      A    O
ATOM   1492  N   ALA A 105     -21.671 -32.906   3.340  1.00  0.00      A    N
ATOM   1493  HN  ALA A 105     -22.443 -32.774   2.724  1.00  0.00      A    H
ATOM   1494  CA  ALA A 105     -20.364 -32.711   2.853  1.00  0.00      A    C
ATOM   1495  HA  ALA A 105     -19.803 -33.615   3.035  1.00  0.00      A    H
ATOM   1496  CB  ALA A 105     -20.348 -32.625   1.301  1.00  0.00      A    C
ATOM   1497  HB1 ALA A 105     -19.448 -33.104   0.860  1.00  0.00      A    H
ATOM   1498  HB2 ALA A 105     -21.195 -33.198   0.866  1.00  0.00      A    H
ATOM   1499  HB3 ALA A 105     -20.327 -31.598   0.876  1.00  0.00      A    H
ATOM   1500  C   ALA A 105     -19.644 -31.563   3.485  1.00  0.00      A    C
ATOM   1501  O   ALA A 105     -20.332 -30.540   3.646  1.00  0.00      A    O
ATOM   1502  N   ILE A 106     -18.345 -31.674   3.784  1.00  0.00      A    N
ATOM   1503  HN  ILE A 106     -17.890 -32.507   3.477  1.00  0.00      A    H
ATOM   1504  CA  ILE A 106     -17.599 -30.630   4.418  1.00  0.00      A    C
ATOM   1505  HA  ILE A 106     -18.258 -29.808   4.656  1.00  0.00      A    H
ATOM   1506  CB  ILE A 106     -16.910 -31.153   5.637  1.00  0.00      A    C
ATOM   1507  HB  ILE A 106     -16.265 -32.002   5.327  1.00  0.00      A    H
ATOM   1508  CG2 ILE A 106     -15.805 -30.275   6.316  1.00  0.00      A    C
ATOM   1509 HG21 ILE A 106     -15.306 -30.967   7.027  1.00  0.00      A    H
ATOM   1510 HG22 ILE A 106     -14.970 -29.958   5.654  1.00  0.00      A    H
ATOM   1511 HG23 ILE A 106     -16.277 -29.374   6.763  1.00  0.00      A    H
ATOM   1512  CG1 ILE A 106     -18.020 -31.553   6.667  1.00  0.00      A    C
ATOM   1513 HG11 ILE A 106     -18.434 -30.606   7.074  1.00  0.00      A    H
ATOM   1514 HG12 ILE A 106     -18.807 -32.229   6.270  1.00  0.00      A    H
ATOM   1515  CD  ILE A 106     -17.522 -32.485   7.757  1.00  0.00      A    C
ATOM   1516  HD1 ILE A 106     -17.296 -33.493   7.349  1.00  0.00      A    H
ATOM   1517  HD2 ILE A 106     -16.658 -32.047   8.302  1.00  0.00      A    H
ATOM   1518  HD3 ILE A 106     -18.255 -32.664   8.573  1.00  0.00      A    H
ATOM   1519  C   ILE A 106     -16.610 -30.090   3.426  1.00  0.00      A    C
ATOM   1520  O   ILE A 106     -16.069 -30.881   2.700  1.00  0.00      A    O
ATOM   1521  N   ALA A 107     -16.269 -28.802   3.413  1.00  0.00      A    N
ATOM   1522  HN  ALA A 107     -16.594 -28.269   4.191  1.00  0.00      A    H
ATOM   1523  CA  ALA A 107     -15.552 -28.094   2.411  1.00  0.00      A    C
ATOM   1524  HA  ALA A 107     -15.699 -28.634   1.487  1.00  0.00      A    H
ATOM   1525  CB  ALA A 107     -16.255 -26.730   2.214  1.00  0.00      A    C
ATOM   1526  HB1 ALA A 107     -15.663 -26.132   1.488  1.00  0.00      A    H
ATOM   1527  HB2 ALA A 107     -17.245 -26.879   1.732  1.00  0.00      A    H
ATOM   1528  HB3 ALA A 107     -16.370 -26.086   3.111  1.00  0.00      A    H
ATOM   1529  C   ALA A 107     -14.029 -28.013   2.717  1.00  0.00      A    C
ATOM   1530  O   ALA A 107     -13.229 -28.536   1.981  1.00  0.00      A    O
ATOM   1531  N   ALA A 108     -13.611 -27.395   3.790  1.00  0.00      A    N
ATOM   1532  HN  ALA A 108     -14.359 -27.075   4.366  1.00  0.00      A    H
ATOM   1533  CA  ALA A 108     -12.238 -27.333   4.143  1.00  0.00      A    C
ATOM   1534  HA  ALA A 108     -11.684 -28.025   3.526  1.00  0.00      A    H
ATOM   1535  CB  ALA A 108     -11.611 -25.937   4.064  1.00  0.00      A    C
ATOM   1536  HB1 ALA A 108     -10.532 -25.940   4.328  1.00  0.00      A    H
ATOM   1537  HB2 ALA A 108     -11.667 -25.530   3.032  1.00  0.00      A    H
ATOM   1538  HB3 ALA A 108     -12.143 -25.255   4.761  1.00  0.00      A    H
ATOM   1539  C   ALA A 108     -11.988 -27.926   5.512  1.00  0.00      A    C
ATOM   1540  O   ALA A 108     -12.820 -27.781   6.385  1.00  0.00      A    O
ATOM   1541  N   LYS A 109     -10.775 -28.546   5.653  1.00  0.00      A    N
ATOM   1542  HN  LYS A 109     -10.100 -28.614   4.923  1.00  0.00      A    H
ATOM   1543  CA  LYS A 109     -10.289 -29.004   6.902  1.00  0.00      A    C
ATOM   1544  HA  LYS A 109     -11.042 -28.960   7.675  1.00  0.00      A    H
ATOM   1545  CB  LYS A 109      -9.855 -30.465   6.633  1.00  0.00      A    C
ATOM   1546  HB1 LYS A 109     -10.679 -30.988   6.102  1.00  0.00      A    H
ATOM   1547  HB2 LYS A 109      -8.920 -30.442   6.034  1.00  0.00      A    H
ATOM   1548  CG  LYS A 109      -9.565 -31.253   7.958  1.00  0.00      A    C
ATOM   1549  HG1 LYS A 109      -8.648 -30.729   8.304  1.00  0.00      A    H
ATOM   1550  HG2 LYS A 109     -10.405 -31.069   8.662  1.00  0.00      A    H
ATOM   1551  CD  LYS A 109      -9.284 -32.722   7.704  1.00  0.00      A    C
ATOM   1552  HD1 LYS A 109     -10.070 -33.106   7.019  1.00  0.00      A    H
ATOM   1553  HD2 LYS A 109      -8.273 -32.822   7.254  1.00  0.00      A    H
ATOM   1554  CE  LYS A 109      -9.268 -33.566   8.979  1.00  0.00      A    C
ATOM   1555  HE1 LYS A 109      -8.359 -33.258   9.539  1.00  0.00      A    H
ATOM   1556  HE2 LYS A 109     -10.151 -33.459   9.645  1.00  0.00      A    H
ATOM   1557  NZ  LYS A 109      -9.107 -34.975   8.722  1.00  0.00      A    N
ATOM   1558  HZ1 LYS A 109      -8.258 -34.971   8.120  1.00  0.00      A    H
ATOM   1559  HZ2 LYS A 109      -8.946 -35.419   9.649  1.00  0.00      A    H
ATOM   1560  HZ3 LYS A 109      -9.927 -35.406   8.250  1.00  0.00      A    H
ATOM   1561  C   LYS A 109      -9.085 -28.146   7.322  1.00  0.00      A    C
ATOM   1562  O   LYS A 109      -8.458 -27.563   6.457  1.00  0.00      A    O
ATOM   1563  N   ILE A 110      -8.862 -28.005   8.664  1.00  0.00      A    N
ATOM   1564  HN  ILE A 110      -9.506 -28.424   9.299  1.00  0.00      A    H
ATOM   1565  CA  ILE A 110      -7.690 -27.568   9.217  1.00  0.00      A    C
ATOM   1566  HA  ILE A 110      -7.123 -27.041   8.464  1.00  0.00      A    H
ATOM   1567  CB  ILE A 110      -7.900 -26.591  10.382  1.00  0.00      A    C
ATOM   1568  HB  ILE A 110      -8.540 -27.127  11.116  1.00  0.00      A    H
ATOM   1569  CG2 ILE A 110      -6.559 -26.164  11.050  1.00  0.00      A    C
ATOM   1570 HG21 ILE A 110      -6.757 -25.383  11.814  1.00  0.00      A    H
ATOM   1571 HG22 ILE A 110      -6.226 -27.066  11.608  1.00  0.00      A    H
ATOM   1572 HG23 ILE A 110      -5.816 -25.929  10.257  1.00  0.00      A    H
ATOM   1573  CG1 ILE A 110      -8.610 -25.386   9.840  1.00  0.00      A    C
ATOM   1574 HG11 ILE A 110      -8.164 -25.007   8.896  1.00  0.00      A    H
ATOM   1575 HG12 ILE A 110      -9.582 -25.793   9.486  1.00  0.00      A    H
ATOM   1576  CD  ILE A 110      -8.921 -24.297  10.851  1.00  0.00      A    C
ATOM   1577  HD1 ILE A 110      -9.158 -24.759  11.833  1.00  0.00      A    H
ATOM   1578  HD2 ILE A 110      -7.966 -23.764  11.048  1.00  0.00      A    H
ATOM   1579  HD3 ILE A 110      -9.686 -23.545  10.560  1.00  0.00      A    H
ATOM   1580  C   ILE A 110      -6.816 -28.702   9.664  1.00  0.00      A    C
ATOM   1581  O   ILE A 110      -7.264 -29.589  10.308  1.00  0.00      A    O
ATOM   1582  N   SER A 111      -5.460 -28.632   9.432  1.00  0.00      A    N
ATOM   1583  HN  SER A 111      -5.145 -27.961   8.766  1.00  0.00      A    H
ATOM   1584  CA  SER A 111      -4.434 -29.458  10.018  1.00  0.00      A    C
ATOM   1585  HA  SER A 111      -4.931 -30.409  10.142  1.00  0.00      A    H
ATOM   1586  CB  SER A 111      -3.111 -29.709   9.121  1.00  0.00      A    C
ATOM   1587  HB1 SER A 111      -2.734 -28.759   8.686  1.00  0.00      A    H
ATOM   1588  HB2 SER A 111      -2.304 -30.270   9.638  1.00  0.00      A    H
ATOM   1589  OG  SER A 111      -3.441 -30.613   8.046  1.00  0.00      A    O
ATOM   1590  HG1 SER A 111      -2.786 -30.399   7.378  1.00  0.00      A    H
ATOM   1591  C   SER A 111      -3.880 -29.022  11.396  1.00  0.00      A    C
ATOM   1592  O   SER A 111      -3.955 -29.708  12.401  1.00  0.00      A    O
ATOM   1593  N   ASN A 112      -3.494 -27.709  11.645  1.00  0.00      A    N
ATOM   1594  HN  ASN A 112      -3.486 -27.063  10.886  1.00  0.00      A    H
ATOM   1595  CA  ASN A 112      -3.216 -27.228  12.939  1.00  0.00      A    C
ATOM   1596  HA  ASN A 112      -4.037 -27.588  13.541  1.00  0.00      A    H
ATOM   1597  CB  ASN A 112      -1.775 -27.767  13.456  1.00  0.00      A    C
ATOM   1598  HB1 ASN A 112      -1.721 -28.813  13.085  1.00  0.00      A    H
ATOM   1599  HB2 ASN A 112      -0.891 -27.260  13.012  1.00  0.00      A    H
ATOM   1600  CG  ASN A 112      -1.734 -27.901  14.974  1.00  0.00      A    C
ATOM   1601  OD1 ASN A 112      -1.430 -26.869  15.589  1.00  0.00      A    O
ATOM   1602  ND2 ASN A 112      -2.200 -29.029  15.559  1.00  0.00      A    N
ATOM   1603 HD21 ASN A 112      -2.277 -29.041  16.556  1.00  0.00      A    H
ATOM   1604 HD22 ASN A 112      -2.429 -29.813  14.981  1.00  0.00      A    H
ATOM   1605  C   ASN A 112      -3.302 -25.707  12.813  1.00  0.00      A    C
ATOM   1606  O   ASN A 112      -3.832 -25.229  11.825  1.00  0.00      A    O
ATOM   1607  N   TYR A 113      -2.756 -24.826  13.655  1.00  0.00      A    N
ATOM   1608  HN  TYR A 113      -2.217 -25.105  14.447  1.00  0.00      A    H
ATOM   1609  CA  TYR A 113      -2.497 -23.422  13.272  1.00  0.00      A    C
ATOM   1610  HA  TYR A 113      -2.464 -23.252  12.206  1.00  0.00      A    H
ATOM   1611  CB  TYR A 113      -3.612 -22.501  13.780  1.00  0.00      A    C
ATOM   1612  HB1 TYR A 113      -3.177 -21.494  13.605  1.00  0.00      A    H
ATOM   1613  HB2 TYR A 113      -4.555 -22.505  13.193  1.00  0.00      A    H
ATOM   1614  CG  TYR A 113      -4.017 -22.863  15.238  1.00  0.00      A    C
ATOM   1615  CD1 TYR A 113      -3.169 -22.442  16.367  1.00  0.00      A    C
ATOM   1616  HD1 TYR A 113      -2.255 -21.876  16.260  1.00  0.00      A    H
ATOM   1617  CE1 TYR A 113      -3.512 -22.744  17.664  1.00  0.00      A    C
ATOM   1618  HE1 TYR A 113      -2.870 -22.382  18.454  1.00  0.00      A    H
ATOM   1619  CZ  TYR A 113      -4.708 -23.466  17.936  1.00  0.00      A    C
ATOM   1620  OH  TYR A 113      -5.187 -23.622  19.252  1.00  0.00      A    O
ATOM   1621  HH  TYR A 113      -6.142 -23.654  19.162  1.00  0.00      A    H
ATOM   1622  CD2 TYR A 113      -5.163 -23.594  15.513  1.00  0.00      A    C
ATOM   1623  HD2 TYR A 113      -5.798 -23.812  14.667  1.00  0.00      A    H
ATOM   1624  CE2 TYR A 113      -5.568 -23.799  16.821  1.00  0.00      A    C
ATOM   1625  HE2 TYR A 113      -6.467 -24.356  17.042  1.00  0.00      A    H
ATOM   1626  C   TYR A 113      -1.125 -23.114  13.740  1.00  0.00      A    C
ATOM   1627  O   TYR A 113      -0.552 -23.770  14.631  1.00  0.00      A    O
ATOM   1628  N   GLU A 114      -0.556 -21.999  13.255  1.00  0.00      A    N
ATOM   1629  HN  GLU A 114      -1.090 -21.455  12.612  1.00  0.00      A    H
ATOM   1630  CA  GLU A 114       0.648 -21.361  13.691  1.00  0.00      A    C
ATOM   1631  HA  GLU A 114       0.958 -21.928  14.557  1.00  0.00      A    H
ATOM   1632  CB  GLU A 114       1.635 -21.433  12.498  1.00  0.00      A    C
ATOM   1633  HB1 GLU A 114       1.080 -21.186  11.567  1.00  0.00      A    H
ATOM   1634  HB2 GLU A 114       2.387 -20.619  12.583  1.00  0.00      A    H
ATOM   1635  CG  GLU A 114       2.332 -22.766  12.276  1.00  0.00      A    C
ATOM   1636  HG1 GLU A 114       1.515 -23.519  12.262  1.00  0.00      A    H
ATOM   1637  HG2 GLU A 114       2.918 -22.887  11.340  1.00  0.00      A    H
ATOM   1638  CD  GLU A 114       3.386 -22.946  13.330  1.00  0.00      A    C
ATOM   1639  OE1 GLU A 114       3.316 -23.757  14.314  1.00  0.00      A    O
ATOM   1640  OE2 GLU A 114       4.383 -22.192  13.310  1.00  0.00      A    O
ATOM   1641  C   GLU A 114       0.424 -19.883  14.100  1.00  0.00      A    C
ATOM   1642  O   GLU A 114      -0.328 -19.126  13.434  1.00  0.00      A    O
ATOM   1643  N   ASN A 115       1.081 -19.479  15.204  1.00  0.00      A    N
ATOM   1644  HN  ASN A 115       1.541 -20.136  15.797  1.00  0.00      A    H
ATOM   1645  CA  ASN A 115       1.148 -18.084  15.718  1.00  0.00      A    C
ATOM   1646  HA  ASN A 115       0.340 -17.475  15.340  1.00  0.00      A    H
ATOM   1647  CB  ASN A 115       1.160 -18.014  17.271  1.00  0.00      A    C
ATOM   1648  HB1 ASN A 115       2.187 -18.212  17.646  1.00  0.00      A    H
ATOM   1649  HB2 ASN A 115       0.903 -16.966  17.534  1.00  0.00      A    H
ATOM   1650  CG  ASN A 115       0.149 -18.974  17.790  1.00  0.00      A    C
ATOM   1651  OD1 ASN A 115       0.268 -20.162  18.015  1.00  0.00      A    O
ATOM   1652  ND2 ASN A 115      -1.104 -18.411  17.774  1.00  0.00      A    N
ATOM   1653 HD21 ASN A 115      -1.870 -18.975  18.083  1.00  0.00      A    H
ATOM   1654 HD22 ASN A 115      -1.330 -17.471  17.520  1.00  0.00      A    H
ATOM   1655  C   ASN A 115       2.456 -17.565  15.320  1.00  0.00      A    C
ATOM   1656  O   ASN A 115       3.505 -18.230  15.342  1.00  0.00      A    O
ATOM   1657  N   VAL A 116       2.495 -16.301  14.783  1.00  0.00      A    N
ATOM   1658  HN  VAL A 116       1.677 -15.731  14.792  1.00  0.00      A    H
ATOM   1659  CA  VAL A 116       3.614 -15.591  14.417  1.00  0.00      A    C
ATOM   1660  HA  VAL A 116       4.275 -16.250  13.875  1.00  0.00      A    H
ATOM   1661  CB  VAL A 116       3.282 -14.440  13.373  1.00  0.00      A    C
ATOM   1662  HB  VAL A 116       2.684 -13.651  13.877  1.00  0.00      A    H
ATOM   1663  CG1 VAL A 116       4.547 -13.918  12.584  1.00  0.00      A    C
ATOM   1664 HG11 VAL A 116       4.819 -14.861  12.064  1.00  0.00      A    H
ATOM   1665 HG12 VAL A 116       4.426 -13.078  11.866  1.00  0.00      A    H
ATOM   1666 HG13 VAL A 116       5.277 -13.628  13.369  1.00  0.00      A    H
ATOM   1667  CG2 VAL A 116       2.331 -15.115  12.395  1.00  0.00      A    C
ATOM   1668 HG21 VAL A 116       1.325 -15.387  12.778  1.00  0.00      A    H
ATOM   1669 HG22 VAL A 116       2.075 -14.393  11.590  1.00  0.00      A    H
ATOM   1670 HG23 VAL A 116       2.880 -15.943  11.898  1.00  0.00      A    H
ATOM   1671  C   VAL A 116       4.308 -14.939  15.658  1.00  0.00      A    C
ATOM   1672  O   VAL A 116       3.588 -14.433  16.488  1.00  0.00      A    O
ATOM   1673  N   PRO A 117       5.569 -14.956  15.841  1.00  0.00      A    N
ATOM   1674  CD  PRO A 117       6.515 -15.746  15.073  1.00  0.00      A    C
ATOM   1675  HD1 PRO A 117       6.456 -15.120  14.157  1.00  0.00      A    H
ATOM   1676  HD2 PRO A 117       6.126 -16.786  15.031  1.00  0.00      A    H
ATOM   1677  CA  PRO A 117       6.272 -13.983  16.699  1.00  0.00      A    C
ATOM   1678  HA  PRO A 117       5.772 -13.972  17.657  1.00  0.00      A    H
ATOM   1679  CB  PRO A 117       7.805 -14.484  16.586  1.00  0.00      A    C
ATOM   1680  HB1 PRO A 117       8.450 -13.748  16.061  1.00  0.00      A    H
ATOM   1681  HB2 PRO A 117       8.202 -14.697  17.602  1.00  0.00      A    H
ATOM   1682  CG  PRO A 117       7.893 -15.784  15.735  1.00  0.00      A    C
ATOM   1683  HG1 PRO A 117       8.759 -15.772  15.040  1.00  0.00      A    H
ATOM   1684  HG2 PRO A 117       7.869 -16.530  16.558  1.00  0.00      A    H
ATOM   1685  C   PRO A 117       6.205 -12.527  16.254  1.00  0.00      A    C
ATOM   1686  O   PRO A 117       5.988 -12.150  15.066  1.00  0.00      A    O
ATOM   1687  N   SER A 118       6.414 -11.676  17.202  1.00  0.00      A    N
ATOM   1688  HN  SER A 118       6.707 -11.914  18.124  1.00  0.00      A    H
ATOM   1689  CA  SER A 118       6.285 -10.217  17.107  1.00  0.00      A    C
ATOM   1690  HA  SER A 118       5.374  -9.975  16.581  1.00  0.00      A    H
ATOM   1691  CB  SER A 118       5.966  -9.610  18.516  1.00  0.00      A    C
ATOM   1692  HB1 SER A 118       5.775  -8.519  18.432  1.00  0.00      A    H
ATOM   1693  HB2 SER A 118       5.036 -10.057  18.927  1.00  0.00      A    H
ATOM   1694  OG  SER A 118       7.019  -9.862  19.419  1.00  0.00      A    O
ATOM   1695  HG1 SER A 118       7.548  -9.065  19.502  1.00  0.00      A    H
ATOM   1696  C   SER A 118       7.394  -9.418  16.456  1.00  0.00      A    C
ATOM   1697  O   SER A 118       7.755  -8.371  16.963  1.00  0.00      A    O
ATOM   1698  N   ASP A 119       7.911  -9.800  15.294  1.00  0.00      A    N
ATOM   1699  HN  ASP A 119       7.616 -10.627  14.823  1.00  0.00      A    H
ATOM   1700  CA  ASP A 119       8.871  -8.988  14.564  1.00  0.00      A    C
ATOM   1701  HA  ASP A 119       8.766  -7.959  14.875  1.00  0.00      A    H
ATOM   1702  CB  ASP A 119      10.351  -9.194  14.993  1.00  0.00      A    C
ATOM   1703  HB1 ASP A 119      10.952  -8.276  14.819  1.00  0.00      A    H
ATOM   1704  HB2 ASP A 119      10.237  -9.348  16.088  1.00  0.00      A    H
ATOM   1705  CG  ASP A 119      10.998 -10.377  14.350  1.00  0.00      A    C
ATOM   1706  OD1 ASP A 119      11.149 -10.295  13.120  1.00  0.00      A    O
ATOM   1707  OD2 ASP A 119      11.400 -11.408  15.065  1.00  0.00      A    O
ATOM   1708  C   ASP A 119       8.562  -8.890  13.098  1.00  0.00      A    C
ATOM   1709  O   ASP A 119       7.918  -9.784  12.518  1.00  0.00      A    O
ATOM   1710  N   GLU A 120       8.940  -7.788  12.400  1.00  0.00      A    N
ATOM   1711  HN  GLU A 120       9.425  -7.051  12.865  1.00  0.00      A    H
ATOM   1712  CA  GLU A 120       8.677  -7.521  11.015  1.00  0.00      A    C
ATOM   1713  HA  GLU A 120       7.649  -7.725  10.755  1.00  0.00      A    H
ATOM   1714  CB  GLU A 120       8.838  -6.117  10.508  1.00  0.00      A    C
ATOM   1715  HB1 GLU A 120       9.806  -5.705  10.865  1.00  0.00      A    H
ATOM   1716  HB2 GLU A 120       8.839  -6.081   9.398  1.00  0.00      A    H
ATOM   1717  CG  GLU A 120       7.667  -5.230  10.963  1.00  0.00      A    C
ATOM   1718  HG1 GLU A 120       6.735  -5.568  10.460  1.00  0.00      A    H
ATOM   1719  HG2 GLU A 120       7.533  -5.322  12.062  1.00  0.00      A    H
ATOM   1720  CD  GLU A 120       7.784  -3.750  10.560  1.00  0.00      A    C
ATOM   1721  OE1 GLU A 120       8.849  -3.176  10.905  1.00  0.00      A    O
ATOM   1722  OE2 GLU A 120       6.911  -3.202   9.888  1.00  0.00      A    O
ATOM   1723  C   GLU A 120       9.396  -8.438  10.103  1.00  0.00      A    C
ATOM   1724  O   GLU A 120       8.831  -8.904   9.090  1.00  0.00      A    O
ATOM   1725  N   GLY A 121      10.524  -9.080  10.456  1.00  0.00      A    N
ATOM   1726  HN  GLY A 121      11.003  -8.796  11.283  1.00  0.00      A    H
ATOM   1727  CA  GLY A 121      11.119 -10.213   9.763  1.00  0.00      A    C
ATOM   1728  HA1 GLY A 121      11.197 -10.026   8.702  1.00  0.00      A    H
ATOM   1729  HA2 GLY A 121      12.030 -10.531  10.248  1.00  0.00      A    H
ATOM   1730  C   GLY A 121      10.304 -11.524   9.868  1.00  0.00      A    C
ATOM   1731  O   GLY A 121      10.321 -12.339   8.971  1.00  0.00      A    O
ATOM   1732  N   SER A 122       9.684 -11.731  11.014  1.00  0.00      A    N
ATOM   1733  HN  SER A 122       9.568 -10.956  11.630  1.00  0.00      A    H
ATOM   1734  CA  SER A 122       8.880 -12.923  11.309  1.00  0.00      A    C
ATOM   1735  HA  SER A 122       9.388 -13.774  10.878  1.00  0.00      A    H
ATOM   1736  CB  SER A 122       8.551 -13.004  12.836  1.00  0.00      A    C
ATOM   1737  HB1 SER A 122       8.125 -12.037  13.179  1.00  0.00      A    H
ATOM   1738  HB2 SER A 122       7.857 -13.858  12.993  1.00  0.00      A    H
ATOM   1739  OG  SER A 122       9.808 -13.150  13.523  1.00  0.00      A    O
ATOM   1740  HG1 SER A 122      10.154 -12.287  13.763  1.00  0.00      A    H
ATOM   1741  C   SER A 122       7.537 -12.830  10.660  1.00  0.00      A    C
ATOM   1742  O   SER A 122       7.042 -13.785  10.164  1.00  0.00      A    O
ATOM   1743  N   LEU A 123       6.951 -11.613  10.718  1.00  0.00      A    N
ATOM   1744  HN  LEU A 123       7.360 -10.894  11.274  1.00  0.00      A    H
ATOM   1745  CA  LEU A 123       5.778 -11.306   9.879  1.00  0.00      A    C
ATOM   1746  HA  LEU A 123       5.011 -12.028  10.116  1.00  0.00      A    H
ATOM   1747  CB  LEU A 123       5.222  -9.893  10.214  1.00  0.00      A    C
ATOM   1748  HB1 LEU A 123       4.988  -9.931  11.300  1.00  0.00      A    H
ATOM   1749  HB2 LEU A 123       6.007  -9.122  10.062  1.00  0.00      A    H
ATOM   1750  CG  LEU A 123       3.887  -9.542   9.522  1.00  0.00      A    C
ATOM   1751  HG  LEU A 123       4.023  -9.559   8.419  1.00  0.00      A    H
ATOM   1752  CD1 LEU A 123       2.721 -10.524   9.909  1.00  0.00      A    C
ATOM   1753 HD11 LEU A 123       1.795 -10.249   9.360  1.00  0.00      A    H
ATOM   1754 HD12 LEU A 123       2.781 -11.589   9.599  1.00  0.00      A    H
ATOM   1755 HD13 LEU A 123       2.520 -10.357  10.989  1.00  0.00      A    H
ATOM   1756  CD2 LEU A 123       3.283  -8.143   9.886  1.00  0.00      A    C
ATOM   1757 HD21 LEU A 123       4.141  -7.472   9.667  1.00  0.00      A    H
ATOM   1758 HD22 LEU A 123       2.508  -7.980   9.106  1.00  0.00      A    H
ATOM   1759 HD23 LEU A 123       2.959  -8.030  10.942  1.00  0.00      A    H
ATOM   1760  C   LEU A 123       5.977 -11.434   8.380  1.00  0.00      A    C
ATOM   1761  O   LEU A 123       5.115 -11.930   7.719  1.00  0.00      A    O
ATOM   1762  N   GLN A 124       7.173 -10.935   7.808  1.00  0.00      A    N
ATOM   1763  HN  GLN A 124       7.930 -10.590   8.357  1.00  0.00      A    H
ATOM   1764  CA  GLN A 124       7.540 -11.225   6.418  1.00  0.00      A    C
ATOM   1765  HA  GLN A 124       6.713 -10.917   5.796  1.00  0.00      A    H
ATOM   1766  CB  GLN A 124       8.716 -10.376   5.959  1.00  0.00      A    C
ATOM   1767  HB1 GLN A 124       8.657  -9.333   6.338  1.00  0.00      A    H
ATOM   1768  HB2 GLN A 124       9.643 -10.807   6.393  1.00  0.00      A    H
ATOM   1769  CG  GLN A 124       8.850 -10.389   4.319  1.00  0.00      A    C
ATOM   1770  HG1 GLN A 124       8.824 -11.438   3.953  1.00  0.00      A    H
ATOM   1771  HG2 GLN A 124       8.044  -9.817   3.812  1.00  0.00      A    H
ATOM   1772  CD  GLN A 124      10.193  -9.687   4.017  1.00  0.00      A    C
ATOM   1773  OE1 GLN A 124      10.825  -9.195   4.927  1.00  0.00      A    O
ATOM   1774  NE2 GLN A 124      10.603  -9.566   2.791  1.00  0.00      A    N
ATOM   1775 HE21 GLN A 124      11.236  -8.807   2.640  1.00  0.00      A    H
ATOM   1776 HE22 GLN A 124      10.234 -10.036   1.989  1.00  0.00      A    H
ATOM   1777  C   GLN A 124       7.612 -12.729   6.115  1.00  0.00      A    C
ATOM   1778  O   GLN A 124       6.865 -13.250   5.251  1.00  0.00      A    O
ATOM   1779  N   LYS A 125       8.417 -13.519   6.950  1.00  0.00      A    N
ATOM   1780  HN  LYS A 125       9.054 -13.144   7.619  1.00  0.00      A    H
ATOM   1781  CA  LYS A 125       8.443 -14.985   6.929  1.00  0.00      A    C
ATOM   1782  HA  LYS A 125       8.870 -15.256   5.975  1.00  0.00      A    H
ATOM   1783  CB  LYS A 125       9.344 -15.744   7.981  1.00  0.00      A    C
ATOM   1784  HB1 LYS A 125      10.349 -15.280   8.071  1.00  0.00      A    H
ATOM   1785  HB2 LYS A 125       8.795 -15.544   8.926  1.00  0.00      A    H
ATOM   1786  CG  LYS A 125       9.588 -17.281   7.857  1.00  0.00      A    C
ATOM   1787  HG1 LYS A 125       8.746 -17.873   8.276  1.00  0.00      A    H
ATOM   1788  HG2 LYS A 125       9.880 -17.562   6.823  1.00  0.00      A    H
ATOM   1789  CD  LYS A 125      10.780 -17.730   8.786  1.00  0.00      A    C
ATOM   1790  HD1 LYS A 125      11.533 -16.944   8.563  1.00  0.00      A    H
ATOM   1791  HD2 LYS A 125      10.458 -17.636   9.845  1.00  0.00      A    H
ATOM   1792  CE  LYS A 125      11.385 -19.139   8.416  1.00  0.00      A    C
ATOM   1793  HE1 LYS A 125      10.528 -19.841   8.502  1.00  0.00      A    H
ATOM   1794  HE2 LYS A 125      11.947 -19.122   7.457  1.00  0.00      A    H
ATOM   1795  NZ  LYS A 125      12.324 -19.391   9.501  1.00  0.00      A    N
ATOM   1796  HZ1 LYS A 125      11.850 -19.537  10.415  1.00  0.00      A    H
ATOM   1797  HZ2 LYS A 125      12.868 -20.248   9.275  1.00  0.00      A    H
ATOM   1798  HZ3 LYS A 125      12.959 -18.585   9.674  1.00  0.00      A    H
ATOM   1799  C   LYS A 125       7.082 -15.615   6.970  1.00  0.00      A    C
ATOM   1800  O   LYS A 125       6.736 -16.428   6.117  1.00  0.00      A    O
ATOM   1801  N   ALA A 126       6.186 -15.201   7.867  1.00  0.00      A    N
ATOM   1802  HN  ALA A 126       6.460 -14.353   8.314  1.00  0.00      A    H
ATOM   1803  CA  ALA A 126       4.798 -15.674   7.908  1.00  0.00      A    C
ATOM   1804  HA  ALA A 126       4.932 -16.743   7.971  1.00  0.00      A    H
ATOM   1805  CB  ALA A 126       4.055 -15.098   9.110  1.00  0.00      A    C
ATOM   1806  HB1 ALA A 126       4.114 -13.991   9.181  1.00  0.00      A    H
ATOM   1807  HB2 ALA A 126       3.023 -15.504   9.048  1.00  0.00      A    H
ATOM   1808  HB3 ALA A 126       4.387 -15.484  10.098  1.00  0.00      A    H
ATOM   1809  C   ALA A 126       3.949 -15.342   6.630  1.00  0.00      A    C
ATOM   1810  O   ALA A 126       3.222 -16.226   6.183  1.00  0.00      A    O
ATOM   1811  N   VAL A 127       3.916 -14.129   6.171  1.00  0.00      A    N
ATOM   1812  HN  VAL A 127       4.599 -13.502   6.538  1.00  0.00      A    H
ATOM   1813  CA  VAL A 127       3.048 -13.708   5.072  1.00  0.00      A    C
ATOM   1814  HA  VAL A 127       2.029 -13.970   5.316  1.00  0.00      A    H
ATOM   1815  CB  VAL A 127       2.966 -12.138   4.971  1.00  0.00      A    C
ATOM   1816  HB  VAL A 127       3.999 -11.729   4.950  1.00  0.00      A    H
ATOM   1817  CG1 VAL A 127       2.134 -11.745   3.773  1.00  0.00      A    C
ATOM   1818 HG11 VAL A 127       2.321 -10.660   3.626  1.00  0.00      A    H
ATOM   1819 HG12 VAL A 127       2.490 -12.206   2.827  1.00  0.00      A    H
ATOM   1820 HG13 VAL A 127       1.082 -12.032   3.982  1.00  0.00      A    H
ATOM   1821  CG2 VAL A 127       2.305 -11.751   6.355  1.00  0.00      A    C
ATOM   1822 HG21 VAL A 127       1.217 -11.780   6.133  1.00  0.00      A    H
ATOM   1823 HG22 VAL A 127       2.594 -12.416   7.197  1.00  0.00      A    H
ATOM   1824 HG23 VAL A 127       2.453 -10.697   6.673  1.00  0.00      A    H
ATOM   1825  C   VAL A 127       3.500 -14.345   3.778  1.00  0.00      A    C
ATOM   1826  O   VAL A 127       2.759 -14.791   2.891  1.00  0.00      A    O
ATOM   1827  N   ALA A 128       4.831 -14.545   3.705  1.00  0.00      A    N
ATOM   1828  HN  ALA A 128       5.393 -14.428   4.520  1.00  0.00      A    H
ATOM   1829  CA  ALA A 128       5.465 -15.253   2.607  1.00  0.00      A    C
ATOM   1830  HA  ALA A 128       5.321 -14.726   1.675  1.00  0.00      A    H
ATOM   1831  CB  ALA A 128       6.973 -15.300   2.922  1.00  0.00      A    C
ATOM   1832  HB1 ALA A 128       7.534 -15.743   2.072  1.00  0.00      A    H
ATOM   1833  HB2 ALA A 128       7.386 -14.269   2.902  1.00  0.00      A    H
ATOM   1834  HB3 ALA A 128       7.344 -15.764   3.860  1.00  0.00      A    H
ATOM   1835  C   ALA A 128       5.158 -16.732   2.521  1.00  0.00      A    C
ATOM   1836  O   ALA A 128       5.499 -17.369   1.552  1.00  0.00      A    O
ATOM   1837  N   ASN A 129       4.569 -17.254   3.582  1.00  0.00      A    N
ATOM   1838  HN  ASN A 129       4.494 -16.743   4.435  1.00  0.00      A    H
ATOM   1839  CA  ASN A 129       3.924 -18.545   3.647  1.00  0.00      A    C
ATOM   1840  HA  ASN A 129       4.335 -19.254   2.944  1.00  0.00      A    H
ATOM   1841  CB  ASN A 129       3.966 -19.154   5.093  1.00  0.00      A    C
ATOM   1842  HB1 ASN A 129       3.649 -18.440   5.884  1.00  0.00      A    H
ATOM   1843  HB2 ASN A 129       3.330 -20.065   5.113  1.00  0.00      A    H
ATOM   1844  CG  ASN A 129       5.361 -19.681   5.298  1.00  0.00      A    C
ATOM   1845  OD1 ASN A 129       6.096 -19.984   4.394  1.00  0.00      A    O
ATOM   1846  ND2 ASN A 129       5.772 -19.720   6.550  1.00  0.00      A    N
ATOM   1847 HD21 ASN A 129       6.764 -19.688   6.669  1.00  0.00      A    H
ATOM   1848 HD22 ASN A 129       5.074 -19.617   7.259  1.00  0.00      A    H
ATOM   1849  C   ASN A 129       2.474 -18.418   3.174  1.00  0.00      A    C
ATOM   1850  O   ASN A 129       2.040 -19.048   2.183  1.00  0.00      A    O
ATOM   1851  N   GLN A 130       1.649 -17.661   3.887  1.00  0.00      A    N
ATOM   1852  HN  GLN A 130       2.003 -17.165   4.676  1.00  0.00      A    H
ATOM   1853  CA  GLN A 130       0.221 -17.505   3.666  1.00  0.00      A    C
ATOM   1854  HA  GLN A 130       0.081 -17.618   2.601  1.00  0.00      A    H
ATOM   1855  CB  GLN A 130      -0.589 -18.690   4.127  1.00  0.00      A    C
ATOM   1856  HB1 GLN A 130      -1.625 -18.707   3.724  1.00  0.00      A    H
ATOM   1857  HB2 GLN A 130      -0.049 -19.557   3.691  1.00  0.00      A    H
ATOM   1858  CG  GLN A 130      -0.686 -18.899   5.672  1.00  0.00      A    C
ATOM   1859  HG1 GLN A 130       0.316 -18.808   6.143  1.00  0.00      A    H
ATOM   1860  HG2 GLN A 130      -1.305 -18.056   6.049  1.00  0.00      A    H
ATOM   1861  CD  GLN A 130      -1.198 -20.286   5.949  1.00  0.00      A    C
ATOM   1862  OE1 GLN A 130      -0.493 -21.258   5.995  1.00  0.00      A    O
ATOM   1863  NE2 GLN A 130      -2.522 -20.422   6.011  1.00  0.00      A    N
ATOM   1864 HE21 GLN A 130      -2.941 -21.231   6.424  1.00  0.00      A    H
ATOM   1865 HE22 GLN A 130      -3.012 -19.639   5.628  1.00  0.00      A    H
ATOM   1866  C   GLN A 130      -0.366 -16.170   4.128  1.00  0.00      A    C
ATOM   1867  O   GLN A 130       0.127 -15.554   5.087  1.00  0.00      A    O
ATOM   1868  N   PRO A 131      -1.508 -15.650   3.558  1.00  0.00      A    N
ATOM   1869  CD  PRO A 131      -2.081 -16.217   2.334  1.00  0.00      A    C
ATOM   1870  HD1 PRO A 131      -2.148 -17.324   2.391  1.00  0.00      A    H
ATOM   1871  HD2 PRO A 131      -1.501 -15.840   1.465  1.00  0.00      A    H
ATOM   1872  CA  PRO A 131      -2.252 -14.567   4.197  1.00  0.00      A    C
ATOM   1873  HA  PRO A 131      -1.681 -13.650   4.199  1.00  0.00      A    H
ATOM   1874  CB  PRO A 131      -3.374 -14.355   3.241  1.00  0.00      A    C
ATOM   1875  HB1 PRO A 131      -4.370 -14.301   3.732  1.00  0.00      A    H
ATOM   1876  HB2 PRO A 131      -3.257 -13.426   2.643  1.00  0.00      A    H
ATOM   1877  CG  PRO A 131      -3.474 -15.690   2.438  1.00  0.00      A    C
ATOM   1878  HG1 PRO A 131      -3.892 -16.402   3.181  1.00  0.00      A    H
ATOM   1879  HG2 PRO A 131      -3.943 -15.446   1.461  1.00  0.00      A    H
ATOM   1880  C   PRO A 131      -2.767 -14.819   5.609  1.00  0.00      A    C
ATOM   1881  O   PRO A 131      -3.737 -15.568   5.810  1.00  0.00      A    O
ATOM   1882  N   CYS A 132      -2.211 -14.086   6.611  1.00  0.00      A    N
ATOM   1883  HN  CYS A 132      -1.401 -13.539   6.417  1.00  0.00      A    H
ATOM   1884  CA  CYS A 132      -2.511 -14.237   7.965  1.00  0.00      A    C
ATOM   1885  HA  CYS A 132      -2.770 -15.277   8.096  1.00  0.00      A    H
ATOM   1886  CB  CYS A 132      -1.240 -14.014   8.850  1.00  0.00      A    C
ATOM   1887  HB1 CYS A 132      -0.960 -12.952   9.016  1.00  0.00      A    H
ATOM   1888  HB2 CYS A 132      -1.232 -14.345   9.911  1.00  0.00      A    H
ATOM   1889  SG  CYS A 132       0.242 -14.838   8.116  1.00  0.00      A    S
ATOM   1890  HG1 CYS A 132       0.023 -14.719   6.814  1.00  0.00      A    H
ATOM   1891  C   CYS A 132      -3.539 -13.262   8.524  1.00  0.00      A    C
ATOM   1892  O   CYS A 132      -3.879 -12.218   7.929  1.00  0.00      A    O
ATOM   1893  N   SER A 133      -4.237 -13.683   9.625  1.00  0.00      A    N
ATOM   1894  HN  SER A 133      -3.950 -14.543  10.041  1.00  0.00      A    H
ATOM   1895  CA  SER A 133      -5.166 -12.883  10.409  1.00  0.00      A    C
ATOM   1896  HA  SER A 133      -5.706 -12.171   9.802  1.00  0.00      A    H
ATOM   1897  CB  SER A 133      -6.160 -13.803  11.169  1.00  0.00      A    C
ATOM   1898  HB1 SER A 133      -6.755 -14.494  10.535  1.00  0.00      A    H
ATOM   1899  HB2 SER A 133      -5.630 -14.413  11.932  1.00  0.00      A    H
ATOM   1900  OG  SER A 133      -7.095 -12.955  11.881  1.00  0.00      A    O
ATOM   1901  HG1 SER A 133      -6.695 -12.541  12.650  1.00  0.00      A    H
ATOM   1902  C   SER A 133      -4.455 -12.102  11.406  1.00  0.00      A    C
ATOM   1903  O   SER A 133      -3.811 -12.691  12.305  1.00  0.00      A    O
ATOM   1904  N   VAL A 134      -4.568 -10.782  11.356  1.00  0.00      A    N
ATOM   1905  HN  VAL A 134      -5.237 -10.386  10.732  1.00  0.00      A    H
ATOM   1906  CA  VAL A 134      -3.730  -9.854  12.081  1.00  0.00      A    C
ATOM   1907  HA  VAL A 134      -3.130 -10.370  12.815  1.00  0.00      A    H
ATOM   1908  CB  VAL A 134      -2.796  -9.010  11.144  1.00  0.00      A    C
ATOM   1909  HB  VAL A 134      -2.946  -7.913  11.243  1.00  0.00      A    H
ATOM   1910  CG1 VAL A 134      -1.362  -9.276  11.566  1.00  0.00      A    C
ATOM   1911 HG11 VAL A 134      -0.988 -10.306  11.380  1.00  0.00      A    H
ATOM   1912 HG12 VAL A 134      -0.730  -8.665  10.886  1.00  0.00      A    H
ATOM   1913 HG13 VAL A 134      -1.167  -9.124  12.649  1.00  0.00      A    H
ATOM   1914  CG2 VAL A 134      -2.864  -9.450   9.641  1.00  0.00      A    C
ATOM   1915 HG21 VAL A 134      -2.224  -8.845   8.963  1.00  0.00      A    H
ATOM   1916 HG22 VAL A 134      -2.382 -10.452   9.645  1.00  0.00      A    H
ATOM   1917 HG23 VAL A 134      -3.937  -9.420   9.354  1.00  0.00      A    H
ATOM   1918  C   VAL A 134      -4.767  -9.012  12.839  1.00  0.00      A    C
ATOM   1919  O   VAL A 134      -5.929  -9.361  12.745  1.00  0.00      A    O
ATOM   1920  N   ALA A 135      -4.289  -8.079  13.647  1.00  0.00      A    N
ATOM   1921  HN  ALA A 135      -3.305  -7.966  13.759  1.00  0.00      A    H
ATOM   1922  CA  ALA A 135      -5.064  -7.274  14.489  1.00  0.00      A    C
ATOM   1923  HA  ALA A 135      -6.094  -7.588  14.405  1.00  0.00      A    H
ATOM   1924  CB  ALA A 135      -4.531  -7.355  15.950  1.00  0.00      A    C
ATOM   1925  HB1 ALA A 135      -4.163  -8.359  16.251  1.00  0.00      A    H
ATOM   1926  HB2 ALA A 135      -3.700  -6.655  16.183  1.00  0.00      A    H
ATOM   1927  HB3 ALA A 135      -5.255  -7.088  16.749  1.00  0.00      A    H
ATOM   1928  C   ALA A 135      -4.991  -5.822  13.963  1.00  0.00      A    C
ATOM   1929  O   ALA A 135      -4.145  -5.470  13.162  1.00  0.00      A    O
ATOM   1930  N   ILE A 136      -5.874  -4.863  14.314  1.00  0.00      A    N
ATOM   1931  HN  ILE A 136      -6.679  -4.961  14.894  1.00  0.00      A    H
ATOM   1932  CA  ILE A 136      -5.676  -3.464  13.812  1.00  0.00      A    C
ATOM   1933  HA  ILE A 136      -4.642  -3.287  14.068  1.00  0.00      A    H
ATOM   1934  CB  ILE A 136      -6.085  -3.229  12.337  1.00  0.00      A    C
ATOM   1935  HB  ILE A 136      -6.230  -4.252  11.929  1.00  0.00      A    H
ATOM   1936  CG2 ILE A 136      -7.536  -2.580  12.109  1.00  0.00      A    C
ATOM   1937 HG21 ILE A 136      -7.936  -2.479  11.078  1.00  0.00      A    H
ATOM   1938 HG22 ILE A 136      -8.305  -3.135  12.688  1.00  0.00      A    H
ATOM   1939 HG23 ILE A 136      -7.459  -1.502  12.366  1.00  0.00      A    H
ATOM   1940  CG1 ILE A 136      -5.017  -2.410  11.529  1.00  0.00      A    C
ATOM   1941 HG11 ILE A 136      -5.017  -1.371  11.924  1.00  0.00      A    H
ATOM   1942 HG12 ILE A 136      -4.031  -2.859  11.776  1.00  0.00      A    H
ATOM   1943  CD  ILE A 136      -5.214  -2.368   9.970  1.00  0.00      A    C
ATOM   1944  HD1 ILE A 136      -4.836  -1.369   9.662  1.00  0.00      A    H
ATOM   1945  HD2 ILE A 136      -4.641  -3.204   9.517  1.00  0.00      A    H
ATOM   1946  HD3 ILE A 136      -6.237  -2.375   9.538  1.00  0.00      A    H
ATOM   1947  C   ILE A 136      -6.455  -2.580  14.797  1.00  0.00      A    C
ATOM   1948  O   ILE A 136      -7.336  -3.007  15.451  1.00  0.00      A    O
ATOM   1949  N   ASP A 137      -5.992  -1.358  14.864  1.00  0.00      A    N
ATOM   1950  HN  ASP A 137      -5.245  -1.076  14.267  1.00  0.00      A    H
ATOM   1951  CA  ASP A 137      -6.514  -0.239  15.622  1.00  0.00      A    C
ATOM   1952  HA  ASP A 137      -7.342  -0.460  16.279  1.00  0.00      A    H
ATOM   1953  CB  ASP A 137      -5.506   0.319  16.591  1.00  0.00      A    C
ATOM   1954  HB1 ASP A 137      -5.412  -0.367  17.460  1.00  0.00      A    H
ATOM   1955  HB2 ASP A 137      -4.491   0.321  16.141  1.00  0.00      A    H
ATOM   1956  CG  ASP A 137      -5.825   1.675  17.213  1.00  0.00      A    C
ATOM   1957  OD1 ASP A 137      -6.893   1.918  17.753  1.00  0.00      A    O
ATOM   1958  OD2 ASP A 137      -4.951   2.576  17.080  1.00  0.00      A    O
ATOM   1959  C   ASP A 137      -7.097   0.808  14.670  1.00  0.00      A    C
ATOM   1960  O   ASP A 137      -6.422   1.693  14.164  1.00  0.00      A    O
ATOM   1961  N   ALA A 138      -8.412   0.619  14.329  1.00  0.00      A    N
ATOM   1962  HN  ALA A 138      -8.844  -0.236  14.604  1.00  0.00      A    H
ATOM   1963  CA  ALA A 138      -9.238   1.413  13.376  1.00  0.00      A    C
ATOM   1964  HA  ALA A 138      -8.621   1.733  12.549  1.00  0.00      A    H
ATOM   1965  CB  ALA A 138     -10.354   0.540  12.783  1.00  0.00      A    C
ATOM   1966  HB1 ALA A 138     -10.764   1.051  11.885  1.00  0.00      A    H
ATOM   1967  HB2 ALA A 138     -10.051  -0.460  12.404  1.00  0.00      A    H
ATOM   1968  HB3 ALA A 138     -11.144   0.475  13.561  1.00  0.00      A    H
ATOM   1969  C   ALA A 138      -9.742   2.684  13.965  1.00  0.00      A    C
ATOM   1970  O   ALA A 138     -10.934   2.951  14.303  1.00  0.00      A    O
ATOM   1971  N   SER A 139      -8.758   3.543  14.292  1.00  0.00      A    N
ATOM   1972  HN  SER A 139      -7.804   3.315  14.112  1.00  0.00      A    H
ATOM   1973  CA  SER A 139      -8.864   4.728  15.058  1.00  0.00      A    C
ATOM   1974  HA  SER A 139      -9.676   4.682  15.769  1.00  0.00      A    H
ATOM   1975  CB  SER A 139      -7.633   4.834  16.052  1.00  0.00      A    C
ATOM   1976  HB1 SER A 139      -7.763   5.741  16.680  1.00  0.00      A    H
ATOM   1977  HB2 SER A 139      -7.775   4.028  16.804  1.00  0.00      A    H
ATOM   1978  OG  SER A 139      -6.384   4.863  15.450  1.00  0.00      A    O
ATOM   1979  HG1 SER A 139      -5.787   4.221  15.841  1.00  0.00      A    H
ATOM   1980  C   SER A 139      -8.998   6.097  14.288  1.00  0.00      A    C
ATOM   1981  O   SER A 139     -10.134   6.600  14.042  1.00  0.00      A    O
ATOM   1982  N   CYS A 140      -7.887   6.698  13.996  1.00  0.00      A    N
ATOM   1983  HN  CYS A 140      -7.023   6.252  14.220  1.00  0.00      A    H
ATOM   1984  CA  CYS A 140      -7.679   8.068  13.594  1.00  0.00      A    C
ATOM   1985  HA  CYS A 140      -8.113   8.735  14.325  1.00  0.00      A    H
ATOM   1986  CB  CYS A 140      -6.185   8.516  13.598  1.00  0.00      A    C
ATOM   1987  HB1 CYS A 140      -6.199   9.607  13.390  1.00  0.00      A    H
ATOM   1988  HB2 CYS A 140      -5.844   8.247  14.621  1.00  0.00      A    H
ATOM   1989  SG  CYS A 140      -5.186   7.622  12.414  1.00  0.00      A    S
ATOM   1990  HG1 CYS A 140      -4.221   8.526  12.493  1.00  0.00      A    H
ATOM   1991  C   CYS A 140      -8.416   8.393  12.336  1.00  0.00      A    C
ATOM   1992  O   CYS A 140      -8.702   7.555  11.543  1.00  0.00      A    O
ATOM   1993  N   ASP A 141      -8.650   9.713  12.005  1.00  0.00      A    N
ATOM   1994  HN  ASP A 141      -8.217  10.513  12.413  1.00  0.00      A    H
ATOM   1995  CA  ASP A 141      -9.388  10.073  10.848  1.00  0.00      A    C
ATOM   1996  HA  ASP A 141     -10.344   9.581  10.952  1.00  0.00      A    H
ATOM   1997  CB  ASP A 141      -9.767  11.630  10.947  1.00  0.00      A    C
ATOM   1998  HB1 ASP A 141     -10.203  11.804  11.954  1.00  0.00      A    H
ATOM   1999  HB2 ASP A 141      -8.846  12.230  10.784  1.00  0.00      A    H
ATOM   2000  CG  ASP A 141     -10.790  12.078   9.966  1.00  0.00      A    C
ATOM   2001  OD1 ASP A 141     -11.823  11.481   9.872  1.00  0.00      A    O
ATOM   2002  OD2 ASP A 141     -10.470  13.051   9.197  1.00  0.00      A    O
ATOM   2003  C   ASP A 141      -8.698   9.769   9.545  1.00  0.00      A    C
ATOM   2004  O   ASP A 141      -9.303   9.513   8.503  1.00  0.00      A    O
ATOM   2005  N   ASP A 142      -7.370   9.744   9.451  1.00  0.00      A    N
ATOM   2006  HN  ASP A 142      -6.827  10.170  10.171  1.00  0.00      A    H
ATOM   2007  CA  ASP A 142      -6.613   9.304   8.336  1.00  0.00      A    C
ATOM   2008  HA  ASP A 142      -7.060   9.784   7.477  1.00  0.00      A    H
ATOM   2009  CB  ASP A 142      -5.091   9.698   8.569  1.00  0.00      A    C
ATOM   2010  HB1 ASP A 142      -4.603   9.057   9.334  1.00  0.00      A    H
ATOM   2011  HB2 ASP A 142      -4.531   9.633   7.612  1.00  0.00      A    H
ATOM   2012  CG  ASP A 142      -4.931  11.122   9.080  1.00  0.00      A    C
ATOM   2013  OD1 ASP A 142      -4.877  11.169  10.343  1.00  0.00      A    O
ATOM   2014  OD2 ASP A 142      -4.687  12.119   8.392  1.00  0.00      A    O
ATOM   2015  C   ASP A 142      -6.589   7.760   8.133  1.00  0.00      A    C
ATOM   2016  O   ASP A 142      -6.291   7.274   7.041  1.00  0.00      A    O
ATOM   2017  N   PHE A 143      -6.973   6.993   9.188  1.00  0.00      A    N
ATOM   2018  HN  PHE A 143      -7.275   7.441  10.026  1.00  0.00      A    H
ATOM   2019  CA  PHE A 143      -7.452   5.633   9.036  1.00  0.00      A    C
ATOM   2020  HA  PHE A 143      -6.868   5.232   8.220  1.00  0.00      A    H
ATOM   2021  CB  PHE A 143      -7.253   4.764  10.277  1.00  0.00      A    C
ATOM   2022  HB1 PHE A 143      -6.235   4.783  10.722  1.00  0.00      A    H
ATOM   2023  HB2 PHE A 143      -7.922   5.085  11.104  1.00  0.00      A    H
ATOM   2024  CG  PHE A 143      -7.462   3.268  10.009  1.00  0.00      A    C
ATOM   2025  CD1 PHE A 143      -6.313   2.425   9.931  1.00  0.00      A    C
ATOM   2026  HD1 PHE A 143      -5.301   2.793   9.857  1.00  0.00      A    H
ATOM   2027  CE1 PHE A 143      -6.489   1.077   9.675  1.00  0.00      A    C
ATOM   2028  HE1 PHE A 143      -5.650   0.456   9.397  1.00  0.00      A    H
ATOM   2029  CZ  PHE A 143      -7.763   0.504   9.585  1.00  0.00      A    C
ATOM   2030  HZ  PHE A 143      -7.785  -0.545   9.328  1.00  0.00      A    H
ATOM   2031  CD2 PHE A 143      -8.701   2.671   9.916  1.00  0.00      A    C
ATOM   2032  HD2 PHE A 143      -9.572   3.295   9.779  1.00  0.00      A    H
ATOM   2033  CE2 PHE A 143      -8.880   1.268   9.770  1.00  0.00      A    C
ATOM   2034  HE2 PHE A 143      -9.798   0.821   9.417  1.00  0.00      A    H
ATOM   2035  C   PHE A 143      -8.900   5.535   8.559  1.00  0.00      A    C
ATOM   2036  O   PHE A 143      -9.259   4.864   7.618  1.00  0.00      A    O
ATOM   2037  N   MET A 144      -9.844   6.174   9.342  1.00  0.00      A    N
ATOM   2038  HN  MET A 144      -9.488   6.714  10.102  1.00  0.00      A    H
ATOM   2039  CA  MET A 144     -11.237   6.179   9.055  1.00  0.00      A    C
ATOM   2040  HA  MET A 144     -11.572   5.156   8.974  1.00  0.00      A    H
ATOM   2041  CB  MET A 144     -12.056   6.950  10.066  1.00  0.00      A    C
ATOM   2042  HB1 MET A 144     -11.751   6.769  11.119  1.00  0.00      A    H
ATOM   2043  HB2 MET A 144     -11.928   8.025   9.816  1.00  0.00      A    H
ATOM   2044  CG  MET A 144     -13.551   6.634   9.858  1.00  0.00      A    C
ATOM   2045  HG1 MET A 144     -13.920   6.811   8.826  1.00  0.00      A    H
ATOM   2046  HG2 MET A 144     -13.850   5.574  10.009  1.00  0.00      A    H
ATOM   2047  SD  MET A 144     -14.645   7.577  10.914  1.00  0.00      A    S
ATOM   2048  CE  MET A 144     -16.206   7.140  10.036  1.00  0.00      A    C
ATOM   2049  HE1 MET A 144     -16.262   7.603   9.028  1.00  0.00      A    H
ATOM   2050  HE2 MET A 144     -16.221   6.037   9.901  1.00  0.00      A    H
ATOM   2051  HE3 MET A 144     -17.140   7.446  10.553  1.00  0.00      A    H
ATOM   2052  C   MET A 144     -11.637   6.637   7.633  1.00  0.00      A    C
ATOM   2053  O   MET A 144     -12.279   5.974   6.837  1.00  0.00      A    O
ATOM   2054  N   GLN A 145     -11.054   7.766   7.246  1.00  0.00      A    N
ATOM   2055  HN  GLN A 145     -10.416   8.245   7.844  1.00  0.00      A    H
ATOM   2056  CA  GLN A 145     -11.254   8.348   5.928  1.00  0.00      A    C
ATOM   2057  HA  GLN A 145     -12.150   7.982   5.448  1.00  0.00      A    H
ATOM   2058  CB  GLN A 145     -11.395   9.862   6.026  1.00  0.00      A    C
ATOM   2059  HB1 GLN A 145     -12.095   9.930   6.886  1.00  0.00      A    H
ATOM   2060  HB2 GLN A 145     -10.429  10.381   6.203  1.00  0.00      A    H
ATOM   2061  CG  GLN A 145     -12.113  10.472   4.828  1.00  0.00      A    C
ATOM   2062  HG1 GLN A 145     -11.504  10.524   3.900  1.00  0.00      A    H
ATOM   2063  HG2 GLN A 145     -13.021   9.878   4.592  1.00  0.00      A    H
ATOM   2064  CD  GLN A 145     -12.470  11.921   5.009  1.00  0.00      A    C
ATOM   2065  OE1 GLN A 145     -13.237  12.317   5.898  1.00  0.00      A    O
ATOM   2066  NE2 GLN A 145     -12.052  12.767   4.090  1.00  0.00      A    N
ATOM   2067 HE21 GLN A 145     -12.100  13.747   4.279  1.00  0.00      A    H
ATOM   2068 HE22 GLN A 145     -11.526  12.495   3.284  1.00  0.00      A    H
ATOM   2069  C   GLN A 145     -10.178   7.889   5.026  1.00  0.00      A    C
ATOM   2070  O   GLN A 145      -9.558   8.748   4.346  1.00  0.00      A    O
ATOM   2071  N   TYR A 146      -9.865   6.553   4.927  1.00  0.00      A    N
ATOM   2072  HN  TYR A 146     -10.386   5.874   5.438  1.00  0.00      A    H
ATOM   2073  CA  TYR A 146      -8.823   6.057   4.013  1.00  0.00      A    C
ATOM   2074  HA  TYR A 146      -8.144   6.894   4.083  1.00  0.00      A    H
ATOM   2075  CB  TYR A 146      -8.001   4.859   4.597  1.00  0.00      A    C
ATOM   2076  HB1 TYR A 146      -7.504   5.299   5.489  1.00  0.00      A    H
ATOM   2077  HB2 TYR A 146      -8.697   4.054   4.914  1.00  0.00      A    H
ATOM   2078  CG  TYR A 146      -6.918   4.196   3.740  1.00  0.00      A    C
ATOM   2079  CD1 TYR A 146      -5.565   4.640   3.618  1.00  0.00      A    C
ATOM   2080  HD1 TYR A 146      -5.263   5.479   4.227  1.00  0.00      A    H
ATOM   2081  CE1 TYR A 146      -4.586   3.984   2.867  1.00  0.00      A    C
ATOM   2082  HE1 TYR A 146      -3.565   4.335   2.919  1.00  0.00      A    H
ATOM   2083  CZ  TYR A 146      -4.985   2.862   2.115  1.00  0.00      A    C
ATOM   2084  OH  TYR A 146      -3.996   2.173   1.392  1.00  0.00      A    O
ATOM   2085  HH  TYR A 146      -3.233   2.752   1.450  1.00  0.00      A    H
ATOM   2086  CD2 TYR A 146      -7.202   2.969   3.081  1.00  0.00      A    C
ATOM   2087  HD2 TYR A 146      -8.174   2.509   3.172  1.00  0.00      A    H
ATOM   2088  CE2 TYR A 146      -6.223   2.296   2.311  1.00  0.00      A    C
ATOM   2089  HE2 TYR A 146      -6.589   1.340   1.964  1.00  0.00      A    H
ATOM   2090  C   TYR A 146      -9.294   5.862   2.623  1.00  0.00      A    C
ATOM   2091  O   TYR A 146     -10.358   5.247   2.333  1.00  0.00      A    O
ATOM   2092  N   SER A 147      -8.517   6.414   1.640  1.00  0.00      A    N
ATOM   2093  HN  SER A 147      -7.905   7.176   1.840  1.00  0.00      A    H
ATOM   2094  CA  SER A 147      -8.851   6.180   0.184  1.00  0.00      A    C
ATOM   2095  HA  SER A 147      -9.753   5.595   0.077  1.00  0.00      A    H
ATOM   2096  CB  SER A 147      -9.064   7.557  -0.517  1.00  0.00      A    C
ATOM   2097  HB1 SER A 147      -9.878   8.071   0.039  1.00  0.00      A    H
ATOM   2098  HB2 SER A 147      -8.196   8.250  -0.543  1.00  0.00      A    H
ATOM   2099  OG  SER A 147      -9.431   7.422  -1.855  1.00  0.00      A    O
ATOM   2100  HG1 SER A 147     -10.378   7.303  -1.954  1.00  0.00      A    H
ATOM   2101  C   SER A 147      -7.653   5.486  -0.471  1.00  0.00      A    C
ATOM   2102  O   SER A 147      -7.656   4.373  -0.917  1.00  0.00      A    O
ATOM   2103  N   GLY A 148      -6.500   6.181  -0.535  1.00  0.00      A    N
ATOM   2104  HN  GLY A 148      -6.364   7.105  -0.187  1.00  0.00      A    H
ATOM   2105  CA  GLY A 148      -5.357   5.416  -0.951  1.00  0.00      A    C
ATOM   2106  HA1 GLY A 148      -5.485   4.405  -0.596  1.00  0.00      A    H
ATOM   2107  HA2 GLY A 148      -5.293   5.468  -2.028  1.00  0.00      A    H
ATOM   2108  C   GLY A 148      -4.069   6.076  -0.455  1.00  0.00      A    C
ATOM   2109  O   GLY A 148      -4.120   7.071   0.223  1.00  0.00      A    O
ATOM   2110  N   GLY A 149      -2.907   5.538  -0.831  1.00  0.00      A    N
ATOM   2111  HN  GLY A 149      -2.856   4.761  -1.453  1.00  0.00      A    H
ATOM   2112  CA  GLY A 149      -1.615   5.916  -0.385  1.00  0.00      A    C
ATOM   2113  HA1 GLY A 149      -0.951   5.860  -1.235  1.00  0.00      A    H
ATOM   2114  HA2 GLY A 149      -1.506   6.906   0.032  1.00  0.00      A    H
ATOM   2115  C   GLY A 149      -1.179   4.902   0.662  1.00  0.00      A    C
ATOM   2116  O   GLY A 149      -1.849   3.937   0.971  1.00  0.00      A    O
ATOM   2117  N   VAL A 150       0.031   5.147   1.221  1.00  0.00      A    N
ATOM   2118  HN  VAL A 150       0.531   5.946   0.897  1.00  0.00      A    H
ATOM   2119  CA  VAL A 150       0.493   4.381   2.399  1.00  0.00      A    C
ATOM   2120  HA  VAL A 150       0.205   3.352   2.239  1.00  0.00      A    H
ATOM   2121  CB  VAL A 150       1.979   4.412   2.524  1.00  0.00      A    C
ATOM   2122  HB  VAL A 150       2.316   5.470   2.478  1.00  0.00      A    H
ATOM   2123  CG1 VAL A 150       2.503   3.607   3.722  1.00  0.00      A    C
ATOM   2124 HG11 VAL A 150       3.589   3.430   3.573  1.00  0.00      A    H
ATOM   2125 HG12 VAL A 150       2.442   4.254   4.623  1.00  0.00      A    H
ATOM   2126 HG13 VAL A 150       1.958   2.640   3.766  1.00  0.00      A    H
ATOM   2127  CG2 VAL A 150       2.612   3.820   1.232  1.00  0.00      A    C
ATOM   2128 HG21 VAL A 150       3.707   3.999   1.168  1.00  0.00      A    H
ATOM   2129 HG22 VAL A 150       2.553   2.711   1.197  1.00  0.00      A    H
ATOM   2130 HG23 VAL A 150       2.261   4.213   0.254  1.00  0.00      A    H
ATOM   2131  C   VAL A 150      -0.105   4.910   3.729  1.00  0.00      A    C
ATOM   2132  O   VAL A 150      -0.194   6.127   3.964  1.00  0.00      A    O
ATOM   2133  N   PHE A 151      -0.525   4.019   4.610  1.00  0.00      A    N
ATOM   2134  HN  PHE A 151      -0.664   3.061   4.371  1.00  0.00      A    H
ATOM   2135  CA  PHE A 151      -0.852   4.464   5.992  1.00  0.00      A    C
ATOM   2136  HA  PHE A 151      -1.159   5.492   6.123  1.00  0.00      A    H
ATOM   2137  CB  PHE A 151      -1.956   3.631   6.490  1.00  0.00      A    C
ATOM   2138  HB1 PHE A 151      -2.858   3.836   5.874  1.00  0.00      A    H
ATOM   2139  HB2 PHE A 151      -1.691   2.555   6.403  1.00  0.00      A    H
ATOM   2140  CG  PHE A 151      -2.364   3.883   7.903  1.00  0.00      A    C
ATOM   2141  CD1 PHE A 151      -3.186   4.903   8.249  1.00  0.00      A    C
ATOM   2142  HD1 PHE A 151      -3.631   5.523   7.485  1.00  0.00      A    H
ATOM   2143  CE1 PHE A 151      -3.511   5.195   9.600  1.00  0.00      A    C
ATOM   2144  HE1 PHE A 151      -4.144   6.022   9.885  1.00  0.00      A    H
ATOM   2145  CZ  PHE A 151      -2.955   4.434  10.588  1.00  0.00      A    C
ATOM   2146  HZ  PHE A 151      -3.131   4.631  11.635  1.00  0.00      A    H
ATOM   2147  CD2 PHE A 151      -1.812   3.076   8.912  1.00  0.00      A    C
ATOM   2148  HD2 PHE A 151      -1.102   2.315   8.625  1.00  0.00      A    H
ATOM   2149  CE2 PHE A 151      -2.174   3.300  10.267  1.00  0.00      A    C
ATOM   2150  HE2 PHE A 151      -1.780   2.701  11.075  1.00  0.00      A    H
ATOM   2151  C   PHE A 151       0.460   4.338   6.866  1.00  0.00      A    C
ATOM   2152  O   PHE A 151       0.998   3.238   7.029  1.00  0.00      A    O
ATOM   2153  N   SER A 152       0.919   5.564   7.415  1.00  0.00      A    N
ATOM   2154  HN  SER A 152       0.459   6.430   7.232  1.00  0.00      A    H
ATOM   2155  CA  SER A 152       2.093   5.824   8.232  1.00  0.00      A    C
ATOM   2156  HA  SER A 152       2.428   4.919   8.718  1.00  0.00      A    H
ATOM   2157  CB  SER A 152       3.350   6.420   7.561  1.00  0.00      A    C
ATOM   2158  HB1 SER A 152       4.019   6.708   8.400  1.00  0.00      A    H
ATOM   2159  HB2 SER A 152       3.869   5.644   6.959  1.00  0.00      A    H
ATOM   2160  OG  SER A 152       3.012   7.444   6.679  1.00  0.00      A    O
ATOM   2161  HG1 SER A 152       3.807   7.918   6.422  1.00  0.00      A    H
ATOM   2162  C   SER A 152       1.664   6.687   9.413  1.00  0.00      A    C
ATOM   2163  O   SER A 152       1.424   7.858   9.259  1.00  0.00      A    O
ATOM   2164  N   GLU A 153       1.645   6.027  10.583  1.00  0.00      A    N
ATOM   2165  HN  GLU A 153       1.995   5.094  10.622  1.00  0.00      A    H
ATOM   2166  CA  GLU A 153       0.982   6.608  11.762  1.00  0.00      A    C
ATOM   2167  HA  GLU A 153       0.696   5.771  12.382  1.00  0.00      A    H
ATOM   2168  CB  GLU A 153       2.021   7.539  12.427  1.00  0.00      A    C
ATOM   2169  HB1 GLU A 153       2.459   8.270  11.714  1.00  0.00      A    H
ATOM   2170  HB2 GLU A 153       1.470   8.202  13.127  1.00  0.00      A    H
ATOM   2171  CG  GLU A 153       3.217   6.905  13.106  1.00  0.00      A    C
ATOM   2172  HG1 GLU A 153       2.895   6.149  13.853  1.00  0.00      A    H
ATOM   2173  HG2 GLU A 153       3.992   6.559  12.389  1.00  0.00      A    H
ATOM   2174  CD  GLU A 153       4.015   7.850  14.055  1.00  0.00      A    C
ATOM   2175  OE1 GLU A 153       4.137   7.545  15.253  1.00  0.00      A    O
ATOM   2176  OE2 GLU A 153       4.614   8.848  13.590  1.00  0.00      A    O
ATOM   2177  C   GLU A 153      -0.437   7.190  11.606  1.00  0.00      A    C
ATOM   2178  O   GLU A 153      -0.960   7.597  10.535  1.00  0.00      A    O
ATOM   2179  N   SER A 154      -1.224   7.362  12.699  1.00  0.00      A    N
ATOM   2180  HN  SER A 154      -2.089   7.851  12.625  1.00  0.00      A    H
ATOM   2181  CA  SER A 154      -0.996   7.066  14.080  1.00  0.00      A    C
ATOM   2182  HA  SER A 154      -0.029   6.599  14.194  1.00  0.00      A    H
ATOM   2183  CB  SER A 154      -0.964   8.225  15.144  1.00  0.00      A    C
ATOM   2184  HB1 SER A 154      -0.741   9.178  14.619  1.00  0.00      A    H
ATOM   2185  HB2 SER A 154      -1.976   8.501  15.510  1.00  0.00      A    H
ATOM   2186  OG  SER A 154      -0.068   8.007  16.293  1.00  0.00      A    O
ATOM   2187  HG1 SER A 154      -0.191   8.814  16.798  1.00  0.00      A    H
ATOM   2188  C   SER A 154      -1.989   6.037  14.548  1.00  0.00      A    C
ATOM   2189  O   SER A 154      -3.221   6.152  14.356  1.00  0.00      A    O
ATOM   2190  N   CYS A 155      -1.518   4.912  15.085  1.00  0.00      A    N
ATOM   2191  HN  CYS A 155      -0.546   4.714  15.182  1.00  0.00      A    H
ATOM   2192  CA  CYS A 155      -2.434   3.936  15.703  1.00  0.00      A    C
ATOM   2193  HA  CYS A 155      -3.182   4.526  16.213  1.00  0.00      A    H
ATOM   2194  CB  CYS A 155      -3.012   2.950  14.593  1.00  0.00      A    C
ATOM   2195  HB1 CYS A 155      -3.659   2.284  15.203  1.00  0.00      A    H
ATOM   2196  HB2 CYS A 155      -3.605   3.421  13.779  1.00  0.00      A    H
ATOM   2197  SG  CYS A 155      -1.643   2.044  13.832  1.00  0.00      A    S
ATOM   2198  C   CYS A 155      -1.632   3.236  16.817  1.00  0.00      A    C
ATOM   2199  O   CYS A 155      -0.516   3.578  17.076  1.00  0.00      A    O
ATOM   2200  N   GLY A 156      -2.226   2.204  17.421  1.00  0.00      A    N
ATOM   2201  HN  GLY A 156      -3.211   2.175  17.271  1.00  0.00      A    H
ATOM   2202  CA  GLY A 156      -1.516   1.372  18.363  1.00  0.00      A    C
ATOM   2203  HA1 GLY A 156      -1.008   0.504  17.971  1.00  0.00      A    H
ATOM   2204  HA2 GLY A 156      -0.895   2.058  18.920  1.00  0.00      A    H
ATOM   2205  C   GLY A 156      -2.478   0.851  19.477  1.00  0.00      A    C
ATOM   2206  O   GLY A 156      -2.561  -0.379  19.725  1.00  0.00      A    O
ATOM   2207  N   ASP A 157      -3.254   1.713  20.141  1.00  0.00      A    N
ATOM   2208  HN  ASP A 157      -3.082   2.670  19.923  1.00  0.00      A    H
ATOM   2209  CA  ASP A 157      -3.861   1.264  21.389  1.00  0.00      A    C
ATOM   2210  HA  ASP A 157      -3.128   0.739  21.983  1.00  0.00      A    H
ATOM   2211  CB  ASP A 157      -4.334   2.486  22.236  1.00  0.00      A    C
ATOM   2212  HB1 ASP A 157      -4.767   2.247  23.231  1.00  0.00      A    H
ATOM   2213  HB2 ASP A 157      -3.409   3.064  22.446  1.00  0.00      A    H
ATOM   2214  CG  ASP A 157      -5.355   3.347  21.525  1.00  0.00      A    C
ATOM   2215  OD1 ASP A 157      -6.587   3.051  21.443  1.00  0.00      A    O
ATOM   2216  OD2 ASP A 157      -4.906   4.394  21.027  1.00  0.00      A    O
ATOM   2217  C   ASP A 157      -4.990   0.176  21.221  1.00  0.00      A    C
ATOM   2218  O   ASP A 157      -4.779  -0.993  21.590  1.00  0.00      A    O
ATOM   2219  N   ASN A 158      -6.241   0.415  20.753  1.00  0.00      A    N
ATOM   2220  HN  ASN A 158      -6.353   1.354  20.439  1.00  0.00      A    H
ATOM   2221  CA  ASN A 158      -7.334  -0.543  20.873  1.00  0.00      A    C
ATOM   2222  HA  ASN A 158      -7.159  -1.119  21.770  1.00  0.00      A    H
ATOM   2223  CB  ASN A 158      -8.679   0.206  20.957  1.00  0.00      A    C
ATOM   2224  HB1 ASN A 158      -8.733   1.123  21.582  1.00  0.00      A    H
ATOM   2225  HB2 ASN A 158      -9.031   0.628  19.992  1.00  0.00      A    H
ATOM   2226  CG  ASN A 158      -9.818  -0.686  21.435  1.00  0.00      A    C
ATOM   2227  OD1 ASN A 158     -10.978  -0.355  21.153  1.00  0.00      A    O
ATOM   2228  ND2 ASN A 158      -9.513  -1.778  22.194  1.00  0.00      A    N
ATOM   2229 HD21 ASN A 158     -10.303  -2.380  22.314  1.00  0.00      A    H
ATOM   2230 HD22 ASN A 158      -8.585  -1.988  22.499  1.00  0.00      A    H
ATOM   2231  C   ASN A 158      -7.442  -1.498  19.774  1.00  0.00      A    C
ATOM   2232  O   ASN A 158      -8.055  -1.285  18.748  1.00  0.00      A    O
ATOM   2233  N   LEU A 159      -6.966  -2.720  19.944  1.00  0.00      A    N
ATOM   2234  HN  LEU A 159      -6.486  -2.881  20.803  1.00  0.00      A    H
ATOM   2235  CA  LEU A 159      -6.875  -3.678  18.878  1.00  0.00      A    C
ATOM   2236  HA  LEU A 159      -6.659  -3.237  17.916  1.00  0.00      A    H
ATOM   2237  CB  LEU A 159      -5.701  -4.642  19.175  1.00  0.00      A    C
ATOM   2238  HB1 LEU A 159      -5.973  -5.312  20.018  1.00  0.00      A    H
ATOM   2239  HB2 LEU A 159      -5.707  -5.262  18.253  1.00  0.00      A    H
ATOM   2240  CG  LEU A 159      -4.273  -4.017  19.367  1.00  0.00      A    C
ATOM   2241  HG  LEU A 159      -4.330  -3.351  20.254  1.00  0.00      A    H
ATOM   2242  CD1 LEU A 159      -3.199  -5.046  19.452  1.00  0.00      A    C
ATOM   2243 HD11 LEU A 159      -2.174  -4.628  19.543  1.00  0.00      A    H
ATOM   2244 HD12 LEU A 159      -3.329  -5.550  20.434  1.00  0.00      A    H
ATOM   2245 HD13 LEU A 159      -3.136  -5.785  18.624  1.00  0.00      A    H
ATOM   2246  CD2 LEU A 159      -3.954  -3.002  18.220  1.00  0.00      A    C
ATOM   2247 HD21 LEU A 159      -4.691  -2.174  18.145  1.00  0.00      A    H
ATOM   2248 HD22 LEU A 159      -2.918  -2.611  18.302  1.00  0.00      A    H
ATOM   2249 HD23 LEU A 159      -3.919  -3.589  17.277  1.00  0.00      A    H
ATOM   2250  C   LEU A 159      -8.174  -4.524  18.830  1.00  0.00      A    C
ATOM   2251  O   LEU A 159      -8.041  -5.717  18.954  1.00  0.00      A    O
ATOM   2252  N   ASP A 160      -9.318  -4.009  18.643  1.00  0.00      A    N
ATOM   2253  HN  ASP A 160      -9.418  -3.017  18.675  1.00  0.00      A    H
ATOM   2254  CA  ASP A 160     -10.514  -4.791  18.702  1.00  0.00      A    C
ATOM   2255  HA  ASP A 160     -10.435  -5.428  19.571  1.00  0.00      A    H
ATOM   2256  CB  ASP A 160     -11.728  -3.959  19.104  1.00  0.00      A    C
ATOM   2257  HB1 ASP A 160     -12.638  -4.587  19.211  1.00  0.00      A    H
ATOM   2258  HB2 ASP A 160     -11.421  -3.508  20.072  1.00  0.00      A    H
ATOM   2259  CG  ASP A 160     -12.001  -2.815  18.185  1.00  0.00      A    C
ATOM   2260  OD1 ASP A 160     -11.150  -1.877  17.918  1.00  0.00      A    O
ATOM   2261  OD2 ASP A 160     -13.127  -2.920  17.614  1.00  0.00      A    O
ATOM   2262  C   ASP A 160     -10.711  -5.604  17.404  1.00  0.00      A    C
ATOM   2263  O   ASP A 160     -10.691  -6.854  17.464  1.00  0.00      A    O
ATOM   2264  N   HSP A 161     -10.790  -4.909  16.217  1.00  0.00      A    N
ATOM   2265  HN  HSP A 161     -10.631  -3.924  16.221  1.00  0.00      A    H
ATOM   2266  CA  HSP A 161     -11.150  -5.537  14.884  1.00  0.00      A    C
ATOM   2267  HA  HSP A 161     -12.067  -6.055  15.121  1.00  0.00      A    H
ATOM   2268  CB  HSP A 161     -11.462  -4.514  13.824  1.00  0.00      A    C
ATOM   2269  HB1 HSP A 161     -11.945  -3.617  14.269  1.00  0.00      A    H
ATOM   2270  HB2 HSP A 161     -10.504  -4.116  13.428  1.00  0.00      A    H
ATOM   2271  CD2 HSP A 161     -13.782  -4.403  12.496  1.00  0.00      A    C
ATOM   2272  HD2 HSP A 161     -14.484  -3.901  13.150  1.00  0.00      A    H
ATOM   2273  CG  HSP A 161     -12.504  -4.845  12.657  1.00  0.00      A    C
ATOM   2274  NE2 HSP A 161     -14.221  -4.885  11.282  1.00  0.00      A    N
ATOM   2275  HE2 HSP A 161     -15.144  -4.866  10.899  1.00  0.00      A    H
ATOM   2276  ND1 HSP A 161     -12.147  -5.404  11.441  1.00  0.00      A    N
ATOM   2277  HD1 HSP A 161     -11.231  -5.780  11.305  1.00  0.00      A    H
ATOM   2278  CE1 HSP A 161     -13.186  -5.525  10.689  1.00  0.00      A    C
ATOM   2279  HE1 HSP A 161     -13.313  -6.110   9.802  1.00  0.00      A    H
ATOM   2280  C   HSP A 161     -10.044  -6.344  14.350  1.00  0.00      A    C
ATOM   2281  O   HSP A 161      -8.873  -6.005  14.664  1.00  0.00      A    O
ATOM   2282  N   ALA A 162     -10.237  -7.457  13.683  1.00  0.00      A    N
ATOM   2283  HN  ALA A 162     -11.147  -7.818  13.491  1.00  0.00      A    H
ATOM   2284  CA  ALA A 162      -9.198  -8.207  13.051  1.00  0.00      A    C
ATOM   2285  HA  ALA A 162      -8.342  -8.213  13.709  1.00  0.00      A    H
ATOM   2286  CB  ALA A 162      -9.587  -9.731  12.986  1.00  0.00      A    C
ATOM   2287  HB1 ALA A 162      -8.699 -10.239  12.552  1.00  0.00      A    H
ATOM   2288  HB2 ALA A 162      -9.816 -10.065  14.020  1.00  0.00      A    H
ATOM   2289  HB3 ALA A 162     -10.456  -9.816  12.299  1.00  0.00      A    H
ATOM   2290  C   ALA A 162      -9.092  -7.704  11.585  1.00  0.00      A    C
ATOM   2291  O   ALA A 162      -9.928  -6.992  11.033  1.00  0.00      A    O
ATOM   2292  N   VAL A 163      -7.966  -7.989  10.892  1.00  0.00      A    N
ATOM   2293  HN  VAL A 163      -7.226  -8.569  11.225  1.00  0.00      A    H
ATOM   2294  CA  VAL A 163      -7.791  -7.885   9.448  1.00  0.00      A    C
ATOM   2295  HA  VAL A 163      -8.752  -7.598   9.046  1.00  0.00      A    H
ATOM   2296  CB  VAL A 163      -6.853  -6.727   9.029  1.00  0.00      A    C
ATOM   2297  HB  VAL A 163      -6.884  -6.668   7.920  1.00  0.00      A    H
ATOM   2298  CG1 VAL A 163      -7.390  -5.377   9.663  1.00  0.00      A    C
ATOM   2299 HG11 VAL A 163      -6.808  -4.455   9.448  1.00  0.00      A    H
ATOM   2300 HG12 VAL A 163      -8.451  -5.308   9.340  1.00  0.00      A    H
ATOM   2301 HG13 VAL A 163      -7.388  -5.515  10.765  1.00  0.00      A    H
ATOM   2302  CG2 VAL A 163      -5.398  -6.973   9.453  1.00  0.00      A    C
ATOM   2303 HG21 VAL A 163      -5.311  -6.973  10.560  1.00  0.00      A    H
ATOM   2304 HG22 VAL A 163      -4.980  -7.912   9.031  1.00  0.00      A    H
ATOM   2305 HG23 VAL A 163      -4.777  -6.140   9.059  1.00  0.00      A    H
ATOM   2306  C   VAL A 163      -7.334  -9.146   8.748  1.00  0.00      A    C
ATOM   2307  O   VAL A 163      -6.627  -9.909   9.320  1.00  0.00      A    O
ATOM   2308  N   THR A 164      -7.646  -9.356   7.475  1.00  0.00      A    N
ATOM   2309  HN  THR A 164      -8.296  -8.804   6.958  1.00  0.00      A    H
ATOM   2310  CA  THR A 164      -6.970 -10.486   6.704  1.00  0.00      A    C
ATOM   2311  HA  THR A 164      -6.606 -11.264   7.360  1.00  0.00      A    H
ATOM   2312  CB  THR A 164      -7.914 -11.093   5.787  1.00  0.00      A    C
ATOM   2313  HB  THR A 164      -8.167 -10.408   4.950  1.00  0.00      A    H
ATOM   2314  OG1 THR A 164      -9.101 -11.529   6.387  1.00  0.00      A    O
ATOM   2315  HG1 THR A 164      -8.893 -11.967   7.216  1.00  0.00      A    H
ATOM   2316  CG2 THR A 164      -7.333 -12.332   5.023  1.00  0.00      A    C
ATOM   2317 HG21 THR A 164      -6.473 -11.939   4.438  1.00  0.00      A    H
ATOM   2318 HG22 THR A 164      -7.023 -13.178   5.673  1.00  0.00      A    H
ATOM   2319 HG23 THR A 164      -8.079 -12.721   4.298  1.00  0.00      A    H
ATOM   2320  C   THR A 164      -5.834  -9.920   5.908  1.00  0.00      A    C
ATOM   2321  O   THR A 164      -5.980  -9.016   5.167  1.00  0.00      A    O
ATOM   2322  N   ALA A 165      -4.616 -10.439   6.040  1.00  0.00      A    N
ATOM   2323  HN  ALA A 165      -4.331 -11.052   6.773  1.00  0.00      A    H
ATOM   2324  CA  ALA A 165      -3.556  -9.907   5.212  1.00  0.00      A    C
ATOM   2325  HA  ALA A 165      -3.691  -8.837   5.158  1.00  0.00      A    H
ATOM   2326  CB  ALA A 165      -2.142 -10.107   5.739  1.00  0.00      A    C
ATOM   2327  HB1 ALA A 165      -1.471  -9.666   4.972  1.00  0.00      A    H
ATOM   2328  HB2 ALA A 165      -2.064  -9.472   6.647  1.00  0.00      A    H
ATOM   2329  HB3 ALA A 165      -2.065 -11.178   6.026  1.00  0.00      A    H
ATOM   2330  C   ALA A 165      -3.700 -10.364   3.822  1.00  0.00      A    C
ATOM   2331  O   ALA A 165      -4.311 -11.348   3.437  1.00  0.00      A    O
ATOM   2332  N   GLY A 166      -2.953  -9.651   2.913  1.00  0.00      A    N
ATOM   2333  HN  GLY A 166      -2.607  -8.760   3.198  1.00  0.00      A    H
ATOM   2334  CA  GLY A 166      -2.999  -9.938   1.533  1.00  0.00      A    C
ATOM   2335  HA1 GLY A 166      -3.425 -10.899   1.288  1.00  0.00      A    H
ATOM   2336  HA2 GLY A 166      -3.508  -9.140   1.013  1.00  0.00      A    H
ATOM   2337  C   GLY A 166      -1.648  -9.982   0.837  1.00  0.00      A    C
ATOM   2338  O   GLY A 166      -1.565 -10.470  -0.293  1.00  0.00      A    O
ATOM   2339  N   GLY A 167      -0.594  -9.420   1.469  1.00  0.00      A    N
ATOM   2340  HN  GLY A 167      -0.768  -9.049   2.377  1.00  0.00      A    H
ATOM   2341  CA  GLY A 167       0.752  -9.502   0.933  1.00  0.00      A    C
ATOM   2342  HA1 GLY A 167       1.189 -10.417   1.304  1.00  0.00      A    H
ATOM   2343  HA2 GLY A 167       0.700  -9.421  -0.143  1.00  0.00      A    H
ATOM   2344  C   GLY A 167       1.676  -8.380   1.361  1.00  0.00      A    C
ATOM   2345  O   GLY A 167       1.574  -7.840   2.460  1.00  0.00      A    O
ATOM   2346  N   TYR A 168       2.575  -8.111   0.457  1.00  0.00      A    N
ATOM   2347  HN  TYR A 168       2.556  -8.587  -0.419  1.00  0.00      A    H
ATOM   2348  CA  TYR A 168       3.733  -7.354   0.740  1.00  0.00      A    C
ATOM   2349  HA  TYR A 168       3.439  -6.523   1.363  1.00  0.00      A    H
ATOM   2350  CB  TYR A 168       4.770  -8.186   1.548  1.00  0.00      A    C
ATOM   2351  HB1 TYR A 168       4.355  -8.588   2.497  1.00  0.00      A    H
ATOM   2352  HB2 TYR A 168       5.214  -9.062   1.028  1.00  0.00      A    H
ATOM   2353  CG  TYR A 168       5.986  -7.396   1.939  1.00  0.00      A    C
ATOM   2354  CD1 TYR A 168       5.922  -6.681   3.103  1.00  0.00      A    C
ATOM   2355  HD1 TYR A 168       5.026  -6.669   3.705  1.00  0.00      A    H
ATOM   2356  CE1 TYR A 168       7.071  -6.024   3.613  1.00  0.00      A    C
ATOM   2357  HE1 TYR A 168       7.013  -5.413   4.501  1.00  0.00      A    H
ATOM   2358  CZ  TYR A 168       8.234  -6.061   2.819  1.00  0.00      A    C
ATOM   2359  OH  TYR A 168       9.333  -5.304   3.346  1.00  0.00      A    O
ATOM   2360  HH  TYR A 168      10.046  -5.557   2.754  1.00  0.00      A    H
ATOM   2361  CD2 TYR A 168       7.192  -7.449   1.199  1.00  0.00      A    C
ATOM   2362  HD2 TYR A 168       7.107  -8.045   0.302  1.00  0.00      A    H
ATOM   2363  CE2 TYR A 168       8.357  -6.769   1.607  1.00  0.00      A    C
ATOM   2364  HE2 TYR A 168       9.252  -6.960   1.032  1.00  0.00      A    H
ATOM   2365  C   TYR A 168       4.446  -6.841  -0.559  1.00  0.00      A    C
ATOM   2366  O   TYR A 168       4.649  -7.609  -1.479  1.00  0.00      A    O
ATOM   2367  N   GLY A 169       4.967  -5.588  -0.627  1.00  0.00      A    N
ATOM   2368  HN  GLY A 169       4.971  -5.012   0.186  1.00  0.00      A    H
ATOM   2369  CA  GLY A 169       5.705  -5.118  -1.767  1.00  0.00      A    C
ATOM   2370  HA1 GLY A 169       6.478  -5.872  -1.781  1.00  0.00      A    H
ATOM   2371  HA2 GLY A 169       5.117  -5.164  -2.671  1.00  0.00      A    H
ATOM   2372  C   GLY A 169       6.351  -3.749  -1.504  1.00  0.00      A    C
ATOM   2373  O   GLY A 169       6.270  -3.152  -0.441  1.00  0.00      A    O
ATOM   2374  N   THR A 170       7.227  -3.396  -2.368  1.00  0.00      A    N
ATOM   2375  HN  THR A 170       7.375  -4.025  -3.127  1.00  0.00      A    H
ATOM   2376  CA  THR A 170       8.059  -2.191  -2.181  1.00  0.00      A    C
ATOM   2377  HA  THR A 170       7.850  -1.637  -1.278  1.00  0.00      A    H
ATOM   2378  CB  THR A 170       9.502  -2.544  -2.382  1.00  0.00      A    C
ATOM   2379  HB  THR A 170       9.745  -2.897  -3.407  1.00  0.00      A    H
ATOM   2380  OG1 THR A 170       9.921  -3.489  -1.415  1.00  0.00      A    O
ATOM   2381  HG1 THR A 170       9.804  -3.068  -0.559  1.00  0.00      A    H
ATOM   2382  CG2 THR A 170      10.436  -1.336  -2.207  1.00  0.00      A    C
ATOM   2383 HG21 THR A 170      10.254  -1.021  -1.157  1.00  0.00      A    H
ATOM   2384 HG22 THR A 170      11.490  -1.685  -2.236  1.00  0.00      A    H
ATOM   2385 HG23 THR A 170      10.276  -0.417  -2.811  1.00  0.00      A    H
ATOM   2386  C   THR A 170       7.765  -1.329  -3.383  1.00  0.00      A    C
ATOM   2387  O   THR A 170       7.575  -1.871  -4.458  1.00  0.00      A    O
ATOM   2388  N   THR A 171       7.477  -0.023  -3.264  1.00  0.00      A    N
ATOM   2389  HN  THR A 171       7.567   0.452  -2.392  1.00  0.00      A    H
ATOM   2390  CA  THR A 171       7.087   0.913  -4.272  1.00  0.00      A    C
ATOM   2391  HA  THR A 171       6.391   0.363  -4.889  1.00  0.00      A    H
ATOM   2392  CB  THR A 171       6.498   2.239  -3.813  1.00  0.00      A    C
ATOM   2393  HB  THR A 171       6.163   2.758  -4.736  1.00  0.00      A    H
ATOM   2394  OG1 THR A 171       7.332   3.110  -3.098  1.00  0.00      A    O
ATOM   2395  HG1 THR A 171       6.843   3.916  -2.917  1.00  0.00      A    H
ATOM   2396  CG2 THR A 171       5.381   1.949  -2.869  1.00  0.00      A    C
ATOM   2397 HG21 THR A 171       4.837   2.866  -2.555  1.00  0.00      A    H
ATOM   2398 HG22 THR A 171       4.782   1.132  -3.324  1.00  0.00      A    H
ATOM   2399 HG23 THR A 171       5.740   1.645  -1.863  1.00  0.00      A    H
ATOM   2400  C   THR A 171       8.343   1.232  -5.121  1.00  0.00      A    C
ATOM   2401  O   THR A 171       9.495   0.902  -4.840  1.00  0.00      A    O
ATOM   2402  N   ASP A 172       8.166   1.869  -6.263  1.00  0.00      A    N
ATOM   2403  HN  ASP A 172       7.213   2.072  -6.476  1.00  0.00      A    H
ATOM   2404  CA  ASP A 172       9.222   2.149  -7.266  1.00  0.00      A    C
ATOM   2405  HA  ASP A 172       9.994   1.400  -7.359  1.00  0.00      A    H
ATOM   2406  CB  ASP A 172       8.596   2.402  -8.674  1.00  0.00      A    C
ATOM   2407  HB1 ASP A 172       7.710   3.068  -8.614  1.00  0.00      A    H
ATOM   2408  HB2 ASP A 172       9.305   2.816  -9.422  1.00  0.00      A    H
ATOM   2409  CG  ASP A 172       8.150   1.145  -9.308  1.00  0.00      A    C
ATOM   2410  OD1 ASP A 172       9.050   0.367  -9.754  1.00  0.00      A    O
ATOM   2411  OD2 ASP A 172       6.985   0.729  -9.145  1.00  0.00      A    O
ATOM   2412  C   ASP A 172       9.986   3.305  -6.759  1.00  0.00      A    C
ATOM   2413  O   ASP A 172      11.164   3.546  -7.113  1.00  0.00      A    O
ATOM   2414  N   ASP A 173       9.395   4.100  -5.865  1.00  0.00      A    N
ATOM   2415  HN  ASP A 173       8.478   3.803  -5.609  1.00  0.00      A    H
ATOM   2416  CA  ASP A 173      10.112   5.129  -5.089  1.00  0.00      A    C
ATOM   2417  HA  ASP A 173      10.788   5.666  -5.737  1.00  0.00      A    H
ATOM   2418  CB  ASP A 173       9.093   6.107  -4.436  1.00  0.00      A    C
ATOM   2419  HB1 ASP A 173       8.523   5.676  -3.585  1.00  0.00      A    H
ATOM   2420  HB2 ASP A 173       9.604   7.002  -4.021  1.00  0.00      A    H
ATOM   2421  CG  ASP A 173       8.004   6.478  -5.397  1.00  0.00      A    C
ATOM   2422  OD1 ASP A 173       8.390   7.110  -6.397  1.00  0.00      A    O
ATOM   2423  OD2 ASP A 173       6.795   6.189  -5.190  1.00  0.00      A    O
ATOM   2424  C   ASP A 173      11.025   4.460  -4.020  1.00  0.00      A    C
ATOM   2425  O   ASP A 173      12.157   4.723  -3.913  1.00  0.00      A    O
ATOM   2426  N   GLY A 174      10.521   3.445  -3.233  1.00  0.00      A    N
ATOM   2427  HN  GLY A 174       9.574   3.144  -3.312  1.00  0.00      A    H
ATOM   2428  CA  GLY A 174      11.394   2.846  -2.146  1.00  0.00      A    C
ATOM   2429  HA1 GLY A 174      11.957   1.969  -2.429  1.00  0.00      A    H
ATOM   2430  HA2 GLY A 174      12.167   3.556  -1.893  1.00  0.00      A    H
ATOM   2431  C   GLY A 174      10.689   2.548  -0.862  1.00  0.00      A    C
ATOM   2432  O   GLY A 174      11.252   2.017   0.073  1.00  0.00      A    O
ATOM   2433  N   THR A 175       9.366   2.835  -0.711  1.00  0.00      A    N
ATOM   2434  HN  THR A 175       8.948   3.205  -1.537  1.00  0.00      A    H
ATOM   2435  CA  THR A 175       8.528   2.462   0.455  1.00  0.00      A    C
ATOM   2436  HA  THR A 175       9.209   2.487   1.292  1.00  0.00      A    H
ATOM   2437  CB  THR A 175       7.245   3.307   0.568  1.00  0.00      A    C
ATOM   2438  HB  THR A 175       6.456   2.923  -0.113  1.00  0.00      A    H
ATOM   2439  OG1 THR A 175       7.393   4.710   0.252  1.00  0.00      A    O
ATOM   2440  HG1 THR A 175       6.524   5.109   0.336  1.00  0.00      A    H
ATOM   2441  CG2 THR A 175       6.690   3.180   1.961  1.00  0.00      A    C
ATOM   2442 HG21 THR A 175       6.642   2.113   2.269  1.00  0.00      A    H
ATOM   2443 HG22 THR A 175       7.288   3.719   2.726  1.00  0.00      A    H
ATOM   2444 HG23 THR A 175       5.668   3.617   1.931  1.00  0.00      A    H
ATOM   2445  C   THR A 175       8.110   1.048   0.418  1.00  0.00      A    C
ATOM   2446  O   THR A 175       7.446   0.555  -0.435  1.00  0.00      A    O
ATOM   2447  N   ASP A 176       8.528   0.310   1.482  1.00  0.00      A    N
ATOM   2448  HN  ASP A 176       9.049   0.646   2.262  1.00  0.00      A    H
ATOM   2449  CA  ASP A 176       7.937  -1.007   1.737  1.00  0.00      A    C
ATOM   2450  HA  ASP A 176       7.710  -1.551   0.833  1.00  0.00      A    H
ATOM   2451  CB  ASP A 176       8.884  -1.901   2.611  1.00  0.00      A    C
ATOM   2452  HB1 ASP A 176       8.950  -1.390   3.595  1.00  0.00      A    H
ATOM   2453  HB2 ASP A 176       8.408  -2.899   2.716  1.00  0.00      A    H
ATOM   2454  CG  ASP A 176      10.230  -2.032   2.011  1.00  0.00      A    C
ATOM   2455  OD1 ASP A 176      10.398  -2.845   1.063  1.00  0.00      A    O
ATOM   2456  OD2 ASP A 176      11.120  -1.329   2.558  1.00  0.00      A    O
ATOM   2457  C   ASP A 176       6.552  -0.948   2.435  1.00  0.00      A    C
ATOM   2458  O   ASP A 176       6.297  -0.214   3.366  1.00  0.00      A    O
ATOM   2459  N   TYR A 177       5.632  -1.838   2.070  1.00  0.00      A    N
ATOM   2460  HN  TYR A 177       5.861  -2.400   1.279  1.00  0.00      A    H
ATOM   2461  CA  TYR A 177       4.336  -1.859   2.731  1.00  0.00      A    C
ATOM   2462  HA  TYR A 177       4.394  -1.481   3.740  1.00  0.00      A    H
ATOM   2463  CB  TYR A 177       3.146  -1.079   1.953  1.00  0.00      A    C
ATOM   2464  HB1 TYR A 177       2.168  -1.146   2.476  1.00  0.00      A    H
ATOM   2465  HB2 TYR A 177       3.417  -0.005   1.870  1.00  0.00      A    H
ATOM   2466  CG  TYR A 177       2.964  -1.656   0.580  1.00  0.00      A    C
ATOM   2467  CD1 TYR A 177       1.852  -2.597   0.383  1.00  0.00      A    C
ATOM   2468  HD1 TYR A 177       1.242  -2.745   1.262  1.00  0.00      A    H
ATOM   2469  CE1 TYR A 177       1.663  -3.206  -0.809  1.00  0.00      A    C
ATOM   2470  HE1 TYR A 177       0.881  -3.927  -0.991  1.00  0.00      A    H
ATOM   2471  CZ  TYR A 177       2.431  -2.778  -1.877  1.00  0.00      A    C
ATOM   2472  OH  TYR A 177       2.206  -3.342  -3.165  1.00  0.00      A    O
ATOM   2473  HH  TYR A 177       2.990  -3.070  -3.647  1.00  0.00      A    H
ATOM   2474  CD2 TYR A 177       3.778  -1.283  -0.501  1.00  0.00      A    C
ATOM   2475  HD2 TYR A 177       4.630  -0.646  -0.319  1.00  0.00      A    H
ATOM   2476  CE2 TYR A 177       3.466  -1.821  -1.694  1.00  0.00      A    C
ATOM   2477  HE2 TYR A 177       4.082  -1.568  -2.545  1.00  0.00      A    H
ATOM   2478  C   TYR A 177       3.885  -3.255   2.979  1.00  0.00      A    C
ATOM   2479  O   TYR A 177       4.219  -4.183   2.236  1.00  0.00      A    O
ATOM   2480  N   TRP A 178       3.158  -3.477   4.099  1.00  0.00      A    N
ATOM   2481  HN  TRP A 178       3.100  -2.754   4.783  1.00  0.00      A    H
ATOM   2482  CA  TRP A 178       2.253  -4.522   4.370  1.00  0.00      A    C
ATOM   2483  HA  TRP A 178       2.699  -5.384   3.897  1.00  0.00      A    H
ATOM   2484  CB  TRP A 178       2.080  -4.644   5.878  1.00  0.00      A    C
ATOM   2485  HB1 TRP A 178       1.586  -3.753   6.322  1.00  0.00      A    H
ATOM   2486  HB2 TRP A 178       1.496  -5.586   5.959  1.00  0.00      A    H
ATOM   2487  CG  TRP A 178       3.441  -4.773   6.650  1.00  0.00      A    C
ATOM   2488  CD1 TRP A 178       4.068  -3.867   7.344  1.00  0.00      A    C
ATOM   2489  HD1 TRP A 178       3.750  -2.843   7.476  1.00  0.00      A    H
ATOM   2490  NE1 TRP A 178       5.207  -4.330   7.928  1.00  0.00      A    N
ATOM   2491  HE1 TRP A 178       5.669  -3.841   8.634  1.00  0.00      A    H
ATOM   2492  CE2 TRP A 178       5.422  -5.564   7.399  1.00  0.00      A    C
ATOM   2493  CD2 TRP A 178       4.277  -5.926   6.646  1.00  0.00      A    C
ATOM   2494  CE3 TRP A 178       4.236  -7.160   5.974  1.00  0.00      A    C
ATOM   2495  HE3 TRP A 178       3.383  -7.364   5.343  1.00  0.00      A    H
ATOM   2496  CZ3 TRP A 178       5.244  -8.042   6.254  1.00  0.00      A    C
ATOM   2497  HZ3 TRP A 178       5.169  -8.920   5.629  1.00  0.00      A    H
ATOM   2498  CZ2 TRP A 178       6.401  -6.471   7.606  1.00  0.00      A    C
ATOM   2499  HZ2 TRP A 178       7.298  -6.151   8.116  1.00  0.00      A    H
ATOM   2500  CH2 TRP A 178       6.362  -7.717   7.018  1.00  0.00      A    C
ATOM   2501  HH2 TRP A 178       7.255  -8.324   7.037  1.00  0.00      A    H
ATOM   2502  C   TRP A 178       0.962  -4.309   3.712  1.00  0.00      A    C
ATOM   2503  O   TRP A 178       0.395  -3.223   3.901  1.00  0.00      A    O
ATOM   2504  N   LEU A 179       0.495  -5.257   2.932  1.00  0.00      A    N
ATOM   2505  HN  LEU A 179       1.056  -6.060   2.744  1.00  0.00      A    H
ATOM   2506  CA  LEU A 179      -0.932  -5.249   2.463  1.00  0.00      A    C
ATOM   2507  HA  LEU A 179      -1.293  -4.232   2.493  1.00  0.00      A    H
ATOM   2508  CB  LEU A 179      -0.923  -5.756   1.017  1.00  0.00      A    C
ATOM   2509  HB1 LEU A 179      -0.194  -5.222   0.370  1.00  0.00      A    H
ATOM   2510  HB2 LEU A 179      -0.647  -6.831   1.062  1.00  0.00      A    H
ATOM   2511  CG  LEU A 179      -2.261  -5.710   0.207  1.00  0.00      A    C
ATOM   2512  HG  LEU A 179      -2.981  -6.401   0.695  1.00  0.00      A    H
ATOM   2513  CD1 LEU A 179      -2.851  -4.333   0.128  1.00  0.00      A    C
ATOM   2514 HD11 LEU A 179      -2.067  -3.557  -0.006  1.00  0.00      A    H
ATOM   2515 HD12 LEU A 179      -3.693  -4.308  -0.596  1.00  0.00      A    H
ATOM   2516 HD13 LEU A 179      -3.328  -4.082   1.100  1.00  0.00      A    H
ATOM   2517  CD2 LEU A 179      -2.025  -6.362  -1.148  1.00  0.00      A    C
ATOM   2518 HD21 LEU A 179      -3.008  -6.442  -1.659  1.00  0.00      A    H
ATOM   2519 HD22 LEU A 179      -1.308  -5.867  -1.838  1.00  0.00      A    H
ATOM   2520 HD23 LEU A 179      -1.713  -7.427  -1.091  1.00  0.00      A    H
ATOM   2521  C   LEU A 179      -1.899  -5.980   3.297  1.00  0.00      A    C
ATOM   2522  O   LEU A 179      -1.803  -7.216   3.419  1.00  0.00      A    O
ATOM   2523  N   VAL A 180      -2.960  -5.387   3.868  1.00  0.00      A    N
ATOM   2524  HN  VAL A 180      -3.096  -4.413   3.705  1.00  0.00      A    H
ATOM   2525  CA  VAL A 180      -3.951  -6.116   4.585  1.00  0.00      A    C
ATOM   2526  HA  VAL A 180      -3.877  -7.163   4.332  1.00  0.00      A    H
ATOM   2527  CB  VAL A 180      -3.789  -6.030   6.160  1.00  0.00      A    C
ATOM   2528  HB  VAL A 180      -4.522  -6.737   6.604  1.00  0.00      A    H
ATOM   2529  CG1 VAL A 180      -2.378  -6.459   6.503  1.00  0.00      A    C
ATOM   2530 HG11 VAL A 180      -2.168  -7.431   6.006  1.00  0.00      A    H
ATOM   2531 HG12 VAL A 180      -1.587  -5.773   6.131  1.00  0.00      A    H
ATOM   2532 HG13 VAL A 180      -2.165  -6.548   7.590  1.00  0.00      A    H
ATOM   2533  CG2 VAL A 180      -4.072  -4.609   6.743  1.00  0.00      A    C
ATOM   2534 HG21 VAL A 180      -3.686  -4.484   7.778  1.00  0.00      A    H
ATOM   2535 HG22 VAL A 180      -3.541  -3.831   6.155  1.00  0.00      A    H
ATOM   2536 HG23 VAL A 180      -5.173  -4.470   6.801  1.00  0.00      A    H
ATOM   2537  C   VAL A 180      -5.412  -5.630   4.232  1.00  0.00      A    C
ATOM   2538  O   VAL A 180      -5.600  -4.496   3.766  1.00  0.00      A    O
ATOM   2539  N   LYS A 181      -6.403  -6.532   4.308  1.00  0.00      A    N
ATOM   2540  HN  LYS A 181      -6.291  -7.455   4.667  1.00  0.00      A    H
ATOM   2541  CA  LYS A 181      -7.783  -6.165   3.916  1.00  0.00      A    C
ATOM   2542  HA  LYS A 181      -7.801  -5.248   3.346  1.00  0.00      A    H
ATOM   2543  CB  LYS A 181      -8.365  -7.326   3.028  1.00  0.00      A    C
ATOM   2544  HB1 LYS A 181      -7.593  -7.485   2.245  1.00  0.00      A    H
ATOM   2545  HB2 LYS A 181      -8.343  -8.283   3.593  1.00  0.00      A    H
ATOM   2546  CG  LYS A 181      -9.847  -6.991   2.630  1.00  0.00      A    C
ATOM   2547  HG1 LYS A 181     -10.531  -7.311   3.445  1.00  0.00      A    H
ATOM   2548  HG2 LYS A 181      -9.849  -5.886   2.513  1.00  0.00      A    H
ATOM   2549  CD  LYS A 181     -10.322  -7.702   1.376  1.00  0.00      A    C
ATOM   2550  HD1 LYS A 181     -11.393  -7.466   1.199  1.00  0.00      A    H
ATOM   2551  HD2 LYS A 181      -9.704  -7.289   0.551  1.00  0.00      A    H
ATOM   2552  CE  LYS A 181     -10.293  -9.203   1.361  1.00  0.00      A    C
ATOM   2553  HE1 LYS A 181      -9.441  -9.601   1.951  1.00  0.00      A    H
ATOM   2554  HE2 LYS A 181     -11.186  -9.561   1.917  1.00  0.00      A    H
ATOM   2555  NZ  LYS A 181     -10.050  -9.681  -0.045  1.00  0.00      A    N
ATOM   2556  HZ1 LYS A 181     -10.440 -10.624  -0.245  1.00  0.00      A    H
ATOM   2557  HZ2 LYS A 181     -10.697  -9.050  -0.558  1.00  0.00      A    H
ATOM   2558  HZ3 LYS A 181      -9.056  -9.608  -0.342  1.00  0.00      A    H
ATOM   2559  C   LYS A 181      -8.638  -5.984   5.175  1.00  0.00      A    C
ATOM   2560  O   LYS A 181      -8.793  -6.943   5.977  1.00  0.00      A    O
ATOM   2561  N   ASN A 182      -9.171  -4.813   5.437  1.00  0.00      A    N
ATOM   2562  HN  ASN A 182      -9.148  -4.129   4.711  1.00  0.00      A    H
ATOM   2563  CA  ASN A 182     -10.161  -4.615   6.459  1.00  0.00      A    C
ATOM   2564  HA  ASN A 182      -9.875  -5.340   7.207  1.00  0.00      A    H
ATOM   2565  CB  ASN A 182     -10.035  -3.176   7.034  1.00  0.00      A    C
ATOM   2566  HB1 ASN A 182      -9.070  -3.014   7.560  1.00  0.00      A    H
ATOM   2567  HB2 ASN A 182     -10.164  -2.406   6.244  1.00  0.00      A    H
ATOM   2568  CG  ASN A 182     -11.093  -2.884   8.118  1.00  0.00      A    C
ATOM   2569  OD1 ASN A 182     -11.861  -3.755   8.544  1.00  0.00      A    O
ATOM   2570  ND2 ASN A 182     -11.118  -1.545   8.583  1.00  0.00      A    N
ATOM   2571 HD21 ASN A 182     -11.983  -1.286   9.014  1.00  0.00      A    H
ATOM   2572 HD22 ASN A 182     -10.476  -0.854   8.252  1.00  0.00      A    H
ATOM   2573  C   ASN A 182     -11.493  -4.913   5.756  1.00  0.00      A    C
ATOM   2574  O   ASN A 182     -11.745  -4.646   4.550  1.00  0.00      A    O
ATOM   2575  N   SER A 183     -12.428  -5.561   6.452  1.00  0.00      A    N
ATOM   2576  HN  SER A 183     -12.287  -5.732   7.424  1.00  0.00      A    H
ATOM   2577  CA  SER A 183     -13.731  -5.949   6.019  1.00  0.00      A    C
ATOM   2578  HA  SER A 183     -13.675  -6.264   4.987  1.00  0.00      A    H
ATOM   2579  CB  SER A 183     -14.181  -7.172   6.920  1.00  0.00      A    C
ATOM   2580  HB1 SER A 183     -15.171  -7.528   6.563  1.00  0.00      A    H
ATOM   2581  HB2 SER A 183     -13.451  -8.010   6.924  1.00  0.00      A    H
ATOM   2582  OG  SER A 183     -14.186  -6.932   8.343  1.00  0.00      A    O
ATOM   2583  HG1 SER A 183     -14.791  -7.574   8.720  1.00  0.00      A    H
ATOM   2584  C   SER A 183     -14.938  -4.962   6.114  1.00  0.00      A    C
ATOM   2585  O   SER A 183     -16.083  -5.397   6.245  1.00  0.00      A    O
ATOM   2586  N   TRP A 184     -14.662  -3.616   5.921  1.00  0.00      A    N
ATOM   2587  HN  TRP A 184     -13.691  -3.402   5.847  1.00  0.00      A    H
ATOM   2588  CA  TRP A 184     -15.674  -2.687   6.341  1.00  0.00      A    C
ATOM   2589  HA  TRP A 184     -16.268  -3.053   7.166  1.00  0.00      A    H
ATOM   2590  CB  TRP A 184     -14.982  -1.320   6.728  1.00  0.00      A    C
ATOM   2591  HB1 TRP A 184     -14.149  -1.088   6.031  1.00  0.00      A    H
ATOM   2592  HB2 TRP A 184     -15.790  -0.559   6.694  1.00  0.00      A    H
ATOM   2593  CG  TRP A 184     -14.463  -1.217   8.202  1.00  0.00      A    C
ATOM   2594  CD1 TRP A 184     -14.629  -1.998   9.265  1.00  0.00      A    C
ATOM   2595  HD1 TRP A 184     -15.109  -2.966   9.248  1.00  0.00      A    H
ATOM   2596  NE1 TRP A 184     -14.367  -1.244  10.417  1.00  0.00      A    N
ATOM   2597  HE1 TRP A 184     -14.389  -1.513  11.355  1.00  0.00      A    H
ATOM   2598  CE2 TRP A 184     -13.817  -0.070  10.052  1.00  0.00      A    C
ATOM   2599  CD2 TRP A 184     -13.903   0.035   8.644  1.00  0.00      A    C
ATOM   2600  CE3 TRP A 184     -13.455   1.169   7.976  1.00  0.00      A    C
ATOM   2601  HE3 TRP A 184     -13.405   1.140   6.898  1.00  0.00      A    H
ATOM   2602  CZ3 TRP A 184     -12.976   2.241   8.788  1.00  0.00      A    C
ATOM   2603  HZ3 TRP A 184     -12.690   3.194   8.370  1.00  0.00      A    H
ATOM   2604  CZ2 TRP A 184     -13.313   0.980  10.824  1.00  0.00      A    C
ATOM   2605  HZ2 TRP A 184     -13.255   0.989  11.902  1.00  0.00      A    H
ATOM   2606  CH2 TRP A 184     -12.963   2.141  10.185  1.00  0.00      A    C
ATOM   2607  HH2 TRP A 184     -12.606   3.018  10.704  1.00  0.00      A    H
ATOM   2608  C   TRP A 184     -16.724  -2.362   5.222  1.00  0.00      A    C
ATOM   2609  O   TRP A 184     -17.924  -2.349   5.390  1.00  0.00      A    O
ATOM   2610  N   GLY A 185     -16.215  -2.198   3.989  1.00  0.00      A    N
ATOM   2611  HN  GLY A 185     -15.244  -1.992   3.889  1.00  0.00      A    H
ATOM   2612  CA  GLY A 185     -16.960  -2.249   2.683  1.00  0.00      A    C
ATOM   2613  HA1 GLY A 185     -17.197  -3.275   2.442  1.00  0.00      A    H
ATOM   2614  HA2 GLY A 185     -17.768  -1.533   2.715  1.00  0.00      A    H
ATOM   2615  C   GLY A 185     -16.083  -1.671   1.640  1.00  0.00      A    C
ATOM   2616  O   GLY A 185     -15.242  -0.830   1.829  1.00  0.00      A    O
ATOM   2617  N   THR A 186     -16.477  -2.026   0.364  1.00  0.00      A    N
ATOM   2618  HN  THR A 186     -17.197  -2.697   0.204  1.00  0.00      A    H
ATOM   2619  CA  THR A 186     -15.949  -1.575  -0.934  1.00  0.00      A    C
ATOM   2620  HA  THR A 186     -14.989  -2.024  -1.141  1.00  0.00      A    H
ATOM   2621  CB  THR A 186     -16.760  -1.964  -2.177  1.00  0.00      A    C
ATOM   2622  HB  THR A 186     -16.313  -1.418  -3.035  1.00  0.00      A    H
ATOM   2623  OG1 THR A 186     -18.185  -1.764  -2.113  1.00  0.00      A    O
ATOM   2624  HG1 THR A 186     -18.449  -1.596  -3.020  1.00  0.00      A    H
ATOM   2625  CG2 THR A 186     -16.553  -3.446  -2.488  1.00  0.00      A    C
ATOM   2626 HG21 THR A 186     -17.246  -3.994  -1.814  1.00  0.00      A    H
ATOM   2627 HG22 THR A 186     -16.732  -3.800  -3.526  1.00  0.00      A    H
ATOM   2628 HG23 THR A 186     -15.513  -3.775  -2.276  1.00  0.00      A    H
ATOM   2629  C   THR A 186     -15.702  -0.068  -1.060  1.00  0.00      A    C
ATOM   2630  O   THR A 186     -14.755   0.338  -1.756  1.00  0.00      A    O
ATOM   2631  N   SER A 187     -16.508   0.746  -0.340  1.00  0.00      A    N
ATOM   2632  HN  SER A 187     -17.402   0.538   0.049  1.00  0.00      A    H
ATOM   2633  CA  SER A 187     -16.147   2.228  -0.379  1.00  0.00      A    C
ATOM   2634  HA  SER A 187     -16.063   2.387  -1.444  1.00  0.00      A    H
ATOM   2635  CB  SER A 187     -17.188   3.262   0.205  1.00  0.00      A    C
ATOM   2636  HB1 SER A 187     -17.200   3.157   1.311  1.00  0.00      A    H
ATOM   2637  HB2 SER A 187     -17.009   4.298  -0.155  1.00  0.00      A    H
ATOM   2638  OG  SER A 187     -18.586   2.932  -0.248  1.00  0.00      A    O
ATOM   2639  HG1 SER A 187     -19.140   3.649   0.069  1.00  0.00      A    H
ATOM   2640  C   SER A 187     -14.867   2.679   0.264  1.00  0.00      A    C
ATOM   2641  O   SER A 187     -14.393   3.764  -0.004  1.00  0.00      A    O
ATOM   2642  N   TRP A 188     -14.274   1.842   1.215  1.00  0.00      A    N
ATOM   2643  HN  TRP A 188     -14.636   0.940   1.437  1.00  0.00      A    H
ATOM   2644  CA  TRP A 188     -13.072   2.122   1.980  1.00  0.00      A    C
ATOM   2645  HA  TRP A 188     -12.887   3.150   2.256  1.00  0.00      A    H
ATOM   2646  CB  TRP A 188     -13.079   1.464   3.384  1.00  0.00      A    C
ATOM   2647  HB1 TRP A 188     -14.060   1.516   3.902  1.00  0.00      A    H
ATOM   2648  HB2 TRP A 188     -12.903   0.371   3.290  1.00  0.00      A    H
ATOM   2649  CG  TRP A 188     -12.055   1.933   4.362  1.00  0.00      A    C
ATOM   2650  CD1 TRP A 188     -12.010   3.094   5.104  1.00  0.00      A    C
ATOM   2651  HD1 TRP A 188     -12.689   3.922   4.964  1.00  0.00      A    H
ATOM   2652  NE1 TRP A 188     -10.889   3.066   5.964  1.00  0.00      A    N
ATOM   2653  HE1 TRP A 188     -10.666   3.592   6.756  1.00  0.00      A    H
ATOM   2654  CE2 TRP A 188     -10.229   1.888   5.757  1.00  0.00      A    C
ATOM   2655  CD2 TRP A 188     -10.927   1.116   4.792  1.00  0.00      A    C
ATOM   2656  CE3 TRP A 188     -10.409  -0.167   4.439  1.00  0.00      A    C
ATOM   2657  HE3 TRP A 188     -10.959  -0.840   3.798  1.00  0.00      A    H
ATOM   2658  CZ3 TRP A 188      -9.181  -0.492   4.876  1.00  0.00      A    C
ATOM   2659  HZ3 TRP A 188      -8.799  -1.431   4.503  1.00  0.00      A    H
ATOM   2660  CZ2 TRP A 188      -9.009   1.435   6.374  1.00  0.00      A    C
ATOM   2661  HZ2 TRP A 188      -8.391   1.961   7.087  1.00  0.00      A    H
ATOM   2662  CH2 TRP A 188      -8.535   0.207   5.897  1.00  0.00      A    C
ATOM   2663  HH2 TRP A 188      -7.609  -0.211   6.263  1.00  0.00      A    H
ATOM   2664  C   TRP A 188     -11.844   1.706   1.251  1.00  0.00      A    C
ATOM   2665  O   TRP A 188     -11.875   0.684   0.623  1.00  0.00      A    O
ATOM   2666  N   GLY A 189     -10.747   2.494   1.251  1.00  0.00      A    N
ATOM   2667  HN  GLY A 189     -10.830   3.406   1.645  1.00  0.00      A    H
ATOM   2668  CA  GLY A 189      -9.439   2.075   0.761  1.00  0.00      A    C
ATOM   2669  HA1 GLY A 189      -8.840   2.972   0.818  1.00  0.00      A    H
ATOM   2670  HA2 GLY A 189      -9.119   1.169   1.255  1.00  0.00      A    H
ATOM   2671  C   GLY A 189      -9.466   1.750  -0.655  1.00  0.00      A    C
ATOM   2672  O   GLY A 189     -10.090   2.319  -1.516  1.00  0.00      A    O
ATOM   2673  N   GLU A 190      -8.704   0.691  -0.991  1.00  0.00      A    N
ATOM   2674  HN  GLU A 190      -8.045   0.233  -0.399  1.00  0.00      A    H
ATOM   2675  CA  GLU A 190      -8.718   0.077  -2.318  1.00  0.00      A    C
ATOM   2676  HA  GLU A 190      -9.151   0.683  -3.100  1.00  0.00      A    H
ATOM   2677  CB  GLU A 190      -7.375  -0.436  -2.759  1.00  0.00      A    C
ATOM   2678  HB1 GLU A 190      -6.853  -0.810  -1.852  1.00  0.00      A    H
ATOM   2679  HB2 GLU A 190      -7.392  -1.257  -3.507  1.00  0.00      A    H
ATOM   2680  CG  GLU A 190      -6.576   0.791  -3.291  1.00  0.00      A    C
ATOM   2681  HG1 GLU A 190      -7.053   1.124  -4.238  1.00  0.00      A    H
ATOM   2682  HG2 GLU A 190      -6.487   1.661  -2.605  1.00  0.00      A    H
ATOM   2683  CD  GLU A 190      -5.179   0.328  -3.772  1.00  0.00      A    C
ATOM   2684  OE1 GLU A 190      -4.069   0.495  -3.141  1.00  0.00      A    O
ATOM   2685  OE2 GLU A 190      -5.195  -0.259  -4.885  1.00  0.00      A    O
ATOM   2686  C   GLU A 190      -9.648  -1.106  -2.293  1.00  0.00      A    C
ATOM   2687  O   GLU A 190      -9.272  -2.239  -2.372  1.00  0.00      A    O
ATOM   2688  N   ASN A 191     -10.960  -0.786  -2.103  1.00  0.00      A    N
ATOM   2689  HN  ASN A 191     -11.163   0.187  -2.037  1.00  0.00      A    H
ATOM   2690  CA  ASN A 191     -12.004  -1.762  -2.045  1.00  0.00      A    C
ATOM   2691  HA  ASN A 191     -12.948  -1.306  -1.785  1.00  0.00      A    H
ATOM   2692  CB  ASN A 191     -12.321  -2.457  -3.415  1.00  0.00      A    C
ATOM   2693  HB1 ASN A 191     -11.401  -2.972  -3.765  1.00  0.00      A    H
ATOM   2694  HB2 ASN A 191     -13.208  -3.120  -3.318  1.00  0.00      A    H
ATOM   2695  CG  ASN A 191     -12.555  -1.402  -4.545  1.00  0.00      A    C
ATOM   2696  OD1 ASN A 191     -13.562  -0.700  -4.575  1.00  0.00      A    O
ATOM   2697  ND2 ASN A 191     -11.687  -1.390  -5.555  1.00  0.00      A    N
ATOM   2698 HD21 ASN A 191     -11.966  -0.672  -6.193  1.00  0.00      A    H
ATOM   2699 HD22 ASN A 191     -10.802  -1.855  -5.534  1.00  0.00      A    H
ATOM   2700  C   ASN A 191     -11.695  -2.753  -0.933  1.00  0.00      A    C
ATOM   2701  O   ASN A 191     -11.833  -4.005  -1.039  1.00  0.00      A    O
ATOM   2702  N   GLY A 192     -11.414  -2.249   0.287  1.00  0.00      A    N
ATOM   2703  HN  GLY A 192     -11.460  -1.253   0.312  1.00  0.00      A    H
ATOM   2704  CA  GLY A 192     -11.166  -2.991   1.511  1.00  0.00      A    C
ATOM   2705  HA1 GLY A 192     -11.668  -2.544   2.356  1.00  0.00      A    H
ATOM   2706  HA2 GLY A 192     -11.495  -4.019   1.480  1.00  0.00      A    H
ATOM   2707  C   GLY A 192      -9.669  -3.030   1.886  1.00  0.00      A    C
ATOM   2708  O   GLY A 192      -9.321  -3.168   3.061  1.00  0.00      A    O
ATOM   2709  N   TYR A 193      -8.773  -2.947   0.912  1.00  0.00      A    N
ATOM   2710  HN  TYR A 193      -9.056  -2.875  -0.041  1.00  0.00      A    H
ATOM   2711  CA  TYR A 193      -7.325  -3.071   1.049  1.00  0.00      A    C
ATOM   2712  HA  TYR A 193      -7.154  -3.833   1.795  1.00  0.00      A    H
ATOM   2713  CB  TYR A 193      -6.697  -3.508  -0.255  1.00  0.00      A    C
ATOM   2714  HB1 TYR A 193      -7.219  -3.020  -1.106  1.00  0.00      A    H
ATOM   2715  HB2 TYR A 193      -5.602  -3.319  -0.292  1.00  0.00      A    H
ATOM   2716  CG  TYR A 193      -6.915  -5.006  -0.465  1.00  0.00      A    C
ATOM   2717  CD1 TYR A 193      -7.944  -5.612  -1.262  1.00  0.00      A    C
ATOM   2718  HD1 TYR A 193      -8.648  -4.929  -1.713  1.00  0.00      A    H
ATOM   2719  CE1 TYR A 193      -7.960  -7.005  -1.451  1.00  0.00      A    C
ATOM   2720  HE1 TYR A 193      -8.670  -7.439  -2.140  1.00  0.00      A    H
ATOM   2721  CZ  TYR A 193      -7.076  -7.810  -0.772  1.00  0.00      A    C
ATOM   2722  OH  TYR A 193      -7.134  -9.207  -0.921  1.00  0.00      A    O
ATOM   2723  HH  TYR A 193      -7.468  -9.344  -1.810  1.00  0.00      A    H
ATOM   2724  CD2 TYR A 193      -6.069  -5.881   0.208  1.00  0.00      A    C
ATOM   2725  HD2 TYR A 193      -5.271  -5.427   0.778  1.00  0.00      A    H
ATOM   2726  CE2 TYR A 193      -6.081  -7.282   0.028  1.00  0.00      A    C
ATOM   2727  HE2 TYR A 193      -5.439  -7.869   0.668  1.00  0.00      A    H
ATOM   2728  C   TYR A 193      -6.632  -1.845   1.552  1.00  0.00      A    C
ATOM   2729  O   TYR A 193      -6.773  -0.772   0.910  1.00  0.00      A    O
ATOM   2730  N   ILE A 194      -5.845  -1.985   2.585  1.00  0.00      A    N
ATOM   2731  HN  ILE A 194      -5.827  -2.827   3.118  1.00  0.00      A    H
ATOM   2732  CA  ILE A 194      -4.944  -0.998   3.152  1.00  0.00      A    C
ATOM   2733  HA  ILE A 194      -5.044  -0.140   2.504  1.00  0.00      A    H
ATOM   2734  CB  ILE A 194      -5.293  -0.523   4.506  1.00  0.00      A    C
ATOM   2735  HB  ILE A 194      -6.310  -0.082   4.438  1.00  0.00      A    H
ATOM   2736  CG2 ILE A 194      -5.304  -1.645   5.554  1.00  0.00      A    C
ATOM   2737 HG21 ILE A 194      -6.027  -2.426   5.234  1.00  0.00      A    H
ATOM   2738 HG22 ILE A 194      -4.275  -2.031   5.716  1.00  0.00      A    H
ATOM   2739 HG23 ILE A 194      -5.663  -1.194   6.504  1.00  0.00      A    H
ATOM   2740  CG1 ILE A 194      -4.420   0.646   4.988  1.00  0.00      A    C
ATOM   2741 HG11 ILE A 194      -3.451   0.187   5.279  1.00  0.00      A    H
ATOM   2742 HG12 ILE A 194      -4.297   1.401   4.182  1.00  0.00      A    H
ATOM   2743  CD  ILE A 194      -4.936   1.264   6.308  1.00  0.00      A    C
ATOM   2744  HD1 ILE A 194      -4.856   0.636   7.221  1.00  0.00      A    H
ATOM   2745  HD2 ILE A 194      -4.430   2.235   6.492  1.00  0.00      A    H
ATOM   2746  HD3 ILE A 194      -6.006   1.506   6.132  1.00  0.00      A    H
ATOM   2747  C   ILE A 194      -3.436  -1.333   3.133  1.00  0.00      A    C
ATOM   2748  O   ILE A 194      -3.013  -2.386   3.625  1.00  0.00      A    O
ATOM   2749  N   ARG A 195      -2.606  -0.552   2.409  1.00  0.00      A    N
ATOM   2750  HN  ARG A 195      -2.932   0.205   1.848  1.00  0.00      A    H
ATOM   2751  CA  ARG A 195      -1.194  -0.574   2.438  1.00  0.00      A    C
ATOM   2752  HA  ARG A 195      -0.851  -1.590   2.567  1.00  0.00      A    H
ATOM   2753  CB  ARG A 195      -0.606   0.177   1.282  1.00  0.00      A    C
ATOM   2754  HB1 ARG A 195      -0.928   1.239   1.314  1.00  0.00      A    H
ATOM   2755  HB2 ARG A 195       0.496   0.201   1.422  1.00  0.00      A    H
ATOM   2756  CG  ARG A 195      -1.021  -0.427  -0.052  1.00  0.00      A    C
ATOM   2757  HG1 ARG A 195      -0.734  -1.500  -0.040  1.00  0.00      A    H
ATOM   2758  HG2 ARG A 195      -2.119  -0.405  -0.219  1.00  0.00      A    H
ATOM   2759  CD  ARG A 195      -0.263   0.336  -1.161  1.00  0.00      A    C
ATOM   2760  HD1 ARG A 195      -0.617   1.382  -1.292  1.00  0.00      A    H
ATOM   2761  HD2 ARG A 195       0.799   0.342  -0.836  1.00  0.00      A    H
ATOM   2762  NE  ARG A 195      -0.390  -0.383  -2.445  1.00  0.00      A    N
ATOM   2763  HE  ARG A 195      -0.990  -1.182  -2.431  1.00  0.00      A    H
ATOM   2764  CZ  ARG A 195       0.493  -0.244  -3.444  1.00  0.00      A    C
ATOM   2765  NH1 ARG A 195       1.505   0.550  -3.412  1.00  0.00      A    N
ATOM   2766 HH11 ARG A 195       1.558   1.157  -2.619  1.00  0.00      A    H
ATOM   2767 HH12 ARG A 195       2.196   0.513  -4.134  1.00  0.00      A    H
ATOM   2768  NH2 ARG A 195       0.213  -1.007  -4.501  1.00  0.00      A    N
ATOM   2769 HH21 ARG A 195      -0.669  -1.469  -4.601  1.00  0.00      A    H
ATOM   2770 HH22 ARG A 195       0.810  -0.903  -5.296  1.00  0.00      A    H
ATOM   2771  C   ARG A 195      -0.727   0.101   3.691  1.00  0.00      A    C
ATOM   2772  O   ARG A 195      -0.953   1.270   3.883  1.00  0.00      A    O
ATOM   2773  N   MET A 196      -0.026  -0.607   4.605  1.00  0.00      A    N
ATOM   2774  HN  MET A 196       0.199  -1.572   4.496  1.00  0.00      A    H
ATOM   2775  CA  MET A 196       0.489   0.009   5.774  1.00  0.00      A    C
ATOM   2776  HA  MET A 196       0.228   1.051   5.887  1.00  0.00      A    H
ATOM   2777  CB  MET A 196       0.021  -0.517   7.212  1.00  0.00      A    C
ATOM   2778  HB1 MET A 196       0.396  -1.563   7.203  1.00  0.00      A    H
ATOM   2779  HB2 MET A 196       0.551   0.054   8.004  1.00  0.00      A    H
ATOM   2780  CG  MET A 196      -1.505  -0.428   7.297  1.00  0.00      A    C
ATOM   2781  HG1 MET A 196      -1.814   0.601   7.013  1.00  0.00      A    H
ATOM   2782  HG2 MET A 196      -1.932  -1.184   6.602  1.00  0.00      A    H
ATOM   2783  SD  MET A 196      -2.202  -0.732   8.978  1.00  0.00      A    S
ATOM   2784  CE  MET A 196      -1.770  -2.470   9.174  1.00  0.00      A    C
ATOM   2785  HE1 MET A 196      -0.852  -2.682   8.585  1.00  0.00      A    H
ATOM   2786  HE2 MET A 196      -1.442  -2.597  10.227  1.00  0.00      A    H
ATOM   2787  HE3 MET A 196      -2.570  -3.182   8.878  1.00  0.00      A    H
ATOM   2788  C   MET A 196       1.964  -0.121   5.728  1.00  0.00      A    C
ATOM   2789  O   MET A 196       2.549  -1.153   5.372  1.00  0.00      A    O
ATOM   2790  N   GLN A 197       2.671   0.948   6.149  1.00  0.00      A    N
ATOM   2791  HN  GLN A 197       2.109   1.644   6.590  1.00  0.00      A    H
ATOM   2792  CA  GLN A 197       4.113   1.105   6.093  1.00  0.00      A    C
ATOM   2793  HA  GLN A 197       4.494   0.907   5.102  1.00  0.00      A    H
ATOM   2794  CB  GLN A 197       4.544   2.541   6.542  1.00  0.00      A    C
ATOM   2795  HB1 GLN A 197       3.708   3.225   6.282  1.00  0.00      A    H
ATOM   2796  HB2 GLN A 197       4.736   2.606   7.634  1.00  0.00      A    H
ATOM   2797  CG  GLN A 197       5.805   3.040   5.703  1.00  0.00      A    C
ATOM   2798  HG1 GLN A 197       6.723   2.426   5.822  1.00  0.00      A    H
ATOM   2799  HG2 GLN A 197       5.509   2.988   4.633  1.00  0.00      A    H
ATOM   2800  CD  GLN A 197       6.058   4.546   6.084  1.00  0.00      A    C
ATOM   2801  OE1 GLN A 197       6.023   5.416   5.218  1.00  0.00      A    O
ATOM   2802  NE2 GLN A 197       6.361   4.835   7.371  1.00  0.00      A    N
ATOM   2803 HE21 GLN A 197       6.378   5.734   7.810  1.00  0.00      A    H
ATOM   2804 HE22 GLN A 197       6.532   4.057   7.975  1.00  0.00      A    H
ATOM   2805  C   GLN A 197       4.952   0.110   6.903  1.00  0.00      A    C
ATOM   2806  O   GLN A 197       4.469  -0.466   7.882  1.00  0.00      A    O
ATOM   2807  N   ARG A 198       6.207  -0.180   6.448  1.00  0.00      A    N
ATOM   2808  HN  ARG A 198       6.572   0.054   5.550  1.00  0.00      A    H
ATOM   2809  CA  ARG A 198       7.175  -0.889   7.220  1.00  0.00      A    C
ATOM   2810  HA  ARG A 198       6.623  -1.634   7.774  1.00  0.00      A    H
ATOM   2811  CB  ARG A 198       8.226  -1.632   6.282  1.00  0.00      A    C
ATOM   2812  HB1 ARG A 198       7.625  -2.211   5.548  1.00  0.00      A    H
ATOM   2813  HB2 ARG A 198       8.846  -0.915   5.703  1.00  0.00      A    H
ATOM   2814  CG  ARG A 198       9.001  -2.670   7.087  1.00  0.00      A    C
ATOM   2815  HG1 ARG A 198       9.817  -2.148   7.631  1.00  0.00      A    H
ATOM   2816  HG2 ARG A 198       8.293  -3.121   7.814  1.00  0.00      A    H
ATOM   2817  CD  ARG A 198       9.566  -3.734   6.081  1.00  0.00      A    C
ATOM   2818  HD1 ARG A 198       8.719  -4.244   5.574  1.00  0.00      A    H
ATOM   2819  HD2 ARG A 198      10.293  -3.328   5.345  1.00  0.00      A    H
ATOM   2820  NE  ARG A 198      10.301  -4.657   7.112  1.00  0.00      A    N
ATOM   2821  HE  ARG A 198      10.485  -4.328   8.038  1.00  0.00      A    H
ATOM   2822  CZ  ARG A 198      10.826  -5.833   6.866  1.00  0.00      A    C
ATOM   2823  NH1 ARG A 198      10.616  -6.403   5.745  1.00  0.00      A    N
ATOM   2824 HH11 ARG A 198      10.101  -5.812   5.123  1.00  0.00      A    H
ATOM   2825 HH12 ARG A 198      10.722  -7.389   5.620  1.00  0.00      A    H
ATOM   2826  NH2 ARG A 198      11.498  -6.514   7.794  1.00  0.00      A    N
ATOM   2827 HH21 ARG A 198      11.621  -6.100   8.696  1.00  0.00      A    H
ATOM   2828 HH22 ARG A 198      12.096  -7.289   7.591  1.00  0.00      A    H
ATOM   2829  C   ARG A 198       7.954   0.020   8.211  1.00  0.00      A    C
ATOM   2830  O   ARG A 198       8.142   1.211   7.919  1.00  0.00      A    O
ATOM   2831  N   ASN A 199       8.513  -0.528   9.329  1.00  0.00      A    N
ATOM   2832  HN  ASN A 199       8.394  -1.489   9.566  1.00  0.00      A    H
ATOM   2833  CA  ASN A 199       9.271   0.351  10.338  1.00  0.00      A    C
ATOM   2834  HA  ASN A 199       9.540  -0.388  11.079  1.00  0.00      A    H
ATOM   2835  CB  ASN A 199      10.618   1.097   9.840  1.00  0.00      A    C
ATOM   2836  HB1 ASN A 199      10.406   1.896   9.099  1.00  0.00      A    H
ATOM   2837  HB2 ASN A 199      11.143   1.372  10.780  1.00  0.00      A    H
ATOM   2838  CG  ASN A 199      11.441   0.042   9.132  1.00  0.00      A    C
ATOM   2839  OD1 ASN A 199      12.093  -0.845   9.600  1.00  0.00      A    O
ATOM   2840  ND2 ASN A 199      11.253   0.104   7.765  1.00  0.00      A    N
ATOM   2841 HD21 ASN A 199      11.813  -0.511   7.210  1.00  0.00      A    H
ATOM   2842 HD22 ASN A 199      10.510   0.696   7.453  1.00  0.00      A    H
ATOM   2843  C   ASN A 199       8.542   1.460  11.110  1.00  0.00      A    C
ATOM   2844  O   ASN A 199       8.649   2.651  10.760  1.00  0.00      A    O
ATOM   2845  N   VAL A 200       7.869   1.067  12.187  1.00  0.00      A    N
ATOM   2846  HN  VAL A 200       7.494   0.144  12.190  1.00  0.00      A    H
ATOM   2847  CA  VAL A 200       7.428   2.045  13.204  1.00  0.00      A    C
ATOM   2848  HA  VAL A 200       7.327   3.058  12.846  1.00  0.00      A    H
ATOM   2849  CB  VAL A 200       6.094   1.677  13.881  1.00  0.00      A    C
ATOM   2850  HB  VAL A 200       5.892   2.296  14.782  1.00  0.00      A    H
ATOM   2851  CG1 VAL A 200       4.932   2.131  12.979  1.00  0.00      A    C
ATOM   2852 HG11 VAL A 200       4.953   1.598  12.005  1.00  0.00      A    H
ATOM   2853 HG12 VAL A 200       3.931   1.903  13.405  1.00  0.00      A    H
ATOM   2854 HG13 VAL A 200       5.007   3.226  12.804  1.00  0.00      A    H
ATOM   2855  CG2 VAL A 200       6.182   0.129  14.285  1.00  0.00      A    C
ATOM   2856 HG21 VAL A 200       6.990  -0.053  15.025  1.00  0.00      A    H
ATOM   2857 HG22 VAL A 200       5.237  -0.114  14.817  1.00  0.00      A    H
ATOM   2858 HG23 VAL A 200       6.308  -0.598  13.454  1.00  0.00      A    H
ATOM   2859  C   VAL A 200       8.489   2.194  14.247  1.00  0.00      A    C
ATOM   2860  O   VAL A 200       9.571   1.558  14.152  1.00  0.00      A    O
ATOM   2861  N   GLY A 201       8.220   2.950  15.358  1.00  0.00      A    N
ATOM   2862  HN  GLY A 201       7.388   3.499  15.356  1.00  0.00      A    H
ATOM   2863  CA  GLY A 201       9.109   3.125  16.503  1.00  0.00      A    C
ATOM   2864  HA1 GLY A 201      10.107   2.983  16.116  1.00  0.00      A    H
ATOM   2865  HA2 GLY A 201       9.083   4.153  16.834  1.00  0.00      A    H
ATOM   2866  C   GLY A 201       8.852   2.140  17.586  1.00  0.00      A    C
ATOM   2867  O   GLY A 201       8.541   2.476  18.718  1.00  0.00      A    O
ATOM   2868  N   GLY A 202       9.070   0.874  17.255  1.00  0.00      A    N
ATOM   2869  HN  GLY A 202       9.387   0.634  16.341  1.00  0.00      A    H
ATOM   2870  CA  GLY A 202       9.037  -0.238  18.158  1.00  0.00      A    C
ATOM   2871  HA1 GLY A 202      10.017  -0.429  18.572  1.00  0.00      A    H
ATOM   2872  HA2 GLY A 202       8.379  -0.022  18.987  1.00  0.00      A    H
ATOM   2873  C   GLY A 202       8.756  -1.464  17.339  1.00  0.00      A    C
ATOM   2874  O   GLY A 202       9.665  -1.808  16.541  1.00  0.00      A    O
ATOM   2875  N   ASP A 203       7.567  -2.099  17.410  1.00  0.00      A    N
ATOM   2876  HN  ASP A 203       6.874  -1.683  17.993  1.00  0.00      A    H
ATOM   2877  CA  ASP A 203       7.445  -3.386  16.779  1.00  0.00      A    C
ATOM   2878  HA  ASP A 203       8.415  -3.861  16.780  1.00  0.00      A    H
ATOM   2879  CB  ASP A 203       6.502  -4.279  17.708  1.00  0.00      A    C
ATOM   2880  HB1 ASP A 203       5.551  -3.726  17.865  1.00  0.00      A    H
ATOM   2881  HB2 ASP A 203       6.502  -5.317  17.313  1.00  0.00      A    H
ATOM   2882  CG  ASP A 203       7.133  -4.375  19.132  1.00  0.00      A    C
ATOM   2883  OD1 ASP A 203       8.381  -4.736  19.150  1.00  0.00      A    O
ATOM   2884  OD2 ASP A 203       6.420  -4.113  20.128  1.00  0.00      A    O
ATOM   2885  C   ASP A 203       6.902  -3.337  15.370  1.00  0.00      A    C
ATOM   2886  O   ASP A 203       7.550  -3.716  14.469  1.00  0.00      A    O
ATOM   2887  N   GLY A 204       5.637  -2.988  15.244  1.00  0.00      A    N
ATOM   2888  HN  GLY A 204       5.133  -2.614  16.019  1.00  0.00      A    H
ATOM   2889  CA  GLY A 204       4.830  -3.080  13.984  1.00  0.00      A    C
ATOM   2890  HA1 GLY A 204       5.448  -2.830  13.134  1.00  0.00      A    H
ATOM   2891  HA2 GLY A 204       4.338  -4.039  13.920  1.00  0.00      A    H
ATOM   2892  C   GLY A 204       3.698  -2.139  14.081  1.00  0.00      A    C
ATOM   2893  O   GLY A 204       3.124  -1.888  15.152  1.00  0.00      A    O
ATOM   2894  N   MET A 205       3.140  -1.730  12.937  1.00  0.00      A    N
ATOM   2895  HN  MET A 205       3.578  -1.964  12.072  1.00  0.00      A    H
ATOM   2896  CA  MET A 205       2.024  -0.905  12.870  1.00  0.00      A    C
ATOM   2897  HA  MET A 205       2.308  -0.014  13.411  1.00  0.00      A    H
ATOM   2898  CB  MET A 205       1.707  -0.583  11.405  1.00  0.00      A    C
ATOM   2899  HB1 MET A 205       2.629  -0.353  10.830  1.00  0.00      A    H
ATOM   2900  HB2 MET A 205       1.403  -1.544  10.936  1.00  0.00      A    H
ATOM   2901  CG  MET A 205       0.613   0.561  11.092  1.00  0.00      A    C
ATOM   2902  HG1 MET A 205       0.254   0.456  10.046  1.00  0.00      A    H
ATOM   2903  HG2 MET A 205      -0.247   0.330  11.757  1.00  0.00      A    H
ATOM   2904  SD  MET A 205       1.221   2.256  11.267  1.00  0.00      A    S
ATOM   2905  CE  MET A 205       2.522   2.024  10.035  1.00  0.00      A    C
ATOM   2906  HE1 MET A 205       2.968   3.019   9.823  1.00  0.00      A    H
ATOM   2907  HE2 MET A 205       3.345   1.394  10.434  1.00  0.00      A    H
ATOM   2908  HE3 MET A 205       2.141   1.551   9.105  1.00  0.00      A    H
ATOM   2909  C   MET A 205       0.736  -1.373  13.503  1.00  0.00      A    C
ATOM   2910  O   MET A 205       0.213  -2.394  13.148  1.00  0.00      A    O
ATOM   2911  N   CYS A 206       0.219  -0.605  14.506  1.00  0.00      A    N
ATOM   2912  HN  CYS A 206       0.694   0.183  14.889  1.00  0.00      A    H
ATOM   2913  CA  CYS A 206      -1.052  -0.925  15.137  1.00  0.00      A    C
ATOM   2914  HA  CYS A 206      -1.203  -0.110  15.829  1.00  0.00      A    H
ATOM   2915  CB  CYS A 206      -2.351  -0.966  14.221  1.00  0.00      A    C
ATOM   2916  HB1 CYS A 206      -2.291  -1.860  13.563  1.00  0.00      A    H
ATOM   2917  HB2 CYS A 206      -3.275  -0.983  14.837  1.00  0.00      A    H
ATOM   2918  SG  CYS A 206      -2.563   0.414  13.076  1.00  0.00      A    S
ATOM   2919  C   CYS A 206      -0.930  -2.150  16.041  1.00  0.00      A    C
ATOM   2920  O   CYS A 206      -0.496  -2.117  17.205  1.00  0.00      A    O
ATOM   2921  N   GLY A 207      -1.331  -3.325  15.560  1.00  0.00      A    N
ATOM   2922  HN  GLY A 207      -1.744  -3.408  14.656  1.00  0.00      A    H
ATOM   2923  CA  GLY A 207      -1.148  -4.651  16.164  1.00  0.00      A    C
ATOM   2924  HA1 GLY A 207      -0.311  -4.458  16.820  1.00  0.00      A    H
ATOM   2925  HA2 GLY A 207      -2.034  -4.895  16.732  1.00  0.00      A    H
ATOM   2926  C   GLY A 207      -0.765  -5.803  15.184  1.00  0.00      A    C
ATOM   2927  O   GLY A 207      -1.171  -6.939  15.312  1.00  0.00      A    O
ATOM   2928  N   ILE A 208       0.092  -5.557  14.151  1.00  0.00      A    N
ATOM   2929  HN  ILE A 208       0.496  -4.662  13.978  1.00  0.00      A    H
ATOM   2930  CA  ILE A 208       0.513  -6.537  13.165  1.00  0.00      A    C
ATOM   2931  HA  ILE A 208      -0.376  -7.094  12.912  1.00  0.00      A    H
ATOM   2932  CB  ILE A 208       0.739  -5.851  11.791  1.00  0.00      A    C
ATOM   2933  HB  ILE A 208       0.887  -6.673  11.059  1.00  0.00      A    H
ATOM   2934  CG2 ILE A 208      -0.514  -5.048  11.403  1.00  0.00      A    C
ATOM   2935 HG21 ILE A 208      -1.428  -5.616  11.679  1.00  0.00      A    H
ATOM   2936 HG22 ILE A 208      -0.568  -4.070  11.928  1.00  0.00      A    H
ATOM   2937 HG23 ILE A 208      -0.575  -5.030  10.294  1.00  0.00      A    H
ATOM   2938  CG1 ILE A 208       2.031  -4.979  11.840  1.00  0.00      A    C
ATOM   2939 HG11 ILE A 208       1.917  -4.182  12.606  1.00  0.00      A    H
ATOM   2940 HG12 ILE A 208       2.921  -5.602  12.069  1.00  0.00      A    H
ATOM   2941  CD  ILE A 208       2.278  -4.408  10.487  1.00  0.00      A    C
ATOM   2942  HD1 ILE A 208       1.416  -3.860  10.052  1.00  0.00      A    H
ATOM   2943  HD2 ILE A 208       3.241  -3.854  10.476  1.00  0.00      A    H
ATOM   2944  HD3 ILE A 208       2.446  -5.314   9.866  1.00  0.00      A    H
ATOM   2945  C   ILE A 208       1.614  -7.479  13.609  1.00  0.00      A    C
ATOM   2946  O   ILE A 208       1.570  -8.659  13.346  1.00  0.00      A    O
ATOM   2947  N   ALA A 209       2.523  -6.937  14.400  1.00  0.00      A    N
ATOM   2948  HN  ALA A 209       2.350  -6.012  14.732  1.00  0.00      A    H
ATOM   2949  CA  ALA A 209       3.586  -7.680  15.056  1.00  0.00      A    C
ATOM   2950  HA  ALA A 209       3.726  -8.641  14.584  1.00  0.00      A    H
ATOM   2951  CB  ALA A 209       4.878  -6.986  15.039  1.00  0.00      A    C
ATOM   2952  HB1 ALA A 209       5.212  -6.829  13.991  1.00  0.00      A    H
ATOM   2953  HB2 ALA A 209       4.912  -6.054  15.643  1.00  0.00      A    H
ATOM   2954  HB3 ALA A 209       5.706  -7.607  15.442  1.00  0.00      A    H
ATOM   2955  C   ALA A 209       3.091  -8.014  16.379  1.00  0.00      A    C
ATOM   2956  O   ALA A 209       3.687  -7.792  17.441  1.00  0.00      A    O
ATOM   2957  N   THR A 210       1.928  -8.667  16.466  1.00  0.00      A    N
ATOM   2958  HN  THR A 210       1.406  -8.859  15.639  1.00  0.00      A    H
ATOM   2959  CA  THR A 210       1.363  -9.185  17.781  1.00  0.00      A    C
ATOM   2960  HA  THR A 210       1.899  -8.693  18.579  1.00  0.00      A    H
ATOM   2961  CB  THR A 210      -0.146  -8.922  17.993  1.00  0.00      A    C
ATOM   2962  HB  THR A 210      -0.547  -9.336  18.943  1.00  0.00      A    H
ATOM   2963  OG1 THR A 210      -0.875  -9.269  16.841  1.00  0.00      A    O
ATOM   2964  HG1 THR A 210      -0.766  -8.527  16.242  1.00  0.00      A    H
ATOM   2965  CG2 THR A 210      -0.378  -7.340  18.259  1.00  0.00      A    C
ATOM   2966 HG21 THR A 210       0.083  -7.105  19.242  1.00  0.00      A    H
ATOM   2967 HG22 THR A 210       0.248  -6.733  17.570  1.00  0.00      A    H
ATOM   2968 HG23 THR A 210      -1.471  -7.149  18.214  1.00  0.00      A    H
ATOM   2969  C   THR A 210       1.672 -10.647  17.910  1.00  0.00      A    C
ATOM   2970  O   THR A 210       2.757 -11.054  17.677  1.00  0.00      A    O
ATOM   2971  N   ASP A 211       0.656 -11.448  18.321  1.00  0.00      A    N
ATOM   2972  HN  ASP A 211      -0.259 -11.110  18.531  1.00  0.00      A    H
ATOM   2973  CA  ASP A 211       0.715 -12.807  18.228  1.00  0.00      A    C
ATOM   2974  HA  ASP A 211       1.639 -13.235  17.868  1.00  0.00      A    H
ATOM   2975  CB  ASP A 211       0.334 -13.485  19.596  1.00  0.00      A    C
ATOM   2976  HB1 ASP A 211      -0.657 -13.094  19.910  1.00  0.00      A    H
ATOM   2977  HB2 ASP A 211       0.298 -14.593  19.524  1.00  0.00      A    H
ATOM   2978  CG  ASP A 211       1.344 -13.047  20.641  1.00  0.00      A    C
ATOM   2979  OD1 ASP A 211       1.123 -12.098  21.393  1.00  0.00      A    O
ATOM   2980  OD2 ASP A 211       2.359 -13.732  20.713  1.00  0.00      A    O
ATOM   2981  C   ASP A 211      -0.264 -13.170  17.164  1.00  0.00      A    C
ATOM   2982  O   ASP A 211      -1.346 -13.750  17.436  1.00  0.00      A    O
ATOM   2983  N   ALA A 212       0.048 -12.804  15.830  1.00  0.00      A    N
ATOM   2984  HN  ALA A 212       0.926 -12.399  15.588  1.00  0.00      A    H
ATOM   2985  CA  ALA A 212      -0.840 -13.002  14.730  1.00  0.00      A    C
ATOM   2986  HA  ALA A 212      -1.811 -12.596  14.972  1.00  0.00      A    H
ATOM   2987  CB  ALA A 212      -0.253 -12.280  13.432  1.00  0.00      A    C
ATOM   2988  HB1 ALA A 212       0.020 -11.224  13.646  1.00  0.00      A    H
ATOM   2989  HB2 ALA A 212       0.666 -12.762  13.034  1.00  0.00      A    H
ATOM   2990  HB3 ALA A 212      -0.914 -12.298  12.539  1.00  0.00      A    H
ATOM   2991  C   ALA A 212      -0.952 -14.480  14.284  1.00  0.00      A    C
ATOM   2992  O   ALA A 212      -0.177 -15.346  14.667  1.00  0.00      A    O
ATOM   2993  N   SER A 213      -1.992 -14.844  13.473  1.00  0.00      A    N
ATOM   2994  HN  SER A 213      -2.750 -14.312  13.104  1.00  0.00      A    H
ATOM   2995  CA  SER A 213      -2.246 -16.252  13.260  1.00  0.00      A    C
ATOM   2996  HA  SER A 213      -1.427 -16.873  13.591  1.00  0.00      A    H
ATOM   2997  CB  SER A 213      -3.309 -16.809  14.241  1.00  0.00      A    C
ATOM   2998  HB1 SER A 213      -3.361 -17.918  14.214  1.00  0.00      A    H
ATOM   2999  HB2 SER A 213      -3.100 -16.546  15.300  1.00  0.00      A    H
ATOM   3000  OG  SER A 213      -4.665 -16.378  13.955  1.00  0.00      A    O
ATOM   3001  HG1 SER A 213      -4.836 -15.479  14.246  1.00  0.00      A    H
ATOM   3002  C   SER A 213      -2.608 -16.639  11.869  1.00  0.00      A    C
ATOM   3003  O   SER A 213      -3.021 -15.814  11.028  1.00  0.00      A    O
ATOM   3004  N   TYR A 214      -2.571 -17.897  11.556  1.00  0.00      A    N
ATOM   3005  HN  TYR A 214      -2.095 -18.485  12.205  1.00  0.00      A    H
ATOM   3006  CA  TYR A 214      -3.044 -18.605  10.351  1.00  0.00      A    C
ATOM   3007  HA  TYR A 214      -4.036 -18.212  10.189  1.00  0.00      A    H
ATOM   3008  CB  TYR A 214      -1.985 -18.214   9.302  1.00  0.00      A    C
ATOM   3009  HB1 TYR A 214      -2.324 -18.621   8.326  1.00  0.00      A    H
ATOM   3010  HB2 TYR A 214      -1.930 -17.122   9.107  1.00  0.00      A    H
ATOM   3011  CG  TYR A 214      -0.574 -18.811   9.606  1.00  0.00      A    C
ATOM   3012  CD1 TYR A 214      -0.197 -20.137   9.200  1.00  0.00      A    C
ATOM   3013  HD1 TYR A 214      -0.948 -20.778   8.764  1.00  0.00      A    H
ATOM   3014  CE1 TYR A 214       1.109 -20.411   9.194  1.00  0.00      A    C
ATOM   3015  HE1 TYR A 214       1.449 -21.380   8.863  1.00  0.00      A    H
ATOM   3016  CZ  TYR A 214       2.069 -19.532   9.730  1.00  0.00      A    C
ATOM   3017  OH  TYR A 214       3.485 -19.701   9.829  1.00  0.00      A    O
ATOM   3018  HH  TYR A 214       3.875 -18.949  10.280  1.00  0.00      A    H
ATOM   3019  CD2 TYR A 214       0.353 -17.902  10.148  1.00  0.00      A    C
ATOM   3020  HD2 TYR A 214       0.020 -16.889  10.319  1.00  0.00      A    H
ATOM   3021  CE2 TYR A 214       1.654 -18.252  10.111  1.00  0.00      A    C
ATOM   3022  HE2 TYR A 214       2.367 -17.503  10.424  1.00  0.00      A    H
ATOM   3023  C   TYR A 214      -3.190 -20.050  10.651  1.00  0.00      A    C
ATOM   3024  O   TYR A 214      -2.458 -20.600  11.512  1.00  0.00      A    O
ATOM   3025  N   PRO A 215      -4.159 -20.737  10.066  1.00  0.00      A    N
ATOM   3026  CD  PRO A 215      -5.227 -20.222   9.197  1.00  0.00      A    C
ATOM   3027  HD1 PRO A 215      -4.574 -19.695   8.469  1.00  0.00      A    H
ATOM   3028  HD2 PRO A 215      -5.907 -19.523   9.728  1.00  0.00      A    H
ATOM   3029  CA  PRO A 215      -4.287 -22.204  10.155  1.00  0.00      A    C
ATOM   3030  HA  PRO A 215      -4.124 -22.527  11.172  1.00  0.00      A    H
ATOM   3031  CB  PRO A 215      -5.786 -22.470   9.801  1.00  0.00      A    C
ATOM   3032  HB1 PRO A 215      -6.029 -23.430   9.298  1.00  0.00      A    H
ATOM   3033  HB2 PRO A 215      -6.527 -22.161  10.569  1.00  0.00      A    H
ATOM   3034  CG  PRO A 215      -5.968 -21.381   8.678  1.00  0.00      A    C
ATOM   3035  HG1 PRO A 215      -5.509 -21.741   7.733  1.00  0.00      A    H
ATOM   3036  HG2 PRO A 215      -7.037 -21.088   8.603  1.00  0.00      A    H
ATOM   3037  C   PRO A 215      -3.405 -22.881   9.064  1.00  0.00      A    C
ATOM   3038  O   PRO A 215      -3.214 -22.329   7.981  1.00  0.00      A    O
ATOM   3039  N   THR A 216      -2.759 -24.030   9.419  1.00  0.00      A    N
ATOM   3040  HN  THR A 216      -3.074 -24.423  10.279  1.00  0.00      A    H
ATOM   3041  CA  THR A 216      -1.899 -24.793   8.503  1.00  0.00      A    C
ATOM   3042  HA  THR A 216      -1.736 -24.242   7.588  1.00  0.00      A    H
ATOM   3043  CB  THR A 216      -0.659 -25.297   9.193  1.00  0.00      A    C
ATOM   3044  HB  THR A 216       0.073 -25.897   8.611  1.00  0.00      A    H
ATOM   3045  OG1 THR A 216      -1.041 -26.111  10.324  1.00  0.00      A    O
ATOM   3046  HG1 THR A 216      -0.294 -26.018  10.920  1.00  0.00      A    H
ATOM   3047  CG2 THR A 216       0.076 -24.131   9.796  1.00  0.00      A    C
ATOM   3048 HG21 THR A 216      -0.167 -24.082  10.879  1.00  0.00      A    H
ATOM   3049 HG22 THR A 216       1.167 -24.336   9.747  1.00  0.00      A    H
ATOM   3050 HG23 THR A 216      -0.140 -23.173   9.278  1.00  0.00      A    H
ATOM   3051  C   THR A 216      -2.677 -25.979   7.977  1.00  0.00      A    C
ATOM   3052  O   THR A 216      -3.599 -26.477   8.664  1.00  0.00      A    O
ATOM   3053  N   ILE A 217      -2.339 -26.472   6.771  1.00  0.00      A    N
ATOM   3054  HN  ILE A 217      -1.783 -25.925   6.149  1.00  0.00      A    H
ATOM   3055  CA  ILE A 217      -2.775 -27.741   6.139  1.00  0.00      A    C
ATOM   3056  HA  ILE A 217      -3.491 -28.327   6.697  1.00  0.00      A    H
ATOM   3057  CB  ILE A 217      -3.557 -27.450   4.840  1.00  0.00      A    C
ATOM   3058  HB  ILE A 217      -2.895 -26.909   4.130  1.00  0.00      A    H
ATOM   3059  CG2 ILE A 217      -4.020 -28.773   4.126  1.00  0.00      A    C
ATOM   3060 HG21 ILE A 217      -3.209 -29.532   4.104  1.00  0.00      A    H
ATOM   3061 HG22 ILE A 217      -4.914 -29.255   4.576  1.00  0.00      A    H
ATOM   3062 HG23 ILE A 217      -4.222 -28.585   3.049  1.00  0.00      A    H
ATOM   3063  CG1 ILE A 217      -4.845 -26.666   5.159  1.00  0.00      A    C
ATOM   3064 HG11 ILE A 217      -5.354 -27.158   6.015  1.00  0.00      A    H
ATOM   3065 HG12 ILE A 217      -4.536 -25.649   5.482  1.00  0.00      A    H
ATOM   3066  CD  ILE A 217      -5.759 -26.546   3.874  1.00  0.00      A    C
ATOM   3067  HD1 ILE A 217      -5.162 -26.565   2.937  1.00  0.00      A    H
ATOM   3068  HD2 ILE A 217      -6.483 -27.388   3.839  1.00  0.00      A    H
ATOM   3069  HD3 ILE A 217      -6.382 -25.632   3.771  1.00  0.00      A    H
ATOM   3070  C   ILE A 217      -1.581 -28.668   5.886  1.00  0.00      A    C
ATOM   3071  OT1 ILE A 217      -0.621 -28.362   5.129  1.00  0.00      A    O
ATOM   3072  OT2 ILE A 217      -1.532 -29.793   6.514  1.00  0.00      A    O
END
