# Supplementary material for: Sequence comparison, molecular modeling, and network analysis predict structural diversity in cysteine proteases from the Cape sundew, Drosera capensis
Source: Comput Struct Biotechnol J. 2016 Jun 14;14:271–82. doi: 10.1016/j.csbj.2016.05.003 (PMC4949590; doi:10.1016/j.csbj.2016.05.003)
Supplement: Supplementary file 4 [file mmc4.zip › Rosetta_mature/ERVB_TABDI_mature_m1.pdb]

CRYST1   62.767   58.472   65.545  90.00  90.00  90.00 P 1           1
ATOM      1  N   LEU A   1       1.828  13.147 -13.806  1.00  0.00      A    N
ATOM      2  HT1 LEU A   1       0.964  12.653 -14.111  1.00  0.00      A    H
ATOM      3  HT2 LEU A   1       2.630  12.723 -14.316  1.00  0.00      A    H
ATOM      4  HT3 LEU A   1       1.690  14.151 -14.038  1.00  0.00      A    H
ATOM      5  CA  LEU A   1       2.105  12.873 -12.339  1.00  0.00      A    C
ATOM      6  HA  LEU A   1       1.196  13.185 -11.846  1.00  0.00      A    H
ATOM      7  CB  LEU A   1       2.389  11.333 -12.104  1.00  0.00      A    C
ATOM      8  HB1 LEU A   1       3.296  11.156 -12.722  1.00  0.00      A    H
ATOM      9  HB2 LEU A   1       2.713  11.048 -11.080  1.00  0.00      A    H
ATOM     10  CG  LEU A   1       1.309  10.409 -12.594  1.00  0.00      A    C
ATOM     11  HG  LEU A   1       1.148  10.675 -13.661  1.00  0.00      A    H
ATOM     12  CD1 LEU A   1       1.748   8.917 -12.564  1.00  0.00      A    C
ATOM     13 HD11 LEU A   1       2.616   8.731 -13.232  1.00  0.00      A    H
ATOM     14 HD12 LEU A   1       2.036   8.674 -11.519  1.00  0.00      A    H
ATOM     15 HD13 LEU A   1       0.927   8.219 -12.837  1.00  0.00      A    H
ATOM     16  CD2 LEU A   1       0.014  10.561 -11.843  1.00  0.00      A    C
ATOM     17 HD21 LEU A   1       0.205  10.414 -10.759  1.00  0.00      A    H
ATOM     18 HD22 LEU A   1      -0.509  11.527 -12.008  1.00  0.00      A    H
ATOM     19 HD23 LEU A   1      -0.818   9.897 -12.163  1.00  0.00      A    H
ATOM     20  C   LEU A   1       3.157  13.674 -11.737  1.00  0.00      A    C
ATOM     21  O   LEU A   1       4.009  14.108 -12.536  1.00  0.00      A    O
ATOM     22  N   PRO A   2       3.226  14.039 -10.438  1.00  0.00      A    N
ATOM     23  CD  PRO A   2       2.324  13.544  -9.328  1.00  0.00      A    C
ATOM     24  HD1 PRO A   2       2.814  12.681  -8.829  1.00  0.00      A    H
ATOM     25  HD2 PRO A   2       1.274  13.384  -9.654  1.00  0.00      A    H
ATOM     26  CA  PRO A   2       4.213  15.047  -9.916  1.00  0.00      A    C
ATOM     27  HA  PRO A   2       4.043  15.885 -10.576  1.00  0.00      A    H
ATOM     28  CB  PRO A   2       3.861  15.090  -8.429  1.00  0.00      A    C
ATOM     29  HB1 PRO A   2       4.475  14.462  -7.749  1.00  0.00      A    H
ATOM     30  HB2 PRO A   2       3.988  16.123  -8.039  1.00  0.00      A    H
ATOM     31  CG  PRO A   2       2.384  14.661  -8.299  1.00  0.00      A    C
ATOM     32  HG1 PRO A   2       2.165  14.333  -7.260  1.00  0.00      A    H
ATOM     33  HG2 PRO A   2       1.774  15.514  -8.666  1.00  0.00      A    H
ATOM     34  C   PRO A   2       5.702  14.669 -10.092  1.00  0.00      A    C
ATOM     35  O   PRO A   2       5.942  13.495 -10.242  1.00  0.00      A    O
ATOM     36  N   SER A   3       6.643  15.563 -10.074  1.00  0.00      A    N
ATOM     37  HN  SER A   3       6.459  16.510  -9.827  1.00  0.00      A    H
ATOM     38  CA  SER A   3       8.062  15.316 -10.555  1.00  0.00      A    C
ATOM     39  HA  SER A   3       7.977  14.748 -11.469  1.00  0.00      A    H
ATOM     40  CB  SER A   3       8.892  16.626 -10.817  1.00  0.00      A    C
ATOM     41  HB1 SER A   3       8.886  17.278  -9.917  1.00  0.00      A    H
ATOM     42  HB2 SER A   3       9.874  16.204 -11.119  1.00  0.00      A    H
ATOM     43  OG  SER A   3       8.274  17.280 -11.930  1.00  0.00      A    O
ATOM     44  HG1 SER A   3       8.668  18.106 -12.220  1.00  0.00      A    H
ATOM     45  C   SER A   3       8.748  14.578  -9.497  1.00  0.00      A    C
ATOM     46  O   SER A   3       9.217  13.483  -9.737  1.00  0.00      A    O
ATOM     47  N   PHE A   4       8.798  15.119  -8.294  1.00  0.00      A    N
ATOM     48  HN  PHE A   4       8.471  16.038  -8.087  1.00  0.00      A    H
ATOM     49  CA  PHE A   4       9.329  14.418  -7.093  1.00  0.00      A    C
ATOM     50  HA  PHE A   4       9.996  13.588  -7.274  1.00  0.00      A    H
ATOM     51  CB  PHE A   4      10.098  15.454  -6.248  1.00  0.00      A    C
ATOM     52  HB1 PHE A   4      11.023  15.814  -6.747  1.00  0.00      A    H
ATOM     53  HB2 PHE A   4       9.434  16.312  -6.008  1.00  0.00      A    H
ATOM     54  CG  PHE A   4      10.787  14.900  -5.010  1.00  0.00      A    C
ATOM     55  CD1 PHE A   4      11.785  13.984  -5.197  1.00  0.00      A    C
ATOM     56  HD1 PHE A   4      12.101  13.777  -6.209  1.00  0.00      A    H
ATOM     57  CE1 PHE A   4      12.411  13.421  -4.140  1.00  0.00      A    C
ATOM     58  HE1 PHE A   4      13.171  12.676  -4.320  1.00  0.00      A    H
ATOM     59  CZ  PHE A   4      11.992  13.712  -2.816  1.00  0.00      A    C
ATOM     60  HZ  PHE A   4      12.422  13.281  -1.924  1.00  0.00      A    H
ATOM     61  CD2 PHE A   4      10.307  15.228  -3.735  1.00  0.00      A    C
ATOM     62  HD2 PHE A   4       9.449  15.885  -3.744  1.00  0.00      A    H
ATOM     63  CE2 PHE A   4      10.957  14.609  -2.601  1.00  0.00      A    C
ATOM     64  HE2 PHE A   4      10.556  14.788  -1.615  1.00  0.00      A    H
ATOM     65  C   PHE A   4       8.168  13.819  -6.237  1.00  0.00      A    C
ATOM     66  O   PHE A   4       7.159  14.492  -6.122  1.00  0.00      A    O
ATOM     67  N   VAL A   5       8.351  12.712  -5.447  1.00  0.00      A    N
ATOM     68  HN  VAL A   5       9.193  12.185  -5.542  1.00  0.00      A    H
ATOM     69  CA  VAL A   5       7.392  12.233  -4.510  1.00  0.00      A    C
ATOM     70  HA  VAL A   5       6.853  13.032  -4.023  1.00  0.00      A    H
ATOM     71  CB  VAL A   5       6.367  11.156  -4.956  1.00  0.00      A    C
ATOM     72  HB  VAL A   5       7.001  10.585  -5.668  1.00  0.00      A    H
ATOM     73  CG1 VAL A   5       5.786  10.299  -3.758  1.00  0.00      A    C
ATOM     74 HG11 VAL A   5       6.567   9.744  -3.197  1.00  0.00      A    H
ATOM     75 HG12 VAL A   5       5.307  10.916  -2.968  1.00  0.00      A    H
ATOM     76 HG13 VAL A   5       4.942   9.707  -4.172  1.00  0.00      A    H
ATOM     77  CG2 VAL A   5       5.239  11.837  -5.704  1.00  0.00      A    C
ATOM     78 HG21 VAL A   5       4.627  11.080  -6.240  1.00  0.00      A    H
ATOM     79 HG22 VAL A   5       4.482  12.367  -5.087  1.00  0.00      A    H
ATOM     80 HG23 VAL A   5       5.606  12.665  -6.348  1.00  0.00      A    H
ATOM     81  C   VAL A   5       8.230  11.586  -3.342  1.00  0.00      A    C
ATOM     82  O   VAL A   5       9.088  10.721  -3.653  1.00  0.00      A    O
ATOM     83  N   ASP A   6       7.924  11.969  -2.131  1.00  0.00      A    N
ATOM     84  HN  ASP A   6       7.265  12.664  -1.856  1.00  0.00      A    H
ATOM     85  CA  ASP A   6       8.506  11.295  -0.951  1.00  0.00      A    C
ATOM     86  HA  ASP A   6       8.819  10.300  -1.231  1.00  0.00      A    H
ATOM     87  CB  ASP A   6       9.656  12.192  -0.488  1.00  0.00      A    C
ATOM     88  HB1 ASP A   6      10.293  12.523  -1.336  1.00  0.00      A    H
ATOM     89  HB2 ASP A   6       9.249  13.171  -0.155  1.00  0.00      A    H
ATOM     90  CG  ASP A   6      10.622  11.657   0.484  1.00  0.00      A    C
ATOM     91  OD1 ASP A   6      11.522  12.322   1.015  1.00  0.00      A    O
ATOM     92  OD2 ASP A   6      10.467  10.445   0.892  1.00  0.00      A    O
ATOM     93  C   ASP A   6       7.481  11.188   0.187  1.00  0.00      A    C
ATOM     94  O   ASP A   6       6.871  12.210   0.583  1.00  0.00      A    O
ATOM     95  N   TRP A   7       7.222   9.987   0.776  1.00  0.00      A    N
ATOM     96  HN  TRP A   7       7.644   9.154   0.427  1.00  0.00      A    H
ATOM     97  CA  TRP A   7       6.424   9.840   2.019  1.00  0.00      A    C
ATOM     98  HA  TRP A   7       5.715  10.652   2.093  1.00  0.00      A    H
ATOM     99  CB  TRP A   7       5.541   8.683   1.983  1.00  0.00      A    C
ATOM    100  HB1 TRP A   7       6.150   7.754   1.971  1.00  0.00      A    H
ATOM    101  HB2 TRP A   7       5.005   8.610   2.954  1.00  0.00      A    H
ATOM    102  CG  TRP A   7       4.659   8.714   0.756  1.00  0.00      A    C
ATOM    103  CD1 TRP A   7       4.800   8.425  -0.549  1.00  0.00      A    C
ATOM    104  HD1 TRP A   7       5.738   8.164  -1.018  1.00  0.00      A    H
ATOM    105  NE1 TRP A   7       3.733   8.839  -1.307  1.00  0.00      A    N
ATOM    106  HE1 TRP A   7       3.521   8.424  -2.164  1.00  0.00      A    H
ATOM    107  CE2 TRP A   7       2.766   9.373  -0.460  1.00  0.00      A    C
ATOM    108  CD2 TRP A   7       3.315   9.320   0.822  1.00  0.00      A    C
ATOM    109  CE3 TRP A   7       2.625   9.811   1.936  1.00  0.00      A    C
ATOM    110  HE3 TRP A   7       3.068   9.726   2.917  1.00  0.00      A    H
ATOM    111  CZ3 TRP A   7       1.463  10.497   1.651  1.00  0.00      A    C
ATOM    112  HZ3 TRP A   7       0.874  10.890   2.466  1.00  0.00      A    H
ATOM    113  CZ2 TRP A   7       1.557   9.960  -0.742  1.00  0.00      A    C
ATOM    114  HZ2 TRP A   7       1.201  10.107  -1.751  1.00  0.00      A    H
ATOM    115  CH2 TRP A   7       0.932  10.530   0.387  1.00  0.00      A    C
ATOM    116  HH2 TRP A   7       0.023  11.080   0.191  1.00  0.00      A    H
ATOM    117  C   TRP A   7       7.272   9.946   3.299  1.00  0.00      A    C
ATOM    118  O   TRP A   7       6.676   9.678   4.379  1.00  0.00      A    O
ATOM    119  N   ARG A   8       8.610  10.136   3.245  1.00  0.00      A    N
ATOM    120  HN  ARG A   8       8.992  10.219   2.328  1.00  0.00      A    H
ATOM    121  CA  ARG A   8       9.439  10.238   4.466  1.00  0.00      A    C
ATOM    122  HA  ARG A   8       9.055   9.557   5.212  1.00  0.00      A    H
ATOM    123  CB  ARG A   8      10.896   9.812   4.174  1.00  0.00      A    C
ATOM    124  HB1 ARG A   8      11.276  10.505   3.393  1.00  0.00      A    H
ATOM    125  HB2 ARG A   8      11.481   9.818   5.118  1.00  0.00      A    H
ATOM    126  CG  ARG A   8      11.204   8.418   3.568  1.00  0.00      A    C
ATOM    127  HG1 ARG A   8      11.055   7.638   4.345  1.00  0.00      A    H
ATOM    128  HG2 ARG A   8      10.546   8.274   2.684  1.00  0.00      A    H
ATOM    129  CD  ARG A   8      12.588   8.301   3.039  1.00  0.00      A    C
ATOM    130  HD1 ARG A   8      13.253   8.562   3.890  1.00  0.00      A    H
ATOM    131  HD2 ARG A   8      12.778   7.308   2.578  1.00  0.00      A    H
ATOM    132  NE  ARG A   8      12.654   9.283   1.940  1.00  0.00      A    N
ATOM    133  HE  ARG A   8      11.864   9.773   1.573  1.00  0.00      A    H
ATOM    134  CZ  ARG A   8      13.768   9.685   1.386  1.00  0.00      A    C
ATOM    135  NH1 ARG A   8      14.942   9.102   1.625  1.00  0.00      A    N
ATOM    136 HH11 ARG A   8      14.958   8.419   2.355  1.00  0.00      A    H
ATOM    137 HH12 ARG A   8      15.773   9.436   1.181  1.00  0.00      A    H
ATOM    138  NH2 ARG A   8      13.768  10.716   0.554  1.00  0.00      A    N
ATOM    139 HH21 ARG A   8      12.950  11.291   0.554  1.00  0.00      A    H
ATOM    140 HH22 ARG A   8      14.650  10.920   0.129  1.00  0.00      A    H
ATOM    141  C   ARG A   8       9.397  11.629   5.070  1.00  0.00      A    C
ATOM    142  O   ARG A   8       9.487  11.723   6.307  1.00  0.00      A    O
ATOM    143  N   SER A   9       9.391  12.668   4.234  1.00  0.00      A    N
ATOM    144  HN  SER A   9       9.404  12.530   3.247  1.00  0.00      A    H
ATOM    145  CA  SER A   9       9.364  14.037   4.689  1.00  0.00      A    C
ATOM    146  HA  SER A   9      10.126  14.016   5.454  1.00  0.00      A    H
ATOM    147  CB  SER A   9       9.723  15.072   3.600  1.00  0.00      A    C
ATOM    148  HB1 SER A   9       9.672  16.091   4.039  1.00  0.00      A    H
ATOM    149  HB2 SER A   9      10.780  14.970   3.275  1.00  0.00      A    H
ATOM    150  OG  SER A   9       8.777  14.993   2.556  1.00  0.00      A    O
ATOM    151  HG1 SER A   9       9.100  15.614   1.899  1.00  0.00      A    H
ATOM    152  C   SER A   9       8.078  14.382   5.313  1.00  0.00      A    C
ATOM    153  O   SER A   9       8.063  15.085   6.359  1.00  0.00      A    O
ATOM    154  N   LYS A  10       6.914  13.886   4.793  1.00  0.00      A    N
ATOM    155  HN  LYS A  10       7.109  13.400   3.945  1.00  0.00      A    H
ATOM    156  CA  LYS A  10       5.614  14.101   5.290  1.00  0.00      A    C
ATOM    157  HA  LYS A  10       5.441  15.157   5.433  1.00  0.00      A    H
ATOM    158  CB  LYS A  10       4.566  13.559   4.285  1.00  0.00      A    C
ATOM    159  HB1 LYS A  10       4.679  12.457   4.361  1.00  0.00      A    H
ATOM    160  HB2 LYS A  10       3.574  13.888   4.662  1.00  0.00      A    H
ATOM    161  CG  LYS A  10       4.863  14.016   2.807  1.00  0.00      A    C
ATOM    162  HG1 LYS A  10       4.636  15.103   2.766  1.00  0.00      A    H
ATOM    163  HG2 LYS A  10       5.891  13.781   2.456  1.00  0.00      A    H
ATOM    164  CD  LYS A  10       3.927  13.294   1.795  1.00  0.00      A    C
ATOM    165  HD1 LYS A  10       4.159  12.232   1.567  1.00  0.00      A    H
ATOM    166  HD2 LYS A  10       2.858  13.256   2.094  1.00  0.00      A    H
ATOM    167  CE  LYS A  10       3.882  13.983   0.416  1.00  0.00      A    C
ATOM    168  HE1 LYS A  10       3.568  13.228  -0.336  1.00  0.00      A    H
ATOM    169  HE2 LYS A  10       3.187  14.848   0.468  1.00  0.00      A    H
ATOM    170  NZ  LYS A  10       5.180  14.515  -0.054  1.00  0.00      A    N
ATOM    171  HZ1 LYS A  10       5.947  13.984   0.405  1.00  0.00      A    H
ATOM    172  HZ2 LYS A  10       5.307  14.400  -1.080  1.00  0.00      A    H
ATOM    173  HZ3 LYS A  10       5.080  15.536   0.117  1.00  0.00      A    H
ATOM    174  C   LYS A  10       5.310  13.467   6.637  1.00  0.00      A    C
ATOM    175  O   LYS A  10       4.357  13.773   7.303  1.00  0.00      A    O
ATOM    176  N   GLY A  11       6.247  12.638   7.091  1.00  0.00      A    N
ATOM    177  HN  GLY A  11       7.124  12.600   6.619  1.00  0.00      A    H
ATOM    178  CA  GLY A  11       6.097  11.870   8.362  1.00  0.00      A    C
ATOM    179  HA1 GLY A  11       7.048  11.370   8.468  1.00  0.00      A    H
ATOM    180  HA2 GLY A  11       5.768  12.395   9.248  1.00  0.00      A    H
ATOM    181  C   GLY A  11       5.055  10.796   8.216  1.00  0.00      A    C
ATOM    182  O   GLY A  11       4.389  10.538   9.234  1.00  0.00      A    O
ATOM    183  N   ALA A  12       4.889  10.171   7.040  1.00  0.00      A    N
ATOM    184  HN  ALA A  12       5.499  10.205   6.253  1.00  0.00      A    H
ATOM    185  CA  ALA A  12       3.896   9.065   6.968  1.00  0.00      A    C
ATOM    186  HA  ALA A  12       3.197   9.071   7.791  1.00  0.00      A    H
ATOM    187  CB  ALA A  12       3.117   9.303   5.594  1.00  0.00      A    C
ATOM    188  HB1 ALA A  12       2.356   8.512   5.418  1.00  0.00      A    H
ATOM    189  HB2 ALA A  12       2.661  10.314   5.527  1.00  0.00      A    H
ATOM    190  HB3 ALA A  12       3.831   9.358   4.744  1.00  0.00      A    H
ATOM    191  C   ALA A  12       4.686   7.753   6.962  1.00  0.00      A    C
ATOM    192  O   ALA A  12       4.209   6.614   7.110  1.00  0.00      A    O
ATOM    193  N   VAL A  13       5.991   7.772   6.731  1.00  0.00      A    N
ATOM    194  HN  VAL A  13       6.372   8.691   6.665  1.00  0.00      A    H
ATOM    195  CA  VAL A  13       6.811   6.585   6.760  1.00  0.00      A    C
ATOM    196  HA  VAL A  13       6.342   5.613   6.808  1.00  0.00      A    H
ATOM    197  CB  VAL A  13       7.559   6.443   5.489  1.00  0.00      A    C
ATOM    198  HB  VAL A  13       7.733   7.471   5.105  1.00  0.00      A    H
ATOM    199  CG1 VAL A  13       8.868   5.696   5.545  1.00  0.00      A    C
ATOM    200 HG11 VAL A  13       9.505   6.172   6.321  1.00  0.00      A    H
ATOM    201 HG12 VAL A  13       8.707   4.622   5.775  1.00  0.00      A    H
ATOM    202 HG13 VAL A  13       9.534   5.781   4.660  1.00  0.00      A    H
ATOM    203  CG2 VAL A  13       6.665   5.677   4.421  1.00  0.00      A    C
ATOM    204 HG21 VAL A  13       7.227   5.503   3.478  1.00  0.00      A    H
ATOM    205 HG22 VAL A  13       6.320   4.668   4.733  1.00  0.00      A    H
ATOM    206 HG23 VAL A  13       5.770   6.324   4.302  1.00  0.00      A    H
ATOM    207  C   VAL A  13       7.779   6.770   7.932  1.00  0.00      A    C
ATOM    208  O   VAL A  13       8.590   7.721   7.883  1.00  0.00      A    O
ATOM    209  N   ASN A  14       7.708   5.974   9.002  1.00  0.00      A    N
ATOM    210  HN  ASN A  14       7.065   5.214   8.952  1.00  0.00      A    H
ATOM    211  CA  ASN A  14       8.575   6.240  10.208  1.00  0.00      A    C
ATOM    212  HA  ASN A  14       8.420   7.299  10.349  1.00  0.00      A    H
ATOM    213  CB  ASN A  14       8.060   5.593  11.485  1.00  0.00      A    C
ATOM    214  HB1 ASN A  14       8.785   5.509  12.323  1.00  0.00      A    H
ATOM    215  HB2 ASN A  14       7.353   6.297  11.974  1.00  0.00      A    H
ATOM    216  CG  ASN A  14       7.520   4.174  11.291  1.00  0.00      A    C
ATOM    217  OD1 ASN A  14       8.321   3.229  11.336  1.00  0.00      A    O
ATOM    218  ND2 ASN A  14       6.179   4.068  11.106  1.00  0.00      A    N
ATOM    219 HD21 ASN A  14       5.736   3.202  10.872  1.00  0.00      A    H
ATOM    220 HD22 ASN A  14       5.458   4.755  11.197  1.00  0.00      A    H
ATOM    221  C   ASN A  14      10.034   6.008   9.987  1.00  0.00      A    C
ATOM    222  O   ASN A  14      10.800   6.877   9.501  1.00  0.00      A    O
ATOM    223  N   SER A  15      10.502   4.711  10.225  1.00  0.00      A    N
ATOM    224  HN  SER A  15       9.947   3.954  10.560  1.00  0.00      A    H
ATOM    225  CA  SER A  15      11.935   4.337  10.297  1.00  0.00      A    C
ATOM    226  HA  SER A  15      12.516   4.988   9.661  1.00  0.00      A    H
ATOM    227  CB  SER A  15      12.511   4.472  11.676  1.00  0.00      A    C
ATOM    228  HB1 SER A  15      12.269   5.480  12.076  1.00  0.00      A    H
ATOM    229  HB2 SER A  15      12.063   3.808  12.446  1.00  0.00      A    H
ATOM    230  OG  SER A  15      13.940   4.340  11.808  1.00  0.00      A    O
ATOM    231  HG1 SER A  15      14.292   5.173  11.484  1.00  0.00      A    H
ATOM    232  C   SER A  15      12.093   2.910   9.781  1.00  0.00      A    C
ATOM    233  O   SER A  15      11.194   2.258   9.217  1.00  0.00      A    O
ATOM    234  N   ILE A  16      13.277   2.369   9.910  1.00  0.00      A    N
ATOM    235  HN  ILE A  16      13.957   2.863  10.445  1.00  0.00      A    H
ATOM    236  CA  ILE A  16      13.716   1.105   9.366  1.00  0.00      A    C
ATOM    237  HA  ILE A  16      13.190   0.689   8.519  1.00  0.00      A    H
ATOM    238  CB  ILE A  16      15.133   1.263   8.733  1.00  0.00      A    C
ATOM    239  HB  ILE A  16      15.781   1.762   9.486  1.00  0.00      A    H
ATOM    240  CG2 ILE A  16      15.879  -0.104   8.335  1.00  0.00      A    C
ATOM    241 HG21 ILE A  16      15.118  -0.719   7.810  1.00  0.00      A    H
ATOM    242 HG22 ILE A  16      16.778   0.068   7.705  1.00  0.00      A    H
ATOM    243 HG23 ILE A  16      16.168  -0.650   9.259  1.00  0.00      A    H
ATOM    244  CG1 ILE A  16      14.969   2.174   7.502  1.00  0.00      A    C
ATOM    245 HG11 ILE A  16      14.334   3.054   7.741  1.00  0.00      A    H
ATOM    246 HG12 ILE A  16      15.999   2.500   7.240  1.00  0.00      A    H
ATOM    247  CD  ILE A  16      14.460   1.575   6.214  1.00  0.00      A    C
ATOM    248  HD1 ILE A  16      15.174   0.803   5.855  1.00  0.00      A    H
ATOM    249  HD2 ILE A  16      13.503   1.054   6.429  1.00  0.00      A    H
ATOM    250  HD3 ILE A  16      14.328   2.330   5.411  1.00  0.00      A    H
ATOM    251  C   ILE A  16      13.756   0.064  10.506  1.00  0.00      A    C
ATOM    252  O   ILE A  16      13.890   0.381  11.693  1.00  0.00      A    O
ATOM    253  N   LYS A  17      13.779  -1.232  10.264  1.00  0.00      A    N
ATOM    254  HN  LYS A  17      13.577  -1.472   9.318  1.00  0.00      A    H
ATOM    255  CA  LYS A  17      14.152  -2.313  11.181  1.00  0.00      A    C
ATOM    256  HA  LYS A  17      14.268  -1.875  12.161  1.00  0.00      A    H
ATOM    257  CB  LYS A  17      12.954  -3.247  11.300  1.00  0.00      A    C
ATOM    258  HB1 LYS A  17      12.600  -3.527  10.285  1.00  0.00      A    H
ATOM    259  HB2 LYS A  17      13.298  -4.201  11.755  1.00  0.00      A    H
ATOM    260  CG  LYS A  17      11.775  -2.737  12.154  1.00  0.00      A    C
ATOM    261  HG1 LYS A  17      11.326  -1.797  11.769  1.00  0.00      A    H
ATOM    262  HG2 LYS A  17      11.096  -3.614  12.078  1.00  0.00      A    H
ATOM    263  CD  LYS A  17      12.181  -2.696  13.675  1.00  0.00      A    C
ATOM    264  HD1 LYS A  17      13.069  -3.354  13.796  1.00  0.00      A    H
ATOM    265  HD2 LYS A  17      12.459  -1.662  13.972  1.00  0.00      A    H
ATOM    266  CE  LYS A  17      11.137  -3.326  14.644  1.00  0.00      A    C
ATOM    267  HE1 LYS A  17      11.603  -3.259  15.651  1.00  0.00      A    H
ATOM    268  HE2 LYS A  17      10.248  -2.662  14.578  1.00  0.00      A    H
ATOM    269  NZ  LYS A  17      10.822  -4.676  14.379  1.00  0.00      A    N
ATOM    270  HZ1 LYS A  17      10.316  -4.920  13.503  1.00  0.00      A    H
ATOM    271  HZ2 LYS A  17      11.698  -5.231  14.452  1.00  0.00      A    H
ATOM    272  HZ3 LYS A  17      10.205  -5.011  15.146  1.00  0.00      A    H
ATOM    273  C   LYS A  17      15.393  -3.113  10.767  1.00  0.00      A    C
ATOM    274  O   LYS A  17      15.893  -2.895   9.647  1.00  0.00      A    O
ATOM    275  N   ASN A  18      15.947  -4.051  11.603  1.00  0.00      A    N
ATOM    276  HN  ASN A  18      15.685  -4.214  12.551  1.00  0.00      A    H
ATOM    277  CA  ASN A  18      16.774  -5.072  11.081  1.00  0.00      A    C
ATOM    278  HA  ASN A  18      16.941  -4.953  10.020  1.00  0.00      A    H
ATOM    279  CB  ASN A  18      18.100  -5.201  11.888  1.00  0.00      A    C
ATOM    280  HB1 ASN A  18      18.723  -4.290  11.762  1.00  0.00      A    H
ATOM    281  HB2 ASN A  18      18.007  -5.533  12.944  1.00  0.00      A    H
ATOM    282  CG  ASN A  18      19.094  -6.122  11.085  1.00  0.00      A    C
ATOM    283  OD1 ASN A  18      18.841  -6.895  10.164  1.00  0.00      A    O
ATOM    284  ND2 ASN A  18      20.395  -6.013  11.579  1.00  0.00      A    N
ATOM    285 HD21 ASN A  18      21.164  -6.290  11.002  1.00  0.00      A    H
ATOM    286 HD22 ASN A  18      20.620  -5.601  12.461  1.00  0.00      A    H
ATOM    287  C   ASN A  18      15.911  -6.339  11.183  1.00  0.00      A    C
ATOM    288  O   ASN A  18      15.418  -6.747  12.271  1.00  0.00      A    O
ATOM    289  N   GLN A  19      15.836  -7.162  10.072  1.00  0.00      A    N
ATOM    290  HN  GLN A  19      15.995  -6.779   9.165  1.00  0.00      A    H
ATOM    291  CA  GLN A  19      15.152  -8.403  10.155  1.00  0.00      A    C
ATOM    292  HA  GLN A  19      14.337  -8.375  10.863  1.00  0.00      A    H
ATOM    293  CB  GLN A  19      14.631  -9.003   8.874  1.00  0.00      A    C
ATOM    294  HB1 GLN A  19      14.294 -10.054   8.995  1.00  0.00      A    H
ATOM    295  HB2 GLN A  19      13.775  -8.457   8.422  1.00  0.00      A    H
ATOM    296  CG  GLN A  19      15.737  -9.084   7.760  1.00  0.00      A    C
ATOM    297  HG1 GLN A  19      16.332  -8.153   7.643  1.00  0.00      A    H
ATOM    298  HG2 GLN A  19      16.378  -9.918   8.118  1.00  0.00      A    H
ATOM    299  CD  GLN A  19      15.184  -9.402   6.336  1.00  0.00      A    C
ATOM    300  OE1 GLN A  19      15.271  -8.511   5.471  1.00  0.00      A    O
ATOM    301  NE2 GLN A  19      14.754 -10.662   6.057  1.00  0.00      A    N
ATOM    302 HE21 GLN A  19      14.617 -10.991   5.122  1.00  0.00      A    H
ATOM    303 HE22 GLN A  19      14.562 -11.272   6.825  1.00  0.00      A    H
ATOM    304  C   GLN A  19      16.016  -9.522  10.880  1.00  0.00      A    C
ATOM    305  O   GLN A  19      15.490 -10.459  11.482  1.00  0.00      A    O
ATOM    306  N   LYS A  20      17.301  -9.298  10.777  1.00  0.00      A    N
ATOM    307  HN  LYS A  20      17.588  -8.511  10.237  1.00  0.00      A    H
ATOM    308  CA  LYS A  20      18.370 -10.038  11.390  1.00  0.00      A    C
ATOM    309  HA  LYS A  20      19.239  -9.448  11.141  1.00  0.00      A    H
ATOM    310  CB  LYS A  20      18.310 -10.076  12.899  1.00  0.00      A    C
ATOM    311  HB1 LYS A  20      17.341 -10.533  13.192  1.00  0.00      A    H
ATOM    312  HB2 LYS A  20      19.124 -10.664  13.375  1.00  0.00      A    H
ATOM    313  CG  LYS A  20      18.296  -8.747  13.676  1.00  0.00      A    C
ATOM    314  HG1 LYS A  20      19.128  -8.148  13.247  1.00  0.00      A    H
ATOM    315  HG2 LYS A  20      17.409  -8.178  13.324  1.00  0.00      A    H
ATOM    316  CD  LYS A  20      18.340  -9.009  15.260  1.00  0.00      A    C
ATOM    317  HD1 LYS A  20      18.210  -8.074  15.845  1.00  0.00      A    H
ATOM    318  HD2 LYS A  20      17.524  -9.710  15.541  1.00  0.00      A    H
ATOM    319  CE  LYS A  20      19.670  -9.664  15.767  1.00  0.00      A    C
ATOM    320  HE1 LYS A  20      19.840 -10.660  15.306  1.00  0.00      A    H
ATOM    321  HE2 LYS A  20      20.491  -8.946  15.559  1.00  0.00      A    H
ATOM    322  NZ  LYS A  20      19.769  -9.846  17.225  1.00  0.00      A    N
ATOM    323  HZ1 LYS A  20      19.559  -8.926  17.662  1.00  0.00      A    H
ATOM    324  HZ2 LYS A  20      19.079 -10.540  17.576  1.00  0.00      A    H
ATOM    325  HZ3 LYS A  20      20.731 -10.136  17.494  1.00  0.00      A    H
ATOM    326  C   LYS A  20      18.561 -11.377  10.700  1.00  0.00      A    C
ATOM    327  O   LYS A  20      19.175 -11.495   9.560  1.00  0.00      A    O
ATOM    328  N   GLN A  21      18.313 -12.486  11.359  1.00  0.00      A    N
ATOM    329  HN  GLN A  21      17.974 -12.399  12.293  1.00  0.00      A    H
ATOM    330  CA  GLN A  21      18.609 -13.766  10.776  1.00  0.00      A    C
ATOM    331  HA  GLN A  21      19.303 -13.716   9.951  1.00  0.00      A    H
ATOM    332  CB  GLN A  21      19.229 -14.668  11.829  1.00  0.00      A    C
ATOM    333  HB1 GLN A  21      18.571 -14.873  12.701  1.00  0.00      A    H
ATOM    334  HB2 GLN A  21      19.266 -15.685  11.384  1.00  0.00      A    H
ATOM    335  CG  GLN A  21      20.630 -14.203  12.289  1.00  0.00      A    C
ATOM    336  HG1 GLN A  21      20.551 -13.358  13.005  1.00  0.00      A    H
ATOM    337  HG2 GLN A  21      20.985 -15.070  12.887  1.00  0.00      A    H
ATOM    338  CD  GLN A  21      21.574 -13.944  11.157  1.00  0.00      A    C
ATOM    339  OE1 GLN A  21      21.936 -12.784  10.874  1.00  0.00      A    O
ATOM    340  NE2 GLN A  21      22.002 -14.944  10.441  1.00  0.00      A    N
ATOM    341 HE21 GLN A  21      22.728 -14.764   9.778  1.00  0.00      A    H
ATOM    342 HE22 GLN A  21      21.601 -15.825  10.695  1.00  0.00      A    H
ATOM    343  C   GLN A  21      17.361 -14.498  10.276  1.00  0.00      A    C
ATOM    344  O   GLN A  21      17.397 -15.717  10.132  1.00  0.00      A    O
ATOM    345  N   CYS A  22      16.202 -13.858  10.299  1.00  0.00      A    N
ATOM    346  HN  CYS A  22      16.211 -12.885  10.518  1.00  0.00      A    H
ATOM    347  CA  CYS A  22      14.944 -14.417   9.872  1.00  0.00      A    C
ATOM    348  HA  CYS A  22      15.039 -15.480   9.701  1.00  0.00      A    H
ATOM    349  CB  CYS A  22      13.857 -13.955  10.878  1.00  0.00      A    C
ATOM    350  HB1 CYS A  22      14.219 -14.239  11.889  1.00  0.00      A    H
ATOM    351  HB2 CYS A  22      13.661 -12.866  10.775  1.00  0.00      A    H
ATOM    352  SG  CYS A  22      12.170 -14.613  10.885  1.00  0.00      A    S
ATOM    353  C   CYS A  22      14.664 -13.881   8.481  1.00  0.00      A    C
ATOM    354  O   CYS A  22      14.941 -12.749   8.076  1.00  0.00      A    O
ATOM    355  N   GLY A  23      14.107 -14.810   7.635  1.00  0.00      A    N
ATOM    356  HN  GLY A  23      14.179 -15.774   7.882  1.00  0.00      A    H
ATOM    357  CA  GLY A  23      13.692 -14.311   6.294  1.00  0.00      A    C
ATOM    358  HA1 GLY A  23      14.365 -13.556   5.917  1.00  0.00      A    H
ATOM    359  HA2 GLY A  23      13.801 -15.249   5.769  1.00  0.00      A    H
ATOM    360  C   GLY A  23      12.213 -13.840   6.256  1.00  0.00      A    C
ATOM    361  O   GLY A  23      11.323 -14.580   5.877  1.00  0.00      A    O
ATOM    362  N   SER A  24      12.041 -12.612   6.669  1.00  0.00      A    N
ATOM    363  HN  SER A  24      12.777 -12.052   7.042  1.00  0.00      A    H
ATOM    364  CA  SER A  24      10.725 -11.982   6.896  1.00  0.00      A    C
ATOM    365  HA  SER A  24       9.880 -12.647   6.800  1.00  0.00      A    H
ATOM    366  CB  SER A  24      10.700 -11.566   8.371  1.00  0.00      A    C
ATOM    367  HB1 SER A  24       9.821 -10.934   8.620  1.00  0.00      A    H
ATOM    368  HB2 SER A  24      10.610 -12.549   8.881  1.00  0.00      A    H
ATOM    369  OG  SER A  24      11.823 -10.750   8.850  1.00  0.00      A    O
ATOM    370  HG1 SER A  24      11.934 -10.797   9.802  1.00  0.00      A    H
ATOM    371  C   SER A  24      10.513 -10.691   6.152  1.00  0.00      A    C
ATOM    372  O   SER A  24       9.860  -9.762   6.617  1.00  0.00      A    O
ATOM    373  N   CYS A  25      10.968 -10.615   4.885  1.00  0.00      A    N
ATOM    374  HN  CYS A  25      11.477 -11.339   4.424  1.00  0.00      A    H
ATOM    375  CA  CYS A  25      10.862  -9.408   4.163  1.00  0.00      A    C
ATOM    376  HA  CYS A  25      11.239  -8.680   4.867  1.00  0.00      A    H
ATOM    377  CB  CYS A  25      11.744  -9.488   2.954  1.00  0.00      A    C
ATOM    378  HB1 CYS A  25      11.723  -8.560   2.343  1.00  0.00      A    H
ATOM    379  HB2 CYS A  25      12.773  -9.316   3.335  1.00  0.00      A    H
ATOM    380  SG  CYS A  25      11.776 -11.002   1.988  1.00  0.00      A    S
ATOM    381  C   CYS A  25       9.479  -9.016   3.704  1.00  0.00      A    C
ATOM    382  O   CYS A  25       9.039  -7.912   3.811  1.00  0.00      A    O
ATOM    383  N   TRP A  26       8.723 -10.067   3.342  1.00  0.00      A    N
ATOM    384  HN  TRP A  26       9.192 -10.945   3.287  1.00  0.00      A    H
ATOM    385  CA  TRP A  26       7.331 -10.136   3.269  1.00  0.00      A    C
ATOM    386  HA  TRP A  26       7.153  -9.523   2.398  1.00  0.00      A    H
ATOM    387  CB  TRP A  26       6.885 -11.622   2.941  1.00  0.00      A    C
ATOM    388  HB1 TRP A  26       5.780 -11.551   2.855  1.00  0.00      A    H
ATOM    389  HB2 TRP A  26       7.295 -12.002   1.982  1.00  0.00      A    H
ATOM    390  CG  TRP A  26       7.223 -12.765   3.928  1.00  0.00      A    C
ATOM    391  CD1 TRP A  26       8.460 -13.354   4.177  1.00  0.00      A    C
ATOM    392  HD1 TRP A  26       9.324 -13.179   3.552  1.00  0.00      A    H
ATOM    393  NE1 TRP A  26       8.448 -13.984   5.410  1.00  0.00      A    N
ATOM    394  HE1 TRP A  26       9.255 -14.310   5.851  1.00  0.00      A    H
ATOM    395  CE2 TRP A  26       7.224 -13.944   5.895  1.00  0.00      A    C
ATOM    396  CD2 TRP A  26       6.420 -13.203   5.002  1.00  0.00      A    C
ATOM    397  CE3 TRP A  26       5.094 -12.961   5.259  1.00  0.00      A    C
ATOM    398  HE3 TRP A  26       4.452 -12.405   4.592  1.00  0.00      A    H
ATOM    399  CZ3 TRP A  26       4.570 -13.461   6.449  1.00  0.00      A    C
ATOM    400  HZ3 TRP A  26       3.553 -13.143   6.628  1.00  0.00      A    H
ATOM    401  CZ2 TRP A  26       6.694 -14.438   7.030  1.00  0.00      A    C
ATOM    402  HZ2 TRP A  26       7.329 -14.920   7.759  1.00  0.00      A    H
ATOM    403  CH2 TRP A  26       5.381 -14.159   7.438  1.00  0.00      A    C
ATOM    404  HH2 TRP A  26       4.905 -14.623   8.288  1.00  0.00      A    H
ATOM    405  C   TRP A  26       6.556  -9.507   4.484  1.00  0.00      A    C
ATOM    406  O   TRP A  26       5.725  -8.629   4.335  1.00  0.00      A    O
ATOM    407  N   ALA A  27       6.744 -10.039   5.691  1.00  0.00      A    N
ATOM    408  HN  ALA A  27       7.433 -10.745   5.840  1.00  0.00      A    H
ATOM    409  CA  ALA A  27       6.154  -9.701   6.993  1.00  0.00      A    C
ATOM    410  HA  ALA A  27       5.077  -9.765   6.954  1.00  0.00      A    H
ATOM    411  CB  ALA A  27       6.773 -10.650   8.001  1.00  0.00      A    C
ATOM    412  HB1 ALA A  27       7.883 -10.663   7.957  1.00  0.00      A    H
ATOM    413  HB2 ALA A  27       6.510 -10.570   9.077  1.00  0.00      A    H
ATOM    414  HB3 ALA A  27       6.531 -11.667   7.626  1.00  0.00      A    H
ATOM    415  C   ALA A  27       6.394  -8.262   7.398  1.00  0.00      A    C
ATOM    416  O   ALA A  27       5.457  -7.575   7.810  1.00  0.00      A    O
ATOM    417  N   PHE A  28       7.612  -7.655   7.179  1.00  0.00      A    N
ATOM    418  HN  PHE A  28       8.360  -8.274   6.957  1.00  0.00      A    H
ATOM    419  CA  PHE A  28       7.886  -6.250   7.211  1.00  0.00      A    C
ATOM    420  HA  PHE A  28       7.705  -5.836   8.192  1.00  0.00      A    H
ATOM    421  CB  PHE A  28       9.419  -5.964   6.991  1.00  0.00      A    C
ATOM    422  HB1 PHE A  28       9.954  -6.553   7.766  1.00  0.00      A    H
ATOM    423  HB2 PHE A  28       9.764  -6.282   5.984  1.00  0.00      A    H
ATOM    424  CG  PHE A  28       9.848  -4.518   7.140  1.00  0.00      A    C
ATOM    425  CD1 PHE A  28       9.789  -3.828   8.341  1.00  0.00      A    C
ATOM    426  HD1 PHE A  28       9.364  -4.298   9.216  1.00  0.00      A    H
ATOM    427  CE1 PHE A  28      10.285  -2.479   8.382  1.00  0.00      A    C
ATOM    428  HE1 PHE A  28      10.138  -1.995   9.336  1.00  0.00      A    H
ATOM    429  CZ  PHE A  28      10.612  -1.805   7.197  1.00  0.00      A    C
ATOM    430  HZ  PHE A  28      10.862  -0.758   7.284  1.00  0.00      A    H
ATOM    431  CD2 PHE A  28      10.241  -3.823   5.953  1.00  0.00      A    C
ATOM    432  HD2 PHE A  28      10.160  -4.286   4.980  1.00  0.00      A    H
ATOM    433  CE2 PHE A  28      10.660  -2.519   5.992  1.00  0.00      A    C
ATOM    434  HE2 PHE A  28      10.852  -1.969   5.083  1.00  0.00      A    H
ATOM    435  C   PHE A  28       7.087  -5.422   6.222  1.00  0.00      A    C
ATOM    436  O   PHE A  28       6.220  -4.638   6.639  1.00  0.00      A    O
ATOM    437  N   SER A  29       7.196  -5.727   4.943  1.00  0.00      A    N
ATOM    438  HN  SER A  29       7.658  -6.578   4.708  1.00  0.00      A    H
ATOM    439  CA  SER A  29       6.733  -4.859   3.885  1.00  0.00      A    C
ATOM    440  HA  SER A  29       7.073  -3.843   4.021  1.00  0.00      A    H
ATOM    441  CB  SER A  29       7.404  -5.367   2.572  1.00  0.00      A    C
ATOM    442  HB1 SER A  29       7.204  -6.439   2.360  1.00  0.00      A    H
ATOM    443  HB2 SER A  29       7.028  -4.881   1.646  1.00  0.00      A    H
ATOM    444  OG  SER A  29       8.759  -5.028   2.707  1.00  0.00      A    O
ATOM    445  HG1 SER A  29       9.301  -5.752   3.029  1.00  0.00      A    H
ATOM    446  C   SER A  29       5.217  -4.838   3.572  1.00  0.00      A    C
ATOM    447  O   SER A  29       4.611  -3.842   3.131  1.00  0.00      A    O
ATOM    448  N   ALA A  30       4.470  -5.891   4.027  1.00  0.00      A    N
ATOM    449  HN  ALA A  30       4.942  -6.694   4.381  1.00  0.00      A    H
ATOM    450  CA  ALA A  30       3.027  -5.773   3.974  1.00  0.00      A    C
ATOM    451  HA  ALA A  30       2.661  -5.402   3.028  1.00  0.00      A    H
ATOM    452  CB  ALA A  30       2.383  -7.156   4.203  1.00  0.00      A    C
ATOM    453  HB1 ALA A  30       1.281  -7.087   4.074  1.00  0.00      A    H
ATOM    454  HB2 ALA A  30       2.886  -7.915   3.566  1.00  0.00      A    H
ATOM    455  HB3 ALA A  30       2.626  -7.578   5.201  1.00  0.00      A    H
ATOM    456  C   ALA A  30       2.507  -4.862   5.092  1.00  0.00      A    C
ATOM    457  O   ALA A  30       1.734  -3.948   4.900  1.00  0.00      A    O
ATOM    458  N   VAL A  31       3.024  -5.134   6.280  1.00  0.00      A    N
ATOM    459  HN  VAL A  31       3.782  -5.771   6.402  1.00  0.00      A    H
ATOM    460  CA  VAL A  31       2.835  -4.269   7.381  1.00  0.00      A    C
ATOM    461  HA  VAL A  31       1.766  -4.127   7.441  1.00  0.00      A    H
ATOM    462  CB  VAL A  31       3.391  -5.027   8.641  1.00  0.00      A    C
ATOM    463  HB  VAL A  31       4.358  -5.515   8.395  1.00  0.00      A    H
ATOM    464  CG1 VAL A  31       3.629  -4.114   9.873  1.00  0.00      A    C
ATOM    465 HG11 VAL A  31       2.713  -3.513  10.058  1.00  0.00      A    H
ATOM    466 HG12 VAL A  31       3.880  -4.785  10.722  1.00  0.00      A    H
ATOM    467 HG13 VAL A  31       4.504  -3.440   9.753  1.00  0.00      A    H
ATOM    468  CG2 VAL A  31       2.272  -6.017   8.921  1.00  0.00      A    C
ATOM    469 HG21 VAL A  31       2.120  -6.620   8.000  1.00  0.00      A    H
ATOM    470 HG22 VAL A  31       2.627  -6.643   9.768  1.00  0.00      A    H
ATOM    471 HG23 VAL A  31       1.305  -5.623   9.300  1.00  0.00      A    H
ATOM    472  C   VAL A  31       3.345  -2.845   7.380  1.00  0.00      A    C
ATOM    473  O   VAL A  31       2.602  -1.946   7.737  1.00  0.00      A    O
ATOM    474  N   ALA A  32       4.610  -2.574   6.965  1.00  0.00      A    N
ATOM    475  HN  ALA A  32       5.159  -3.354   6.675  1.00  0.00      A    H
ATOM    476  CA  ALA A  32       5.202  -1.263   6.704  1.00  0.00      A    C
ATOM    477  HA  ALA A  32       5.500  -0.803   7.634  1.00  0.00      A    H
ATOM    478  CB  ALA A  32       6.592  -1.408   5.937  1.00  0.00      A    C
ATOM    479  HB1 ALA A  32       6.512  -2.019   5.013  1.00  0.00      A    H
ATOM    480  HB2 ALA A  32       6.985  -0.424   5.602  1.00  0.00      A    H
ATOM    481  HB3 ALA A  32       7.313  -1.869   6.645  1.00  0.00      A    H
ATOM    482  C   ALA A  32       4.362  -0.236   5.878  1.00  0.00      A    C
ATOM    483  O   ALA A  32       4.368   0.979   6.206  1.00  0.00      A    O
ATOM    484  N   ALA A  33       3.666  -0.716   4.839  1.00  0.00      A    N
ATOM    485  HN  ALA A  33       3.757  -1.676   4.588  1.00  0.00      A    H
ATOM    486  CA  ALA A  33       2.727   0.143   4.094  1.00  0.00      A    C
ATOM    487  HA  ALA A  33       3.246   1.052   3.828  1.00  0.00      A    H
ATOM    488  CB  ALA A  33       2.387  -0.598   2.783  1.00  0.00      A    C
ATOM    489  HB1 ALA A  33       1.971   0.173   2.100  1.00  0.00      A    H
ATOM    490  HB2 ALA A  33       3.367  -0.946   2.393  1.00  0.00      A    H
ATOM    491  HB3 ALA A  33       1.722  -1.479   2.908  1.00  0.00      A    H
ATOM    492  C   ALA A  33       1.365   0.545   4.941  1.00  0.00      A    C
ATOM    493  O   ALA A  33       0.840   1.623   4.724  1.00  0.00      A    O
ATOM    494  N   VAL A  34       0.848  -0.350   5.767  1.00  0.00      A    N
ATOM    495  HN  VAL A  34       1.278  -1.214   6.020  1.00  0.00      A    H
ATOM    496  CA  VAL A  34      -0.308  -0.206   6.694  1.00  0.00      A    C
ATOM    497  HA  VAL A  34      -1.124   0.039   6.029  1.00  0.00      A    H
ATOM    498  CB  VAL A  34      -0.815  -1.487   7.371  1.00  0.00      A    C
ATOM    499  HB  VAL A  34       0.024  -2.009   7.879  1.00  0.00      A    H
ATOM    500  CG1 VAL A  34      -2.022  -1.183   8.219  1.00  0.00      A    C
ATOM    501 HG11 VAL A  34      -1.626  -0.747   9.161  1.00  0.00      A    H
ATOM    502 HG12 VAL A  34      -2.813  -0.545   7.769  1.00  0.00      A    H
ATOM    503 HG13 VAL A  34      -2.574  -2.094   8.535  1.00  0.00      A    H
ATOM    504  CG2 VAL A  34      -1.213  -2.480   6.298  1.00  0.00      A    C
ATOM    505 HG21 VAL A  34      -1.925  -1.893   5.679  1.00  0.00      A    H
ATOM    506 HG22 VAL A  34      -0.393  -2.821   5.630  1.00  0.00      A    H
ATOM    507 HG23 VAL A  34      -1.761  -3.343   6.733  1.00  0.00      A    H
ATOM    508  C   VAL A  34      -0.161   0.989   7.683  1.00  0.00      A    C
ATOM    509  O   VAL A  34      -1.004   1.842   7.797  1.00  0.00      A    O
ATOM    510  N   GLU A  35       0.957   1.022   8.396  1.00  0.00      A    N
ATOM    511  HN  GLU A  35       1.513   0.196   8.447  1.00  0.00      A    H
ATOM    512  CA  GLU A  35       1.507   2.048   9.307  1.00  0.00      A    C
ATOM    513  HA  GLU A  35       1.034   1.957  10.274  1.00  0.00      A    H
ATOM    514  CB  GLU A  35       3.051   1.981   9.350  1.00  0.00      A    C
ATOM    515  HB1 GLU A  35       3.460   2.183   8.337  1.00  0.00      A    H
ATOM    516  HB2 GLU A  35       3.470   2.733  10.053  1.00  0.00      A    H
ATOM    517  CG  GLU A  35       3.703   0.641   9.706  1.00  0.00      A    C
ATOM    518  HG1 GLU A  35       3.025   0.285  10.511  1.00  0.00      A    H
ATOM    519  HG2 GLU A  35       3.709   0.005   8.795  1.00  0.00      A    H
ATOM    520  CD  GLU A  35       5.156   0.875  10.145  1.00  0.00      A    C
ATOM    521  OE1 GLU A  35       5.919   1.573   9.394  1.00  0.00      A    O
ATOM    522  OE2 GLU A  35       5.655   0.243  11.103  1.00  0.00      A    O
ATOM    523  C   GLU A  35       1.272   3.436   8.745  1.00  0.00      A    C
ATOM    524  O   GLU A  35       0.693   4.297   9.389  1.00  0.00      A    O
ATOM    525  N   SER A  36       1.592   3.614   7.479  1.00  0.00      A    N
ATOM    526  HN  SER A  36       1.901   2.770   7.047  1.00  0.00      A    H
ATOM    527  CA  SER A  36       1.551   4.818   6.700  1.00  0.00      A    C
ATOM    528  HA  SER A  36       2.008   5.582   7.312  1.00  0.00      A    H
ATOM    529  CB  SER A  36       2.325   4.722   5.386  1.00  0.00      A    C
ATOM    530  HB1 SER A  36       2.021   3.949   4.648  1.00  0.00      A    H
ATOM    531  HB2 SER A  36       2.184   5.698   4.875  1.00  0.00      A    H
ATOM    532  OG  SER A  36       3.733   4.515   5.642  1.00  0.00      A    O
ATOM    533  HG1 SER A  36       3.915   5.185   6.304  1.00  0.00      A    H
ATOM    534  C   SER A  36       0.180   5.179   6.249  1.00  0.00      A    C
ATOM    535  O   SER A  36      -0.148   6.371   6.253  1.00  0.00      A    O
ATOM    536  N   ILE A  37      -0.625   4.118   5.793  1.00  0.00      A    N
ATOM    537  HN  ILE A  37      -0.214   3.271   5.467  1.00  0.00      A    H
ATOM    538  CA  ILE A  37      -1.964   4.456   5.400  1.00  0.00      A    C
ATOM    539  HA  ILE A  37      -1.922   5.326   4.761  1.00  0.00      A    H
ATOM    540  CB  ILE A  37      -2.637   3.323   4.611  1.00  0.00      A    C
ATOM    541  HB  ILE A  37      -1.804   2.764   4.132  1.00  0.00      A    H
ATOM    542  CG2 ILE A  37      -3.431   2.270   5.399  1.00  0.00      A    C
ATOM    543 HG21 ILE A  37      -3.762   1.403   4.788  1.00  0.00      A    H
ATOM    544 HG22 ILE A  37      -2.807   1.773   6.172  1.00  0.00      A    H
ATOM    545 HG23 ILE A  37      -4.371   2.684   5.823  1.00  0.00      A    H
ATOM    546  CG1 ILE A  37      -3.599   3.843   3.519  1.00  0.00      A    C
ATOM    547 HG11 ILE A  37      -4.016   2.967   2.976  1.00  0.00      A    H
ATOM    548 HG12 ILE A  37      -4.432   4.423   3.971  1.00  0.00      A    H
ATOM    549  CD  ILE A  37      -2.993   4.696   2.445  1.00  0.00      A    C
ATOM    550  HD1 ILE A  37      -3.181   5.757   2.714  1.00  0.00      A    H
ATOM    551  HD2 ILE A  37      -1.932   4.463   2.213  1.00  0.00      A    H
ATOM    552  HD3 ILE A  37      -3.626   4.572   1.541  1.00  0.00      A    H
ATOM    553  C   ILE A  37      -2.858   4.883   6.581  1.00  0.00      A    C
ATOM    554  O   ILE A  37      -3.739   5.670   6.473  1.00  0.00      A    O
ATOM    555  N   ASN A  38      -2.503   4.434   7.804  1.00  0.00      A    N
ATOM    556  HN  ASN A  38      -1.818   3.710   7.774  1.00  0.00      A    H
ATOM    557  CA  ASN A  38      -3.139   4.886   9.047  1.00  0.00      A    C
ATOM    558  HA  ASN A  38      -4.178   4.595   9.082  1.00  0.00      A    H
ATOM    559  CB  ASN A  38      -2.532   4.249  10.330  1.00  0.00      A    C
ATOM    560  HB1 ASN A  38      -2.505   3.178  10.035  1.00  0.00      A    H
ATOM    561  HB2 ASN A  38      -1.507   4.553  10.632  1.00  0.00      A    H
ATOM    562  CG  ASN A  38      -3.537   4.366  11.464  1.00  0.00      A    C
ATOM    563  OD1 ASN A  38      -4.544   3.640  11.511  1.00  0.00      A    O
ATOM    564  ND2 ASN A  38      -3.323   5.172  12.458  1.00  0.00      A    N
ATOM    565 HD21 ASN A  38      -3.857   4.856  13.242  1.00  0.00      A    H
ATOM    566 HD22 ASN A  38      -2.488   5.712  12.561  1.00  0.00      A    H
ATOM    567  C   ASN A  38      -3.068   6.403   9.209  1.00  0.00      A    C
ATOM    568  O   ASN A  38      -4.037   7.093   9.585  1.00  0.00      A    O
ATOM    569  N   LYS A  39      -1.852   6.974   8.966  1.00  0.00      A    N
ATOM    570  HN  LYS A  39      -1.090   6.470   8.568  1.00  0.00      A    H
ATOM    571  CA  LYS A  39      -1.575   8.459   8.973  1.00  0.00      A    C
ATOM    572  HA  LYS A  39      -1.844   8.828   9.952  1.00  0.00      A    H
ATOM    573  CB  LYS A  39      -0.062   8.676   8.624  1.00  0.00      A    C
ATOM    574  HB1 LYS A  39       0.522   8.390   9.524  1.00  0.00      A    H
ATOM    575  HB2 LYS A  39       0.249   8.040   7.767  1.00  0.00      A    H
ATOM    576  CG  LYS A  39       0.437  10.080   8.315  1.00  0.00      A    C
ATOM    577  HG1 LYS A  39       1.293  10.038   7.608  1.00  0.00      A    H
ATOM    578  HG2 LYS A  39      -0.303  10.601   7.671  1.00  0.00      A    H
ATOM    579  CD  LYS A  39       0.782  10.848   9.570  1.00  0.00      A    C
ATOM    580  HD1 LYS A  39      -0.177  11.055  10.093  1.00  0.00      A    H
ATOM    581  HD2 LYS A  39       1.471  10.283  10.234  1.00  0.00      A    H
ATOM    582  CE  LYS A  39       1.423  12.212   9.391  1.00  0.00      A    C
ATOM    583  HE1 LYS A  39       2.359  12.035   8.820  1.00  0.00      A    H
ATOM    584  HE2 LYS A  39       0.688  12.832   8.835  1.00  0.00      A    H
ATOM    585  NZ  LYS A  39       1.842  12.836  10.614  1.00  0.00      A    N
ATOM    586  HZ1 LYS A  39       2.310  13.741  10.404  1.00  0.00      A    H
ATOM    587  HZ2 LYS A  39       1.010  12.958  11.225  1.00  0.00      A    H
ATOM    588  HZ3 LYS A  39       2.597  12.312  11.101  1.00  0.00      A    H
ATOM    589  C   LYS A  39      -2.354   9.311   7.975  1.00  0.00      A    C
ATOM    590  O   LYS A  39      -3.064  10.171   8.349  1.00  0.00      A    O
ATOM    591  N   ILE A  40      -2.270   8.911   6.672  1.00  0.00      A    N
ATOM    592  HN  ILE A  40      -1.642   8.222   6.317  1.00  0.00      A    H
ATOM    593  CA  ILE A  40      -3.025   9.579   5.518  1.00  0.00      A    C
ATOM    594  HA  ILE A  40      -2.659  10.593   5.452  1.00  0.00      A    H
ATOM    595  CB  ILE A  40      -2.721   8.920   4.117  1.00  0.00      A    C
ATOM    596  HB  ILE A  40      -3.026   7.852   4.104  1.00  0.00      A    H
ATOM    597  CG2 ILE A  40      -3.253   9.751   2.955  1.00  0.00      A    C
ATOM    598 HG21 ILE A  40      -2.777   9.440   2.000  1.00  0.00      A    H
ATOM    599 HG22 ILE A  40      -4.353   9.785   2.804  1.00  0.00      A    H
ATOM    600 HG23 ILE A  40      -3.005  10.830   3.043  1.00  0.00      A    H
ATOM    601  CG1 ILE A  40      -1.141   8.884   3.901  1.00  0.00      A    C
ATOM    602 HG11 ILE A  40      -0.772   9.895   3.626  1.00  0.00      A    H
ATOM    603 HG12 ILE A  40      -0.644   8.568   4.843  1.00  0.00      A    H
ATOM    604  CD  ILE A  40      -0.670   7.927   2.803  1.00  0.00      A    C
ATOM    605  HD1 ILE A  40       0.436   7.913   2.709  1.00  0.00      A    H
ATOM    606  HD2 ILE A  40      -0.982   6.883   3.020  1.00  0.00      A    H
ATOM    607  HD3 ILE A  40      -1.043   8.249   1.807  1.00  0.00      A    H
ATOM    608  C   ILE A  40      -4.598   9.679   5.684  1.00  0.00      A    C
ATOM    609  O   ILE A  40      -5.151  10.760   5.431  1.00  0.00      A    O
ATOM    610  N   ARG A  41      -5.236   8.592   6.173  1.00  0.00      A    N
ATOM    611  HN  ARG A  41      -4.625   7.849   6.432  1.00  0.00      A    H
ATOM    612  CA  ARG A  41      -6.676   8.338   6.373  1.00  0.00      A    C
ATOM    613  HA  ARG A  41      -7.275   9.030   5.800  1.00  0.00      A    H
ATOM    614  CB  ARG A  41      -7.057   6.900   5.940  1.00  0.00      A    C
ATOM    615  HB1 ARG A  41      -6.416   6.138   6.432  1.00  0.00      A    H
ATOM    616  HB2 ARG A  41      -8.137   6.686   6.089  1.00  0.00      A    H
ATOM    617  CG  ARG A  41      -6.798   6.718   4.412  1.00  0.00      A    C
ATOM    618  HG1 ARG A  41      -5.703   6.672   4.230  1.00  0.00      A    H
ATOM    619  HG2 ARG A  41      -7.120   5.717   4.054  1.00  0.00      A    H
ATOM    620  CD  ARG A  41      -7.473   7.611   3.315  1.00  0.00      A    C
ATOM    621  HD1 ARG A  41      -6.989   8.595   3.492  1.00  0.00      A    H
ATOM    622  HD2 ARG A  41      -7.340   7.154   2.312  1.00  0.00      A    H
ATOM    623  NE  ARG A  41      -8.891   7.567   3.513  1.00  0.00      A    N
ATOM    624  HE  ARG A  41      -9.403   6.745   3.763  1.00  0.00      A    H
ATOM    625  CZ  ARG A  41      -9.655   8.635   3.176  1.00  0.00      A    C
ATOM    626  NH1 ARG A  41      -9.229   9.723   2.669  1.00  0.00      A    N
ATOM    627 HH11 ARG A  41      -8.259   9.810   2.442  1.00  0.00      A    H
ATOM    628 HH12 ARG A  41      -9.889  10.252   2.136  1.00  0.00      A    H
ATOM    629  NH2 ARG A  41     -11.001   8.454   3.246  1.00  0.00      A    N
ATOM    630 HH21 ARG A  41     -11.279   7.708   3.850  1.00  0.00      A    H
ATOM    631 HH22 ARG A  41     -11.736   9.054   2.930  1.00  0.00      A    H
ATOM    632  C   ARG A  41      -7.161   8.506   7.768  1.00  0.00      A    C
ATOM    633  O   ARG A  41      -7.999   9.363   7.919  1.00  0.00      A    O
ATOM    634  N   THR A  42      -6.719   7.845   8.828  1.00  0.00      A    N
ATOM    635  HN  THR A  42      -6.013   7.160   8.663  1.00  0.00      A    H
ATOM    636  CA  THR A  42      -7.055   8.145  10.231  1.00  0.00      A    C
ATOM    637  HA  THR A  42      -8.132   8.170  10.299  1.00  0.00      A    H
ATOM    638  CB  THR A  42      -6.731   6.924  11.134  1.00  0.00      A    C
ATOM    639  HB  THR A  42      -5.663   6.973  11.434  1.00  0.00      A    H
ATOM    640  OG1 THR A  42      -7.136   5.715  10.551  1.00  0.00      A    O
ATOM    641  HG1 THR A  42      -7.092   5.002  11.192  1.00  0.00      A    H
ATOM    642  CG2 THR A  42      -7.585   7.043  12.345  1.00  0.00      A    C
ATOM    643 HG21 THR A  42      -7.424   6.175  13.019  1.00  0.00      A    H
ATOM    644 HG22 THR A  42      -7.502   8.039  12.831  1.00  0.00      A    H
ATOM    645 HG23 THR A  42      -8.649   6.987  12.031  1.00  0.00      A    H
ATOM    646  C   THR A  42      -6.413   9.371  10.751  1.00  0.00      A    C
ATOM    647  O   THR A  42      -7.148  10.243  11.242  1.00  0.00      A    O
ATOM    648  N   GLY A  43      -5.094   9.423  10.772  1.00  0.00      A    N
ATOM    649  HN  GLY A  43      -4.621   8.679  10.308  1.00  0.00      A    H
ATOM    650  CA  GLY A  43      -4.360  10.484  11.523  1.00  0.00      A    C
ATOM    651  HA1 GLY A  43      -4.182  11.296  10.833  1.00  0.00      A    H
ATOM    652  HA2 GLY A  43      -4.905  10.774  12.409  1.00  0.00      A    H
ATOM    653  C   GLY A  43      -3.019  10.167  11.990  1.00  0.00      A    C
ATOM    654  O   GLY A  43      -2.050  10.771  11.599  1.00  0.00      A    O
ATOM    655  N   GLN A  44      -2.946   9.186  12.885  1.00  0.00      A    N
ATOM    656  HN  GLN A  44      -3.651   8.489  12.991  1.00  0.00      A    H
ATOM    657  CA  GLN A  44      -1.687   8.785  13.647  1.00  0.00      A    C
ATOM    658  HA  GLN A  44      -1.200   9.743  13.753  1.00  0.00      A    H
ATOM    659  CB  GLN A  44      -2.126   8.132  14.954  1.00  0.00      A    C
ATOM    660  HB1 GLN A  44      -3.036   8.648  15.328  1.00  0.00      A    H
ATOM    661  HB2 GLN A  44      -2.482   7.113  14.692  1.00  0.00      A    H
ATOM    662  CG  GLN A  44      -0.936   7.881  15.935  1.00  0.00      A    C
ATOM    663  HG1 GLN A  44      -0.267   7.118  15.484  1.00  0.00      A    H
ATOM    664  HG2 GLN A  44      -0.338   8.793  16.148  1.00  0.00      A    H
ATOM    665  CD  GLN A  44      -1.386   7.389  17.308  1.00  0.00      A    C
ATOM    666  OE1 GLN A  44      -2.581   7.621  17.600  1.00  0.00      A    O
ATOM    667  NE2 GLN A  44      -0.558   6.829  18.178  1.00  0.00      A    N
ATOM    668 HE21 GLN A  44      -0.919   6.308  18.952  1.00  0.00      A    H
ATOM    669 HE22 GLN A  44       0.427   6.983  18.112  1.00  0.00      A    H
ATOM    670  C   GLN A  44      -0.693   8.023  12.857  1.00  0.00      A    C
ATOM    671  O   GLN A  44      -1.129   7.077  12.204  1.00  0.00      A    O
ATOM    672  N   LEU A  45       0.588   8.353  12.851  1.00  0.00      A    N
ATOM    673  HN  LEU A  45       0.946   9.213  13.207  1.00  0.00      A    H
ATOM    674  CA  LEU A  45       1.513   7.379  12.358  1.00  0.00      A    C
ATOM    675  HA  LEU A  45       1.101   6.817  11.533  1.00  0.00      A    H
ATOM    676  CB  LEU A  45       2.884   7.998  11.973  1.00  0.00      A    C
ATOM    677  HB1 LEU A  45       2.789   8.795  11.205  1.00  0.00      A    H
ATOM    678  HB2 LEU A  45       3.337   8.316  12.937  1.00  0.00      A    H
ATOM    679  CG  LEU A  45       3.984   6.987  11.464  1.00  0.00      A    C
ATOM    680  HG  LEU A  45       4.239   6.226  12.232  1.00  0.00      A    H
ATOM    681  CD1 LEU A  45       3.536   6.234  10.226  1.00  0.00      A    C
ATOM    682 HD11 LEU A  45       4.349   5.650   9.743  1.00  0.00      A    H
ATOM    683 HD12 LEU A  45       2.653   5.579  10.387  1.00  0.00      A    H
ATOM    684 HD13 LEU A  45       3.236   7.069   9.557  1.00  0.00      A    H
ATOM    685  CD2 LEU A  45       5.185   7.779  11.148  1.00  0.00      A    C
ATOM    686 HD21 LEU A  45       5.953   7.196  10.596  1.00  0.00      A    H
ATOM    687 HD22 LEU A  45       4.773   8.567  10.482  1.00  0.00      A    H
ATOM    688 HD23 LEU A  45       5.651   8.212  12.058  1.00  0.00      A    H
ATOM    689  C   LEU A  45       1.832   6.302  13.428  1.00  0.00      A    C
ATOM    690  O   LEU A  45       2.470   6.507  14.424  1.00  0.00      A    O
ATOM    691  N   ILE A  46       1.432   5.078  13.174  1.00  0.00      A    N
ATOM    692  HN  ILE A  46       1.151   4.826  12.251  1.00  0.00      A    H
ATOM    693  CA  ILE A  46       1.653   3.959  14.112  1.00  0.00      A    C
ATOM    694  HA  ILE A  46       2.036   4.347  15.044  1.00  0.00      A    H
ATOM    695  CB  ILE A  46       0.325   3.178  14.374  1.00  0.00      A    C
ATOM    696  HB  ILE A  46      -0.107   3.030  13.362  1.00  0.00      A    H
ATOM    697  CG2 ILE A  46       0.520   1.836  15.048  1.00  0.00      A    C
ATOM    698 HG21 ILE A  46       1.031   1.867  16.034  1.00  0.00      A    H
ATOM    699 HG22 ILE A  46      -0.499   1.485  15.317  1.00  0.00      A    H
ATOM    700 HG23 ILE A  46       1.097   1.150  14.391  1.00  0.00      A    H
ATOM    701  CG1 ILE A  46      -0.717   4.049  15.063  1.00  0.00      A    C
ATOM    702 HG11 ILE A  46      -0.284   4.471  15.995  1.00  0.00      A    H
ATOM    703 HG12 ILE A  46      -0.850   4.934  14.405  1.00  0.00      A    H
ATOM    704  CD  ILE A  46      -2.064   3.381  15.399  1.00  0.00      A    C
ATOM    705  HD1 ILE A  46      -2.761   4.241  15.494  1.00  0.00      A    H
ATOM    706  HD2 ILE A  46      -2.315   2.788  14.493  1.00  0.00      A    H
ATOM    707  HD3 ILE A  46      -1.907   2.787  16.324  1.00  0.00      A    H
ATOM    708  C   ILE A  46       2.641   2.991  13.565  1.00  0.00      A    C
ATOM    709  O   ILE A  46       2.388   2.403  12.521  1.00  0.00      A    O
ATOM    710  N   SER A  47       3.732   2.696  14.316  1.00  0.00      A    N
ATOM    711  HN  SER A  47       3.790   3.076  15.235  1.00  0.00      A    H
ATOM    712  CA  SER A  47       4.708   1.673  13.967  1.00  0.00      A    C
ATOM    713  HA  SER A  47       4.825   1.846  12.908  1.00  0.00      A    H
ATOM    714  CB  SER A  47       6.168   1.903  14.584  1.00  0.00      A    C
ATOM    715  HB1 SER A  47       6.130   1.902  15.694  1.00  0.00      A    H
ATOM    716  HB2 SER A  47       6.847   1.078  14.282  1.00  0.00      A    H
ATOM    717  OG  SER A  47       6.690   3.188  14.181  1.00  0.00      A    O
ATOM    718  HG1 SER A  47       7.621   3.121  14.404  1.00  0.00      A    H
ATOM    719  C   SER A  47       4.195   0.263  14.267  1.00  0.00      A    C
ATOM    720  O   SER A  47       3.954  -0.042  15.433  1.00  0.00      A    O
ATOM    721  N   LEU A  48       3.927  -0.578  13.295  1.00  0.00      A    N
ATOM    722  HN  LEU A  48       4.205  -0.347  12.366  1.00  0.00      A    H
ATOM    723  CA  LEU A  48       3.289  -1.866  13.399  1.00  0.00      A    C
ATOM    724  HA  LEU A  48       2.888  -2.005  14.392  1.00  0.00      A    H
ATOM    725  CB  LEU A  48       2.271  -2.042  12.283  1.00  0.00      A    C
ATOM    726  HB1 LEU A  48       2.712  -1.819  11.287  1.00  0.00      A    H
ATOM    727  HB2 LEU A  48       1.964  -3.107  12.215  1.00  0.00      A    H
ATOM    728  CG  LEU A  48       1.080  -1.066  12.458  1.00  0.00      A    C
ATOM    729  HG  LEU A  48       1.564  -0.067  12.496  1.00  0.00      A    H
ATOM    730  CD1 LEU A  48       0.256  -1.199  11.174  1.00  0.00      A    C
ATOM    731 HD11 LEU A  48      -0.149  -2.232  11.236  1.00  0.00      A    H
ATOM    732 HD12 LEU A  48      -0.546  -0.433  11.114  1.00  0.00      A    H
ATOM    733 HD13 LEU A  48       0.894  -1.165  10.265  1.00  0.00      A    H
ATOM    734  CD2 LEU A  48       0.294  -1.382  13.744  1.00  0.00      A    C
ATOM    735 HD21 LEU A  48       0.120  -2.479  13.761  1.00  0.00      A    H
ATOM    736 HD22 LEU A  48       0.958  -1.181  14.613  1.00  0.00      A    H
ATOM    737 HD23 LEU A  48      -0.648  -0.799  13.826  1.00  0.00      A    H
ATOM    738  C   LEU A  48       4.281  -3.052  13.429  1.00  0.00      A    C
ATOM    739  O   LEU A  48       5.341  -2.961  12.840  1.00  0.00      A    O
ATOM    740  N   SER A  49       3.956  -4.231  14.034  1.00  0.00      A    N
ATOM    741  HN  SER A  49       3.009  -4.345  14.324  1.00  0.00      A    H
ATOM    742  CA  SER A  49       4.879  -5.359  14.127  1.00  0.00      A    C
ATOM    743  HA  SER A  49       5.890  -4.985  14.075  1.00  0.00      A    H
ATOM    744  CB  SER A  49       4.888  -6.118  15.430  1.00  0.00      A    C
ATOM    745  HB1 SER A  49       4.875  -5.331  16.214  1.00  0.00      A    H
ATOM    746  HB2 SER A  49       3.969  -6.739  15.497  1.00  0.00      A    H
ATOM    747  OG  SER A  49       6.007  -6.937  15.679  1.00  0.00      A    O
ATOM    748  HG1 SER A  49       6.188  -6.946  16.622  1.00  0.00      A    H
ATOM    749  C   SER A  49       4.619  -6.451  13.043  1.00  0.00      A    C
ATOM    750  O   SER A  49       3.510  -6.994  12.800  1.00  0.00      A    O
ATOM    751  N   GLU A  50       5.779  -6.849  12.527  1.00  0.00      A    N
ATOM    752  HN  GLU A  50       6.634  -6.389  12.753  1.00  0.00      A    H
ATOM    753  CA  GLU A  50       5.968  -7.932  11.590  1.00  0.00      A    C
ATOM    754  HA  GLU A  50       5.257  -7.844  10.781  1.00  0.00      A    H
ATOM    755  CB  GLU A  50       7.424  -7.890  11.042  1.00  0.00      A    C
ATOM    756  HB1 GLU A  50       8.034  -8.443  11.788  1.00  0.00      A    H
ATOM    757  HB2 GLU A  50       7.550  -8.461  10.098  1.00  0.00      A    H
ATOM    758  CG  GLU A  50       8.240  -6.583  10.813  1.00  0.00      A    C
ATOM    759  HG1 GLU A  50       9.119  -6.833  10.182  1.00  0.00      A    H
ATOM    760  HG2 GLU A  50       7.562  -5.824  10.367  1.00  0.00      A    H
ATOM    761  CD  GLU A  50       8.982  -6.018  12.074  1.00  0.00      A    C
ATOM    762  OE1 GLU A  50      10.198  -6.108  12.182  1.00  0.00      A    O
ATOM    763  OE2 GLU A  50       8.224  -5.537  12.950  1.00  0.00      A    O
ATOM    764  C   GLU A  50       5.737  -9.321  12.193  1.00  0.00      A    C
ATOM    765  O   GLU A  50       5.320 -10.291  11.537  1.00  0.00      A    O
ATOM    766  N   GLN A  51       6.044  -9.464  13.505  1.00  0.00      A    N
ATOM    767  HN  GLN A  51       6.411  -8.678  13.997  1.00  0.00      A    H
ATOM    768  CA  GLN A  51       6.082 -10.577  14.343  1.00  0.00      A    C
ATOM    769  HA  GLN A  51       6.827 -11.251  13.946  1.00  0.00      A    H
ATOM    770  CB  GLN A  51       6.501 -10.200  15.764  1.00  0.00      A    C
ATOM    771  HB1 GLN A  51       7.320  -9.456  15.860  1.00  0.00      A    H
ATOM    772  HB2 GLN A  51       5.594  -9.696  16.162  1.00  0.00      A    H
ATOM    773  CG  GLN A  51       6.753 -11.453  16.641  1.00  0.00      A    C
ATOM    774  HG1 GLN A  51       6.938 -11.167  17.699  1.00  0.00      A    H
ATOM    775  HG2 GLN A  51       5.870 -12.127  16.613  1.00  0.00      A    H
ATOM    776  CD  GLN A  51       7.978 -12.312  16.184  1.00  0.00      A    C
ATOM    777  OE1 GLN A  51       9.092 -11.856  16.080  1.00  0.00      A    O
ATOM    778  NE2 GLN A  51       7.631 -13.610  15.895  1.00  0.00      A    N
ATOM    779 HE21 GLN A  51       8.252 -14.300  15.522  1.00  0.00      A    H
ATOM    780 HE22 GLN A  51       6.688 -13.936  15.958  1.00  0.00      A    H
ATOM    781  C   GLN A  51       4.786 -11.353  14.343  1.00  0.00      A    C
ATOM    782  O   GLN A  51       4.756 -12.540  14.276  1.00  0.00      A    O
ATOM    783  N   GLU A  52       3.661 -10.584  14.348  1.00  0.00      A    N
ATOM    784  HN  GLU A  52       3.673  -9.587  14.344  1.00  0.00      A    H
ATOM    785  CA  GLU A  52       2.411 -11.359  14.374  1.00  0.00      A    C
ATOM    786  HA  GLU A  52       2.374 -12.011  15.234  1.00  0.00      A    H
ATOM    787  CB  GLU A  52       1.208 -10.386  14.540  1.00  0.00      A    C
ATOM    788  HB1 GLU A  52       1.328  -9.608  15.324  1.00  0.00      A    H
ATOM    789  HB2 GLU A  52       1.006  -9.876  13.574  1.00  0.00      A    H
ATOM    790  CG  GLU A  52      -0.018 -11.272  14.827  1.00  0.00      A    C
ATOM    791  HG1 GLU A  52      -0.194 -11.777  13.853  1.00  0.00      A    H
ATOM    792  HG2 GLU A  52       0.269 -11.985  15.630  1.00  0.00      A    H
ATOM    793  CD  GLU A  52      -1.313 -10.666  15.262  1.00  0.00      A    C
ATOM    794  OE1 GLU A  52      -1.237  -9.443  15.748  1.00  0.00      A    O
ATOM    795  OE2 GLU A  52      -2.368 -11.299  15.233  1.00  0.00      A    O
ATOM    796  C   GLU A  52       2.173 -12.274  13.155  1.00  0.00      A    C
ATOM    797  O   GLU A  52       1.808 -13.413  13.381  1.00  0.00      A    O
ATOM    798  N   LEU A  53       2.476 -11.860  11.936  1.00  0.00      A    N
ATOM    799  HN  LEU A  53       2.667 -10.890  11.803  1.00  0.00      A    H
ATOM    800  CA  LEU A  53       2.565 -12.728  10.735  1.00  0.00      A    C
ATOM    801  HA  LEU A  53       1.675 -13.324  10.598  1.00  0.00      A    H
ATOM    802  CB  LEU A  53       2.938 -11.730   9.528  1.00  0.00      A    C
ATOM    803  HB1 LEU A  53       3.773 -11.058   9.822  1.00  0.00      A    H
ATOM    804  HB2 LEU A  53       3.231 -12.378   8.675  1.00  0.00      A    H
ATOM    805  CG  LEU A  53       1.844 -10.709   9.181  1.00  0.00      A    C
ATOM    806  HG  LEU A  53       1.420 -10.346  10.142  1.00  0.00      A    H
ATOM    807  CD1 LEU A  53       2.323  -9.513   8.351  1.00  0.00      A    C
ATOM    808 HD11 LEU A  53       1.451  -8.826   8.332  1.00  0.00      A    H
ATOM    809 HD12 LEU A  53       3.161  -8.969   8.837  1.00  0.00      A    H
ATOM    810 HD13 LEU A  53       2.696  -9.882   7.371  1.00  0.00      A    H
ATOM    811  CD2 LEU A  53       0.639 -11.385   8.394  1.00  0.00      A    C
ATOM    812 HD21 LEU A  53       0.088 -12.086   9.057  1.00  0.00      A    H
ATOM    813 HD22 LEU A  53      -0.148 -10.630   8.181  1.00  0.00      A    H
ATOM    814 HD23 LEU A  53       0.862 -11.955   7.467  1.00  0.00      A    H
ATOM    815  C   LEU A  53       3.651 -13.823  10.890  1.00  0.00      A    C
ATOM    816  O   LEU A  53       3.325 -14.973  10.547  1.00  0.00      A    O
ATOM    817  N   VAL A  54       4.915 -13.485  11.265  1.00  0.00      A    N
ATOM    818  HN  VAL A  54       4.998 -12.521  11.507  1.00  0.00      A    H
ATOM    819  CA  VAL A  54       5.947 -14.497  11.600  1.00  0.00      A    C
ATOM    820  HA  VAL A  54       6.171 -15.048  10.698  1.00  0.00      A    H
ATOM    821  CB  VAL A  54       7.220 -13.853  12.216  1.00  0.00      A    C
ATOM    822  HB  VAL A  54       7.015 -13.396  13.207  1.00  0.00      A    H
ATOM    823  CG1 VAL A  54       8.283 -14.987  12.395  1.00  0.00      A    C
ATOM    824 HG11 VAL A  54       9.205 -14.658  12.921  1.00  0.00      A    H
ATOM    825 HG12 VAL A  54       7.840 -15.662  13.159  1.00  0.00      A    H
ATOM    826 HG13 VAL A  54       8.446 -15.441  11.395  1.00  0.00      A    H
ATOM    827  CG2 VAL A  54       7.751 -12.893  11.123  1.00  0.00      A    C
ATOM    828 HG21 VAL A  54       7.123 -11.977  11.168  1.00  0.00      A    H
ATOM    829 HG22 VAL A  54       8.775 -12.518  11.336  1.00  0.00      A    H
ATOM    830 HG23 VAL A  54       7.738 -13.337  10.104  1.00  0.00      A    H
ATOM    831  C   VAL A  54       5.357 -15.650  12.510  1.00  0.00      A    C
ATOM    832  O   VAL A  54       5.545 -16.868  12.227  1.00  0.00      A    O
ATOM    833  N   ASP A  55       4.585 -15.308  13.572  1.00  0.00      A    N
ATOM    834  HN  ASP A  55       4.593 -14.337  13.800  1.00  0.00      A    H
ATOM    835  CA  ASP A  55       4.018 -16.266  14.468  1.00  0.00      A    C
ATOM    836  HA  ASP A  55       4.686 -17.082  14.702  1.00  0.00      A    H
ATOM    837  CB  ASP A  55       3.563 -15.608  15.807  1.00  0.00      A    C
ATOM    838  HB1 ASP A  55       3.094 -14.625  15.587  1.00  0.00      A    H
ATOM    839  HB2 ASP A  55       2.875 -16.259  16.387  1.00  0.00      A    H
ATOM    840  CG  ASP A  55       4.747 -15.308  16.686  1.00  0.00      A    C
ATOM    841  OD1 ASP A  55       5.726 -16.122  16.681  1.00  0.00      A    O
ATOM    842  OD2 ASP A  55       4.830 -14.245  17.380  1.00  0.00      A    O
ATOM    843  C   ASP A  55       2.718 -16.983  13.934  1.00  0.00      A    C
ATOM    844  O   ASP A  55       2.545 -18.192  13.993  1.00  0.00      A    O
ATOM    845  N   CYS A  56       1.771 -16.153  13.480  1.00  0.00      A    N
ATOM    846  HN  CYS A  56       2.024 -15.197  13.353  1.00  0.00      A    H
ATOM    847  CA  CYS A  56       0.330 -16.519  13.395  1.00  0.00      A    C
ATOM    848  HA  CYS A  56       0.107 -17.423  13.942  1.00  0.00      A    H
ATOM    849  CB  CYS A  56      -0.542 -15.381  13.954  1.00  0.00      A    C
ATOM    850  HB1 CYS A  56      -0.415 -14.503  13.286  1.00  0.00      A    H
ATOM    851  HB2 CYS A  56      -1.600 -15.717  13.914  1.00  0.00      A    H
ATOM    852  SG  CYS A  56       0.124 -15.005  15.629  1.00  0.00      A    S
ATOM    853  C   CYS A  56      -0.161 -16.760  12.019  1.00  0.00      A    C
ATOM    854  O   CYS A  56      -1.218 -17.385  11.841  1.00  0.00      A    O
ATOM    855  N   ASP A  57       0.637 -16.447  11.010  1.00  0.00      A    N
ATOM    856  HN  ASP A  57       1.512 -15.977  11.089  1.00  0.00      A    H
ATOM    857  CA  ASP A  57       0.312 -16.788   9.594  1.00  0.00      A    C
ATOM    858  HA  ASP A  57      -0.748 -16.584   9.570  1.00  0.00      A    H
ATOM    859  CB  ASP A  57       0.835 -15.628   8.629  1.00  0.00      A    C
ATOM    860  HB1 ASP A  57       0.404 -14.669   8.988  1.00  0.00      A    H
ATOM    861  HB2 ASP A  57       1.942 -15.550   8.695  1.00  0.00      A    H
ATOM    862  CG  ASP A  57       0.446 -15.892   7.206  1.00  0.00      A    C
ATOM    863  OD1 ASP A  57      -0.716 -16.416   6.860  1.00  0.00      A    O
ATOM    864  OD2 ASP A  57       1.295 -15.594   6.302  1.00  0.00      A    O
ATOM    865  C   ASP A  57       0.684 -18.221   9.235  1.00  0.00      A    C
ATOM    866  O   ASP A  57       1.814 -18.540   8.935  1.00  0.00      A    O
ATOM    867  N   THR A  58      -0.352 -19.105   9.089  1.00  0.00      A    N
ATOM    868  HN  THR A  58      -1.247 -18.876   9.463  1.00  0.00      A    H
ATOM    869  CA  THR A  58      -0.200 -20.442   8.651  1.00  0.00      A    C
ATOM    870  HA  THR A  58       0.740 -20.838   9.005  1.00  0.00      A    H
ATOM    871  CB  THR A  58      -1.327 -21.298   9.109  1.00  0.00      A    C
ATOM    872  HB  THR A  58      -1.431 -22.225   8.506  1.00  0.00      A    H
ATOM    873  OG1 THR A  58      -2.613 -20.675   9.305  1.00  0.00      A    O
ATOM    874  HG1 THR A  58      -2.905 -20.374   8.442  1.00  0.00      A    H
ATOM    875  CG2 THR A  58      -1.007 -21.760  10.465  1.00  0.00      A    C
ATOM    876 HG21 THR A  58      -1.857 -22.349  10.871  1.00  0.00      A    H
ATOM    877 HG22 THR A  58      -0.103 -22.368  10.682  1.00  0.00      A    H
ATOM    878 HG23 THR A  58      -0.887 -20.944  11.210  1.00  0.00      A    H
ATOM    879  C   THR A  58      -0.072 -20.581   7.178  1.00  0.00      A    C
ATOM    880  O   THR A  58       0.089 -21.671   6.602  1.00  0.00      A    O
ATOM    881  N   ALA A  59      -0.097 -19.445   6.391  1.00  0.00      A    N
ATOM    882  HN  ALA A  59      -0.161 -18.508   6.726  1.00  0.00      A    H
ATOM    883  CA  ALA A  59       0.090 -19.553   4.989  1.00  0.00      A    C
ATOM    884  HA  ALA A  59      -0.265 -20.497   4.602  1.00  0.00      A    H
ATOM    885  CB  ALA A  59      -0.737 -18.470   4.299  1.00  0.00      A    C
ATOM    886  HB1 ALA A  59      -0.633 -18.641   3.206  1.00  0.00      A    H
ATOM    887  HB2 ALA A  59      -1.797 -18.565   4.621  1.00  0.00      A    H
ATOM    888  HB3 ALA A  59      -0.313 -17.469   4.528  1.00  0.00      A    H
ATOM    889  C   ALA A  59       1.549 -19.527   4.662  1.00  0.00      A    C
ATOM    890  O   ALA A  59       2.018 -20.330   3.847  1.00  0.00      A    O
ATOM    891  N   SER A  60       2.304 -18.656   5.335  1.00  0.00      A    N
ATOM    892  HN  SER A  60       1.784 -18.000   5.876  1.00  0.00      A    H
ATOM    893  CA  SER A  60       3.737 -18.545   5.314  1.00  0.00      A    C
ATOM    894  HA  SER A  60       4.098 -18.653   4.302  1.00  0.00      A    H
ATOM    895  CB  SER A  60       4.234 -17.097   5.751  1.00  0.00      A    C
ATOM    896  HB1 SER A  60       5.326 -16.913   5.838  1.00  0.00      A    H
ATOM    897  HB2 SER A  60       3.816 -16.399   4.995  1.00  0.00      A    H
ATOM    898  OG  SER A  60       3.574 -16.760   6.964  1.00  0.00      A    O
ATOM    899  HG1 SER A  60       2.673 -16.492   6.767  1.00  0.00      A    H
ATOM    900  C   SER A  60       4.367 -19.597   6.217  1.00  0.00      A    C
ATOM    901  O   SER A  60       3.680 -20.351   6.842  1.00  0.00      A    O
ATOM    902  N   HSE A  61       5.707 -19.672   6.102  1.00  0.00      A    N
ATOM    903  HN  HSE A  61       6.163 -19.035   5.485  1.00  0.00      A    H
ATOM    904  CA  HSE A  61       6.640 -20.393   6.952  1.00  0.00      A    C
ATOM    905  HA  HSE A  61       6.152 -20.919   7.760  1.00  0.00      A    H
ATOM    906  CB  HSE A  61       7.482 -21.429   6.128  1.00  0.00      A    C
ATOM    907  HB1 HSE A  61       7.948 -20.940   5.246  1.00  0.00      A    H
ATOM    908  HB2 HSE A  61       8.334 -21.965   6.599  1.00  0.00      A    H
ATOM    909  ND1 HSE A  61       6.219 -23.508   6.268  1.00  0.00      A    N
ATOM    910  CG  HSE A  61       6.626 -22.469   5.473  1.00  0.00      A    C
ATOM    911  CE1 HSE A  61       5.472 -24.267   5.443  1.00  0.00      A    C
ATOM    912  HE1 HSE A  61       4.866 -25.127   5.726  1.00  0.00      A    H
ATOM    913  NE2 HSE A  61       5.354 -23.717   4.213  1.00  0.00      A    N
ATOM    914  HE2 HSE A  61       5.075 -24.169   3.366  1.00  0.00      A    H
ATOM    915  CD2 HSE A  61       6.135 -22.527   4.183  1.00  0.00      A    C
ATOM    916  HD2 HSE A  61       6.318 -21.764   3.437  1.00  0.00      A    H
ATOM    917  C   HSE A  61       7.636 -19.478   7.614  1.00  0.00      A    C
ATOM    918  O   HSE A  61       8.825 -19.475   7.206  1.00  0.00      A    O
ATOM    919  N   GLY A  62       7.276 -18.694   8.643  1.00  0.00      A    N
ATOM    920  HN  GLY A  62       6.311 -18.759   8.887  1.00  0.00      A    H
ATOM    921  CA  GLY A  62       7.930 -17.726   9.475  1.00  0.00      A    C
ATOM    922  HA1 GLY A  62       7.223 -16.911   9.437  1.00  0.00      A    H
ATOM    923  HA2 GLY A  62       8.132 -18.231  10.408  1.00  0.00      A    H
ATOM    924  C   GLY A  62       9.285 -17.128   9.026  1.00  0.00      A    C
ATOM    925  O   GLY A  62       9.325 -16.087   8.454  1.00  0.00      A    O
ATOM    926  N   CYS A  63      10.395 -17.713   9.434  1.00  0.00      A    N
ATOM    927  HN  CYS A  63      10.312 -18.534   9.993  1.00  0.00      A    H
ATOM    928  CA  CYS A  63      11.744 -17.315   9.038  1.00  0.00      A    C
ATOM    929  HA  CYS A  63      11.848 -16.290   8.714  1.00  0.00      A    H
ATOM    930  CB  CYS A  63      12.756 -17.550  10.156  1.00  0.00      A    C
ATOM    931  HB1 CYS A  63      13.806 -17.436   9.811  1.00  0.00      A    H
ATOM    932  HB2 CYS A  63      12.679 -18.585  10.554  1.00  0.00      A    H
ATOM    933  SG  CYS A  63      12.552 -16.408  11.604  1.00  0.00      A    S
ATOM    934  C   CYS A  63      12.252 -17.948   7.738  1.00  0.00      A    C
ATOM    935  O   CYS A  63      13.402 -17.716   7.426  1.00  0.00      A    O
ATOM    936  N   ASN A  64      11.506 -18.771   7.032  1.00  0.00      A    N
ATOM    937  HN  ASN A  64      10.576 -19.094   7.194  1.00  0.00      A    H
ATOM    938  CA  ASN A  64      12.083 -19.331   5.839  1.00  0.00      A    C
ATOM    939  HA  ASN A  64      13.138 -19.137   5.717  1.00  0.00      A    H
ATOM    940  CB  ASN A  64      11.877 -20.901   5.639  1.00  0.00      A    C
ATOM    941  HB1 ASN A  64      10.829 -21.151   5.368  1.00  0.00      A    H
ATOM    942  HB2 ASN A  64      12.698 -21.203   4.955  1.00  0.00      A    H
ATOM    943  CG  ASN A  64      12.000 -21.419   7.073  1.00  0.00      A    C
ATOM    944  OD1 ASN A  64      11.036 -21.827   7.704  1.00  0.00      A    O
ATOM    945  ND2 ASN A  64      13.282 -21.634   7.503  1.00  0.00      A    N
ATOM    946 HD21 ASN A  64      13.435 -21.956   8.437  1.00  0.00      A    H
ATOM    947 HD22 ASN A  64      14.050 -21.540   6.870  1.00  0.00      A    H
ATOM    948  C   ASN A  64      11.471 -18.656   4.634  1.00  0.00      A    C
ATOM    949  O   ASN A  64      12.124 -18.270   3.640  1.00  0.00      A    O
ATOM    950  N   GLY A  65      10.112 -18.442   4.633  1.00  0.00      A    N
ATOM    951  HN  GLY A  65       9.514 -18.622   5.410  1.00  0.00      A    H
ATOM    952  CA  GLY A  65       9.511 -17.717   3.520  1.00  0.00      A    C
ATOM    953  HA1 GLY A  65       9.800 -16.682   3.626  1.00  0.00      A    H
ATOM    954  HA2 GLY A  65       9.684 -18.144   2.543  1.00  0.00      A    H
ATOM    955  C   GLY A  65       8.010 -17.508   3.692  1.00  0.00      A    C
ATOM    956  O   GLY A  65       7.429 -18.019   4.611  1.00  0.00      A    O
ATOM    957  N   GLY A  66       7.471 -16.578   2.913  1.00  0.00      A    N
ATOM    958  HN  GLY A  66       8.082 -16.163   2.243  1.00  0.00      A    H
ATOM    959  CA  GLY A  66       6.147 -16.038   3.026  1.00  0.00      A    C
ATOM    960  HA1 GLY A  66       5.380 -16.783   2.874  1.00  0.00      A    H
ATOM    961  HA2 GLY A  66       6.179 -15.526   3.977  1.00  0.00      A    H
ATOM    962  C   GLY A  66       5.830 -15.017   1.993  1.00  0.00      A    C
ATOM    963  O   GLY A  66       6.727 -14.624   1.269  1.00  0.00      A    O
ATOM    964  N   TRP A  67       4.556 -14.522   1.973  1.00  0.00      A    N
ATOM    965  HN  TRP A  67       3.960 -14.799   2.723  1.00  0.00      A    H
ATOM    966  CA  TRP A  67       4.076 -13.671   0.896  1.00  0.00      A    C
ATOM    967  HA  TRP A  67       4.904 -13.303   0.309  1.00  0.00      A    H
ATOM    968  CB  TRP A  67       3.165 -14.427  -0.134  1.00  0.00      A    C
ATOM    969  HB1 TRP A  67       2.415 -14.933   0.510  1.00  0.00      A    H
ATOM    970  HB2 TRP A  67       2.725 -13.817  -0.951  1.00  0.00      A    H
ATOM    971  CG  TRP A  67       3.866 -15.582  -0.802  1.00  0.00      A    C
ATOM    972  CD1 TRP A  67       4.838 -15.573  -1.777  1.00  0.00      A    C
ATOM    973  HD1 TRP A  67       5.095 -14.722  -2.390  1.00  0.00      A    H
ATOM    974  NE1 TRP A  67       5.379 -16.822  -1.899  1.00  0.00      A    N
ATOM    975  HE1 TRP A  67       6.161 -17.132  -2.395  1.00  0.00      A    H
ATOM    976  CE2 TRP A  67       4.686 -17.638  -1.035  1.00  0.00      A    C
ATOM    977  CD2 TRP A  67       3.746 -16.905  -0.350  1.00  0.00      A    C
ATOM    978  CE3 TRP A  67       2.866 -17.507   0.598  1.00  0.00      A    C
ATOM    979  HE3 TRP A  67       2.255 -16.979   1.315  1.00  0.00      A    H
ATOM    980  CZ3 TRP A  67       2.921 -18.939   0.642  1.00  0.00      A    C
ATOM    981  HZ3 TRP A  67       2.242 -19.580   1.184  1.00  0.00      A    H
ATOM    982  CZ2 TRP A  67       4.775 -19.026  -0.858  1.00  0.00      A    C
ATOM    983  HZ2 TRP A  67       5.407 -19.573  -1.541  1.00  0.00      A    H
ATOM    984  CH2 TRP A  67       3.839 -19.672  -0.047  1.00  0.00      A    C
ATOM    985  HH2 TRP A  67       3.876 -20.751  -0.042  1.00  0.00      A    H
ATOM    986  C   TRP A  67       3.320 -12.416   1.289  1.00  0.00      A    C
ATOM    987  O   TRP A  67       2.680 -12.448   2.327  1.00  0.00      A    O
ATOM    988  N   MET A  68       3.283 -11.377   0.395  1.00  0.00      A    N
ATOM    989  HN  MET A  68       3.709 -11.435  -0.504  1.00  0.00      A    H
ATOM    990  CA  MET A  68       2.742 -10.058   0.514  1.00  0.00      A    C
ATOM    991  HA  MET A  68       3.125  -9.668   1.446  1.00  0.00      A    H
ATOM    992  CB  MET A  68       3.217  -9.199  -0.712  1.00  0.00      A    C
ATOM    993  HB1 MET A  68       4.153  -9.693  -1.051  1.00  0.00      A    H
ATOM    994  HB2 MET A  68       2.558  -9.275  -1.603  1.00  0.00      A    H
ATOM    995  CG  MET A  68       3.428  -7.730  -0.351  1.00  0.00      A    C
ATOM    996  HG1 MET A  68       3.586  -7.234  -1.332  1.00  0.00      A    H
ATOM    997  HG2 MET A  68       2.503  -7.301   0.090  1.00  0.00      A    H
ATOM    998  SD  MET A  68       4.824  -7.491   0.892  1.00  0.00      A    S
ATOM    999  CE  MET A  68       5.969  -7.750  -0.459  1.00  0.00      A    C
ATOM   1000  HE1 MET A  68       5.767  -7.032  -1.282  1.00  0.00      A    H
ATOM   1001  HE2 MET A  68       6.951  -7.393  -0.082  1.00  0.00      A    H
ATOM   1002  HE3 MET A  68       6.005  -8.826  -0.736  1.00  0.00      A    H
ATOM   1003  C   MET A  68       1.207 -10.017   0.642  1.00  0.00      A    C
ATOM   1004  O   MET A  68       0.637  -9.389   1.541  1.00  0.00      A    O
ATOM   1005  N   ASN A  69       0.551 -10.680  -0.339  1.00  0.00      A    N
ATOM   1006  HN  ASN A  69       1.055 -11.071  -1.105  1.00  0.00      A    H
ATOM   1007  CA  ASN A  69      -0.927 -10.807  -0.428  1.00  0.00      A    C
ATOM   1008  HA  ASN A  69      -1.317  -9.839  -0.150  1.00  0.00      A    H
ATOM   1009  CB  ASN A  69      -1.345 -11.101  -1.844  1.00  0.00      A    C
ATOM   1010  HB1 ASN A  69      -0.939 -12.068  -2.212  1.00  0.00      A    H
ATOM   1011  HB2 ASN A  69      -2.449 -11.198  -1.928  1.00  0.00      A    H
ATOM   1012  CG  ASN A  69      -0.916 -10.049  -2.867  1.00  0.00      A    C
ATOM   1013  OD1 ASN A  69      -0.557  -8.972  -2.446  1.00  0.00      A    O
ATOM   1014  ND2 ASN A  69      -0.746 -10.419  -4.167  1.00  0.00      A    N
ATOM   1015 HD21 ASN A  69      -0.213  -9.896  -4.832  1.00  0.00      A    H
ATOM   1016 HD22 ASN A  69      -1.058 -11.352  -4.350  1.00  0.00      A    H
ATOM   1017  C   ASN A  69      -1.481 -11.610   0.615  1.00  0.00      A    C
ATOM   1018  O   ASN A  69      -2.518 -11.311   1.152  1.00  0.00      A    O
ATOM   1019  N   ASN A  70      -0.897 -12.815   0.945  1.00  0.00      A    N
ATOM   1020  HN  ASN A  70      -0.163 -13.215   0.403  1.00  0.00      A    H
ATOM   1021  CA  ASN A  70      -1.496 -13.717   1.976  1.00  0.00      A    C
ATOM   1022  HA  ASN A  70      -2.567 -13.833   1.898  1.00  0.00      A    H
ATOM   1023  CB  ASN A  70      -0.882 -15.187   1.880  1.00  0.00      A    C
ATOM   1024  HB1 ASN A  70       0.103 -15.246   2.389  1.00  0.00      A    H
ATOM   1025  HB2 ASN A  70      -1.524 -15.923   2.409  1.00  0.00      A    H
ATOM   1026  CG  ASN A  70      -0.811 -15.654   0.483  1.00  0.00      A    C
ATOM   1027  OD1 ASN A  70       0.058 -15.292  -0.314  1.00  0.00      A    O
ATOM   1028  ND2 ASN A  70      -1.771 -16.498   0.055  1.00  0.00      A    N
ATOM   1029 HD21 ASN A  70      -1.959 -16.584  -0.924  1.00  0.00      A    H
ATOM   1030 HD22 ASN A  70      -2.496 -16.570   0.740  1.00  0.00      A    H
ATOM   1031  C   ASN A  70      -1.356 -13.051   3.354  1.00  0.00      A    C
ATOM   1032  O   ASN A  70      -2.205 -13.234   4.204  1.00  0.00      A    O
ATOM   1033  N   ALA A  71      -0.317 -12.216   3.574  1.00  0.00      A    N
ATOM   1034  HN  ALA A  71       0.419 -12.101   2.911  1.00  0.00      A    H
ATOM   1035  CA  ALA A  71      -0.092 -11.349   4.705  1.00  0.00      A    C
ATOM   1036  HA  ALA A  71      -0.086 -11.899   5.635  1.00  0.00      A    H
ATOM   1037  CB  ALA A  71       1.319 -10.634   4.675  1.00  0.00      A    C
ATOM   1038  HB1 ALA A  71       1.371 -10.022   5.601  1.00  0.00      A    H
ATOM   1039  HB2 ALA A  71       2.164 -11.354   4.622  1.00  0.00      A    H
ATOM   1040  HB3 ALA A  71       1.330 -10.032   3.742  1.00  0.00      A    H
ATOM   1041  C   ALA A  71      -1.163 -10.270   4.752  1.00  0.00      A    C
ATOM   1042  O   ALA A  71      -1.855 -10.102   5.731  1.00  0.00      A    O
ATOM   1043  N   PHE A  72      -1.497  -9.566   3.665  1.00  0.00      A    N
ATOM   1044  HN  PHE A  72      -0.889  -9.713   2.888  1.00  0.00      A    H
ATOM   1045  CA  PHE A  72      -2.619  -8.641   3.520  1.00  0.00      A    C
ATOM   1046  HA  PHE A  72      -2.340  -7.938   4.292  1.00  0.00      A    H
ATOM   1047  CB  PHE A  72      -2.760  -7.939   2.142  1.00  0.00      A    C
ATOM   1048  HB1 PHE A  72      -2.653  -8.700   1.340  1.00  0.00      A    H
ATOM   1049  HB2 PHE A  72      -3.754  -7.465   1.995  1.00  0.00      A    H
ATOM   1050  CG  PHE A  72      -1.706  -6.893   1.997  1.00  0.00      A    C
ATOM   1051  CD1 PHE A  72      -0.962  -6.852   0.780  1.00  0.00      A    C
ATOM   1052  HD1 PHE A  72      -1.132  -7.571  -0.009  1.00  0.00      A    H
ATOM   1053  CE1 PHE A  72      -0.094  -5.740   0.587  1.00  0.00      A    C
ATOM   1054  HE1 PHE A  72       0.474  -5.704  -0.331  1.00  0.00      A    H
ATOM   1055  CZ  PHE A  72       0.227  -4.827   1.597  1.00  0.00      A    C
ATOM   1056  HZ  PHE A  72       0.908  -4.014   1.396  1.00  0.00      A    H
ATOM   1057  CD2 PHE A  72      -1.446  -5.964   2.996  1.00  0.00      A    C
ATOM   1058  HD2 PHE A  72      -2.033  -5.940   3.902  1.00  0.00      A    H
ATOM   1059  CE2 PHE A  72      -0.460  -4.918   2.802  1.00  0.00      A    C
ATOM   1060  HE2 PHE A  72      -0.158  -4.289   3.626  1.00  0.00      A    H
ATOM   1061  C   PHE A  72      -3.877  -9.279   3.955  1.00  0.00      A    C
ATOM   1062  O   PHE A  72      -4.509  -8.722   4.814  1.00  0.00      A    O
ATOM   1063  N   GLN A  73      -4.315 -10.381   3.324  1.00  0.00      A    N
ATOM   1064  HN  GLN A  73      -3.844 -10.725   2.515  1.00  0.00      A    H
ATOM   1065  CA  GLN A  73      -5.493 -11.178   3.748  1.00  0.00      A    C
ATOM   1066  HA  GLN A  73      -6.324 -10.499   3.624  1.00  0.00      A    H
ATOM   1067  CB  GLN A  73      -5.545 -12.451   2.826  1.00  0.00      A    C
ATOM   1068  HB1 GLN A  73      -4.564 -12.973   2.836  1.00  0.00      A    H
ATOM   1069  HB2 GLN A  73      -6.272 -13.173   3.256  1.00  0.00      A    H
ATOM   1070  CG  GLN A  73      -5.926 -12.116   1.387  1.00  0.00      A    C
ATOM   1071  HG1 GLN A  73      -6.962 -11.717   1.437  1.00  0.00      A    H
ATOM   1072  HG2 GLN A  73      -5.210 -11.338   1.044  1.00  0.00      A    H
ATOM   1073  CD  GLN A  73      -5.810 -13.392   0.581  1.00  0.00      A    C
ATOM   1074  OE1 GLN A  73      -4.825 -14.165   0.632  1.00  0.00      A    O
ATOM   1075  NE2 GLN A  73      -6.935 -13.803  -0.138  1.00  0.00      A    N
ATOM   1076 HE21 GLN A  73      -6.733 -14.609  -0.695  1.00  0.00      A    H
ATOM   1077 HE22 GLN A  73      -7.724 -13.198  -0.248  1.00  0.00      A    H
ATOM   1078  C   GLN A  73      -5.507 -11.650   5.230  1.00  0.00      A    C
ATOM   1079  O   GLN A  73      -6.553 -11.698   5.788  1.00  0.00      A    O
ATOM   1080  N   TYR A  74      -4.333 -11.936   5.848  1.00  0.00      A    N
ATOM   1081  HN  TYR A  74      -3.479 -11.997   5.336  1.00  0.00      A    H
ATOM   1082  CA  TYR A  74      -4.213 -12.027   7.352  1.00  0.00      A    C
ATOM   1083  HA  TYR A  74      -4.948 -12.798   7.529  1.00  0.00      A    H
ATOM   1084  CB  TYR A  74      -2.787 -12.443   7.865  1.00  0.00      A    C
ATOM   1085  HB1 TYR A  74      -2.395 -13.319   7.306  1.00  0.00      A    H
ATOM   1086  HB2 TYR A  74      -2.116 -11.589   7.629  1.00  0.00      A    H
ATOM   1087  CG  TYR A  74      -2.806 -12.603   9.436  1.00  0.00      A    C
ATOM   1088  CD1 TYR A  74      -3.287 -13.787   9.961  1.00  0.00      A    C
ATOM   1089  HD1 TYR A  74      -3.640 -14.535   9.267  1.00  0.00      A    H
ATOM   1090  CE1 TYR A  74      -3.144 -14.114  11.280  1.00  0.00      A    C
ATOM   1091  HE1 TYR A  74      -3.513 -15.021  11.737  1.00  0.00      A    H
ATOM   1092  CZ  TYR A  74      -2.774 -13.104  12.174  1.00  0.00      A    C
ATOM   1093  OH  TYR A  74      -2.759 -13.343  13.554  1.00  0.00      A    O
ATOM   1094  HH  TYR A  74      -2.834 -12.510  14.026  1.00  0.00      A    H
ATOM   1095  CD2 TYR A  74      -2.435 -11.571  10.307  1.00  0.00      A    C
ATOM   1096  HD2 TYR A  74      -2.173 -10.714   9.705  1.00  0.00      A    H
ATOM   1097  CE2 TYR A  74      -2.412 -11.848  11.697  1.00  0.00      A    C
ATOM   1098  HE2 TYR A  74      -2.230 -11.099  12.454  1.00  0.00      A    H
ATOM   1099  C   TYR A  74      -4.716 -10.752   8.007  1.00  0.00      A    C
ATOM   1100  O   TYR A  74      -5.710 -10.770   8.793  1.00  0.00      A    O
ATOM   1101  N   ILE A  75      -4.026  -9.592   7.771  1.00  0.00      A    N
ATOM   1102  HN  ILE A  75      -3.114  -9.529   7.372  1.00  0.00      A    H
ATOM   1103  CA  ILE A  75      -4.433  -8.348   8.403  1.00  0.00      A    C
ATOM   1104  HA  ILE A  75      -4.188  -8.521   9.441  1.00  0.00      A    H
ATOM   1105  CB  ILE A  75      -3.558  -7.311   7.874  1.00  0.00      A    C
ATOM   1106  HB  ILE A  75      -3.640  -7.163   6.776  1.00  0.00      A    H
ATOM   1107  CG2 ILE A  75      -3.773  -5.945   8.522  1.00  0.00      A    C
ATOM   1108 HG21 ILE A  75      -4.821  -5.577   8.539  1.00  0.00      A    H
ATOM   1109 HG22 ILE A  75      -3.510  -5.929   9.602  1.00  0.00      A    H
ATOM   1110 HG23 ILE A  75      -3.174  -5.195   7.962  1.00  0.00      A    H
ATOM   1111  CG1 ILE A  75      -2.109  -7.731   8.080  1.00  0.00      A    C
ATOM   1112 HG11 ILE A  75      -1.934  -7.722   9.177  1.00  0.00      A    H
ATOM   1113 HG12 ILE A  75      -1.929  -8.790   7.797  1.00  0.00      A    H
ATOM   1114  CD  ILE A  75      -1.089  -6.847   7.409  1.00  0.00      A    C
ATOM   1115  HD1 ILE A  75      -1.215  -5.783   7.702  1.00  0.00      A    H
ATOM   1116  HD2 ILE A  75      -0.027  -7.070   7.649  1.00  0.00      A    H
ATOM   1117  HD3 ILE A  75      -1.152  -6.892   6.301  1.00  0.00      A    H
ATOM   1118  C   ILE A  75      -5.919  -8.006   8.269  1.00  0.00      A    C
ATOM   1119  O   ILE A  75      -6.580  -7.606   9.205  1.00  0.00      A    O
ATOM   1120  N   ILE A  76      -6.555  -8.322   7.123  1.00  0.00      A    N
ATOM   1121  HN  ILE A  76      -5.966  -8.669   6.397  1.00  0.00      A    H
ATOM   1122  CA  ILE A  76      -7.968  -8.288   6.795  1.00  0.00      A    C
ATOM   1123  HA  ILE A  76      -8.251  -7.324   7.191  1.00  0.00      A    H
ATOM   1124  CB  ILE A  76      -8.042  -8.356   5.297  1.00  0.00      A    C
ATOM   1125  HB  ILE A  76      -7.463  -9.248   4.974  1.00  0.00      A    H
ATOM   1126  CG2 ILE A  76      -9.544  -8.499   4.864  1.00  0.00      A    C
ATOM   1127 HG21 ILE A  76     -10.119  -7.670   5.328  1.00  0.00      A    H
ATOM   1128 HG22 ILE A  76      -9.463  -8.372   3.764  1.00  0.00      A    H
ATOM   1129 HG23 ILE A  76     -10.079  -9.445   5.097  1.00  0.00      A    H
ATOM   1130  CG1 ILE A  76      -7.369  -7.132   4.736  1.00  0.00      A    C
ATOM   1131 HG11 ILE A  76      -7.992  -6.242   4.969  1.00  0.00      A    H
ATOM   1132 HG12 ILE A  76      -6.427  -6.853   5.254  1.00  0.00      A    H
ATOM   1133  CD  ILE A  76      -7.041  -7.107   3.221  1.00  0.00      A    C
ATOM   1134  HD1 ILE A  76      -6.365  -7.983   3.129  1.00  0.00      A    H
ATOM   1135  HD2 ILE A  76      -8.020  -7.355   2.758  1.00  0.00      A    H
ATOM   1136  HD3 ILE A  76      -6.582  -6.186   2.802  1.00  0.00      A    H
ATOM   1137  C   ILE A  76      -8.838  -9.354   7.591  1.00  0.00      A    C
ATOM   1138  O   ILE A  76      -9.803  -9.020   8.249  1.00  0.00      A    O
ATOM   1139  N   THR A  77      -8.411 -10.633   7.648  1.00  0.00      A    N
ATOM   1140  HN  THR A  77      -7.701 -11.002   7.053  1.00  0.00      A    H
ATOM   1141  CA  THR A  77      -9.208 -11.685   8.322  1.00  0.00      A    C
ATOM   1142  HA  THR A  77     -10.249 -11.461   8.139  1.00  0.00      A    H
ATOM   1143  CB  THR A  77      -9.043 -13.155   7.948  1.00  0.00      A    C
ATOM   1144  HB  THR A  77      -9.590 -13.763   8.700  1.00  0.00      A    H
ATOM   1145  OG1 THR A  77      -7.661 -13.541   7.940  1.00  0.00      A    O
ATOM   1146  HG1 THR A  77      -7.398 -13.569   8.863  1.00  0.00      A    H
ATOM   1147  CG2 THR A  77      -9.566 -13.433   6.530  1.00  0.00      A    C
ATOM   1148 HG21 THR A  77      -9.731 -14.513   6.326  1.00  0.00      A    H
ATOM   1149 HG22 THR A  77     -10.521 -12.884   6.388  1.00  0.00      A    H
ATOM   1150 HG23 THR A  77      -8.814 -13.033   5.817  1.00  0.00      A    H
ATOM   1151  C   THR A  77      -9.068 -11.613   9.852  1.00  0.00      A    C
ATOM   1152  O   THR A  77      -9.964 -11.883  10.596  1.00  0.00      A    O
ATOM   1153  N   ASN A  78      -7.868 -11.228  10.328  1.00  0.00      A    N
ATOM   1154  HN  ASN A  78      -7.136 -11.153   9.655  1.00  0.00      A    H
ATOM   1155  CA  ASN A  78      -7.522 -11.024  11.730  1.00  0.00      A    C
ATOM   1156  HA  ASN A  78      -7.811 -11.876  12.329  1.00  0.00      A    H
ATOM   1157  CB  ASN A  78      -5.969 -10.791  11.915  1.00  0.00      A    C
ATOM   1158  HB1 ASN A  78      -5.373 -11.356  11.167  1.00  0.00      A    H
ATOM   1159  HB2 ASN A  78      -5.591  -9.773  11.677  1.00  0.00      A    H
ATOM   1160  CG  ASN A  78      -5.538 -11.286  13.327  1.00  0.00      A    C
ATOM   1161  OD1 ASN A  78      -5.889 -12.388  13.792  1.00  0.00      A    O
ATOM   1162  ND2 ASN A  78      -4.881 -10.301  14.006  1.00  0.00      A    N
ATOM   1163 HD21 ASN A  78      -4.465 -10.583  14.870  1.00  0.00      A    H
ATOM   1164 HD22 ASN A  78      -4.721  -9.403  13.597  1.00  0.00      A    H
ATOM   1165  C   ASN A  78      -8.300  -9.859  12.214  1.00  0.00      A    C
ATOM   1166  O   ASN A  78      -9.047 -10.035  13.199  1.00  0.00      A    O
ATOM   1167  N   GLY A  79      -8.202  -8.726  11.582  1.00  0.00      A    N
ATOM   1168  HN  GLY A  79      -7.680  -8.780  10.734  1.00  0.00      A    H
ATOM   1169  CA  GLY A  79      -8.794  -7.489  11.911  1.00  0.00      A    C
ATOM   1170  HA1 GLY A  79      -9.326  -7.207  11.014  1.00  0.00      A    H
ATOM   1171  HA2 GLY A  79      -9.343  -7.483  12.841  1.00  0.00      A    H
ATOM   1172  C   GLY A  79      -7.844  -6.382  12.131  1.00  0.00      A    C
ATOM   1173  O   GLY A  79      -8.277  -5.305  12.591  1.00  0.00      A    O
ATOM   1174  N   GLY A  80      -6.580  -6.671  11.869  1.00  0.00      A    N
ATOM   1175  HN  GLY A  80      -6.395  -7.580  11.504  1.00  0.00      A    H
ATOM   1176  CA  GLY A  80      -5.549  -5.753  12.112  1.00  0.00      A    C
ATOM   1177  HA1 GLY A  80      -5.417  -5.231  11.176  1.00  0.00      A    H
ATOM   1178  HA2 GLY A  80      -5.804  -4.975  12.817  1.00  0.00      A    H
ATOM   1179  C   GLY A  80      -4.284  -6.498  12.465  1.00  0.00      A    C
ATOM   1180  O   GLY A  80      -4.091  -7.655  12.170  1.00  0.00      A    O
ATOM   1181  N   ILE A  81      -3.461  -5.722  13.169  1.00  0.00      A    N
ATOM   1182  HN  ILE A  81      -3.626  -4.740  13.128  1.00  0.00      A    H
ATOM   1183  CA  ILE A  81      -2.224  -6.187  13.636  1.00  0.00      A    C
ATOM   1184  HA  ILE A  81      -2.334  -7.173  14.064  1.00  0.00      A    H
ATOM   1185  CB  ILE A  81      -1.162  -6.263  12.494  1.00  0.00      A    C
ATOM   1186  HB  ILE A  81      -1.744  -6.640  11.625  1.00  0.00      A    H
ATOM   1187  CG2 ILE A  81      -0.843  -4.851  12.097  1.00  0.00      A    C
ATOM   1188 HG21 ILE A  81      -0.320  -4.945  11.121  1.00  0.00      A    H
ATOM   1189 HG22 ILE A  81      -1.758  -4.241  11.934  1.00  0.00      A    H
ATOM   1190 HG23 ILE A  81      -0.235  -4.264  12.818  1.00  0.00      A    H
ATOM   1191  CG1 ILE A  81       0.161  -7.076  12.742  1.00  0.00      A    C
ATOM   1192 HG11 ILE A  81       0.908  -6.324  13.075  1.00  0.00      A    H
ATOM   1193 HG12 ILE A  81      -0.001  -7.747  13.612  1.00  0.00      A    H
ATOM   1194  CD  ILE A  81       0.569  -7.930  11.617  1.00  0.00      A    C
ATOM   1195  HD1 ILE A  81       0.593  -7.382  10.650  1.00  0.00      A    H
ATOM   1196  HD2 ILE A  81       1.553  -8.435  11.724  1.00  0.00      A    H
ATOM   1197  HD3 ILE A  81      -0.212  -8.719  11.580  1.00  0.00      A    H
ATOM   1198  C   ILE A  81      -1.868  -5.235  14.755  1.00  0.00      A    C
ATOM   1199  O   ILE A  81      -2.583  -4.303  15.083  1.00  0.00      A    O
ATOM   1200  N   ASP A  82      -0.741  -5.525  15.451  1.00  0.00      A    N
ATOM   1201  HN  ASP A  82      -0.165  -6.278  15.143  1.00  0.00      A    H
ATOM   1202  CA  ASP A  82      -0.279  -4.839  16.719  1.00  0.00      A    C
ATOM   1203  HA  ASP A  82      -1.107  -4.189  16.957  1.00  0.00      A    H
ATOM   1204  CB  ASP A  82       0.004  -5.871  17.889  1.00  0.00      A    C
ATOM   1205  HB1 ASP A  82      -0.663  -6.740  17.705  1.00  0.00      A    H
ATOM   1206  HB2 ASP A  82       1.062  -6.212  17.909  1.00  0.00      A    H
ATOM   1207  CG  ASP A  82      -0.374  -5.300  19.236  1.00  0.00      A    C
ATOM   1208  OD1 ASP A  82      -0.580  -4.103  19.400  1.00  0.00      A    O
ATOM   1209  OD2 ASP A  82      -0.495  -6.109  20.188  1.00  0.00      A    O
ATOM   1210  C   ASP A  82       1.031  -3.935  16.560  1.00  0.00      A    C
ATOM   1211  O   ASP A  82       1.701  -3.909  15.568  1.00  0.00      A    O
ATOM   1212  N   THR A  83       1.375  -3.150  17.614  1.00  0.00      A    N
ATOM   1213  HN  THR A  83       0.976  -3.280  18.518  1.00  0.00      A    H
ATOM   1214  CA  THR A  83       2.434  -2.161  17.360  1.00  0.00      A    C
ATOM   1215  HA  THR A  83       2.372  -1.917  16.310  1.00  0.00      A    H
ATOM   1216  CB  THR A  83       2.385  -0.910  18.150  1.00  0.00      A    C
ATOM   1217  HB  THR A  83       3.043  -0.099  17.773  1.00  0.00      A    H
ATOM   1218  OG1 THR A  83       2.650  -1.044  19.579  1.00  0.00      A    O
ATOM   1219  HG1 THR A  83       2.655  -0.105  19.778  1.00  0.00      A    H
ATOM   1220  CG2 THR A  83       0.928  -0.411  18.073  1.00  0.00      A    C
ATOM   1221 HG21 THR A  83       0.262  -1.025  18.716  1.00  0.00      A    H
ATOM   1222 HG22 THR A  83       0.817   0.568  18.588  1.00  0.00      A    H
ATOM   1223 HG23 THR A  83       0.608  -0.331  17.012  1.00  0.00      A    H
ATOM   1224  C   THR A  83       3.810  -2.794  17.694  1.00  0.00      A    C
ATOM   1225  O   THR A  83       3.943  -3.676  18.530  1.00  0.00      A    O
ATOM   1226  N   GLN A  84       4.980  -2.265  17.156  1.00  0.00      A    N
ATOM   1227  HN  GLN A  84       5.054  -1.607  16.411  1.00  0.00      A    H
ATOM   1228  CA  GLN A  84       6.327  -2.757  17.479  1.00  0.00      A    C
ATOM   1229  HA  GLN A  84       6.530  -3.740  17.080  1.00  0.00      A    H
ATOM   1230  CB  GLN A  84       7.356  -1.836  16.776  1.00  0.00      A    C
ATOM   1231  HB1 GLN A  84       7.123  -0.817  17.153  1.00  0.00      A    H
ATOM   1232  HB2 GLN A  84       8.405  -2.071  17.059  1.00  0.00      A    H
ATOM   1233  CG  GLN A  84       7.116  -1.898  15.236  1.00  0.00      A    C
ATOM   1234  HG1 GLN A  84       7.318  -2.883  14.765  1.00  0.00      A    H
ATOM   1235  HG2 GLN A  84       6.088  -1.521  15.052  1.00  0.00      A    H
ATOM   1236  CD  GLN A  84       8.112  -1.017  14.587  1.00  0.00      A    C
ATOM   1237  OE1 GLN A  84       8.872  -0.327  15.253  1.00  0.00      A    O
ATOM   1238  NE2 GLN A  84       8.052  -0.953  13.249  1.00  0.00      A    N
ATOM   1239 HE21 GLN A  84       8.823  -0.674  12.676  1.00  0.00      A    H
ATOM   1240 HE22 GLN A  84       7.345  -1.416  12.714  1.00  0.00      A    H
ATOM   1241  C   GLN A  84       6.751  -2.706  18.905  1.00  0.00      A    C
ATOM   1242  O   GLN A  84       7.550  -3.520  19.423  1.00  0.00      A    O
ATOM   1243  N   GLN A  85       6.271  -1.719  19.707  1.00  0.00      A    N
ATOM   1244  HN  GLN A  85       5.706  -1.053  19.225  1.00  0.00      A    H
ATOM   1245  CA  GLN A  85       6.493  -1.474  21.086  1.00  0.00      A    C
ATOM   1246  HA  GLN A  85       7.539  -1.441  21.353  1.00  0.00      A    H
ATOM   1247  CB  GLN A  85       5.699  -0.178  21.496  1.00  0.00      A    C
ATOM   1248  HB1 GLN A  85       5.894   0.517  20.651  1.00  0.00      A    H
ATOM   1249  HB2 GLN A  85       4.607  -0.382  21.461  1.00  0.00      A    H
ATOM   1250  CG  GLN A  85       6.029   0.447  22.936  1.00  0.00      A    C
ATOM   1251  HG1 GLN A  85       6.034  -0.249  23.802  1.00  0.00      A    H
ATOM   1252  HG2 GLN A  85       7.047   0.857  22.760  1.00  0.00      A    H
ATOM   1253  CD  GLN A  85       5.178   1.661  23.348  1.00  0.00      A    C
ATOM   1254  OE1 GLN A  85       5.537   2.824  23.130  1.00  0.00      A    O
ATOM   1255  NE2 GLN A  85       4.037   1.461  23.985  1.00  0.00      A    N
ATOM   1256 HE21 GLN A  85       3.425   2.240  24.120  1.00  0.00      A    H
ATOM   1257 HE22 GLN A  85       3.813   0.488  24.044  1.00  0.00      A    H
ATOM   1258  C   GLN A  85       5.943  -2.563  21.986  1.00  0.00      A    C
ATOM   1259  O   GLN A  85       6.540  -3.140  22.901  1.00  0.00      A    O
ATOM   1260  N   ASN A  86       4.613  -2.997  21.640  1.00  0.00      A    N
ATOM   1261  HN  ASN A  86       4.300  -2.793  20.715  1.00  0.00      A    H
ATOM   1262  CA  ASN A  86       3.646  -3.738  22.478  1.00  0.00      A    C
ATOM   1263  HA  ASN A  86       3.898  -3.719  23.528  1.00  0.00      A    H
ATOM   1264  CB  ASN A  86       2.201  -3.240  22.296  1.00  0.00      A    C
ATOM   1265  HB1 ASN A  86       1.906  -3.224  21.225  1.00  0.00      A    H
ATOM   1266  HB2 ASN A  86       1.473  -3.876  22.844  1.00  0.00      A    H
ATOM   1267  CG  ASN A  86       2.042  -1.842  22.915  1.00  0.00      A    C
ATOM   1268  OD1 ASN A  86       2.697  -1.592  23.910  1.00  0.00      A    O
ATOM   1269  ND2 ASN A  86       0.951  -1.093  22.579  1.00  0.00      A    N
ATOM   1270 HD21 ASN A  86       0.715  -0.257  23.074  1.00  0.00      A    H
ATOM   1271 HD22 ASN A  86       0.359  -1.450  21.857  1.00  0.00      A    H
ATOM   1272  C   ASN A  86       3.744  -5.241  22.061  1.00  0.00      A    C
ATOM   1273  O   ASN A  86       3.804  -6.078  22.895  1.00  0.00      A    O
ATOM   1274  N   TYR A  87       3.782  -5.582  20.755  1.00  0.00      A    N
ATOM   1275  HN  TYR A  87       3.357  -5.039  20.034  1.00  0.00      A    H
ATOM   1276  CA  TYR A  87       4.272  -6.840  20.255  1.00  0.00      A    C
ATOM   1277  HA  TYR A  87       4.165  -7.566  21.047  1.00  0.00      A    H
ATOM   1278  CB  TYR A  87       3.504  -7.262  18.891  1.00  0.00      A    C
ATOM   1279  HB1 TYR A  87       2.456  -6.912  19.014  1.00  0.00      A    H
ATOM   1280  HB2 TYR A  87       3.883  -6.834  17.939  1.00  0.00      A    H
ATOM   1281  CG  TYR A  87       3.437  -8.830  18.682  1.00  0.00      A    C
ATOM   1282  CD1 TYR A  87       4.465  -9.774  18.774  1.00  0.00      A    C
ATOM   1283  HD1 TYR A  87       5.447  -9.603  19.189  1.00  0.00      A    H
ATOM   1284  CE1 TYR A  87       4.213 -11.163  18.478  1.00  0.00      A    C
ATOM   1285  HE1 TYR A  87       4.947 -11.922  18.704  1.00  0.00      A    H
ATOM   1286  CZ  TYR A  87       2.933 -11.558  18.175  1.00  0.00      A    C
ATOM   1287  OH  TYR A  87       2.716 -12.906  18.055  1.00  0.00      A    O
ATOM   1288  HH  TYR A  87       3.486 -13.412  17.786  1.00  0.00      A    H
ATOM   1289  CD2 TYR A  87       2.196  -9.287  18.087  1.00  0.00      A    C
ATOM   1290  HD2 TYR A  87       1.364  -8.610  17.967  1.00  0.00      A    H
ATOM   1291  CE2 TYR A  87       1.920 -10.624  17.946  1.00  0.00      A    C
ATOM   1292  HE2 TYR A  87       0.933 -11.017  17.754  1.00  0.00      A    H
ATOM   1293  C   TYR A  87       5.758  -6.752  19.879  1.00  0.00      A    C
ATOM   1294  O   TYR A  87       5.942  -6.371  18.744  1.00  0.00      A    O
ATOM   1295  N   PRO A  88       6.825  -7.116  20.672  1.00  0.00      A    N
ATOM   1296  CD  PRO A  88       6.592  -7.616  22.058  1.00  0.00      A    C
ATOM   1297  HD1 PRO A  88       5.901  -8.484  22.122  1.00  0.00      A    H
ATOM   1298  HD2 PRO A  88       6.283  -6.767  22.704  1.00  0.00      A    H
ATOM   1299  CA  PRO A  88       8.208  -7.046  20.262  1.00  0.00      A    C
ATOM   1300  HA  PRO A  88       8.416  -6.110  19.766  1.00  0.00      A    H
ATOM   1301  CB  PRO A  88       8.945  -7.179  21.616  1.00  0.00      A    C
ATOM   1302  HB1 PRO A  88       9.893  -7.758  21.593  1.00  0.00      A    H
ATOM   1303  HB2 PRO A  88       9.018  -6.229  22.187  1.00  0.00      A    H
ATOM   1304  CG  PRO A  88       8.011  -8.066  22.490  1.00  0.00      A    C
ATOM   1305  HG1 PRO A  88       8.174  -9.151  22.318  1.00  0.00      A    H
ATOM   1306  HG2 PRO A  88       8.384  -7.860  23.515  1.00  0.00      A    H
ATOM   1307  C   PRO A  88       8.586  -8.063  19.273  1.00  0.00      A    C
ATOM   1308  O   PRO A  88       7.720  -8.905  19.028  1.00  0.00      A    O
ATOM   1309  N   TYR A  89       9.763  -8.007  18.656  1.00  0.00      A    N
ATOM   1310  HN  TYR A  89      10.356  -7.340  19.101  1.00  0.00      A    H
ATOM   1311  CA  TYR A  89      10.185  -8.828  17.520  1.00  0.00      A    C
ATOM   1312  HA  TYR A  89       9.279  -9.357  17.263  1.00  0.00      A    H
ATOM   1313  CB  TYR A  89      10.709  -7.987  16.355  1.00  0.00      A    C
ATOM   1314  HB1 TYR A  89       9.844  -7.348  16.076  1.00  0.00      A    H
ATOM   1315  HB2 TYR A  89      11.560  -7.337  16.649  1.00  0.00      A    H
ATOM   1316  CG  TYR A  89      11.210  -8.741  15.222  1.00  0.00      A    C
ATOM   1317  CD1 TYR A  89      10.424  -9.088  14.129  1.00  0.00      A    C
ATOM   1318  HD1 TYR A  89       9.358  -8.926  14.188  1.00  0.00      A    H
ATOM   1319  CE1 TYR A  89      10.989  -9.598  12.941  1.00  0.00      A    C
ATOM   1320  HE1 TYR A  89      10.387  -9.668  12.047  1.00  0.00      A    H
ATOM   1321  CZ  TYR A  89      12.326  -9.884  12.886  1.00  0.00      A    C
ATOM   1322  OH  TYR A  89      12.839 -10.368  11.711  1.00  0.00      A    O
ATOM   1323  HH  TYR A  89      13.781 -10.320  11.891  1.00  0.00      A    H
ATOM   1324  CD2 TYR A  89      12.604  -9.041  15.144  1.00  0.00      A    C
ATOM   1325  HD2 TYR A  89      13.256  -8.698  15.933  1.00  0.00      A    H
ATOM   1326  CE2 TYR A  89      13.124  -9.579  13.937  1.00  0.00      A    C
ATOM   1327  HE2 TYR A  89      14.178  -9.768  13.799  1.00  0.00      A    H
ATOM   1328  C   TYR A  89      11.212  -9.889  18.052  1.00  0.00      A    C
ATOM   1329  O   TYR A  89      12.268  -9.549  18.506  1.00  0.00      A    O
ATOM   1330  N   SER A  90      10.885 -11.217  18.014  1.00  0.00      A    N
ATOM   1331  HN  SER A  90      10.013 -11.389  17.563  1.00  0.00      A    H
ATOM   1332  CA  SER A  90      11.601 -12.317  18.632  1.00  0.00      A    C
ATOM   1333  HA  SER A  90      12.319 -11.830  19.275  1.00  0.00      A    H
ATOM   1334  CB  SER A  90      10.693 -13.382  19.193  1.00  0.00      A    C
ATOM   1335  HB1 SER A  90       9.827 -12.857  19.652  1.00  0.00      A    H
ATOM   1336  HB2 SER A  90      10.148 -14.024  18.469  1.00  0.00      A    H
ATOM   1337  OG  SER A  90      11.400 -14.117  20.243  1.00  0.00      A    O
ATOM   1338  HG1 SER A  90      10.845 -14.823  20.583  1.00  0.00      A    H
ATOM   1339  C   SER A  90      12.488 -12.951  17.620  1.00  0.00      A    C
ATOM   1340  O   SER A  90      13.498 -13.585  17.985  1.00  0.00      A    O
ATOM   1341  N   ALA A  91      12.314 -12.619  16.310  1.00  0.00      A    N
ATOM   1342  HN  ALA A  91      11.560 -12.034  16.023  1.00  0.00      A    H
ATOM   1343  CA  ALA A  91      13.229 -13.080  15.220  1.00  0.00      A    C
ATOM   1344  HA  ALA A  91      12.766 -12.588  14.377  1.00  0.00      A    H
ATOM   1345  CB  ALA A  91      14.574 -12.446  15.505  1.00  0.00      A    C
ATOM   1346  HB1 ALA A  91      15.170 -12.425  14.568  1.00  0.00      A    H
ATOM   1347  HB2 ALA A  91      14.445 -11.379  15.787  1.00  0.00      A    H
ATOM   1348  HB3 ALA A  91      15.141 -12.928  16.330  1.00  0.00      A    H
ATOM   1349  C   ALA A  91      13.200 -14.559  14.943  1.00  0.00      A    C
ATOM   1350  O   ALA A  91      14.257 -15.074  14.617  1.00  0.00      A    O
ATOM   1351  N   VAL A  92      12.014 -15.215  15.226  1.00  0.00      A    N
ATOM   1352  HN  VAL A  92      11.261 -14.583  15.392  1.00  0.00      A    H
ATOM   1353  CA  VAL A  92      11.796 -16.570  15.132  1.00  0.00      A    C
ATOM   1354  HA  VAL A  92      12.033 -16.954  14.151  1.00  0.00      A    H
ATOM   1355  CB  VAL A  92      12.722 -17.299  16.137  1.00  0.00      A    C
ATOM   1356  HB  VAL A  92      13.775 -16.989  15.966  1.00  0.00      A    H
ATOM   1357  CG1 VAL A  92      12.437 -16.673  17.606  1.00  0.00      A    C
ATOM   1358 HG11 VAL A  92      11.762 -17.347  18.175  1.00  0.00      A    H
ATOM   1359 HG12 VAL A  92      13.419 -16.746  18.120  1.00  0.00      A    H
ATOM   1360 HG13 VAL A  92      12.152 -15.600  17.624  1.00  0.00      A    H
ATOM   1361  CG2 VAL A  92      12.600 -18.819  16.075  1.00  0.00      A    C
ATOM   1362 HG21 VAL A  92      11.630 -19.171  16.487  1.00  0.00      A    H
ATOM   1363 HG22 VAL A  92      12.574 -19.226  15.041  1.00  0.00      A    H
ATOM   1364 HG23 VAL A  92      13.408 -19.232  16.716  1.00  0.00      A    H
ATOM   1365  C   VAL A  92      10.341 -16.797  15.314  1.00  0.00      A    C
ATOM   1366  O   VAL A  92       9.549 -15.889  15.691  1.00  0.00      A    O
ATOM   1367  N   GLN A  93       9.788 -17.997  14.848  1.00  0.00      A    N
ATOM   1368  HN  GLN A  93      10.356 -18.698  14.425  1.00  0.00      A    H
ATOM   1369  CA  GLN A  93       8.365 -18.245  15.008  1.00  0.00      A    C
ATOM   1370  HA  GLN A  93       7.895 -17.285  15.164  1.00  0.00      A    H
ATOM   1371  CB  GLN A  93       7.848 -19.042  13.745  1.00  0.00      A    C
ATOM   1372  HB1 GLN A  93       7.571 -18.233  13.035  1.00  0.00      A    H
ATOM   1373  HB2 GLN A  93       8.713 -19.551  13.270  1.00  0.00      A    H
ATOM   1374  CG  GLN A  93       6.675 -19.979  14.014  1.00  0.00      A    C
ATOM   1375  HG1 GLN A  93       7.090 -20.737  14.712  1.00  0.00      A    H
ATOM   1376  HG2 GLN A  93       5.821 -19.520  14.557  1.00  0.00      A    H
ATOM   1377  CD  GLN A  93       6.188 -20.665  12.759  1.00  0.00      A    C
ATOM   1378  OE1 GLN A  93       6.312 -21.889  12.660  1.00  0.00      A    O
ATOM   1379  NE2 GLN A  93       5.569 -19.836  11.895  1.00  0.00      A    N
ATOM   1380 HE21 GLN A  93       4.985 -20.334  11.254  1.00  0.00      A    H
ATOM   1381 HE22 GLN A  93       5.681 -18.865  12.106  1.00  0.00      A    H
ATOM   1382  C   GLN A  93       8.117 -18.949  16.352  1.00  0.00      A    C
ATOM   1383  O   GLN A  93       8.923 -19.678  16.911  1.00  0.00      A    O
ATOM   1384  N   GLY A  94       6.911 -18.672  16.988  1.00  0.00      A    N
ATOM   1385  HN  GLY A  94       6.180 -18.059  16.698  1.00  0.00      A    H
ATOM   1386  CA  GLY A  94       6.562 -19.360  18.273  1.00  0.00      A    C
ATOM   1387  HA1 GLY A  94       6.797 -20.414  18.256  1.00  0.00      A    H
ATOM   1388  HA2 GLY A  94       6.908 -18.730  19.078  1.00  0.00      A    H
ATOM   1389  C   GLY A  94       5.051 -19.323  18.260  1.00  0.00      A    C
ATOM   1390  O   GLY A  94       4.459 -19.210  17.230  1.00  0.00      A    O
ATOM   1391  N   SER A  95       4.421 -19.448  19.465  1.00  0.00      A    N
ATOM   1392  HN  SER A  95       4.983 -19.527  20.284  1.00  0.00      A    H
ATOM   1393  CA  SER A  95       2.973 -19.265  19.632  1.00  0.00      A    C
ATOM   1394  HA  SER A  95       2.299 -19.746  18.938  1.00  0.00      A    H
ATOM   1395  CB  SER A  95       2.528 -19.684  21.092  1.00  0.00      A    C
ATOM   1396  HB1 SER A  95       1.425 -19.589  21.185  1.00  0.00      A    H
ATOM   1397  HB2 SER A  95       2.782 -20.757  21.228  1.00  0.00      A    H
ATOM   1398  OG  SER A  95       3.203 -18.979  22.143  1.00  0.00      A    O
ATOM   1399  HG1 SER A  95       4.135 -19.089  21.940  1.00  0.00      A    H
ATOM   1400  C   SER A  95       2.667 -17.795  19.514  1.00  0.00      A    C
ATOM   1401  O   SER A  95       3.580 -16.947  19.642  1.00  0.00      A    O
ATOM   1402  N   CYS A  96       1.373 -17.502  19.280  1.00  0.00      A    N
ATOM   1403  HN  CYS A  96       0.715 -18.194  18.993  1.00  0.00      A    H
ATOM   1404  CA  CYS A  96       0.910 -16.131  19.114  1.00  0.00      A    C
ATOM   1405  HA  CYS A  96       1.664 -15.560  18.592  1.00  0.00      A    H
ATOM   1406  CB  CYS A  96      -0.537 -16.108  18.405  1.00  0.00      A    C
ATOM   1407  HB1 CYS A  96      -1.186 -16.684  19.098  1.00  0.00      A    H
ATOM   1408  HB2 CYS A  96      -0.766 -15.021  18.425  1.00  0.00      A    H
ATOM   1409  SG  CYS A  96      -0.326 -16.666  16.705  1.00  0.00      A    S
ATOM   1410  C   CYS A  96       0.792 -15.548  20.463  1.00  0.00      A    C
ATOM   1411  O   CYS A  96       0.281 -16.129  21.412  1.00  0.00      A    O
ATOM   1412  N   LYS A  97       1.176 -14.277  20.560  1.00  0.00      A    N
ATOM   1413  HN  LYS A  97       1.550 -13.940  19.700  1.00  0.00      A    H
ATOM   1414  CA  LYS A  97       0.955 -13.433  21.689  1.00  0.00      A    C
ATOM   1415  HA  LYS A  97       1.676 -13.691  22.451  1.00  0.00      A    H
ATOM   1416  CB  LYS A  97       1.486 -11.998  21.423  1.00  0.00      A    C
ATOM   1417  HB1 LYS A  97       2.533 -11.990  21.050  1.00  0.00      A    H
ATOM   1418  HB2 LYS A  97       0.797 -11.506  20.703  1.00  0.00      A    H
ATOM   1419  CG  LYS A  97       1.630 -11.225  22.689  1.00  0.00      A    C
ATOM   1420  HG1 LYS A  97       0.577 -10.967  22.932  1.00  0.00      A    H
ATOM   1421  HG2 LYS A  97       2.090 -11.857  23.478  1.00  0.00      A    H
ATOM   1422  CD  LYS A  97       2.565 -10.013  22.530  1.00  0.00      A    C
ATOM   1423  HD1 LYS A  97       3.565 -10.297  22.136  1.00  0.00      A    H
ATOM   1424  HD2 LYS A  97       2.173  -9.320  21.755  1.00  0.00      A    H
ATOM   1425  CE  LYS A  97       2.925  -9.259  23.811  1.00  0.00      A    C
ATOM   1426  HE1 LYS A  97       3.084 -10.041  24.583  1.00  0.00      A    H
ATOM   1427  HE2 LYS A  97       3.844  -8.641  23.721  1.00  0.00      A    H
ATOM   1428  NZ  LYS A  97       1.842  -8.371  24.295  1.00  0.00      A    N
ATOM   1429  HZ1 LYS A  97       1.063  -8.907  24.727  1.00  0.00      A    H
ATOM   1430  HZ2 LYS A  97       2.268  -7.669  24.933  1.00  0.00      A    H
ATOM   1431  HZ3 LYS A  97       1.432  -7.907  23.459  1.00  0.00      A    H
ATOM   1432  C   LYS A  97      -0.433 -13.475  22.310  1.00  0.00      A    C
ATOM   1433  O   LYS A  97      -1.433 -13.177  21.655  1.00  0.00      A    O
ATOM   1434  N   PRO A  98      -0.659 -13.908  23.546  1.00  0.00      A    N
ATOM   1435  CD  PRO A  98       0.353 -14.255  24.495  1.00  0.00      A    C
ATOM   1436  HD1 PRO A  98       1.012 -13.382  24.688  1.00  0.00      A    H
ATOM   1437  HD2 PRO A  98       0.871 -15.091  23.978  1.00  0.00      A    H
ATOM   1438  CA  PRO A  98      -1.954 -14.299  23.991  1.00  0.00      A    C
ATOM   1439  HA  PRO A  98      -2.524 -14.737  23.185  1.00  0.00      A    H
ATOM   1440  CB  PRO A  98      -1.699 -15.112  25.292  1.00  0.00      A    C
ATOM   1441  HB1 PRO A  98      -2.500 -14.978  26.050  1.00  0.00      A    H
ATOM   1442  HB2 PRO A  98      -1.798 -16.170  24.966  1.00  0.00      A    H
ATOM   1443  CG  PRO A  98      -0.297 -14.810  25.735  1.00  0.00      A    C
ATOM   1444  HG1 PRO A  98      -0.330 -14.067  26.560  1.00  0.00      A    H
ATOM   1445  HG2 PRO A  98       0.277 -15.598  26.267  1.00  0.00      A    H
ATOM   1446  C   PRO A  98      -2.811 -13.067  24.348  1.00  0.00      A    C
ATOM   1447  O   PRO A  98      -4.014 -13.191  24.446  1.00  0.00      A    O
ATOM   1448  N   TYR A  99      -2.161 -11.943  24.656  1.00  0.00      A    N
ATOM   1449  HN  TYR A  99      -1.168 -11.983  24.579  1.00  0.00      A    H
ATOM   1450  CA  TYR A  99      -2.715 -10.665  24.979  1.00  0.00      A    C
ATOM   1451  HA  TYR A  99      -3.764 -10.774  24.746  1.00  0.00      A    H
ATOM   1452  CB  TYR A  99      -2.403 -10.144  26.408  1.00  0.00      A    C
ATOM   1453  HB1 TYR A  99      -1.322 -10.303  26.610  1.00  0.00      A    H
ATOM   1454  HB2 TYR A  99      -2.713  -9.082  26.512  1.00  0.00      A    H
ATOM   1455  CG  TYR A  99      -3.039 -10.975  27.391  1.00  0.00      A    C
ATOM   1456  CD1 TYR A  99      -2.401 -12.007  28.086  1.00  0.00      A    C
ATOM   1457  HD1 TYR A  99      -1.348 -12.243  28.126  1.00  0.00      A    H
ATOM   1458  CE1 TYR A  99      -3.137 -12.741  29.039  1.00  0.00      A    C
ATOM   1459  HE1 TYR A  99      -2.650 -13.523  29.603  1.00  0.00      A    H
ATOM   1460  CZ  TYR A  99      -4.572 -12.612  29.103  1.00  0.00      A    C
ATOM   1461  OH  TYR A  99      -5.315 -13.466  29.903  1.00  0.00      A    O
ATOM   1462  HH  TYR A  99      -6.248 -13.264  29.804  1.00  0.00      A    H
ATOM   1463  CD2 TYR A  99      -4.403 -10.763  27.590  1.00  0.00      A    C
ATOM   1464  HD2 TYR A  99      -4.931 -10.035  26.992  1.00  0.00      A    H
ATOM   1465  CE2 TYR A  99      -5.113 -11.600  28.418  1.00  0.00      A    C
ATOM   1466  HE2 TYR A  99      -6.182 -11.454  28.463  1.00  0.00      A    H
ATOM   1467  C   TYR A  99      -2.096  -9.664  24.042  1.00  0.00      A    C
ATOM   1468  O   TYR A  99      -0.939  -9.437  24.039  1.00  0.00      A    O
ATOM   1469  N   ARG A 100      -3.019  -9.128  23.157  1.00  0.00      A    N
ATOM   1470  HN  ARG A 100      -3.924  -9.517  23.002  1.00  0.00      A    H
ATOM   1471  CA  ARG A 100      -2.626  -8.248  22.056  1.00  0.00      A    C
ATOM   1472  HA  ARG A 100      -1.914  -7.537  22.449  1.00  0.00      A    H
ATOM   1473  CB  ARG A 100      -1.821  -9.029  20.868  1.00  0.00      A    C
ATOM   1474  HB1 ARG A 100      -1.368  -8.297  20.165  1.00  0.00      A    H
ATOM   1475  HB2 ARG A 100      -1.007  -9.564  21.403  1.00  0.00      A    H
ATOM   1476  CG  ARG A 100      -2.552 -10.241  20.160  1.00  0.00      A    C
ATOM   1477  HG1 ARG A 100      -2.912 -10.967  20.920  1.00  0.00      A    H
ATOM   1478  HG2 ARG A 100      -3.350  -9.741  19.571  1.00  0.00      A    H
ATOM   1479  CD  ARG A 100      -1.592 -10.915  19.107  1.00  0.00      A    C
ATOM   1480  HD1 ARG A 100      -0.973 -10.103  18.669  1.00  0.00      A    H
ATOM   1481  HD2 ARG A 100      -1.056 -11.702  19.678  1.00  0.00      A    H
ATOM   1482  NE  ARG A 100      -2.321 -11.554  18.025  1.00  0.00      A    N
ATOM   1483  HE  ARG A 100      -2.368 -11.027  17.176  1.00  0.00      A    H
ATOM   1484  CZ  ARG A 100      -2.867 -12.795  18.048  1.00  0.00      A    C
ATOM   1485  NH1 ARG A 100      -2.895 -13.619  19.095  1.00  0.00      A    N
ATOM   1486 HH11 ARG A 100      -2.561 -13.272  19.971  1.00  0.00      A    H
ATOM   1487 HH12 ARG A 100      -3.497 -14.416  19.032  1.00  0.00      A    H
ATOM   1488  NH2 ARG A 100      -3.325 -13.272  16.877  1.00  0.00      A    N
ATOM   1489 HH21 ARG A 100      -2.925 -12.757  16.118  1.00  0.00      A    H
ATOM   1490 HH22 ARG A 100      -3.478 -14.256  16.779  1.00  0.00      A    H
ATOM   1491  C   ARG A 100      -3.890  -7.529  21.563  1.00  0.00      A    C
ATOM   1492  O   ARG A 100      -4.998  -7.912  21.960  1.00  0.00      A    O
ATOM   1493  N   LEU A 101      -3.734  -6.470  20.695  1.00  0.00      A    N
ATOM   1494  HN  LEU A 101      -2.850  -6.194  20.324  1.00  0.00      A    H
ATOM   1495  CA  LEU A 101      -4.846  -5.653  20.107  1.00  0.00      A    C
ATOM   1496  HA  LEU A 101      -5.770  -6.108  20.431  1.00  0.00      A    H
ATOM   1497  CB  LEU A 101      -4.662  -4.176  20.618  1.00  0.00      A    C
ATOM   1498  HB1 LEU A 101      -4.646  -4.175  21.729  1.00  0.00      A    H
ATOM   1499  HB2 LEU A 101      -3.659  -3.763  20.377  1.00  0.00      A    H
ATOM   1500  CG  LEU A 101      -5.632  -3.197  19.957  1.00  0.00      A    C
ATOM   1501  HG  LEU A 101      -5.590  -3.194  18.846  1.00  0.00      A    H
ATOM   1502  CD1 LEU A 101      -7.149  -3.438  20.238  1.00  0.00      A    C
ATOM   1503 HD11 LEU A 101      -7.823  -2.678  19.788  1.00  0.00      A    H
ATOM   1504 HD12 LEU A 101      -7.494  -4.390  19.781  1.00  0.00      A    H
ATOM   1505 HD13 LEU A 101      -7.321  -3.593  21.325  1.00  0.00      A    H
ATOM   1506  CD2 LEU A 101      -5.311  -1.758  20.228  1.00  0.00      A    C
ATOM   1507 HD21 LEU A 101      -4.228  -1.565  20.385  1.00  0.00      A    H
ATOM   1508 HD22 LEU A 101      -5.630  -1.121  19.375  1.00  0.00      A    H
ATOM   1509 HD23 LEU A 101      -5.689  -1.451  21.227  1.00  0.00      A    H
ATOM   1510  C   LEU A 101      -4.731  -5.677  18.665  1.00  0.00      A    C
ATOM   1511  O   LEU A 101      -3.653  -5.768  18.120  1.00  0.00      A    O
ATOM   1512  N   ARG A 102      -5.864  -5.645  17.994  1.00  0.00      A    N
ATOM   1513  HN  ARG A 102      -6.722  -5.707  18.497  1.00  0.00      A    H
ATOM   1514  CA  ARG A 102      -5.907  -5.436  16.525  1.00  0.00      A    C
ATOM   1515  HA  ARG A 102      -4.967  -5.832  16.170  1.00  0.00      A    H
ATOM   1516  CB  ARG A 102      -7.071  -6.075  15.836  1.00  0.00      A    C
ATOM   1517  HB1 ARG A 102      -8.066  -5.827  16.264  1.00  0.00      A    H
ATOM   1518  HB2 ARG A 102      -7.045  -5.724  14.782  1.00  0.00      A    H
ATOM   1519  CG  ARG A 102      -6.878  -7.587  15.777  1.00  0.00      A    C
ATOM   1520  HG1 ARG A 102      -6.261  -7.941  14.923  1.00  0.00      A    H
ATOM   1521  HG2 ARG A 102      -6.266  -7.798  16.680  1.00  0.00      A    H
ATOM   1522  CD  ARG A 102      -8.190  -8.492  15.872  1.00  0.00      A    C
ATOM   1523  HD1 ARG A 102      -8.689  -8.145  16.802  1.00  0.00      A    H
ATOM   1524  HD2 ARG A 102      -8.901  -8.348  15.031  1.00  0.00      A    H
ATOM   1525  NE  ARG A 102      -7.696  -9.880  16.032  1.00  0.00      A    N
ATOM   1526  HE  ARG A 102      -6.710 -10.043  16.070  1.00  0.00      A    H
ATOM   1527  CZ  ARG A 102      -8.414 -10.965  16.160  1.00  0.00      A    C
ATOM   1528  NH1 ARG A 102      -9.727 -10.972  16.261  1.00  0.00      A    N
ATOM   1529 HH11 ARG A 102     -10.157 -10.109  16.526  1.00  0.00      A    H
ATOM   1530 HH12 ARG A 102     -10.257 -11.745  16.610  1.00  0.00      A    H
ATOM   1531  NH2 ARG A 102      -7.737 -12.133  16.098  1.00  0.00      A    N
ATOM   1532 HH21 ARG A 102      -6.783 -12.118  15.798  1.00  0.00      A    H
ATOM   1533 HH22 ARG A 102      -8.170 -13.029  16.192  1.00  0.00      A    H
ATOM   1534  C   ARG A 102      -6.064  -3.892  16.266  1.00  0.00      A    C
ATOM   1535  O   ARG A 102      -7.073  -3.248  16.510  1.00  0.00      A    O
ATOM   1536  N   VAL A 103      -4.906  -3.240  15.885  1.00  0.00      A    N
ATOM   1537  HN  VAL A 103      -4.081  -3.755  15.663  1.00  0.00      A    H
ATOM   1538  CA  VAL A 103      -4.875  -1.878  15.848  1.00  0.00      A    C
ATOM   1539  HA  VAL A 103      -5.387  -1.415  16.678  1.00  0.00      A    H
ATOM   1540  CB  VAL A 103      -3.346  -1.431  15.969  1.00  0.00      A    C
ATOM   1541  HB  VAL A 103      -2.701  -1.933  15.217  1.00  0.00      A    H
ATOM   1542  CG1 VAL A 103      -3.225   0.108  15.861  1.00  0.00      A    C
ATOM   1543 HG11 VAL A 103      -3.500   0.384  14.821  1.00  0.00      A    H
ATOM   1544 HG12 VAL A 103      -3.832   0.663  16.608  1.00  0.00      A    H
ATOM   1545 HG13 VAL A 103      -2.257   0.501  16.239  1.00  0.00      A    H
ATOM   1546  CG2 VAL A 103      -2.866  -1.802  17.390  1.00  0.00      A    C
ATOM   1547 HG21 VAL A 103      -3.543  -1.372  18.159  1.00  0.00      A    H
ATOM   1548 HG22 VAL A 103      -2.911  -2.908  17.487  1.00  0.00      A    H
ATOM   1549 HG23 VAL A 103      -1.796  -1.539  17.531  1.00  0.00      A    H
ATOM   1550  C   VAL A 103      -5.491  -1.354  14.567  1.00  0.00      A    C
ATOM   1551  O   VAL A 103      -6.619  -0.875  14.614  1.00  0.00      A    O
ATOM   1552  N   VAL A 104      -4.821  -1.529  13.368  1.00  0.00      A    N
ATOM   1553  HN  VAL A 104      -3.889  -1.881  13.341  1.00  0.00      A    H
ATOM   1554  CA  VAL A 104      -5.287  -0.862  12.119  1.00  0.00      A    C
ATOM   1555  HA  VAL A 104      -6.002  -0.109  12.415  1.00  0.00      A    H
ATOM   1556  CB  VAL A 104      -4.230  -0.135  11.287  1.00  0.00      A    C
ATOM   1557  HB  VAL A 104      -3.558  -0.930  10.899  1.00  0.00      A    H
ATOM   1558  CG1 VAL A 104      -4.811   0.455  10.010  1.00  0.00      A    C
ATOM   1559 HG11 VAL A 104      -4.056   1.060   9.464  1.00  0.00      A    H
ATOM   1560 HG12 VAL A 104      -5.300  -0.194   9.252  1.00  0.00      A    H
ATOM   1561 HG13 VAL A 104      -5.592   1.148  10.389  1.00  0.00      A    H
ATOM   1562  CG2 VAL A 104      -3.316   0.834  12.046  1.00  0.00      A    C
ATOM   1563 HG21 VAL A 104      -2.735   1.410  11.294  1.00  0.00      A    H
ATOM   1564 HG22 VAL A 104      -3.878   1.587  12.639  1.00  0.00      A    H
ATOM   1565 HG23 VAL A 104      -2.621   0.340  12.758  1.00  0.00      A    H
ATOM   1566  C   VAL A 104      -5.933  -1.942  11.287  1.00  0.00      A    C
ATOM   1567  O   VAL A 104      -5.289  -2.946  10.974  1.00  0.00      A    O
ATOM   1568  N   SER A 105      -7.279  -1.738  10.927  1.00  0.00      A    N
ATOM   1569  HN  SER A 105      -7.775  -0.933  11.244  1.00  0.00      A    H
ATOM   1570  CA  SER A 105      -7.965  -2.571   9.946  1.00  0.00      A    C
ATOM   1571  HA  SER A 105      -7.402  -3.468   9.731  1.00  0.00      A    H
ATOM   1572  CB  SER A 105      -9.430  -2.946  10.348  1.00  0.00      A    C
ATOM   1573  HB1 SER A 105      -9.958  -3.455   9.514  1.00  0.00      A    H
ATOM   1574  HB2 SER A 105      -9.316  -3.744  11.112  1.00  0.00      A    H
ATOM   1575  OG  SER A 105     -10.195  -1.877  10.850  1.00  0.00      A    O
ATOM   1576  HG1 SER A 105     -11.114  -2.125  10.975  1.00  0.00      A    H
ATOM   1577  C   SER A 105      -7.986  -1.735   8.621  1.00  0.00      A    C
ATOM   1578  O   SER A 105      -8.020  -0.517   8.602  1.00  0.00      A    O
ATOM   1579  N   ILE A 106      -7.890  -2.427   7.499  1.00  0.00      A    N
ATOM   1580  HN  ILE A 106      -8.040  -3.406   7.610  1.00  0.00      A    H
ATOM   1581  CA  ILE A 106      -7.700  -1.941   6.090  1.00  0.00      A    C
ATOM   1582  HA  ILE A 106      -7.820  -0.869   6.147  1.00  0.00      A    H
ATOM   1583  CB  ILE A 106      -6.410  -2.300   5.494  1.00  0.00      A    C
ATOM   1584  HB  ILE A 106      -6.395  -2.347   4.384  1.00  0.00      A    H
ATOM   1585  CG2 ILE A 106      -5.339  -1.307   5.873  1.00  0.00      A    C
ATOM   1586 HG21 ILE A 106      -5.373  -1.309   6.983  1.00  0.00      A    H
ATOM   1587 HG22 ILE A 106      -4.284  -1.520   5.599  1.00  0.00      A    H
ATOM   1588 HG23 ILE A 106      -5.455  -0.309   5.398  1.00  0.00      A    H
ATOM   1589  CG1 ILE A 106      -5.977  -3.723   5.965  1.00  0.00      A    C
ATOM   1590 HG11 ILE A 106      -5.662  -3.733   7.031  1.00  0.00      A    H
ATOM   1591 HG12 ILE A 106      -6.863  -4.391   6.013  1.00  0.00      A    H
ATOM   1592  CD  ILE A 106      -4.856  -4.296   5.126  1.00  0.00      A    C
ATOM   1593  HD1 ILE A 106      -3.923  -3.713   5.279  1.00  0.00      A    H
ATOM   1594  HD2 ILE A 106      -4.721  -5.393   5.246  1.00  0.00      A    H
ATOM   1595  HD3 ILE A 106      -5.052  -4.226   4.035  1.00  0.00      A    H
ATOM   1596  C   ILE A 106      -8.825  -2.566   5.323  1.00  0.00      A    C
ATOM   1597  O   ILE A 106      -9.341  -3.635   5.641  1.00  0.00      A    O
ATOM   1598  N   ASN A 107      -9.358  -1.847   4.329  1.00  0.00      A    N
ATOM   1599  HN  ASN A 107      -9.010  -0.962   4.029  1.00  0.00      A    H
ATOM   1600  CA  ASN A 107     -10.635  -2.287   3.709  1.00  0.00      A    C
ATOM   1601  HA  ASN A 107     -11.374  -2.537   4.454  1.00  0.00      A    H
ATOM   1602  CB  ASN A 107     -11.167  -1.187   2.793  1.00  0.00      A    C
ATOM   1603  HB1 ASN A 107     -10.356  -0.827   2.124  1.00  0.00      A    H
ATOM   1604  HB2 ASN A 107     -12.013  -1.604   2.207  1.00  0.00      A    H
ATOM   1605  CG  ASN A 107     -11.671   0.003   3.568  1.00  0.00      A    C
ATOM   1606  OD1 ASN A 107     -10.818   0.611   4.246  1.00  0.00      A    O
ATOM   1607  ND2 ASN A 107     -12.941   0.297   3.571  1.00  0.00      A    N
ATOM   1608 HD21 ASN A 107     -13.278   1.118   4.033  1.00  0.00      A    H
ATOM   1609 HD22 ASN A 107     -13.665  -0.259   3.162  1.00  0.00      A    H
ATOM   1610  C   ASN A 107     -10.403  -3.480   2.758  1.00  0.00      A    C
ATOM   1611  O   ASN A 107     -11.192  -4.383   2.534  1.00  0.00      A    O
ATOM   1612  N   GLY A 108      -9.345  -3.414   2.009  1.00  0.00      A    N
ATOM   1613  HN  GLY A 108      -8.681  -2.678   2.119  1.00  0.00      A    H
ATOM   1614  CA  GLY A 108      -8.820  -4.482   1.219  1.00  0.00      A    C
ATOM   1615  HA1 GLY A 108      -8.713  -5.350   1.853  1.00  0.00      A    H
ATOM   1616  HA2 GLY A 108      -9.559  -4.545   0.434  1.00  0.00      A    H
ATOM   1617  C   GLY A 108      -7.447  -4.223   0.661  1.00  0.00      A    C
ATOM   1618  O   GLY A 108      -6.666  -3.499   1.268  1.00  0.00      A    O
ATOM   1619  N   PHE A 109      -7.166  -4.907  -0.441  1.00  0.00      A    N
ATOM   1620  HN  PHE A 109      -7.856  -5.461  -0.901  1.00  0.00      A    H
ATOM   1621  CA  PHE A 109      -5.958  -4.665  -1.157  1.00  0.00      A    C
ATOM   1622  HA  PHE A 109      -5.592  -3.705  -0.828  1.00  0.00      A    H
ATOM   1623  CB  PHE A 109      -4.833  -5.647  -0.727  1.00  0.00      A    C
ATOM   1624  HB1 PHE A 109      -3.877  -5.403  -1.237  1.00  0.00      A    H
ATOM   1625  HB2 PHE A 109      -4.618  -5.692   0.362  1.00  0.00      A    H
ATOM   1626  CG  PHE A 109      -5.298  -7.109  -0.979  1.00  0.00      A    C
ATOM   1627  CD1 PHE A 109      -4.653  -7.782  -2.084  1.00  0.00      A    C
ATOM   1628  HD1 PHE A 109      -3.942  -7.194  -2.644  1.00  0.00      A    H
ATOM   1629  CE1 PHE A 109      -4.977  -9.093  -2.419  1.00  0.00      A    C
ATOM   1630  HE1 PHE A 109      -4.476  -9.593  -3.235  1.00  0.00      A    H
ATOM   1631  CZ  PHE A 109      -5.821  -9.817  -1.567  1.00  0.00      A    C
ATOM   1632  HZ  PHE A 109      -6.087 -10.845  -1.769  1.00  0.00      A    H
ATOM   1633  CD2 PHE A 109      -6.158  -7.864  -0.162  1.00  0.00      A    C
ATOM   1634  HD2 PHE A 109      -6.432  -7.352   0.749  1.00  0.00      A    H
ATOM   1635  CE2 PHE A 109      -6.431  -9.212  -0.434  1.00  0.00      A    C
ATOM   1636  HE2 PHE A 109      -7.145  -9.783   0.143  1.00  0.00      A    H
ATOM   1637  C   PHE A 109      -6.128  -4.514  -2.643  1.00  0.00      A    C
ATOM   1638  O   PHE A 109      -7.179  -4.928  -3.175  1.00  0.00      A    O
ATOM   1639  N   GLN A 110      -5.056  -4.029  -3.383  1.00  0.00      A    N
ATOM   1640  HN  GLN A 110      -4.331  -3.642  -2.819  1.00  0.00      A    H
ATOM   1641  CA  GLN A 110      -5.005  -3.974  -4.803  1.00  0.00      A    C
ATOM   1642  HA  GLN A 110      -5.820  -4.623  -5.088  1.00  0.00      A    H
ATOM   1643  CB  GLN A 110      -5.295  -2.495  -5.271  1.00  0.00      A    C
ATOM   1644  HB1 GLN A 110      -6.201  -2.091  -4.772  1.00  0.00      A    H
ATOM   1645  HB2 GLN A 110      -4.539  -1.773  -4.894  1.00  0.00      A    H
ATOM   1646  CG  GLN A 110      -5.545  -2.409  -6.817  1.00  0.00      A    C
ATOM   1647  HG1 GLN A 110      -5.894  -1.387  -7.079  1.00  0.00      A    H
ATOM   1648  HG2 GLN A 110      -4.618  -2.552  -7.412  1.00  0.00      A    H
ATOM   1649  CD  GLN A 110      -6.625  -3.344  -7.410  1.00  0.00      A    C
ATOM   1650  OE1 GLN A 110      -7.154  -4.227  -6.842  1.00  0.00      A    O
ATOM   1651  NE2 GLN A 110      -7.128  -2.980  -8.657  1.00  0.00      A    N
ATOM   1652 HE21 GLN A 110      -7.878  -3.543  -9.004  1.00  0.00      A    H
ATOM   1653 HE22 GLN A 110      -6.882  -2.162  -9.176  1.00  0.00      A    H
ATOM   1654  C   GLN A 110      -3.645  -4.309  -5.385  1.00  0.00      A    C
ATOM   1655  O   GLN A 110      -2.648  -3.578  -5.289  1.00  0.00      A    O
ATOM   1656  N   ARG A 111      -3.599  -5.577  -5.886  1.00  0.00      A    N
ATOM   1657  HN  ARG A 111      -4.442  -6.109  -5.896  1.00  0.00      A    H
ATOM   1658  CA  ARG A 111      -2.540  -6.020  -6.766  1.00  0.00      A    C
ATOM   1659  HA  ARG A 111      -1.577  -5.797  -6.330  1.00  0.00      A    H
ATOM   1660  CB  ARG A 111      -2.660  -7.576  -6.830  1.00  0.00      A    C
ATOM   1661  HB1 ARG A 111      -2.278  -7.898  -5.837  1.00  0.00      A    H
ATOM   1662  HB2 ARG A 111      -3.730  -7.865  -6.910  1.00  0.00      A    H
ATOM   1663  CG  ARG A 111      -1.893  -8.305  -7.994  1.00  0.00      A    C
ATOM   1664  HG1 ARG A 111      -1.992  -9.373  -7.704  1.00  0.00      A    H
ATOM   1665  HG2 ARG A 111      -2.439  -8.106  -8.941  1.00  0.00      A    H
ATOM   1666  CD  ARG A 111      -0.399  -7.951  -8.038  1.00  0.00      A    C
ATOM   1667  HD1 ARG A 111      -0.112  -6.936  -8.386  1.00  0.00      A    H
ATOM   1668  HD2 ARG A 111       0.054  -8.024  -7.026  1.00  0.00      A    H
ATOM   1669  NE  ARG A 111       0.070  -8.997  -8.869  1.00  0.00      A    N
ATOM   1670  HE  ARG A 111       0.439  -9.834  -8.467  1.00  0.00      A    H
ATOM   1671  CZ  ARG A 111      -0.124  -9.017 -10.200  1.00  0.00      A    C
ATOM   1672  NH1 ARG A 111      -0.415  -7.972 -10.929  1.00  0.00      A    N
ATOM   1673 HH11 ARG A 111      -0.491  -7.031 -10.600  1.00  0.00      A    H
ATOM   1674 HH12 ARG A 111      -0.637  -8.117 -11.893  1.00  0.00      A    H
ATOM   1675  NH2 ARG A 111      -0.041 -10.235 -10.807  1.00  0.00      A    N
ATOM   1676 HH21 ARG A 111       0.217 -11.001 -10.217  1.00  0.00      A    H
ATOM   1677 HH22 ARG A 111      -0.096 -10.402 -11.791  1.00  0.00      A    H
ATOM   1678  C   ARG A 111      -2.550  -5.352  -8.174  1.00  0.00      A    C
ATOM   1679  O   ARG A 111      -3.379  -5.685  -8.978  1.00  0.00      A    O
ATOM   1680  N   VAL A 112      -1.711  -4.342  -8.402  1.00  0.00      A    N
ATOM   1681  HN  VAL A 112      -0.904  -4.246  -7.824  1.00  0.00      A    H
ATOM   1682  CA  VAL A 112      -1.690  -3.341  -9.464  1.00  0.00      A    C
ATOM   1683  HA  VAL A 112      -2.727  -3.164  -9.705  1.00  0.00      A    H
ATOM   1684  CB  VAL A 112      -0.866  -2.071  -9.095  1.00  0.00      A    C
ATOM   1685  HB  VAL A 112       0.100  -2.097  -9.644  1.00  0.00      A    H
ATOM   1686  CG1 VAL A 112      -1.662  -0.820  -9.511  1.00  0.00      A    C
ATOM   1687 HG11 VAL A 112      -2.550  -0.818  -8.843  1.00  0.00      A    H
ATOM   1688 HG12 VAL A 112      -1.071   0.109  -9.365  1.00  0.00      A    H
ATOM   1689 HG13 VAL A 112      -1.898  -0.878 -10.595  1.00  0.00      A    H
ATOM   1690  CG2 VAL A 112      -0.581  -1.913  -7.616  1.00  0.00      A    C
ATOM   1691 HG21 VAL A 112      -1.563  -2.007  -7.103  1.00  0.00      A    H
ATOM   1692 HG22 VAL A 112       0.129  -2.557  -7.055  1.00  0.00      A    H
ATOM   1693 HG23 VAL A 112      -0.245  -0.884  -7.366  1.00  0.00      A    H
ATOM   1694  C   VAL A 112      -1.142  -3.993 -10.733  1.00  0.00      A    C
ATOM   1695  O   VAL A 112      -0.699  -5.134 -10.624  1.00  0.00      A    O
ATOM   1696  N   THR A 113      -1.218  -3.355 -11.896  1.00  0.00      A    N
ATOM   1697  HN  THR A 113      -1.606  -2.441 -11.983  1.00  0.00      A    H
ATOM   1698  CA  THR A 113      -1.056  -3.892 -13.244  1.00  0.00      A    C
ATOM   1699  HA  THR A 113      -1.730  -4.730 -13.349  1.00  0.00      A    H
ATOM   1700  CB  THR A 113      -1.405  -2.823 -14.309  1.00  0.00      A    C
ATOM   1701  HB  THR A 113      -0.691  -1.999 -14.097  1.00  0.00      A    H
ATOM   1702  OG1 THR A 113      -2.683  -2.269 -14.047  1.00  0.00      A    O
ATOM   1703  HG1 THR A 113      -2.818  -1.633 -14.753  1.00  0.00      A    H
ATOM   1704  CG2 THR A 113      -1.457  -3.264 -15.735  1.00  0.00      A    C
ATOM   1705 HG21 THR A 113      -0.471  -3.669 -16.047  1.00  0.00      A    H
ATOM   1706 HG22 THR A 113      -2.249  -4.023 -15.912  1.00  0.00      A    H
ATOM   1707 HG23 THR A 113      -1.639  -2.427 -16.442  1.00  0.00      A    H
ATOM   1708  C   THR A 113       0.284  -4.385 -13.473  1.00  0.00      A    C
ATOM   1709  O   THR A 113       1.266  -3.623 -13.476  1.00  0.00      A    O
ATOM   1710  N   ARG A 114       0.436  -5.719 -13.693  1.00  0.00      A    N
ATOM   1711  HN  ARG A 114      -0.421  -6.197 -13.869  1.00  0.00      A    H
ATOM   1712  CA  ARG A 114       1.740  -6.322 -13.787  1.00  0.00      A    C
ATOM   1713  HA  ARG A 114       2.341  -6.132 -12.910  1.00  0.00      A    H
ATOM   1714  CB  ARG A 114       1.594  -7.907 -13.937  1.00  0.00      A    C
ATOM   1715  HB1 ARG A 114       1.407  -8.309 -12.918  1.00  0.00      A    H
ATOM   1716  HB2 ARG A 114       0.681  -8.154 -14.519  1.00  0.00      A    H
ATOM   1717  CG  ARG A 114       2.744  -8.758 -14.529  1.00  0.00      A    C
ATOM   1718  HG1 ARG A 114       2.833  -8.419 -15.583  1.00  0.00      A    H
ATOM   1719  HG2 ARG A 114       3.647  -8.532 -13.922  1.00  0.00      A    H
ATOM   1720  CD  ARG A 114       2.419 -10.280 -14.460  1.00  0.00      A    C
ATOM   1721  HD1 ARG A 114       2.372 -10.470 -13.366  1.00  0.00      A    H
ATOM   1722  HD2 ARG A 114       1.453 -10.540 -14.942  1.00  0.00      A    H
ATOM   1723  NE  ARG A 114       3.548 -11.150 -15.043  1.00  0.00      A    N
ATOM   1724  HE  ARG A 114       3.745 -11.226 -16.020  1.00  0.00      A    H
ATOM   1725  CZ  ARG A 114       4.466 -11.819 -14.297  1.00  0.00      A    C
ATOM   1726  NH1 ARG A 114       4.279 -11.966 -12.975  1.00  0.00      A    N
ATOM   1727 HH11 ARG A 114       3.436 -11.755 -12.481  1.00  0.00      A    H
ATOM   1728 HH12 ARG A 114       4.896 -12.633 -12.558  1.00  0.00      A    H
ATOM   1729  NH2 ARG A 114       5.408 -12.479 -14.930  1.00  0.00      A    N
ATOM   1730 HH21 ARG A 114       5.223 -12.480 -15.913  1.00  0.00      A    H
ATOM   1731 HH22 ARG A 114       6.296 -12.573 -14.480  1.00  0.00      A    H
ATOM   1732  C   ARG A 114       2.552  -5.826 -15.006  1.00  0.00      A    C
ATOM   1733  O   ARG A 114       2.070  -5.733 -16.107  1.00  0.00      A    O
ATOM   1734  N   ASN A 115       3.819  -5.409 -14.756  1.00  0.00      A    N
ATOM   1735  HN  ASN A 115       4.229  -5.549 -13.858  1.00  0.00      A    H
ATOM   1736  CA  ASN A 115       4.810  -4.914 -15.810  1.00  0.00      A    C
ATOM   1737  HA  ASN A 115       5.714  -4.753 -15.240  1.00  0.00      A    H
ATOM   1738  CB  ASN A 115       5.296  -5.821 -16.994  1.00  0.00      A    C
ATOM   1739  HB1 ASN A 115       4.682  -5.641 -17.902  1.00  0.00      A    H
ATOM   1740  HB2 ASN A 115       6.297  -5.470 -17.325  1.00  0.00      A    H
ATOM   1741  CG  ASN A 115       5.379  -7.242 -16.552  1.00  0.00      A    C
ATOM   1742  OD1 ASN A 115       5.791  -7.471 -15.409  1.00  0.00      A    O
ATOM   1743  ND2 ASN A 115       4.983  -8.134 -17.483  1.00  0.00      A    N
ATOM   1744 HD21 ASN A 115       5.083  -9.102 -17.256  1.00  0.00      A    H
ATOM   1745 HD22 ASN A 115       4.300  -7.782 -18.124  1.00  0.00      A    H
ATOM   1746  C   ASN A 115       4.462  -3.537 -16.403  1.00  0.00      A    C
ATOM   1747  O   ASN A 115       4.619  -3.384 -17.574  1.00  0.00      A    O
ATOM   1748  N   ASN A 116       4.040  -2.561 -15.464  1.00  0.00      A    N
ATOM   1749  HN  ASN A 116       4.020  -2.871 -14.517  1.00  0.00      A    H
ATOM   1750  CA  ASN A 116       3.612  -1.257 -15.887  1.00  0.00      A    C
ATOM   1751  HA  ASN A 116       3.957  -1.132 -16.903  1.00  0.00      A    H
ATOM   1752  CB  ASN A 116       2.013  -1.188 -15.987  1.00  0.00      A    C
ATOM   1753  HB1 ASN A 116       1.588  -2.054 -16.538  1.00  0.00      A    H
ATOM   1754  HB2 ASN A 116       1.569  -1.239 -14.970  1.00  0.00      A    H
ATOM   1755  CG  ASN A 116       1.534   0.083 -16.757  1.00  0.00      A    C
ATOM   1756  OD1 ASN A 116       1.759   1.187 -16.267  1.00  0.00      A    O
ATOM   1757  ND2 ASN A 116       0.962  -0.070 -18.000  1.00  0.00      A    N
ATOM   1758 HD21 ASN A 116       0.553   0.760 -18.379  1.00  0.00      A    H
ATOM   1759 HD22 ASN A 116       0.610  -0.882 -18.466  1.00  0.00      A    H
ATOM   1760  C   ASN A 116       4.138  -0.151 -15.035  1.00  0.00      A    C
ATOM   1761  O   ASN A 116       3.916  -0.105 -13.798  1.00  0.00      A    O
ATOM   1762  N   GLU A 117       4.945   0.745 -15.634  1.00  0.00      A    N
ATOM   1763  HN  GLU A 117       5.098   0.676 -16.617  1.00  0.00      A    H
ATOM   1764  CA  GLU A 117       5.604   1.820 -14.898  1.00  0.00      A    C
ATOM   1765  HA  GLU A 117       5.923   1.430 -13.942  1.00  0.00      A    H
ATOM   1766  CB  GLU A 117       6.863   2.470 -15.498  1.00  0.00      A    C
ATOM   1767  HB1 GLU A 117       7.599   1.640 -15.561  1.00  0.00      A    H
ATOM   1768  HB2 GLU A 117       6.682   2.931 -16.493  1.00  0.00      A    H
ATOM   1769  CG  GLU A 117       7.420   3.584 -14.596  1.00  0.00      A    C
ATOM   1770  HG1 GLU A 117       6.847   4.533 -14.672  1.00  0.00      A    H
ATOM   1771  HG2 GLU A 117       7.440   3.199 -13.554  1.00  0.00      A    H
ATOM   1772  CD  GLU A 117       8.814   3.944 -15.027  1.00  0.00      A    C
ATOM   1773  OE1 GLU A 117       9.816   3.178 -14.640  1.00  0.00      A    O
ATOM   1774  OE2 GLU A 117       8.942   5.046 -15.607  1.00  0.00      A    O
ATOM   1775  C   GLU A 117       4.637   2.988 -14.537  1.00  0.00      A    C
ATOM   1776  O   GLU A 117       4.639   3.511 -13.425  1.00  0.00      A    O
ATOM   1777  N   SER A 118       3.707   3.358 -15.461  1.00  0.00      A    N
ATOM   1778  HN  SER A 118       3.577   2.967 -16.368  1.00  0.00      A    H
ATOM   1779  CA  SER A 118       2.842   4.495 -15.101  1.00  0.00      A    C
ATOM   1780  HA  SER A 118       3.453   5.282 -14.684  1.00  0.00      A    H
ATOM   1781  CB  SER A 118       2.297   5.182 -16.355  1.00  0.00      A    C
ATOM   1782  HB1 SER A 118       1.799   6.140 -16.090  1.00  0.00      A    H
ATOM   1783  HB2 SER A 118       3.092   5.373 -17.107  1.00  0.00      A    H
ATOM   1784  OG  SER A 118       1.409   4.235 -17.019  1.00  0.00      A    O
ATOM   1785  HG1 SER A 118       0.526   4.352 -16.660  1.00  0.00      A    H
ATOM   1786  C   SER A 118       1.787   4.131 -14.112  1.00  0.00      A    C
ATOM   1787  O   SER A 118       1.440   4.923 -13.264  1.00  0.00      A    O
ATOM   1788  N   ALA A 119       1.357   2.827 -14.127  1.00  0.00      A    N
ATOM   1789  HN  ALA A 119       1.812   2.278 -14.823  1.00  0.00      A    H
ATOM   1790  CA  ALA A 119       0.394   2.318 -13.102  1.00  0.00      A    C
ATOM   1791  HA  ALA A 119      -0.423   3.018 -13.192  1.00  0.00      A    H
ATOM   1792  CB  ALA A 119      -0.031   0.913 -13.565  1.00  0.00      A    C
ATOM   1793  HB1 ALA A 119      -0.800   0.415 -12.937  1.00  0.00      A    H
ATOM   1794  HB2 ALA A 119      -0.539   0.866 -14.552  1.00  0.00      A    H
ATOM   1795  HB3 ALA A 119       0.903   0.312 -13.606  1.00  0.00      A    H
ATOM   1796  C   ALA A 119       1.024   2.264 -11.725  1.00  0.00      A    C
ATOM   1797  O   ALA A 119       0.373   2.655 -10.743  1.00  0.00      A    O
ATOM   1798  N   LEU A 120       2.314   1.861 -11.700  1.00  0.00      A    N
ATOM   1799  HN  LEU A 120       2.676   1.487 -12.550  1.00  0.00      A    H
ATOM   1800  CA  LEU A 120       3.078   1.915 -10.433  1.00  0.00      A    C
ATOM   1801  HA  LEU A 120       2.453   1.442  -9.691  1.00  0.00      A    H
ATOM   1802  CB  LEU A 120       4.446   1.190 -10.608  1.00  0.00      A    C
ATOM   1803  HB1 LEU A 120       4.164   0.294 -11.201  1.00  0.00      A    H
ATOM   1804  HB2 LEU A 120       5.132   1.825 -11.209  1.00  0.00      A    H
ATOM   1805  CG  LEU A 120       5.224   0.918  -9.271  1.00  0.00      A    C
ATOM   1806  HG  LEU A 120       5.424   1.821  -8.655  1.00  0.00      A    H
ATOM   1807  CD1 LEU A 120       4.406  -0.005  -8.354  1.00  0.00      A    C
ATOM   1808 HD11 LEU A 120       3.745  -0.679  -8.939  1.00  0.00      A    H
ATOM   1809 HD12 LEU A 120       5.095  -0.582  -7.700  1.00  0.00      A    H
ATOM   1810 HD13 LEU A 120       3.801   0.604  -7.649  1.00  0.00      A    H
ATOM   1811  CD2 LEU A 120       6.527   0.284  -9.809  1.00  0.00      A    C
ATOM   1812 HD21 LEU A 120       6.958   0.890 -10.634  1.00  0.00      A    H
ATOM   1813 HD22 LEU A 120       7.324   0.113  -9.054  1.00  0.00      A    H
ATOM   1814 HD23 LEU A 120       6.292  -0.746 -10.154  1.00  0.00      A    H
ATOM   1815  C   LEU A 120       3.331   3.311  -9.865  1.00  0.00      A    C
ATOM   1816  O   LEU A 120       2.970   3.563  -8.714  1.00  0.00      A    O
ATOM   1817  N   GLN A 121       3.837   4.228 -10.698  1.00  0.00      A    N
ATOM   1818  HN  GLN A 121       4.345   3.927 -11.501  1.00  0.00      A    H
ATOM   1819  CA  GLN A 121       3.913   5.652 -10.383  1.00  0.00      A    C
ATOM   1820  HA  GLN A 121       4.625   5.862  -9.599  1.00  0.00      A    H
ATOM   1821  CB  GLN A 121       4.409   6.406 -11.633  1.00  0.00      A    C
ATOM   1822  HB1 GLN A 121       5.114   5.775 -12.216  1.00  0.00      A    H
ATOM   1823  HB2 GLN A 121       3.554   6.533 -12.330  1.00  0.00      A    H
ATOM   1824  CG  GLN A 121       5.069   7.791 -11.368  1.00  0.00      A    C
ATOM   1825  HG1 GLN A 121       4.289   8.473 -10.967  1.00  0.00      A    H
ATOM   1826  HG2 GLN A 121       5.958   7.623 -10.724  1.00  0.00      A    H
ATOM   1827  CD  GLN A 121       5.656   8.501 -12.558  1.00  0.00      A    C
ATOM   1828  OE1 GLN A 121       5.922   7.932 -13.622  1.00  0.00      A    O
ATOM   1829  NE2 GLN A 121       5.872   9.880 -12.370  1.00  0.00      A    N
ATOM   1830 HE21 GLN A 121       6.308  10.341 -13.143  1.00  0.00      A    H
ATOM   1831 HE22 GLN A 121       5.363  10.276 -11.606  1.00  0.00      A    H
ATOM   1832  C   GLN A 121       2.606   6.321  -9.859  1.00  0.00      A    C
ATOM   1833  O   GLN A 121       2.615   7.001  -8.816  1.00  0.00      A    O
ATOM   1834  N   SER A 122       1.478   6.126 -10.472  1.00  0.00      A    N
ATOM   1835  HN  SER A 122       1.491   5.627 -11.335  1.00  0.00      A    H
ATOM   1836  CA  SER A 122       0.251   6.664  -9.974  1.00  0.00      A    C
ATOM   1837  HA  SER A 122       0.292   7.735  -9.840  1.00  0.00      A    H
ATOM   1838  CB  SER A 122      -0.780   6.376 -11.113  1.00  0.00      A    C
ATOM   1839  HB1 SER A 122      -0.223   6.473 -12.069  1.00  0.00      A    H
ATOM   1840  HB2 SER A 122      -1.125   5.327 -10.994  1.00  0.00      A    H
ATOM   1841  OG  SER A 122      -1.927   7.211 -10.966  1.00  0.00      A    O
ATOM   1842  HG1 SER A 122      -2.327   7.147 -11.837  1.00  0.00      A    H
ATOM   1843  C   SER A 122      -0.099   6.129  -8.568  1.00  0.00      A    C
ATOM   1844  O   SER A 122      -0.403   6.799  -7.545  1.00  0.00      A    O
ATOM   1845  N   ALA A 123       0.146   4.820  -8.405  1.00  0.00      A    N
ATOM   1846  HN  ALA A 123       0.510   4.223  -9.115  1.00  0.00      A    H
ATOM   1847  CA  ALA A 123       0.103   4.186  -7.070  1.00  0.00      A    C
ATOM   1848  HA  ALA A 123      -0.928   4.282  -6.763  1.00  0.00      A    H
ATOM   1849  CB  ALA A 123       0.403   2.666  -7.106  1.00  0.00      A    C
ATOM   1850  HB1 ALA A 123       0.314   2.105  -6.151  1.00  0.00      A    H
ATOM   1851  HB2 ALA A 123      -0.265   2.177  -7.846  1.00  0.00      A    H
ATOM   1852  HB3 ALA A 123       1.458   2.469  -7.395  1.00  0.00      A    H
ATOM   1853  C   ALA A 123       1.020   4.783  -5.963  1.00  0.00      A    C
ATOM   1854  O   ALA A 123       0.617   5.023  -4.860  1.00  0.00      A    O
ATOM   1855  N   VAL A 124       2.299   5.010  -6.370  1.00  0.00      A    N
ATOM   1856  HN  VAL A 124       2.593   4.724  -7.278  1.00  0.00      A    H
ATOM   1857  CA  VAL A 124       3.330   5.648  -5.565  1.00  0.00      A    C
ATOM   1858  HA  VAL A 124       3.394   5.224  -4.574  1.00  0.00      A    H
ATOM   1859  CB  VAL A 124       4.761   5.468  -6.133  1.00  0.00      A    C
ATOM   1860  HB  VAL A 124       4.782   5.848  -7.177  1.00  0.00      A    H
ATOM   1861  CG1 VAL A 124       5.836   6.253  -5.283  1.00  0.00      A    C
ATOM   1862 HG11 VAL A 124       5.704   5.984  -4.213  1.00  0.00      A    H
ATOM   1863 HG12 VAL A 124       6.860   5.899  -5.530  1.00  0.00      A    H
ATOM   1864 HG13 VAL A 124       5.881   7.363  -5.296  1.00  0.00      A    H
ATOM   1865  CG2 VAL A 124       5.171   3.930  -6.048  1.00  0.00      A    C
ATOM   1866 HG21 VAL A 124       5.019   3.660  -4.981  1.00  0.00      A    H
ATOM   1867 HG22 VAL A 124       4.470   3.284  -6.618  1.00  0.00      A    H
ATOM   1868 HG23 VAL A 124       6.166   3.620  -6.434  1.00  0.00      A    H
ATOM   1869  C   VAL A 124       3.052   7.083  -5.215  1.00  0.00      A    C
ATOM   1870  O   VAL A 124       3.251   7.576  -4.108  1.00  0.00      A    O
ATOM   1871  N   ALA A 125       2.495   7.842  -6.119  1.00  0.00      A    N
ATOM   1872  HN  ALA A 125       2.391   7.455  -7.032  1.00  0.00      A    H
ATOM   1873  CA  ALA A 125       1.988   9.181  -5.920  1.00  0.00      A    C
ATOM   1874  HA  ALA A 125       2.737   9.801  -5.450  1.00  0.00      A    H
ATOM   1875  CB  ALA A 125       1.675   9.841  -7.220  1.00  0.00      A    C
ATOM   1876  HB1 ALA A 125       1.195  10.842  -7.171  1.00  0.00      A    H
ATOM   1877  HB2 ALA A 125       2.632   9.985  -7.767  1.00  0.00      A    H
ATOM   1878  HB3 ALA A 125       1.053   9.179  -7.859  1.00  0.00      A    H
ATOM   1879  C   ALA A 125       0.796   9.221  -4.989  1.00  0.00      A    C
ATOM   1880  O   ALA A 125       0.573  10.233  -4.307  1.00  0.00      A    O
ATOM   1881  N   SER A 126      -0.017   8.131  -4.866  1.00  0.00      A    N
ATOM   1882  HN  SER A 126      -0.020   7.363  -5.502  1.00  0.00      A    H
ATOM   1883  CA  SER A 126      -1.141   8.142  -3.883  1.00  0.00      A    C
ATOM   1884  HA  SER A 126      -1.470   9.147  -3.662  1.00  0.00      A    H
ATOM   1885  CB  SER A 126      -2.140   7.118  -4.440  1.00  0.00      A    C
ATOM   1886  HB1 SER A 126      -2.330   7.330  -5.514  1.00  0.00      A    H
ATOM   1887  HB2 SER A 126      -1.746   6.079  -4.455  1.00  0.00      A    H
ATOM   1888  OG  SER A 126      -3.430   7.036  -3.768  1.00  0.00      A    O
ATOM   1889  HG1 SER A 126      -4.037   6.567  -4.345  1.00  0.00      A    H
ATOM   1890  C   SER A 126      -0.712   7.638  -2.487  1.00  0.00      A    C
ATOM   1891  O   SER A 126      -1.094   8.159  -1.396  1.00  0.00      A    O
ATOM   1892  N   GLN A 127       0.247   6.621  -2.459  1.00  0.00      A    N
ATOM   1893  HN  GLN A 127       0.643   6.179  -3.261  1.00  0.00      A    H
ATOM   1894  CA  GLN A 127       0.745   6.125  -1.210  1.00  0.00      A    C
ATOM   1895  HA  GLN A 127       1.125   6.970  -0.654  1.00  0.00      A    H
ATOM   1896  CB  GLN A 127      -0.325   5.261  -0.523  1.00  0.00      A    C
ATOM   1897  HB1 GLN A 127       0.114   4.716   0.339  1.00  0.00      A    H
ATOM   1898  HB2 GLN A 127      -1.066   5.902   0.001  1.00  0.00      A    H
ATOM   1899  CG  GLN A 127      -1.053   4.299  -1.517  1.00  0.00      A    C
ATOM   1900  HG1 GLN A 127      -1.462   4.918  -2.345  1.00  0.00      A    H
ATOM   1901  HG2 GLN A 127      -0.223   3.700  -1.949  1.00  0.00      A    H
ATOM   1902  CD  GLN A 127      -2.016   3.452  -0.768  1.00  0.00      A    C
ATOM   1903  OE1 GLN A 127      -3.251   3.635  -0.894  1.00  0.00      A    O
ATOM   1904  NE2 GLN A 127      -1.574   2.342  -0.144  1.00  0.00      A    N
ATOM   1905 HE21 GLN A 127      -2.270   1.760   0.276  1.00  0.00      A    H
ATOM   1906 HE22 GLN A 127      -0.604   2.151   0.010  1.00  0.00      A    H
ATOM   1907  C   GLN A 127       1.922   5.174  -1.481  1.00  0.00      A    C
ATOM   1908  O   GLN A 127       2.298   4.871  -2.606  1.00  0.00      A    O
ATOM   1909  N   PRO A 128       2.657   4.667  -0.451  1.00  0.00      A    N
ATOM   1910  CD  PRO A 128       2.769   5.348   0.889  1.00  0.00      A    C
ATOM   1911  HD1 PRO A 128       1.852   5.102   1.465  1.00  0.00      A    H
ATOM   1912  HD2 PRO A 128       2.809   6.457   0.822  1.00  0.00      A    H
ATOM   1913  CA  PRO A 128       3.726   3.729  -0.668  1.00  0.00      A    C
ATOM   1914  HA  PRO A 128       4.279   4.186  -1.476  1.00  0.00      A    H
ATOM   1915  CB  PRO A 128       4.408   3.544   0.660  1.00  0.00      A    C
ATOM   1916  HB1 PRO A 128       4.050   2.633   1.185  1.00  0.00      A    H
ATOM   1917  HB2 PRO A 128       5.504   3.427   0.517  1.00  0.00      A    H
ATOM   1918  CG  PRO A 128       4.042   4.807   1.498  1.00  0.00      A    C
ATOM   1919  HG1 PRO A 128       3.834   4.490   2.542  1.00  0.00      A    H
ATOM   1920  HG2 PRO A 128       4.934   5.468   1.465  1.00  0.00      A    H
ATOM   1921  C   PRO A 128       3.164   2.411  -1.174  1.00  0.00      A    C
ATOM   1922  O   PRO A 128       1.969   2.044  -0.910  1.00  0.00      A    O
ATOM   1923  N   VAL A 129       3.949   1.751  -2.018  1.00  0.00      A    N
ATOM   1924  HN  VAL A 129       4.827   2.217  -2.099  1.00  0.00      A    H
ATOM   1925  CA  VAL A 129       3.620   0.525  -2.742  1.00  0.00      A    C
ATOM   1926  HA  VAL A 129       2.596   0.340  -2.455  1.00  0.00      A    H
ATOM   1927  CB  VAL A 129       3.758   0.763  -4.254  1.00  0.00      A    C
ATOM   1928  HB  VAL A 129       4.834   0.987  -4.418  1.00  0.00      A    H
ATOM   1929  CG1 VAL A 129       3.350  -0.581  -4.968  1.00  0.00      A    C
ATOM   1930 HG11 VAL A 129       3.501  -0.502  -6.066  1.00  0.00      A    H
ATOM   1931 HG12 VAL A 129       3.940  -1.461  -4.634  1.00  0.00      A    H
ATOM   1932 HG13 VAL A 129       2.260  -0.728  -4.812  1.00  0.00      A    H
ATOM   1933  CG2 VAL A 129       2.794   1.802  -4.802  1.00  0.00      A    C
ATOM   1934 HG21 VAL A 129       2.880   1.829  -5.909  1.00  0.00      A    H
ATOM   1935 HG22 VAL A 129       1.721   1.699  -4.535  1.00  0.00      A    H
ATOM   1936 HG23 VAL A 129       2.999   2.827  -4.427  1.00  0.00      A    H
ATOM   1937  C   VAL A 129       4.533  -0.569  -2.269  1.00  0.00      A    C
ATOM   1938  O   VAL A 129       5.773  -0.384  -2.277  1.00  0.00      A    O
ATOM   1939  N   SER A 130       3.929  -1.724  -1.965  1.00  0.00      A    N
ATOM   1940  HN  SER A 130       2.933  -1.762  -1.967  1.00  0.00      A    H
ATOM   1941  CA  SER A 130       4.635  -2.951  -1.618  1.00  0.00      A    C
ATOM   1942  HA  SER A 130       5.594  -2.799  -1.143  1.00  0.00      A    H
ATOM   1943  CB  SER A 130       3.834  -3.897  -0.669  1.00  0.00      A    C
ATOM   1944  HB1 SER A 130       2.970  -4.328  -1.218  1.00  0.00      A    H
ATOM   1945  HB2 SER A 130       4.465  -4.774  -0.410  1.00  0.00      A    H
ATOM   1946  OG  SER A 130       3.300  -3.321   0.477  1.00  0.00      A    O
ATOM   1947  HG1 SER A 130       3.656  -3.657   1.303  1.00  0.00      A    H
ATOM   1948  C   SER A 130       4.997  -3.659  -2.943  1.00  0.00      A    C
ATOM   1949  O   SER A 130       4.111  -3.950  -3.715  1.00  0.00      A    O
ATOM   1950  N   VAL A 131       6.322  -4.043  -3.130  1.00  0.00      A    N
ATOM   1951  HN  VAL A 131       7.018  -3.669  -2.521  1.00  0.00      A    H
ATOM   1952  CA  VAL A 131       6.882  -4.713  -4.264  1.00  0.00      A    C
ATOM   1953  HA  VAL A 131       6.080  -5.177  -4.820  1.00  0.00      A    H
ATOM   1954  CB  VAL A 131       7.553  -3.824  -5.325  1.00  0.00      A    C
ATOM   1955  HB  VAL A 131       7.955  -4.381  -6.199  1.00  0.00      A    H
ATOM   1956  CG1 VAL A 131       6.500  -2.836  -5.808  1.00  0.00      A    C
ATOM   1957 HG11 VAL A 131       6.111  -2.273  -4.933  1.00  0.00      A    H
ATOM   1958 HG12 VAL A 131       6.941  -2.187  -6.594  1.00  0.00      A    H
ATOM   1959 HG13 VAL A 131       5.735  -3.519  -6.236  1.00  0.00      A    H
ATOM   1960  CG2 VAL A 131       8.752  -3.140  -4.739  1.00  0.00      A    C
ATOM   1961 HG21 VAL A 131       8.535  -2.167  -4.248  1.00  0.00      A    H
ATOM   1962 HG22 VAL A 131       9.396  -3.807  -4.128  1.00  0.00      A    H
ATOM   1963 HG23 VAL A 131       9.428  -2.928  -5.595  1.00  0.00      A    H
ATOM   1964  C   VAL A 131       7.800  -5.855  -3.841  1.00  0.00      A    C
ATOM   1965  O   VAL A 131       8.410  -5.843  -2.817  1.00  0.00      A    O
ATOM   1966  N   THR A 132       7.904  -6.927  -4.661  1.00  0.00      A    N
ATOM   1967  HN  THR A 132       7.338  -6.873  -5.480  1.00  0.00      A    H
ATOM   1968  CA  THR A 132       8.905  -7.942  -4.518  1.00  0.00      A    C
ATOM   1969  HA  THR A 132       9.577  -7.793  -3.686  1.00  0.00      A    H
ATOM   1970  CB  THR A 132       8.384  -9.440  -4.524  1.00  0.00      A    C
ATOM   1971  HB  THR A 132       9.174 -10.212  -4.635  1.00  0.00      A    H
ATOM   1972  OG1 THR A 132       7.309  -9.586  -5.373  1.00  0.00      A    O
ATOM   1973  HG1 THR A 132       7.595  -9.391  -6.269  1.00  0.00      A    H
ATOM   1974  CG2 THR A 132       7.943  -9.746  -3.101  1.00  0.00      A    C
ATOM   1975 HG21 THR A 132       8.783  -9.687  -2.377  1.00  0.00      A    H
ATOM   1976 HG22 THR A 132       7.271  -8.919  -2.786  1.00  0.00      A    H
ATOM   1977 HG23 THR A 132       7.428 -10.711  -2.904  1.00  0.00      A    H
ATOM   1978  C   THR A 132       9.912  -7.733  -5.654  1.00  0.00      A    C
ATOM   1979  O   THR A 132       9.598  -7.590  -6.838  1.00  0.00      A    O
ATOM   1980  N   VAL A 133      11.196  -7.840  -5.243  1.00  0.00      A    N
ATOM   1981  HN  VAL A 133      11.413  -8.102  -4.306  1.00  0.00      A    H
ATOM   1982  CA  VAL A 133      12.299  -7.455  -6.099  1.00  0.00      A    C
ATOM   1983  HA  VAL A 133      11.980  -7.533  -7.128  1.00  0.00      A    H
ATOM   1984  CB  VAL A 133      12.857  -6.002  -5.896  1.00  0.00      A    C
ATOM   1985  HB  VAL A 133      13.780  -5.869  -6.499  1.00  0.00      A    H
ATOM   1986  CG1 VAL A 133      11.763  -4.962  -6.259  1.00  0.00      A    C
ATOM   1987 HG11 VAL A 133      12.172  -3.939  -6.400  1.00  0.00      A    H
ATOM   1988 HG12 VAL A 133      11.185  -5.242  -7.165  1.00  0.00      A    H
ATOM   1989 HG13 VAL A 133      10.989  -4.856  -5.469  1.00  0.00      A    H
ATOM   1990  CG2 VAL A 133      13.324  -5.830  -4.487  1.00  0.00      A    C
ATOM   1991 HG21 VAL A 133      12.467  -6.037  -3.810  1.00  0.00      A    H
ATOM   1992 HG22 VAL A 133      14.145  -6.533  -4.233  1.00  0.00      A    H
ATOM   1993 HG23 VAL A 133      13.698  -4.789  -4.381  1.00  0.00      A    H
ATOM   1994  C   VAL A 133      13.382  -8.557  -6.002  1.00  0.00      A    C
ATOM   1995  O   VAL A 133      13.554  -9.298  -5.022  1.00  0.00      A    O
ATOM   1996  N   GLU A 134      14.177  -8.640  -7.055  1.00  0.00      A    N
ATOM   1997  HN  GLU A 134      13.801  -8.437  -7.956  1.00  0.00      A    H
ATOM   1998  CA  GLU A 134      15.346  -9.493  -7.036  1.00  0.00      A    C
ATOM   1999  HA  GLU A 134      15.100 -10.399  -6.503  1.00  0.00      A    H
ATOM   2000  CB  GLU A 134      15.905  -9.861  -8.466  1.00  0.00      A    C
ATOM   2001  HB1 GLU A 134      15.024  -9.908  -9.141  1.00  0.00      A    H
ATOM   2002  HB2 GLU A 134      16.532  -8.982  -8.727  1.00  0.00      A    H
ATOM   2003  CG  GLU A 134      16.879 -11.124  -8.434  1.00  0.00      A    C
ATOM   2004  HG1 GLU A 134      17.563 -11.046  -7.562  1.00  0.00      A    H
ATOM   2005  HG2 GLU A 134      16.330 -12.069  -8.234  1.00  0.00      A    H
ATOM   2006  CD  GLU A 134      17.719 -11.183  -9.750  1.00  0.00      A    C
ATOM   2007  OE1 GLU A 134      17.263 -11.778 -10.762  1.00  0.00      A    O
ATOM   2008  OE2 GLU A 134      18.878 -10.627  -9.765  1.00  0.00      A    O
ATOM   2009  C   GLU A 134      16.534  -8.938  -6.193  1.00  0.00      A    C
ATOM   2010  O   GLU A 134      17.165  -7.996  -6.686  1.00  0.00      A    O
ATOM   2011  N   ALA A 135      16.864  -9.508  -5.053  1.00  0.00      A    N
ATOM   2012  HN  ALA A 135      16.401 -10.327  -4.723  1.00  0.00      A    H
ATOM   2013  CA  ALA A 135      17.997  -8.976  -4.278  1.00  0.00      A    C
ATOM   2014  HA  ALA A 135      18.363  -8.026  -4.639  1.00  0.00      A    H
ATOM   2015  CB  ALA A 135      17.527  -8.654  -2.865  1.00  0.00      A    C
ATOM   2016  HB1 ALA A 135      16.987  -9.477  -2.351  1.00  0.00      A    H
ATOM   2017  HB2 ALA A 135      18.387  -8.330  -2.241  1.00  0.00      A    H
ATOM   2018  HB3 ALA A 135      16.844  -7.784  -2.970  1.00  0.00      A    H
ATOM   2019  C   ALA A 135      19.170  -9.921  -4.279  1.00  0.00      A    C
ATOM   2020  O   ALA A 135      19.888 -10.000  -3.262  1.00  0.00      A    O
ATOM   2021  N   ALA A 136      19.361 -10.754  -5.349  1.00  0.00      A    N
ATOM   2022  HN  ALA A 136      18.712 -10.688  -6.104  1.00  0.00      A    H
ATOM   2023  CA  ALA A 136      20.099 -12.014  -5.240  1.00  0.00      A    C
ATOM   2024  HA  ALA A 136      19.974 -12.455  -4.262  1.00  0.00      A    H
ATOM   2025  CB  ALA A 136      19.510 -12.973  -6.244  1.00  0.00      A    C
ATOM   2026  HB1 ALA A 136      19.773 -12.584  -7.251  1.00  0.00      A    H
ATOM   2027  HB2 ALA A 136      19.977 -13.979  -6.185  1.00  0.00      A    H
ATOM   2028  HB3 ALA A 136      18.400 -13.029  -6.231  1.00  0.00      A    H
ATOM   2029  C   ALA A 136      21.625 -11.851  -5.417  1.00  0.00      A    C
ATOM   2030  O   ALA A 136      22.402 -12.687  -4.890  1.00  0.00      A    O
ATOM   2031  N   GLY A 137      22.129 -10.819  -6.065  1.00  0.00      A    N
ATOM   2032  HN  GLY A 137      21.513 -10.189  -6.530  1.00  0.00      A    H
ATOM   2033  CA  GLY A 137      23.579 -10.637  -6.394  1.00  0.00      A    C
ATOM   2034  HA1 GLY A 137      24.044 -11.606  -6.501  1.00  0.00      A    H
ATOM   2035  HA2 GLY A 137      23.670 -10.067  -7.307  1.00  0.00      A    H
ATOM   2036  C   GLY A 137      24.307  -9.870  -5.237  1.00  0.00      A    C
ATOM   2037  O   GLY A 137      23.742  -9.221  -4.331  1.00  0.00      A    O
ATOM   2038  N   ALA A 138      25.632  -9.976  -5.351  1.00  0.00      A    N
ATOM   2039  HN  ALA A 138      26.022 -10.595  -6.029  1.00  0.00      A    H
ATOM   2040  CA  ALA A 138      26.516  -9.220  -4.507  1.00  0.00      A    C
ATOM   2041  HA  ALA A 138      26.147  -9.223  -3.492  1.00  0.00      A    H
ATOM   2042  CB  ALA A 138      27.999  -9.650  -4.482  1.00  0.00      A    C
ATOM   2043  HB1 ALA A 138      28.265  -9.746  -5.557  1.00  0.00      A    H
ATOM   2044  HB2 ALA A 138      28.685  -8.961  -3.944  1.00  0.00      A    H
ATOM   2045  HB3 ALA A 138      28.125 -10.628  -3.972  1.00  0.00      A    H
ATOM   2046  C   ALA A 138      26.516  -7.742  -4.725  1.00  0.00      A    C
ATOM   2047  O   ALA A 138      26.605  -6.951  -3.781  1.00  0.00      A    O
ATOM   2048  N   PRO A 139      26.269  -7.219  -5.992  1.00  0.00      A    N
ATOM   2049  CD  PRO A 139      26.664  -7.782  -7.252  1.00  0.00      A    C
ATOM   2050  HD1 PRO A 139      25.954  -8.592  -7.523  1.00  0.00      A    H
ATOM   2051  HD2 PRO A 139      27.675  -8.190  -7.039  1.00  0.00      A    H
ATOM   2052  CA  PRO A 139      26.181  -5.771  -6.077  1.00  0.00      A    C
ATOM   2053  HA  PRO A 139      27.082  -5.337  -5.671  1.00  0.00      A    H
ATOM   2054  CB  PRO A 139      25.775  -5.558  -7.572  1.00  0.00      A    C
ATOM   2055  HB1 PRO A 139      24.683  -5.685  -7.733  1.00  0.00      A    H
ATOM   2056  HB2 PRO A 139      26.101  -4.560  -7.934  1.00  0.00      A    H
ATOM   2057  CG  PRO A 139      26.608  -6.653  -8.300  1.00  0.00      A    C
ATOM   2058  HG1 PRO A 139      26.144  -6.916  -9.275  1.00  0.00      A    H
ATOM   2059  HG2 PRO A 139      27.593  -6.225  -8.581  1.00  0.00      A    H
ATOM   2060  C   PRO A 139      25.026  -5.189  -5.294  1.00  0.00      A    C
ATOM   2061  O   PRO A 139      25.038  -4.032  -4.883  1.00  0.00      A    O
ATOM   2062  N   PHE A 140      23.903  -5.981  -5.144  1.00  0.00      A    N
ATOM   2063  HN  PHE A 140      23.903  -6.897  -5.536  1.00  0.00      A    H
ATOM   2064  CA  PHE A 140      22.690  -5.500  -4.383  1.00  0.00      A    C
ATOM   2065  HA  PHE A 140      22.456  -4.499  -4.715  1.00  0.00      A    H
ATOM   2066  CB  PHE A 140      21.464  -6.409  -4.725  1.00  0.00      A    C
ATOM   2067  HB1 PHE A 140      21.601  -6.799  -5.756  1.00  0.00      A    H
ATOM   2068  HB2 PHE A 140      21.571  -7.294  -4.062  1.00  0.00      A    H
ATOM   2069  CG  PHE A 140      20.140  -5.839  -4.552  1.00  0.00      A    C
ATOM   2070  CD1 PHE A 140      19.211  -5.841  -5.622  1.00  0.00      A    C
ATOM   2071  HD1 PHE A 140      19.556  -6.360  -6.505  1.00  0.00      A    H
ATOM   2072  CE1 PHE A 140      17.941  -5.223  -5.470  1.00  0.00      A    C
ATOM   2073  HE1 PHE A 140      17.346  -5.233  -6.372  1.00  0.00      A    H
ATOM   2074  CZ  PHE A 140      17.641  -4.546  -4.299  1.00  0.00      A    C
ATOM   2075  HZ  PHE A 140      16.620  -4.193  -4.282  1.00  0.00      A    H
ATOM   2076  CD2 PHE A 140      19.677  -5.372  -3.310  1.00  0.00      A    C
ATOM   2077  HD2 PHE A 140      20.406  -5.338  -2.514  1.00  0.00      A    H
ATOM   2078  CE2 PHE A 140      18.522  -4.666  -3.223  1.00  0.00      A    C
ATOM   2079  HE2 PHE A 140      18.288  -4.311  -2.230  1.00  0.00      A    H
ATOM   2080  C   PHE A 140      22.948  -5.460  -2.839  1.00  0.00      A    C
ATOM   2081  O   PHE A 140      22.502  -4.501  -2.183  1.00  0.00      A    O
ATOM   2082  N   GLN A 141      23.656  -6.489  -2.391  1.00  0.00      A    N
ATOM   2083  HN  GLN A 141      23.942  -7.198  -3.030  1.00  0.00      A    H
ATOM   2084  CA  GLN A 141      24.224  -6.547  -1.025  1.00  0.00      A    C
ATOM   2085  HA  GLN A 141      23.466  -6.435  -0.264  1.00  0.00      A    H
ATOM   2086  CB  GLN A 141      24.990  -7.892  -0.849  1.00  0.00      A    C
ATOM   2087  HB1 GLN A 141      24.212  -8.681  -0.930  1.00  0.00      A    H
ATOM   2088  HB2 GLN A 141      25.696  -8.080  -1.686  1.00  0.00      A    H
ATOM   2089  CG  GLN A 141      25.714  -7.966   0.487  1.00  0.00      A    C
ATOM   2090  HG1 GLN A 141      26.518  -7.210   0.362  1.00  0.00      A    H
ATOM   2091  HG2 GLN A 141      25.052  -7.734   1.349  1.00  0.00      A    H
ATOM   2092  CD  GLN A 141      26.308  -9.354   0.640  1.00  0.00      A    C
ATOM   2093  OE1 GLN A 141      27.498  -9.564   0.541  1.00  0.00      A    O
ATOM   2094  NE2 GLN A 141      25.435 -10.384   0.767  1.00  0.00      A    N
ATOM   2095 HE21 GLN A 141      25.728 -11.270   1.126  1.00  0.00      A    H
ATOM   2096 HE22 GLN A 141      24.465 -10.153   0.686  1.00  0.00      A    H
ATOM   2097  C   GLN A 141      25.152  -5.313  -0.859  1.00  0.00      A    C
ATOM   2098  O   GLN A 141      24.955  -4.523   0.054  1.00  0.00      A    O
ATOM   2099  N   HSE A 142      26.248  -5.185  -1.669  1.00  0.00      A    N
ATOM   2100  HN  HSE A 142      26.323  -5.904  -2.355  1.00  0.00      A    H
ATOM   2101  CA  HSE A 142      27.259  -4.187  -1.562  1.00  0.00      A    C
ATOM   2102  HA  HSE A 142      27.422  -3.945  -0.522  1.00  0.00      A    H
ATOM   2103  CB  HSE A 142      28.596  -4.711  -2.176  1.00  0.00      A    C
ATOM   2104  HB1 HSE A 142      28.401  -5.046  -3.217  1.00  0.00      A    H
ATOM   2105  HB2 HSE A 142      29.367  -3.913  -2.239  1.00  0.00      A    H
ATOM   2106  ND1 HSE A 142      30.393  -5.417  -0.599  1.00  0.00      A    N
ATOM   2107  CG  HSE A 142      29.321  -5.783  -1.381  1.00  0.00      A    C
ATOM   2108  CE1 HSE A 142      30.941  -6.575  -0.209  1.00  0.00      A    C
ATOM   2109  HE1 HSE A 142      31.685  -6.749   0.568  1.00  0.00      A    H
ATOM   2110  NE2 HSE A 142      30.306  -7.646  -0.775  1.00  0.00      A    N
ATOM   2111  HE2 HSE A 142      30.622  -8.595  -0.779  1.00  0.00      A    H
ATOM   2112  CD2 HSE A 142      29.211  -7.147  -1.512  1.00  0.00      A    C
ATOM   2113  HD2 HSE A 142      28.493  -7.810  -1.979  1.00  0.00      A    H
ATOM   2114  C   HSE A 142      26.810  -2.902  -2.258  1.00  0.00      A    C
ATOM   2115  O   HSE A 142      27.612  -2.272  -2.913  1.00  0.00      A    O
ATOM   2116  N   TYR A 143      25.572  -2.436  -2.090  1.00  0.00      A    N
ATOM   2117  HN  TYR A 143      24.945  -2.932  -1.494  1.00  0.00      A    H
ATOM   2118  CA  TYR A 143      25.207  -1.068  -2.408  1.00  0.00      A    C
ATOM   2119  HA  TYR A 143      25.564  -0.824  -3.398  1.00  0.00      A    H
ATOM   2120  CB  TYR A 143      23.639  -0.964  -2.363  1.00  0.00      A    C
ATOM   2121  HB1 TYR A 143      23.166  -1.572  -3.163  1.00  0.00      A    H
ATOM   2122  HB2 TYR A 143      23.254  -1.300  -1.376  1.00  0.00      A    H
ATOM   2123  CG  TYR A 143      23.224   0.494  -2.619  1.00  0.00      A    C
ATOM   2124  CD1 TYR A 143      23.514   1.254  -3.735  1.00  0.00      A    C
ATOM   2125  HD1 TYR A 143      24.150   0.863  -4.516  1.00  0.00      A    H
ATOM   2126  CE1 TYR A 143      23.041   2.584  -3.819  1.00  0.00      A    C
ATOM   2127  HE1 TYR A 143      23.402   3.136  -4.675  1.00  0.00      A    H
ATOM   2128  CZ  TYR A 143      22.101   3.098  -2.894  1.00  0.00      A    C
ATOM   2129  OH  TYR A 143      21.607   4.379  -3.060  1.00  0.00      A    O
ATOM   2130  HH  TYR A 143      21.985   4.743  -3.863  1.00  0.00      A    H
ATOM   2131  CD2 TYR A 143      22.314   1.000  -1.703  1.00  0.00      A    C
ATOM   2132  HD2 TYR A 143      22.055   0.504  -0.779  1.00  0.00      A    H
ATOM   2133  CE2 TYR A 143      21.766   2.311  -1.842  1.00  0.00      A    C
ATOM   2134  HE2 TYR A 143      20.997   2.533  -1.118  1.00  0.00      A    H
ATOM   2135  C   TYR A 143      25.873  -0.158  -1.449  1.00  0.00      A    C
ATOM   2136  O   TYR A 143      26.024  -0.431  -0.249  1.00  0.00      A    O
ATOM   2137  N   SER A 144      26.249   1.058  -1.943  1.00  0.00      A    N
ATOM   2138  HN  SER A 144      26.160   1.425  -2.866  1.00  0.00      A    H
ATOM   2139  CA  SER A 144      26.708   2.191  -1.110  1.00  0.00      A    C
ATOM   2140  HA  SER A 144      26.693   1.889  -0.074  1.00  0.00      A    H
ATOM   2141  CB  SER A 144      28.132   2.652  -1.412  1.00  0.00      A    C
ATOM   2142  HB1 SER A 144      28.239   3.615  -0.868  1.00  0.00      A    H
ATOM   2143  HB2 SER A 144      28.980   2.040  -1.036  1.00  0.00      A    H
ATOM   2144  OG  SER A 144      28.419   2.869  -2.814  1.00  0.00      A    O
ATOM   2145  HG1 SER A 144      28.830   2.053  -3.109  1.00  0.00      A    H
ATOM   2146  C   SER A 144      25.716   3.296  -1.194  1.00  0.00      A    C
ATOM   2147  O   SER A 144      24.839   3.375  -0.294  1.00  0.00      A    O
ATOM   2148  N   SER A 145      25.870   4.141  -2.173  1.00  0.00      A    N
ATOM   2149  HN  SER A 145      26.560   4.042  -2.886  1.00  0.00      A    H
ATOM   2150  CA  SER A 145      24.994   5.338  -2.355  1.00  0.00      A    C
ATOM   2151  HA  SER A 145      24.013   5.184  -1.930  1.00  0.00      A    H
ATOM   2152  CB  SER A 145      25.554   6.599  -1.619  1.00  0.00      A    C
ATOM   2153  HB1 SER A 145      25.896   6.431  -0.576  1.00  0.00      A    H
ATOM   2154  HB2 SER A 145      26.397   6.911  -2.273  1.00  0.00      A    H
ATOM   2155  OG  SER A 145      24.621   7.685  -1.674  1.00  0.00      A    O
ATOM   2156  HG1 SER A 145      24.890   8.360  -1.046  1.00  0.00      A    H
ATOM   2157  C   SER A 145      24.951   5.716  -3.861  1.00  0.00      A    C
ATOM   2158  O   SER A 145      25.820   5.213  -4.595  1.00  0.00      A    O
ATOM   2159  N   GLY A 146      24.015   6.544  -4.401  1.00  0.00      A    N
ATOM   2160  HN  GLY A 146      23.411   6.917  -3.701  1.00  0.00      A    H
ATOM   2161  CA  GLY A 146      23.848   6.850  -5.788  1.00  0.00      A    C
ATOM   2162  HA1 GLY A 146      23.562   7.890  -5.844  1.00  0.00      A    H
ATOM   2163  HA2 GLY A 146      24.699   6.619  -6.412  1.00  0.00      A    H
ATOM   2164  C   GLY A 146      22.649   6.043  -6.204  1.00  0.00      A    C
ATOM   2165  O   GLY A 146      22.096   5.238  -5.464  1.00  0.00      A    O
ATOM   2166  N   ILE A 147      22.255   6.134  -7.505  1.00  0.00      A    N
ATOM   2167  HN  ILE A 147      22.569   6.769  -8.207  1.00  0.00      A    H
ATOM   2168  CA  ILE A 147      21.135   5.384  -8.013  1.00  0.00      A    C
ATOM   2169  HA  ILE A 147      20.337   5.234  -7.300  1.00  0.00      A    H
ATOM   2170  CB  ILE A 147      20.616   5.762  -9.437  1.00  0.00      A    C
ATOM   2171  HB  ILE A 147      21.261   5.437 -10.281  1.00  0.00      A    H
ATOM   2172  CG2 ILE A 147      19.239   5.093  -9.585  1.00  0.00      A    C
ATOM   2173 HG21 ILE A 147      18.581   5.276  -8.708  1.00  0.00      A    H
ATOM   2174 HG22 ILE A 147      18.901   5.588 -10.521  1.00  0.00      A    H
ATOM   2175 HG23 ILE A 147      19.282   3.987  -9.677  1.00  0.00      A    H
ATOM   2176  CG1 ILE A 147      20.470   7.298  -9.401  1.00  0.00      A    C
ATOM   2177 HG11 ILE A 147      20.101   7.643  -8.411  1.00  0.00      A    H
ATOM   2178 HG12 ILE A 147      21.464   7.736  -9.638  1.00  0.00      A    H
ATOM   2179  CD  ILE A 147      19.565   7.986 -10.379  1.00  0.00      A    C
ATOM   2180  HD1 ILE A 147      19.596   9.097 -10.409  1.00  0.00      A    H
ATOM   2181  HD2 ILE A 147      19.734   7.646 -11.424  1.00  0.00      A    H
ATOM   2182  HD3 ILE A 147      18.483   7.733 -10.390  1.00  0.00      A    H
ATOM   2183  C   ILE A 147      21.726   3.971  -8.319  1.00  0.00      A    C
ATOM   2184  O   ILE A 147      22.749   3.882  -8.945  1.00  0.00      A    O
ATOM   2185  N   PHE A 148      21.025   2.904  -7.851  1.00  0.00      A    N
ATOM   2186  HN  PHE A 148      20.246   3.043  -7.245  1.00  0.00      A    H
ATOM   2187  CA  PHE A 148      21.249   1.547  -8.148  1.00  0.00      A    C
ATOM   2188  HA  PHE A 148      22.312   1.357  -8.143  1.00  0.00      A    H
ATOM   2189  CB  PHE A 148      20.605   0.774  -6.944  1.00  0.00      A    C
ATOM   2190  HB1 PHE A 148      20.733   1.213  -5.932  1.00  0.00      A    H
ATOM   2191  HB2 PHE A 148      19.497   0.731  -7.001  1.00  0.00      A    H
ATOM   2192  CG  PHE A 148      21.090  -0.652  -7.039  1.00  0.00      A    C
ATOM   2193  CD1 PHE A 148      22.444  -1.004  -7.002  1.00  0.00      A    C
ATOM   2194  HD1 PHE A 148      23.102  -0.175  -6.790  1.00  0.00      A    H
ATOM   2195  CE1 PHE A 148      22.872  -2.350  -7.172  1.00  0.00      A    C
ATOM   2196  HE1 PHE A 148      23.940  -2.494  -7.109  1.00  0.00      A    H
ATOM   2197  CZ  PHE A 148      21.961  -3.352  -7.363  1.00  0.00      A    C
ATOM   2198  HZ  PHE A 148      22.216  -4.394  -7.489  1.00  0.00      A    H
ATOM   2199  CD2 PHE A 148      20.155  -1.670  -7.298  1.00  0.00      A    C
ATOM   2200  HD2 PHE A 148      19.108  -1.405  -7.273  1.00  0.00      A    H
ATOM   2201  CE2 PHE A 148      20.561  -2.964  -7.458  1.00  0.00      A    C
ATOM   2202  HE2 PHE A 148      19.867  -3.688  -7.858  1.00  0.00      A    H
ATOM   2203  C   PHE A 148      20.641   1.242  -9.437  1.00  0.00      A    C
ATOM   2204  O   PHE A 148      19.424   1.321  -9.730  1.00  0.00      A    O
ATOM   2205  N   THR A 149      21.475   0.825 -10.348  1.00  0.00      A    N
ATOM   2206  HN  THR A 149      22.407   0.805  -9.996  1.00  0.00      A    H
ATOM   2207  CA  THR A 149      21.234   0.785 -11.804  1.00  0.00      A    C
ATOM   2208  HA  THR A 149      20.186   0.919 -12.028  1.00  0.00      A    H
ATOM   2209  CB  THR A 149      22.076   1.778 -12.534  1.00  0.00      A    C
ATOM   2210  HB  THR A 149      21.828   1.688 -13.613  1.00  0.00      A    H
ATOM   2211  OG1 THR A 149      23.449   1.659 -12.189  1.00  0.00      A    O
ATOM   2212  HG1 THR A 149      24.041   1.853 -12.919  1.00  0.00      A    H
ATOM   2213  CG2 THR A 149      21.570   3.211 -12.180  1.00  0.00      A    C
ATOM   2214 HG21 THR A 149      20.573   3.468 -12.597  1.00  0.00      A    H
ATOM   2215 HG22 THR A 149      21.583   3.267 -11.070  1.00  0.00      A    H
ATOM   2216 HG23 THR A 149      22.281   3.965 -12.580  1.00  0.00      A    H
ATOM   2217  C   THR A 149      21.543  -0.602 -12.297  1.00  0.00      A    C
ATOM   2218  O   THR A 149      21.700  -0.909 -13.451  1.00  0.00      A    O
ATOM   2219  N   GLY A 150      21.515  -1.569 -11.418  1.00  0.00      A    N
ATOM   2220  HN  GLY A 150      21.311  -1.241 -10.499  1.00  0.00      A    H
ATOM   2221  CA  GLY A 150      21.726  -3.070 -11.547  1.00  0.00      A    C
ATOM   2222  HA1 GLY A 150      21.079  -3.437 -10.764  1.00  0.00      A    H
ATOM   2223  HA2 GLY A 150      21.714  -3.225 -12.616  1.00  0.00      A    H
ATOM   2224  C   GLY A 150      23.192  -3.511 -11.342  1.00  0.00      A    C
ATOM   2225  O   GLY A 150      23.970  -2.716 -10.786  1.00  0.00      A    O
ATOM   2226  N   PRO A 151      23.609  -4.720 -11.555  1.00  0.00      A    N
ATOM   2227  CD  PRO A 151      24.999  -4.989 -11.546  1.00  0.00      A    C
ATOM   2228  HD1 PRO A 151      25.189  -5.347 -10.512  1.00  0.00      A    H
ATOM   2229  HD2 PRO A 151      25.591  -4.109 -11.879  1.00  0.00      A    H
ATOM   2230  CA  PRO A 151      22.816  -5.777 -12.315  1.00  0.00      A    C
ATOM   2231  HA  PRO A 151      22.502  -5.404 -13.279  1.00  0.00      A    H
ATOM   2232  CB  PRO A 151      23.890  -6.855 -12.510  1.00  0.00      A    C
ATOM   2233  HB1 PRO A 151      23.875  -7.588 -11.675  1.00  0.00      A    H
ATOM   2234  HB2 PRO A 151      23.613  -7.510 -13.363  1.00  0.00      A    H
ATOM   2235  CG  PRO A 151      25.219  -6.081 -12.566  1.00  0.00      A    C
ATOM   2236  HG1 PRO A 151      26.116  -6.692 -12.328  1.00  0.00      A    H
ATOM   2237  HG2 PRO A 151      25.332  -5.597 -13.559  1.00  0.00      A    H
ATOM   2238  C   PRO A 151      21.609  -6.364 -11.483  1.00  0.00      A    C
ATOM   2239  O   PRO A 151      21.694  -6.182 -10.295  1.00  0.00      A    O
ATOM   2240  N   CYS A 152      20.510  -7.005 -12.023  1.00  0.00      A    N
ATOM   2241  HN  CYS A 152      20.353  -6.995 -13.008  1.00  0.00      A    H
ATOM   2242  CA  CYS A 152      19.454  -7.587 -11.226  1.00  0.00      A    C
ATOM   2243  HA  CYS A 152      19.834  -8.494 -10.779  1.00  0.00      A    H
ATOM   2244  CB  CYS A 152      18.768  -6.688 -10.165  1.00  0.00      A    C
ATOM   2245  HB1 CYS A 152      17.881  -7.213  -9.751  1.00  0.00      A    H
ATOM   2246  HB2 CYS A 152      19.421  -6.504  -9.285  1.00  0.00      A    H
ATOM   2247  SG  CYS A 152      18.381  -5.021 -10.736  1.00  0.00      A    S
ATOM   2248  C   CYS A 152      18.396  -7.889 -12.254  1.00  0.00      A    C
ATOM   2249  O   CYS A 152      18.306  -7.225 -13.283  1.00  0.00      A    O
ATOM   2250  N   GLY A 153      17.673  -9.040 -12.089  1.00  0.00      A    N
ATOM   2251  HN  GLY A 153      17.600  -9.626 -11.285  1.00  0.00      A    H
ATOM   2252  CA  GLY A 153      16.827  -9.474 -13.184  1.00  0.00      A    C
ATOM   2253  HA1 GLY A 153      17.072  -8.964 -14.104  1.00  0.00      A    H
ATOM   2254  HA2 GLY A 153      16.879 -10.548 -13.276  1.00  0.00      A    H
ATOM   2255  C   GLY A 153      15.340  -9.168 -12.948  1.00  0.00      A    C
ATOM   2256  O   GLY A 153      14.910  -8.032 -12.973  1.00  0.00      A    O
ATOM   2257  N   THR A 154      14.582 -10.221 -12.783  1.00  0.00      A    N
ATOM   2258  HN  THR A 154      15.025 -11.103 -12.924  1.00  0.00      A    H
ATOM   2259  CA  THR A 154      13.165 -10.162 -12.494  1.00  0.00      A    C
ATOM   2260  HA  THR A 154      12.896  -9.148 -12.237  1.00  0.00      A    H
ATOM   2261  CB  THR A 154      12.274 -10.645 -13.694  1.00  0.00      A    C
ATOM   2262  HB  THR A 154      11.281 -10.991 -13.335  1.00  0.00      A    H
ATOM   2263  OG1 THR A 154      12.840 -11.810 -14.266  1.00  0.00      A    O
ATOM   2264  HG1 THR A 154      13.687 -11.558 -14.639  1.00  0.00      A    H
ATOM   2265  CG2 THR A 154      11.999  -9.583 -14.771  1.00  0.00      A    C
ATOM   2266 HG21 THR A 154      11.554  -8.632 -14.408  1.00  0.00      A    H
ATOM   2267 HG22 THR A 154      12.931  -9.245 -15.272  1.00  0.00      A    H
ATOM   2268 HG23 THR A 154      11.377 -10.035 -15.573  1.00  0.00      A    H
ATOM   2269  C   THR A 154      12.676 -10.907 -11.204  1.00  0.00      A    C
ATOM   2270  O   THR A 154      11.780 -10.439 -10.463  1.00  0.00      A    O
ATOM   2271  N   ALA A 155      13.285 -12.110 -10.895  1.00  0.00      A    N
ATOM   2272  HN  ALA A 155      13.989 -12.427 -11.526  1.00  0.00      A    H
ATOM   2273  CA  ALA A 155      12.874 -13.021  -9.841  1.00  0.00      A    C
ATOM   2274  HA  ALA A 155      12.004 -13.530 -10.228  1.00  0.00      A    H
ATOM   2275  CB  ALA A 155      13.983 -14.006  -9.497  1.00  0.00      A    C
ATOM   2276  HB1 ALA A 155      14.902 -13.415  -9.298  1.00  0.00      A    H
ATOM   2277  HB2 ALA A 155      13.776 -14.615  -8.590  1.00  0.00      A    H
ATOM   2278  HB3 ALA A 155      14.256 -14.762 -10.264  1.00  0.00      A    H
ATOM   2279  C   ALA A 155      12.482 -12.316  -8.509  1.00  0.00      A    C
ATOM   2280  O   ALA A 155      13.249 -11.596  -7.897  1.00  0.00      A    O
ATOM   2281  N   GLN A 156      11.304 -12.644  -7.921  1.00  0.00      A    N
ATOM   2282  HN  GLN A 156      10.751 -13.386  -8.292  1.00  0.00      A    H
ATOM   2283  CA  GLN A 156      10.784 -11.850  -6.881  1.00  0.00      A    C
ATOM   2284  HA  GLN A 156      11.097 -10.817  -6.875  1.00  0.00      A    H
ATOM   2285  CB  GLN A 156       9.256 -11.898  -7.121  1.00  0.00      A    C
ATOM   2286  HB1 GLN A 156       9.048 -12.988  -7.182  1.00  0.00      A    H
ATOM   2287  HB2 GLN A 156       8.761 -11.541  -6.192  1.00  0.00      A    H
ATOM   2288  CG  GLN A 156       8.689 -11.308  -8.438  1.00  0.00      A    C
ATOM   2289  HG1 GLN A 156       9.202 -11.725  -9.331  1.00  0.00      A    H
ATOM   2290  HG2 GLN A 156       7.623 -11.600  -8.553  1.00  0.00      A    H
ATOM   2291  CD  GLN A 156       8.602  -9.790  -8.451  1.00  0.00      A    C
ATOM   2292  OE1 GLN A 156       7.654  -9.173  -7.963  1.00  0.00      A    O
ATOM   2293  NE2 GLN A 156       9.595  -9.139  -9.093  1.00  0.00      A    N
ATOM   2294 HE21 GLN A 156       9.626  -8.146  -8.979  1.00  0.00      A    H
ATOM   2295 HE22 GLN A 156      10.349  -9.646  -9.509  1.00  0.00      A    H
ATOM   2296  C   GLN A 156      11.073 -12.360  -5.488  1.00  0.00      A    C
ATOM   2297  O   GLN A 156      10.208 -12.873  -4.768  1.00  0.00      A    O
ATOM   2298  N   ASN A 157      12.336 -12.258  -5.005  1.00  0.00      A    N
ATOM   2299  HN  ASN A 157      12.996 -11.662  -5.456  1.00  0.00      A    H
ATOM   2300  CA  ASN A 157      12.721 -12.692  -3.673  1.00  0.00      A    C
ATOM   2301  HA  ASN A 157      12.071 -13.549  -3.573  1.00  0.00      A    H
ATOM   2302  CB  ASN A 157      14.060 -13.491  -3.676  1.00  0.00      A    C
ATOM   2303  HB1 ASN A 157      13.969 -14.279  -2.898  1.00  0.00      A    H
ATOM   2304  HB2 ASN A 157      14.349 -13.898  -4.668  1.00  0.00      A    H
ATOM   2305  CG  ASN A 157      15.268 -12.624  -3.411  1.00  0.00      A    C
ATOM   2306  OD1 ASN A 157      15.511 -11.539  -4.054  1.00  0.00      A    O
ATOM   2307  ND2 ASN A 157      16.163 -13.107  -2.607  1.00  0.00      A    N
ATOM   2308 HD21 ASN A 157      17.042 -12.650  -2.746  1.00  0.00      A    H
ATOM   2309 HD22 ASN A 157      16.022 -13.878  -1.985  1.00  0.00      A    H
ATOM   2310  C   ASN A 157      12.283 -11.714  -2.509  1.00  0.00      A    C
ATOM   2311  O   ASN A 157      11.366 -11.884  -1.765  1.00  0.00      A    O
ATOM   2312  N   HSP A 158      13.101 -10.574  -2.368  1.00  0.00      A    N
ATOM   2313  HN  HSP A 158      13.723 -10.317  -3.104  1.00  0.00      A    H
ATOM   2314  CA  HSP A 158      12.990  -9.768  -1.222  1.00  0.00      A    C
ATOM   2315  HA  HSP A 158      12.835 -10.508  -0.451  1.00  0.00      A    H
ATOM   2316  CB  HSP A 158      14.159  -8.863  -1.124  1.00  0.00      A    C
ATOM   2317  HB1 HSP A 158      15.061  -9.457  -1.384  1.00  0.00      A    H
ATOM   2318  HB2 HSP A 158      14.221  -8.060  -1.890  1.00  0.00      A    H
ATOM   2319  CD2 HSP A 158      14.266  -7.140   0.909  1.00  0.00      A    C
ATOM   2320  HD2 HSP A 158      13.807  -6.216   0.579  1.00  0.00      A    H
ATOM   2321  CG  HSP A 158      14.548  -8.316   0.249  1.00  0.00      A    C
ATOM   2322  NE2 HSP A 158      14.789  -7.287   2.167  1.00  0.00      A    N
ATOM   2323  HE2 HSP A 158      14.803  -6.574   2.868  1.00  0.00      A    H
ATOM   2324  ND1 HSP A 158      15.197  -9.097   1.150  1.00  0.00      A    N
ATOM   2325  HD1 HSP A 158      15.535  -9.998   0.877  1.00  0.00      A    H
ATOM   2326  CE1 HSP A 158      15.386  -8.475   2.284  1.00  0.00      A    C
ATOM   2327  HE1 HSP A 158      15.939  -8.882   3.104  1.00  0.00      A    H
ATOM   2328  C   HSP A 158      11.787  -8.807  -1.443  1.00  0.00      A    C
ATOM   2329  O   HSP A 158      11.591  -8.209  -2.474  1.00  0.00      A    O
ATOM   2330  N   GLY A 159      10.991  -8.758  -0.448  1.00  0.00      A    N
ATOM   2331  HN  GLY A 159      11.044  -9.468   0.250  1.00  0.00      A    H
ATOM   2332  CA  GLY A 159       9.992  -7.774  -0.281  1.00  0.00      A    C
ATOM   2333  HA1 GLY A 159       9.255  -7.665  -1.063  1.00  0.00      A    H
ATOM   2334  HA2 GLY A 159       9.458  -8.046   0.617  1.00  0.00      A    H
ATOM   2335  C   GLY A 159      10.547  -6.419   0.011  1.00  0.00      A    C
ATOM   2336  O   GLY A 159      11.536  -6.316   0.760  1.00  0.00      A    O
ATOM   2337  N   VAL A 160      10.029  -5.342  -0.601  1.00  0.00      A    N
ATOM   2338  HN  VAL A 160       9.369  -5.461  -1.339  1.00  0.00      A    H
ATOM   2339  CA  VAL A 160      10.445  -3.963  -0.170  1.00  0.00      A    C
ATOM   2340  HA  VAL A 160      10.689  -3.839   0.875  1.00  0.00      A    H
ATOM   2341  CB  VAL A 160      11.618  -3.342  -0.989  1.00  0.00      A    C
ATOM   2342  HB  VAL A 160      11.634  -2.242  -0.837  1.00  0.00      A    H
ATOM   2343  CG1 VAL A 160      12.942  -3.794  -0.373  1.00  0.00      A    C
ATOM   2344 HG11 VAL A 160      13.793  -3.364  -0.944  1.00  0.00      A    H
ATOM   2345 HG12 VAL A 160      12.864  -3.531   0.703  1.00  0.00      A    H
ATOM   2346 HG13 VAL A 160      12.966  -4.903  -0.445  1.00  0.00      A    H
ATOM   2347  CG2 VAL A 160      11.522  -3.545  -2.551  1.00  0.00      A    C
ATOM   2348 HG21 VAL A 160      12.477  -3.367  -3.090  1.00  0.00      A    H
ATOM   2349 HG22 VAL A 160      11.087  -4.524  -2.845  1.00  0.00      A    H
ATOM   2350 HG23 VAL A 160      10.849  -2.699  -2.805  1.00  0.00      A    H
ATOM   2351  C   VAL A 160       9.249  -2.931  -0.414  1.00  0.00      A    C
ATOM   2352  O   VAL A 160       8.454  -3.161  -1.324  1.00  0.00      A    O
ATOM   2353  N   VAL A 161       9.094  -1.850   0.334  1.00  0.00      A    N
ATOM   2354  HN  VAL A 161       9.678  -1.792   1.140  1.00  0.00      A    H
ATOM   2355  CA  VAL A 161       8.162  -0.799   0.127  1.00  0.00      A    C
ATOM   2356  HA  VAL A 161       7.287  -1.172  -0.386  1.00  0.00      A    H
ATOM   2357  CB  VAL A 161       7.552  -0.406   1.514  1.00  0.00      A    C
ATOM   2358  HB  VAL A 161       8.352  -0.039   2.191  1.00  0.00      A    H
ATOM   2359  CG1 VAL A 161       6.600   0.831   1.394  1.00  0.00      A    C
ATOM   2360 HG11 VAL A 161       7.107   1.773   1.094  1.00  0.00      A    H
ATOM   2361 HG12 VAL A 161       5.695   0.661   0.772  1.00  0.00      A    H
ATOM   2362 HG13 VAL A 161       6.259   1.017   2.435  1.00  0.00      A    H
ATOM   2363  CG2 VAL A 161       6.652  -1.593   2.003  1.00  0.00      A    C
ATOM   2364 HG21 VAL A 161       7.252  -2.500   2.230  1.00  0.00      A    H
ATOM   2365 HG22 VAL A 161       6.095  -1.404   2.946  1.00  0.00      A    H
ATOM   2366 HG23 VAL A 161       5.908  -1.825   1.211  1.00  0.00      A    H
ATOM   2367  C   VAL A 161       8.746   0.393  -0.592  1.00  0.00      A    C
ATOM   2368  O   VAL A 161       9.665   1.055  -0.122  1.00  0.00      A    O
ATOM   2369  N   ILE A 162       8.171   0.777  -1.794  1.00  0.00      A    N
ATOM   2370  HN  ILE A 162       7.289   0.394  -2.058  1.00  0.00      A    H
ATOM   2371  CA  ILE A 162       8.592   2.005  -2.542  1.00  0.00      A    C
ATOM   2372  HA  ILE A 162       9.645   2.225  -2.445  1.00  0.00      A    H
ATOM   2373  CB  ILE A 162       8.061   2.001  -4.002  1.00  0.00      A    C
ATOM   2374  HB  ILE A 162       6.956   1.990  -3.893  1.00  0.00      A    H
ATOM   2375  CG2 ILE A 162       8.410   3.313  -4.727  1.00  0.00      A    C
ATOM   2376 HG21 ILE A 162       7.803   4.164  -4.350  1.00  0.00      A    H
ATOM   2377 HG22 ILE A 162       9.482   3.598  -4.653  1.00  0.00      A    H
ATOM   2378 HG23 ILE A 162       8.215   3.199  -5.815  1.00  0.00      A    H
ATOM   2379  CG1 ILE A 162       8.489   0.756  -4.897  1.00  0.00      A    C
ATOM   2380 HG11 ILE A 162       9.553   0.679  -5.208  1.00  0.00      A    H
ATOM   2381 HG12 ILE A 162       8.119  -0.101  -4.295  1.00  0.00      A    H
ATOM   2382  CD  ILE A 162       7.650   0.658  -6.179  1.00  0.00      A    C
ATOM   2383  HD1 ILE A 162       7.607   1.663  -6.651  1.00  0.00      A    H
ATOM   2384  HD2 ILE A 162       8.152  -0.049  -6.873  1.00  0.00      A    H
ATOM   2385  HD3 ILE A 162       6.582   0.382  -6.047  1.00  0.00      A    H
ATOM   2386  C   ILE A 162       7.863   3.183  -1.854  1.00  0.00      A    C
ATOM   2387  O   ILE A 162       6.604   3.227  -1.754  1.00  0.00      A    O
ATOM   2388  N   VAL A 163       8.700   4.072  -1.341  1.00  0.00      A    N
ATOM   2389  HN  VAL A 163       9.674   4.001  -1.540  1.00  0.00      A    H
ATOM   2390  CA  VAL A 163       8.262   5.164  -0.482  1.00  0.00      A    C
ATOM   2391  HA  VAL A 163       7.191   5.105  -0.357  1.00  0.00      A    H
ATOM   2392  CB  VAL A 163       8.969   5.284   0.843  1.00  0.00      A    C
ATOM   2393  HB  VAL A 163       8.684   6.202   1.399  1.00  0.00      A    H
ATOM   2394  CG1 VAL A 163       8.539   4.048   1.636  1.00  0.00      A    C
ATOM   2395 HG11 VAL A 163       7.458   3.862   1.811  1.00  0.00      A    H
ATOM   2396 HG12 VAL A 163       8.995   3.105   1.266  1.00  0.00      A    H
ATOM   2397 HG13 VAL A 163       8.827   4.220   2.695  1.00  0.00      A    H
ATOM   2398  CG2 VAL A 163      10.463   5.382   0.616  1.00  0.00      A    C
ATOM   2399 HG21 VAL A 163      11.067   5.329   1.547  1.00  0.00      A    H
ATOM   2400 HG22 VAL A 163      10.712   4.405   0.148  1.00  0.00      A    H
ATOM   2401 HG23 VAL A 163      10.754   6.237  -0.030  1.00  0.00      A    H
ATOM   2402  C   VAL A 163       8.357   6.475  -1.309  1.00  0.00      A    C
ATOM   2403  O   VAL A 163       8.144   7.605  -0.901  1.00  0.00      A    O
ATOM   2404  N   GLY A 164       8.600   6.407  -2.629  1.00  0.00      A    N
ATOM   2405  HN  GLY A 164       8.953   5.626  -3.138  1.00  0.00      A    H
ATOM   2406  CA  GLY A 164       8.624   7.637  -3.501  1.00  0.00      A    C
ATOM   2407  HA1 GLY A 164       7.603   7.902  -3.734  1.00  0.00      A    H
ATOM   2408  HA2 GLY A 164       9.211   8.385  -2.989  1.00  0.00      A    H
ATOM   2409  C   GLY A 164       9.463   7.438  -4.749  1.00  0.00      A    C
ATOM   2410  O   GLY A 164       9.716   6.320  -5.140  1.00  0.00      A    O
ATOM   2411  N   TYR A 165       9.843   8.522  -5.424  1.00  0.00      A    N
ATOM   2412  HN  TYR A 165       9.724   9.371  -4.915  1.00  0.00      A    H
ATOM   2413  CA  TYR A 165      10.611   8.592  -6.590  1.00  0.00      A    C
ATOM   2414  HA  TYR A 165      11.403   7.873  -6.445  1.00  0.00      A    H
ATOM   2415  CB  TYR A 165       9.818   8.187  -7.834  1.00  0.00      A    C
ATOM   2416  HB1 TYR A 165      10.339   8.110  -8.812  1.00  0.00      A    H
ATOM   2417  HB2 TYR A 165       9.570   7.122  -7.637  1.00  0.00      A    H
ATOM   2418  CG  TYR A 165       8.567   8.951  -8.036  1.00  0.00      A    C
ATOM   2419  CD1 TYR A 165       8.498  10.173  -8.768  1.00  0.00      A    C
ATOM   2420  HD1 TYR A 165       9.429  10.695  -8.931  1.00  0.00      A    H
ATOM   2421  CE1 TYR A 165       7.310  10.749  -9.088  1.00  0.00      A    C
ATOM   2422  HE1 TYR A 165       7.326  11.689  -9.620  1.00  0.00      A    H
ATOM   2423  CZ  TYR A 165       6.078  10.223  -8.716  1.00  0.00      A    C
ATOM   2424  OH  TYR A 165       4.926  10.936  -9.135  1.00  0.00      A    O
ATOM   2425  HH  TYR A 165       5.231  11.786  -9.462  1.00  0.00      A    H
ATOM   2426  CD2 TYR A 165       7.327   8.392  -7.683  1.00  0.00      A    C
ATOM   2427  HD2 TYR A 165       7.297   7.429  -7.195  1.00  0.00      A    H
ATOM   2428  CE2 TYR A 165       6.086   9.021  -7.953  1.00  0.00      A    C
ATOM   2429  HE2 TYR A 165       5.154   8.545  -7.686  1.00  0.00      A    H
ATOM   2430  C   TYR A 165      11.216  10.051  -6.786  1.00  0.00      A    C
ATOM   2431  O   TYR A 165      10.878  11.004  -6.088  1.00  0.00      A    O
ATOM   2432  N   GLY A 166      12.230  10.164  -7.731  1.00  0.00      A    N
ATOM   2433  HN  GLY A 166      12.576   9.403  -8.274  1.00  0.00      A    H
ATOM   2434  CA  GLY A 166      13.126  11.328  -7.910  1.00  0.00      A    C
ATOM   2435  HA1 GLY A 166      12.611  12.276  -7.870  1.00  0.00      A    H
ATOM   2436  HA2 GLY A 166      13.859  11.256  -7.120  1.00  0.00      A    H
ATOM   2437  C   GLY A 166      13.856  11.371  -9.254  1.00  0.00      A    C
ATOM   2438  O   GLY A 166      13.780  10.404  -9.936  1.00  0.00      A    O
ATOM   2439  N   THR A 167      14.619  12.420  -9.558  1.00  0.00      A    N
ATOM   2440  HN  THR A 167      14.674  13.168  -8.902  1.00  0.00      A    H
ATOM   2441  CA  THR A 167      15.478  12.477 -10.732  1.00  0.00      A    C
ATOM   2442  HA  THR A 167      15.677  11.461 -11.040  1.00  0.00      A    H
ATOM   2443  CB  THR A 167      14.850  13.310 -11.861  1.00  0.00      A    C
ATOM   2444  HB  THR A 167      14.632  14.334 -11.487  1.00  0.00      A    H
ATOM   2445  OG1 THR A 167      13.630  12.778 -12.252  1.00  0.00      A    O
ATOM   2446  HG1 THR A 167      13.887  12.183 -12.961  1.00  0.00      A    H
ATOM   2447  CG2 THR A 167      15.727  13.492 -13.120  1.00  0.00      A    C
ATOM   2448 HG21 THR A 167      16.535  14.217 -12.883  1.00  0.00      A    H
ATOM   2449 HG22 THR A 167      16.243  12.527 -13.313  1.00  0.00      A    H
ATOM   2450 HG23 THR A 167      15.141  13.857 -13.991  1.00  0.00      A    H
ATOM   2451  C   THR A 167      16.813  13.179 -10.427  1.00  0.00      A    C
ATOM   2452  O   THR A 167      16.802  14.202  -9.700  1.00  0.00      A    O
ATOM   2453  N   GLN A 168      17.920  12.603 -10.951  1.00  0.00      A    N
ATOM   2454  HN  GLN A 168      17.859  11.702 -11.373  1.00  0.00      A    H
ATOM   2455  CA  GLN A 168      19.269  13.137 -10.578  1.00  0.00      A    C
ATOM   2456  HA  GLN A 168      19.201  14.212 -10.502  1.00  0.00      A    H
ATOM   2457  CB  GLN A 168      19.853  12.438  -9.330  1.00  0.00      A    C
ATOM   2458  HB1 GLN A 168      19.088  12.574  -8.536  1.00  0.00      A    H
ATOM   2459  HB2 GLN A 168      19.887  11.330  -9.401  1.00  0.00      A    H
ATOM   2460  CG  GLN A 168      21.138  13.082  -8.802  1.00  0.00      A    C
ATOM   2461  HG1 GLN A 168      21.922  12.921  -9.573  1.00  0.00      A    H
ATOM   2462  HG2 GLN A 168      21.092  14.167  -8.566  1.00  0.00      A    H
ATOM   2463  CD  GLN A 168      21.564  12.371  -7.544  1.00  0.00      A    C
ATOM   2464  OE1 GLN A 168      21.532  12.919  -6.457  1.00  0.00      A    O
ATOM   2465  NE2 GLN A 168      21.969  11.096  -7.655  1.00  0.00      A    N
ATOM   2466 HE21 GLN A 168      22.313  10.666  -6.820  1.00  0.00      A    H
ATOM   2467 HE22 GLN A 168      22.078  10.681  -8.558  1.00  0.00      A    H
ATOM   2468  C   GLN A 168      20.205  12.862 -11.736  1.00  0.00      A    C
ATOM   2469  O   GLN A 168      20.650  11.726 -11.950  1.00  0.00      A    O
ATOM   2470  N   SER A 169      20.539  13.914 -12.534  1.00  0.00      A    N
ATOM   2471  HN  SER A 169      19.718  14.477 -12.580  1.00  0.00      A    H
ATOM   2472  CA  SER A 169      21.804  14.054 -13.214  1.00  0.00      A    C
ATOM   2473  HA  SER A 169      21.792  15.024 -13.688  1.00  0.00      A    H
ATOM   2474  CB  SER A 169      22.985  14.004 -12.255  1.00  0.00      A    C
ATOM   2475  HB1 SER A 169      22.894  12.991 -11.809  1.00  0.00      A    H
ATOM   2476  HB2 SER A 169      23.957  13.925 -12.786  1.00  0.00      A    H
ATOM   2477  OG  SER A 169      23.020  15.154 -11.375  1.00  0.00      A    O
ATOM   2478  HG1 SER A 169      23.664  15.146 -10.664  1.00  0.00      A    H
ATOM   2479  C   SER A 169      21.939  13.126 -14.415  1.00  0.00      A    C
ATOM   2480  O   SER A 169      23.007  12.537 -14.577  1.00  0.00      A    O
ATOM   2481  N   GLY A 170      20.873  12.913 -15.235  1.00  0.00      A    N
ATOM   2482  HN  GLY A 170      20.035  13.442 -15.129  1.00  0.00      A    H
ATOM   2483  CA  GLY A 170      20.827  11.923 -16.250  1.00  0.00      A    C
ATOM   2484  HA1 GLY A 170      20.503  12.401 -17.163  1.00  0.00      A    H
ATOM   2485  HA2 GLY A 170      21.728  11.337 -16.358  1.00  0.00      A    H
ATOM   2486  C   GLY A 170      19.777  10.877 -15.979  1.00  0.00      A    C
ATOM   2487  O   GLY A 170      18.915  10.572 -16.859  1.00  0.00      A    O
ATOM   2488  N   LYS A 171      19.847  10.153 -14.816  1.00  0.00      A    N
ATOM   2489  HN  LYS A 171      20.636  10.327 -14.232  1.00  0.00      A    H
ATOM   2490  CA  LYS A 171      18.878   9.075 -14.523  1.00  0.00      A    C
ATOM   2491  HA  LYS A 171      18.279   8.902 -15.405  1.00  0.00      A    H
ATOM   2492  CB  LYS A 171      19.660   7.905 -13.949  1.00  0.00      A    C
ATOM   2493  HB1 LYS A 171      20.415   8.284 -13.227  1.00  0.00      A    H
ATOM   2494  HB2 LYS A 171      18.986   7.161 -13.472  1.00  0.00      A    H
ATOM   2495  CG  LYS A 171      20.440   7.066 -15.114  1.00  0.00      A    C
ATOM   2496  HG1 LYS A 171      19.587   6.671 -15.707  1.00  0.00      A    H
ATOM   2497  HG2 LYS A 171      21.122   7.700 -15.719  1.00  0.00      A    H
ATOM   2498  CD  LYS A 171      21.256   5.804 -14.618  1.00  0.00      A    C
ATOM   2499  HD1 LYS A 171      22.000   6.164 -13.876  1.00  0.00      A    H
ATOM   2500  HD2 LYS A 171      20.519   5.203 -14.043  1.00  0.00      A    H
ATOM   2501  CE  LYS A 171      21.850   5.099 -15.795  1.00  0.00      A    C
ATOM   2502  HE1 LYS A 171      22.517   5.710 -16.440  1.00  0.00      A    H
ATOM   2503  HE2 LYS A 171      22.327   4.202 -15.346  1.00  0.00      A    H
ATOM   2504  NZ  LYS A 171      20.768   4.517 -16.598  1.00  0.00      A    N
ATOM   2505  HZ1 LYS A 171      20.054   4.130 -15.948  1.00  0.00      A    H
ATOM   2506  HZ2 LYS A 171      20.269   5.229 -17.169  1.00  0.00      A    H
ATOM   2507  HZ3 LYS A 171      21.126   3.811 -17.272  1.00  0.00      A    H
ATOM   2508  C   LYS A 171      17.759   9.478 -13.499  1.00  0.00      A    C
ATOM   2509  O   LYS A 171      18.000  10.281 -12.607  1.00  0.00      A    O
ATOM   2510  N   ASN A 172      16.633   8.824 -13.665  1.00  0.00      A    N
ATOM   2511  HN  ASN A 172      16.495   8.245 -14.464  1.00  0.00      A    H
ATOM   2512  CA  ASN A 172      15.468   8.865 -12.772  1.00  0.00      A    C
ATOM   2513  HA  ASN A 172      15.305   9.728 -12.144  1.00  0.00      A    H
ATOM   2514  CB  ASN A 172      14.195   8.544 -13.576  1.00  0.00      A    C
ATOM   2515  HB1 ASN A 172      14.303   7.572 -14.103  1.00  0.00      A    H
ATOM   2516  HB2 ASN A 172      13.330   8.584 -12.880  1.00  0.00      A    H
ATOM   2517  CG  ASN A 172      14.058   9.644 -14.571  1.00  0.00      A    C
ATOM   2518  OD1 ASN A 172      13.565  10.739 -14.296  1.00  0.00      A    O
ATOM   2519  ND2 ASN A 172      14.414   9.376 -15.834  1.00  0.00      A    N
ATOM   2520 HD21 ASN A 172      14.456  10.142 -16.475  1.00  0.00      A    H
ATOM   2521 HD22 ASN A 172      14.671   8.436 -16.057  1.00  0.00      A    H
ATOM   2522  C   ASN A 172      15.587   7.754 -11.777  1.00  0.00      A    C
ATOM   2523  O   ASN A 172      16.267   6.754 -12.016  1.00  0.00      A    O
ATOM   2524  N   TYR A 173      14.905   7.754 -10.627  1.00  0.00      A    N
ATOM   2525  HN  TYR A 173      14.308   8.532 -10.445  1.00  0.00      A    H
ATOM   2526  CA  TYR A 173      15.063   6.810  -9.576  1.00  0.00      A    C
ATOM   2527  HA  TYR A 173      15.148   5.821 -10.002  1.00  0.00      A    H
ATOM   2528  CB  TYR A 173      16.240   6.943  -8.617  1.00  0.00      A    C
ATOM   2529  HB1 TYR A 173      16.269   6.055  -7.951  1.00  0.00      A    H
ATOM   2530  HB2 TYR A 173      17.177   6.866  -9.210  1.00  0.00      A    H
ATOM   2531  CG  TYR A 173      16.339   8.218  -7.805  1.00  0.00      A    C
ATOM   2532  CD1 TYR A 173      15.801   8.378  -6.528  1.00  0.00      A    C
ATOM   2533  HD1 TYR A 173      15.374   7.513  -6.043  1.00  0.00      A    H
ATOM   2534  CE1 TYR A 173      15.870   9.626  -5.840  1.00  0.00      A    C
ATOM   2535  HE1 TYR A 173      15.599   9.867  -4.823  1.00  0.00      A    H
ATOM   2536  CZ  TYR A 173      16.511  10.707  -6.443  1.00  0.00      A    C
ATOM   2537  OH  TYR A 173      16.592  12.017  -5.836  1.00  0.00      A    O
ATOM   2538  HH  TYR A 173      17.013  12.583  -6.487  1.00  0.00      A    H
ATOM   2539  CD2 TYR A 173      16.806   9.396  -8.486  1.00  0.00      A    C
ATOM   2540  HD2 TYR A 173      17.126   9.456  -9.516  1.00  0.00      A    H
ATOM   2541  CE2 TYR A 173      16.869  10.626  -7.781  1.00  0.00      A    C
ATOM   2542  HE2 TYR A 173      17.268  11.466  -8.330  1.00  0.00      A    H
ATOM   2543  C   TYR A 173      13.796   6.706  -8.783  1.00  0.00      A    C
ATOM   2544  O   TYR A 173      12.902   7.607  -8.809  1.00  0.00      A    O
ATOM   2545  N   TRP A 174      13.638   5.513  -8.145  1.00  0.00      A    N
ATOM   2546  HN  TRP A 174      14.255   4.754  -8.339  1.00  0.00      A    H
ATOM   2547  CA  TRP A 174      12.742   5.148  -7.002  1.00  0.00      A    C
ATOM   2548  HA  TRP A 174      11.974   5.905  -7.066  1.00  0.00      A    H
ATOM   2549  CB  TRP A 174      12.184   3.824  -7.362  1.00  0.00      A    C
ATOM   2550  HB1 TRP A 174      12.970   3.063  -7.173  1.00  0.00      A    H
ATOM   2551  HB2 TRP A 174      11.382   3.686  -6.605  1.00  0.00      A    H
ATOM   2552  CG  TRP A 174      11.366   3.435  -8.653  1.00  0.00      A    C
ATOM   2553  CD1 TRP A 174      11.742   2.588  -9.638  1.00  0.00      A    C
ATOM   2554  HD1 TRP A 174      12.704   2.098  -9.649  1.00  0.00      A    H
ATOM   2555  NE1 TRP A 174      10.802   2.509 -10.608  1.00  0.00      A    N
ATOM   2556  HE1 TRP A 174      10.701   1.820 -11.291  1.00  0.00      A    H
ATOM   2557  CE2 TRP A 174       9.698   3.371 -10.217  1.00  0.00      A    C
ATOM   2558  CD2 TRP A 174      10.004   3.749  -8.939  1.00  0.00      A    C
ATOM   2559  CE3 TRP A 174       9.053   4.454  -8.162  1.00  0.00      A    C
ATOM   2560  HE3 TRP A 174       9.174   4.702  -7.117  1.00  0.00      A    H
ATOM   2561  CZ3 TRP A 174       7.783   4.656  -8.706  1.00  0.00      A    C
ATOM   2562  HZ3 TRP A 174       7.033   5.012  -8.015  1.00  0.00      A    H
ATOM   2563  CZ2 TRP A 174       8.388   3.617 -10.796  1.00  0.00      A    C
ATOM   2564  HZ2 TRP A 174       8.084   3.080 -11.682  1.00  0.00      A    H
ATOM   2565  CH2 TRP A 174       7.430   4.229  -9.982  1.00  0.00      A    C
ATOM   2566  HH2 TRP A 174       6.443   4.301 -10.413  1.00  0.00      A    H
ATOM   2567  C   TRP A 174      13.461   5.203  -5.667  1.00  0.00      A    C
ATOM   2568  O   TRP A 174      14.700   5.151  -5.566  1.00  0.00      A    O
ATOM   2569  N   ILE A 175      12.719   5.377  -4.566  1.00  0.00      A    N
ATOM   2570  HN  ILE A 175      11.742   5.528  -4.694  1.00  0.00      A    H
ATOM   2571  CA  ILE A 175      13.267   5.390  -3.205  1.00  0.00      A    C
ATOM   2572  HA  ILE A 175      14.326   5.221  -3.082  1.00  0.00      A    H
ATOM   2573  CB  ILE A 175      12.974   6.683  -2.596  1.00  0.00      A    C
ATOM   2574  HB  ILE A 175      11.882   6.860  -2.487  1.00  0.00      A    H
ATOM   2575  CG2 ILE A 175      13.574   6.808  -1.193  1.00  0.00      A    C
ATOM   2576 HG21 ILE A 175      13.452   7.814  -0.739  1.00  0.00      A    H
ATOM   2577 HG22 ILE A 175      13.054   6.052  -0.567  1.00  0.00      A    H
ATOM   2578 HG23 ILE A 175      14.662   6.587  -1.234  1.00  0.00      A    H
ATOM   2579  CG1 ILE A 175      13.531   7.952  -3.336  1.00  0.00      A    C
ATOM   2580 HG11 ILE A 175      14.641   7.889  -3.349  1.00  0.00      A    H
ATOM   2581 HG12 ILE A 175      13.150   8.070  -4.373  1.00  0.00      A    H
ATOM   2582  CD  ILE A 175      13.162   9.258  -2.625  1.00  0.00      A    C
ATOM   2583  HD1 ILE A 175      12.131   9.310  -2.215  1.00  0.00      A    H
ATOM   2584  HD2 ILE A 175      13.891   9.352  -1.792  1.00  0.00      A    H
ATOM   2585  HD3 ILE A 175      13.379  10.105  -3.311  1.00  0.00      A    H
ATOM   2586  C   ILE A 175      12.561   4.336  -2.440  1.00  0.00      A    C
ATOM   2587  O   ILE A 175      11.340   4.278  -2.461  1.00  0.00      A    O
ATOM   2588  N   VAL A 176      13.300   3.354  -1.885  1.00  0.00      A    N
ATOM   2589  HN  VAL A 176      14.291   3.444  -1.955  1.00  0.00      A    H
ATOM   2590  CA  VAL A 176      12.772   2.004  -1.501  1.00  0.00      A    C
ATOM   2591  HA  VAL A 176      11.701   2.121  -1.570  1.00  0.00      A    H
ATOM   2592  CB  VAL A 176      13.161   1.088  -2.563  1.00  0.00      A    C
ATOM   2593  HB  VAL A 176      14.231   1.234  -2.827  1.00  0.00      A    H
ATOM   2594  CG1 VAL A 176      12.900  -0.333  -2.130  1.00  0.00      A    C
ATOM   2595 HG11 VAL A 176      12.984  -0.979  -3.030  1.00  0.00      A    H
ATOM   2596 HG12 VAL A 176      13.715  -0.730  -1.488  1.00  0.00      A    H
ATOM   2597 HG13 VAL A 176      11.900  -0.416  -1.653  1.00  0.00      A    H
ATOM   2598  CG2 VAL A 176      12.355   1.402  -3.880  1.00  0.00      A    C
ATOM   2599 HG21 VAL A 176      12.375   2.456  -4.232  1.00  0.00      A    H
ATOM   2600 HG22 VAL A 176      12.765   0.858  -4.757  1.00  0.00      A    H
ATOM   2601 HG23 VAL A 176      11.330   1.005  -3.718  1.00  0.00      A    H
ATOM   2602  C   VAL A 176      13.190   1.742  -0.029  1.00  0.00      A    C
ATOM   2603  O   VAL A 176      14.331   1.866   0.369  1.00  0.00      A    O
ATOM   2604  N   ARG A 177      12.282   1.389   0.826  1.00  0.00      A    N
ATOM   2605  HN  ARG A 177      11.429   1.126   0.381  1.00  0.00      A    H
ATOM   2606  CA  ARG A 177      12.460   1.132   2.251  1.00  0.00      A    C
ATOM   2607  HA  ARG A 177      13.369   1.578   2.627  1.00  0.00      A    H
ATOM   2608  CB  ARG A 177      11.180   1.599   2.947  1.00  0.00      A    C
ATOM   2609  HB1 ARG A 177      11.011   2.643   2.605  1.00  0.00      A    H
ATOM   2610  HB2 ARG A 177      10.349   1.023   2.488  1.00  0.00      A    H
ATOM   2611  CG  ARG A 177      11.109   1.493   4.444  1.00  0.00      A    C
ATOM   2612  HG1 ARG A 177      11.514   0.545   4.858  1.00  0.00      A    H
ATOM   2613  HG2 ARG A 177      11.789   2.265   4.864  1.00  0.00      A    H
ATOM   2614  CD  ARG A 177       9.674   1.645   5.002  1.00  0.00      A    C
ATOM   2615  HD1 ARG A 177       9.122   2.528   4.615  1.00  0.00      A    H
ATOM   2616  HD2 ARG A 177       9.029   0.792   4.702  1.00  0.00      A    H
ATOM   2617  NE  ARG A 177       9.582   1.719   6.485  1.00  0.00      A    N
ATOM   2618  HE  ARG A 177      10.412   1.969   6.983  1.00  0.00      A    H
ATOM   2619  CZ  ARG A 177       8.450   1.860   7.175  1.00  0.00      A    C
ATOM   2620  NH1 ARG A 177       7.224   1.879   6.670  1.00  0.00      A    N
ATOM   2621 HH11 ARG A 177       7.125   1.534   5.737  1.00  0.00      A    H
ATOM   2622 HH12 ARG A 177       6.460   2.043   7.294  1.00  0.00      A    H
ATOM   2623  NH2 ARG A 177       8.506   1.967   8.492  1.00  0.00      A    N
ATOM   2624 HH21 ARG A 177       9.366   1.839   8.986  1.00  0.00      A    H
ATOM   2625 HH22 ARG A 177       7.692   1.826   9.055  1.00  0.00      A    H
ATOM   2626  C   ARG A 177      12.670  -0.381   2.466  1.00  0.00      A    C
ATOM   2627  O   ARG A 177      11.909  -1.270   2.047  1.00  0.00      A    O
ATOM   2628  N   ASN A 178      13.845  -0.737   3.030  1.00  0.00      A    N
ATOM   2629  HN  ASN A 178      14.283  -0.053   3.608  1.00  0.00      A    H
ATOM   2630  CA  ASN A 178      14.318  -2.106   3.113  1.00  0.00      A    C
ATOM   2631  HA  ASN A 178      13.505  -2.745   2.802  1.00  0.00      A    H
ATOM   2632  CB  ASN A 178      15.599  -2.195   2.201  1.00  0.00      A    C
ATOM   2633  HB1 ASN A 178      15.181  -2.035   1.184  1.00  0.00      A    H
ATOM   2634  HB2 ASN A 178      16.350  -1.414   2.450  1.00  0.00      A    H
ATOM   2635  CG  ASN A 178      16.232  -3.547   2.130  1.00  0.00      A    C
ATOM   2636  OD1 ASN A 178      15.609  -4.539   2.507  1.00  0.00      A    O
ATOM   2637  ND2 ASN A 178      17.485  -3.585   1.671  1.00  0.00      A    N
ATOM   2638 HD21 ASN A 178      17.966  -4.462   1.700  1.00  0.00      A    H
ATOM   2639 HD22 ASN A 178      18.036  -2.770   1.490  1.00  0.00      A    H
ATOM   2640  C   ASN A 178      14.477  -2.419   4.600  1.00  0.00      A    C
ATOM   2641  O   ASN A 178      14.380  -1.478   5.414  1.00  0.00      A    O
ATOM   2642  N   SER A 179      14.652  -3.684   5.006  1.00  0.00      A    N
ATOM   2643  HN  SER A 179      14.685  -4.352   4.266  1.00  0.00      A    H
ATOM   2644  CA  SER A 179      14.770  -4.331   6.328  1.00  0.00      A    C
ATOM   2645  HA  SER A 179      14.465  -3.591   7.052  1.00  0.00      A    H
ATOM   2646  CB  SER A 179      13.766  -5.548   6.277  1.00  0.00      A    C
ATOM   2647  HB1 SER A 179      14.011  -6.282   7.074  1.00  0.00      A    H
ATOM   2648  HB2 SER A 179      12.755  -5.091   6.322  1.00  0.00      A    H
ATOM   2649  OG  SER A 179      13.886  -6.227   4.986  1.00  0.00      A    O
ATOM   2650  HG1 SER A 179      14.175  -7.092   5.283  1.00  0.00      A    H
ATOM   2651  C   SER A 179      16.128  -4.808   6.783  1.00  0.00      A    C
ATOM   2652  O   SER A 179      16.255  -5.647   7.664  1.00  0.00      A    O
ATOM   2653  N   TRP A 180      17.103  -4.250   6.074  1.00  0.00      A    N
ATOM   2654  HN  TRP A 180      16.957  -3.716   5.245  1.00  0.00      A    H
ATOM   2655  CA  TRP A 180      18.450  -4.806   6.206  1.00  0.00      A    C
ATOM   2656  HA  TRP A 180      18.305  -5.828   6.525  1.00  0.00      A    H
ATOM   2657  CB  TRP A 180      19.222  -4.817   4.863  1.00  0.00      A    C
ATOM   2658  HB1 TRP A 180      19.099  -3.886   4.268  1.00  0.00      A    H
ATOM   2659  HB2 TRP A 180      20.267  -5.039   5.169  1.00  0.00      A    H
ATOM   2660  CG  TRP A 180      18.839  -5.993   3.932  1.00  0.00      A    C
ATOM   2661  CD1 TRP A 180      18.114  -7.128   4.157  1.00  0.00      A    C
ATOM   2662  HD1 TRP A 180      17.590  -7.380   5.068  1.00  0.00      A    H
ATOM   2663  NE1 TRP A 180      18.155  -7.957   3.077  1.00  0.00      A    N
ATOM   2664  HE1 TRP A 180      17.868  -8.888   3.126  1.00  0.00      A    H
ATOM   2665  CE2 TRP A 180      19.041  -7.413   2.131  1.00  0.00      A    C
ATOM   2666  CD2 TRP A 180      19.508  -6.182   2.650  1.00  0.00      A    C
ATOM   2667  CE3 TRP A 180      20.417  -5.369   1.986  1.00  0.00      A    C
ATOM   2668  HE3 TRP A 180      20.902  -4.535   2.471  1.00  0.00      A    H
ATOM   2669  CZ3 TRP A 180      20.860  -5.843   0.763  1.00  0.00      A    C
ATOM   2670  HZ3 TRP A 180      21.645  -5.308   0.250  1.00  0.00      A    H
ATOM   2671  CZ2 TRP A 180      19.526  -7.931   0.934  1.00  0.00      A    C
ATOM   2672  HZ2 TRP A 180      19.159  -8.855   0.512  1.00  0.00      A    H
ATOM   2673  CH2 TRP A 180      20.361  -7.077   0.222  1.00  0.00      A    C
ATOM   2674  HH2 TRP A 180      20.872  -7.359  -0.687  1.00  0.00      A    H
ATOM   2675  C   TRP A 180      19.226  -4.103   7.287  1.00  0.00      A    C
ATOM   2676  O   TRP A 180      20.317  -4.513   7.731  1.00  0.00      A    O
ATOM   2677  N   GLY A 181      18.669  -2.966   7.810  1.00  0.00      A    N
ATOM   2678  HN  GLY A 181      17.835  -2.744   7.311  1.00  0.00      A    H
ATOM   2679  CA  GLY A 181      19.201  -2.214   8.883  1.00  0.00      A    C
ATOM   2680  HA1 GLY A 181      18.430  -2.080   9.627  1.00  0.00      A    H
ATOM   2681  HA2 GLY A 181      20.059  -2.693   9.331  1.00  0.00      A    H
ATOM   2682  C   GLY A 181      19.542  -0.809   8.318  1.00  0.00      A    C
ATOM   2683  O   GLY A 181      19.963  -0.668   7.181  1.00  0.00      A    O
ATOM   2684  N   GLN A 182      19.360   0.269   9.129  1.00  0.00      A    N
ATOM   2685  HN  GLN A 182      19.051   0.174  10.072  1.00  0.00      A    H
ATOM   2686  CA  GLN A 182      19.764   1.656   8.778  1.00  0.00      A    C
ATOM   2687  HA  GLN A 182      19.369   1.807   7.784  1.00  0.00      A    H
ATOM   2688  CB  GLN A 182      19.108   2.651   9.736  1.00  0.00      A    C
ATOM   2689  HB1 GLN A 182      19.366   3.679   9.400  1.00  0.00      A    H
ATOM   2690  HB2 GLN A 182      18.001   2.553   9.735  1.00  0.00      A    H
ATOM   2691  CG  GLN A 182      19.529   2.660  11.236  1.00  0.00      A    C
ATOM   2692  HG1 GLN A 182      19.348   1.680  11.726  1.00  0.00      A    H
ATOM   2693  HG2 GLN A 182      20.573   3.041  11.216  1.00  0.00      A    H
ATOM   2694  CD  GLN A 182      18.859   3.743  12.054  1.00  0.00      A    C
ATOM   2695  OE1 GLN A 182      18.105   3.514  13.017  1.00  0.00      A    O
ATOM   2696  NE2 GLN A 182      19.231   5.061  11.800  1.00  0.00      A    N
ATOM   2697 HE21 GLN A 182      18.920   5.794  12.404  1.00  0.00      A    H
ATOM   2698 HE22 GLN A 182      19.877   5.212  11.051  1.00  0.00      A    H
ATOM   2699  C   GLN A 182      21.301   1.777   8.709  1.00  0.00      A    C
ATOM   2700  O   GLN A 182      21.683   2.878   8.323  1.00  0.00      A    O
ATOM   2701  N   ASN A 183      22.131   0.777   9.031  1.00  0.00      A    N
ATOM   2702  HN  ASN A 183      21.825  -0.148   9.241  1.00  0.00      A    H
ATOM   2703  CA  ASN A 183      23.541   0.809   8.731  1.00  0.00      A    C
ATOM   2704  HA  ASN A 183      23.942   1.766   9.029  1.00  0.00      A    H
ATOM   2705  CB  ASN A 183      24.505  -0.178   9.309  1.00  0.00      A    C
ATOM   2706  HB1 ASN A 183      24.128  -1.223   9.337  1.00  0.00      A    H
ATOM   2707  HB2 ASN A 183      25.544  -0.152   8.915  1.00  0.00      A    H
ATOM   2708  CG  ASN A 183      24.586   0.147  10.848  1.00  0.00      A    C
ATOM   2709  OD1 ASN A 183      23.936  -0.395  11.697  1.00  0.00      A    O
ATOM   2710  ND2 ASN A 183      25.294   1.164  11.245  1.00  0.00      A    N
ATOM   2711 HD21 ASN A 183      25.089   1.433  12.186  1.00  0.00      A    H
ATOM   2712 HD22 ASN A 183      25.963   1.642  10.675  1.00  0.00      A    H
ATOM   2713  C   ASN A 183      23.848   0.767   7.218  1.00  0.00      A    C
ATOM   2714  O   ASN A 183      24.935   1.114   6.675  1.00  0.00      A    O
ATOM   2715  N   TRP A 184      22.871   0.194   6.379  1.00  0.00      A    N
ATOM   2716  HN  TRP A 184      21.974  -0.100   6.700  1.00  0.00      A    H
ATOM   2717  CA  TRP A 184      23.046  -0.045   4.953  1.00  0.00      A    C
ATOM   2718  HA  TRP A 184      24.110  -0.107   4.775  1.00  0.00      A    H
ATOM   2719  CB  TRP A 184      22.369  -1.460   4.616  1.00  0.00      A    C
ATOM   2720  HB1 TRP A 184      22.757  -2.278   5.260  1.00  0.00      A    H
ATOM   2721  HB2 TRP A 184      21.284  -1.387   4.845  1.00  0.00      A    H
ATOM   2722  CG  TRP A 184      22.461  -1.965   3.102  1.00  0.00      A    C
ATOM   2723  CD1 TRP A 184      23.349  -2.616   2.383  1.00  0.00      A    C
ATOM   2724  HD1 TRP A 184      24.302  -2.937   2.776  1.00  0.00      A    H
ATOM   2725  NE1 TRP A 184      22.821  -2.942   1.092  1.00  0.00      A    N
ATOM   2726  HE1 TRP A 184      23.171  -3.591   0.452  1.00  0.00      A    H
ATOM   2727  CE2 TRP A 184      21.578  -2.471   1.057  1.00  0.00      A    C
ATOM   2728  CD2 TRP A 184      21.289  -1.732   2.223  1.00  0.00      A    C
ATOM   2729  CE3 TRP A 184      20.106  -0.958   2.367  1.00  0.00      A    C
ATOM   2730  HE3 TRP A 184      20.035  -0.410   3.294  1.00  0.00      A    H
ATOM   2731  CZ3 TRP A 184      19.185  -0.972   1.297  1.00  0.00      A    C
ATOM   2732  HZ3 TRP A 184      18.347  -0.294   1.364  1.00  0.00      A    H
ATOM   2733  CZ2 TRP A 184      20.546  -2.617   0.090  1.00  0.00      A    C
ATOM   2734  HZ2 TRP A 184      20.833  -3.298  -0.698  1.00  0.00      A    H
ATOM   2735  CH2 TRP A 184      19.376  -1.786   0.174  1.00  0.00      A    C
ATOM   2736  HH2 TRP A 184      18.539  -1.776  -0.509  1.00  0.00      A    H
ATOM   2737  C   TRP A 184      22.483   1.121   4.156  1.00  0.00      A    C
ATOM   2738  O   TRP A 184      21.684   1.877   4.618  1.00  0.00      A    O
ATOM   2739  N   GLY A 185      22.806   1.178   2.852  1.00  0.00      A    N
ATOM   2740  HN  GLY A 185      23.526   0.582   2.504  1.00  0.00      A    H
ATOM   2741  CA  GLY A 185      22.215   2.139   1.904  1.00  0.00      A    C
ATOM   2742  HA1 GLY A 185      22.941   1.997   1.117  1.00  0.00      A    H
ATOM   2743  HA2 GLY A 185      21.227   1.800   1.629  1.00  0.00      A    H
ATOM   2744  C   GLY A 185      22.248   3.550   2.357  1.00  0.00      A    C
ATOM   2745  O   GLY A 185      23.251   4.100   2.848  1.00  0.00      A    O
ATOM   2746  N   ASN A 186      21.158   4.240   2.183  1.00  0.00      A    N
ATOM   2747  HN  ASN A 186      20.357   3.788   1.797  1.00  0.00      A    H
ATOM   2748  CA  ASN A 186      21.012   5.609   2.471  1.00  0.00      A    C
ATOM   2749  HA  ASN A 186      21.923   6.036   2.864  1.00  0.00      A    H
ATOM   2750  CB  ASN A 186      20.428   6.455   1.297  1.00  0.00      A    C
ATOM   2751  HB1 ASN A 186      19.894   5.829   0.550  1.00  0.00      A    H
ATOM   2752  HB2 ASN A 186      19.768   7.291   1.612  1.00  0.00      A    H
ATOM   2753  CG  ASN A 186      21.504   7.129   0.378  1.00  0.00      A    C
ATOM   2754  OD1 ASN A 186      22.704   7.142   0.618  1.00  0.00      A    O
ATOM   2755  ND2 ASN A 186      21.000   8.036  -0.455  1.00  0.00      A    N
ATOM   2756 HD21 ASN A 186      21.604   8.660  -0.951  1.00  0.00      A    H
ATOM   2757 HD22 ASN A 186      20.074   8.370  -0.282  1.00  0.00      A    H
ATOM   2758  C   ASN A 186      20.068   5.570   3.683  1.00  0.00      A    C
ATOM   2759  O   ASN A 186      18.917   6.028   3.634  1.00  0.00      A    O
ATOM   2760  N   GLN A 187      20.563   5.118   4.809  1.00  0.00      A    N
ATOM   2761  HN  GLN A 187      21.492   4.769   4.905  1.00  0.00      A    H
ATOM   2762  CA  GLN A 187      19.879   4.803   6.051  1.00  0.00      A    C
ATOM   2763  HA  GLN A 187      20.625   4.414   6.728  1.00  0.00      A    H
ATOM   2764  CB  GLN A 187      19.230   6.130   6.621  1.00  0.00      A    C
ATOM   2765  HB1 GLN A 187      18.316   6.451   6.077  1.00  0.00      A    H
ATOM   2766  HB2 GLN A 187      18.936   5.984   7.683  1.00  0.00      A    H
ATOM   2767  CG  GLN A 187      20.216   7.322   6.573  1.00  0.00      A    C
ATOM   2768  HG1 GLN A 187      21.126   7.031   7.139  1.00  0.00      A    H
ATOM   2769  HG2 GLN A 187      20.582   7.525   5.544  1.00  0.00      A    H
ATOM   2770  CD  GLN A 187      19.616   8.643   7.149  1.00  0.00      A    C
ATOM   2771  OE1 GLN A 187      18.765   9.251   6.532  1.00  0.00      A    O
ATOM   2772  NE2 GLN A 187      20.198   9.082   8.297  1.00  0.00      A    N
ATOM   2773 HE21 GLN A 187      19.857   9.965   8.620  1.00  0.00      A    H
ATOM   2774 HE22 GLN A 187      21.072   8.736   8.640  1.00  0.00      A    H
ATOM   2775  C   GLN A 187      18.801   3.735   5.893  1.00  0.00      A    C
ATOM   2776  O   GLN A 187      17.723   3.861   6.428  1.00  0.00      A    O
ATOM   2777  N   GLY A 188      19.151   2.620   5.216  1.00  0.00      A    N
ATOM   2778  HN  GLY A 188      20.071   2.557   4.837  1.00  0.00      A    H
ATOM   2779  CA  GLY A 188      18.152   1.590   5.054  1.00  0.00      A    C
ATOM   2780  HA1 GLY A 188      18.734   0.680   5.054  1.00  0.00      A    H
ATOM   2781  HA2 GLY A 188      17.500   1.559   5.914  1.00  0.00      A    H
ATOM   2782  C   GLY A 188      17.256   1.773   3.901  1.00  0.00      A    C
ATOM   2783  O   GLY A 188      16.446   0.918   3.623  1.00  0.00      A    O
ATOM   2784  N   TYR A 189      17.399   2.862   3.149  1.00  0.00      A    N
ATOM   2785  HN  TYR A 189      18.034   3.570   3.449  1.00  0.00      A    H
ATOM   2786  CA  TYR A 189      16.816   3.167   1.899  1.00  0.00      A    C
ATOM   2787  HA  TYR A 189      15.966   2.511   1.788  1.00  0.00      A    H
ATOM   2788  CB  TYR A 189      16.173   4.625   1.793  1.00  0.00      A    C
ATOM   2789  HB1 TYR A 189      16.951   5.409   1.916  1.00  0.00      A    H
ATOM   2790  HB2 TYR A 189      15.718   4.810   0.797  1.00  0.00      A    H
ATOM   2791  CG  TYR A 189      15.048   4.906   2.781  1.00  0.00      A    C
ATOM   2792  CD1 TYR A 189      15.366   5.396   4.124  1.00  0.00      A    C
ATOM   2793  HD1 TYR A 189      16.408   5.558   4.358  1.00  0.00      A    H
ATOM   2794  CE1 TYR A 189      14.352   5.610   5.078  1.00  0.00      A    C
ATOM   2795  HE1 TYR A 189      14.588   6.005   6.055  1.00  0.00      A    H
ATOM   2796  CZ  TYR A 189      13.010   5.199   4.811  1.00  0.00      A    C
ATOM   2797  OH  TYR A 189      12.131   5.136   5.938  1.00  0.00      A    O
ATOM   2798  HH  TYR A 189      12.437   5.762   6.599  1.00  0.00      A    H
ATOM   2799  CD2 TYR A 189      13.699   4.578   2.583  1.00  0.00      A    C
ATOM   2800  HD2 TYR A 189      13.439   4.107   1.646  1.00  0.00      A    H
ATOM   2801  CE2 TYR A 189      12.685   4.756   3.551  1.00  0.00      A    C
ATOM   2802  HE2 TYR A 189      11.640   4.563   3.355  1.00  0.00      A    H
ATOM   2803  C   TYR A 189      17.722   2.967   0.726  1.00  0.00      A    C
ATOM   2804  O   TYR A 189      18.907   3.397   0.772  1.00  0.00      A    O
ATOM   2805  N   ILE A 190      17.257   2.402  -0.373  1.00  0.00      A    N
ATOM   2806  HN  ILE A 190      16.274   2.245  -0.418  1.00  0.00      A    H
ATOM   2807  CA  ILE A 190      18.008   2.281  -1.579  1.00  0.00      A    C
ATOM   2808  HA  ILE A 190      18.925   2.834  -1.433  1.00  0.00      A    H
ATOM   2809  CB  ILE A 190      18.237   0.810  -1.969  1.00  0.00      A    C
ATOM   2810  HB  ILE A 190      18.922   0.435  -1.179  1.00  0.00      A    H
ATOM   2811  CG2 ILE A 190      16.920  -0.040  -2.031  1.00  0.00      A    C
ATOM   2812 HG21 ILE A 190      16.366   0.310  -2.928  1.00  0.00      A    H
ATOM   2813 HG22 ILE A 190      17.185  -1.115  -2.131  1.00  0.00      A    H
ATOM   2814 HG23 ILE A 190      16.295   0.159  -1.135  1.00  0.00      A    H
ATOM   2815  CG1 ILE A 190      18.931   0.644  -3.350  1.00  0.00      A    C
ATOM   2816 HG11 ILE A 190      18.190   0.685  -4.176  1.00  0.00      A    H
ATOM   2817 HG12 ILE A 190      19.789   1.329  -3.517  1.00  0.00      A    H
ATOM   2818  CD  ILE A 190      19.565  -0.756  -3.444  1.00  0.00      A    C
ATOM   2819  HD1 ILE A 190      20.337  -0.962  -2.672  1.00  0.00      A    H
ATOM   2820  HD2 ILE A 190      18.791  -1.549  -3.361  1.00  0.00      A    H
ATOM   2821  HD3 ILE A 190      20.058  -0.903  -4.428  1.00  0.00      A    H
ATOM   2822  C   ILE A 190      17.264   3.039  -2.621  1.00  0.00      A    C
ATOM   2823  O   ILE A 190      16.051   3.224  -2.604  1.00  0.00      A    O
ATOM   2824  N   TRP A 191      18.041   3.489  -3.678  1.00  0.00      A    N
ATOM   2825  HN  TRP A 191      19.022   3.579  -3.523  1.00  0.00      A    H
ATOM   2826  CA  TRP A 191      17.590   4.364  -4.754  1.00  0.00      A    C
ATOM   2827  HA  TRP A 191      16.531   4.559  -4.671  1.00  0.00      A    H
ATOM   2828  CB  TRP A 191      18.268   5.708  -4.897  1.00  0.00      A    C
ATOM   2829  HB1 TRP A 191      19.363   5.521  -4.873  1.00  0.00      A    H
ATOM   2830  HB2 TRP A 191      17.990   6.233  -5.836  1.00  0.00      A    H
ATOM   2831  CG  TRP A 191      18.122   6.740  -3.733  1.00  0.00      A    C
ATOM   2832  CD1 TRP A 191      17.413   6.825  -2.573  1.00  0.00      A    C
ATOM   2833  HD1 TRP A 191      16.911   6.022  -2.054  1.00  0.00      A    H
ATOM   2834  NE1 TRP A 191      17.489   8.057  -2.011  1.00  0.00      A    N
ATOM   2835  HE1 TRP A 191      17.240   8.232  -1.083  1.00  0.00      A    H
ATOM   2836  CE2 TRP A 191      18.160   8.918  -2.878  1.00  0.00      A    C
ATOM   2837  CD2 TRP A 191      18.561   8.121  -4.019  1.00  0.00      A    C
ATOM   2838  CE3 TRP A 191      19.362   8.718  -5.048  1.00  0.00      A    C
ATOM   2839  HE3 TRP A 191      19.891   8.108  -5.765  1.00  0.00      A    H
ATOM   2840  CZ3 TRP A 191      19.604  10.114  -5.030  1.00  0.00      A    C
ATOM   2841  HZ3 TRP A 191      20.192  10.567  -5.815  1.00  0.00      A    H
ATOM   2842  CZ2 TRP A 191      18.449  10.294  -2.808  1.00  0.00      A    C
ATOM   2843  HZ2 TRP A 191      18.078  10.898  -1.993  1.00  0.00      A    H
ATOM   2844  CH2 TRP A 191      19.178  10.900  -3.904  1.00  0.00      A    C
ATOM   2845  HH2 TRP A 191      19.459  11.938  -3.806  1.00  0.00      A    H
ATOM   2846  C   TRP A 191      17.716   3.685  -6.029  1.00  0.00      A    C
ATOM   2847  O   TRP A 191      18.733   3.364  -6.585  1.00  0.00      A    O
ATOM   2848  N   MET A 192      16.636   3.161  -6.618  1.00  0.00      A    N
ATOM   2849  HN  MET A 192      15.717   3.335  -6.273  1.00  0.00      A    H
ATOM   2850  CA  MET A 192      16.728   2.125  -7.709  1.00  0.00      A    C
ATOM   2851  HA  MET A 192      17.745   1.780  -7.829  1.00  0.00      A    H
ATOM   2852  CB  MET A 192      15.805   0.957  -7.423  1.00  0.00      A    C
ATOM   2853  HB1 MET A 192      14.808   1.444  -7.365  1.00  0.00      A    H
ATOM   2854  HB2 MET A 192      15.834   0.282  -8.305  1.00  0.00      A    H
ATOM   2855  CG  MET A 192      16.075   0.153  -6.108  1.00  0.00      A    C
ATOM   2856  HG1 MET A 192      17.089  -0.295  -6.046  1.00  0.00      A    H
ATOM   2857  HG2 MET A 192      15.889   0.870  -5.280  1.00  0.00      A    H
ATOM   2858  SD  MET A 192      14.920  -1.194  -5.726  1.00  0.00      A    S
ATOM   2859  CE  MET A 192      15.380  -2.288  -6.978  1.00  0.00      A    C
ATOM   2860  HE1 MET A 192      15.428  -1.803  -7.976  1.00  0.00      A    H
ATOM   2861  HE2 MET A 192      16.408  -2.693  -6.857  1.00  0.00      A    H
ATOM   2862  HE3 MET A 192      14.738  -3.195  -6.990  1.00  0.00      A    H
ATOM   2863  C   MET A 192      16.385   2.923  -8.962  1.00  0.00      A    C
ATOM   2864  O   MET A 192      15.695   3.893  -8.855  1.00  0.00      A    O
ATOM   2865  N   GLU A 193      16.795   2.520 -10.153  1.00  0.00      A    N
ATOM   2866  HN  GLU A 193      17.480   1.796 -10.181  1.00  0.00      A    H
ATOM   2867  CA  GLU A 193      16.402   3.271 -11.329  1.00  0.00      A    C
ATOM   2868  HA  GLU A 193      16.617   4.317 -11.163  1.00  0.00      A    H
ATOM   2869  CB  GLU A 193      17.343   2.886 -12.567  1.00  0.00      A    C
ATOM   2870  HB1 GLU A 193      18.325   2.582 -12.145  1.00  0.00      A    H
ATOM   2871  HB2 GLU A 193      16.865   1.991 -13.020  1.00  0.00      A    H
ATOM   2872  CG  GLU A 193      17.602   4.051 -13.511  1.00  0.00      A    C
ATOM   2873  HG1 GLU A 193      16.687   4.573 -13.865  1.00  0.00      A    H
ATOM   2874  HG2 GLU A 193      18.184   4.786 -12.915  1.00  0.00      A    H
ATOM   2875  CD  GLU A 193      18.286   3.793 -14.794  1.00  0.00      A    C
ATOM   2876  OE1 GLU A 193      17.979   4.455 -15.857  1.00  0.00      A    O
ATOM   2877  OE2 GLU A 193      19.270   2.964 -14.854  1.00  0.00      A    O
ATOM   2878  C   GLU A 193      14.953   3.160 -11.856  1.00  0.00      A    C
ATOM   2879  O   GLU A 193      14.362   2.084 -11.841  1.00  0.00      A    O
ATOM   2880  N   ARG A 194      14.504   4.258 -12.417  1.00  0.00      A    N
ATOM   2881  HN  ARG A 194      15.089   5.058 -12.520  1.00  0.00      A    H
ATOM   2882  CA  ARG A 194      13.119   4.404 -12.863  1.00  0.00      A    C
ATOM   2883  HA  ARG A 194      12.472   3.541 -12.817  1.00  0.00      A    H
ATOM   2884  CB  ARG A 194      12.503   5.519 -12.008  1.00  0.00      A    C
ATOM   2885  HB1 ARG A 194      12.442   5.106 -10.978  1.00  0.00      A    H
ATOM   2886  HB2 ARG A 194      13.167   6.399 -11.864  1.00  0.00      A    H
ATOM   2887  CG  ARG A 194      11.064   5.990 -12.424  1.00  0.00      A    C
ATOM   2888  HG1 ARG A 194      11.087   6.429 -13.445  1.00  0.00      A    H
ATOM   2889  HG2 ARG A 194      10.511   5.028 -12.472  1.00  0.00      A    H
ATOM   2890  CD  ARG A 194      10.381   6.887 -11.480  1.00  0.00      A    C
ATOM   2891  HD1 ARG A 194       9.346   7.067 -11.843  1.00  0.00      A    H
ATOM   2892  HD2 ARG A 194      10.324   6.332 -10.519  1.00  0.00      A    H
ATOM   2893  NE  ARG A 194      11.171   8.160 -11.383  1.00  0.00      A    N
ATOM   2894  HE  ARG A 194      11.824   8.251 -10.631  1.00  0.00      A    H
ATOM   2895  CZ  ARG A 194      10.938   9.335 -12.061  1.00  0.00      A    C
ATOM   2896  NH1 ARG A 194      10.083   9.356 -13.065  1.00  0.00      A    N
ATOM   2897 HH11 ARG A 194       9.644   8.530 -13.419  1.00  0.00      A    H
ATOM   2898 HH12 ARG A 194       9.978  10.232 -13.535  1.00  0.00      A    H
ATOM   2899  NH2 ARG A 194      11.617  10.376 -11.599  1.00  0.00      A    N
ATOM   2900 HH21 ARG A 194      12.256  10.267 -10.837  1.00  0.00      A    H
ATOM   2901 HH22 ARG A 194      11.498  11.266 -12.038  1.00  0.00      A    H
ATOM   2902  C   ARG A 194      13.240   4.809 -14.302  1.00  0.00      A    C
ATOM   2903  O   ARG A 194      14.263   5.345 -14.733  1.00  0.00      A    O
ATOM   2904  N   ASN A 195      12.230   4.504 -15.179  1.00  0.00      A    N
ATOM   2905  HN  ASN A 195      11.392   4.013 -14.952  1.00  0.00      A    H
ATOM   2906  CA  ASN A 195      12.177   4.839 -16.627  1.00  0.00      A    C
ATOM   2907  HA  ASN A 195      11.233   4.392 -16.900  1.00  0.00      A    H
ATOM   2908  CB  ASN A 195      12.089   6.409 -16.763  1.00  0.00      A    C
ATOM   2909  HB1 ASN A 195      11.649   6.915 -15.877  1.00  0.00      A    H
ATOM   2910  HB2 ASN A 195      13.119   6.822 -16.702  1.00  0.00      A    H
ATOM   2911  CG  ASN A 195      11.335   6.798 -17.949  1.00  0.00      A    C
ATOM   2912  OD1 ASN A 195      11.725   7.435 -18.938  1.00  0.00      A    O
ATOM   2913  ND2 ASN A 195      10.111   6.289 -17.940  1.00  0.00      A    N
ATOM   2914 HD21 ASN A 195       9.641   6.369 -18.819  1.00  0.00      A    H
ATOM   2915 HD22 ASN A 195       9.747   5.869 -17.109  1.00  0.00      A    H
ATOM   2916  C   ASN A 195      13.303   4.171 -17.459  1.00  0.00      A    C
ATOM   2917  O   ASN A 195      14.062   4.883 -18.165  1.00  0.00      A    O
ATOM   2918  N   VAL A 196      13.269   2.798 -17.368  1.00  0.00      A    N
ATOM   2919  HN  VAL A 196      12.643   2.203 -16.870  1.00  0.00      A    H
ATOM   2920  CA  VAL A 196      14.375   2.141 -18.096  1.00  0.00      A    C
ATOM   2921  HA  VAL A 196      15.066   2.852 -18.524  1.00  0.00      A    H
ATOM   2922  CB  VAL A 196      15.061   1.117 -17.208  1.00  0.00      A    C
ATOM   2923  HB  VAL A 196      15.811   0.584 -17.831  1.00  0.00      A    H
ATOM   2924  CG1 VAL A 196      15.842   1.900 -16.096  1.00  0.00      A    C
ATOM   2925 HG11 VAL A 196      16.292   1.248 -15.317  1.00  0.00      A    H
ATOM   2926 HG12 VAL A 196      16.737   2.371 -16.558  1.00  0.00      A    H
ATOM   2927 HG13 VAL A 196      15.163   2.638 -15.620  1.00  0.00      A    H
ATOM   2928  CG2 VAL A 196      14.205   0.147 -16.498  1.00  0.00      A    C
ATOM   2929 HG21 VAL A 196      13.765   0.535 -15.555  1.00  0.00      A    H
ATOM   2930 HG22 VAL A 196      13.353  -0.179 -17.133  1.00  0.00      A    H
ATOM   2931 HG23 VAL A 196      14.790  -0.741 -16.179  1.00  0.00      A    H
ATOM   2932  C   VAL A 196      13.714   1.374 -19.262  1.00  0.00      A    C
ATOM   2933  O   VAL A 196      12.617   1.566 -19.709  1.00  0.00      A    O
ATOM   2934  N   ALA A 197      14.493   0.483 -19.905  1.00  0.00      A    N
ATOM   2935  HN  ALA A 197      15.439   0.339 -19.628  1.00  0.00      A    H
ATOM   2936  CA  ALA A 197      14.155  -0.399 -21.124  1.00  0.00      A    C
ATOM   2937  HA  ALA A 197      13.749   0.314 -21.826  1.00  0.00      A    H
ATOM   2938  CB  ALA A 197      15.436  -1.007 -21.693  1.00  0.00      A    C
ATOM   2939  HB1 ALA A 197      16.200  -0.215 -21.849  1.00  0.00      A    H
ATOM   2940  HB2 ALA A 197      16.025  -1.718 -21.075  1.00  0.00      A    H
ATOM   2941  HB3 ALA A 197      15.140  -1.433 -22.676  1.00  0.00      A    H
ATOM   2942  C   ALA A 197      13.048  -1.453 -20.825  1.00  0.00      A    C
ATOM   2943  O   ALA A 197      12.000  -1.401 -21.457  1.00  0.00      A    O
ATOM   2944  N   SER A 198      13.239  -2.451 -19.918  1.00  0.00      A    N
ATOM   2945  HN  SER A 198      14.149  -2.549 -19.522  1.00  0.00      A    H
ATOM   2946  CA  SER A 198      12.323  -3.433 -19.529  1.00  0.00      A    C
ATOM   2947  HA  SER A 198      12.075  -4.081 -20.356  1.00  0.00      A    H
ATOM   2948  CB  SER A 198      12.959  -4.398 -18.418  1.00  0.00      A    C
ATOM   2949  HB1 SER A 198      13.803  -4.997 -18.821  1.00  0.00      A    H
ATOM   2950  HB2 SER A 198      13.481  -3.638 -17.798  1.00  0.00      A    H
ATOM   2951  OG  SER A 198      12.043  -5.221 -17.719  1.00  0.00      A    O
ATOM   2952  HG1 SER A 198      12.588  -5.527 -16.991  1.00  0.00      A    H
ATOM   2953  C   SER A 198      10.936  -2.918 -19.087  1.00  0.00      A    C
ATOM   2954  O   SER A 198      10.847  -2.101 -18.192  1.00  0.00      A    O
ATOM   2955  N   SER A 199       9.852  -3.399 -19.634  1.00  0.00      A    N
ATOM   2956  HN  SER A 199       9.965  -3.962 -20.449  1.00  0.00      A    H
ATOM   2957  CA  SER A 199       8.416  -3.176 -19.171  1.00  0.00      A    C
ATOM   2958  HA  SER A 199       8.296  -2.104 -19.139  1.00  0.00      A    H
ATOM   2959  CB  SER A 199       7.328  -3.817 -19.964  1.00  0.00      A    C
ATOM   2960  HB1 SER A 199       7.338  -4.911 -19.772  1.00  0.00      A    H
ATOM   2961  HB2 SER A 199       6.291  -3.639 -19.607  1.00  0.00      A    H
ATOM   2962  OG  SER A 199       7.447  -3.599 -21.411  1.00  0.00      A    O
ATOM   2963  HG1 SER A 199       7.193  -4.421 -21.839  1.00  0.00      A    H
ATOM   2964  C   SER A 199       8.280  -3.467 -17.671  1.00  0.00      A    C
ATOM   2965  O   SER A 199       7.718  -2.775 -16.882  1.00  0.00      A    O
ATOM   2966  N   ALA A 200       8.856  -4.633 -17.276  1.00  0.00      A    N
ATOM   2967  HN  ALA A 200       9.373  -5.127 -17.971  1.00  0.00      A    H
ATOM   2968  CA  ALA A 200       8.987  -5.092 -15.875  1.00  0.00      A    C
ATOM   2969  HA  ALA A 200       8.070  -5.100 -15.305  1.00  0.00      A    H
ATOM   2970  CB  ALA A 200       9.644  -6.486 -15.805  1.00  0.00      A    C
ATOM   2971  HB1 ALA A 200      10.478  -6.616 -16.528  1.00  0.00      A    H
ATOM   2972  HB2 ALA A 200       9.907  -6.830 -14.782  1.00  0.00      A    H
ATOM   2973  HB3 ALA A 200       8.913  -7.306 -15.970  1.00  0.00      A    H
ATOM   2974  C   ALA A 200       9.785  -4.151 -14.918  1.00  0.00      A    C
ATOM   2975  O   ALA A 200       9.471  -4.059 -13.705  1.00  0.00      A    O
ATOM   2976  N   GLY A 201      10.826  -3.489 -15.501  1.00  0.00      A    N
ATOM   2977  HN  GLY A 201      10.931  -3.526 -16.492  1.00  0.00      A    H
ATOM   2978  CA  GLY A 201      11.496  -2.358 -14.723  1.00  0.00      A    C
ATOM   2979  HA1 GLY A 201      11.969  -1.738 -15.470  1.00  0.00      A    H
ATOM   2980  HA2 GLY A 201      10.854  -1.889 -13.992  1.00  0.00      A    H
ATOM   2981  C   GLY A 201      12.643  -2.933 -14.002  1.00  0.00      A    C
ATOM   2982  O   GLY A 201      12.940  -4.152 -13.918  1.00  0.00      A    O
ATOM   2983  N   LEU A 202      13.476  -2.061 -13.438  1.00  0.00      A    N
ATOM   2984  HN  LEU A 202      13.251  -1.095 -13.334  1.00  0.00      A    H
ATOM   2985  CA  LEU A 202      14.765  -2.376 -12.835  1.00  0.00      A    C
ATOM   2986  HA  LEU A 202      15.234  -2.989 -13.590  1.00  0.00      A    H
ATOM   2987  CB  LEU A 202      15.583  -1.177 -12.507  1.00  0.00      A    C
ATOM   2988  HB1 LEU A 202      15.531  -0.470 -13.363  1.00  0.00      A    H
ATOM   2989  HB2 LEU A 202      15.095  -0.715 -11.621  1.00  0.00      A    H
ATOM   2990  CG  LEU A 202      17.074  -1.545 -12.411  1.00  0.00      A    C
ATOM   2991  HG  LEU A 202      17.119  -2.639 -12.220  1.00  0.00      A    H
ATOM   2992  CD1 LEU A 202      17.898  -1.419 -13.706  1.00  0.00      A    C
ATOM   2993 HD11 LEU A 202      17.967  -0.419 -14.184  1.00  0.00      A    H
ATOM   2994 HD12 LEU A 202      18.981  -1.628 -13.571  1.00  0.00      A    H
ATOM   2995 HD13 LEU A 202      17.500  -2.051 -14.528  1.00  0.00      A    H
ATOM   2996  CD2 LEU A 202      17.669  -0.753 -11.177  1.00  0.00      A    C
ATOM   2997 HD21 LEU A 202      17.358   0.302 -11.330  1.00  0.00      A    H
ATOM   2998 HD22 LEU A 202      17.140  -1.076 -10.254  1.00  0.00      A    H
ATOM   2999 HD23 LEU A 202      18.768  -0.910 -11.161  1.00  0.00      A    H
ATOM   3000  C   LEU A 202      14.661  -3.313 -11.519  1.00  0.00      A    C
ATOM   3001  O   LEU A 202      14.010  -2.949 -10.552  1.00  0.00      A    O
ATOM   3002  N   CYS A 203      15.253  -4.531 -11.593  1.00  0.00      A    N
ATOM   3003  HN  CYS A 203      15.751  -4.721 -12.436  1.00  0.00      A    H
ATOM   3004  CA  CYS A 203      15.285  -5.573 -10.630  1.00  0.00      A    C
ATOM   3005  HA  CYS A 203      15.949  -6.359 -10.958  1.00  0.00      A    H
ATOM   3006  CB  CYS A 203      15.837  -5.212  -9.178  1.00  0.00      A    C
ATOM   3007  HB1 CYS A 203      15.081  -4.594  -8.648  1.00  0.00      A    H
ATOM   3008  HB2 CYS A 203      16.025  -6.178  -8.661  1.00  0.00      A    H
ATOM   3009  SG  CYS A 203      17.319  -4.250  -9.187  1.00  0.00      A    S
ATOM   3010  C   CYS A 203      13.951  -6.268 -10.460  1.00  0.00      A    C
ATOM   3011  O   CYS A 203      13.836  -7.055  -9.527  1.00  0.00      A    O
ATOM   3012  N   GLY A 204      13.031  -6.063 -11.395  1.00  0.00      A    N
ATOM   3013  HN  GLY A 204      13.251  -5.638 -12.270  1.00  0.00      A    H
ATOM   3014  CA  GLY A 204      11.665  -6.685 -11.463  1.00  0.00      A    C
ATOM   3015  HA1 GLY A 204      11.308  -6.670 -12.482  1.00  0.00      A    H
ATOM   3016  HA2 GLY A 204      11.656  -7.692 -11.075  1.00  0.00      A    H
ATOM   3017  C   GLY A 204      10.592  -5.914 -10.777  1.00  0.00      A    C
ATOM   3018  O   GLY A 204       9.499  -6.444 -10.432  1.00  0.00      A    O
ATOM   3019  N   ILE A 205      10.882  -4.555 -10.464  1.00  0.00      A    N
ATOM   3020  HN  ILE A 205      11.757  -4.185 -10.767  1.00  0.00      A    H
ATOM   3021  CA  ILE A 205      10.122  -3.654  -9.650  1.00  0.00      A    C
ATOM   3022  HA  ILE A 205      10.062  -4.126  -8.681  1.00  0.00      A    H
ATOM   3023  CB  ILE A 205      10.904  -2.286  -9.359  1.00  0.00      A    C
ATOM   3024  HB  ILE A 205      11.963  -2.601  -9.241  1.00  0.00      A    H
ATOM   3025  CG2 ILE A 205      10.718  -1.249 -10.575  1.00  0.00      A    C
ATOM   3026 HG21 ILE A 205       9.813  -0.632 -10.395  1.00  0.00      A    H
ATOM   3027 HG22 ILE A 205      11.633  -0.621 -10.515  1.00  0.00      A    H
ATOM   3028 HG23 ILE A 205      10.775  -1.908 -11.468  1.00  0.00      A    H
ATOM   3029  CG1 ILE A 205      10.717  -1.655  -7.934  1.00  0.00      A    C
ATOM   3030 HG11 ILE A 205       9.628  -1.521  -7.762  1.00  0.00      A    H
ATOM   3031 HG12 ILE A 205      11.019  -2.465  -7.237  1.00  0.00      A    H
ATOM   3032  CD  ILE A 205      11.632  -0.494  -7.641  1.00  0.00      A    C
ATOM   3033  HD1 ILE A 205      11.791  -0.414  -6.544  1.00  0.00      A    H
ATOM   3034  HD2 ILE A 205      12.649  -0.822  -7.944  1.00  0.00      A    H
ATOM   3035  HD3 ILE A 205      11.298   0.479  -8.060  1.00  0.00      A    H
ATOM   3036  C   ILE A 205       8.698  -3.453 -10.005  1.00  0.00      A    C
ATOM   3037  O   ILE A 205       7.865  -3.200  -9.170  1.00  0.00      A    O
ATOM   3038  N   ALA A 206       8.245  -3.629 -11.242  1.00  0.00      A    N
ATOM   3039  HN  ALA A 206       8.878  -3.869 -11.975  1.00  0.00      A    H
ATOM   3040  CA  ALA A 206       6.839  -3.433 -11.596  1.00  0.00      A    C
ATOM   3041  HA  ALA A 206       6.306  -2.913 -10.814  1.00  0.00      A    H
ATOM   3042  CB  ALA A 206       6.705  -2.610 -12.904  1.00  0.00      A    C
ATOM   3043  HB1 ALA A 206       7.442  -1.802 -12.705  1.00  0.00      A    H
ATOM   3044  HB2 ALA A 206       6.942  -3.086 -13.880  1.00  0.00      A    H
ATOM   3045  HB3 ALA A 206       5.730  -2.078 -12.894  1.00  0.00      A    H
ATOM   3046  C   ALA A 206       6.020  -4.699 -11.860  1.00  0.00      A    C
ATOM   3047  O   ALA A 206       4.832  -4.597 -12.233  1.00  0.00      A    O
ATOM   3048  N   GLN A 207       6.616  -5.879 -11.619  1.00  0.00      A    N
ATOM   3049  HN  GLN A 207       7.554  -5.888 -11.282  1.00  0.00      A    H
ATOM   3050  CA  GLN A 207       6.019  -7.208 -11.926  1.00  0.00      A    C
ATOM   3051  HA  GLN A 207       5.529  -7.187 -12.888  1.00  0.00      A    H
ATOM   3052  CB  GLN A 207       7.125  -8.241 -12.031  1.00  0.00      A    C
ATOM   3053  HB1 GLN A 207       7.889  -7.973 -12.792  1.00  0.00      A    H
ATOM   3054  HB2 GLN A 207       7.709  -8.130 -11.092  1.00  0.00      A    H
ATOM   3055  CG  GLN A 207       6.733  -9.733 -12.178  1.00  0.00      A    C
ATOM   3056  HG1 GLN A 207       6.397 -10.173 -11.215  1.00  0.00      A    H
ATOM   3057  HG2 GLN A 207       5.853  -9.775 -12.855  1.00  0.00      A    H
ATOM   3058  CD  GLN A 207       7.797 -10.714 -12.664  1.00  0.00      A    C
ATOM   3059  OE1 GLN A 207       7.581 -11.473 -13.622  1.00  0.00      A    O
ATOM   3060  NE2 GLN A 207       9.012 -10.712 -12.045  1.00  0.00      A    N
ATOM   3061 HE21 GLN A 207       9.764 -11.339 -12.252  1.00  0.00      A    H
ATOM   3062 HE22 GLN A 207       9.105 -10.171 -11.209  1.00  0.00      A    H
ATOM   3063  C   GLN A 207       4.873  -7.561 -11.020  1.00  0.00      A    C
ATOM   3064  O   GLN A 207       3.731  -7.678 -11.464  1.00  0.00      A    O
ATOM   3065  N   LEU A 208       5.059  -7.749  -9.707  1.00  0.00      A    N
ATOM   3066  HN  LEU A 208       5.973  -7.766  -9.311  1.00  0.00      A    H
ATOM   3067  CA  LEU A 208       3.998  -8.077  -8.705  1.00  0.00      A    C
ATOM   3068  HA  LEU A 208       3.009  -8.239  -9.108  1.00  0.00      A    H
ATOM   3069  CB  LEU A 208       4.279  -9.405  -7.898  1.00  0.00      A    C
ATOM   3070  HB1 LEU A 208       5.159  -9.153  -7.268  1.00  0.00      A    H
ATOM   3071  HB2 LEU A 208       3.367  -9.722  -7.349  1.00  0.00      A    H
ATOM   3072  CG  LEU A 208       4.741 -10.601  -8.727  1.00  0.00      A    C
ATOM   3073  HG  LEU A 208       5.654 -10.295  -9.281  1.00  0.00      A    H
ATOM   3074  CD1 LEU A 208       5.033 -11.713  -7.743  1.00  0.00      A    C
ATOM   3075 HD11 LEU A 208       4.111 -12.075  -7.239  1.00  0.00      A    H
ATOM   3076 HD12 LEU A 208       5.509 -12.611  -8.190  1.00  0.00      A    H
ATOM   3077 HD13 LEU A 208       5.779 -11.286  -7.040  1.00  0.00      A    H
ATOM   3078  CD2 LEU A 208       3.715 -10.959  -9.827  1.00  0.00      A    C
ATOM   3079 HD21 LEU A 208       2.804 -11.167  -9.225  1.00  0.00      A    H
ATOM   3080 HD22 LEU A 208       3.507 -10.136 -10.544  1.00  0.00      A    H
ATOM   3081 HD23 LEU A 208       3.982 -11.911 -10.334  1.00  0.00      A    H
ATOM   3082  C   LEU A 208       3.659  -6.884  -7.677  1.00  0.00      A    C
ATOM   3083  O   LEU A 208       3.917  -7.065  -6.482  1.00  0.00      A    O
ATOM   3084  N   PRO A 209       3.213  -5.679  -8.067  1.00  0.00      A    N
ATOM   3085  CD  PRO A 209       2.953  -5.441  -9.470  1.00  0.00      A    C
ATOM   3086  HD1 PRO A 209       2.246  -6.177  -9.909  1.00  0.00      A    H
ATOM   3087  HD2 PRO A 209       3.956  -5.452  -9.949  1.00  0.00      A    H
ATOM   3088  CA  PRO A 209       2.899  -4.544  -7.189  1.00  0.00      A    C
ATOM   3089  HA  PRO A 209       3.704  -4.521  -6.470  1.00  0.00      A    H
ATOM   3090  CB  PRO A 209       2.940  -3.419  -8.227  1.00  0.00      A    C
ATOM   3091  HB1 PRO A 209       2.447  -2.480  -7.896  1.00  0.00      A    H
ATOM   3092  HB2 PRO A 209       4.025  -3.301  -8.436  1.00  0.00      A    H
ATOM   3093  CG  PRO A 209       2.428  -3.984  -9.535  1.00  0.00      A    C
ATOM   3094  HG1 PRO A 209       1.333  -4.134  -9.423  1.00  0.00      A    H
ATOM   3095  HG2 PRO A 209       2.693  -3.451 -10.473  1.00  0.00      A    H
ATOM   3096  C   PRO A 209       1.631  -4.755  -6.447  1.00  0.00      A    C
ATOM   3097  O   PRO A 209       0.714  -5.229  -7.118  1.00  0.00      A    O
ATOM   3098  N   SER A 210       1.494  -4.336  -5.192  1.00  0.00      A    N
ATOM   3099  HN  SER A 210       2.204  -3.954  -4.605  1.00  0.00      A    H
ATOM   3100  CA  SER A 210       0.288  -4.586  -4.428  1.00  0.00      A    C
ATOM   3101  HA  SER A 210      -0.578  -4.474  -5.065  1.00  0.00      A    H
ATOM   3102  CB  SER A 210       0.258  -5.841  -3.494  1.00  0.00      A    C
ATOM   3103  HB1 SER A 210       1.272  -5.898  -3.043  1.00  0.00      A    H
ATOM   3104  HB2 SER A 210      -0.594  -5.704  -2.795  1.00  0.00      A    H
ATOM   3105  OG  SER A 210       0.079  -6.974  -4.312  1.00  0.00      A    O
ATOM   3106  HG1 SER A 210       0.008  -7.724  -3.716  1.00  0.00      A    H
ATOM   3107  C   SER A 210       0.231  -3.437  -3.422  1.00  0.00      A    C
ATOM   3108  O   SER A 210       1.274  -2.919  -3.015  1.00  0.00      A    O
ATOM   3109  N   TYR A 211      -0.923  -2.886  -2.966  1.00  0.00      A    N
ATOM   3110  HN  TYR A 211      -1.779  -3.319  -3.238  1.00  0.00      A    H
ATOM   3111  CA  TYR A 211      -0.959  -1.897  -1.912  1.00  0.00      A    C
ATOM   3112  HA  TYR A 211      -0.074  -2.002  -1.302  1.00  0.00      A    H
ATOM   3113  CB  TYR A 211      -0.936  -0.419  -2.372  1.00  0.00      A    C
ATOM   3114  HB1 TYR A 211      -1.094   0.275  -1.518  1.00  0.00      A    H
ATOM   3115  HB2 TYR A 211       0.061  -0.211  -2.815  1.00  0.00      A    H
ATOM   3116  CG  TYR A 211      -1.931   0.022  -3.418  1.00  0.00      A    C
ATOM   3117  CD1 TYR A 211      -3.267   0.086  -3.024  1.00  0.00      A    C
ATOM   3118  HD1 TYR A 211      -3.549  -0.347  -2.075  1.00  0.00      A    H
ATOM   3119  CE1 TYR A 211      -4.287   0.574  -3.802  1.00  0.00      A    C
ATOM   3120  HE1 TYR A 211      -5.278   0.652  -3.380  1.00  0.00      A    H
ATOM   3121  CZ  TYR A 211      -3.936   1.012  -5.075  1.00  0.00      A    C
ATOM   3122  OH  TYR A 211      -4.811   1.452  -6.079  1.00  0.00      A    O
ATOM   3123  HH  TYR A 211      -5.625   1.669  -5.620  1.00  0.00      A    H
ATOM   3124  CD2 TYR A 211      -1.583   0.361  -4.712  1.00  0.00      A    C
ATOM   3125  HD2 TYR A 211      -0.568   0.158  -5.017  1.00  0.00      A    H
ATOM   3126  CE2 TYR A 211      -2.571   0.922  -5.546  1.00  0.00      A    C
ATOM   3127  HE2 TYR A 211      -2.322   1.375  -6.495  1.00  0.00      A    H
ATOM   3128  C   TYR A 211      -2.072  -2.268  -0.904  1.00  0.00      A    C
ATOM   3129  O   TYR A 211      -3.001  -2.946  -1.338  1.00  0.00      A    O
ATOM   3130  N   PRO A 212      -1.980  -2.019   0.447  1.00  0.00      A    N
ATOM   3131  CD  PRO A 212      -0.821  -1.314   1.079  1.00  0.00      A    C
ATOM   3132  HD1 PRO A 212      -0.742  -0.259   0.739  1.00  0.00      A    H
ATOM   3133  HD2 PRO A 212       0.169  -1.817   1.085  1.00  0.00      A    H
ATOM   3134  CA  PRO A 212      -3.135  -1.968   1.284  1.00  0.00      A    C
ATOM   3135  HA  PRO A 212      -3.679  -2.901   1.286  1.00  0.00      A    H
ATOM   3136  CB  PRO A 212      -2.653  -1.863   2.654  1.00  0.00      A    C
ATOM   3137  HB1 PRO A 212      -3.347  -1.242   3.260  1.00  0.00      A    H
ATOM   3138  HB2 PRO A 212      -2.464  -2.871   3.081  1.00  0.00      A    H
ATOM   3139  CG  PRO A 212      -1.276  -1.219   2.575  1.00  0.00      A    C
ATOM   3140  HG1 PRO A 212      -1.308  -0.148   2.870  1.00  0.00      A    H
ATOM   3141  HG2 PRO A 212      -0.569  -1.864   3.138  1.00  0.00      A    H
ATOM   3142  C   PRO A 212      -4.041  -0.752   1.004  1.00  0.00      A    C
ATOM   3143  O   PRO A 212      -3.532   0.393   0.885  1.00  0.00      A    O
ATOM   3144  N   THR A 213      -5.328  -1.001   0.979  1.00  0.00      A    N
ATOM   3145  HN  THR A 213      -5.631  -1.928   1.182  1.00  0.00      A    H
ATOM   3146  CA  THR A 213      -6.316   0.064   0.619  1.00  0.00      A    C
ATOM   3147  HA  THR A 213      -5.830   0.920   0.176  1.00  0.00      A    H
ATOM   3148  CB  THR A 213      -7.221  -0.464  -0.515  1.00  0.00      A    C
ATOM   3149  HB  THR A 213      -7.930  -1.243  -0.160  1.00  0.00      A    H
ATOM   3150  OG1 THR A 213      -6.495  -0.996  -1.610  1.00  0.00      A    O
ATOM   3151  HG1 THR A 213      -7.091  -0.973  -2.362  1.00  0.00      A    H
ATOM   3152  CG2 THR A 213      -7.904   0.783  -1.167  1.00  0.00      A    C
ATOM   3153 HG21 THR A 213      -8.759   1.143  -0.555  1.00  0.00      A    H
ATOM   3154 HG22 THR A 213      -7.227   1.637  -1.382  1.00  0.00      A    H
ATOM   3155 HG23 THR A 213      -8.293   0.471  -2.160  1.00  0.00      A    H
ATOM   3156  C   THR A 213      -7.083   0.440   1.878  1.00  0.00      A    C
ATOM   3157  O   THR A 213      -7.838  -0.352   2.501  1.00  0.00      A    O
ATOM   3158  N   LYS A 214      -7.067   1.717   2.276  1.00  0.00      A    N
ATOM   3159  HN  LYS A 214      -6.446   2.352   1.823  1.00  0.00      A    H
ATOM   3160  CA  LYS A 214      -7.811   2.225   3.404  1.00  0.00      A    C
ATOM   3161  HA  LYS A 214      -8.558   1.527   3.750  1.00  0.00      A    H
ATOM   3162  CB  LYS A 214      -7.017   2.610   4.658  1.00  0.00      A    C
ATOM   3163  HB1 LYS A 214      -6.487   1.691   4.988  1.00  0.00      A    H
ATOM   3164  HB2 LYS A 214      -6.307   3.412   4.363  1.00  0.00      A    H
ATOM   3165  CG  LYS A 214      -7.853   3.050   5.855  1.00  0.00      A    C
ATOM   3166  HG1 LYS A 214      -8.035   4.145   5.798  1.00  0.00      A    H
ATOM   3167  HG2 LYS A 214      -8.859   2.579   5.841  1.00  0.00      A    H
ATOM   3168  CD  LYS A 214      -7.099   2.707   7.175  1.00  0.00      A    C
ATOM   3169  HD1 LYS A 214      -6.843   1.628   7.240  1.00  0.00      A    H
ATOM   3170  HD2 LYS A 214      -6.073   3.133   7.146  1.00  0.00      A    H
ATOM   3171  CE  LYS A 214      -7.784   3.020   8.493  1.00  0.00      A    C
ATOM   3172  HE1 LYS A 214      -7.246   2.603   9.371  1.00  0.00      A    H
ATOM   3173  HE2 LYS A 214      -7.985   4.104   8.636  1.00  0.00      A    H
ATOM   3174  NZ  LYS A 214      -9.120   2.413   8.436  1.00  0.00      A    N
ATOM   3175  HZ1 LYS A 214      -9.781   3.140   8.095  1.00  0.00      A    H
ATOM   3176  HZ2 LYS A 214      -9.206   1.587   7.809  1.00  0.00      A    H
ATOM   3177  HZ3 LYS A 214      -9.432   2.117   9.383  1.00  0.00      A    H
ATOM   3178  C   LYS A 214      -8.692   3.329   2.915  1.00  0.00      A    C
ATOM   3179  O   LYS A 214      -8.179   4.340   2.378  1.00  0.00      A    O
ATOM   3180  N   ALA A 215     -10.013   3.232   3.069  1.00  0.00      A    N
ATOM   3181  HN  ALA A 215     -10.428   2.442   3.512  1.00  0.00      A    H
ATOM   3182  CA  ALA A 215     -10.903   4.321   3.091  1.00  0.00      A    C
ATOM   3183  HA  ALA A 215     -10.492   5.047   2.406  1.00  0.00      A    H
ATOM   3184  CB  ALA A 215     -12.212   3.836   2.422  1.00  0.00      A    C
ATOM   3185  HB1 ALA A 215     -11.968   3.362   1.447  1.00  0.00      A    H
ATOM   3186  HB2 ALA A 215     -12.670   3.040   3.047  1.00  0.00      A    H
ATOM   3187  HB3 ALA A 215     -12.907   4.685   2.252  1.00  0.00      A    H
ATOM   3188  C   ALA A 215     -11.123   4.943   4.501  1.00  0.00      A    C
ATOM   3189  OT1 ALA A 215     -11.330   4.083   5.399  1.00  0.00      A    O
ATOM   3190  OT2 ALA A 215     -10.976   6.163   4.705  1.00  0.00      A    O
END
