# Supplementary material for: Sequence comparison, molecular modeling, and network analysis predict structural diversity in cysteine proteases from the Cape sundew, Drosera capensis
Source: Comput Struct Biotechnol J. 2016 Jun 14;14:271–82. doi: 10.1016/j.csbj.2016.05.003 (PMC4949590; doi:10.1016/j.csbj.2016.05.003)
Supplement: Supplementary file 4 [file mmc4.zip › Rosetta_mature/ORYA_ORYSJ_mature_m1.pdb]

CRYST1   80.306   72.603   81.102  90.00  90.00  90.00 P 1           1
ATOM      1  N   LEU A   1      23.060   2.234  -9.871  1.00  0.00      A    N
ATOM      2  HT1 LEU A   1      23.510   2.433 -10.787  1.00  0.00      A    H
ATOM      3  HT2 LEU A   1      23.668   1.546  -9.381  1.00  0.00      A    H
ATOM      4  HT3 LEU A   1      23.056   3.121  -9.329  1.00  0.00      A    H
ATOM      5  CA  LEU A   1      21.686   1.758  -9.857  1.00  0.00      A    C
ATOM      6  HA  LEU A   1      21.756   0.683  -9.933  1.00  0.00      A    H
ATOM      7  CB  LEU A   1      21.052   2.136  -8.501  1.00  0.00      A    C
ATOM      8  HB1 LEU A   1      21.157   3.223  -8.296  1.00  0.00      A    H
ATOM      9  HB2 LEU A   1      19.943   2.105  -8.441  1.00  0.00      A    H
ATOM     10  CG  LEU A   1      21.535   1.381  -7.241  1.00  0.00      A    C
ATOM     11  HG  LEU A   1      22.553   1.793  -7.077  1.00  0.00      A    H
ATOM     12  CD1 LEU A   1      20.620   1.758  -6.101  1.00  0.00      A    C
ATOM     13 HD11 LEU A   1      20.917   2.803  -5.865  1.00  0.00      A    H
ATOM     14 HD12 LEU A   1      19.578   1.815  -6.482  1.00  0.00      A    H
ATOM     15 HD13 LEU A   1      20.727   1.118  -5.199  1.00  0.00      A    H
ATOM     16  CD2 LEU A   1      21.467  -0.090  -7.354  1.00  0.00      A    C
ATOM     17 HD21 LEU A   1      20.436  -0.371  -7.658  1.00  0.00      A    H
ATOM     18 HD22 LEU A   1      22.213  -0.410  -8.114  1.00  0.00      A    H
ATOM     19 HD23 LEU A   1      21.477  -0.594  -6.364  1.00  0.00      A    H
ATOM     20  C   LEU A   1      20.884   2.366 -10.991  1.00  0.00      A    C
ATOM     21  O   LEU A   1      21.368   3.314 -11.642  1.00  0.00      A    O
ATOM     22  N   PRO A   2      19.732   1.814 -11.364  1.00  0.00      A    N
ATOM     23  CD  PRO A   2      19.147   0.589 -10.795  1.00  0.00      A    C
ATOM     24  HD1 PRO A   2      18.485   0.980  -9.993  1.00  0.00      A    H
ATOM     25  HD2 PRO A   2      19.892  -0.142 -10.414  1.00  0.00      A    H
ATOM     26  CA  PRO A   2      18.918   2.353 -12.484  1.00  0.00      A    C
ATOM     27  HA  PRO A   2      19.507   2.261 -13.385  1.00  0.00      A    H
ATOM     28  CB  PRO A   2      17.662   1.404 -12.445  1.00  0.00      A    C
ATOM     29  HB1 PRO A   2      16.969   1.577 -11.594  1.00  0.00      A    H
ATOM     30  HB2 PRO A   2      17.063   1.460 -13.380  1.00  0.00      A    H
ATOM     31  CG  PRO A   2      18.303   0.107 -11.984  1.00  0.00      A    C
ATOM     32  HG1 PRO A   2      17.620  -0.683 -11.602  1.00  0.00      A    H
ATOM     33  HG2 PRO A   2      18.824  -0.113 -12.940  1.00  0.00      A    H
ATOM     34  C   PRO A   2      18.526   3.715 -12.190  1.00  0.00      A    C
ATOM     35  O   PRO A   2      18.556   4.140 -11.019  1.00  0.00      A    O
ATOM     36  N   GLU A   3      18.088   4.477 -13.248  1.00  0.00      A    N
ATOM     37  HN  GLU A   3      17.905   4.167 -14.178  1.00  0.00      A    H
ATOM     38  CA  GLU A   3      17.730   5.862 -13.163  1.00  0.00      A    C
ATOM     39  HA  GLU A   3      18.236   6.256 -12.294  1.00  0.00      A    H
ATOM     40  CB  GLU A   3      18.085   6.687 -14.343  1.00  0.00      A    C
ATOM     41  HB1 GLU A   3      17.897   7.767 -14.161  1.00  0.00      A    H
ATOM     42  HB2 GLU A   3      19.184   6.526 -14.361  1.00  0.00      A    H
ATOM     43  CG  GLU A   3      17.498   6.181 -15.699  1.00  0.00      A    C
ATOM     44  HG1 GLU A   3      16.388   6.146 -15.649  1.00  0.00      A    H
ATOM     45  HG2 GLU A   3      17.772   6.916 -16.487  1.00  0.00      A    H
ATOM     46  CD  GLU A   3      17.935   4.861 -16.289  1.00  0.00      A    C
ATOM     47  OE1 GLU A   3      18.812   4.794 -17.177  1.00  0.00      A    O
ATOM     48  OE2 GLU A   3      17.345   3.824 -15.839  1.00  0.00      A    O
ATOM     49  C   GLU A   3      16.210   6.032 -12.940  1.00  0.00      A    C
ATOM     50  O   GLU A   3      15.857   7.001 -12.326  1.00  0.00      A    O
ATOM     51  N   SER A   4      15.342   5.152 -13.385  1.00  0.00      A    N
ATOM     52  HN  SER A   4      15.793   4.422 -13.891  1.00  0.00      A    H
ATOM     53  CA  SER A   4      13.893   5.215 -13.311  1.00  0.00      A    C
ATOM     54  HA  SER A   4      13.677   5.666 -12.354  1.00  0.00      A    H
ATOM     55  CB  SER A   4      13.153   5.927 -14.456  1.00  0.00      A    C
ATOM     56  HB1 SER A   4      13.473   6.984 -14.581  1.00  0.00      A    H
ATOM     57  HB2 SER A   4      13.312   5.396 -15.418  1.00  0.00      A    H
ATOM     58  OG  SER A   4      11.742   6.019 -14.127  1.00  0.00      A    O
ATOM     59  HG1 SER A   4      11.450   6.898 -14.378  1.00  0.00      A    H
ATOM     60  C   SER A   4      13.345   3.763 -13.320  1.00  0.00      A    C
ATOM     61  O   SER A   4      13.985   2.918 -14.017  1.00  0.00      A    O
ATOM     62  N   VAL A   5      12.292   3.462 -12.578  1.00  0.00      A    N
ATOM     63  HN  VAL A   5      11.788   4.227 -12.185  1.00  0.00      A    H
ATOM     64  CA  VAL A   5      11.817   2.119 -12.382  1.00  0.00      A    C
ATOM     65  HA  VAL A   5      11.889   1.453 -13.229  1.00  0.00      A    H
ATOM     66  CB  VAL A   5      12.404   1.449 -11.126  1.00  0.00      A    C
ATOM     67  HB  VAL A   5      12.239   2.108 -10.247  1.00  0.00      A    H
ATOM     68  CG1 VAL A   5      11.719   0.121 -10.885  1.00  0.00      A    C
ATOM     69 HG11 VAL A   5      11.871  -0.553 -11.756  1.00  0.00      A    H
ATOM     70 HG12 VAL A   5      12.121  -0.310  -9.944  1.00  0.00      A    H
ATOM     71 HG13 VAL A   5      10.614   0.125 -10.770  1.00  0.00      A    H
ATOM     72  CG2 VAL A   5      13.922   1.171 -11.274  1.00  0.00      A    C
ATOM     73 HG21 VAL A   5      14.573   2.070 -11.250  1.00  0.00      A    H
ATOM     74 HG22 VAL A   5      14.350   0.456 -10.539  1.00  0.00      A    H
ATOM     75 HG23 VAL A   5      13.983   0.725 -12.290  1.00  0.00      A    H
ATOM     76  C   VAL A   5      10.342   2.120 -12.189  1.00  0.00      A    C
ATOM     77  O   VAL A   5       9.808   2.862 -11.330  1.00  0.00      A    O
ATOM     78  N   ASP A   6       9.539   1.463 -12.984  1.00  0.00      A    N
ATOM     79  HN  ASP A   6       9.848   1.028 -13.826  1.00  0.00      A    H
ATOM     80  CA  ASP A   6       8.091   1.324 -12.725  1.00  0.00      A    C
ATOM     81  HA  ASP A   6       7.872   1.587 -11.700  1.00  0.00      A    H
ATOM     82  CB  ASP A   6       7.337   2.387 -13.634  1.00  0.00      A    C
ATOM     83  HB1 ASP A   6       7.934   3.316 -13.517  1.00  0.00      A    H
ATOM     84  HB2 ASP A   6       7.365   2.257 -14.737  1.00  0.00      A    H
ATOM     85  CG  ASP A   6       5.893   2.500 -13.295  1.00  0.00      A    C
ATOM     86  OD1 ASP A   6       5.352   1.574 -12.693  1.00  0.00      A    O
ATOM     87  OD2 ASP A   6       5.325   3.608 -13.556  1.00  0.00      A    O
ATOM     88  C   ASP A   6       7.815  -0.133 -13.014  1.00  0.00      A    C
ATOM     89  O   ASP A   6       7.961  -0.553 -14.176  1.00  0.00      A    O
ATOM     90  N   TRP A   7       7.444  -0.927 -12.050  1.00  0.00      A    N
ATOM     91  HN  TRP A   7       7.365  -0.585 -11.117  1.00  0.00      A    H
ATOM     92  CA  TRP A   7       7.217  -2.375 -12.165  1.00  0.00      A    C
ATOM     93  HA  TRP A   7       7.876  -2.833 -12.888  1.00  0.00      A    H
ATOM     94  CB  TRP A   7       7.513  -3.100 -10.826  1.00  0.00      A    C
ATOM     95  HB1 TRP A   7       7.202  -2.425 -10.001  1.00  0.00      A    H
ATOM     96  HB2 TRP A   7       7.009  -4.087 -10.737  1.00  0.00      A    H
ATOM     97  CG  TRP A   7       8.978  -3.180 -10.536  1.00  0.00      A    C
ATOM     98  CD1 TRP A   7       9.767  -2.622  -9.500  1.00  0.00      A    C
ATOM     99  HD1 TRP A   7       9.353  -1.960  -8.753  1.00  0.00      A    H
ATOM    100  NE1 TRP A   7      11.000  -3.153  -9.519  1.00  0.00      A    N
ATOM    101  HE1 TRP A   7      11.765  -2.802  -9.024  1.00  0.00      A    H
ATOM    102  CE2 TRP A   7      11.084  -4.007 -10.585  1.00  0.00      A    C
ATOM    103  CD2 TRP A   7       9.824  -4.123 -11.197  1.00  0.00      A    C
ATOM    104  CE3 TRP A   7       9.625  -5.108 -12.199  1.00  0.00      A    C
ATOM    105  HE3 TRP A   7       8.635  -5.212 -12.618  1.00  0.00      A    H
ATOM    106  CZ3 TRP A   7      10.745  -5.824 -12.658  1.00  0.00      A    C
ATOM    107  HZ3 TRP A   7      10.640  -6.569 -13.433  1.00  0.00      A    H
ATOM    108  CZ2 TRP A   7      12.218  -4.705 -11.113  1.00  0.00      A    C
ATOM    109  HZ2 TRP A   7      13.209  -4.704 -10.685  1.00  0.00      A    H
ATOM    110  CH2 TRP A   7      12.012  -5.627 -12.147  1.00  0.00      A    C
ATOM    111  HH2 TRP A   7      12.768  -6.225 -12.634  1.00  0.00      A    H
ATOM    112  C   TRP A   7       5.803  -2.627 -12.624  1.00  0.00      A    C
ATOM    113  O   TRP A   7       5.421  -3.825 -12.873  1.00  0.00      A    O
ATOM    114  N   ARG A   8       4.866  -1.647 -12.638  1.00  0.00      A    N
ATOM    115  HN  ARG A   8       5.076  -0.677 -12.550  1.00  0.00      A    H
ATOM    116  CA  ARG A   8       3.506  -1.728 -13.121  1.00  0.00      A    C
ATOM    117  HA  ARG A   8       3.092  -2.642 -12.722  1.00  0.00      A    H
ATOM    118  CB  ARG A   8       2.750  -0.417 -12.851  1.00  0.00      A    C
ATOM    119  HB1 ARG A   8       3.156   0.396 -13.490  1.00  0.00      A    H
ATOM    120  HB2 ARG A   8       1.687  -0.448 -13.174  1.00  0.00      A    H
ATOM    121  CG  ARG A   8       2.960  -0.033 -11.407  1.00  0.00      A    C
ATOM    122  HG1 ARG A   8       2.479  -0.825 -10.795  1.00  0.00      A    H
ATOM    123  HG2 ARG A   8       3.999   0.208 -11.096  1.00  0.00      A    H
ATOM    124  CD  ARG A   8       2.171   1.265 -11.074  1.00  0.00      A    C
ATOM    125  HD1 ARG A   8       1.148   0.971 -11.393  1.00  0.00      A    H
ATOM    126  HD2 ARG A   8       2.188   1.505  -9.989  1.00  0.00      A    H
ATOM    127  NE  ARG A   8       2.646   2.367 -11.964  1.00  0.00      A    N
ATOM    128  HE  ARG A   8       3.395   2.179 -12.600  1.00  0.00      A    H
ATOM    129  CZ  ARG A   8       2.192   3.644 -11.998  1.00  0.00      A    C
ATOM    130  NH1 ARG A   8       1.132   4.082 -11.264  1.00  0.00      A    N
ATOM    131 HH11 ARG A   8       0.449   3.493 -10.833  1.00  0.00      A    H
ATOM    132 HH12 ARG A   8       0.788   4.997 -11.476  1.00  0.00      A    H
ATOM    133  NH2 ARG A   8       2.912   4.538 -12.731  1.00  0.00      A    N
ATOM    134 HH21 ARG A   8       3.757   4.173 -13.123  1.00  0.00      A    H
ATOM    135 HH22 ARG A   8       2.873   5.516 -12.524  1.00  0.00      A    H
ATOM    136  C   ARG A   8       3.605  -1.870 -14.642  1.00  0.00      A    C
ATOM    137  O   ARG A   8       3.131  -2.845 -15.251  1.00  0.00      A    O
ATOM    138  N   THR A   9       4.457  -0.992 -15.274  1.00  0.00      A    N
ATOM    139  HN  THR A   9       4.932  -0.240 -14.823  1.00  0.00      A    H
ATOM    140  CA  THR A   9       4.650  -0.875 -16.763  1.00  0.00      A    C
ATOM    141  HA  THR A   9       3.708  -0.890 -17.292  1.00  0.00      A    H
ATOM    142  CB  THR A   9       5.344   0.431 -17.208  1.00  0.00      A    C
ATOM    143  HB  THR A   9       5.175   0.516 -18.303  1.00  0.00      A    H
ATOM    144  OG1 THR A   9       6.719   0.591 -16.748  1.00  0.00      A    O
ATOM    145  HG1 THR A   9       7.121   1.300 -17.255  1.00  0.00      A    H
ATOM    146  CG2 THR A   9       4.490   1.613 -16.623  1.00  0.00      A    C
ATOM    147 HG21 THR A   9       4.273   1.480 -15.542  1.00  0.00      A    H
ATOM    148 HG22 THR A   9       4.997   2.597 -16.720  1.00  0.00      A    H
ATOM    149 HG23 THR A   9       3.508   1.737 -17.128  1.00  0.00      A    H
ATOM    150  C   THR A   9       5.428  -2.067 -17.222  1.00  0.00      A    C
ATOM    151  O   THR A   9       5.037  -2.701 -18.251  1.00  0.00      A    O
ATOM    152  N   LYS A  10       6.477  -2.504 -16.547  1.00  0.00      A    N
ATOM    153  HN  LYS A  10       6.751  -1.918 -15.788  1.00  0.00      A    H
ATOM    154  CA  LYS A  10       7.198  -3.725 -16.943  1.00  0.00      A    C
ATOM    155  HA  LYS A  10       7.691  -3.591 -17.895  1.00  0.00      A    H
ATOM    156  CB  LYS A  10       8.374  -4.093 -16.022  1.00  0.00      A    C
ATOM    157  HB1 LYS A  10       8.014  -4.125 -14.971  1.00  0.00      A    H
ATOM    158  HB2 LYS A  10       8.816  -5.059 -16.347  1.00  0.00      A    H
ATOM    159  CG  LYS A  10       9.564  -3.104 -16.018  1.00  0.00      A    C
ATOM    160  HG1 LYS A  10       9.883  -3.109 -17.082  1.00  0.00      A    H
ATOM    161  HG2 LYS A  10       9.406  -2.076 -15.627  1.00  0.00      A    H
ATOM    162  CD  LYS A  10      10.859  -3.763 -15.493  1.00  0.00      A    C
ATOM    163  HD1 LYS A  10      10.781  -4.011 -14.413  1.00  0.00      A    H
ATOM    164  HD2 LYS A  10      10.870  -4.763 -15.976  1.00  0.00      A    H
ATOM    165  CE  LYS A  10      12.070  -2.823 -15.742  1.00  0.00      A    C
ATOM    166  HE1 LYS A  10      12.253  -2.754 -16.836  1.00  0.00      A    H
ATOM    167  HE2 LYS A  10      11.875  -1.812 -15.325  1.00  0.00      A    H
ATOM    168  NZ  LYS A  10      13.290  -3.338 -15.094  1.00  0.00      A    N
ATOM    169  HZ1 LYS A  10      13.104  -4.340 -14.890  1.00  0.00      A    H
ATOM    170  HZ2 LYS A  10      14.145  -3.256 -15.680  1.00  0.00      A    H
ATOM    171  HZ3 LYS A  10      13.428  -2.810 -14.208  1.00  0.00      A    H
ATOM    172  C   LYS A  10       6.316  -5.054 -16.923  1.00  0.00      A    C
ATOM    173  O   LYS A  10       6.627  -6.065 -17.533  1.00  0.00      A    O
ATOM    174  N   GLY A  11       5.245  -5.012 -16.095  1.00  0.00      A    N
ATOM    175  HN  GLY A  11       5.110  -4.182 -15.560  1.00  0.00      A    H
ATOM    176  CA  GLY A  11       4.197  -6.031 -15.990  1.00  0.00      A    C
ATOM    177  HA1 GLY A  11       3.231  -5.552 -15.926  1.00  0.00      A    H
ATOM    178  HA2 GLY A  11       4.330  -6.766 -16.770  1.00  0.00      A    H
ATOM    179  C   GLY A  11       4.282  -6.794 -14.670  1.00  0.00      A    C
ATOM    180  O   GLY A  11       3.426  -7.636 -14.406  1.00  0.00      A    O
ATOM    181  N   ALA A  12       5.288  -6.542 -13.814  1.00  0.00      A    N
ATOM    182  HN  ALA A  12       6.054  -5.905 -13.842  1.00  0.00      A    H
ATOM    183  CA  ALA A  12       5.314  -7.321 -12.571  1.00  0.00      A    C
ATOM    184  HA  ALA A  12       5.274  -8.358 -12.869  1.00  0.00      A    H
ATOM    185  CB  ALA A  12       6.676  -7.191 -11.832  1.00  0.00      A    C
ATOM    186  HB1 ALA A  12       6.844  -6.231 -11.299  1.00  0.00      A    H
ATOM    187  HB2 ALA A  12       6.808  -7.963 -11.045  1.00  0.00      A    H
ATOM    188  HB3 ALA A  12       7.516  -7.453 -12.510  1.00  0.00      A    H
ATOM    189  C   ALA A  12       4.142  -7.016 -11.605  1.00  0.00      A    C
ATOM    190  O   ALA A  12       3.643  -7.862 -10.872  1.00  0.00      A    O
ATOM    191  N   VAL A  13       3.675  -5.747 -11.543  1.00  0.00      A    N
ATOM    192  HN  VAL A  13       4.068  -4.966 -12.025  1.00  0.00      A    H
ATOM    193  CA  VAL A  13       2.665  -5.357 -10.601  1.00  0.00      A    C
ATOM    194  HA  VAL A  13       2.499  -6.167  -9.906  1.00  0.00      A    H
ATOM    195  CB  VAL A  13       3.118  -4.187  -9.726  1.00  0.00      A    C
ATOM    196  HB  VAL A  13       3.715  -3.544 -10.408  1.00  0.00      A    H
ATOM    197  CG1 VAL A  13       1.927  -3.365  -9.091  1.00  0.00      A    C
ATOM    198 HG11 VAL A  13       1.282  -3.955  -8.405  1.00  0.00      A    H
ATOM    199 HG12 VAL A  13       2.268  -2.435  -8.588  1.00  0.00      A    H
ATOM    200 HG13 VAL A  13       1.250  -3.052  -9.915  1.00  0.00      A    H
ATOM    201  CG2 VAL A  13       4.085  -4.596  -8.673  1.00  0.00      A    C
ATOM    202 HG21 VAL A  13       4.657  -3.746  -8.243  1.00  0.00      A    H
ATOM    203 HG22 VAL A  13       3.537  -5.113  -7.857  1.00  0.00      A    H
ATOM    204 HG23 VAL A  13       4.893  -5.242  -9.079  1.00  0.00      A    H
ATOM    205  C   VAL A  13       1.260  -5.087 -11.340  1.00  0.00      A    C
ATOM    206  O   VAL A  13       1.143  -4.353 -12.298  1.00  0.00      A    O
ATOM    207  N   ALA A  14       0.204  -5.714 -10.788  1.00  0.00      A    N
ATOM    208  HN  ALA A  14       0.485  -6.407 -10.128  1.00  0.00      A    H
ATOM    209  CA  ALA A  14      -1.158  -5.517 -11.107  1.00  0.00      A    C
ATOM    210  HA  ALA A  14      -1.341  -5.341 -12.156  1.00  0.00      A    H
ATOM    211  CB  ALA A  14      -1.960  -6.836 -11.040  1.00  0.00      A    C
ATOM    212  HB1 ALA A  14      -1.586  -7.627 -11.724  1.00  0.00      A    H
ATOM    213  HB2 ALA A  14      -1.903  -7.142  -9.974  1.00  0.00      A    H
ATOM    214  HB3 ALA A  14      -3.026  -6.607 -11.257  1.00  0.00      A    H
ATOM    215  C   ALA A  14      -1.806  -4.510 -10.242  1.00  0.00      A    C
ATOM    216  O   ALA A  14      -1.164  -4.016  -9.301  1.00  0.00      A    O
ATOM    217  N   GLU A  15      -3.094  -4.156 -10.523  1.00  0.00      A    N
ATOM    218  HN  GLU A  15      -3.615  -4.565 -11.268  1.00  0.00      A    H
ATOM    219  CA  GLU A  15      -3.760  -3.027  -9.900  1.00  0.00      A    C
ATOM    220  HA  GLU A  15      -3.119  -2.168 -10.036  1.00  0.00      A    H
ATOM    221  CB  GLU A  15      -5.028  -2.759 -10.653  1.00  0.00      A    C
ATOM    222  HB1 GLU A  15      -5.675  -3.657 -10.561  1.00  0.00      A    H
ATOM    223  HB2 GLU A  15      -5.633  -2.063 -10.033  1.00  0.00      A    H
ATOM    224  CG  GLU A  15      -4.869  -2.226 -12.081  1.00  0.00      A    C
ATOM    225  HG1 GLU A  15      -4.651  -1.141 -12.172  1.00  0.00      A    H
ATOM    226  HG2 GLU A  15      -4.002  -2.773 -12.510  1.00  0.00      A    H
ATOM    227  CD  GLU A  15      -6.085  -2.303 -12.977  1.00  0.00      A    C
ATOM    228  OE1 GLU A  15      -7.105  -2.788 -12.500  1.00  0.00      A    O
ATOM    229  OE2 GLU A  15      -6.032  -1.808 -14.115  1.00  0.00      A    O
ATOM    230  C   GLU A  15      -4.069  -3.067  -8.393  1.00  0.00      A    C
ATOM    231  O   GLU A  15      -3.805  -4.099  -7.773  1.00  0.00      A    O
ATOM    232  N   ILE A  16      -4.606  -2.004  -7.730  1.00  0.00      A    N
ATOM    233  HN  ILE A  16      -4.745  -1.153  -8.229  1.00  0.00      A    H
ATOM    234  CA  ILE A  16      -5.096  -2.099  -6.335  1.00  0.00      A    C
ATOM    235  HA  ILE A  16      -4.377  -2.630  -5.730  1.00  0.00      A    H
ATOM    236  CB  ILE A  16      -5.197  -0.753  -5.576  1.00  0.00      A    C
ATOM    237  HB  ILE A  16      -5.654  -0.028  -6.282  1.00  0.00      A    H
ATOM    238  CG2 ILE A  16      -6.099  -0.753  -4.326  1.00  0.00      A    C
ATOM    239 HG21 ILE A  16      -6.038   0.247  -3.847  1.00  0.00      A    H
ATOM    240 HG22 ILE A  16      -7.165  -0.912  -4.596  1.00  0.00      A    H
ATOM    241 HG23 ILE A  16      -5.683  -1.476  -3.592  1.00  0.00      A    H
ATOM    242  CG1 ILE A  16      -3.838  -0.186  -5.258  1.00  0.00      A    C
ATOM    243 HG11 ILE A  16      -4.087   0.695  -4.629  1.00  0.00      A    H
ATOM    244 HG12 ILE A  16      -3.243  -0.898  -4.647  1.00  0.00      A    H
ATOM    245  CD  ILE A  16      -2.872   0.413  -6.347  1.00  0.00      A    C
ATOM    246  HD1 ILE A  16      -3.555   0.922  -7.061  1.00  0.00      A    H
ATOM    247  HD2 ILE A  16      -2.171   1.155  -5.908  1.00  0.00      A    H
ATOM    248  HD3 ILE A  16      -2.306  -0.355  -6.917  1.00  0.00      A    H
ATOM    249  C   ILE A  16      -6.475  -2.820  -6.441  1.00  0.00      A    C
ATOM    250  O   ILE A  16      -7.292  -2.405  -7.325  1.00  0.00      A    O
ATOM    251  N   LYS A  17      -6.761  -3.841  -5.573  1.00  0.00      A    N
ATOM    252  HN  LYS A  17      -6.010  -4.038  -4.947  1.00  0.00      A    H
ATOM    253  CA  LYS A  17      -7.924  -4.736  -5.499  1.00  0.00      A    C
ATOM    254  HA  LYS A  17      -8.248  -4.860  -6.522  1.00  0.00      A    H
ATOM    255  CB  LYS A  17      -7.456  -6.028  -4.760  1.00  0.00      A    C
ATOM    256  HB1 LYS A  17      -6.996  -5.734  -3.792  1.00  0.00      A    H
ATOM    257  HB2 LYS A  17      -8.182  -6.853  -4.600  1.00  0.00      A    H
ATOM    258  CG  LYS A  17      -6.217  -6.711  -5.481  1.00  0.00      A    C
ATOM    259  HG1 LYS A  17      -6.632  -7.216  -6.380  1.00  0.00      A    H
ATOM    260  HG2 LYS A  17      -5.537  -5.925  -5.873  1.00  0.00      A    H
ATOM    261  CD  LYS A  17      -5.582  -7.756  -4.593  1.00  0.00      A    C
ATOM    262  HD1 LYS A  17      -5.217  -7.248  -3.675  1.00  0.00      A    H
ATOM    263  HD2 LYS A  17      -6.389  -8.462  -4.304  1.00  0.00      A    H
ATOM    264  CE  LYS A  17      -4.346  -8.430  -5.201  1.00  0.00      A    C
ATOM    265  HE1 LYS A  17      -4.649  -8.987  -6.113  1.00  0.00      A    H
ATOM    266  HE2 LYS A  17      -3.530  -7.683  -5.300  1.00  0.00      A    H
ATOM    267  NZ  LYS A  17      -3.909  -9.502  -4.236  1.00  0.00      A    N
ATOM    268  HZ1 LYS A  17      -3.002  -9.862  -4.596  1.00  0.00      A    H
ATOM    269  HZ2 LYS A  17      -3.875  -9.112  -3.272  1.00  0.00      A    H
ATOM    270  HZ3 LYS A  17      -4.625 -10.254  -4.300  1.00  0.00      A    H
ATOM    271  C   LYS A  17      -9.054  -3.895  -4.781  1.00  0.00      A    C
ATOM    272  O   LYS A  17      -9.516  -2.804  -5.284  1.00  0.00      A    O
ATOM    273  N   ASP A  18      -9.469  -4.386  -3.650  1.00  0.00      A    N
ATOM    274  HN  ASP A  18      -9.291  -5.295  -3.282  1.00  0.00      A    H
ATOM    275  CA  ASP A  18     -10.483  -3.711  -2.918  1.00  0.00      A    C
ATOM    276  HA  ASP A  18     -10.173  -2.677  -2.890  1.00  0.00      A    H
ATOM    277  CB  ASP A  18     -11.882  -3.944  -3.493  1.00  0.00      A    C
ATOM    278  HB1 ASP A  18     -12.018  -3.963  -4.595  1.00  0.00      A    H
ATOM    279  HB2 ASP A  18     -12.298  -4.933  -3.205  1.00  0.00      A    H
ATOM    280  CG  ASP A  18     -12.855  -2.903  -3.016  1.00  0.00      A    C
ATOM    281  OD1 ASP A  18     -12.627  -1.720  -3.270  1.00  0.00      A    O
ATOM    282  OD2 ASP A  18     -13.736  -3.397  -2.187  1.00  0.00      A    O
ATOM    283  C   ASP A  18     -10.458  -4.310  -1.461  1.00  0.00      A    C
ATOM    284  O   ASP A  18     -10.075  -5.480  -1.334  1.00  0.00      A    O
ATOM    285  N   GLN A  19     -10.840  -3.597  -0.464  1.00  0.00      A    N
ATOM    286  HN  GLN A  19     -11.102  -2.667  -0.711  1.00  0.00      A    H
ATOM    287  CA  GLN A  19     -10.853  -4.009   0.941  1.00  0.00      A    C
ATOM    288  HA  GLN A  19     -10.214  -4.862   1.113  1.00  0.00      A    H
ATOM    289  CB  GLN A  19     -10.185  -3.028   1.898  1.00  0.00      A    C
ATOM    290  HB1 GLN A  19     -10.576  -2.025   1.623  1.00  0.00      A    H
ATOM    291  HB2 GLN A  19     -10.345  -3.291   2.965  1.00  0.00      A    H
ATOM    292  CG  GLN A  19      -8.659  -2.908   1.757  1.00  0.00      A    C
ATOM    293  HG1 GLN A  19      -8.305  -3.960   1.728  1.00  0.00      A    H
ATOM    294  HG2 GLN A  19      -8.483  -2.334   0.821  1.00  0.00      A    H
ATOM    295  CD  GLN A  19      -7.965  -2.224   2.978  1.00  0.00      A    C
ATOM    296  OE1 GLN A  19      -8.319  -1.130   3.303  1.00  0.00      A    O
ATOM    297  NE2 GLN A  19      -7.032  -3.018   3.601  1.00  0.00      A    N
ATOM    298 HE21 GLN A  19      -6.294  -2.509   4.043  1.00  0.00      A    H
ATOM    299 HE22 GLN A  19      -6.789  -3.890   3.175  1.00  0.00      A    H
ATOM    300  C   GLN A  19     -12.236  -4.211   1.533  1.00  0.00      A    C
ATOM    301  O   GLN A  19     -12.482  -5.067   2.340  1.00  0.00      A    O
ATOM    302  N   GLY A  20     -13.182  -3.318   1.093  1.00  0.00      A    N
ATOM    303  HN  GLY A  20     -12.909  -2.527   0.551  1.00  0.00      A    H
ATOM    304  CA  GLY A  20     -14.545  -3.338   1.618  1.00  0.00      A    C
ATOM    305  HA1 GLY A  20     -15.167  -2.674   1.036  1.00  0.00      A    H
ATOM    306  HA2 GLY A  20     -14.886  -4.360   1.681  1.00  0.00      A    H
ATOM    307  C   GLY A  20     -14.652  -2.787   3.030  1.00  0.00      A    C
ATOM    308  O   GLY A  20     -14.729  -1.601   3.234  1.00  0.00      A    O
ATOM    309  N   GLY A  21     -14.845  -3.740   3.994  1.00  0.00      A    N
ATOM    310  HN  GLY A  21     -15.130  -4.675   3.798  1.00  0.00      A    H
ATOM    311  CA  GLY A  21     -14.941  -3.304   5.376  1.00  0.00      A    C
ATOM    312  HA1 GLY A  21     -14.592  -2.297   5.555  1.00  0.00      A    H
ATOM    313  HA2 GLY A  21     -15.983  -3.390   5.647  1.00  0.00      A    H
ATOM    314  C   GLY A  21     -14.211  -4.141   6.346  1.00  0.00      A    C
ATOM    315  O   GLY A  21     -14.667  -4.497   7.464  1.00  0.00      A    O
ATOM    316  N   CYS A  22     -12.924  -4.455   5.856  1.00  0.00      A    N
ATOM    317  HN  CYS A  22     -12.529  -4.178   4.984  1.00  0.00      A    H
ATOM    318  CA  CYS A  22     -11.872  -5.094   6.611  1.00  0.00      A    C
ATOM    319  HA  CYS A  22     -12.079  -4.965   7.663  1.00  0.00      A    H
ATOM    320  CB  CYS A  22     -11.671  -6.544   6.138  1.00  0.00      A    C
ATOM    321  HB1 CYS A  22     -12.682  -6.943   6.369  1.00  0.00      A    H
ATOM    322  HB2 CYS A  22     -11.419  -6.447   5.060  1.00  0.00      A    H
ATOM    323  SG  CYS A  22     -10.413  -7.613   6.872  1.00  0.00      A    S
ATOM    324  C   CYS A  22     -10.602  -4.374   6.449  1.00  0.00      A    C
ATOM    325  O   CYS A  22     -10.497  -3.612   5.524  1.00  0.00      A    O
ATOM    326  N   GLY A  23      -9.609  -4.483   7.355  1.00  0.00      A    N
ATOM    327  HN  GLY A  23      -9.740  -5.084   8.140  1.00  0.00      A    H
ATOM    328  CA  GLY A  23      -8.363  -3.868   7.211  1.00  0.00      A    C
ATOM    329  HA1 GLY A  23      -8.266  -3.152   6.408  1.00  0.00      A    H
ATOM    330  HA2 GLY A  23      -8.114  -3.493   8.193  1.00  0.00      A    H
ATOM    331  C   GLY A  23      -7.309  -4.839   6.791  1.00  0.00      A    C
ATOM    332  O   GLY A  23      -6.349  -5.163   7.544  1.00  0.00      A    O
ATOM    333  N   SER A  24      -7.377  -5.310   5.518  1.00  0.00      A    N
ATOM    334  HN  SER A  24      -8.140  -5.013   4.950  1.00  0.00      A    H
ATOM    335  CA  SER A  24      -6.415  -6.281   5.036  1.00  0.00      A    C
ATOM    336  HA  SER A  24      -6.566  -7.145   5.666  1.00  0.00      A    H
ATOM    337  CB  SER A  24      -6.926  -6.785   3.569  1.00  0.00      A    C
ATOM    338  HB1 SER A  24      -6.297  -7.670   3.336  1.00  0.00      A    H
ATOM    339  HB2 SER A  24      -8.017  -6.975   3.651  1.00  0.00      A    H
ATOM    340  OG  SER A  24      -6.745  -5.786   2.561  1.00  0.00      A    O
ATOM    341  HG1 SER A  24      -6.970  -6.151   1.703  1.00  0.00      A    H
ATOM    342  C   SER A  24      -4.924  -5.911   4.830  1.00  0.00      A    C
ATOM    343  O   SER A  24      -4.069  -6.748   4.594  1.00  0.00      A    O
ATOM    344  N   CYS A  25      -4.647  -4.596   4.909  1.00  0.00      A    N
ATOM    345  HN  CYS A  25      -5.349  -3.905   5.065  1.00  0.00      A    H
ATOM    346  CA  CYS A  25      -3.415  -3.903   4.715  1.00  0.00      A    C
ATOM    347  HA  CYS A  25      -3.466  -3.577   3.687  1.00  0.00      A    H
ATOM    348  CB  CYS A  25      -3.552  -2.739   5.781  1.00  0.00      A    C
ATOM    349  HB1 CYS A  25      -3.535  -3.251   6.767  1.00  0.00      A    H
ATOM    350  HB2 CYS A  25      -2.683  -2.069   5.607  1.00  0.00      A    H
ATOM    351  SG  CYS A  25      -5.048  -1.801   5.517  1.00  0.00      A    S
ATOM    352  C   CYS A  25      -2.049  -4.604   4.820  1.00  0.00      A    C
ATOM    353  O   CYS A  25      -1.305  -4.812   3.835  1.00  0.00      A    O
ATOM    354  N   TRP A  26      -1.766  -5.222   5.986  1.00  0.00      A    N
ATOM    355  HN  TRP A  26      -2.462  -5.268   6.699  1.00  0.00      A    H
ATOM    356  CA  TRP A  26      -0.608  -5.938   6.375  1.00  0.00      A    C
ATOM    357  HA  TRP A  26       0.190  -5.215   6.287  1.00  0.00      A    H
ATOM    358  CB  TRP A  26      -0.700  -6.402   7.794  1.00  0.00      A    C
ATOM    359  HB1 TRP A  26       0.078  -7.195   7.833  1.00  0.00      A    H
ATOM    360  HB2 TRP A  26      -0.426  -5.590   8.500  1.00  0.00      A    H
ATOM    361  CG  TRP A  26      -2.055  -6.993   8.228  1.00  0.00      A    C
ATOM    362  CD1 TRP A  26      -3.263  -6.421   8.442  1.00  0.00      A    C
ATOM    363  HD1 TRP A  26      -3.349  -5.364   8.646  1.00  0.00      A    H
ATOM    364  NE1 TRP A  26      -4.211  -7.330   8.702  1.00  0.00      A    N
ATOM    365  HE1 TRP A  26      -5.170  -7.149   8.714  1.00  0.00      A    H
ATOM    366  CE2 TRP A  26      -3.600  -8.589   8.747  1.00  0.00      A    C
ATOM    367  CD2 TRP A  26      -2.289  -8.397   8.353  1.00  0.00      A    C
ATOM    368  CE3 TRP A  26      -1.414  -9.519   8.206  1.00  0.00      A    C
ATOM    369  HE3 TRP A  26      -0.408  -9.325   7.863  1.00  0.00      A    H
ATOM    370  CZ3 TRP A  26      -1.967 -10.780   8.282  1.00  0.00      A    C
ATOM    371  HZ3 TRP A  26      -1.273 -11.561   8.010  1.00  0.00      A    H
ATOM    372  CZ2 TRP A  26      -4.130  -9.899   8.876  1.00  0.00      A    C
ATOM    373  HZ2 TRP A  26      -5.158 -10.160   9.080  1.00  0.00      A    H
ATOM    374  CH2 TRP A  26      -3.282 -10.975   8.603  1.00  0.00      A    C
ATOM    375  HH2 TRP A  26      -3.644 -11.986   8.712  1.00  0.00      A    H
ATOM    376  C   TRP A  26      -0.369  -7.107   5.426  1.00  0.00      A    C
ATOM    377  O   TRP A  26       0.628  -7.181   4.721  1.00  0.00      A    O
ATOM    378  N   ALA A  27      -1.325  -8.012   5.299  1.00  0.00      A    N
ATOM    379  HN  ALA A  27      -2.112  -8.057   5.910  1.00  0.00      A    H
ATOM    380  CA  ALA A  27      -1.277  -9.122   4.373  1.00  0.00      A    C
ATOM    381  HA  ALA A  27      -0.306  -9.584   4.480  1.00  0.00      A    H
ATOM    382  CB  ALA A  27      -2.565  -9.915   4.682  1.00  0.00      A    C
ATOM    383  HB1 ALA A  27      -2.725 -10.651   3.867  1.00  0.00      A    H
ATOM    384  HB2 ALA A  27      -2.361 -10.428   5.647  1.00  0.00      A    H
ATOM    385  HB3 ALA A  27      -3.469  -9.284   4.817  1.00  0.00      A    H
ATOM    386  C   ALA A  27      -1.311  -8.657   2.861  1.00  0.00      A    C
ATOM    387  O   ALA A  27      -0.573  -9.212   2.053  1.00  0.00      A    O
ATOM    388  N   PHE A  28      -2.188  -7.722   2.504  1.00  0.00      A    N
ATOM    389  HN  PHE A  28      -2.831  -7.244   3.098  1.00  0.00      A    H
ATOM    390  CA  PHE A  28      -2.079  -7.090   1.209  1.00  0.00      A    C
ATOM    391  HA  PHE A  28      -2.306  -7.834   0.460  1.00  0.00      A    H
ATOM    392  CB  PHE A  28      -3.058  -5.865   1.178  1.00  0.00      A    C
ATOM    393  HB1 PHE A  28      -3.998  -6.326   1.550  1.00  0.00      A    H
ATOM    394  HB2 PHE A  28      -2.671  -5.108   1.893  1.00  0.00      A    H
ATOM    395  CG  PHE A  28      -3.287  -5.111  -0.072  1.00  0.00      A    C
ATOM    396  CD1 PHE A  28      -4.420  -5.340  -0.815  1.00  0.00      A    C
ATOM    397  HD1 PHE A  28      -5.074  -6.097  -0.410  1.00  0.00      A    H
ATOM    398  CE1 PHE A  28      -4.637  -4.675  -2.010  1.00  0.00      A    C
ATOM    399  HE1 PHE A  28      -5.605  -4.745  -2.483  1.00  0.00      A    H
ATOM    400  CZ  PHE A  28      -3.691  -3.758  -2.486  1.00  0.00      A    C
ATOM    401  HZ  PHE A  28      -3.931  -3.174  -3.362  1.00  0.00      A    H
ATOM    402  CD2 PHE A  28      -2.301  -4.183  -0.565  1.00  0.00      A    C
ATOM    403  HD2 PHE A  28      -1.505  -4.049   0.152  1.00  0.00      A    H
ATOM    404  CE2 PHE A  28      -2.470  -3.564  -1.795  1.00  0.00      A    C
ATOM    405  HE2 PHE A  28      -1.789  -2.799  -2.137  1.00  0.00      A    H
ATOM    406  C   PHE A  28      -0.692  -6.635   0.814  1.00  0.00      A    C
ATOM    407  O   PHE A  28      -0.157  -6.960  -0.279  1.00  0.00      A    O
ATOM    408  N   SER A  29      -0.056  -5.862   1.669  1.00  0.00      A    N
ATOM    409  HN  SER A  29      -0.550  -5.570   2.485  1.00  0.00      A    H
ATOM    410  CA  SER A  29       1.301  -5.302   1.435  1.00  0.00      A    C
ATOM    411  HA  SER A  29       1.217  -4.664   0.567  1.00  0.00      A    H
ATOM    412  CB  SER A  29       1.673  -4.279   2.565  1.00  0.00      A    C
ATOM    413  HB1 SER A  29       1.010  -3.390   2.641  1.00  0.00      A    H
ATOM    414  HB2 SER A  29       1.586  -4.817   3.533  1.00  0.00      A    H
ATOM    415  OG  SER A  29       2.981  -3.761   2.501  1.00  0.00      A    O
ATOM    416  HG1 SER A  29       3.029  -2.808   2.605  1.00  0.00      A    H
ATOM    417  C   SER A  29       2.389  -6.355   1.124  1.00  0.00      A    C
ATOM    418  O   SER A  29       3.193  -6.247   0.155  1.00  0.00      A    O
ATOM    419  N   ALA A  30       2.341  -7.432   1.835  1.00  0.00      A    N
ATOM    420  HN  ALA A  30       1.591  -7.516   2.486  1.00  0.00      A    H
ATOM    421  CA  ALA A  30       3.197  -8.591   1.701  1.00  0.00      A    C
ATOM    422  HA  ALA A  30       4.210  -8.247   1.556  1.00  0.00      A    H
ATOM    423  CB  ALA A  30       2.876  -9.483   2.911  1.00  0.00      A    C
ATOM    424  HB1 ALA A  30       3.228  -8.889   3.781  1.00  0.00      A    H
ATOM    425  HB2 ALA A  30       1.782  -9.652   3.007  1.00  0.00      A    H
ATOM    426  HB3 ALA A  30       3.455 -10.430   2.875  1.00  0.00      A    H
ATOM    427  C   ALA A  30       2.881  -9.354   0.425  1.00  0.00      A    C
ATOM    428  O   ALA A  30       3.720  -9.702  -0.420  1.00  0.00      A    O
ATOM    429  N   ILE A  31       1.565  -9.488   0.135  1.00  0.00      A    N
ATOM    430  HN  ILE A  31       0.890  -9.294   0.842  1.00  0.00      A    H
ATOM    431  CA  ILE A  31       1.155 -10.231  -1.037  1.00  0.00      A    C
ATOM    432  HA  ILE A  31       1.705 -11.158  -0.973  1.00  0.00      A    H
ATOM    433  CB  ILE A  31      -0.373 -10.434  -1.009  1.00  0.00      A    C
ATOM    434  HB  ILE A  31      -0.956  -9.568  -0.629  1.00  0.00      A    H
ATOM    435  CG2 ILE A  31      -0.986 -10.753  -2.366  1.00  0.00      A    C
ATOM    436 HG21 ILE A  31      -0.834  -9.895  -3.055  1.00  0.00      A    H
ATOM    437 HG22 ILE A  31      -0.530 -11.653  -2.833  1.00  0.00      A    H
ATOM    438 HG23 ILE A  31      -2.081 -10.842  -2.204  1.00  0.00      A    H
ATOM    439  CG1 ILE A  31      -0.624 -11.570   0.077  1.00  0.00      A    C
ATOM    440 HG11 ILE A  31       0.171 -11.481   0.847  1.00  0.00      A    H
ATOM    441 HG12 ILE A  31      -1.555 -11.186   0.547  1.00  0.00      A    H
ATOM    442  CD  ILE A  31      -0.625 -12.948  -0.403  1.00  0.00      A    C
ATOM    443  HD1 ILE A  31      -1.389 -13.169  -1.180  1.00  0.00      A    H
ATOM    444  HD2 ILE A  31       0.362 -13.220  -0.833  1.00  0.00      A    H
ATOM    445  HD3 ILE A  31      -0.980 -13.665   0.368  1.00  0.00      A    H
ATOM    446  C   ILE A  31       1.570  -9.536  -2.291  1.00  0.00      A    C
ATOM    447  O   ILE A  31       1.934 -10.168  -3.305  1.00  0.00      A    O
ATOM    448  N   ALA A  32       1.556  -8.189  -2.217  1.00  0.00      A    N
ATOM    449  HN  ALA A  32       1.150  -7.719  -1.437  1.00  0.00      A    H
ATOM    450  CA  ALA A  32       1.908  -7.325  -3.319  1.00  0.00      A    C
ATOM    451  HA  ALA A  32       1.257  -7.653  -4.116  1.00  0.00      A    H
ATOM    452  CB  ALA A  32       1.561  -5.945  -2.870  1.00  0.00      A    C
ATOM    453  HB1 ALA A  32       1.501  -5.297  -3.771  1.00  0.00      A    H
ATOM    454  HB2 ALA A  32       0.487  -5.994  -2.588  1.00  0.00      A    H
ATOM    455  HB3 ALA A  32       2.256  -5.651  -2.055  1.00  0.00      A    H
ATOM    456  C   ALA A  32       3.404  -7.482  -3.719  1.00  0.00      A    C
ATOM    457  O   ALA A  32       3.757  -7.534  -4.879  1.00  0.00      A    O
ATOM    458  N   ALA A  33       4.307  -7.630  -2.743  1.00  0.00      A    N
ATOM    459  HN  ALA A  33       4.105  -7.313  -1.820  1.00  0.00      A    H
ATOM    460  CA  ALA A  33       5.731  -7.869  -3.012  1.00  0.00      A    C
ATOM    461  HA  ALA A  33       6.110  -7.250  -3.811  1.00  0.00      A    H
ATOM    462  CB  ALA A  33       6.529  -7.619  -1.668  1.00  0.00      A    C
ATOM    463  HB1 ALA A  33       6.269  -8.374  -0.895  1.00  0.00      A    H
ATOM    464  HB2 ALA A  33       7.615  -7.620  -1.905  1.00  0.00      A    H
ATOM    465  HB3 ALA A  33       6.310  -6.602  -1.280  1.00  0.00      A    H
ATOM    466  C   ALA A  33       5.955  -9.315  -3.413  1.00  0.00      A    C
ATOM    467  O   ALA A  33       6.600  -9.605  -4.410  1.00  0.00      A    O
ATOM    468  N   VAL A  34       5.292 -10.347  -2.730  1.00  0.00      A    N
ATOM    469  HN  VAL A  34       4.755 -10.112  -1.924  1.00  0.00      A    H
ATOM    470  CA  VAL A  34       5.268 -11.756  -3.191  1.00  0.00      A    C
ATOM    471  HA  VAL A  34       6.283 -12.126  -3.191  1.00  0.00      A    H
ATOM    472  CB  VAL A  34       4.402 -12.608  -2.367  1.00  0.00      A    C
ATOM    473  HB  VAL A  34       3.380 -12.195  -2.228  1.00  0.00      A    H
ATOM    474  CG1 VAL A  34       4.127 -14.022  -2.869  1.00  0.00      A    C
ATOM    475 HG11 VAL A  34       3.166 -14.370  -2.434  1.00  0.00      A    H
ATOM    476 HG12 VAL A  34       4.014 -14.005  -3.974  1.00  0.00      A    H
ATOM    477 HG13 VAL A  34       4.960 -14.737  -2.697  1.00  0.00      A    H
ATOM    478  CG2 VAL A  34       4.925 -12.694  -0.827  1.00  0.00      A    C
ATOM    479 HG21 VAL A  34       4.382 -13.531  -0.338  1.00  0.00      A    H
ATOM    480 HG22 VAL A  34       5.975 -13.026  -0.973  1.00  0.00      A    H
ATOM    481 HG23 VAL A  34       4.825 -11.720  -0.303  1.00  0.00      A    H
ATOM    482  C   VAL A  34       4.813 -11.956  -4.665  1.00  0.00      A    C
ATOM    483  O   VAL A  34       5.467 -12.627  -5.442  1.00  0.00      A    O
ATOM    484  N   GLU A  35       3.668 -11.307  -5.058  1.00  0.00      A    N
ATOM    485  HN  GLU A  35       3.179 -10.763  -4.381  1.00  0.00      A    H
ATOM    486  CA  GLU A  35       3.101 -11.354  -6.415  1.00  0.00      A    C
ATOM    487  HA  GLU A  35       2.686 -12.305  -6.716  1.00  0.00      A    H
ATOM    488  CB  GLU A  35       1.913 -10.320  -6.539  1.00  0.00      A    C
ATOM    489  HB1 GLU A  35       2.058  -9.471  -5.837  1.00  0.00      A    H
ATOM    490  HB2 GLU A  35       1.732  -9.868  -7.538  1.00  0.00      A    H
ATOM    491  CG  GLU A  35       0.507 -10.841  -6.028  1.00  0.00      A    C
ATOM    492  HG1 GLU A  35       0.279 -11.667  -6.735  1.00  0.00      A    H
ATOM    493  HG2 GLU A  35       0.600 -11.154  -4.966  1.00  0.00      A    H
ATOM    494  CD  GLU A  35      -0.612  -9.753  -6.172  1.00  0.00      A    C
ATOM    495  OE1 GLU A  35      -0.329  -8.673  -6.696  1.00  0.00      A    O
ATOM    496  OE2 GLU A  35      -1.747  -9.976  -5.757  1.00  0.00      A    O
ATOM    497  C   GLU A  35       4.038 -10.879  -7.460  1.00  0.00      A    C
ATOM    498  O   GLU A  35       4.200 -11.616  -8.446  1.00  0.00      A    O
ATOM    499  N   GLY A  36       4.616  -9.701  -7.180  1.00  0.00      A    N
ATOM    500  HN  GLY A  36       4.361  -9.322  -6.294  1.00  0.00      A    H
ATOM    501  CA  GLY A  36       5.766  -9.103  -7.824  1.00  0.00      A    C
ATOM    502  HA1 GLY A  36       5.533  -8.921  -8.863  1.00  0.00      A    H
ATOM    503  HA2 GLY A  36       6.106  -8.207  -7.326  1.00  0.00      A    H
ATOM    504  C   GLY A  36       6.980 -10.001  -8.066  1.00  0.00      A    C
ATOM    505  O   GLY A  36       7.229 -10.266  -9.196  1.00  0.00      A    O
ATOM    506  N   ILE A  37       7.723 -10.534  -7.042  1.00  0.00      A    N
ATOM    507  HN  ILE A  37       7.418 -10.468  -6.096  1.00  0.00      A    H
ATOM    508  CA  ILE A  37       8.916 -11.344  -7.250  1.00  0.00      A    C
ATOM    509  HA  ILE A  37       9.536 -10.895  -8.011  1.00  0.00      A    H
ATOM    510  CB  ILE A  37       9.825 -11.523  -5.939  1.00  0.00      A    C
ATOM    511  HB  ILE A  37      10.082 -10.528  -5.515  1.00  0.00      A    H
ATOM    512  CG2 ILE A  37       8.993 -12.287  -4.915  1.00  0.00      A    C
ATOM    513 HG21 ILE A  37       8.982 -13.371  -5.160  1.00  0.00      A    H
ATOM    514 HG22 ILE A  37       9.502 -12.206  -3.931  1.00  0.00      A    H
ATOM    515 HG23 ILE A  37       7.969 -11.860  -4.848  1.00  0.00      A    H
ATOM    516  CG1 ILE A  37      11.205 -12.189  -6.119  1.00  0.00      A    C
ATOM    517 HG11 ILE A  37      11.737 -12.010  -5.161  1.00  0.00      A    H
ATOM    518 HG12 ILE A  37      11.011 -13.242  -6.417  1.00  0.00      A    H
ATOM    519  CD  ILE A  37      12.071 -11.485  -7.259  1.00  0.00      A    C
ATOM    520  HD1 ILE A  37      12.514 -10.522  -6.928  1.00  0.00      A    H
ATOM    521  HD2 ILE A  37      12.989 -12.080  -7.455  1.00  0.00      A    H
ATOM    522  HD3 ILE A  37      11.605 -11.521  -8.267  1.00  0.00      A    H
ATOM    523  C   ILE A  37       8.532 -12.646  -7.884  1.00  0.00      A    C
ATOM    524  O   ILE A  37       9.249 -13.188  -8.700  1.00  0.00      A    O
ATOM    525  N   ASN A  38       7.386 -13.261  -7.587  1.00  0.00      A    N
ATOM    526  HN  ASN A  38       6.801 -12.820  -6.910  1.00  0.00      A    H
ATOM    527  CA  ASN A  38       6.932 -14.520  -8.213  1.00  0.00      A    C
ATOM    528  HA  ASN A  38       7.802 -15.129  -8.017  1.00  0.00      A    H
ATOM    529  CB  ASN A  38       5.632 -14.957  -7.544  1.00  0.00      A    C
ATOM    530  HB1 ASN A  38       5.760 -14.933  -6.441  1.00  0.00      A    H
ATOM    531  HB2 ASN A  38       4.775 -14.288  -7.772  1.00  0.00      A    H
ATOM    532  CG  ASN A  38       5.393 -16.464  -7.728  1.00  0.00      A    C
ATOM    533  OD1 ASN A  38       5.930 -17.280  -7.002  1.00  0.00      A    O
ATOM    534  ND2 ASN A  38       4.523 -16.778  -8.712  1.00  0.00      A    N
ATOM    535 HD21 ASN A  38       4.200 -17.703  -8.910  1.00  0.00      A    H
ATOM    536 HD22 ASN A  38       4.103 -15.991  -9.164  1.00  0.00      A    H
ATOM    537  C   ASN A  38       6.699 -14.404  -9.756  1.00  0.00      A    C
ATOM    538  O   ASN A  38       7.018 -15.356 -10.447  1.00  0.00      A    O
ATOM    539  N   GLN A  39       6.236 -13.257 -10.307  1.00  0.00      A    N
ATOM    540  HN  GLN A  39       5.828 -12.512  -9.785  1.00  0.00      A    H
ATOM    541  CA  GLN A  39       6.332 -12.944 -11.659  1.00  0.00      A    C
ATOM    542  HA  GLN A  39       5.897 -13.706 -12.288  1.00  0.00      A    H
ATOM    543  CB  GLN A  39       5.603 -11.655 -11.990  1.00  0.00      A    C
ATOM    544  HB1 GLN A  39       4.537 -11.755 -11.692  1.00  0.00      A    H
ATOM    545  HB2 GLN A  39       5.948 -10.755 -11.438  1.00  0.00      A    H
ATOM    546  CG  GLN A  39       5.443 -11.273 -13.511  1.00  0.00      A    C
ATOM    547  HG1 GLN A  39       5.083 -12.145 -14.098  1.00  0.00      A    H
ATOM    548  HG2 GLN A  39       4.674 -10.482 -13.640  1.00  0.00      A    H
ATOM    549  CD  GLN A  39       6.664 -10.782 -14.275  1.00  0.00      A    C
ATOM    550  OE1 GLN A  39       7.438 -10.066 -13.723  1.00  0.00      A    O
ATOM    551  NE2 GLN A  39       7.021 -11.329 -15.457  1.00  0.00      A    N
ATOM    552 HE21 GLN A  39       7.964 -11.060 -15.657  1.00  0.00      A    H
ATOM    553 HE22 GLN A  39       6.610 -12.140 -15.874  1.00  0.00      A    H
ATOM    554  C   GLN A  39       7.774 -12.854 -12.177  1.00  0.00      A    C
ATOM    555  O   GLN A  39       8.035 -13.543 -13.118  1.00  0.00      A    O
ATOM    556  N   ILE A  40       8.666 -11.987 -11.559  1.00  0.00      A    N
ATOM    557  HN  ILE A  40       8.485 -11.392 -10.780  1.00  0.00      A    H
ATOM    558  CA  ILE A  40      10.019 -11.868 -11.983  1.00  0.00      A    C
ATOM    559  HA  ILE A  40      10.061 -11.373 -12.942  1.00  0.00      A    H
ATOM    560  CB  ILE A  40      10.793 -10.884 -11.046  1.00  0.00      A    C
ATOM    561  HB  ILE A  40      10.465 -11.181 -10.026  1.00  0.00      A    H
ATOM    562  CG2 ILE A  40      12.343 -10.912 -11.135  1.00  0.00      A    C
ATOM    563 HG21 ILE A  40      12.713 -11.904 -10.797  1.00  0.00      A    H
ATOM    564 HG22 ILE A  40      12.625 -10.701 -12.189  1.00  0.00      A    H
ATOM    565 HG23 ILE A  40      12.734 -10.138 -10.441  1.00  0.00      A    H
ATOM    566  CG1 ILE A  40      10.224  -9.449 -11.244  1.00  0.00      A    C
ATOM    567 HG11 ILE A  40      10.641  -9.032 -12.185  1.00  0.00      A    H
ATOM    568 HG12 ILE A  40       9.123  -9.415 -11.392  1.00  0.00      A    H
ATOM    569  CD  ILE A  40      10.525  -8.517 -10.142  1.00  0.00      A    C
ATOM    570  HD1 ILE A  40      10.253  -9.078  -9.222  1.00  0.00      A    H
ATOM    571  HD2 ILE A  40      11.570  -8.141 -10.104  1.00  0.00      A    H
ATOM    572  HD3 ILE A  40       9.783  -7.692 -10.185  1.00  0.00      A    H
ATOM    573  C   ILE A  40      10.842 -13.219 -12.120  1.00  0.00      A    C
ATOM    574  O   ILE A  40      11.495 -13.585 -13.090  1.00  0.00      A    O
ATOM    575  N   VAL A  41      10.710 -14.088 -11.074  1.00  0.00      A    N
ATOM    576  HN  VAL A  41      10.063 -13.962 -10.326  1.00  0.00      A    H
ATOM    577  CA  VAL A  41      11.422 -15.386 -11.082  1.00  0.00      A    C
ATOM    578  HA  VAL A  41      12.363 -15.236 -11.591  1.00  0.00      A    H
ATOM    579  CB  VAL A  41      11.711 -15.753  -9.665  1.00  0.00      A    C
ATOM    580  HB  VAL A  41      10.742 -15.706  -9.123  1.00  0.00      A    H
ATOM    581  CG1 VAL A  41      12.401 -17.112  -9.613  1.00  0.00      A    C
ATOM    582 HG11 VAL A  41      13.365 -17.045 -10.162  1.00  0.00      A    H
ATOM    583 HG12 VAL A  41      12.723 -17.513  -8.628  1.00  0.00      A    H
ATOM    584 HG13 VAL A  41      11.722 -17.855 -10.083  1.00  0.00      A    H
ATOM    585  CG2 VAL A  41      12.649 -14.628  -9.039  1.00  0.00      A    C
ATOM    586 HG21 VAL A  41      13.116 -15.096  -8.146  1.00  0.00      A    H
ATOM    587 HG22 VAL A  41      13.493 -14.367  -9.712  1.00  0.00      A    H
ATOM    588 HG23 VAL A  41      12.088 -13.713  -8.752  1.00  0.00      A    H
ATOM    589  C   VAL A  41      10.690 -16.536 -11.926  1.00  0.00      A    C
ATOM    590  O   VAL A  41      11.305 -17.358 -12.649  1.00  0.00      A    O
ATOM    591  N   THR A  42       9.319 -16.739 -11.818  1.00  0.00      A    N
ATOM    592  HN  THR A  42       8.654 -16.222 -11.286  1.00  0.00      A    H
ATOM    593  CA  THR A  42       8.660 -17.803 -12.577  1.00  0.00      A    C
ATOM    594  HA  THR A  42       9.271 -18.692 -12.644  1.00  0.00      A    H
ATOM    595  CB  THR A  42       7.387 -18.432 -11.844  1.00  0.00      A    C
ATOM    596  HB  THR A  42       6.986 -19.347 -12.330  1.00  0.00      A    H
ATOM    597  OG1 THR A  42       6.302 -17.535 -11.601  1.00  0.00      A    O
ATOM    598  HG1 THR A  42       6.592 -16.795 -11.063  1.00  0.00      A    H
ATOM    599  CG2 THR A  42       7.716 -19.002 -10.392  1.00  0.00      A    C
ATOM    600 HG21 THR A  42       6.801 -19.495  -9.999  1.00  0.00      A    H
ATOM    601 HG22 THR A  42       8.542 -19.731 -10.537  1.00  0.00      A    H
ATOM    602 HG23 THR A  42       8.201 -18.310  -9.670  1.00  0.00      A    H
ATOM    603  C   THR A  42       8.381 -17.438 -14.013  1.00  0.00      A    C
ATOM    604  O   THR A  42       9.013 -17.976 -14.907  1.00  0.00      A    O
ATOM    605  N   GLY A  43       7.488 -16.485 -14.327  1.00  0.00      A    N
ATOM    606  HN  GLY A  43       7.162 -15.868 -13.615  1.00  0.00      A    H
ATOM    607  CA  GLY A  43       7.234 -16.086 -15.696  1.00  0.00      A    C
ATOM    608  HA1 GLY A  43       7.981 -15.413 -16.089  1.00  0.00      A    H
ATOM    609  HA2 GLY A  43       7.062 -16.995 -16.253  1.00  0.00      A    H
ATOM    610  C   GLY A  43       5.954 -15.213 -15.838  1.00  0.00      A    C
ATOM    611  O   GLY A  43       5.960 -13.961 -15.931  1.00  0.00      A    O
ATOM    612  N   ASP A  44       4.765 -15.852 -15.818  1.00  0.00      A    N
ATOM    613  HN  ASP A  44       4.659 -16.838 -15.721  1.00  0.00      A    H
ATOM    614  CA  ASP A  44       3.543 -15.088 -15.859  1.00  0.00      A    C
ATOM    615  HA  ASP A  44       3.604 -14.160 -16.409  1.00  0.00      A    H
ATOM    616  CB  ASP A  44       2.457 -15.962 -16.512  1.00  0.00      A    C
ATOM    617  HB1 ASP A  44       2.124 -16.816 -15.885  1.00  0.00      A    H
ATOM    618  HB2 ASP A  44       1.674 -15.199 -16.709  1.00  0.00      A    H
ATOM    619  CG  ASP A  44       2.956 -16.560 -17.853  1.00  0.00      A    C
ATOM    620  OD1 ASP A  44       3.083 -15.840 -18.789  1.00  0.00      A    O
ATOM    621  OD2 ASP A  44       3.353 -17.750 -17.857  1.00  0.00      A    O
ATOM    622  C   ASP A  44       3.029 -14.656 -14.419  1.00  0.00      A    C
ATOM    623  O   ASP A  44       3.446 -15.206 -13.399  1.00  0.00      A    O
ATOM    624  N   LEU A  45       2.134 -13.648 -14.279  1.00  0.00      A    N
ATOM    625  HN  LEU A  45       1.668 -13.259 -15.069  1.00  0.00      A    H
ATOM    626  CA  LEU A  45       1.663 -13.007 -13.072  1.00  0.00      A    C
ATOM    627  HA  LEU A  45       2.365 -13.021 -12.251  1.00  0.00      A    H
ATOM    628  CB  LEU A  45       1.224 -11.475 -13.266  1.00  0.00      A    C
ATOM    629  HB1 LEU A  45       2.083 -10.909 -13.685  1.00  0.00      A    H
ATOM    630  HB2 LEU A  45       0.454 -11.389 -14.062  1.00  0.00      A    H
ATOM    631  CG  LEU A  45       0.670 -10.789 -11.972  1.00  0.00      A    C
ATOM    632  HG  LEU A  45      -0.266 -11.209 -11.546  1.00  0.00      A    H
ATOM    633  CD1 LEU A  45       1.760 -10.676 -10.864  1.00  0.00      A    C
ATOM    634 HD11 LEU A  45       2.693 -10.179 -11.204  1.00  0.00      A    H
ATOM    635 HD12 LEU A  45       1.271  -9.977 -10.152  1.00  0.00      A    H
ATOM    636 HD13 LEU A  45       2.019 -11.541 -10.217  1.00  0.00      A    H
ATOM    637  CD2 LEU A  45       0.435  -9.342 -12.465  1.00  0.00      A    C
ATOM    638 HD21 LEU A  45       0.086  -8.769 -11.579  1.00  0.00      A    H
ATOM    639 HD22 LEU A  45       1.312  -9.016 -13.064  1.00  0.00      A    H
ATOM    640 HD23 LEU A  45      -0.443  -9.328 -13.145  1.00  0.00      A    H
ATOM    641  C   LEU A  45       0.485 -13.720 -12.541  1.00  0.00      A    C
ATOM    642  O   LEU A  45      -0.572 -13.763 -13.098  1.00  0.00      A    O
ATOM    643  N   ILE A  46       0.526 -14.278 -11.357  1.00  0.00      A    N
ATOM    644  HN  ILE A  46       1.403 -14.312 -10.885  1.00  0.00      A    H
ATOM    645  CA  ILE A  46      -0.690 -14.829 -10.718  1.00  0.00      A    C
ATOM    646  HA  ILE A  46      -1.613 -14.879 -11.275  1.00  0.00      A    H
ATOM    647  CB  ILE A  46      -0.492 -16.262 -10.198  1.00  0.00      A    C
ATOM    648  HB  ILE A  46       0.425 -16.345  -9.576  1.00  0.00      A    H
ATOM    649  CG2 ILE A  46      -1.686 -16.763  -9.332  1.00  0.00      A    C
ATOM    650 HG21 ILE A  46      -1.728 -17.873  -9.309  1.00  0.00      A    H
ATOM    651 HG22 ILE A  46      -1.572 -16.519  -8.255  1.00  0.00      A    H
ATOM    652 HG23 ILE A  46      -2.583 -16.311  -9.807  1.00  0.00      A    H
ATOM    653  CG1 ILE A  46      -0.294 -17.123 -11.427  1.00  0.00      A    C
ATOM    654 HG11 ILE A  46      -1.238 -17.214 -12.006  1.00  0.00      A    H
ATOM    655 HG12 ILE A  46       0.570 -16.717 -11.995  1.00  0.00      A    H
ATOM    656  CD  ILE A  46       0.136 -18.548 -11.111  1.00  0.00      A    C
ATOM    657  HD1 ILE A  46       1.092 -18.492 -10.548  1.00  0.00      A    H
ATOM    658  HD2 ILE A  46      -0.524 -19.171 -10.471  1.00  0.00      A    H
ATOM    659  HD3 ILE A  46       0.264 -19.121 -12.055  1.00  0.00      A    H
ATOM    660  C   ILE A  46      -1.049 -13.974  -9.435  1.00  0.00      A    C
ATOM    661  O   ILE A  46      -0.198 -13.774  -8.528  1.00  0.00      A    O
ATOM    662  N   SER A  47      -2.359 -13.457  -9.308  1.00  0.00      A    N
ATOM    663  HN  SER A  47      -3.106 -13.741  -9.904  1.00  0.00      A    H
ATOM    664  CA  SER A  47      -2.761 -12.693  -8.211  1.00  0.00      A    C
ATOM    665  HA  SER A  47      -2.020 -11.915  -8.101  1.00  0.00      A    H
ATOM    666  CB  SER A  47      -4.037 -11.904  -8.513  1.00  0.00      A    C
ATOM    667  HB1 SER A  47      -3.942 -11.348  -9.470  1.00  0.00      A    H
ATOM    668  HB2 SER A  47      -4.949 -12.536  -8.575  1.00  0.00      A    H
ATOM    669  OG  SER A  47      -4.219 -10.949  -7.478  1.00  0.00      A    O
ATOM    670  HG1 SER A  47      -5.177 -10.910  -7.422  1.00  0.00      A    H
ATOM    671  C   SER A  47      -2.916 -13.654  -7.072  1.00  0.00      A    C
ATOM    672  O   SER A  47      -3.450 -14.761  -7.319  1.00  0.00      A    O
ATOM    673  N   LEU A  48      -2.499 -13.257  -5.828  1.00  0.00      A    N
ATOM    674  HN  LEU A  48      -2.409 -12.277  -5.674  1.00  0.00      A    H
ATOM    675  CA  LEU A  48      -2.720 -14.174  -4.683  1.00  0.00      A    C
ATOM    676  HA  LEU A  48      -3.017 -15.178  -4.947  1.00  0.00      A    H
ATOM    677  CB  LEU A  48      -1.379 -14.550  -4.019  1.00  0.00      A    C
ATOM    678  HB1 LEU A  48      -0.933 -13.598  -3.660  1.00  0.00      A    H
ATOM    679  HB2 LEU A  48      -1.469 -15.165  -3.099  1.00  0.00      A    H
ATOM    680  CG  LEU A  48      -0.384 -15.253  -4.868  1.00  0.00      A    C
ATOM    681  HG  LEU A  48      -0.188 -14.772  -5.850  1.00  0.00      A    H
ATOM    682  CD1 LEU A  48       1.076 -15.178  -4.212  1.00  0.00      A    C
ATOM    683 HD11 LEU A  48       1.496 -14.161  -4.061  1.00  0.00      A    H
ATOM    684 HD12 LEU A  48       1.039 -15.713  -3.239  1.00  0.00      A    H
ATOM    685 HD13 LEU A  48       1.701 -15.716  -4.957  1.00  0.00      A    H
ATOM    686  CD2 LEU A  48      -0.803 -16.731  -5.130  1.00  0.00      A    C
ATOM    687 HD21 LEU A  48      -1.709 -16.560  -5.750  1.00  0.00      A    H
ATOM    688 HD22 LEU A  48      -0.010 -17.296  -5.665  1.00  0.00      A    H
ATOM    689 HD23 LEU A  48      -1.066 -17.357  -4.251  1.00  0.00      A    H
ATOM    690  C   LEU A  48      -3.729 -13.629  -3.622  1.00  0.00      A    C
ATOM    691  O   LEU A  48      -4.298 -12.521  -3.740  1.00  0.00      A    O
ATOM    692  N   SER A  49      -3.916 -14.404  -2.602  1.00  0.00      A    N
ATOM    693  HN  SER A  49      -3.433 -15.264  -2.449  1.00  0.00      A    H
ATOM    694  CA  SER A  49      -4.931 -14.120  -1.579  1.00  0.00      A    C
ATOM    695  HA  SER A  49      -5.540 -13.328  -1.989  1.00  0.00      A    H
ATOM    696  CB  SER A  49      -5.812 -15.381  -1.314  1.00  0.00      A    C
ATOM    697  HB1 SER A  49      -6.096 -15.686  -2.344  1.00  0.00      A    H
ATOM    698  HB2 SER A  49      -5.260 -16.147  -0.729  1.00  0.00      A    H
ATOM    699  OG  SER A  49      -7.016 -14.962  -0.547  1.00  0.00      A    O
ATOM    700  HG1 SER A  49      -7.738 -15.389  -1.014  1.00  0.00      A    H
ATOM    701  C   SER A  49      -4.302 -13.473  -0.295  1.00  0.00      A    C
ATOM    702  O   SER A  49      -3.738 -14.211   0.506  1.00  0.00      A    O
ATOM    703  N   GLU A  50      -4.392 -12.127  -0.059  1.00  0.00      A    N
ATOM    704  HN  GLU A  50      -4.716 -11.558  -0.811  1.00  0.00      A    H
ATOM    705  CA  GLU A  50      -4.449 -11.527   1.297  1.00  0.00      A    C
ATOM    706  HA  GLU A  50      -3.515 -11.885   1.703  1.00  0.00      A    H
ATOM    707  CB  GLU A  50      -4.333  -9.990   1.342  1.00  0.00      A    C
ATOM    708  HB1 GLU A  50      -4.505  -9.657   2.387  1.00  0.00      A    H
ATOM    709  HB2 GLU A  50      -3.302  -9.644   1.117  1.00  0.00      A    H
ATOM    710  CG  GLU A  50      -5.255  -9.223   0.420  1.00  0.00      A    C
ATOM    711  HG1 GLU A  50      -6.316  -9.477   0.630  1.00  0.00      A    H
ATOM    712  HG2 GLU A  50      -5.264  -8.142   0.679  1.00  0.00      A    H
ATOM    713  CD  GLU A  50      -5.040  -9.352  -1.045  1.00  0.00      A    C
ATOM    714  OE1 GLU A  50      -4.067  -8.787  -1.669  1.00  0.00      A    O
ATOM    715  OE2 GLU A  50      -5.788 -10.095  -1.775  1.00  0.00      A    O
ATOM    716  C   GLU A  50      -5.430 -12.107   2.260  1.00  0.00      A    C
ATOM    717  O   GLU A  50      -5.207 -12.143   3.489  1.00  0.00      A    O
ATOM    718  N   GLN A  51      -6.587 -12.515   1.812  1.00  0.00      A    N
ATOM    719  HN  GLN A  51      -6.602 -12.537   0.815  1.00  0.00      A    H
ATOM    720  CA  GLN A  51      -7.672 -13.040   2.576  1.00  0.00      A    C
ATOM    721  HA  GLN A  51      -8.014 -12.277   3.260  1.00  0.00      A    H
ATOM    722  CB  GLN A  51      -8.878 -13.469   1.756  1.00  0.00      A    C
ATOM    723  HB1 GLN A  51      -9.156 -12.540   1.212  1.00  0.00      A    H
ATOM    724  HB2 GLN A  51      -8.611 -14.126   0.901  1.00  0.00      A    H
ATOM    725  CG  GLN A  51     -10.075 -14.005   2.453  1.00  0.00      A    C
ATOM    726  HG1 GLN A  51     -10.728 -14.472   1.685  1.00  0.00      A    H
ATOM    727  HG2 GLN A  51      -9.702 -14.854   3.066  1.00  0.00      A    H
ATOM    728  CD  GLN A  51     -10.739 -13.108   3.526  1.00  0.00      A    C
ATOM    729  OE1 GLN A  51     -11.038 -11.952   3.075  1.00  0.00      A    O
ATOM    730  NE2 GLN A  51     -11.012 -13.590   4.770  1.00  0.00      A    N
ATOM    731 HE21 GLN A  51     -11.473 -12.999   5.431  1.00  0.00      A    H
ATOM    732 HE22 GLN A  51     -10.926 -14.568   4.962  1.00  0.00      A    H
ATOM    733  C   GLN A  51      -7.289 -14.246   3.446  1.00  0.00      A    C
ATOM    734  O   GLN A  51      -7.556 -14.289   4.617  1.00  0.00      A    O
ATOM    735  N   GLU A  52      -6.624 -15.223   2.865  1.00  0.00      A    N
ATOM    736  HN  GLU A  52      -6.486 -15.205   1.878  1.00  0.00      A    H
ATOM    737  CA  GLU A  52      -6.001 -16.410   3.466  1.00  0.00      A    C
ATOM    738  HA  GLU A  52      -6.694 -17.220   3.636  1.00  0.00      A    H
ATOM    739  CB  GLU A  52      -4.862 -17.014   2.649  1.00  0.00      A    C
ATOM    740  HB1 GLU A  52      -5.366 -17.217   1.680  1.00  0.00      A    H
ATOM    741  HB2 GLU A  52      -4.121 -16.237   2.364  1.00  0.00      A    H
ATOM    742  CG  GLU A  52      -4.291 -18.125   3.429  1.00  0.00      A    C
ATOM    743  HG1 GLU A  52      -3.515 -17.846   4.173  1.00  0.00      A    H
ATOM    744  HG2 GLU A  52      -5.003 -18.772   3.983  1.00  0.00      A    H
ATOM    745  CD  GLU A  52      -3.505 -19.083   2.534  1.00  0.00      A    C
ATOM    746  OE1 GLU A  52      -2.834 -19.947   3.110  1.00  0.00      A    O
ATOM    747  OE2 GLU A  52      -3.556 -19.043   1.286  1.00  0.00      A    O
ATOM    748  C   GLU A  52      -5.480 -16.135   4.917  1.00  0.00      A    C
ATOM    749  O   GLU A  52      -6.038 -16.687   5.914  1.00  0.00      A    O
ATOM    750  N   LEU A  53      -4.518 -15.153   5.009  1.00  0.00      A    N
ATOM    751  HN  LEU A  53      -4.388 -14.654   4.156  1.00  0.00      A    H
ATOM    752  CA  LEU A  53      -3.773 -14.661   6.197  1.00  0.00      A    C
ATOM    753  HA  LEU A  53      -3.271 -15.477   6.695  1.00  0.00      A    H
ATOM    754  CB  LEU A  53      -2.705 -13.654   5.841  1.00  0.00      A    C
ATOM    755  HB1 LEU A  53      -3.020 -12.790   5.217  1.00  0.00      A    H
ATOM    756  HB2 LEU A  53      -2.249 -13.323   6.798  1.00  0.00      A    H
ATOM    757  CG  LEU A  53      -1.521 -14.137   5.048  1.00  0.00      A    C
ATOM    758  HG  LEU A  53      -1.483 -15.228   5.253  1.00  0.00      A    H
ATOM    759  CD1 LEU A  53      -1.814 -13.969   3.567  1.00  0.00      A    C
ATOM    760 HD11 LEU A  53      -0.991 -14.379   2.942  1.00  0.00      A    H
ATOM    761 HD12 LEU A  53      -2.707 -14.553   3.257  1.00  0.00      A    H
ATOM    762 HD13 LEU A  53      -1.940 -12.884   3.366  1.00  0.00      A    H
ATOM    763  CD2 LEU A  53      -0.174 -13.530   5.442  1.00  0.00      A    C
ATOM    764 HD21 LEU A  53       0.087 -14.035   6.396  1.00  0.00      A    H
ATOM    765 HD22 LEU A  53       0.617 -13.782   4.704  1.00  0.00      A    H
ATOM    766 HD23 LEU A  53      -0.148 -12.430   5.596  1.00  0.00      A    H
ATOM    767  C   LEU A  53      -4.699 -14.004   7.247  1.00  0.00      A    C
ATOM    768  O   LEU A  53      -4.647 -14.377   8.407  1.00  0.00      A    O
ATOM    769  N   VAL A  54      -5.673 -13.138   6.801  1.00  0.00      A    N
ATOM    770  HN  VAL A  54      -5.582 -12.848   5.851  1.00  0.00      A    H
ATOM    771  CA  VAL A  54      -6.817 -12.541   7.515  1.00  0.00      A    C
ATOM    772  HA  VAL A  54      -6.318 -12.129   8.379  1.00  0.00      A    H
ATOM    773  CB  VAL A  54      -7.537 -11.557   6.584  1.00  0.00      A    C
ATOM    774  HB  VAL A  54      -7.875 -12.023   5.634  1.00  0.00      A    H
ATOM    775  CG1 VAL A  54      -8.809 -10.852   7.192  1.00  0.00      A    C
ATOM    776 HG11 VAL A  54      -9.579 -11.560   7.568  1.00  0.00      A    H
ATOM    777 HG12 VAL A  54      -8.519 -10.092   7.949  1.00  0.00      A    H
ATOM    778 HG13 VAL A  54      -9.288 -10.278   6.370  1.00  0.00      A    H
ATOM    779  CG2 VAL A  54      -6.604 -10.468   6.159  1.00  0.00      A    C
ATOM    780 HG21 VAL A  54      -6.214 -10.011   7.094  1.00  0.00      A    H
ATOM    781 HG22 VAL A  54      -5.732 -10.794   5.554  1.00  0.00      A    H
ATOM    782 HG23 VAL A  54      -7.098  -9.681   5.550  1.00  0.00      A    H
ATOM    783  C   VAL A  54      -7.690 -13.548   8.032  1.00  0.00      A    C
ATOM    784  O   VAL A  54      -7.919 -13.511   9.252  1.00  0.00      A    O
ATOM    785  N   ASP A  55      -8.083 -14.605   7.257  1.00  0.00      A    N
ATOM    786  HN  ASP A  55      -7.721 -14.686   6.332  1.00  0.00      A    H
ATOM    787  CA  ASP A  55      -8.840 -15.747   7.795  1.00  0.00      A    C
ATOM    788  HA  ASP A  55      -9.701 -15.312   8.280  1.00  0.00      A    H
ATOM    789  CB  ASP A  55      -9.069 -16.718   6.621  1.00  0.00      A    C
ATOM    790  HB1 ASP A  55      -8.315 -16.670   5.807  1.00  0.00      A    H
ATOM    791  HB2 ASP A  55      -9.047 -17.785   6.932  1.00  0.00      A    H
ATOM    792  CG  ASP A  55     -10.462 -16.472   6.067  1.00  0.00      A    C
ATOM    793  OD1 ASP A  55     -11.444 -16.599   6.833  1.00  0.00      A    O
ATOM    794  OD2 ASP A  55     -10.553 -16.436   4.835  1.00  0.00      A    O
ATOM    795  C   ASP A  55      -8.138 -16.431   8.897  1.00  0.00      A    C
ATOM    796  O   ASP A  55      -8.777 -16.611   9.902  1.00  0.00      A    O
ATOM    797  N   CYS A  56      -6.824 -16.788   8.718  1.00  0.00      A    N
ATOM    798  HN  CYS A  56      -6.231 -16.540   7.956  1.00  0.00      A    H
ATOM    799  CA  CYS A  56      -6.142 -17.648   9.702  1.00  0.00      A    C
ATOM    800  HA  CYS A  56      -6.873 -18.409   9.931  1.00  0.00      A    H
ATOM    801  CB  CYS A  56      -4.897 -18.211   8.989  1.00  0.00      A    C
ATOM    802  HB1 CYS A  56      -4.385 -17.330   8.545  1.00  0.00      A    H
ATOM    803  HB2 CYS A  56      -4.244 -18.673   9.760  1.00  0.00      A    H
ATOM    804  SG  CYS A  56      -5.275 -19.398   7.703  1.00  0.00      A    S
ATOM    805  C   CYS A  56      -5.709 -16.965  11.028  1.00  0.00      A    C
ATOM    806  O   CYS A  56      -5.980 -17.466  12.113  1.00  0.00      A    O
ATOM    807  N   ASP A  57      -4.913 -15.826  11.010  1.00  0.00      A    N
ATOM    808  HN  ASP A  57      -4.714 -15.375  10.144  1.00  0.00      A    H
ATOM    809  CA  ASP A  57      -4.086 -15.430  12.200  1.00  0.00      A    C
ATOM    810  HA  ASP A  57      -3.751 -16.361  12.633  1.00  0.00      A    H
ATOM    811  CB  ASP A  57      -2.827 -14.650  11.684  1.00  0.00      A    C
ATOM    812  HB1 ASP A  57      -2.498 -15.059  10.705  1.00  0.00      A    H
ATOM    813  HB2 ASP A  57      -2.986 -13.558  11.549  1.00  0.00      A    H
ATOM    814  CG  ASP A  57      -1.669 -14.752  12.711  1.00  0.00      A    C
ATOM    815  OD1 ASP A  57      -0.649 -13.986  12.607  1.00  0.00      A    O
ATOM    816  OD2 ASP A  57      -1.726 -15.429  13.810  1.00  0.00      A    O
ATOM    817  C   ASP A  57      -4.874 -14.632  13.252  1.00  0.00      A    C
ATOM    818  O   ASP A  57      -5.287 -13.498  12.992  1.00  0.00      A    O
ATOM    819  N   THR A  58      -5.061 -15.277  14.362  1.00  0.00      A    N
ATOM    820  HN  THR A  58      -4.682 -16.190  14.491  1.00  0.00      A    H
ATOM    821  CA  THR A  58      -5.636 -14.659  15.617  1.00  0.00      A    C
ATOM    822  HA  THR A  58      -6.020 -13.663  15.452  1.00  0.00      A    H
ATOM    823  CB  THR A  58      -6.678 -15.585  16.308  1.00  0.00      A    C
ATOM    824  HB  THR A  58      -6.912 -15.216  17.330  1.00  0.00      A    H
ATOM    825  OG1 THR A  58      -6.189 -16.916  16.413  1.00  0.00      A    O
ATOM    826  HG1 THR A  58      -5.889 -17.006  17.320  1.00  0.00      A    H
ATOM    827  CG2 THR A  58      -7.980 -15.438  15.467  1.00  0.00      A    C
ATOM    828 HG21 THR A  58      -8.750 -16.126  15.878  1.00  0.00      A    H
ATOM    829 HG22 THR A  58      -8.456 -14.434  15.451  1.00  0.00      A    H
ATOM    830 HG23 THR A  58      -7.908 -15.873  14.447  1.00  0.00      A    H
ATOM    831  C   THR A  58      -4.528 -14.451  16.641  1.00  0.00      A    C
ATOM    832  O   THR A  58      -4.771 -13.805  17.689  1.00  0.00      A    O
ATOM    833  N   SER A  59      -3.292 -14.925  16.417  1.00  0.00      A    N
ATOM    834  HN  SER A  59      -3.258 -15.488  15.595  1.00  0.00      A    H
ATOM    835  CA  SER A  59      -2.142 -14.821  17.269  1.00  0.00      A    C
ATOM    836  HA  SER A  59      -2.500 -14.926  18.282  1.00  0.00      A    H
ATOM    837  CB  SER A  59      -1.008 -15.916  17.011  1.00  0.00      A    C
ATOM    838  HB1 SER A  59      -0.714 -15.981  15.942  1.00  0.00      A    H
ATOM    839  HB2 SER A  59      -0.109 -15.580  17.572  1.00  0.00      A    H
ATOM    840  OG  SER A  59      -1.491 -17.179  17.469  1.00  0.00      A    O
ATOM    841  HG1 SER A  59      -0.736 -17.772  17.505  1.00  0.00      A    H
ATOM    842  C   SER A  59      -1.465 -13.433  17.354  1.00  0.00      A    C
ATOM    843  O   SER A  59      -1.452 -12.661  18.337  1.00  0.00      A    O
ATOM    844  N   TYR A  60      -0.774 -13.113  16.270  1.00  0.00      A    N
ATOM    845  HN  TYR A  60      -0.750 -13.688  15.456  1.00  0.00      A    H
ATOM    846  CA  TYR A  60      -0.023 -11.917  16.233  1.00  0.00      A    C
ATOM    847  HA  TYR A  60       0.254 -11.548  17.210  1.00  0.00      A    H
ATOM    848  CB  TYR A  60       1.273 -12.112  15.396  1.00  0.00      A    C
ATOM    849  HB1 TYR A  60       1.140 -12.711  14.469  1.00  0.00      A    H
ATOM    850  HB2 TYR A  60       1.787 -11.158  15.151  1.00  0.00      A    H
ATOM    851  CG  TYR A  60       2.303 -12.820  16.278  1.00  0.00      A    C
ATOM    852  CD1 TYR A  60       3.316 -12.153  17.015  1.00  0.00      A    C
ATOM    853  HD1 TYR A  60       3.430 -11.080  16.967  1.00  0.00      A    H
ATOM    854  CE1 TYR A  60       4.339 -12.855  17.698  1.00  0.00      A    C
ATOM    855  HE1 TYR A  60       5.253 -12.402  18.053  1.00  0.00      A    H
ATOM    856  CZ  TYR A  60       4.158 -14.262  17.752  1.00  0.00      A    C
ATOM    857  OH  TYR A  60       5.150 -14.966  18.470  1.00  0.00      A    O
ATOM    858  HH  TYR A  60       4.755 -15.677  18.979  1.00  0.00      A    H
ATOM    859  CD2 TYR A  60       2.239 -14.223  16.303  1.00  0.00      A    C
ATOM    860  HD2 TYR A  60       1.596 -14.811  15.665  1.00  0.00      A    H
ATOM    861  CE2 TYR A  60       3.157 -14.935  17.110  1.00  0.00      A    C
ATOM    862  HE2 TYR A  60       3.039 -16.008  17.085  1.00  0.00      A    H
ATOM    863  C   TYR A  60      -0.895 -10.814  15.587  1.00  0.00      A    C
ATOM    864  O   TYR A  60      -0.846  -9.693  16.048  1.00  0.00      A    O
ATOM    865  N   ASN A  61      -1.573 -11.129  14.551  1.00  0.00      A    N
ATOM    866  HN  ASN A  61      -1.577 -12.073  14.232  1.00  0.00      A    H
ATOM    867  CA  ASN A  61      -2.440 -10.149  13.783  1.00  0.00      A    C
ATOM    868  HA  ASN A  61      -2.148  -9.140  14.037  1.00  0.00      A    H
ATOM    869  CB  ASN A  61      -2.401 -10.561  12.282  1.00  0.00      A    C
ATOM    870  HB1 ASN A  61      -2.723 -11.624  12.316  1.00  0.00      A    H
ATOM    871  HB2 ASN A  61      -3.163 -10.059  11.649  1.00  0.00      A    H
ATOM    872  CG  ASN A  61      -0.954 -10.361  11.777  1.00  0.00      A    C
ATOM    873  OD1 ASN A  61      -0.406  -9.270  11.800  1.00  0.00      A    O
ATOM    874  ND2 ASN A  61      -0.349 -11.493  11.368  1.00  0.00      A    N
ATOM    875 HD21 ASN A  61       0.585 -11.247  11.107  1.00  0.00      A    H
ATOM    876 HD22 ASN A  61      -0.551 -12.417  11.693  1.00  0.00      A    H
ATOM    877  C   ASN A  61      -3.866 -10.260  14.284  1.00  0.00      A    C
ATOM    878  O   ASN A  61      -4.162 -11.287  14.905  1.00  0.00      A    O
ATOM    879  N   GLU A  62      -4.694  -9.260  14.055  1.00  0.00      A    N
ATOM    880  HN  GLU A  62      -4.449  -8.460  13.512  1.00  0.00      A    H
ATOM    881  CA  GLU A  62      -5.931  -9.172  14.815  1.00  0.00      A    C
ATOM    882  HA  GLU A  62      -5.977  -9.997  15.511  1.00  0.00      A    H
ATOM    883  CB  GLU A  62      -6.050  -7.790  15.568  1.00  0.00      A    C
ATOM    884  HB1 GLU A  62      -6.177  -6.980  14.819  1.00  0.00      A    H
ATOM    885  HB2 GLU A  62      -6.981  -7.739  16.172  1.00  0.00      A    H
ATOM    886  CG  GLU A  62      -4.741  -7.440  16.380  1.00  0.00      A    C
ATOM    887  HG1 GLU A  62      -4.309  -8.383  16.775  1.00  0.00      A    H
ATOM    888  HG2 GLU A  62      -3.953  -6.898  15.814  1.00  0.00      A    H
ATOM    889  CD  GLU A  62      -4.889  -6.498  17.619  1.00  0.00      A    C
ATOM    890  OE1 GLU A  62      -4.258  -5.436  17.557  1.00  0.00      A    O
ATOM    891  OE2 GLU A  62      -5.626  -6.855  18.532  1.00  0.00      A    O
ATOM    892  C   GLU A  62      -7.078  -9.282  13.753  1.00  0.00      A    C
ATOM    893  O   GLU A  62      -8.010  -8.492  13.715  1.00  0.00      A    O
ATOM    894  N   GLY A  63      -6.934 -10.177  12.765  1.00  0.00      A    N
ATOM    895  HN  GLY A  63      -6.301 -10.941  12.860  1.00  0.00      A    H
ATOM    896  CA  GLY A  63      -7.904 -10.354  11.625  1.00  0.00      A    C
ATOM    897  HA1 GLY A  63      -7.450 -11.135  11.033  1.00  0.00      A    H
ATOM    898  HA2 GLY A  63      -8.885 -10.662  11.956  1.00  0.00      A    H
ATOM    899  C   GLY A  63      -8.171  -9.197  10.718  1.00  0.00      A    C
ATOM    900  O   GLY A  63      -7.403  -8.799   9.906  1.00  0.00      A    O
ATOM    901  N   CYS A  64      -9.358  -8.561  10.865  1.00  0.00      A    N
ATOM    902  HN  CYS A  64     -10.085  -8.848  11.484  1.00  0.00      A    H
ATOM    903  CA  CYS A  64      -9.670  -7.396  10.079  1.00  0.00      A    C
ATOM    904  HA  CYS A  64      -9.155  -7.465   9.132  1.00  0.00      A    H
ATOM    905  CB  CYS A  64     -11.161  -7.421   9.709  1.00  0.00      A    C
ATOM    906  HB1 CYS A  64     -11.376  -6.361   9.457  1.00  0.00      A    H
ATOM    907  HB2 CYS A  64     -11.797  -7.658  10.588  1.00  0.00      A    H
ATOM    908  SG  CYS A  64     -11.493  -8.537   8.363  1.00  0.00      A    S
ATOM    909  C   CYS A  64      -9.217  -6.124  10.764  1.00  0.00      A    C
ATOM    910  O   CYS A  64      -9.046  -5.056  10.243  1.00  0.00      A    O
ATOM    911  N   ASN A  65      -9.121  -6.211  12.096  1.00  0.00      A    N
ATOM    912  HN  ASN A  65      -9.479  -7.034  12.530  1.00  0.00      A    H
ATOM    913  CA  ASN A  65      -8.812  -5.086  12.984  1.00  0.00      A    C
ATOM    914  HA  ASN A  65      -9.392  -4.212  12.728  1.00  0.00      A    H
ATOM    915  CB  ASN A  65      -9.049  -5.485  14.498  1.00  0.00      A    C
ATOM    916  HB1 ASN A  65      -8.519  -6.436  14.720  1.00  0.00      A    H
ATOM    917  HB2 ASN A  65      -8.723  -4.570  15.038  1.00  0.00      A    H
ATOM    918  CG  ASN A  65     -10.514  -5.795  14.902  1.00  0.00      A    C
ATOM    919  OD1 ASN A  65     -10.851  -6.930  15.326  1.00  0.00      A    O
ATOM    920  ND2 ASN A  65     -11.449  -4.869  14.791  1.00  0.00      A    N
ATOM    921 HD21 ASN A  65     -12.311  -4.991  15.282  1.00  0.00      A    H
ATOM    922 HD22 ASN A  65     -11.503  -4.206  14.044  1.00  0.00      A    H
ATOM    923  C   ASN A  65      -7.404  -4.499  12.761  1.00  0.00      A    C
ATOM    924  O   ASN A  65      -7.177  -3.324  12.607  1.00  0.00      A    O
ATOM    925  N   GLY A  66      -6.388  -5.322  12.839  1.00  0.00      A    N
ATOM    926  HN  GLY A  66      -6.431  -6.301  13.022  1.00  0.00      A    H
ATOM    927  CA  GLY A  66      -5.071  -4.884  12.466  1.00  0.00      A    C
ATOM    928  HA1 GLY A  66      -5.092  -4.259  11.586  1.00  0.00      A    H
ATOM    929  HA2 GLY A  66      -4.803  -4.243  13.292  1.00  0.00      A    H
ATOM    930  C   GLY A  66      -4.055  -5.967  12.148  1.00  0.00      A    C
ATOM    931  O   GLY A  66      -4.264  -7.153  12.137  1.00  0.00      A    O
ATOM    932  N   GLY A  67      -2.769  -5.552  12.078  1.00  0.00      A    N
ATOM    933  HN  GLY A  67      -2.446  -4.610  12.114  1.00  0.00      A    H
ATOM    934  CA  GLY A  67      -1.690  -6.472  11.927  1.00  0.00      A    C
ATOM    935  HA1 GLY A  67      -1.559  -6.830  12.938  1.00  0.00      A    H
ATOM    936  HA2 GLY A  67      -1.912  -7.247  11.208  1.00  0.00      A    H
ATOM    937  C   GLY A  67      -0.478  -5.687  11.451  1.00  0.00      A    C
ATOM    938  O   GLY A  67      -0.591  -4.478  11.184  1.00  0.00      A    O
ATOM    939  N   LEU A  68       0.664  -6.382  11.339  1.00  0.00      A    N
ATOM    940  HN  LEU A  68       0.635  -7.364  11.507  1.00  0.00      A    H
ATOM    941  CA  LEU A  68       1.904  -5.749  10.918  1.00  0.00      A    C
ATOM    942  HA  LEU A  68       1.775  -4.716  10.630  1.00  0.00      A    H
ATOM    943  CB  LEU A  68       3.013  -5.866  12.064  1.00  0.00      A    C
ATOM    944  HB1 LEU A  68       3.041  -6.964  12.230  1.00  0.00      A    H
ATOM    945  HB2 LEU A  68       3.995  -5.470  11.727  1.00  0.00      A    H
ATOM    946  CG  LEU A  68       2.674  -5.060  13.425  1.00  0.00      A    C
ATOM    947  HG  LEU A  68       1.707  -5.462  13.797  1.00  0.00      A    H
ATOM    948  CD1 LEU A  68       3.880  -5.196  14.387  1.00  0.00      A    C
ATOM    949 HD11 LEU A  68       4.382  -6.186  14.449  1.00  0.00      A    H
ATOM    950 HD12 LEU A  68       4.704  -4.598  13.941  1.00  0.00      A    H
ATOM    951 HD13 LEU A  68       3.648  -4.909  15.435  1.00  0.00      A    H
ATOM    952  CD2 LEU A  68       2.490  -3.569  13.125  1.00  0.00      A    C
ATOM    953 HD21 LEU A  68       3.475  -3.192  12.775  1.00  0.00      A    H
ATOM    954 HD22 LEU A  68       1.697  -3.338  12.382  1.00  0.00      A    H
ATOM    955 HD23 LEU A  68       2.277  -3.045  14.082  1.00  0.00      A    H
ATOM    956  C   LEU A  68       2.529  -6.481   9.789  1.00  0.00      A    C
ATOM    957  O   LEU A  68       2.247  -7.649   9.504  1.00  0.00      A    O
ATOM    958  N   MET A  69       3.440  -5.775   9.041  1.00  0.00      A    N
ATOM    959  HN  MET A  69       3.652  -4.865   9.389  1.00  0.00      A    H
ATOM    960  CA  MET A  69       4.193  -6.310   7.939  1.00  0.00      A    C
ATOM    961  HA  MET A  69       3.476  -6.668   7.214  1.00  0.00      A    H
ATOM    962  CB  MET A  69       5.155  -5.225   7.303  1.00  0.00      A    C
ATOM    963  HB1 MET A  69       5.711  -4.755   8.142  1.00  0.00      A    H
ATOM    964  HB2 MET A  69       5.906  -5.709   6.642  1.00  0.00      A    H
ATOM    965  CG  MET A  69       4.463  -4.255   6.372  1.00  0.00      A    C
ATOM    966  HG1 MET A  69       3.872  -4.769   5.584  1.00  0.00      A    H
ATOM    967  HG2 MET A  69       3.759  -3.623   6.955  1.00  0.00      A    H
ATOM    968  SD  MET A  69       5.597  -3.205   5.330  1.00  0.00      A    S
ATOM    969  CE  MET A  69       6.974  -2.688   6.496  1.00  0.00      A    C
ATOM    970  HE1 MET A  69       7.639  -3.553   6.703  1.00  0.00      A    H
ATOM    971  HE2 MET A  69       7.729  -2.044   5.997  1.00  0.00      A    H
ATOM    972  HE3 MET A  69       6.673  -2.109   7.395  1.00  0.00      A    H
ATOM    973  C   MET A  69       5.150  -7.348   8.360  1.00  0.00      A    C
ATOM    974  O   MET A  69       5.251  -8.452   7.781  1.00  0.00      A    O
ATOM    975  N   ASP A  70       5.968  -7.048   9.454  1.00  0.00      A    N
ATOM    976  HN  ASP A  70       6.141  -6.099   9.702  1.00  0.00      A    H
ATOM    977  CA  ASP A  70       6.794  -8.041  10.149  1.00  0.00      A    C
ATOM    978  HA  ASP A  70       7.606  -8.365   9.515  1.00  0.00      A    H
ATOM    979  CB  ASP A  70       7.334  -7.611  11.521  1.00  0.00      A    C
ATOM    980  HB1 ASP A  70       6.444  -7.287  12.101  1.00  0.00      A    H
ATOM    981  HB2 ASP A  70       7.926  -8.389  12.049  1.00  0.00      A    H
ATOM    982  CG  ASP A  70       8.232  -6.487  11.185  1.00  0.00      A    C
ATOM    983  OD1 ASP A  70       7.793  -5.305  10.857  1.00  0.00      A    O
ATOM    984  OD2 ASP A  70       9.510  -6.671  11.207  1.00  0.00      A    O
ATOM    985  C   ASP A  70       6.017  -9.433  10.471  1.00  0.00      A    C
ATOM    986  O   ASP A  70       6.548 -10.543  10.180  1.00  0.00      A    O
ATOM    987  N   TYR A  71       4.740  -9.329  10.920  1.00  0.00      A    N
ATOM    988  HN  TYR A  71       4.409  -8.434  11.209  1.00  0.00      A    H
ATOM    989  CA  TYR A  71       3.965 -10.507  11.250  1.00  0.00      A    C
ATOM    990  HA  TYR A  71       4.551 -11.279  11.727  1.00  0.00      A    H
ATOM    991  CB  TYR A  71       2.767 -10.191  12.244  1.00  0.00      A    C
ATOM    992  HB1 TYR A  71       1.978  -9.640  11.689  1.00  0.00      A    H
ATOM    993  HB2 TYR A  71       2.433 -11.181  12.623  1.00  0.00      A    H
ATOM    994  CG  TYR A  71       3.050  -9.480  13.648  1.00  0.00      A    C
ATOM    995  CD1 TYR A  71       4.189  -9.771  14.372  1.00  0.00      A    C
ATOM    996  HD1 TYR A  71       4.932 -10.482  14.041  1.00  0.00      A    H
ATOM    997  CE1 TYR A  71       4.462  -9.171  15.613  1.00  0.00      A    C
ATOM    998  HE1 TYR A  71       5.371  -9.377  16.158  1.00  0.00      A    H
ATOM    999  CZ  TYR A  71       3.560  -8.255  16.107  1.00  0.00      A    C
ATOM   1000  OH  TYR A  71       3.639  -7.784  17.425  1.00  0.00      A    O
ATOM   1001  HH  TYR A  71       2.729  -7.663  17.706  1.00  0.00      A    H
ATOM   1002  CD2 TYR A  71       2.123  -8.605  14.157  1.00  0.00      A    C
ATOM   1003  HD2 TYR A  71       1.090  -8.562  13.847  1.00  0.00      A    H
ATOM   1004  CE2 TYR A  71       2.324  -8.115  15.493  1.00  0.00      A    C
ATOM   1005  HE2 TYR A  71       1.585  -7.453  15.921  1.00  0.00      A    H
ATOM   1006  C   TYR A  71       3.391 -11.197  10.005  1.00  0.00      A    C
ATOM   1007  O   TYR A  71       3.074 -12.370   9.997  1.00  0.00      A    O
ATOM   1008  N   ALA A  72       3.282 -10.434   8.930  1.00  0.00      A    N
ATOM   1009  HN  ALA A  72       3.693  -9.526   8.924  1.00  0.00      A    H
ATOM   1010  CA  ALA A  72       2.830 -10.844   7.633  1.00  0.00      A    C
ATOM   1011  HA  ALA A  72       1.910 -11.401   7.729  1.00  0.00      A    H
ATOM   1012  CB  ALA A  72       2.606  -9.599   6.778  1.00  0.00      A    C
ATOM   1013  HB1 ALA A  72       1.737  -9.779   6.109  1.00  0.00      A    H
ATOM   1014  HB2 ALA A  72       2.334  -8.765   7.458  1.00  0.00      A    H
ATOM   1015  HB3 ALA A  72       3.524  -9.355   6.202  1.00  0.00      A    H
ATOM   1016  C   ALA A  72       3.821 -11.790   6.991  1.00  0.00      A    C
ATOM   1017  O   ALA A  72       3.546 -12.867   6.472  1.00  0.00      A    O
ATOM   1018  N   PHE A  73       5.101 -11.321   6.872  1.00  0.00      A    N
ATOM   1019  HN  PHE A  73       5.283 -10.361   7.071  1.00  0.00      A    H
ATOM   1020  CA  PHE A  73       6.150 -12.135   6.365  1.00  0.00      A    C
ATOM   1021  HA  PHE A  73       5.861 -12.628   5.448  1.00  0.00      A    H
ATOM   1022  CB  PHE A  73       7.426 -11.345   6.115  1.00  0.00      A    C
ATOM   1023  HB1 PHE A  73       7.725 -10.611   6.893  1.00  0.00      A    H
ATOM   1024  HB2 PHE A  73       8.267 -12.034   5.890  1.00  0.00      A    H
ATOM   1025  CG  PHE A  73       7.184 -10.527   4.796  1.00  0.00      A    C
ATOM   1026  CD1 PHE A  73       7.284 -11.159   3.571  1.00  0.00      A    C
ATOM   1027  HD1 PHE A  73       7.624 -12.180   3.481  1.00  0.00      A    H
ATOM   1028  CE1 PHE A  73       7.108 -10.446   2.408  1.00  0.00      A    C
ATOM   1029  HE1 PHE A  73       7.134 -10.982   1.471  1.00  0.00      A    H
ATOM   1030  CZ  PHE A  73       6.896  -9.032   2.437  1.00  0.00      A    C
ATOM   1031  HZ  PHE A  73       6.777  -8.456   1.531  1.00  0.00      A    H
ATOM   1032  CD2 PHE A  73       6.862  -9.128   4.815  1.00  0.00      A    C
ATOM   1033  HD2 PHE A  73       6.911  -8.660   5.787  1.00  0.00      A    H
ATOM   1034  CE2 PHE A  73       6.726  -8.363   3.638  1.00  0.00      A    C
ATOM   1035  HE2 PHE A  73       6.505  -7.306   3.620  1.00  0.00      A    H
ATOM   1036  C   PHE A  73       6.441 -13.273   7.177  1.00  0.00      A    C
ATOM   1037  O   PHE A  73       6.649 -14.343   6.697  1.00  0.00      A    O
ATOM   1038  N   ASP A  74       6.404 -13.149   8.511  1.00  0.00      A    N
ATOM   1039  HN  ASP A  74       6.294 -12.265   8.958  1.00  0.00      A    H
ATOM   1040  CA  ASP A  74       6.490 -14.275   9.443  1.00  0.00      A    C
ATOM   1041  HA  ASP A  74       7.353 -14.867   9.173  1.00  0.00      A    H
ATOM   1042  CB  ASP A  74       6.438 -13.704  10.901  1.00  0.00      A    C
ATOM   1043  HB1 ASP A  74       7.134 -12.843  10.986  1.00  0.00      A    H
ATOM   1044  HB2 ASP A  74       5.419 -13.347  11.165  1.00  0.00      A    H
ATOM   1045  CG  ASP A  74       6.912 -14.755  11.896  1.00  0.00      A    C
ATOM   1046  OD1 ASP A  74       8.132 -14.702  12.276  1.00  0.00      A    O
ATOM   1047  OD2 ASP A  74       6.135 -15.625  12.356  1.00  0.00      A    O
ATOM   1048  C   ASP A  74       5.489 -15.437   9.207  1.00  0.00      A    C
ATOM   1049  O   ASP A  74       5.852 -16.599   9.055  1.00  0.00      A    O
ATOM   1050  N   PHE A  75       4.177 -15.048   8.992  1.00  0.00      A    N
ATOM   1051  HN  PHE A  75       3.852 -14.108   9.062  1.00  0.00      A    H
ATOM   1052  CA  PHE A  75       3.143 -16.043   8.617  1.00  0.00      A    C
ATOM   1053  HA  PHE A  75       3.109 -16.809   9.377  1.00  0.00      A    H
ATOM   1054  CB  PHE A  75       1.672 -15.388   8.458  1.00  0.00      A    C
ATOM   1055  HB1 PHE A  75       1.491 -14.923   9.450  1.00  0.00      A    H
ATOM   1056  HB2 PHE A  75       1.832 -14.652   7.640  1.00  0.00      A    H
ATOM   1057  CG  PHE A  75       0.528 -16.341   8.309  1.00  0.00      A    C
ATOM   1058  CD1 PHE A  75       0.013 -16.986   9.404  1.00  0.00      A    C
ATOM   1059  HD1 PHE A  75       0.418 -16.712  10.368  1.00  0.00      A    H
ATOM   1060  CE1 PHE A  75      -1.084 -17.869   9.338  1.00  0.00      A    C
ATOM   1061  HE1 PHE A  75      -1.477 -18.218  10.282  1.00  0.00      A    H
ATOM   1062  CZ  PHE A  75      -1.558 -18.222   8.048  1.00  0.00      A    C
ATOM   1063  HZ  PHE A  75      -2.487 -18.753   7.905  1.00  0.00      A    H
ATOM   1064  CD2 PHE A  75       0.098 -16.776   7.047  1.00  0.00      A    C
ATOM   1065  HD2 PHE A  75       0.567 -16.299   6.199  1.00  0.00      A    H
ATOM   1066  CE2 PHE A  75      -0.960 -17.708   6.850  1.00  0.00      A    C
ATOM   1067  HE2 PHE A  75      -1.340 -18.019   5.888  1.00  0.00      A    H
ATOM   1068  C   PHE A  75       3.471 -16.889   7.354  1.00  0.00      A    C
ATOM   1069  O   PHE A  75       3.208 -18.060   7.187  1.00  0.00      A    O
ATOM   1070  N   ILE A  76       4.222 -16.311   6.413  1.00  0.00      A    N
ATOM   1071  HN  ILE A  76       4.500 -15.355   6.454  1.00  0.00      A    H
ATOM   1072  CA  ILE A  76       4.407 -16.890   5.053  1.00  0.00      A    C
ATOM   1073  HA  ILE A  76       3.443 -17.224   4.698  1.00  0.00      A    H
ATOM   1074  CB  ILE A  76       4.819 -15.802   4.045  1.00  0.00      A    C
ATOM   1075  HB  ILE A  76       5.560 -15.174   4.584  1.00  0.00      A    H
ATOM   1076  CG2 ILE A  76       5.594 -16.229   2.747  1.00  0.00      A    C
ATOM   1077 HG21 ILE A  76       6.044 -15.333   2.268  1.00  0.00      A    H
ATOM   1078 HG22 ILE A  76       6.506 -16.800   3.024  1.00  0.00      A    H
ATOM   1079 HG23 ILE A  76       5.043 -16.884   2.039  1.00  0.00      A    H
ATOM   1080  CG1 ILE A  76       3.537 -14.874   3.837  1.00  0.00      A    C
ATOM   1081 HG11 ILE A  76       2.713 -15.549   3.521  1.00  0.00      A    H
ATOM   1082 HG12 ILE A  76       3.281 -14.537   4.864  1.00  0.00      A    H
ATOM   1083  CD  ILE A  76       3.766 -13.673   2.947  1.00  0.00      A    C
ATOM   1084  HD1 ILE A  76       3.677 -13.831   1.851  1.00  0.00      A    H
ATOM   1085  HD2 ILE A  76       2.975 -12.942   3.220  1.00  0.00      A    H
ATOM   1086  HD3 ILE A  76       4.732 -13.163   3.150  1.00  0.00      A    H
ATOM   1087  C   ILE A  76       5.378 -18.049   5.120  1.00  0.00      A    C
ATOM   1088  O   ILE A  76       5.215 -19.002   4.369  1.00  0.00      A    O
ATOM   1089  N   ILE A  77       6.341 -18.019   6.060  1.00  0.00      A    N
ATOM   1090  HN  ILE A  77       6.525 -17.246   6.662  1.00  0.00      A    H
ATOM   1091  CA  ILE A  77       7.271 -19.147   6.255  1.00  0.00      A    C
ATOM   1092  HA  ILE A  77       7.675 -19.401   5.286  1.00  0.00      A    H
ATOM   1093  CB  ILE A  77       8.421 -18.752   7.140  1.00  0.00      A    C
ATOM   1094  HB  ILE A  77       8.192 -18.464   8.189  1.00  0.00      A    H
ATOM   1095  CG2 ILE A  77       9.448 -19.955   7.147  1.00  0.00      A    C
ATOM   1096 HG21 ILE A  77       9.805 -20.305   6.155  1.00  0.00      A    H
ATOM   1097 HG22 ILE A  77      10.322 -19.670   7.771  1.00  0.00      A    H
ATOM   1098 HG23 ILE A  77       9.015 -20.816   7.698  1.00  0.00      A    H
ATOM   1099  CG1 ILE A  77       9.076 -17.442   6.606  1.00  0.00      A    C
ATOM   1100 HG11 ILE A  77       9.154 -17.503   5.499  1.00  0.00      A    H
ATOM   1101 HG12 ILE A  77       8.464 -16.575   6.936  1.00  0.00      A    H
ATOM   1102  CD  ILE A  77      10.574 -17.291   7.134  1.00  0.00      A    C
ATOM   1103  HD1 ILE A  77      11.194 -18.142   6.781  1.00  0.00      A    H
ATOM   1104  HD2 ILE A  77      11.004 -16.323   6.798  1.00  0.00      A    H
ATOM   1105  HD3 ILE A  77      10.573 -17.271   8.245  1.00  0.00      A    H
ATOM   1106  C   ILE A  77       6.572 -20.355   6.884  1.00  0.00      A    C
ATOM   1107  O   ILE A  77       6.752 -21.458   6.440  1.00  0.00      A    O
ATOM   1108  N   ASN A  78       5.743 -20.123   7.924  1.00  0.00      A    N
ATOM   1109  HN  ASN A  78       5.623 -19.147   8.085  1.00  0.00      A    H
ATOM   1110  CA  ASN A  78       5.041 -21.170   8.699  1.00  0.00      A    C
ATOM   1111  HA  ASN A  78       5.770 -21.887   9.048  1.00  0.00      A    H
ATOM   1112  CB  ASN A  78       4.362 -20.474   9.914  1.00  0.00      A    C
ATOM   1113  HB1 ASN A  78       3.919 -19.541   9.504  1.00  0.00      A    H
ATOM   1114  HB2 ASN A  78       3.567 -21.141  10.312  1.00  0.00      A    H
ATOM   1115  CG  ASN A  78       5.359 -20.207  11.011  1.00  0.00      A    C
ATOM   1116  OD1 ASN A  78       5.776 -21.111  11.759  1.00  0.00      A    O
ATOM   1117  ND2 ASN A  78       5.809 -18.924  11.024  1.00  0.00      A    N
ATOM   1118 HD21 ASN A  78       6.641 -18.609  11.481  1.00  0.00      A    H
ATOM   1119 HD22 ASN A  78       5.375 -18.219  10.463  1.00  0.00      A    H
ATOM   1120  C   ASN A  78       4.036 -21.979   7.904  1.00  0.00      A    C
ATOM   1121  O   ASN A  78       3.951 -23.207   7.900  1.00  0.00      A    O
ATOM   1122  N   ASN A  79       3.206 -21.246   7.186  1.00  0.00      A    N
ATOM   1123  HN  ASN A  79       3.313 -20.265   7.334  1.00  0.00      A    H
ATOM   1124  CA  ASN A  79       2.309 -21.624   6.113  1.00  0.00      A    C
ATOM   1125  HA  ASN A  79       1.706 -22.468   6.413  1.00  0.00      A    H
ATOM   1126  CB  ASN A  79       1.516 -20.440   5.757  1.00  0.00      A    C
ATOM   1127  HB1 ASN A  79       0.994 -20.054   6.659  1.00  0.00      A    H
ATOM   1128  HB2 ASN A  79       2.132 -19.656   5.267  1.00  0.00      A    H
ATOM   1129  CG  ASN A  79       0.320 -20.700   4.811  1.00  0.00      A    C
ATOM   1130  OD1 ASN A  79       0.004 -21.897   4.521  1.00  0.00      A    O
ATOM   1131  ND2 ASN A  79      -0.300 -19.656   4.197  1.00  0.00      A    N
ATOM   1132 HD21 ASN A  79      -1.044 -19.834   3.553  1.00  0.00      A    H
ATOM   1133 HD22 ASN A  79      -0.097 -18.727   4.505  1.00  0.00      A    H
ATOM   1134  C   ASN A  79       3.038 -22.278   4.920  1.00  0.00      A    C
ATOM   1135  O   ASN A  79       2.758 -23.415   4.567  1.00  0.00      A    O
ATOM   1136  N   GLY A  80       3.940 -21.495   4.293  1.00  0.00      A    N
ATOM   1137  HN  GLY A  80       4.241 -20.616   4.657  1.00  0.00      A    H
ATOM   1138  CA  GLY A  80       4.591 -22.046   3.073  1.00  0.00      A    C
ATOM   1139  HA1 GLY A  80       5.553 -21.577   2.926  1.00  0.00      A    H
ATOM   1140  HA2 GLY A  80       4.686 -23.119   3.149  1.00  0.00      A    H
ATOM   1141  C   GLY A  80       3.754 -21.751   1.874  1.00  0.00      A    C
ATOM   1142  O   GLY A  80       3.952 -20.769   1.170  1.00  0.00      A    O
ATOM   1143  N   GLY A  81       2.796 -22.580   1.476  1.00  0.00      A    N
ATOM   1144  HN  GLY A  81       2.508 -23.430   1.910  1.00  0.00      A    H
ATOM   1145  CA  GLY A  81       2.085 -22.341   0.145  1.00  0.00      A    C
ATOM   1146  HA1 GLY A  81       2.602 -21.746  -0.594  1.00  0.00      A    H
ATOM   1147  HA2 GLY A  81       1.730 -23.260  -0.296  1.00  0.00      A    H
ATOM   1148  C   GLY A  81       0.825 -21.605   0.277  1.00  0.00      A    C
ATOM   1149  O   GLY A  81      -0.235 -22.023   0.754  1.00  0.00      A    O
ATOM   1150  N   ILE A  82       0.824 -20.365  -0.225  1.00  0.00      A    N
ATOM   1151  HN  ILE A  82       1.723 -19.992  -0.441  1.00  0.00      A    H
ATOM   1152  CA  ILE A  82      -0.327 -19.447  -0.324  1.00  0.00      A    C
ATOM   1153  HA  ILE A  82      -0.893 -19.570   0.588  1.00  0.00      A    H
ATOM   1154  CB  ILE A  82       0.171 -17.992  -0.401  1.00  0.00      A    C
ATOM   1155  HB  ILE A  82       1.053 -17.879  -1.067  1.00  0.00      A    H
ATOM   1156  CG2 ILE A  82      -0.953 -17.067  -0.867  1.00  0.00      A    C
ATOM   1157 HG21 ILE A  82      -0.644 -16.009  -0.731  1.00  0.00      A    H
ATOM   1158 HG22 ILE A  82      -1.121 -17.178  -1.960  1.00  0.00      A    H
ATOM   1159 HG23 ILE A  82      -1.897 -17.256  -0.311  1.00  0.00      A    H
ATOM   1160  CG1 ILE A  82       0.677 -17.560   0.996  1.00  0.00      A    C
ATOM   1161 HG11 ILE A  82       0.161 -16.649   1.368  1.00  0.00      A    H
ATOM   1162 HG12 ILE A  82       0.465 -18.363   1.735  1.00  0.00      A    H
ATOM   1163  CD  ILE A  82       2.226 -17.427   1.049  1.00  0.00      A    C
ATOM   1164  HD1 ILE A  82       2.519 -16.608   0.358  1.00  0.00      A    H
ATOM   1165  HD2 ILE A  82       2.678 -17.128   2.019  1.00  0.00      A    H
ATOM   1166  HD3 ILE A  82       2.770 -18.381   0.881  1.00  0.00      A    H
ATOM   1167  C   ILE A  82      -1.218 -19.687  -1.510  1.00  0.00      A    C
ATOM   1168  O   ILE A  82      -0.657 -19.960  -2.550  1.00  0.00      A    O
ATOM   1169  N   ASP A  83      -2.540 -19.594  -1.351  1.00  0.00      A    N
ATOM   1170  HN  ASP A  83      -2.911 -19.447  -0.438  1.00  0.00      A    H
ATOM   1171  CA  ASP A  83      -3.343 -19.936  -2.457  1.00  0.00      A    C
ATOM   1172  HA  ASP A  83      -2.791 -20.698  -2.988  1.00  0.00      A    H
ATOM   1173  CB  ASP A  83      -4.719 -20.411  -2.056  1.00  0.00      A    C
ATOM   1174  HB1 ASP A  83      -5.189 -19.711  -1.333  1.00  0.00      A    H
ATOM   1175  HB2 ASP A  83      -5.408 -20.406  -2.928  1.00  0.00      A    H
ATOM   1176  CG  ASP A  83      -4.724 -21.835  -1.624  1.00  0.00      A    C
ATOM   1177  OD1 ASP A  83      -4.910 -22.010  -0.358  1.00  0.00      A    O
ATOM   1178  OD2 ASP A  83      -4.645 -22.806  -2.477  1.00  0.00      A    O
ATOM   1179  C   ASP A  83      -3.583 -18.713  -3.455  1.00  0.00      A    C
ATOM   1180  O   ASP A  83      -3.526 -17.600  -2.984  1.00  0.00      A    O
ATOM   1181  N   THR A  84      -3.983 -18.981  -4.733  1.00  0.00      A    N
ATOM   1182  HN  THR A  84      -4.006 -19.927  -5.047  1.00  0.00      A    H
ATOM   1183  CA  THR A  84      -4.242 -17.953  -5.704  1.00  0.00      A    C
ATOM   1184  HA  THR A  84      -3.536 -17.162  -5.500  1.00  0.00      A    H
ATOM   1185  CB  THR A  84      -4.214 -18.501  -7.155  1.00  0.00      A    C
ATOM   1186  HB  THR A  84      -4.048 -17.645  -7.844  1.00  0.00      A    H
ATOM   1187  OG1 THR A  84      -5.423 -19.045  -7.638  1.00  0.00      A    O
ATOM   1188  HG1 THR A  84      -5.540 -19.846  -7.123  1.00  0.00      A    H
ATOM   1189  CG2 THR A  84      -3.127 -19.575  -7.359  1.00  0.00      A    C
ATOM   1190 HG21 THR A  84      -2.947 -19.820  -8.428  1.00  0.00      A    H
ATOM   1191 HG22 THR A  84      -2.246 -19.260  -6.761  1.00  0.00      A    H
ATOM   1192 HG23 THR A  84      -3.554 -20.471  -6.861  1.00  0.00      A    H
ATOM   1193  C   THR A  84      -5.559 -17.187  -5.488  1.00  0.00      A    C
ATOM   1194  O   THR A  84      -6.485 -17.641  -4.881  1.00  0.00      A    O
ATOM   1195  N   GLU A  85      -5.713 -15.942  -5.989  1.00  0.00      A    N
ATOM   1196  HN  GLU A  85      -4.959 -15.559  -6.518  1.00  0.00      A    H
ATOM   1197  CA  GLU A  85      -6.941 -15.212  -5.896  1.00  0.00      A    C
ATOM   1198  HA  GLU A  85      -7.230 -15.163  -4.856  1.00  0.00      A    H
ATOM   1199  CB  GLU A  85      -6.765 -13.786  -6.504  1.00  0.00      A    C
ATOM   1200  HB1 GLU A  85      -5.911 -13.288  -5.996  1.00  0.00      A    H
ATOM   1201  HB2 GLU A  85      -6.329 -13.858  -7.523  1.00  0.00      A    H
ATOM   1202  CG  GLU A  85      -7.967 -12.854  -6.393  1.00  0.00      A    C
ATOM   1203  HG1 GLU A  85      -8.846 -13.301  -6.905  1.00  0.00      A    H
ATOM   1204  HG2 GLU A  85      -8.169 -12.823  -5.301  1.00  0.00      A    H
ATOM   1205  CD  GLU A  85      -7.775 -11.444  -6.977  1.00  0.00      A    C
ATOM   1206  OE1 GLU A  85      -6.666 -10.890  -6.977  1.00  0.00      A    O
ATOM   1207  OE2 GLU A  85      -8.783 -10.799  -7.303  1.00  0.00      A    O
ATOM   1208  C   GLU A  85      -8.174 -15.836  -6.455  1.00  0.00      A    C
ATOM   1209  O   GLU A  85      -9.198 -15.724  -5.830  1.00  0.00      A    O
ATOM   1210  N   ASP A  86      -8.097 -16.719  -7.505  1.00  0.00      A    N
ATOM   1211  HN  ASP A  86      -7.234 -16.838  -7.989  1.00  0.00      A    H
ATOM   1212  CA  ASP A  86      -9.158 -17.454  -8.150  1.00  0.00      A    C
ATOM   1213  HA  ASP A  86     -10.035 -16.844  -8.312  1.00  0.00      A    H
ATOM   1214  CB  ASP A  86      -8.644 -18.142  -9.335  1.00  0.00      A    C
ATOM   1215  HB1 ASP A  86      -7.826 -18.875  -9.171  1.00  0.00      A    H
ATOM   1216  HB2 ASP A  86      -9.484 -18.686  -9.817  1.00  0.00      A    H
ATOM   1217  CG  ASP A  86      -8.179 -17.120 -10.389  1.00  0.00      A    C
ATOM   1218  OD1 ASP A  86      -8.976 -17.027 -11.330  1.00  0.00      A    O
ATOM   1219  OD2 ASP A  86      -7.209 -16.390 -10.211  1.00  0.00      A    O
ATOM   1220  C   ASP A  86      -9.692 -18.540  -7.171  1.00  0.00      A    C
ATOM   1221  O   ASP A  86     -10.818 -18.784  -7.049  1.00  0.00      A    O
ATOM   1222  N   ASP A  87      -8.731 -19.360  -6.702  1.00  0.00      A    N
ATOM   1223  HN  ASP A  87      -7.773 -19.141  -6.875  1.00  0.00      A    H
ATOM   1224  CA  ASP A  87      -8.943 -20.322  -5.693  1.00  0.00      A    C
ATOM   1225  HA  ASP A  87      -9.642 -21.070  -6.034  1.00  0.00      A    H
ATOM   1226  CB  ASP A  87      -7.615 -20.980  -5.370  1.00  0.00      A    C
ATOM   1227  HB1 ASP A  87      -6.813 -20.215  -5.289  1.00  0.00      A    H
ATOM   1228  HB2 ASP A  87      -7.612 -21.688  -4.513  1.00  0.00      A    H
ATOM   1229  CG  ASP A  87      -7.487 -21.952  -6.590  1.00  0.00      A    C
ATOM   1230  OD1 ASP A  87      -8.247 -22.855  -6.757  1.00  0.00      A    O
ATOM   1231  OD2 ASP A  87      -6.587 -21.642  -7.406  1.00  0.00      A    O
ATOM   1232  C   ASP A  87      -9.527 -19.920  -4.332  1.00  0.00      A    C
ATOM   1233  O   ASP A  87     -10.541 -20.489  -3.915  1.00  0.00      A    O
ATOM   1234  N   TYR A  88      -8.904 -19.009  -3.592  1.00  0.00      A    N
ATOM   1235  HN  TYR A  88      -8.176 -18.396  -3.891  1.00  0.00      A    H
ATOM   1236  CA  TYR A  88      -9.333 -18.570  -2.236  1.00  0.00      A    C
ATOM   1237  HA  TYR A  88     -10.184 -19.153  -1.916  1.00  0.00      A    H
ATOM   1238  CB  TYR A  88      -8.226 -18.723  -1.172  1.00  0.00      A    C
ATOM   1239  HB1 TYR A  88      -7.808 -19.752  -1.181  1.00  0.00      A    H
ATOM   1240  HB2 TYR A  88      -7.475 -17.923  -1.341  1.00  0.00      A    H
ATOM   1241  CG  TYR A  88      -8.804 -18.740   0.178  1.00  0.00      A    C
ATOM   1242  CD1 TYR A  88      -9.719 -19.777   0.604  1.00  0.00      A    C
ATOM   1243  HD1 TYR A  88     -10.132 -20.410  -0.168  1.00  0.00      A    H
ATOM   1244  CE1 TYR A  88     -10.174 -19.816   1.953  1.00  0.00      A    C
ATOM   1245  HE1 TYR A  88     -10.891 -20.541   2.309  1.00  0.00      A    H
ATOM   1246  CZ  TYR A  88      -9.782 -18.762   2.761  1.00  0.00      A    C
ATOM   1247  OH  TYR A  88     -10.275 -18.838   4.078  1.00  0.00      A    O
ATOM   1248  HH  TYR A  88     -10.427 -17.918   4.308  1.00  0.00      A    H
ATOM   1249  CD2 TYR A  88      -8.543 -17.720   1.094  1.00  0.00      A    C
ATOM   1250  HD2 TYR A  88      -7.862 -17.001   0.661  1.00  0.00      A    H
ATOM   1251  CE2 TYR A  88      -9.039 -17.677   2.418  1.00  0.00      A    C
ATOM   1252  HE2 TYR A  88      -8.757 -16.972   3.186  1.00  0.00      A    H
ATOM   1253  C   TYR A  88      -9.754 -17.061  -2.286  1.00  0.00      A    C
ATOM   1254  O   TYR A  88      -8.924 -16.158  -1.995  1.00  0.00      A    O
ATOM   1255  N   PRO A  89     -11.008 -16.698  -2.649  1.00  0.00      A    N
ATOM   1256  CD  PRO A  89     -12.045 -17.641  -3.015  1.00  0.00      A    C
ATOM   1257  HD1 PRO A  89     -12.152 -18.490  -2.306  1.00  0.00      A    H
ATOM   1258  HD2 PRO A  89     -11.808 -18.021  -4.032  1.00  0.00      A    H
ATOM   1259  CA  PRO A  89     -11.378 -15.307  -2.946  1.00  0.00      A    C
ATOM   1260  HA  PRO A  89     -10.640 -14.913  -3.629  1.00  0.00      A    H
ATOM   1261  CB  PRO A  89     -12.737 -15.440  -3.687  1.00  0.00      A    C
ATOM   1262  HB1 PRO A  89     -13.363 -14.524  -3.627  1.00  0.00      A    H
ATOM   1263  HB2 PRO A  89     -12.541 -15.661  -4.758  1.00  0.00      A    H
ATOM   1264  CG  PRO A  89     -13.299 -16.758  -3.143  1.00  0.00      A    C
ATOM   1265  HG1 PRO A  89     -13.605 -16.586  -2.089  1.00  0.00      A    H
ATOM   1266  HG2 PRO A  89     -14.138 -17.157  -3.751  1.00  0.00      A    H
ATOM   1267  C   PRO A  89     -11.473 -14.368  -1.736  1.00  0.00      A    C
ATOM   1268  O   PRO A  89     -11.363 -14.845  -0.647  1.00  0.00      A    O
ATOM   1269  N   TYR A  90     -11.801 -13.067  -2.084  1.00  0.00      A    N
ATOM   1270  HN  TYR A  90     -11.858 -12.542  -2.930  1.00  0.00      A    H
ATOM   1271  CA  TYR A  90     -11.796 -12.132  -0.960  1.00  0.00      A    C
ATOM   1272  HA  TYR A  90     -11.087 -12.416  -0.196  1.00  0.00      A    H
ATOM   1273  CB  TYR A  90     -11.553 -10.685  -1.450  1.00  0.00      A    C
ATOM   1274  HB1 TYR A  90     -10.629 -10.545  -2.051  1.00  0.00      A    H
ATOM   1275  HB2 TYR A  90     -12.435 -10.282  -1.993  1.00  0.00      A    H
ATOM   1276  CG  TYR A  90     -11.197  -9.823  -0.261  1.00  0.00      A    C
ATOM   1277  CD1 TYR A  90      -9.971  -9.719   0.370  1.00  0.00      A    C
ATOM   1278  HD1 TYR A  90      -9.198 -10.448   0.181  1.00  0.00      A    H
ATOM   1279  CE1 TYR A  90      -9.742  -8.845   1.428  1.00  0.00      A    C
ATOM   1280  HE1 TYR A  90      -8.744  -8.661   1.798  1.00  0.00      A    H
ATOM   1281  CZ  TYR A  90     -10.765  -7.942   1.827  1.00  0.00      A    C
ATOM   1282  OH  TYR A  90     -10.499  -6.828   2.685  1.00  0.00      A    O
ATOM   1283  HH  TYR A  90     -11.228  -6.204   2.694  1.00  0.00      A    H
ATOM   1284  CD2 TYR A  90     -12.223  -8.942   0.055  1.00  0.00      A    C
ATOM   1285  HD2 TYR A  90     -13.161  -9.040  -0.471  1.00  0.00      A    H
ATOM   1286  CE2 TYR A  90     -11.969  -8.004   1.091  1.00  0.00      A    C
ATOM   1287  HE2 TYR A  90     -12.721  -7.231   1.155  1.00  0.00      A    H
ATOM   1288  C   TYR A  90     -13.136 -12.136  -0.282  1.00  0.00      A    C
ATOM   1289  O   TYR A  90     -14.160 -11.982  -0.876  1.00  0.00      A    O
ATOM   1290  N   LYS A  91     -13.229 -12.260   1.058  1.00  0.00      A    N
ATOM   1291  HN  LYS A  91     -12.332 -12.434   1.458  1.00  0.00      A    H
ATOM   1292  CA  LYS A  91     -14.511 -12.249   1.864  1.00  0.00      A    C
ATOM   1293  HA  LYS A  91     -15.294 -12.548   1.183  1.00  0.00      A    H
ATOM   1294  CB  LYS A  91     -14.578 -13.107   3.162  1.00  0.00      A    C
ATOM   1295  HB1 LYS A  91     -13.748 -12.788   3.828  1.00  0.00      A    H
ATOM   1296  HB2 LYS A  91     -15.524 -12.887   3.702  1.00  0.00      A    H
ATOM   1297  CG  LYS A  91     -14.445 -14.686   2.925  1.00  0.00      A    C
ATOM   1298  HG1 LYS A  91     -15.452 -15.038   2.615  1.00  0.00      A    H
ATOM   1299  HG2 LYS A  91     -13.572 -14.736   2.239  1.00  0.00      A    H
ATOM   1300  CD  LYS A  91     -13.977 -15.241   4.305  1.00  0.00      A    C
ATOM   1301  HD1 LYS A  91     -13.140 -14.652   4.737  1.00  0.00      A    H
ATOM   1302  HD2 LYS A  91     -14.838 -15.144   5.001  1.00  0.00      A    H
ATOM   1303  CE  LYS A  91     -13.729 -16.707   4.070  1.00  0.00      A    C
ATOM   1304  HE1 LYS A  91     -14.492 -17.240   3.464  1.00  0.00      A    H
ATOM   1305  HE2 LYS A  91     -12.782 -16.903   3.523  1.00  0.00      A    H
ATOM   1306  NZ  LYS A  91     -13.625 -17.348   5.351  1.00  0.00      A    N
ATOM   1307  HZ1 LYS A  91     -13.433 -18.362   5.221  1.00  0.00      A    H
ATOM   1308  HZ2 LYS A  91     -12.791 -16.894   5.775  1.00  0.00      A    H
ATOM   1309  HZ3 LYS A  91     -14.396 -17.255   6.043  1.00  0.00      A    H
ATOM   1310  C   LYS A  91     -14.579 -10.839   2.367  1.00  0.00      A    C
ATOM   1311  O   LYS A  91     -15.588 -10.129   2.166  1.00  0.00      A    O
ATOM   1312  N   GLY A  92     -13.460 -10.356   2.991  1.00  0.00      A    N
ATOM   1313  HN  GLY A  92     -12.638 -10.917   2.922  1.00  0.00      A    H
ATOM   1314  CA  GLY A  92     -13.503  -9.173   3.877  1.00  0.00      A    C
ATOM   1315  HA1 GLY A  92     -12.475  -8.865   4.001  1.00  0.00      A    H
ATOM   1316  HA2 GLY A  92     -14.120  -8.360   3.525  1.00  0.00      A    H
ATOM   1317  C   GLY A  92     -13.991  -9.346   5.270  1.00  0.00      A    C
ATOM   1318  O   GLY A  92     -14.342  -8.385   5.937  1.00  0.00      A    O
ATOM   1319  N   LYS A  93     -14.029 -10.636   5.714  1.00  0.00      A    N
ATOM   1320  HN  LYS A  93     -13.674 -11.359   5.127  1.00  0.00      A    H
ATOM   1321  CA  LYS A  93     -14.231 -10.999   7.102  1.00  0.00      A    C
ATOM   1322  HA  LYS A  93     -14.022 -10.142   7.726  1.00  0.00      A    H
ATOM   1323  CB  LYS A  93     -15.647 -11.478   7.390  1.00  0.00      A    C
ATOM   1324  HB1 LYS A  93     -15.754 -11.659   8.480  1.00  0.00      A    H
ATOM   1325  HB2 LYS A  93     -16.306 -10.656   7.037  1.00  0.00      A    H
ATOM   1326  CG  LYS A  93     -16.099 -12.697   6.593  1.00  0.00      A    C
ATOM   1327  HG1 LYS A  93     -15.880 -12.505   5.521  1.00  0.00      A    H
ATOM   1328  HG2 LYS A  93     -15.572 -13.639   6.856  1.00  0.00      A    H
ATOM   1329  CD  LYS A  93     -17.624 -12.963   6.617  1.00  0.00      A    C
ATOM   1330  HD1 LYS A  93     -18.072 -12.306   5.841  1.00  0.00      A    H
ATOM   1331  HD2 LYS A  93     -17.950 -13.898   6.113  1.00  0.00      A    H
ATOM   1332  CE  LYS A  93     -18.470 -12.720   7.903  1.00  0.00      A    C
ATOM   1333  HE1 LYS A  93     -18.311 -11.735   8.391  1.00  0.00      A    H
ATOM   1334  HE2 LYS A  93     -19.546 -12.837   7.653  1.00  0.00      A    H
ATOM   1335  NZ  LYS A  93     -18.142 -13.768   8.891  1.00  0.00      A    N
ATOM   1336  HZ1 LYS A  93     -18.060 -14.729   8.501  1.00  0.00      A    H
ATOM   1337  HZ2 LYS A  93     -17.224 -13.563   9.335  1.00  0.00      A    H
ATOM   1338  HZ3 LYS A  93     -18.840 -13.808   9.661  1.00  0.00      A    H
ATOM   1339  C   LYS A  93     -13.286 -12.065   7.585  1.00  0.00      A    C
ATOM   1340  O   LYS A  93     -12.881 -12.983   6.837  1.00  0.00      A    O
ATOM   1341  N   ASP A  94     -12.834 -12.031   8.896  1.00  0.00      A    N
ATOM   1342  HN  ASP A  94     -12.907 -11.288   9.557  1.00  0.00      A    H
ATOM   1343  CA  ASP A  94     -11.815 -12.950   9.420  1.00  0.00      A    C
ATOM   1344  HA  ASP A  94     -11.266 -13.317   8.566  1.00  0.00      A    H
ATOM   1345  CB  ASP A  94     -10.852 -12.294  10.437  1.00  0.00      A    C
ATOM   1346  HB1 ASP A  94     -10.121 -13.054  10.788  1.00  0.00      A    H
ATOM   1347  HB2 ASP A  94     -10.213 -11.538   9.934  1.00  0.00      A    H
ATOM   1348  CG  ASP A  94     -11.569 -11.510  11.533  1.00  0.00      A    C
ATOM   1349  OD1 ASP A  94     -12.123 -10.433  11.126  1.00  0.00      A    O
ATOM   1350  OD2 ASP A  94     -11.572 -11.873  12.731  1.00  0.00      A    O
ATOM   1351  C   ASP A  94     -12.569 -14.093  10.175  1.00  0.00      A    C
ATOM   1352  O   ASP A  94     -13.286 -13.839  11.147  1.00  0.00      A    O
ATOM   1353  N   GLU A  95     -12.460 -15.389   9.737  1.00  0.00      A    N
ATOM   1354  HN  GLU A  95     -11.878 -15.638   8.966  1.00  0.00      A    H
ATOM   1355  CA  GLU A  95     -13.276 -16.512  10.267  1.00  0.00      A    C
ATOM   1356  HA  GLU A  95     -13.866 -16.081  11.062  1.00  0.00      A    H
ATOM   1357  CB  GLU A  95     -14.206 -17.031   9.086  1.00  0.00      A    C
ATOM   1358  HB1 GLU A  95     -13.559 -17.387   8.256  1.00  0.00      A    H
ATOM   1359  HB2 GLU A  95     -14.882 -17.829   9.459  1.00  0.00      A    H
ATOM   1360  CG  GLU A  95     -15.159 -15.894   8.542  1.00  0.00      A    C
ATOM   1361  HG1 GLU A  95     -15.681 -15.343   9.353  1.00  0.00      A    H
ATOM   1362  HG2 GLU A  95     -14.560 -15.220   7.893  1.00  0.00      A    H
ATOM   1363  CD  GLU A  95     -16.203 -16.445   7.646  1.00  0.00      A    C
ATOM   1364  OE1 GLU A  95     -15.862 -17.209   6.748  1.00  0.00      A    O
ATOM   1365  OE2 GLU A  95     -17.420 -16.081   7.828  1.00  0.00      A    O
ATOM   1366  C   GLU A  95     -12.534 -17.718  10.792  1.00  0.00      A    C
ATOM   1367  O   GLU A  95     -12.559 -18.069  11.983  1.00  0.00      A    O
ATOM   1368  N   ARG A  96     -11.790 -18.386   9.901  1.00  0.00      A    N
ATOM   1369  HN  ARG A  96     -11.640 -18.062   8.970  1.00  0.00      A    H
ATOM   1370  CA  ARG A  96     -11.156 -19.642  10.211  1.00  0.00      A    C
ATOM   1371  HA  ARG A  96     -10.788 -19.600  11.225  1.00  0.00      A    H
ATOM   1372  CB  ARG A  96     -12.124 -20.797  10.205  1.00  0.00      A    C
ATOM   1373  HB1 ARG A  96     -11.511 -21.723  10.169  1.00  0.00      A    H
ATOM   1374  HB2 ARG A  96     -12.729 -20.821  11.136  1.00  0.00      A    H
ATOM   1375  CG  ARG A  96     -13.092 -20.924   8.961  1.00  0.00      A    C
ATOM   1376  HG1 ARG A  96     -13.745 -20.026   8.926  1.00  0.00      A    H
ATOM   1377  HG2 ARG A  96     -12.500 -20.951   8.021  1.00  0.00      A    H
ATOM   1378  CD  ARG A  96     -13.972 -22.182   8.969  1.00  0.00      A    C
ATOM   1379  HD1 ARG A  96     -14.183 -22.451  10.027  1.00  0.00      A    H
ATOM   1380  HD2 ARG A  96     -14.976 -22.097   8.501  1.00  0.00      A    H
ATOM   1381  NE  ARG A  96     -13.250 -23.342   8.380  1.00  0.00      A    N
ATOM   1382  HE  ARG A  96     -12.895 -23.216   7.454  1.00  0.00      A    H
ATOM   1383  CZ  ARG A  96     -12.713 -24.365   9.107  1.00  0.00      A    C
ATOM   1384  NH1 ARG A  96     -12.893 -24.607  10.370  1.00  0.00      A    N
ATOM   1385 HH11 ARG A  96     -13.586 -24.148  10.925  1.00  0.00      A    H
ATOM   1386 HH12 ARG A  96     -12.489 -25.472  10.667  1.00  0.00      A    H
ATOM   1387  NH2 ARG A  96     -11.663 -24.980   8.474  1.00  0.00      A    N
ATOM   1388 HH21 ARG A  96     -11.715 -24.835   7.486  1.00  0.00      A    H
ATOM   1389 HH22 ARG A  96     -11.232 -25.807   8.835  1.00  0.00      A    H
ATOM   1390  C   ARG A  96     -10.113 -20.011   9.224  1.00  0.00      A    C
ATOM   1391  O   ARG A  96     -10.201 -19.673   8.027  1.00  0.00      A    O
ATOM   1392  N   CYS A  97      -9.101 -20.805   9.586  1.00  0.00      A    N
ATOM   1393  HN  CYS A  97      -9.069 -21.207  10.497  1.00  0.00      A    H
ATOM   1394  CA  CYS A  97      -8.027 -21.249   8.721  1.00  0.00      A    C
ATOM   1395  HA  CYS A  97      -7.869 -20.579   7.888  1.00  0.00      A    H
ATOM   1396  CB  CYS A  97      -6.665 -21.383   9.531  1.00  0.00      A    C
ATOM   1397  HB1 CYS A  97      -6.698 -20.535  10.247  1.00  0.00      A    H
ATOM   1398  HB2 CYS A  97      -6.531 -22.368  10.029  1.00  0.00      A    H
ATOM   1399  SG  CYS A  97      -5.126 -21.169   8.576  1.00  0.00      A    S
ATOM   1400  C   CYS A  97      -8.270 -22.626   8.108  1.00  0.00      A    C
ATOM   1401  O   CYS A  97      -8.358 -23.705   8.757  1.00  0.00      A    O
ATOM   1402  N   ASP A  98      -8.445 -22.586   6.743  1.00  0.00      A    N
ATOM   1403  HN  ASP A  98      -8.462 -21.706   6.276  1.00  0.00      A    H
ATOM   1404  CA  ASP A  98      -8.700 -23.753   5.950  1.00  0.00      A    C
ATOM   1405  HA  ASP A  98      -9.072 -24.542   6.586  1.00  0.00      A    H
ATOM   1406  CB  ASP A  98      -9.867 -23.474   4.890  1.00  0.00      A    C
ATOM   1407  HB1 ASP A  98      -9.755 -22.491   4.384  1.00  0.00      A    H
ATOM   1408  HB2 ASP A  98      -9.950 -24.254   4.103  1.00  0.00      A    H
ATOM   1409  CG  ASP A  98     -11.271 -23.477   5.458  1.00  0.00      A    C
ATOM   1410  OD1 ASP A  98     -12.030 -22.512   5.523  1.00  0.00      A    O
ATOM   1411  OD2 ASP A  98     -11.625 -24.640   5.805  1.00  0.00      A    O
ATOM   1412  C   ASP A  98      -7.450 -24.186   5.188  1.00  0.00      A    C
ATOM   1413  O   ASP A  98      -7.443 -24.263   3.987  1.00  0.00      A    O
ATOM   1414  N   VAL A  99      -6.383 -24.651   5.924  1.00  0.00      A    N
ATOM   1415  HN  VAL A  99      -6.458 -24.704   6.917  1.00  0.00      A    H
ATOM   1416  CA  VAL A  99      -5.046 -24.983   5.437  1.00  0.00      A    C
ATOM   1417  HA  VAL A  99      -4.844 -24.203   4.717  1.00  0.00      A    H
ATOM   1418  CB  VAL A  99      -3.953 -24.932   6.569  1.00  0.00      A    C
ATOM   1419  HB  VAL A  99      -3.872 -23.860   6.848  1.00  0.00      A    H
ATOM   1420  CG1 VAL A  99      -4.388 -25.803   7.762  1.00  0.00      A    C
ATOM   1421 HG11 VAL A  99      -4.426 -26.828   7.335  1.00  0.00      A    H
ATOM   1422 HG12 VAL A  99      -3.765 -25.617   8.663  1.00  0.00      A    H
ATOM   1423 HG13 VAL A  99      -5.412 -25.670   8.173  1.00  0.00      A    H
ATOM   1424  CG2 VAL A  99      -2.508 -25.364   6.157  1.00  0.00      A    C
ATOM   1425 HG21 VAL A  99      -2.170 -24.772   5.280  1.00  0.00      A    H
ATOM   1426 HG22 VAL A  99      -1.764 -25.201   6.966  1.00  0.00      A    H
ATOM   1427 HG23 VAL A  99      -2.403 -26.455   5.976  1.00  0.00      A    H
ATOM   1428  C   VAL A  99      -5.047 -26.336   4.731  1.00  0.00      A    C
ATOM   1429  O   VAL A  99      -4.253 -26.648   3.830  1.00  0.00      A    O
ATOM   1430  N   ASN A 100      -6.003 -27.265   5.150  1.00  0.00      A    N
ATOM   1431  HN  ASN A 100      -6.638 -27.031   5.882  1.00  0.00      A    H
ATOM   1432  CA  ASN A 100      -5.916 -28.665   4.713  1.00  0.00      A    C
ATOM   1433  HA  ASN A 100      -4.863 -28.905   4.719  1.00  0.00      A    H
ATOM   1434  CB  ASN A 100      -6.675 -29.468   5.769  1.00  0.00      A    C
ATOM   1435  HB1 ASN A 100      -7.668 -29.129   6.133  1.00  0.00      A    H
ATOM   1436  HB2 ASN A 100      -6.760 -30.534   5.465  1.00  0.00      A    H
ATOM   1437  CG  ASN A 100      -5.764 -29.467   7.000  1.00  0.00      A    C
ATOM   1438  OD1 ASN A 100      -5.798 -28.630   7.868  1.00  0.00      A    O
ATOM   1439  ND2 ASN A 100      -4.891 -30.516   7.029  1.00  0.00      A    N
ATOM   1440 HD21 ASN A 100      -4.169 -30.500   7.721  1.00  0.00      A    H
ATOM   1441 HD22 ASN A 100      -4.780 -31.068   6.203  1.00  0.00      A    H
ATOM   1442  C   ASN A 100      -6.608 -28.893   3.353  1.00  0.00      A    C
ATOM   1443  O   ASN A 100      -6.505 -29.959   2.771  1.00  0.00      A    O
ATOM   1444  N   ARG A 101      -7.256 -27.805   2.751  1.00  0.00      A    N
ATOM   1445  HN  ARG A 101      -7.253 -26.941   3.248  1.00  0.00      A    H
ATOM   1446  CA  ARG A 101      -7.917 -27.810   1.486  1.00  0.00      A    C
ATOM   1447  HA  ARG A 101      -8.411 -28.758   1.332  1.00  0.00      A    H
ATOM   1448  CB  ARG A 101      -9.035 -26.708   1.466  1.00  0.00      A    C
ATOM   1449  HB1 ARG A 101      -8.594 -25.688   1.496  1.00  0.00      A    H
ATOM   1450  HB2 ARG A 101      -9.415 -26.657   0.423  1.00  0.00      A    H
ATOM   1451  CG  ARG A 101     -10.227 -26.989   2.427  1.00  0.00      A    C
ATOM   1452  HG1 ARG A 101     -10.635 -28.008   2.254  1.00  0.00      A    H
ATOM   1453  HG2 ARG A 101      -9.827 -26.944   3.462  1.00  0.00      A    H
ATOM   1454  CD  ARG A 101     -11.275 -25.968   2.272  1.00  0.00      A    C
ATOM   1455  HD1 ARG A 101     -10.733 -24.998   2.266  1.00  0.00      A    H
ATOM   1456  HD2 ARG A 101     -11.893 -26.156   1.368  1.00  0.00      A    H
ATOM   1457  NE  ARG A 101     -12.217 -25.876   3.447  1.00  0.00      A    N
ATOM   1458  HE  ARG A 101     -11.925 -25.423   4.289  1.00  0.00      A    H
ATOM   1459  CZ  ARG A 101     -13.537 -25.908   3.535  1.00  0.00      A    C
ATOM   1460  NH1 ARG A 101     -14.305 -26.410   2.600  1.00  0.00      A    N
ATOM   1461 HH11 ARG A 101     -13.866 -27.023   1.943  1.00  0.00      A    H
ATOM   1462 HH12 ARG A 101     -15.258 -26.616   2.820  1.00  0.00      A    H
ATOM   1463  NH2 ARG A 101     -14.146 -25.414   4.609  1.00  0.00      A    N
ATOM   1464 HH21 ARG A 101     -13.590 -25.011   5.336  1.00  0.00      A    H
ATOM   1465 HH22 ARG A 101     -15.024 -25.807   4.881  1.00  0.00      A    H
ATOM   1466  C   ARG A 101      -6.924 -27.580   0.327  1.00  0.00      A    C
ATOM   1467  O   ARG A 101      -7.265 -27.630  -0.832  1.00  0.00      A    O
ATOM   1468  N   LYS A 102      -5.650 -27.288   0.702  1.00  0.00      A    N
ATOM   1469  HN  LYS A 102      -5.655 -27.065   1.674  1.00  0.00      A    H
ATOM   1470  CA  LYS A 102      -4.589 -27.060  -0.274  1.00  0.00      A    C
ATOM   1471  HA  LYS A 102      -5.004 -26.325  -0.948  1.00  0.00      A    H
ATOM   1472  CB  LYS A 102      -3.325 -26.466   0.337  1.00  0.00      A    C
ATOM   1473  HB1 LYS A 102      -3.054 -27.067   1.231  1.00  0.00      A    H
ATOM   1474  HB2 LYS A 102      -2.407 -26.407  -0.285  1.00  0.00      A    H
ATOM   1475  CG  LYS A 102      -3.684 -25.001   0.757  1.00  0.00      A    C
ATOM   1476  HG1 LYS A 102      -3.796 -24.411  -0.177  1.00  0.00      A    H
ATOM   1477  HG2 LYS A 102      -4.616 -25.054   1.360  1.00  0.00      A    H
ATOM   1478  CD  LYS A 102      -2.564 -24.511   1.615  1.00  0.00      A    C
ATOM   1479  HD1 LYS A 102      -2.376 -25.257   2.417  1.00  0.00      A    H
ATOM   1480  HD2 LYS A 102      -1.655 -24.410   0.985  1.00  0.00      A    H
ATOM   1481  CE  LYS A 102      -2.838 -23.237   2.391  1.00  0.00      A    C
ATOM   1482  HE1 LYS A 102      -3.871 -23.180   2.798  1.00  0.00      A    H
ATOM   1483  HE2 LYS A 102      -2.053 -23.235   3.177  1.00  0.00      A    H
ATOM   1484  NZ  LYS A 102      -2.708 -22.141   1.473  1.00  0.00      A    N
ATOM   1485  HZ1 LYS A 102      -1.774 -22.271   1.034  1.00  0.00      A    H
ATOM   1486  HZ2 LYS A 102      -3.444 -21.916   0.773  1.00  0.00      A    H
ATOM   1487  HZ3 LYS A 102      -2.658 -21.354   2.151  1.00  0.00      A    H
ATOM   1488  C   LYS A 102      -4.103 -28.280  -1.016  1.00  0.00      A    C
ATOM   1489  O   LYS A 102      -3.800 -29.257  -0.375  1.00  0.00      A    O
ATOM   1490  N   ASN A 103      -4.024 -28.124  -2.392  1.00  0.00      A    N
ATOM   1491  HN  ASN A 103      -4.182 -27.220  -2.781  1.00  0.00      A    H
ATOM   1492  CA  ASN A 103      -3.792 -29.137  -3.294  1.00  0.00      A    C
ATOM   1493  HA  ASN A 103      -3.731 -30.045  -2.711  1.00  0.00      A    H
ATOM   1494  CB  ASN A 103      -4.900 -29.305  -4.409  1.00  0.00      A    C
ATOM   1495  HB1 ASN A 103      -4.534 -30.064  -5.134  1.00  0.00      A    H
ATOM   1496  HB2 ASN A 103      -5.685 -29.834  -3.827  1.00  0.00      A    H
ATOM   1497  CG  ASN A 103      -5.422 -28.081  -5.208  1.00  0.00      A    C
ATOM   1498  OD1 ASN A 103      -4.634 -27.189  -5.664  1.00  0.00      A    O
ATOM   1499  ND2 ASN A 103      -6.703 -28.080  -5.519  1.00  0.00      A    N
ATOM   1500 HD21 ASN A 103      -7.024 -27.237  -5.950  1.00  0.00      A    H
ATOM   1501 HD22 ASN A 103      -7.252 -28.853  -5.200  1.00  0.00      A    H
ATOM   1502  C   ASN A 103      -2.400 -29.022  -3.802  1.00  0.00      A    C
ATOM   1503  O   ASN A 103      -1.416 -29.239  -3.104  1.00  0.00      A    O
ATOM   1504  N   ALA A 104      -2.237 -28.659  -5.082  1.00  0.00      A    N
ATOM   1505  HN  ALA A 104      -3.102 -28.352  -5.470  1.00  0.00      A    H
ATOM   1506  CA  ALA A 104      -1.116 -28.815  -5.899  1.00  0.00      A    C
ATOM   1507  HA  ALA A 104      -0.378 -29.304  -5.281  1.00  0.00      A    H
ATOM   1508  CB  ALA A 104      -1.356 -29.566  -7.206  1.00  0.00      A    C
ATOM   1509  HB1 ALA A 104      -0.502 -29.584  -7.917  1.00  0.00      A    H
ATOM   1510  HB2 ALA A 104      -1.515 -30.646  -6.999  1.00  0.00      A    H
ATOM   1511  HB3 ALA A 104      -2.172 -29.088  -7.789  1.00  0.00      A    H
ATOM   1512  C   ALA A 104      -0.472 -27.441  -6.259  1.00  0.00      A    C
ATOM   1513  O   ALA A 104       0.655 -27.146  -5.904  1.00  0.00      A    O
ATOM   1514  N   LYS A 105      -1.317 -26.523  -6.857  1.00  0.00      A    N
ATOM   1515  HN  LYS A 105      -2.221 -26.763  -7.205  1.00  0.00      A    H
ATOM   1516  CA  LYS A 105      -0.886 -25.211  -7.342  1.00  0.00      A    C
ATOM   1517  HA  LYS A 105       0.193 -25.189  -7.372  1.00  0.00      A    H
ATOM   1518  CB  LYS A 105      -1.571 -24.857  -8.649  1.00  0.00      A    C
ATOM   1519  HB1 LYS A 105      -1.336 -25.689  -9.347  1.00  0.00      A    H
ATOM   1520  HB2 LYS A 105      -2.681 -24.887  -8.613  1.00  0.00      A    H
ATOM   1521  CG  LYS A 105      -1.224 -23.470  -9.244  1.00  0.00      A    C
ATOM   1522  HG1 LYS A 105      -1.734 -22.701  -8.625  1.00  0.00      A    H
ATOM   1523  HG2 LYS A 105      -0.122 -23.350  -9.324  1.00  0.00      A    H
ATOM   1524  CD  LYS A 105      -1.647 -23.209 -10.722  1.00  0.00      A    C
ATOM   1525  HD1 LYS A 105      -1.224 -24.024 -11.347  1.00  0.00      A    H
ATOM   1526  HD2 LYS A 105      -2.753 -23.285 -10.788  1.00  0.00      A    H
ATOM   1527  CE  LYS A 105      -1.282 -21.781 -11.254  1.00  0.00      A    C
ATOM   1528  HE1 LYS A 105      -1.877 -20.971 -10.780  1.00  0.00      A    H
ATOM   1529  HE2 LYS A 105      -0.192 -21.575 -11.202  1.00  0.00      A    H
ATOM   1530  NZ  LYS A 105      -1.593 -21.566 -12.678  1.00  0.00      A    N
ATOM   1531  HZ1 LYS A 105      -2.062 -20.648 -12.815  1.00  0.00      A    H
ATOM   1532  HZ2 LYS A 105      -0.694 -21.627 -13.198  1.00  0.00      A    H
ATOM   1533  HZ3 LYS A 105      -2.110 -22.352 -13.122  1.00  0.00      A    H
ATOM   1534  C   LYS A 105      -1.069 -24.102  -6.316  1.00  0.00      A    C
ATOM   1535  O   LYS A 105      -2.155 -23.577  -6.147  1.00  0.00      A    O
ATOM   1536  N   VAL A 106       0.067 -23.617  -5.725  1.00  0.00      A    N
ATOM   1537  HN  VAL A 106       0.988 -23.950  -5.913  1.00  0.00      A    H
ATOM   1538  CA  VAL A 106       0.100 -22.543  -4.816  1.00  0.00      A    C
ATOM   1539  HA  VAL A 106      -0.711 -21.848  -4.976  1.00  0.00      A    H
ATOM   1540  CB  VAL A 106       0.180 -23.157  -3.406  1.00  0.00      A    C
ATOM   1541  HB  VAL A 106       0.169 -22.363  -2.628  1.00  0.00      A    H
ATOM   1542  CG1 VAL A 106      -1.163 -23.943  -3.108  1.00  0.00      A    C
ATOM   1543 HG11 VAL A 106      -1.103 -23.956  -1.999  1.00  0.00      A    H
ATOM   1544 HG12 VAL A 106      -2.042 -23.452  -3.578  1.00  0.00      A    H
ATOM   1545 HG13 VAL A 106      -0.961 -24.970  -3.482  1.00  0.00      A    H
ATOM   1546  CG2 VAL A 106       1.417 -23.963  -3.209  1.00  0.00      A    C
ATOM   1547 HG21 VAL A 106       2.351 -23.365  -3.280  1.00  0.00      A    H
ATOM   1548 HG22 VAL A 106       1.427 -24.530  -2.254  1.00  0.00      A    H
ATOM   1549 HG23 VAL A 106       1.553 -24.741  -3.990  1.00  0.00      A    H
ATOM   1550  C   VAL A 106       1.303 -21.750  -5.120  1.00  0.00      A    C
ATOM   1551  O   VAL A 106       2.005 -21.987  -6.081  1.00  0.00      A    O
ATOM   1552  N   VAL A 107       1.686 -20.642  -4.386  1.00  0.00      A    N
ATOM   1553  HN  VAL A 107       1.083 -20.305  -3.667  1.00  0.00      A    H
ATOM   1554  CA  VAL A 107       2.957 -19.938  -4.506  1.00  0.00      A    C
ATOM   1555  HA  VAL A 107       3.577 -20.473  -5.210  1.00  0.00      A    H
ATOM   1556  CB  VAL A 107       2.667 -18.561  -5.014  1.00  0.00      A    C
ATOM   1557  HB  VAL A 107       1.689 -18.268  -4.576  1.00  0.00      A    H
ATOM   1558  CG1 VAL A 107       3.762 -17.545  -4.513  1.00  0.00      A    C
ATOM   1559 HG11 VAL A 107       3.642 -17.421  -3.415  1.00  0.00      A    H
ATOM   1560 HG12 VAL A 107       4.760 -18.030  -4.552  1.00  0.00      A    H
ATOM   1561 HG13 VAL A 107       3.795 -16.499  -4.886  1.00  0.00      A    H
ATOM   1562  CG2 VAL A 107       2.664 -18.682  -6.580  1.00  0.00      A    C
ATOM   1563 HG21 VAL A 107       3.641 -19.097  -6.905  1.00  0.00      A    H
ATOM   1564 HG22 VAL A 107       1.914 -19.447  -6.872  1.00  0.00      A    H
ATOM   1565 HG23 VAL A 107       2.413 -17.642  -6.880  1.00  0.00      A    H
ATOM   1566  C   VAL A 107       3.727 -20.083  -3.125  1.00  0.00      A    C
ATOM   1567  O   VAL A 107       3.178 -19.998  -2.001  1.00  0.00      A    O
ATOM   1568  N   THR A 108       5.036 -20.230  -3.263  1.00  0.00      A    N
ATOM   1569  HN  THR A 108       5.397 -20.175  -4.191  1.00  0.00      A    H
ATOM   1570  CA  THR A 108       5.938 -20.469  -2.145  1.00  0.00      A    C
ATOM   1571  HA  THR A 108       5.451 -20.346  -1.189  1.00  0.00      A    H
ATOM   1572  CB  THR A 108       6.610 -21.800  -2.169  1.00  0.00      A    C
ATOM   1573  HB  THR A 108       7.458 -21.878  -1.455  1.00  0.00      A    H
ATOM   1574  OG1 THR A 108       6.908 -22.257  -3.469  1.00  0.00      A    O
ATOM   1575  HG1 THR A 108       7.531 -22.956  -3.256  1.00  0.00      A    H
ATOM   1576  CG2 THR A 108       5.527 -22.748  -1.648  1.00  0.00      A    C
ATOM   1577 HG21 THR A 108       5.172 -22.576  -0.609  1.00  0.00      A    H
ATOM   1578 HG22 THR A 108       4.759 -22.858  -2.443  1.00  0.00      A    H
ATOM   1579 HG23 THR A 108       5.971 -23.752  -1.477  1.00  0.00      A    H
ATOM   1580  C   THR A 108       7.130 -19.529  -2.195  1.00  0.00      A    C
ATOM   1581  O   THR A 108       7.796 -19.267  -3.200  1.00  0.00      A    O
ATOM   1582  N   ILE A 109       7.481 -18.969  -1.015  1.00  0.00      A    N
ATOM   1583  HN  ILE A 109       6.970 -19.195  -0.189  1.00  0.00      A    H
ATOM   1584  CA  ILE A 109       8.485 -17.913  -0.895  1.00  0.00      A    C
ATOM   1585  HA  ILE A 109       8.780 -17.570  -1.876  1.00  0.00      A    H
ATOM   1586  CB  ILE A 109       7.856 -16.825  -0.106  1.00  0.00      A    C
ATOM   1587  HB  ILE A 109       7.067 -17.258   0.546  1.00  0.00      A    H
ATOM   1588  CG2 ILE A 109       8.747 -15.865   0.721  1.00  0.00      A    C
ATOM   1589 HG21 ILE A 109       8.180 -14.980   1.080  1.00  0.00      A    H
ATOM   1590 HG22 ILE A 109       9.117 -16.371   1.639  1.00  0.00      A    H
ATOM   1591 HG23 ILE A 109       9.600 -15.454   0.140  1.00  0.00      A    H
ATOM   1592  CG1 ILE A 109       6.961 -16.012  -1.163  1.00  0.00      A    C
ATOM   1593 HG11 ILE A 109       6.226 -16.778  -1.490  1.00  0.00      A    H
ATOM   1594 HG12 ILE A 109       6.473 -15.160  -0.644  1.00  0.00      A    H
ATOM   1595  CD  ILE A 109       7.620 -15.401  -2.404  1.00  0.00      A    C
ATOM   1596  HD1 ILE A 109       7.117 -14.454  -2.693  1.00  0.00      A    H
ATOM   1597  HD2 ILE A 109       8.702 -15.183  -2.277  1.00  0.00      A    H
ATOM   1598  HD3 ILE A 109       7.630 -16.090  -3.276  1.00  0.00      A    H
ATOM   1599  C   ILE A 109       9.729 -18.431  -0.235  1.00  0.00      A    C
ATOM   1600  O   ILE A 109       9.671 -19.148   0.728  1.00  0.00      A    O
ATOM   1601  N   ASP A 110      10.915 -18.063  -0.774  1.00  0.00      A    N
ATOM   1602  HN  ASP A 110      10.891 -17.445  -1.555  1.00  0.00      A    H
ATOM   1603  CA  ASP A 110      12.165 -18.587  -0.158  1.00  0.00      A    C
ATOM   1604  HA  ASP A 110      12.158 -19.519   0.389  1.00  0.00      A    H
ATOM   1605  CB  ASP A 110      13.225 -18.799  -1.308  1.00  0.00      A    C
ATOM   1606  HB1 ASP A 110      13.321 -17.960  -2.029  1.00  0.00      A    H
ATOM   1607  HB2 ASP A 110      14.250 -19.036  -0.950  1.00  0.00      A    H
ATOM   1608  CG  ASP A 110      12.754 -19.952  -2.045  1.00  0.00      A    C
ATOM   1609  OD1 ASP A 110      12.681 -21.040  -1.432  1.00  0.00      A    O
ATOM   1610  OD2 ASP A 110      12.633 -19.836  -3.283  1.00  0.00      A    O
ATOM   1611  C   ASP A 110      12.737 -17.671   0.864  1.00  0.00      A    C
ATOM   1612  O   ASP A 110      13.897 -17.293   0.912  1.00  0.00      A    O
ATOM   1613  N   SER A 111      11.907 -17.182   1.819  1.00  0.00      A    N
ATOM   1614  HN  SER A 111      10.980 -17.392   1.517  1.00  0.00      A    H
ATOM   1615  CA  SER A 111      12.265 -16.339   2.898  1.00  0.00      A    C
ATOM   1616  HA  SER A 111      11.562 -16.454   3.710  1.00  0.00      A    H
ATOM   1617  CB  SER A 111      13.450 -16.736   3.768  1.00  0.00      A    C
ATOM   1618  HB1 SER A 111      13.450 -17.845   3.837  1.00  0.00      A    H
ATOM   1619  HB2 SER A 111      14.390 -16.368   3.304  1.00  0.00      A    H
ATOM   1620  OG  SER A 111      13.309 -16.364   5.113  1.00  0.00      A    O
ATOM   1621  HG1 SER A 111      13.545 -17.177   5.565  1.00  0.00      A    H
ATOM   1622  C   SER A 111      12.245 -14.864   2.621  1.00  0.00      A    C
ATOM   1623  O   SER A 111      11.704 -14.482   1.617  1.00  0.00      A    O
ATOM   1624  N   TYR A 112      12.784 -14.041   3.550  1.00  0.00      A    N
ATOM   1625  HN  TYR A 112      13.271 -14.430   4.328  1.00  0.00      A    H
ATOM   1626  CA  TYR A 112      12.870 -12.663   3.296  1.00  0.00      A    C
ATOM   1627  HA  TYR A 112      12.642 -12.483   2.255  1.00  0.00      A    H
ATOM   1628  CB  TYR A 112      11.908 -11.682   4.121  1.00  0.00      A    C
ATOM   1629  HB1 TYR A 112      12.177 -10.631   3.884  1.00  0.00      A    H
ATOM   1630  HB2 TYR A 112      10.865 -11.857   3.780  1.00  0.00      A    H
ATOM   1631  CG  TYR A 112      12.043 -11.821   5.566  1.00  0.00      A    C
ATOM   1632  CD1 TYR A 112      12.959 -10.965   6.240  1.00  0.00      A    C
ATOM   1633  HD1 TYR A 112      13.599 -10.343   5.633  1.00  0.00      A    H
ATOM   1634  CE1 TYR A 112      13.110 -11.085   7.632  1.00  0.00      A    C
ATOM   1635  HE1 TYR A 112      13.781 -10.367   8.079  1.00  0.00      A    H
ATOM   1636  CZ  TYR A 112      12.294 -11.924   8.354  1.00  0.00      A    C
ATOM   1637  OH  TYR A 112      12.346 -12.082   9.752  1.00  0.00      A    O
ATOM   1638  HH  TYR A 112      13.115 -11.601  10.068  1.00  0.00      A    H
ATOM   1639  CD2 TYR A 112      11.184 -12.684   6.332  1.00  0.00      A    C
ATOM   1640  HD2 TYR A 112      10.357 -13.104   5.779  1.00  0.00      A    H
ATOM   1641  CE2 TYR A 112      11.306 -12.722   7.691  1.00  0.00      A    C
ATOM   1642  HE2 TYR A 112      10.633 -13.285   8.321  1.00  0.00      A    H
ATOM   1643  C   TYR A 112      14.343 -12.262   3.613  1.00  0.00      A    C
ATOM   1644  O   TYR A 112      15.067 -13.176   4.037  1.00  0.00      A    O
ATOM   1645  N   GLU A 113      14.824 -11.009   3.176  1.00  0.00      A    N
ATOM   1646  HN  GLU A 113      14.279 -10.412   2.592  1.00  0.00      A    H
ATOM   1647  CA  GLU A 113      16.203 -10.613   3.417  1.00  0.00      A    C
ATOM   1648  HA  GLU A 113      16.766 -11.461   3.778  1.00  0.00      A    H
ATOM   1649  CB  GLU A 113      16.812 -10.147   2.016  1.00  0.00      A    C
ATOM   1650  HB1 GLU A 113      16.229 -10.632   1.204  1.00  0.00      A    H
ATOM   1651  HB2 GLU A 113      16.699  -9.059   1.822  1.00  0.00      A    H
ATOM   1652  CG  GLU A 113      18.278 -10.643   1.675  1.00  0.00      A    C
ATOM   1653  HG1 GLU A 113      18.823 -10.387   2.609  1.00  0.00      A    H
ATOM   1654  HG2 GLU A 113      18.185 -11.749   1.625  1.00  0.00      A    H
ATOM   1655  CD  GLU A 113      18.921 -10.075   0.450  1.00  0.00      A    C
ATOM   1656  OE1 GLU A 113      18.386 -10.162  -0.664  1.00  0.00      A    O
ATOM   1657  OE2 GLU A 113      19.985  -9.454   0.566  1.00  0.00      A    O
ATOM   1658  C   GLU A 113      16.416  -9.496   4.344  1.00  0.00      A    C
ATOM   1659  O   GLU A 113      15.860  -8.405   4.168  1.00  0.00      A    O
ATOM   1660  N   ASP A 114      17.238  -9.718   5.316  1.00  0.00      A    N
ATOM   1661  HN  ASP A 114      17.590 -10.639   5.464  1.00  0.00      A    H
ATOM   1662  CA  ASP A 114      17.795  -8.681   6.198  1.00  0.00      A    C
ATOM   1663  HA  ASP A 114      16.889  -8.292   6.639  1.00  0.00      A    H
ATOM   1664  CB  ASP A 114      18.659  -9.178   7.369  1.00  0.00      A    C
ATOM   1665  HB1 ASP A 114      19.394  -9.958   7.074  1.00  0.00      A    H
ATOM   1666  HB2 ASP A 114      19.196  -8.339   7.861  1.00  0.00      A    H
ATOM   1667  CG  ASP A 114      17.749  -9.968   8.352  1.00  0.00      A    C
ATOM   1668  OD1 ASP A 114      17.717 -11.201   8.317  1.00  0.00      A    O
ATOM   1669  OD2 ASP A 114      17.119  -9.376   9.241  1.00  0.00      A    O
ATOM   1670  C   ASP A 114      18.545  -7.574   5.424  1.00  0.00      A    C
ATOM   1671  O   ASP A 114      19.600  -7.820   4.913  1.00  0.00      A    O
ATOM   1672  N   VAL A 115      17.974  -6.351   5.269  1.00  0.00      A    N
ATOM   1673  HN  VAL A 115      17.029  -6.298   5.582  1.00  0.00      A    H
ATOM   1674  CA  VAL A 115      18.735  -5.160   4.690  1.00  0.00      A    C
ATOM   1675  HA  VAL A 115      19.752  -5.383   4.404  1.00  0.00      A    H
ATOM   1676  CB  VAL A 115      18.167  -4.602   3.367  1.00  0.00      A    C
ATOM   1677  HB  VAL A 115      18.903  -3.873   2.966  1.00  0.00      A    H
ATOM   1678  CG1 VAL A 115      18.023  -5.827   2.380  1.00  0.00      A    C
ATOM   1679 HG11 VAL A 115      17.982  -5.465   1.331  1.00  0.00      A    H
ATOM   1680 HG12 VAL A 115      18.872  -6.539   2.469  1.00  0.00      A    H
ATOM   1681 HG13 VAL A 115      17.176  -6.470   2.702  1.00  0.00      A    H
ATOM   1682  CG2 VAL A 115      16.933  -3.840   3.517  1.00  0.00      A    C
ATOM   1683 HG21 VAL A 115      16.955  -3.035   4.282  1.00  0.00      A    H
ATOM   1684 HG22 VAL A 115      16.739  -3.187   2.639  1.00  0.00      A    H
ATOM   1685 HG23 VAL A 115      16.098  -4.535   3.749  1.00  0.00      A    H
ATOM   1686  C   VAL A 115      18.887  -4.167   5.868  1.00  0.00      A    C
ATOM   1687  O   VAL A 115      18.264  -4.325   6.917  1.00  0.00      A    O
ATOM   1688  N   THR A 116      19.718  -3.165   5.648  1.00  0.00      A    N
ATOM   1689  HN  THR A 116      20.280  -3.157   4.824  1.00  0.00      A    H
ATOM   1690  CA  THR A 116      19.973  -1.991   6.535  1.00  0.00      A    C
ATOM   1691  HA  THR A 116      20.098  -2.378   7.535  1.00  0.00      A    H
ATOM   1692  CB  THR A 116      21.201  -1.234   6.078  1.00  0.00      A    C
ATOM   1693  HB  THR A 116      21.093  -0.926   5.016  1.00  0.00      A    H
ATOM   1694  OG1 THR A 116      22.349  -2.120   6.158  1.00  0.00      A    O
ATOM   1695  HG1 THR A 116      22.874  -1.788   5.426  1.00  0.00      A    H
ATOM   1696  CG2 THR A 116      21.502  -0.015   6.811  1.00  0.00      A    C
ATOM   1697 HG21 THR A 116      22.518   0.315   6.506  1.00  0.00      A    H
ATOM   1698 HG22 THR A 116      20.835   0.849   6.606  1.00  0.00      A    H
ATOM   1699 HG23 THR A 116      21.571  -0.222   7.900  1.00  0.00      A    H
ATOM   1700  C   THR A 116      18.800  -1.038   6.488  1.00  0.00      A    C
ATOM   1701  O   THR A 116      18.560  -0.498   5.414  1.00  0.00      A    O
ATOM   1702  N   PRO A 117      18.017  -0.739   7.553  1.00  0.00      A    N
ATOM   1703  CD  PRO A 117      18.412  -1.253   8.959  1.00  0.00      A    C
ATOM   1704  HD1 PRO A 117      19.482  -1.062   9.191  1.00  0.00      A    H
ATOM   1705  HD2 PRO A 117      18.188  -2.339   8.877  1.00  0.00      A    H
ATOM   1706  CA  PRO A 117      16.848   0.189   7.549  1.00  0.00      A    C
ATOM   1707  HA  PRO A 117      16.310   0.075   6.620  1.00  0.00      A    H
ATOM   1708  CB  PRO A 117      16.179  -0.249   8.836  1.00  0.00      A    C
ATOM   1709  HB1 PRO A 117      15.471   0.481   9.282  1.00  0.00      A    H
ATOM   1710  HB2 PRO A 117      15.638  -1.194   8.616  1.00  0.00      A    H
ATOM   1711  CG  PRO A 117      17.375  -0.539   9.862  1.00  0.00      A    C
ATOM   1712  HG1 PRO A 117      17.769   0.480  10.063  1.00  0.00      A    H
ATOM   1713  HG2 PRO A 117      17.096  -1.013  10.827  1.00  0.00      A    H
ATOM   1714  C   PRO A 117      17.366   1.598   7.625  1.00  0.00      A    C
ATOM   1715  O   PRO A 117      18.530   1.897   7.607  1.00  0.00      A    O
ATOM   1716  N   ASN A 118      16.516   2.653   7.613  1.00  0.00      A    N
ATOM   1717  HN  ASN A 118      15.579   2.328   7.714  1.00  0.00      A    H
ATOM   1718  CA  ASN A 118      16.805   4.062   7.813  1.00  0.00      A    C
ATOM   1719  HA  ASN A 118      15.893   4.589   7.572  1.00  0.00      A    H
ATOM   1720  CB  ASN A 118      17.231   4.487   9.207  1.00  0.00      A    C
ATOM   1721  HB1 ASN A 118      17.964   3.717   9.531  1.00  0.00      A    H
ATOM   1722  HB2 ASN A 118      17.688   5.496   9.125  1.00  0.00      A    H
ATOM   1723  CG  ASN A 118      16.021   4.617  10.179  1.00  0.00      A    C
ATOM   1724  OD1 ASN A 118      15.837   3.931  11.158  1.00  0.00      A    O
ATOM   1725  ND2 ASN A 118      15.245   5.621   9.910  1.00  0.00      A    N
ATOM   1726 HD21 ASN A 118      14.376   5.794  10.374  1.00  0.00      A    H
ATOM   1727 HD22 ASN A 118      15.520   6.142   9.102  1.00  0.00      A    H
ATOM   1728  C   ASN A 118      17.728   4.499   6.791  1.00  0.00      A    C
ATOM   1729  O   ASN A 118      18.643   5.236   7.082  1.00  0.00      A    O
ATOM   1730  N   SER A 119      17.572   4.072   5.507  1.00  0.00      A    N
ATOM   1731  HN  SER A 119      16.946   3.314   5.339  1.00  0.00      A    H
ATOM   1732  CA  SER A 119      18.415   4.429   4.484  1.00  0.00      A    C
ATOM   1733  HA  SER A 119      18.716   5.460   4.602  1.00  0.00      A    H
ATOM   1734  CB  SER A 119      19.708   3.620   4.387  1.00  0.00      A    C
ATOM   1735  HB1 SER A 119      19.551   2.523   4.306  1.00  0.00      A    H
ATOM   1736  HB2 SER A 119      20.285   4.099   3.568  1.00  0.00      A    H
ATOM   1737  OG  SER A 119      20.488   3.680   5.548  1.00  0.00      A    O
ATOM   1738  HG1 SER A 119      19.960   3.400   6.299  1.00  0.00      A    H
ATOM   1739  C   SER A 119      17.601   4.303   3.216  1.00  0.00      A    C
ATOM   1740  O   SER A 119      16.961   3.227   3.030  1.00  0.00      A    O
ATOM   1741  N   GLU A 120      17.630   5.346   2.391  1.00  0.00      A    N
ATOM   1742  HN  GLU A 120      18.072   6.216   2.596  1.00  0.00      A    H
ATOM   1743  CA  GLU A 120      17.065   5.351   1.039  1.00  0.00      A    C
ATOM   1744  HA  GLU A 120      16.081   4.938   1.211  1.00  0.00      A    H
ATOM   1745  CB  GLU A 120      16.834   6.697   0.448  1.00  0.00      A    C
ATOM   1746  HB1 GLU A 120      16.564   7.402   1.263  1.00  0.00      A    H
ATOM   1747  HB2 GLU A 120      17.817   7.083   0.103  1.00  0.00      A    H
ATOM   1748  CG  GLU A 120      15.920   6.705  -0.782  1.00  0.00      A    C
ATOM   1749  HG1 GLU A 120      16.268   5.834  -1.377  1.00  0.00      A    H
ATOM   1750  HG2 GLU A 120      14.864   6.507  -0.496  1.00  0.00      A    H
ATOM   1751  CD  GLU A 120      15.786   8.002  -1.590  1.00  0.00      A    C
ATOM   1752  OE1 GLU A 120      14.606   8.485  -1.821  1.00  0.00      A    O
ATOM   1753  OE2 GLU A 120      16.820   8.533  -2.104  1.00  0.00      A    O
ATOM   1754  C   GLU A 120      17.878   4.490   0.052  1.00  0.00      A    C
ATOM   1755  O   GLU A 120      17.390   3.993  -0.947  1.00  0.00      A    O
ATOM   1756  N   THR A 121      19.138   4.255   0.440  1.00  0.00      A    N
ATOM   1757  HN  THR A 121      19.543   4.578   1.292  1.00  0.00      A    H
ATOM   1758  CA  THR A 121      20.056   3.488  -0.362  1.00  0.00      A    C
ATOM   1759  HA  THR A 121      20.153   3.996  -1.310  1.00  0.00      A    H
ATOM   1760  CB  THR A 121      21.412   3.407   0.294  1.00  0.00      A    C
ATOM   1761  HB  THR A 121      22.077   2.614  -0.111  1.00  0.00      A    H
ATOM   1762  OG1 THR A 121      21.335   3.060   1.680  1.00  0.00      A    O
ATOM   1763  HG1 THR A 121      22.113   3.448   2.088  1.00  0.00      A    H
ATOM   1764  CG2 THR A 121      21.962   4.876   0.401  1.00  0.00      A    C
ATOM   1765 HG21 THR A 121      23.062   4.779   0.278  1.00  0.00      A    H
ATOM   1766 HG22 THR A 121      21.639   5.359  -0.546  1.00  0.00      A    H
ATOM   1767 HG23 THR A 121      21.705   5.490   1.290  1.00  0.00      A    H
ATOM   1768  C   THR A 121      19.658   2.004  -0.555  1.00  0.00      A    C
ATOM   1769  O   THR A 121      19.722   1.440  -1.643  1.00  0.00      A    O
ATOM   1770  N   SER A 122      19.213   1.338   0.501  1.00  0.00      A    N
ATOM   1771  HN  SER A 122      19.231   1.871   1.344  1.00  0.00      A    H
ATOM   1772  CA  SER A 122      18.747   0.049   0.668  1.00  0.00      A    C
ATOM   1773  HA  SER A 122      19.381  -0.616   0.099  1.00  0.00      A    H
ATOM   1774  CB  SER A 122      18.470  -0.394   2.108  1.00  0.00      A    C
ATOM   1775  HB1 SER A 122      17.532   0.083   2.466  1.00  0.00      A    H
ATOM   1776  HB2 SER A 122      18.462  -1.498   2.234  1.00  0.00      A    H
ATOM   1777  OG  SER A 122      19.487  -0.023   3.032  1.00  0.00      A    O
ATOM   1778  HG1 SER A 122      19.112  -0.080   3.914  1.00  0.00      A    H
ATOM   1779  C   SER A 122      17.419  -0.091  -0.113  1.00  0.00      A    C
ATOM   1780  O   SER A 122      17.167  -1.017  -0.863  1.00  0.00      A    O
ATOM   1781  N   LEU A 123      16.522   0.917   0.015  1.00  0.00      A    N
ATOM   1782  HN  LEU A 123      16.802   1.733   0.516  1.00  0.00      A    H
ATOM   1783  CA  LEU A 123      15.230   1.003  -0.575  1.00  0.00      A    C
ATOM   1784  HA  LEU A 123      14.728   0.067  -0.382  1.00  0.00      A    H
ATOM   1785  CB  LEU A 123      14.416   2.198  -0.025  1.00  0.00      A    C
ATOM   1786  HB1 LEU A 123      14.300   2.255   1.079  1.00  0.00      A    H
ATOM   1787  HB2 LEU A 123      14.943   3.130  -0.323  1.00  0.00      A    H
ATOM   1788  CG  LEU A 123      12.999   2.351  -0.678  1.00  0.00      A    C
ATOM   1789  HG  LEU A 123      13.157   2.247  -1.772  1.00  0.00      A    H
ATOM   1790  CD1 LEU A 123      11.947   1.224  -0.352  1.00  0.00      A    C
ATOM   1791 HD11 LEU A 123      11.616   1.429   0.689  1.00  0.00      A    H
ATOM   1792 HD12 LEU A 123      11.156   1.467  -1.094  1.00  0.00      A    H
ATOM   1793 HD13 LEU A 123      12.294   0.173  -0.451  1.00  0.00      A    H
ATOM   1794  CD2 LEU A 123      12.279   3.695  -0.284  1.00  0.00      A    C
ATOM   1795 HD21 LEU A 123      12.055   3.620   0.802  1.00  0.00      A    H
ATOM   1796 HD22 LEU A 123      12.895   4.577  -0.562  1.00  0.00      A    H
ATOM   1797 HD23 LEU A 123      11.342   3.770  -0.875  1.00  0.00      A    H
ATOM   1798  C   LEU A 123      15.372   1.124  -2.123  1.00  0.00      A    C
ATOM   1799  O   LEU A 123      14.648   0.429  -2.847  1.00  0.00      A    O
ATOM   1800  N   GLN A 124      16.348   1.917  -2.584  1.00  0.00      A    N
ATOM   1801  HN  GLN A 124      16.936   2.533  -2.065  1.00  0.00      A    H
ATOM   1802  CA  GLN A 124      16.594   1.977  -4.037  1.00  0.00      A    C
ATOM   1803  HA  GLN A 124      15.620   2.174  -4.460  1.00  0.00      A    H
ATOM   1804  CB  GLN A 124      17.465   3.150  -4.430  1.00  0.00      A    C
ATOM   1805  HB1 GLN A 124      17.083   3.959  -3.771  1.00  0.00      A    H
ATOM   1806  HB2 GLN A 124      18.521   2.900  -4.194  1.00  0.00      A    H
ATOM   1807  CG  GLN A 124      17.313   3.579  -5.927  1.00  0.00      A    C
ATOM   1808  HG1 GLN A 124      17.245   2.682  -6.580  1.00  0.00      A    H
ATOM   1809  HG2 GLN A 124      16.301   4.027  -5.832  1.00  0.00      A    H
ATOM   1810  CD  GLN A 124      18.271   4.646  -6.456  1.00  0.00      A    C
ATOM   1811  OE1 GLN A 124      18.780   5.421  -5.664  1.00  0.00      A    O
ATOM   1812  NE2 GLN A 124      18.420   4.771  -7.792  1.00  0.00      A    N
ATOM   1813 HE21 GLN A 124      18.949   5.578  -8.055  1.00  0.00      A    H
ATOM   1814 HE22 GLN A 124      17.811   4.269  -8.406  1.00  0.00      A    H
ATOM   1815  C   GLN A 124      17.148   0.723  -4.685  1.00  0.00      A    C
ATOM   1816  O   GLN A 124      16.658   0.310  -5.718  1.00  0.00      A    O
ATOM   1817  N   LYS A 125      18.186   0.114  -4.043  1.00  0.00      A    N
ATOM   1818  HN  LYS A 125      18.656   0.477  -3.242  1.00  0.00      A    H
ATOM   1819  CA  LYS A 125      18.634  -1.236  -4.419  1.00  0.00      A    C
ATOM   1820  HA  LYS A 125      19.054  -1.000  -5.386  1.00  0.00      A    H
ATOM   1821  CB  LYS A 125      19.639  -1.730  -3.372  1.00  0.00      A    C
ATOM   1822  HB1 LYS A 125      20.457  -0.984  -3.277  1.00  0.00      A    H
ATOM   1823  HB2 LYS A 125      19.241  -1.746  -2.335  1.00  0.00      A    H
ATOM   1824  CG  LYS A 125      20.319  -3.057  -3.682  1.00  0.00      A    C
ATOM   1825  HG1 LYS A 125      21.039  -3.364  -2.893  1.00  0.00      A    H
ATOM   1826  HG2 LYS A 125      19.512  -3.820  -3.724  1.00  0.00      A    H
ATOM   1827  CD  LYS A 125      21.129  -3.046  -5.018  1.00  0.00      A    C
ATOM   1828  HD1 LYS A 125      20.385  -2.947  -5.837  1.00  0.00      A    H
ATOM   1829  HD2 LYS A 125      21.798  -2.161  -5.089  1.00  0.00      A    H
ATOM   1830  CE  LYS A 125      21.947  -4.381  -5.149  1.00  0.00      A    C
ATOM   1831  HE1 LYS A 125      22.747  -4.601  -4.410  1.00  0.00      A    H
ATOM   1832  HE2 LYS A 125      21.287  -5.274  -5.093  1.00  0.00      A    H
ATOM   1833  NZ  LYS A 125      22.653  -4.496  -6.493  1.00  0.00      A    N
ATOM   1834  HZ1 LYS A 125      23.639  -4.175  -6.425  1.00  0.00      A    H
ATOM   1835  HZ2 LYS A 125      22.706  -5.508  -6.729  1.00  0.00      A    H
ATOM   1836  HZ3 LYS A 125      22.177  -4.041  -7.299  1.00  0.00      A    H
ATOM   1837  C   LYS A 125      17.576  -2.314  -4.487  1.00  0.00      A    C
ATOM   1838  O   LYS A 125      17.445  -3.127  -5.428  1.00  0.00      A    O
ATOM   1839  N   ALA A 126      16.624  -2.202  -3.550  1.00  0.00      A    N
ATOM   1840  HN  ALA A 126      16.613  -1.613  -2.745  1.00  0.00      A    H
ATOM   1841  CA  ALA A 126      15.539  -3.139  -3.497  1.00  0.00      A    C
ATOM   1842  HA  ALA A 126      15.825  -4.172  -3.627  1.00  0.00      A    H
ATOM   1843  CB  ALA A 126      14.859  -2.984  -2.100  1.00  0.00      A    C
ATOM   1844  HB1 ALA A 126      14.151  -3.840  -2.112  1.00  0.00      A    H
ATOM   1845  HB2 ALA A 126      15.584  -3.183  -1.282  1.00  0.00      A    H
ATOM   1846  HB3 ALA A 126      14.508  -1.934  -2.000  1.00  0.00      A    H
ATOM   1847  C   ALA A 126      14.580  -2.937  -4.663  1.00  0.00      A    C
ATOM   1848  O   ALA A 126      14.470  -3.786  -5.518  1.00  0.00      A    O
ATOM   1849  N   VAL A 127      13.973  -1.725  -4.851  1.00  0.00      A    N
ATOM   1850  HN  VAL A 127      14.150  -1.082  -4.110  1.00  0.00      A    H
ATOM   1851  CA  VAL A 127      13.126  -1.433  -6.016  1.00  0.00      A    C
ATOM   1852  HA  VAL A 127      12.322  -2.153  -5.974  1.00  0.00      A    H
ATOM   1853  CB  VAL A 127      12.471  -0.011  -5.807  1.00  0.00      A    C
ATOM   1854  HB  VAL A 127      13.293   0.716  -5.632  1.00  0.00      A    H
ATOM   1855  CG1 VAL A 127      11.709   0.443  -7.088  1.00  0.00      A    C
ATOM   1856 HG11 VAL A 127      11.315   1.481  -7.061  1.00  0.00      A    H
ATOM   1857 HG12 VAL A 127      12.299   0.319  -8.021  1.00  0.00      A    H
ATOM   1858 HG13 VAL A 127      10.832  -0.208  -7.291  1.00  0.00      A    H
ATOM   1859  CG2 VAL A 127      11.425  -0.168  -4.696  1.00  0.00      A    C
ATOM   1860 HG21 VAL A 127      10.957   0.839  -4.654  1.00  0.00      A    H
ATOM   1861 HG22 VAL A 127      10.617  -0.871  -4.990  1.00  0.00      A    H
ATOM   1862 HG23 VAL A 127      11.915  -0.461  -3.743  1.00  0.00      A    H
ATOM   1863  C   VAL A 127      13.834  -1.528  -7.389  1.00  0.00      A    C
ATOM   1864  O   VAL A 127      13.205  -1.863  -8.396  1.00  0.00      A    O
ATOM   1865  N   ALA A 128      15.156  -1.353  -7.448  1.00  0.00      A    N
ATOM   1866  HN  ALA A 128      15.723  -0.838  -6.810  1.00  0.00      A    H
ATOM   1867  CA  ALA A 128      15.890  -1.736  -8.612  1.00  0.00      A    C
ATOM   1868  HA  ALA A 128      15.668  -1.081  -9.441  1.00  0.00      A    H
ATOM   1869  CB  ALA A 128      17.411  -1.363  -8.377  1.00  0.00      A    C
ATOM   1870  HB1 ALA A 128      17.863  -1.904  -7.518  1.00  0.00      A    H
ATOM   1871  HB2 ALA A 128      18.058  -1.831  -9.149  1.00  0.00      A    H
ATOM   1872  HB3 ALA A 128      17.557  -0.263  -8.324  1.00  0.00      A    H
ATOM   1873  C   ALA A 128      15.746  -3.177  -9.010  1.00  0.00      A    C
ATOM   1874  O   ALA A 128      15.688  -3.551 -10.204  1.00  0.00      A    O
ATOM   1875  N   ASN A 129      15.497  -4.112  -8.073  1.00  0.00      A    N
ATOM   1876  HN  ASN A 129      15.272  -3.921  -7.120  1.00  0.00      A    H
ATOM   1877  CA  ASN A 129      15.305  -5.506  -8.347  1.00  0.00      A    C
ATOM   1878  HA  ASN A 129      15.522  -5.803  -9.362  1.00  0.00      A    H
ATOM   1879  CB  ASN A 129      16.070  -6.250  -7.235  1.00  0.00      A    C
ATOM   1880  HB1 ASN A 129      16.038  -5.675  -6.285  1.00  0.00      A    H
ATOM   1881  HB2 ASN A 129      15.750  -7.256  -6.889  1.00  0.00      A    H
ATOM   1882  CG  ASN A 129      17.519  -6.267  -7.653  1.00  0.00      A    C
ATOM   1883  OD1 ASN A 129      17.881  -7.063  -8.472  1.00  0.00      A    O
ATOM   1884  ND2 ASN A 129      18.349  -5.394  -7.004  1.00  0.00      A    N
ATOM   1885 HD21 ASN A 129      19.328  -5.505  -7.175  1.00  0.00      A    H
ATOM   1886 HD22 ASN A 129      17.914  -4.654  -6.490  1.00  0.00      A    H
ATOM   1887  C   ASN A 129      13.846  -5.935  -8.199  1.00  0.00      A    C
ATOM   1888  O   ASN A 129      13.356  -6.638  -9.060  1.00  0.00      A    O
ATOM   1889  N   GLN A 130      13.021  -5.478  -7.239  1.00  0.00      A    N
ATOM   1890  HN  GLN A 130      13.246  -4.762  -6.583  1.00  0.00      A    H
ATOM   1891  CA  GLN A 130      11.643  -5.937  -6.892  1.00  0.00      A    C
ATOM   1892  HA  GLN A 130      11.217  -6.068  -7.876  1.00  0.00      A    H
ATOM   1893  CB  GLN A 130      11.805  -7.296  -6.051  1.00  0.00      A    C
ATOM   1894  HB1 GLN A 130      10.807  -7.762  -5.907  1.00  0.00      A    H
ATOM   1895  HB2 GLN A 130      12.404  -8.055  -6.599  1.00  0.00      A    H
ATOM   1896  CG  GLN A 130      12.431  -7.235  -4.587  1.00  0.00      A    C
ATOM   1897  HG1 GLN A 130      13.432  -6.781  -4.750  1.00  0.00      A    H
ATOM   1898  HG2 GLN A 130      11.949  -6.510  -3.896  1.00  0.00      A    H
ATOM   1899  CD  GLN A 130      12.678  -8.605  -4.082  1.00  0.00      A    C
ATOM   1900  OE1 GLN A 130      13.776  -9.149  -4.082  1.00  0.00      A    O
ATOM   1901  NE2 GLN A 130      11.660  -9.356  -3.733  1.00  0.00      A    N
ATOM   1902 HE21 GLN A 130      11.826 -10.206  -3.233  1.00  0.00      A    H
ATOM   1903 HE22 GLN A 130      10.777  -8.900  -3.837  1.00  0.00      A    H
ATOM   1904  C   GLN A 130      10.828  -4.918  -6.168  1.00  0.00      A    C
ATOM   1905  O   GLN A 130      11.402  -4.142  -5.428  1.00  0.00      A    O
ATOM   1906  N   PRO A 131       9.454  -4.935  -6.220  1.00  0.00      A    N
ATOM   1907  CD  PRO A 131       8.694  -5.905  -6.944  1.00  0.00      A    C
ATOM   1908  HD1 PRO A 131       9.054  -6.879  -6.549  1.00  0.00      A    H
ATOM   1909  HD2 PRO A 131       8.860  -5.785  -8.036  1.00  0.00      A    H
ATOM   1910  CA  PRO A 131       8.631  -4.037  -5.539  1.00  0.00      A    C
ATOM   1911  HA  PRO A 131       8.995  -3.020  -5.528  1.00  0.00      A    H
ATOM   1912  CB  PRO A 131       7.275  -4.204  -6.132  1.00  0.00      A    C
ATOM   1913  HB1 PRO A 131       6.471  -3.796  -5.482  1.00  0.00      A    H
ATOM   1914  HB2 PRO A 131       7.203  -3.581  -7.049  1.00  0.00      A    H
ATOM   1915  CG  PRO A 131       7.246  -5.623  -6.561  1.00  0.00      A    C
ATOM   1916  HG1 PRO A 131       6.932  -6.220  -5.678  1.00  0.00      A    H
ATOM   1917  HG2 PRO A 131       6.508  -5.854  -7.358  1.00  0.00      A    H
ATOM   1918  C   PRO A 131       8.680  -4.473  -4.051  1.00  0.00      A    C
ATOM   1919  O   PRO A 131       9.029  -5.612  -3.685  1.00  0.00      A    O
ATOM   1920  N   VAL A 132       8.438  -3.528  -3.177  1.00  0.00      A    N
ATOM   1921  HN  VAL A 132       8.086  -2.644  -3.477  1.00  0.00      A    H
ATOM   1922  CA  VAL A 132       8.952  -3.576  -1.761  1.00  0.00      A    C
ATOM   1923  HA  VAL A 132       9.365  -4.535  -1.486  1.00  0.00      A    H
ATOM   1924  CB  VAL A 132      10.077  -2.529  -1.674  1.00  0.00      A    C
ATOM   1925  HB  VAL A 132       9.808  -1.770  -2.439  1.00  0.00      A    H
ATOM   1926  CG1 VAL A 132      10.426  -2.146  -0.193  1.00  0.00      A    C
ATOM   1927 HG11 VAL A 132      11.425  -1.661  -0.215  1.00  0.00      A    H
ATOM   1928 HG12 VAL A 132       9.686  -1.428   0.222  1.00  0.00      A    H
ATOM   1929 HG13 VAL A 132      10.452  -2.987   0.532  1.00  0.00      A    H
ATOM   1930  CG2 VAL A 132      11.332  -3.085  -2.444  1.00  0.00      A    C
ATOM   1931 HG21 VAL A 132      11.595  -4.136  -2.196  1.00  0.00      A    H
ATOM   1932 HG22 VAL A 132      11.294  -2.822  -3.522  1.00  0.00      A    H
ATOM   1933 HG23 VAL A 132      12.267  -2.619  -2.066  1.00  0.00      A    H
ATOM   1934  C   VAL A 132       7.800  -3.111  -0.827  1.00  0.00      A    C
ATOM   1935  O   VAL A 132       7.166  -2.106  -1.058  1.00  0.00      A    O
ATOM   1936  N   SER A 133       7.586  -3.912   0.243  1.00  0.00      A    N
ATOM   1937  HN  SER A 133       8.077  -4.775   0.339  1.00  0.00      A    H
ATOM   1938  CA  SER A 133       6.650  -3.443   1.277  1.00  0.00      A    C
ATOM   1939  HA  SER A 133       5.783  -3.100   0.732  1.00  0.00      A    H
ATOM   1940  CB  SER A 133       6.294  -4.723   2.132  1.00  0.00      A    C
ATOM   1941  HB1 SER A 133       7.241  -5.006   2.638  1.00  0.00      A    H
ATOM   1942  HB2 SER A 133       5.519  -4.478   2.889  1.00  0.00      A    H
ATOM   1943  OG  SER A 133       5.922  -5.857   1.269  1.00  0.00      A    O
ATOM   1944  HG1 SER A 133       5.024  -5.750   0.945  1.00  0.00      A    H
ATOM   1945  C   SER A 133       7.180  -2.385   2.273  1.00  0.00      A    C
ATOM   1946  O   SER A 133       8.250  -2.557   2.763  1.00  0.00      A    O
ATOM   1947  N   VAL A 134       6.446  -1.285   2.581  1.00  0.00      A    N
ATOM   1948  HN  VAL A 134       5.545  -1.191   2.164  1.00  0.00      A    H
ATOM   1949  CA  VAL A 134       6.849  -0.179   3.436  1.00  0.00      A    C
ATOM   1950  HA  VAL A 134       7.515  -0.466   4.237  1.00  0.00      A    H
ATOM   1951  CB  VAL A 134       7.535   1.046   2.684  1.00  0.00      A    C
ATOM   1952  HB  VAL A 134       7.689   1.856   3.429  1.00  0.00      A    H
ATOM   1953  CG1 VAL A 134       8.928   0.679   2.186  1.00  0.00      A    C
ATOM   1954 HG11 VAL A 134       9.646   0.646   3.033  1.00  0.00      A    H
ATOM   1955 HG12 VAL A 134       8.946  -0.255   1.584  1.00  0.00      A    H
ATOM   1956 HG13 VAL A 134       9.322   1.424   1.461  1.00  0.00      A    H
ATOM   1957  CG2 VAL A 134       6.637   1.465   1.511  1.00  0.00      A    C
ATOM   1958 HG21 VAL A 134       6.540   0.601   0.820  1.00  0.00      A    H
ATOM   1959 HG22 VAL A 134       5.660   1.821   1.903  1.00  0.00      A    H
ATOM   1960 HG23 VAL A 134       7.117   2.294   0.947  1.00  0.00      A    H
ATOM   1961  C   VAL A 134       5.638   0.371   4.098  1.00  0.00      A    C
ATOM   1962  O   VAL A 134       4.545   0.398   3.559  1.00  0.00      A    O
ATOM   1963  N   ALA A 135       5.737   0.763   5.370  1.00  0.00      A    N
ATOM   1964  HN  ALA A 135       6.635   0.746   5.804  1.00  0.00      A    H
ATOM   1965  CA  ALA A 135       4.656   1.332   6.123  1.00  0.00      A    C
ATOM   1966  HA  ALA A 135       3.779   1.167   5.514  1.00  0.00      A    H
ATOM   1967  CB  ALA A 135       4.484   0.738   7.504  1.00  0.00      A    C
ATOM   1968  HB1 ALA A 135       4.169  -0.326   7.438  1.00  0.00      A    H
ATOM   1969  HB2 ALA A 135       5.417   0.669   8.104  1.00  0.00      A    H
ATOM   1970  HB3 ALA A 135       3.708   1.110   8.206  1.00  0.00      A    H
ATOM   1971  C   ALA A 135       4.929   2.842   6.133  1.00  0.00      A    C
ATOM   1972  O   ALA A 135       6.043   3.278   6.033  1.00  0.00      A    O
ATOM   1973  N   ILE A 136       3.888   3.683   6.159  1.00  0.00      A    N
ATOM   1974  HN  ILE A 136       2.918   3.481   6.054  1.00  0.00      A    H
ATOM   1975  CA  ILE A 136       4.087   5.114   6.347  1.00  0.00      A    C
ATOM   1976  HA  ILE A 136       5.066   5.334   6.746  1.00  0.00      A    H
ATOM   1977  CB  ILE A 136       3.792   5.837   5.027  1.00  0.00      A    C
ATOM   1978  HB  ILE A 136       3.535   6.906   5.182  1.00  0.00      A    H
ATOM   1979  CG2 ILE A 136       5.101   5.676   4.253  1.00  0.00      A    C
ATOM   1980 HG21 ILE A 136       5.471   4.630   4.193  1.00  0.00      A    H
ATOM   1981 HG22 ILE A 136       5.042   5.971   3.184  1.00  0.00      A    H
ATOM   1982 HG23 ILE A 136       5.842   6.283   4.816  1.00  0.00      A    H
ATOM   1983  CG1 ILE A 136       2.564   5.219   4.297  1.00  0.00      A    C
ATOM   1984 HG11 ILE A 136       2.819   4.224   3.873  1.00  0.00      A    H
ATOM   1985 HG12 ILE A 136       1.776   4.969   5.039  1.00  0.00      A    H
ATOM   1986  CD  ILE A 136       2.049   6.208   3.237  1.00  0.00      A    C
ATOM   1987  HD1 ILE A 136       0.949   6.055   3.247  1.00  0.00      A    H
ATOM   1988  HD2 ILE A 136       2.333   7.269   3.407  1.00  0.00      A    H
ATOM   1989  HD3 ILE A 136       2.497   5.958   2.251  1.00  0.00      A    H
ATOM   1990  C   ILE A 136       3.067   5.528   7.317  1.00  0.00      A    C
ATOM   1991  O   ILE A 136       2.211   4.668   7.762  1.00  0.00      A    O
ATOM   1992  N   GLU A 137       3.084   6.797   7.744  1.00  0.00      A    N
ATOM   1993  HN  GLU A 137       3.855   7.387   7.518  1.00  0.00      A    H
ATOM   1994  CA  GLU A 137       1.918   7.377   8.371  1.00  0.00      A    C
ATOM   1995  HA  GLU A 137       1.408   6.652   8.988  1.00  0.00      A    H
ATOM   1996  CB  GLU A 137       2.404   8.592   9.205  1.00  0.00      A    C
ATOM   1997  HB1 GLU A 137       3.215   8.174   9.838  1.00  0.00      A    H
ATOM   1998  HB2 GLU A 137       2.840   9.387   8.563  1.00  0.00      A    H
ATOM   1999  CG  GLU A 137       1.310   9.258  10.100  1.00  0.00      A    C
ATOM   2000  HG1 GLU A 137       0.409   9.378   9.462  1.00  0.00      A    H
ATOM   2001  HG2 GLU A 137       1.113   8.614  10.983  1.00  0.00      A    H
ATOM   2002  CD  GLU A 137       1.656  10.673  10.620  1.00  0.00      A    C
ATOM   2003  OE1 GLU A 137       2.482  10.848  11.521  1.00  0.00      A    O
ATOM   2004  OE2 GLU A 137       0.816  11.557  10.269  1.00  0.00      A    O
ATOM   2005  C   GLU A 137       0.895   7.821   7.365  1.00  0.00      A    C
ATOM   2006  O   GLU A 137       1.170   8.786   6.652  1.00  0.00      A    O
ATOM   2007  N   ALA A 138      -0.210   7.097   7.207  1.00  0.00      A    N
ATOM   2008  HN  ALA A 138      -0.204   6.232   7.702  1.00  0.00      A    H
ATOM   2009  CA  ALA A 138      -1.365   7.369   6.334  1.00  0.00      A    C
ATOM   2010  HA  ALA A 138      -1.185   8.231   5.708  1.00  0.00      A    H
ATOM   2011  CB  ALA A 138      -1.753   6.139   5.500  1.00  0.00      A    C
ATOM   2012  HB1 ALA A 138      -2.608   6.382   4.833  1.00  0.00      A    H
ATOM   2013  HB2 ALA A 138      -0.934   5.938   4.777  1.00  0.00      A    H
ATOM   2014  HB3 ALA A 138      -1.792   5.234   6.143  1.00  0.00      A    H
ATOM   2015  C   ALA A 138      -2.568   7.811   7.133  1.00  0.00      A    C
ATOM   2016  O   ALA A 138      -3.385   8.585   6.588  1.00  0.00      A    O
ATOM   2017  N   GLY A 139      -2.713   7.436   8.423  1.00  0.00      A    N
ATOM   2018  HN  GLY A 139      -2.115   6.807   8.914  1.00  0.00      A    H
ATOM   2019  CA  GLY A 139      -3.789   7.944   9.253  1.00  0.00      A    C
ATOM   2020  HA1 GLY A 139      -4.754   7.847   8.778  1.00  0.00      A    H
ATOM   2021  HA2 GLY A 139      -3.716   7.378  10.170  1.00  0.00      A    H
ATOM   2022  C   GLY A 139      -3.601   9.288   9.754  1.00  0.00      A    C
ATOM   2023  O   GLY A 139      -3.276   9.508  10.910  1.00  0.00      A    O
ATOM   2024  N   GLY A 140      -3.771  10.260   8.818  1.00  0.00      A    N
ATOM   2025  HN  GLY A 140      -3.920   9.935   7.887  1.00  0.00      A    H
ATOM   2026  CA  GLY A 140      -3.855  11.641   9.105  1.00  0.00      A    C
ATOM   2027  HA1 GLY A 140      -4.246  11.780  10.102  1.00  0.00      A    H
ATOM   2028  HA2 GLY A 140      -2.925  12.184   9.015  1.00  0.00      A    H
ATOM   2029  C   GLY A 140      -4.843  12.289   8.151  1.00  0.00      A    C
ATOM   2030  O   GLY A 140      -5.442  11.588   7.319  1.00  0.00      A    O
ATOM   2031  N   ARG A 141      -5.040  13.597   8.254  1.00  0.00      A    N
ATOM   2032  HN  ARG A 141      -4.710  14.095   9.052  1.00  0.00      A    H
ATOM   2033  CA  ARG A 141      -6.011  14.273   7.399  1.00  0.00      A    C
ATOM   2034  HA  ARG A 141      -6.816  13.559   7.300  1.00  0.00      A    H
ATOM   2035  CB  ARG A 141      -6.617  15.493   8.073  1.00  0.00      A    C
ATOM   2036  HB1 ARG A 141      -7.237  15.214   8.952  1.00  0.00      A    H
ATOM   2037  HB2 ARG A 141      -5.917  16.291   8.399  1.00  0.00      A    H
ATOM   2038  CG  ARG A 141      -7.695  16.165   7.244  1.00  0.00      A    C
ATOM   2039  HG1 ARG A 141      -7.117  16.540   6.372  1.00  0.00      A    H
ATOM   2040  HG2 ARG A 141      -8.535  15.507   6.933  1.00  0.00      A    H
ATOM   2041  CD  ARG A 141      -8.311  17.438   7.830  1.00  0.00      A    C
ATOM   2042  HD1 ARG A 141      -7.569  18.105   8.318  1.00  0.00      A    H
ATOM   2043  HD2 ARG A 141      -8.939  17.898   7.037  1.00  0.00      A    H
ATOM   2044  NE  ARG A 141      -9.230  16.961   8.909  1.00  0.00      A    N
ATOM   2045  HE  ARG A 141      -9.303  16.021   9.241  1.00  0.00      A    H
ATOM   2046  CZ  ARG A 141      -9.835  17.922   9.604  1.00  0.00      A    C
ATOM   2047  NH1 ARG A 141      -9.927  19.173   9.364  1.00  0.00      A    N
ATOM   2048 HH11 ARG A 141      -9.351  19.657   8.705  1.00  0.00      A    H
ATOM   2049 HH12 ARG A 141     -10.382  19.640  10.122  1.00  0.00      A    H
ATOM   2050  NH2 ARG A 141     -10.448  17.495  10.744  1.00  0.00      A    N
ATOM   2051 HH21 ARG A 141     -10.406  16.537  11.028  1.00  0.00      A    H
ATOM   2052 HH22 ARG A 141     -10.893  18.222  11.268  1.00  0.00      A    H
ATOM   2053  C   ARG A 141      -5.448  14.662   6.006  1.00  0.00      A    C
ATOM   2054  O   ARG A 141      -5.940  14.134   5.012  1.00  0.00      A    O
ATOM   2055  N   ALA A 142      -4.320  15.396   5.934  1.00  0.00      A    N
ATOM   2056  HN  ALA A 142      -3.931  15.823   6.747  1.00  0.00      A    H
ATOM   2057  CA  ALA A 142      -3.740  15.741   4.606  1.00  0.00      A    C
ATOM   2058  HA  ALA A 142      -4.436  16.323   4.020  1.00  0.00      A    H
ATOM   2059  CB  ALA A 142      -2.472  16.488   4.926  1.00  0.00      A    C
ATOM   2060  HB1 ALA A 142      -1.981  16.761   3.967  1.00  0.00      A    H
ATOM   2061  HB2 ALA A 142      -2.748  17.465   5.377  1.00  0.00      A    H
ATOM   2062  HB3 ALA A 142      -1.822  15.949   5.648  1.00  0.00      A    H
ATOM   2063  C   ALA A 142      -3.315  14.535   3.783  1.00  0.00      A    C
ATOM   2064  O   ALA A 142      -3.290  14.638   2.564  1.00  0.00      A    O
ATOM   2065  N   PHE A 143      -3.015  13.342   4.314  1.00  0.00      A    N
ATOM   2066  HN  PHE A 143      -3.078  13.204   5.300  1.00  0.00      A    H
ATOM   2067  CA  PHE A 143      -2.766  12.261   3.439  1.00  0.00      A    C
ATOM   2068  HA  PHE A 143      -2.128  12.574   2.625  1.00  0.00      A    H
ATOM   2069  CB  PHE A 143      -1.929  11.168   4.165  1.00  0.00      A    C
ATOM   2070  HB1 PHE A 143      -0.941  11.593   4.444  1.00  0.00      A    H
ATOM   2071  HB2 PHE A 143      -2.403  10.789   5.096  1.00  0.00      A    H
ATOM   2072  CG  PHE A 143      -1.602   9.994   3.217  1.00  0.00      A    C
ATOM   2073  CD1 PHE A 143      -0.454  10.131   2.375  1.00  0.00      A    C
ATOM   2074  HD1 PHE A 143       0.003  11.104   2.276  1.00  0.00      A    H
ATOM   2075  CE1 PHE A 143      -0.177   9.105   1.500  1.00  0.00      A    C
ATOM   2076  HE1 PHE A 143       0.719   9.239   0.911  1.00  0.00      A    H
ATOM   2077  CZ  PHE A 143      -0.918   7.909   1.466  1.00  0.00      A    C
ATOM   2078  HZ  PHE A 143      -0.547   7.182   0.760  1.00  0.00      A    H
ATOM   2079  CD2 PHE A 143      -2.356   8.811   3.212  1.00  0.00      A    C
ATOM   2080  HD2 PHE A 143      -3.204   8.769   3.879  1.00  0.00      A    H
ATOM   2081  CE2 PHE A 143      -2.100   7.795   2.259  1.00  0.00      A    C
ATOM   2082  HE2 PHE A 143      -2.761   6.968   2.046  1.00  0.00      A    H
ATOM   2083  C   PHE A 143      -4.048  11.661   2.842  1.00  0.00      A    C
ATOM   2084  O   PHE A 143      -4.080  11.284   1.717  1.00  0.00      A    O
ATOM   2085  N   GLN A 144      -5.115  11.500   3.678  1.00  0.00      A    N
ATOM   2086  HN  GLN A 144      -5.094  11.822   4.622  1.00  0.00      A    H
ATOM   2087  CA  GLN A 144      -6.366  11.096   3.218  1.00  0.00      A    C
ATOM   2088  HA  GLN A 144      -6.251  10.037   3.039  1.00  0.00      A    H
ATOM   2089  CB  GLN A 144      -7.349  11.051   4.449  1.00  0.00      A    C
ATOM   2090  HB1 GLN A 144      -6.942  10.386   5.241  1.00  0.00      A    H
ATOM   2091  HB2 GLN A 144      -7.259  12.042   4.943  1.00  0.00      A    H
ATOM   2092  CG  GLN A 144      -8.796  10.747   4.066  1.00  0.00      A    C
ATOM   2093  HG1 GLN A 144      -9.236  11.667   3.626  1.00  0.00      A    H
ATOM   2094  HG2 GLN A 144      -9.026   9.880   3.411  1.00  0.00      A    H
ATOM   2095  CD  GLN A 144      -9.504  10.423   5.443  1.00  0.00      A    C
ATOM   2096  OE1 GLN A 144     -10.353  11.173   5.874  1.00  0.00      A    O
ATOM   2097  NE2 GLN A 144      -9.132   9.275   6.029  1.00  0.00      A    N
ATOM   2098 HE21 GLN A 144      -9.748   8.911   6.728  1.00  0.00      A    H
ATOM   2099 HE22 GLN A 144      -8.407   8.711   5.633  1.00  0.00      A    H
ATOM   2100  C   GLN A 144      -7.001  11.789   2.096  1.00  0.00      A    C
ATOM   2101  O   GLN A 144      -7.513  11.176   1.172  1.00  0.00      A    O
ATOM   2102  N   LEU A 145      -6.958  13.139   2.121  1.00  0.00      A    N
ATOM   2103  HN  LEU A 145      -6.512  13.645   2.855  1.00  0.00      A    H
ATOM   2104  CA  LEU A 145      -7.523  13.942   1.036  1.00  0.00      A    C
ATOM   2105  HA  LEU A 145      -8.516  13.625   0.751  1.00  0.00      A    H
ATOM   2106  CB  LEU A 145      -7.946  15.423   1.595  1.00  0.00      A    C
ATOM   2107  HB1 LEU A 145      -7.029  16.004   1.832  1.00  0.00      A    H
ATOM   2108  HB2 LEU A 145      -8.538  15.961   0.824  1.00  0.00      A    H
ATOM   2109  CG  LEU A 145      -8.764  15.520   2.909  1.00  0.00      A    C
ATOM   2110  HG  LEU A 145      -8.232  15.015   3.743  1.00  0.00      A    H
ATOM   2111  CD1 LEU A 145      -9.078  16.987   3.283  1.00  0.00      A    C
ATOM   2112 HD11 LEU A 145      -9.410  17.620   2.433  1.00  0.00      A    H
ATOM   2113 HD12 LEU A 145      -9.821  17.044   4.107  1.00  0.00      A    H
ATOM   2114 HD13 LEU A 145      -8.195  17.464   3.759  1.00  0.00      A    H
ATOM   2115  CD2 LEU A 145     -10.123  14.808   2.804  1.00  0.00      A    C
ATOM   2116 HD21 LEU A 145     -10.699  14.848   3.754  1.00  0.00      A    H
ATOM   2117 HD22 LEU A 145     -10.711  15.085   1.903  1.00  0.00      A    H
ATOM   2118 HD23 LEU A 145      -9.769  13.755   2.798  1.00  0.00      A    H
ATOM   2119  C   LEU A 145      -6.602  14.131  -0.148  1.00  0.00      A    C
ATOM   2120  O   LEU A 145      -6.553  15.211  -0.720  1.00  0.00      A    O
ATOM   2121  N   TYR A 146      -5.810  13.167  -0.560  1.00  0.00      A    N
ATOM   2122  HN  TYR A 146      -5.865  12.286  -0.097  1.00  0.00      A    H
ATOM   2123  CA  TYR A 146      -4.860  13.079  -1.649  1.00  0.00      A    C
ATOM   2124  HA  TYR A 146      -4.306  14.002  -1.734  1.00  0.00      A    H
ATOM   2125  CB  TYR A 146      -3.807  11.911  -1.446  1.00  0.00      A    C
ATOM   2126  HB1 TYR A 146      -3.084  12.156  -0.639  1.00  0.00      A    H
ATOM   2127  HB2 TYR A 146      -4.220  10.890  -1.299  1.00  0.00      A    H
ATOM   2128  CG  TYR A 146      -2.889  11.796  -2.580  1.00  0.00      A    C
ATOM   2129  CD1 TYR A 146      -1.913  12.736  -3.040  1.00  0.00      A    C
ATOM   2130  HD1 TYR A 146      -1.936  13.708  -2.571  1.00  0.00      A    H
ATOM   2131  CE1 TYR A 146      -1.115  12.500  -4.157  1.00  0.00      A    C
ATOM   2132  HE1 TYR A 146      -0.392  13.261  -4.408  1.00  0.00      A    H
ATOM   2133  CZ  TYR A 146      -1.263  11.319  -4.812  1.00  0.00      A    C
ATOM   2134  OH  TYR A 146      -0.436  10.912  -5.877  1.00  0.00      A    O
ATOM   2135  HH  TYR A 146       0.196  11.601  -6.094  1.00  0.00      A    H
ATOM   2136  CD2 TYR A 146      -3.051  10.636  -3.334  1.00  0.00      A    C
ATOM   2137  HD2 TYR A 146      -3.809   9.913  -3.069  1.00  0.00      A    H
ATOM   2138  CE2 TYR A 146      -2.184  10.377  -4.451  1.00  0.00      A    C
ATOM   2139  HE2 TYR A 146      -2.395   9.508  -5.057  1.00  0.00      A    H
ATOM   2140  C   TYR A 146      -5.648  12.948  -2.881  1.00  0.00      A    C
ATOM   2141  O   TYR A 146      -6.535  12.065  -2.976  1.00  0.00      A    O
ATOM   2142  N   SER A 147      -5.414  13.833  -3.900  1.00  0.00      A    N
ATOM   2143  HN  SER A 147      -4.635  14.455  -3.888  1.00  0.00      A    H
ATOM   2144  CA  SER A 147      -6.280  13.962  -5.109  1.00  0.00      A    C
ATOM   2145  HA  SER A 147      -7.130  13.302  -5.015  1.00  0.00      A    H
ATOM   2146  CB  SER A 147      -6.666  15.308  -5.426  1.00  0.00      A    C
ATOM   2147  HB1 SER A 147      -5.797  15.967  -5.637  1.00  0.00      A    H
ATOM   2148  HB2 SER A 147      -7.263  15.501  -6.343  1.00  0.00      A    H
ATOM   2149  OG  SER A 147      -7.407  15.966  -4.400  1.00  0.00      A    O
ATOM   2150  HG1 SER A 147      -7.665  16.816  -4.763  1.00  0.00      A    H
ATOM   2151  C   SER A 147      -5.374  13.442  -6.257  1.00  0.00      A    C
ATOM   2152  O   SER A 147      -5.705  12.512  -7.023  1.00  0.00      A    O
ATOM   2153  N   SER A 148      -4.179  14.052  -6.405  1.00  0.00      A    N
ATOM   2154  HN  SER A 148      -3.906  14.762  -5.760  1.00  0.00      A    H
ATOM   2155  CA  SER A 148      -3.212  13.693  -7.438  1.00  0.00      A    C
ATOM   2156  HA  SER A 148      -3.044  12.634  -7.309  1.00  0.00      A    H
ATOM   2157  CB  SER A 148      -3.719  13.991  -8.885  1.00  0.00      A    C
ATOM   2158  HB1 SER A 148      -2.898  13.818  -9.612  1.00  0.00      A    H
ATOM   2159  HB2 SER A 148      -4.536  13.273  -9.116  1.00  0.00      A    H
ATOM   2160  OG  SER A 148      -4.283  15.238  -9.149  1.00  0.00      A    O
ATOM   2161  HG1 SER A 148      -4.332  15.305 -10.106  1.00  0.00      A    H
ATOM   2162  C   SER A 148      -1.901  14.387  -7.181  1.00  0.00      A    C
ATOM   2163  O   SER A 148      -1.710  15.401  -6.433  1.00  0.00      A    O
ATOM   2164  N   GLY A 149      -0.866  13.970  -7.957  1.00  0.00      A    N
ATOM   2165  HN  GLY A 149      -0.947  13.138  -8.501  1.00  0.00      A    H
ATOM   2166  CA  GLY A 149       0.450  14.579  -7.927  1.00  0.00      A    C
ATOM   2167  HA1 GLY A 149       0.787  14.298  -8.914  1.00  0.00      A    H
ATOM   2168  HA2 GLY A 149       0.399  15.646  -7.769  1.00  0.00      A    H
ATOM   2169  C   GLY A 149       1.301  14.018  -6.834  1.00  0.00      A    C
ATOM   2170  O   GLY A 149       1.057  12.926  -6.390  1.00  0.00      A    O
ATOM   2171  N   ILE A 150       2.367  14.676  -6.446  1.00  0.00      A    N
ATOM   2172  HN  ILE A 150       2.490  15.609  -6.776  1.00  0.00      A    H
ATOM   2173  CA  ILE A 150       3.501  14.090  -5.683  1.00  0.00      A    C
ATOM   2174  HA  ILE A 150       3.476  13.011  -5.706  1.00  0.00      A    H
ATOM   2175  CB  ILE A 150       4.842  14.501  -6.286  1.00  0.00      A    C
ATOM   2176  HB  ILE A 150       4.828  15.586  -6.524  1.00  0.00      A    H
ATOM   2177  CG2 ILE A 150       6.004  14.146  -5.368  1.00  0.00      A    C
ATOM   2178 HG21 ILE A 150       6.158  13.069  -5.145  1.00  0.00      A    H
ATOM   2179 HG22 ILE A 150       6.942  14.592  -5.763  1.00  0.00      A    H
ATOM   2180 HG23 ILE A 150       5.909  14.591  -4.354  1.00  0.00      A    H
ATOM   2181  CG1 ILE A 150       5.037  13.869  -7.652  1.00  0.00      A    C
ATOM   2182 HG11 ILE A 150       5.200  12.789  -7.446  1.00  0.00      A    H
ATOM   2183 HG12 ILE A 150       4.080  13.947  -8.210  1.00  0.00      A    H
ATOM   2184  CD  ILE A 150       6.238  14.498  -8.376  1.00  0.00      A    C
ATOM   2185  HD1 ILE A 150       6.325  14.067  -9.397  1.00  0.00      A    H
ATOM   2186  HD2 ILE A 150       6.185  15.607  -8.355  1.00  0.00      A    H
ATOM   2187  HD3 ILE A 150       7.164  14.221  -7.828  1.00  0.00      A    H
ATOM   2188  C   ILE A 150       3.336  14.564  -4.215  1.00  0.00      A    C
ATOM   2189  O   ILE A 150       3.280  15.762  -4.045  1.00  0.00      A    O
ATOM   2190  N   PHE A 151       3.253  13.648  -3.216  1.00  0.00      A    N
ATOM   2191  HN  PHE A 151       3.272  12.678  -3.444  1.00  0.00      A    H
ATOM   2192  CA  PHE A 151       3.005  14.150  -1.909  1.00  0.00      A    C
ATOM   2193  HA  PHE A 151       2.510  15.107  -1.984  1.00  0.00      A    H
ATOM   2194  CB  PHE A 151       2.140  13.105  -1.144  1.00  0.00      A    C
ATOM   2195  HB1 PHE A 151       1.343  12.861  -1.879  1.00  0.00      A    H
ATOM   2196  HB2 PHE A 151       2.789  12.245  -0.876  1.00  0.00      A    H
ATOM   2197  CG  PHE A 151       1.512  13.612   0.155  1.00  0.00      A    C
ATOM   2198  CD1 PHE A 151       0.291  14.255   0.142  1.00  0.00      A    C
ATOM   2199  HD1 PHE A 151      -0.177  14.447  -0.812  1.00  0.00      A    H
ATOM   2200  CE1 PHE A 151      -0.305  14.725   1.341  1.00  0.00      A    C
ATOM   2201  HE1 PHE A 151      -1.320  15.082   1.254  1.00  0.00      A    H
ATOM   2202  CZ  PHE A 151       0.362  14.541   2.559  1.00  0.00      A    C
ATOM   2203  HZ  PHE A 151      -0.049  14.856   3.506  1.00  0.00      A    H
ATOM   2204  CD2 PHE A 151       2.106  13.314   1.419  1.00  0.00      A    C
ATOM   2205  HD2 PHE A 151       2.966  12.660   1.419  1.00  0.00      A    H
ATOM   2206  CE2 PHE A 151       1.552  13.801   2.576  1.00  0.00      A    C
ATOM   2207  HE2 PHE A 151       2.103  13.512   3.459  1.00  0.00      A    H
ATOM   2208  C   PHE A 151       4.276  14.365  -1.081  1.00  0.00      A    C
ATOM   2209  O   PHE A 151       5.235  13.539  -1.051  1.00  0.00      A    O
ATOM   2210  N   THR A 152       4.329  15.508  -0.252  1.00  0.00      A    N
ATOM   2211  HN  THR A 152       3.668  16.253  -0.209  1.00  0.00      A    H
ATOM   2212  CA  THR A 152       5.435  15.887   0.659  1.00  0.00      A    C
ATOM   2213  HA  THR A 152       6.312  15.266   0.549  1.00  0.00      A    H
ATOM   2214  CB  THR A 152       5.845  17.395   0.487  1.00  0.00      A    C
ATOM   2215  HB  THR A 152       6.627  17.778   1.176  1.00  0.00      A    H
ATOM   2216  OG1 THR A 152       4.734  18.241   0.624  1.00  0.00      A    O
ATOM   2217  HG1 THR A 152       5.048  19.148   0.647  1.00  0.00      A    H
ATOM   2218  CG2 THR A 152       6.403  17.466  -0.909  1.00  0.00      A    C
ATOM   2219 HG21 THR A 152       6.964  18.420  -1.003  1.00  0.00      A    H
ATOM   2220 HG22 THR A 152       7.083  16.603  -1.075  1.00  0.00      A    H
ATOM   2221 HG23 THR A 152       5.558  17.368  -1.624  1.00  0.00      A    H
ATOM   2222  C   THR A 152       5.015  15.683   2.147  1.00  0.00      A    C
ATOM   2223  O   THR A 152       5.771  15.225   2.993  1.00  0.00      A    O
ATOM   2224  N   GLY A 153       3.732  16.005   2.597  1.00  0.00      A    N
ATOM   2225  HN  GLY A 153       3.124  16.326   1.875  1.00  0.00      A    H
ATOM   2226  CA  GLY A 153       3.281  16.262   3.974  1.00  0.00      A    C
ATOM   2227  HA1 GLY A 153       3.013  15.281   4.337  1.00  0.00      A    H
ATOM   2228  HA2 GLY A 153       3.978  16.871   4.532  1.00  0.00      A    H
ATOM   2229  C   GLY A 153       1.959  17.038   3.923  1.00  0.00      A    C
ATOM   2230  O   GLY A 153       1.594  17.488   2.861  1.00  0.00      A    O
ATOM   2231  N   LYS A 154       1.169  17.157   4.974  1.00  0.00      A    N
ATOM   2232  HN  LYS A 154       0.332  17.663   4.783  1.00  0.00      A    H
ATOM   2233  CA  LYS A 154       1.492  16.838   6.380  1.00  0.00      A    C
ATOM   2234  HA  LYS A 154       2.454  17.267   6.616  1.00  0.00      A    H
ATOM   2235  CB  LYS A 154       0.586  17.718   7.306  1.00  0.00      A    C
ATOM   2236  HB1 LYS A 154      -0.464  17.529   6.994  1.00  0.00      A    H
ATOM   2237  HB2 LYS A 154       0.772  17.409   8.356  1.00  0.00      A    H
ATOM   2238  CG  LYS A 154       0.974  19.188   7.075  1.00  0.00      A    C
ATOM   2239  HG1 LYS A 154       2.085  19.215   7.088  1.00  0.00      A    H
ATOM   2240  HG2 LYS A 154       0.725  19.494   6.037  1.00  0.00      A    H
ATOM   2241  CD  LYS A 154       0.241  20.057   8.022  1.00  0.00      A    C
ATOM   2242  HD1 LYS A 154       0.300  21.102   7.648  1.00  0.00      A    H
ATOM   2243  HD2 LYS A 154      -0.832  19.787   8.116  1.00  0.00      A    H
ATOM   2244  CE  LYS A 154       0.951  19.969   9.338  1.00  0.00      A    C
ATOM   2245  HE1 LYS A 154       1.083  18.952   9.765  1.00  0.00      A    H
ATOM   2246  HE2 LYS A 154       1.937  20.456   9.180  1.00  0.00      A    H
ATOM   2247  NZ  LYS A 154       0.170  20.670  10.366  1.00  0.00      A    N
ATOM   2248  HZ1 LYS A 154       0.578  20.422  11.290  1.00  0.00      A    H
ATOM   2249  HZ2 LYS A 154       0.195  21.703  10.245  1.00  0.00      A    H
ATOM   2250  HZ3 LYS A 154      -0.813  20.331  10.355  1.00  0.00      A    H
ATOM   2251  C   LYS A 154       1.463  15.398   6.861  1.00  0.00      A    C
ATOM   2252  O   LYS A 154       0.432  14.759   6.818  1.00  0.00      A    O
ATOM   2253  N   CYS A 155       2.606  14.911   7.406  1.00  0.00      A    N
ATOM   2254  HN  CYS A 155       3.481  15.372   7.284  1.00  0.00      A    H
ATOM   2255  CA  CYS A 155       2.645  13.646   8.141  1.00  0.00      A    C
ATOM   2256  HA  CYS A 155       1.735  13.431   8.680  1.00  0.00      A    H
ATOM   2257  CB  CYS A 155       2.817  12.441   7.121  1.00  0.00      A    C
ATOM   2258  HB1 CYS A 155       3.079  11.527   7.696  1.00  0.00      A    H
ATOM   2259  HB2 CYS A 155       1.809  12.385   6.657  1.00  0.00      A    H
ATOM   2260  SG  CYS A 155       4.219  12.818   5.929  1.00  0.00      A    S
ATOM   2261  C   CYS A 155       3.813  13.623   9.019  1.00  0.00      A    C
ATOM   2262  O   CYS A 155       4.586  14.653   9.114  1.00  0.00      A    O
ATOM   2263  N   GLY A 156       4.178  12.506   9.678  1.00  0.00      A    N
ATOM   2264  HN  GLY A 156       3.585  11.706   9.718  1.00  0.00      A    H
ATOM   2265  CA  GLY A 156       5.559  12.416  10.250  1.00  0.00      A    C
ATOM   2266  HA1 GLY A 156       6.259  12.952   9.627  1.00  0.00      A    H
ATOM   2267  HA2 GLY A 156       5.489  12.691  11.293  1.00  0.00      A    H
ATOM   2268  C   GLY A 156       5.989  10.964  10.324  1.00  0.00      A    C
ATOM   2269  O   GLY A 156       6.069  10.227   9.349  1.00  0.00      A    O
ATOM   2270  N   THR A 157       6.589  10.616  11.543  1.00  0.00      A    N
ATOM   2271  HN  THR A 157       6.701  11.258  12.297  1.00  0.00      A    H
ATOM   2272  CA  THR A 157       7.278   9.401  11.767  1.00  0.00      A    C
ATOM   2273  HA  THR A 157       7.674   9.010  10.841  1.00  0.00      A    H
ATOM   2274  CB  THR A 157       8.315   9.636  12.882  1.00  0.00      A    C
ATOM   2275  HB  THR A 157       8.743   8.656  13.182  1.00  0.00      A    H
ATOM   2276  OG1 THR A 157       7.798  10.212  14.073  1.00  0.00      A    O
ATOM   2277  HG1 THR A 157       8.551  10.091  14.656  1.00  0.00      A    H
ATOM   2278  CG2 THR A 157       9.372  10.686  12.418  1.00  0.00      A    C
ATOM   2279 HG21 THR A 157       9.901  10.507  11.458  1.00  0.00      A    H
ATOM   2280 HG22 THR A 157       8.920  11.700  12.371  1.00  0.00      A    H
ATOM   2281 HG23 THR A 157      10.050  10.779  13.293  1.00  0.00      A    H
ATOM   2282  C   THR A 157       6.324   8.273  12.198  1.00  0.00      A    C
ATOM   2283  O   THR A 157       6.811   7.120  12.145  1.00  0.00      A    O
ATOM   2284  N   ALA A 158       5.093   8.493  12.561  1.00  0.00      A    N
ATOM   2285  HN  ALA A 158       4.807   9.446  12.610  1.00  0.00      A    H
ATOM   2286  CA  ALA A 158       4.191   7.486  13.125  1.00  0.00      A    C
ATOM   2287  HA  ALA A 158       4.690   6.833  13.826  1.00  0.00      A    H
ATOM   2288  CB  ALA A 158       3.003   8.212  13.948  1.00  0.00      A    C
ATOM   2289  HB1 ALA A 158       3.375   8.865  14.766  1.00  0.00      A    H
ATOM   2290  HB2 ALA A 158       2.395   8.898  13.320  1.00  0.00      A    H
ATOM   2291  HB3 ALA A 158       2.434   7.393  14.437  1.00  0.00      A    H
ATOM   2292  C   ALA A 158       3.547   6.564  12.202  1.00  0.00      A    C
ATOM   2293  O   ALA A 158       2.425   6.759  11.775  1.00  0.00      A    O
ATOM   2294  N   LEU A 159       4.209   5.420  11.883  1.00  0.00      A    N
ATOM   2295  HN  LEU A 159       5.111   5.280  12.283  1.00  0.00      A    H
ATOM   2296  CA  LEU A 159       3.742   4.509  10.813  1.00  0.00      A    C
ATOM   2297  HA  LEU A 159       3.571   5.136   9.951  1.00  0.00      A    H
ATOM   2298  CB  LEU A 159       4.855   3.390  10.423  1.00  0.00      A    C
ATOM   2299  HB1 LEU A 159       4.857   2.656  11.256  1.00  0.00      A    H
ATOM   2300  HB2 LEU A 159       4.585   2.887   9.469  1.00  0.00      A    H
ATOM   2301  CG  LEU A 159       6.303   3.950  10.386  1.00  0.00      A    C
ATOM   2302  HG  LEU A 159       6.611   4.451  11.328  1.00  0.00      A    H
ATOM   2303  CD1 LEU A 159       7.327   2.845  10.156  1.00  0.00      A    C
ATOM   2304 HD11 LEU A 159       7.125   2.188   9.283  1.00  0.00      A    H
ATOM   2305 HD12 LEU A 159       8.234   3.483  10.094  1.00  0.00      A    H
ATOM   2306 HD13 LEU A 159       7.369   2.166  11.035  1.00  0.00      A    H
ATOM   2307  CD2 LEU A 159       6.493   5.033   9.284  1.00  0.00      A    C
ATOM   2308 HD21 LEU A 159       6.918   4.770   8.291  1.00  0.00      A    H
ATOM   2309 HD22 LEU A 159       5.602   5.688   9.179  1.00  0.00      A    H
ATOM   2310 HD23 LEU A 159       7.256   5.788   9.570  1.00  0.00      A    H
ATOM   2311  C   LEU A 159       2.387   3.804  11.253  1.00  0.00      A    C
ATOM   2312  O   LEU A 159       2.192   3.497  12.418  1.00  0.00      A    O
ATOM   2313  N   ASP A 160       1.429   3.649  10.375  1.00  0.00      A    N
ATOM   2314  HN  ASP A 160       1.462   4.022   9.451  1.00  0.00      A    H
ATOM   2315  CA  ASP A 160       0.260   2.774  10.679  1.00  0.00      A    C
ATOM   2316  HA  ASP A 160       0.399   2.352  11.663  1.00  0.00      A    H
ATOM   2317  CB  ASP A 160      -1.103   3.504  10.665  1.00  0.00      A    C
ATOM   2318  HB1 ASP A 160      -1.953   2.794  10.754  1.00  0.00      A    H
ATOM   2319  HB2 ASP A 160      -1.222   4.218  11.509  1.00  0.00      A    H
ATOM   2320  CG  ASP A 160      -1.310   4.333   9.390  1.00  0.00      A    C
ATOM   2321  OD1 ASP A 160      -0.894   5.563   9.416  1.00  0.00      A    O
ATOM   2322  OD2 ASP A 160      -2.011   3.889   8.448  1.00  0.00      A    O
ATOM   2323  C   ASP A 160       0.365   1.622   9.713  1.00  0.00      A    C
ATOM   2324  O   ASP A 160       1.286   0.860   9.683  1.00  0.00      A    O
ATOM   2325  N   HSP A 161      -0.601   1.532   8.805  1.00  0.00      A    N
ATOM   2326  HN  HSP A 161      -1.206   2.294   8.587  1.00  0.00      A    H
ATOM   2327  CA  HSP A 161      -0.731   0.388   7.861  1.00  0.00      A    C
ATOM   2328  HA  HSP A 161      -0.805  -0.540   8.409  1.00  0.00      A    H
ATOM   2329  CB  HSP A 161      -2.048   0.424   7.135  1.00  0.00      A    C
ATOM   2330  HB1 HSP A 161      -2.335  -0.606   6.834  1.00  0.00      A    H
ATOM   2331  HB2 HSP A 161      -2.817   0.676   7.897  1.00  0.00      A    H
ATOM   2332  CD2 HSP A 161      -2.589   0.983   4.664  1.00  0.00      A    C
ATOM   2333  HD2 HSP A 161      -2.602   0.011   4.187  1.00  0.00      A    H
ATOM   2334  CG  HSP A 161      -2.323   1.341   5.965  1.00  0.00      A    C
ATOM   2335  NE2 HSP A 161      -3.024   2.093   4.012  1.00  0.00      A    N
ATOM   2336  HE2 HSP A 161      -3.098   2.159   3.017  1.00  0.00      A    H
ATOM   2337  ND1 HSP A 161      -2.609   2.678   6.089  1.00  0.00      A    N
ATOM   2338  HD1 HSP A 161      -2.478   3.237   6.908  1.00  0.00      A    H
ATOM   2339  CE1 HSP A 161      -3.027   3.112   4.878  1.00  0.00      A    C
ATOM   2340  HE1 HSP A 161      -3.506   4.054   4.712  1.00  0.00      A    H
ATOM   2341  C   HSP A 161       0.371   0.268   6.780  1.00  0.00      A    C
ATOM   2342  O   HSP A 161       0.817   1.224   6.145  1.00  0.00      A    O
ATOM   2343  N   GLY A 162       0.742  -0.961   6.523  1.00  0.00      A    N
ATOM   2344  HN  GLY A 162       0.444  -1.774   7.017  1.00  0.00      A    H
ATOM   2345  CA  GLY A 162       1.739  -1.200   5.521  1.00  0.00      A    C
ATOM   2346  HA1 GLY A 162       2.633  -0.594   5.539  1.00  0.00      A    H
ATOM   2347  HA2 GLY A 162       1.900  -2.260   5.653  1.00  0.00      A    H
ATOM   2348  C   GLY A 162       1.217  -0.962   4.094  1.00  0.00      A    C
ATOM   2349  O   GLY A 162       0.078  -1.330   3.746  1.00  0.00      A    O
ATOM   2350  N   VAL A 163       2.047  -0.398   3.145  1.00  0.00      A    N
ATOM   2351  HN  VAL A 163       2.890  -0.019   3.520  1.00  0.00      A    H
ATOM   2352  CA  VAL A 163       1.787  -0.193   1.706  1.00  0.00      A    C
ATOM   2353  HA  VAL A 163       0.919  -0.726   1.346  1.00  0.00      A    H
ATOM   2354  CB  VAL A 163       1.553   1.272   1.524  1.00  0.00      A    C
ATOM   2355  HB  VAL A 163       1.444   1.409   0.426  1.00  0.00      A    H
ATOM   2356  CG1 VAL A 163       0.225   1.651   2.199  1.00  0.00      A    C
ATOM   2357 HG11 VAL A 163      -0.204   2.582   1.771  1.00  0.00      A    H
ATOM   2358 HG12 VAL A 163      -0.558   0.869   2.096  1.00  0.00      A    H
ATOM   2359 HG13 VAL A 163       0.361   1.715   3.299  1.00  0.00      A    H
ATOM   2360  CG2 VAL A 163       2.628   2.232   1.991  1.00  0.00      A    C
ATOM   2361 HG21 VAL A 163       3.597   2.095   1.466  1.00  0.00      A    H
ATOM   2362 HG22 VAL A 163       2.314   3.233   1.625  1.00  0.00      A    H
ATOM   2363 HG23 VAL A 163       2.855   2.112   3.072  1.00  0.00      A    H
ATOM   2364  C   VAL A 163       2.943  -0.710   0.906  1.00  0.00      A    C
ATOM   2365  O   VAL A 163       3.905  -1.227   1.444  1.00  0.00      A    O
ATOM   2366  N   ALA A 164       2.956  -0.636  -0.451  1.00  0.00      A    N
ATOM   2367  HN  ALA A 164       2.269  -0.201  -1.029  1.00  0.00      A    H
ATOM   2368  CA  ALA A 164       3.993  -1.271  -1.181  1.00  0.00      A    C
ATOM   2369  HA  ALA A 164       4.871  -1.351  -0.557  1.00  0.00      A    H
ATOM   2370  CB  ALA A 164       3.602  -2.595  -1.888  1.00  0.00      A    C
ATOM   2371  HB1 ALA A 164       3.083  -3.278  -1.182  1.00  0.00      A    H
ATOM   2372  HB2 ALA A 164       2.928  -2.479  -2.764  1.00  0.00      A    H
ATOM   2373  HB3 ALA A 164       4.428  -3.217  -2.294  1.00  0.00      A    H
ATOM   2374  C   ALA A 164       4.475  -0.317  -2.224  1.00  0.00      A    C
ATOM   2375  O   ALA A 164       3.717   0.070  -3.112  1.00  0.00      A    O
ATOM   2376  N   ALA A 165       5.756   0.189  -2.041  1.00  0.00      A    N
ATOM   2377  HN  ALA A 165       6.350  -0.166  -1.324  1.00  0.00      A    H
ATOM   2378  CA  ALA A 165       6.387   0.993  -3.040  1.00  0.00      A    C
ATOM   2379  HA  ALA A 165       5.681   1.732  -3.391  1.00  0.00      A    H
ATOM   2380  CB  ALA A 165       7.415   1.923  -2.312  1.00  0.00      A    C
ATOM   2381  HB1 ALA A 165       7.020   2.574  -1.503  1.00  0.00      A    H
ATOM   2382  HB2 ALA A 165       8.377   1.404  -2.114  1.00  0.00      A    H
ATOM   2383  HB3 ALA A 165       7.812   2.669  -3.033  1.00  0.00      A    H
ATOM   2384  C   ALA A 165       6.870   0.169  -4.205  1.00  0.00      A    C
ATOM   2385  O   ALA A 165       7.474  -0.869  -4.033  1.00  0.00      A    O
ATOM   2386  N   VAL A 166       6.522   0.606  -5.448  1.00  0.00      A    N
ATOM   2387  HN  VAL A 166       6.205   1.548  -5.516  1.00  0.00      A    H
ATOM   2388  CA  VAL A 166       6.605  -0.130  -6.709  1.00  0.00      A    C
ATOM   2389  HA  VAL A 166       6.792  -1.166  -6.469  1.00  0.00      A    H
ATOM   2390  CB  VAL A 166       5.269  -0.191  -7.367  1.00  0.00      A    C
ATOM   2391  HB  VAL A 166       5.422  -0.502  -8.422  1.00  0.00      A    H
ATOM   2392  CG1 VAL A 166       4.443  -1.301  -6.529  1.00  0.00      A    C
ATOM   2393 HG11 VAL A 166       4.515  -1.078  -5.443  1.00  0.00      A    H
ATOM   2394 HG12 VAL A 166       3.382  -1.291  -6.857  1.00  0.00      A    H
ATOM   2395 HG13 VAL A 166       4.897  -2.296  -6.726  1.00  0.00      A    H
ATOM   2396  CG2 VAL A 166       4.324   0.989  -7.338  1.00  0.00      A    C
ATOM   2397 HG21 VAL A 166       3.936   1.295  -6.343  1.00  0.00      A    H
ATOM   2398 HG22 VAL A 166       4.819   1.815  -7.893  1.00  0.00      A    H
ATOM   2399 HG23 VAL A 166       3.348   0.805  -7.837  1.00  0.00      A    H
ATOM   2400  C   VAL A 166       7.527   0.474  -7.723  1.00  0.00      A    C
ATOM   2401  O   VAL A 166       7.652  -0.132  -8.777  1.00  0.00      A    O
ATOM   2402  N   GLY A 167       8.199   1.597  -7.426  1.00  0.00      A    N
ATOM   2403  HN  GLY A 167       8.092   1.976  -6.510  1.00  0.00      A    H
ATOM   2404  CA  GLY A 167       8.940   2.266  -8.455  1.00  0.00      A    C
ATOM   2405  HA1 GLY A 167       9.945   1.873  -8.488  1.00  0.00      A    H
ATOM   2406  HA2 GLY A 167       8.324   2.274  -9.342  1.00  0.00      A    H
ATOM   2407  C   GLY A 167       9.342   3.729  -8.024  1.00  0.00      A    C
ATOM   2408  O   GLY A 167       8.816   4.314  -7.047  1.00  0.00      A    O
ATOM   2409  N   TYR A 168      10.350   4.262  -8.737  1.00  0.00      A    N
ATOM   2410  HN  TYR A 168      10.842   3.677  -9.377  1.00  0.00      A    H
ATOM   2411  CA  TYR A 168      10.863   5.550  -8.519  1.00  0.00      A    C
ATOM   2412  HA  TYR A 168      10.098   6.140  -8.037  1.00  0.00      A    H
ATOM   2413  CB  TYR A 168      12.059   5.511  -7.453  1.00  0.00      A    C
ATOM   2414  HB1 TYR A 168      12.355   6.574  -7.318  1.00  0.00      A    H
ATOM   2415  HB2 TYR A 168      11.711   5.181  -6.451  1.00  0.00      A    H
ATOM   2416  CG  TYR A 168      13.297   4.776  -7.960  1.00  0.00      A    C
ATOM   2417  CD1 TYR A 168      14.125   5.390  -8.868  1.00  0.00      A    C
ATOM   2418  HD1 TYR A 168      14.039   6.429  -9.152  1.00  0.00      A    H
ATOM   2419  CE1 TYR A 168      15.305   4.706  -9.313  1.00  0.00      A    C
ATOM   2420  HE1 TYR A 168      15.901   5.149 -10.097  1.00  0.00      A    H
ATOM   2421  CZ  TYR A 168      15.578   3.474  -8.860  1.00  0.00      A    C
ATOM   2422  OH  TYR A 168      16.727   2.862  -9.364  1.00  0.00      A    O
ATOM   2423  HH  TYR A 168      17.168   3.399 -10.026  1.00  0.00      A    H
ATOM   2424  CD2 TYR A 168      13.636   3.495  -7.484  1.00  0.00      A    C
ATOM   2425  HD2 TYR A 168      12.930   2.984  -6.845  1.00  0.00      A    H
ATOM   2426  CE2 TYR A 168      14.757   2.818  -7.938  1.00  0.00      A    C
ATOM   2427  HE2 TYR A 168      14.905   1.815  -7.566  1.00  0.00      A    H
ATOM   2428  C   TYR A 168      11.221   6.193  -9.853  1.00  0.00      A    C
ATOM   2429  O   TYR A 168      11.304   5.541 -10.857  1.00  0.00      A    O
ATOM   2430  N   GLY A 169      11.381   7.518  -9.895  1.00  0.00      A    N
ATOM   2431  HN  GLY A 169      11.261   8.071  -9.073  1.00  0.00      A    H
ATOM   2432  CA  GLY A 169      11.779   8.213 -11.091  1.00  0.00      A    C
ATOM   2433  HA1 GLY A 169      12.676   7.773 -11.501  1.00  0.00      A    H
ATOM   2434  HA2 GLY A 169      10.946   8.158 -11.776  1.00  0.00      A    H
ATOM   2435  C   GLY A 169      11.916   9.649 -10.895  1.00  0.00      A    C
ATOM   2436  O   GLY A 169      11.995  10.018  -9.696  1.00  0.00      A    O
ATOM   2437  N   THR A 170      12.028  10.455 -11.912  1.00  0.00      A    N
ATOM   2438  HN  THR A 170      12.076  10.142 -12.857  1.00  0.00      A    H
ATOM   2439  CA  THR A 170      11.997  11.938 -11.821  1.00  0.00      A    C
ATOM   2440  HA  THR A 170      11.581  12.167 -10.851  1.00  0.00      A    H
ATOM   2441  CB  THR A 170      13.354  12.571 -12.122  1.00  0.00      A    C
ATOM   2442  HB  THR A 170      13.523  12.406 -13.207  1.00  0.00      A    H
ATOM   2443  OG1 THR A 170      14.383  11.975 -11.314  1.00  0.00      A    O
ATOM   2444  HG1 THR A 170      14.265  12.159 -10.379  1.00  0.00      A    H
ATOM   2445  CG2 THR A 170      13.473  14.097 -12.023  1.00  0.00      A    C
ATOM   2446 HG21 THR A 170      13.264  14.391 -10.972  1.00  0.00      A    H
ATOM   2447 HG22 THR A 170      14.504  14.397 -12.308  1.00  0.00      A    H
ATOM   2448 HG23 THR A 170      12.695  14.501 -12.705  1.00  0.00      A    H
ATOM   2449  C   THR A 170      11.013  12.420 -12.817  1.00  0.00      A    C
ATOM   2450  O   THR A 170      11.031  12.139 -14.032  1.00  0.00      A    O
ATOM   2451  N   GLU A 171      10.103  13.293 -12.391  1.00  0.00      A    N
ATOM   2452  HN  GLU A 171      10.065  13.492 -11.415  1.00  0.00      A    H
ATOM   2453  CA  GLU A 171       9.147  14.077 -13.226  1.00  0.00      A    C
ATOM   2454  HA  GLU A 171       8.991  13.475 -14.109  1.00  0.00      A    H
ATOM   2455  CB  GLU A 171       7.811  14.223 -12.484  1.00  0.00      A    C
ATOM   2456  HB1 GLU A 171       7.509  13.162 -12.361  1.00  0.00      A    H
ATOM   2457  HB2 GLU A 171       7.955  14.708 -11.495  1.00  0.00      A    H
ATOM   2458  CG  GLU A 171       6.636  14.850 -13.335  1.00  0.00      A    C
ATOM   2459  HG1 GLU A 171       6.848  15.940 -13.344  1.00  0.00      A    H
ATOM   2460  HG2 GLU A 171       6.709  14.511 -14.390  1.00  0.00      A    H
ATOM   2461  CD  GLU A 171       5.271  14.552 -12.765  1.00  0.00      A    C
ATOM   2462  OE1 GLU A 171       5.075  13.371 -12.402  1.00  0.00      A    O
ATOM   2463  OE2 GLU A 171       4.361  15.397 -12.838  1.00  0.00      A    O
ATOM   2464  C   GLU A 171       9.678  15.490 -13.586  1.00  0.00      A    C
ATOM   2465  O   GLU A 171       9.347  16.509 -12.971  1.00  0.00      A    O
ATOM   2466  N   ASN A 172      10.627  15.478 -14.513  1.00  0.00      A    N
ATOM   2467  HN  ASN A 172      10.885  14.594 -14.895  1.00  0.00      A    H
ATOM   2468  CA  ASN A 172      11.333  16.644 -15.123  1.00  0.00      A    C
ATOM   2469  HA  ASN A 172      12.017  16.171 -15.812  1.00  0.00      A    H
ATOM   2470  CB  ASN A 172      10.382  17.521 -15.971  1.00  0.00      A    C
ATOM   2471  HB1 ASN A 172       9.616  17.894 -15.258  1.00  0.00      A    H
ATOM   2472  HB2 ASN A 172      10.894  18.328 -16.535  1.00  0.00      A    H
ATOM   2473  CG  ASN A 172       9.714  16.699 -17.026  1.00  0.00      A    C
ATOM   2474  OD1 ASN A 172      10.362  16.367 -17.973  1.00  0.00      A    O
ATOM   2475  ND2 ASN A 172       8.404  16.374 -16.880  1.00  0.00      A    N
ATOM   2476 HD21 ASN A 172       7.913  15.714 -17.448  1.00  0.00      A    H
ATOM   2477 HD22 ASN A 172       7.910  16.681 -16.066  1.00  0.00      A    H
ATOM   2478  C   ASN A 172      12.171  17.461 -14.152  1.00  0.00      A    C
ATOM   2479  O   ASN A 172      13.403  17.513 -14.234  1.00  0.00      A    O
ATOM   2480  N   GLY A 173      11.475  18.053 -13.183  1.00  0.00      A    N
ATOM   2481  HN  GLY A 173      10.490  17.902 -13.147  1.00  0.00      A    H
ATOM   2482  CA  GLY A 173      11.983  18.733 -11.972  1.00  0.00      A    C
ATOM   2483  HA1 GLY A 173      13.029  18.991 -12.051  1.00  0.00      A    H
ATOM   2484  HA2 GLY A 173      11.422  19.605 -11.669  1.00  0.00      A    H
ATOM   2485  C   GLY A 173      12.002  17.831 -10.760  1.00  0.00      A    C
ATOM   2486  O   GLY A 173      12.863  17.858  -9.931  1.00  0.00      A    O
ATOM   2487  N   LYS A 174      10.922  17.128 -10.536  1.00  0.00      A    N
ATOM   2488  HN  LYS A 174      10.330  16.997 -11.328  1.00  0.00      A    H
ATOM   2489  CA  LYS A 174      10.342  16.692  -9.302  1.00  0.00      A    C
ATOM   2490  HA  LYS A 174      10.932  17.058  -8.475  1.00  0.00      A    H
ATOM   2491  CB  LYS A 174       8.767  17.036  -9.248  1.00  0.00      A    C
ATOM   2492  HB1 LYS A 174       8.318  16.767 -10.229  1.00  0.00      A    H
ATOM   2493  HB2 LYS A 174       8.343  16.387  -8.452  1.00  0.00      A    H
ATOM   2494  CG  LYS A 174       8.478  18.410  -8.656  1.00  0.00      A    C
ATOM   2495  HG1 LYS A 174       7.389  18.625  -8.691  1.00  0.00      A    H
ATOM   2496  HG2 LYS A 174       8.715  18.350  -7.573  1.00  0.00      A    H
ATOM   2497  CD  LYS A 174       9.169  19.611  -9.260  1.00  0.00      A    C
ATOM   2498  HD1 LYS A 174      10.275  19.508  -9.256  1.00  0.00      A    H
ATOM   2499  HD2 LYS A 174       8.827  19.787 -10.303  1.00  0.00      A    H
ATOM   2500  CE  LYS A 174       9.064  20.879  -8.362  1.00  0.00      A    C
ATOM   2501  HE1 LYS A 174       9.594  20.789  -7.390  1.00  0.00      A    H
ATOM   2502  HE2 LYS A 174       9.509  21.705  -8.956  1.00  0.00      A    H
ATOM   2503  NZ  LYS A 174       7.630  21.186  -8.132  1.00  0.00      A    N
ATOM   2504  HZ1 LYS A 174       6.970  20.426  -8.393  1.00  0.00      A    H
ATOM   2505  HZ2 LYS A 174       7.466  21.487  -7.151  1.00  0.00      A    H
ATOM   2506  HZ3 LYS A 174       7.376  21.998  -8.730  1.00  0.00      A    H
ATOM   2507  C   LYS A 174      10.485  15.164  -9.151  1.00  0.00      A    C
ATOM   2508  O   LYS A 174      10.107  14.396 -10.016  1.00  0.00      A    O
ATOM   2509  N   ASP A 175      11.024  14.752  -8.040  1.00  0.00      A    N
ATOM   2510  HN  ASP A 175      11.328  15.449  -7.396  1.00  0.00      A    H
ATOM   2511  CA  ASP A 175      11.417  13.408  -7.725  1.00  0.00      A    C
ATOM   2512  HA  ASP A 175      11.559  12.873  -8.652  1.00  0.00      A    H
ATOM   2513  CB  ASP A 175      12.762  13.402  -6.966  1.00  0.00      A    C
ATOM   2514  HB1 ASP A 175      12.731  14.025  -6.047  1.00  0.00      A    H
ATOM   2515  HB2 ASP A 175      13.005  12.376  -6.616  1.00  0.00      A    H
ATOM   2516  CG  ASP A 175      14.016  13.749  -7.817  1.00  0.00      A    C
ATOM   2517  OD1 ASP A 175      14.345  12.994  -8.785  1.00  0.00      A    O
ATOM   2518  OD2 ASP A 175      14.671  14.772  -7.487  1.00  0.00      A    O
ATOM   2519  C   ASP A 175      10.394  12.601  -6.993  1.00  0.00      A    C
ATOM   2520  O   ASP A 175       9.726  13.095  -6.063  1.00  0.00      A    O
ATOM   2521  N   TYR A 176      10.153  11.304  -7.377  1.00  0.00      A    N
ATOM   2522  HN  TYR A 176      10.661  10.878  -8.122  1.00  0.00      A    H
ATOM   2523  CA  TYR A 176       9.152  10.502  -6.759  1.00  0.00      A    C
ATOM   2524  HA  TYR A 176       8.797  10.917  -5.827  1.00  0.00      A    H
ATOM   2525  CB  TYR A 176       7.780  10.569  -7.588  1.00  0.00      A    C
ATOM   2526  HB1 TYR A 176       6.966  10.012  -7.077  1.00  0.00      A    H
ATOM   2527  HB2 TYR A 176       7.391  11.604  -7.484  1.00  0.00      A    H
ATOM   2528  CG  TYR A 176       7.967  10.138  -9.028  1.00  0.00      A    C
ATOM   2529  CD1 TYR A 176       7.848   8.806  -9.369  1.00  0.00      A    C
ATOM   2530  HD1 TYR A 176       7.658   8.197  -8.497  1.00  0.00      A    H
ATOM   2531  CE1 TYR A 176       8.086   8.360 -10.659  1.00  0.00      A    C
ATOM   2532  HE1 TYR A 176       7.976   7.312 -10.894  1.00  0.00      A    H
ATOM   2533  CZ  TYR A 176       8.332   9.221 -11.708  1.00  0.00      A    C
ATOM   2534  OH  TYR A 176       8.575   8.602 -12.965  1.00  0.00      A    O
ATOM   2535  HH  TYR A 176       8.644   7.648 -12.882  1.00  0.00      A    H
ATOM   2536  CD2 TYR A 176       8.144  11.059 -10.146  1.00  0.00      A    C
ATOM   2537  HD2 TYR A 176       8.250  12.125 -10.012  1.00  0.00      A    H
ATOM   2538  CE2 TYR A 176       8.344  10.566 -11.413  1.00  0.00      A    C
ATOM   2539  HE2 TYR A 176       8.498  11.230 -12.251  1.00  0.00      A    H
ATOM   2540  C   TYR A 176       9.488   9.018  -6.373  1.00  0.00      A    C
ATOM   2541  O   TYR A 176      10.285   8.399  -7.066  1.00  0.00      A    O
ATOM   2542  N   TRP A 177       8.689   8.391  -5.464  1.00  0.00      A    N
ATOM   2543  HN  TRP A 177       8.174   9.015  -4.881  1.00  0.00      A    H
ATOM   2544  CA  TRP A 177       8.341   6.979  -5.308  1.00  0.00      A    C
ATOM   2545  HA  TRP A 177       9.042   6.390  -5.881  1.00  0.00      A    H
ATOM   2546  CB  TRP A 177       8.414   6.495  -3.842  1.00  0.00      A    C
ATOM   2547  HB1 TRP A 177       7.832   7.210  -3.223  1.00  0.00      A    H
ATOM   2548  HB2 TRP A 177       8.043   5.467  -3.644  1.00  0.00      A    H
ATOM   2549  CG  TRP A 177       9.797   6.478  -3.305  1.00  0.00      A    C
ATOM   2550  CD1 TRP A 177      10.436   7.523  -2.631  1.00  0.00      A    C
ATOM   2551  HD1 TRP A 177       9.933   8.425  -2.314  1.00  0.00      A    H
ATOM   2552  NE1 TRP A 177      11.803   7.186  -2.440  1.00  0.00      A    N
ATOM   2553  HE1 TRP A 177      12.505   7.738  -2.046  1.00  0.00      A    H
ATOM   2554  CE2 TRP A 177      12.026   5.942  -3.006  1.00  0.00      A    C
ATOM   2555  CD2 TRP A 177      10.836   5.436  -3.610  1.00  0.00      A    C
ATOM   2556  CE3 TRP A 177      10.817   4.265  -4.358  1.00  0.00      A    C
ATOM   2557  HE3 TRP A 177       9.901   3.904  -4.802  1.00  0.00      A    H
ATOM   2558  CZ3 TRP A 177      11.998   3.526  -4.405  1.00  0.00      A    C
ATOM   2559  HZ3 TRP A 177      12.043   2.617  -4.987  1.00  0.00      A    H
ATOM   2560  CZ2 TRP A 177      13.170   5.224  -3.076  1.00  0.00      A    C
ATOM   2561  HZ2 TRP A 177      14.006   5.594  -2.501  1.00  0.00      A    H
ATOM   2562  CH2 TRP A 177      13.207   3.975  -3.765  1.00  0.00      A    C
ATOM   2563  HH2 TRP A 177      14.131   3.416  -3.784  1.00  0.00      A    H
ATOM   2564  C   TRP A 177       6.897   6.776  -5.750  1.00  0.00      A    C
ATOM   2565  O   TRP A 177       6.068   7.709  -5.656  1.00  0.00      A    O
ATOM   2566  N   ILE A 178       6.578   5.609  -6.311  1.00  0.00      A    N
ATOM   2567  HN  ILE A 178       7.280   4.928  -6.503  1.00  0.00      A    H
ATOM   2568  CA  ILE A 178       5.210   5.092  -6.652  1.00  0.00      A    C
ATOM   2569  HA  ILE A 178       4.546   5.925  -6.474  1.00  0.00      A    H
ATOM   2570  CB  ILE A 178       4.941   4.658  -8.060  1.00  0.00      A    C
ATOM   2571  HB  ILE A 178       5.520   3.722  -8.212  1.00  0.00      A    H
ATOM   2572  CG2 ILE A 178       3.418   4.510  -8.349  1.00  0.00      A    C
ATOM   2573 HG21 ILE A 178       3.196   4.199  -9.392  1.00  0.00      A    H
ATOM   2574 HG22 ILE A 178       3.075   3.701  -7.669  1.00  0.00      A    H
ATOM   2575 HG23 ILE A 178       2.913   5.485  -8.181  1.00  0.00      A    H
ATOM   2576  CG1 ILE A 178       5.593   5.707  -8.983  1.00  0.00      A    C
ATOM   2577 HG11 ILE A 178       5.367   6.724  -8.596  1.00  0.00      A    H
ATOM   2578 HG12 ILE A 178       6.695   5.607  -8.881  1.00  0.00      A    H
ATOM   2579  CD  ILE A 178       5.188   5.623 -10.433  1.00  0.00      A    C
ATOM   2580  HD1 ILE A 178       5.666   4.739 -10.905  1.00  0.00      A    H
ATOM   2581  HD2 ILE A 178       4.091   5.535 -10.586  1.00  0.00      A    H
ATOM   2582  HD3 ILE A 178       5.585   6.500 -10.989  1.00  0.00      A    H
ATOM   2583  C   ILE A 178       4.762   4.036  -5.662  1.00  0.00      A    C
ATOM   2584  O   ILE A 178       5.612   3.164  -5.481  1.00  0.00      A    O
ATOM   2585  N   VAL A 179       3.533   4.044  -5.117  1.00  0.00      A    N
ATOM   2586  HN  VAL A 179       2.899   4.793  -5.289  1.00  0.00      A    H
ATOM   2587  CA  VAL A 179       3.187   3.187  -4.031  1.00  0.00      A    C
ATOM   2588  HA  VAL A 179       3.699   2.250  -4.195  1.00  0.00      A    H
ATOM   2589  CB  VAL A 179       3.292   3.900  -2.683  1.00  0.00      A    C
ATOM   2590  HB  VAL A 179       2.583   4.755  -2.690  1.00  0.00      A    H
ATOM   2591  CG1 VAL A 179       2.922   3.026  -1.486  1.00  0.00      A    C
ATOM   2592 HG11 VAL A 179       2.968   3.674  -0.585  1.00  0.00      A    H
ATOM   2593 HG12 VAL A 179       1.881   2.692  -1.681  1.00  0.00      A    H
ATOM   2594 HG13 VAL A 179       3.629   2.199  -1.260  1.00  0.00      A    H
ATOM   2595  CG2 VAL A 179       4.673   4.437  -2.516  1.00  0.00      A    C
ATOM   2596 HG21 VAL A 179       5.299   3.530  -2.378  1.00  0.00      A    H
ATOM   2597 HG22 VAL A 179       5.058   5.172  -3.255  1.00  0.00      A    H
ATOM   2598 HG23 VAL A 179       4.616   4.950  -1.532  1.00  0.00      A    H
ATOM   2599  C   VAL A 179       1.748   2.696  -4.138  1.00  0.00      A    C
ATOM   2600  O   VAL A 179       0.813   3.408  -4.362  1.00  0.00      A    O
ATOM   2601  N   ARG A 180       1.612   1.405  -4.147  1.00  0.00      A    N
ATOM   2602  HN  ARG A 180       2.328   0.798  -3.811  1.00  0.00      A    H
ATOM   2603  CA  ARG A 180       0.356   0.678  -4.089  1.00  0.00      A    C
ATOM   2604  HA  ARG A 180      -0.359   1.272  -4.639  1.00  0.00      A    H
ATOM   2605  CB  ARG A 180       0.580  -0.696  -4.798  1.00  0.00      A    C
ATOM   2606  HB1 ARG A 180       0.825  -0.490  -5.862  1.00  0.00      A    H
ATOM   2607  HB2 ARG A 180       1.506  -1.143  -4.377  1.00  0.00      A    H
ATOM   2608  CG  ARG A 180      -0.312  -1.862  -4.603  1.00  0.00      A    C
ATOM   2609  HG1 ARG A 180      -0.073  -2.283  -3.603  1.00  0.00      A    H
ATOM   2610  HG2 ARG A 180      -1.319  -1.415  -4.462  1.00  0.00      A    H
ATOM   2611  CD  ARG A 180      -0.185  -2.941  -5.757  1.00  0.00      A    C
ATOM   2612  HD1 ARG A 180      -0.552  -2.518  -6.717  1.00  0.00      A    H
ATOM   2613  HD2 ARG A 180       0.864  -3.212  -6.000  1.00  0.00      A    H
ATOM   2614  NE  ARG A 180      -0.857  -4.202  -5.314  1.00  0.00      A    N
ATOM   2615  HE  ARG A 180      -1.343  -4.230  -4.440  1.00  0.00      A    H
ATOM   2616  CZ  ARG A 180      -0.764  -5.371  -5.937  1.00  0.00      A    C
ATOM   2617  NH1 ARG A 180      -0.476  -5.505  -7.237  1.00  0.00      A    N
ATOM   2618 HH11 ARG A 180      -0.611  -4.721  -7.843  1.00  0.00      A    H
ATOM   2619 HH12 ARG A 180      -0.226  -6.410  -7.582  1.00  0.00      A    H
ATOM   2620  NH2 ARG A 180      -1.145  -6.453  -5.282  1.00  0.00      A    N
ATOM   2621 HH21 ARG A 180      -1.303  -6.456  -4.295  1.00  0.00      A    H
ATOM   2622 HH22 ARG A 180      -0.947  -7.324  -5.732  1.00  0.00      A    H
ATOM   2623  C   ARG A 180      -0.219   0.654  -2.670  1.00  0.00      A    C
ATOM   2624  O   ARG A 180       0.497   0.236  -1.751  1.00  0.00      A    O
ATOM   2625  N   ASN A 181      -1.482   1.115  -2.456  1.00  0.00      A    N
ATOM   2626  HN  ASN A 181      -1.971   1.530  -3.220  1.00  0.00      A    H
ATOM   2627  CA  ASN A 181      -2.186   1.181  -1.251  1.00  0.00      A    C
ATOM   2628  HA  ASN A 181      -1.507   1.065  -0.419  1.00  0.00      A    H
ATOM   2629  CB  ASN A 181      -2.884   2.631  -1.172  1.00  0.00      A    C
ATOM   2630  HB1 ASN A 181      -2.140   3.412  -1.437  1.00  0.00      A    H
ATOM   2631  HB2 ASN A 181      -3.623   2.720  -1.997  1.00  0.00      A    H
ATOM   2632  CG  ASN A 181      -3.389   3.033   0.159  1.00  0.00      A    C
ATOM   2633  OD1 ASN A 181      -3.027   2.397   1.223  1.00  0.00      A    O
ATOM   2634  ND2 ASN A 181      -4.121   4.147   0.224  1.00  0.00      A    N
ATOM   2635 HD21 ASN A 181      -4.294   4.508   1.140  1.00  0.00      A    H
ATOM   2636 HD22 ASN A 181      -4.426   4.684  -0.562  1.00  0.00      A    H
ATOM   2637  C   ASN A 181      -3.256   0.083  -1.140  1.00  0.00      A    C
ATOM   2638  O   ASN A 181      -3.710  -0.484  -2.134  1.00  0.00      A    O
ATOM   2639  N   SER A 182      -3.496  -0.351   0.059  1.00  0.00      A    N
ATOM   2640  HN  SER A 182      -3.010   0.067   0.822  1.00  0.00      A    H
ATOM   2641  CA  SER A 182      -4.607  -1.204   0.410  1.00  0.00      A    C
ATOM   2642  HA  SER A 182      -4.658  -2.085  -0.212  1.00  0.00      A    H
ATOM   2643  CB  SER A 182      -4.404  -1.719   1.842  1.00  0.00      A    C
ATOM   2644  HB1 SER A 182      -5.113  -2.564   1.976  1.00  0.00      A    H
ATOM   2645  HB2 SER A 182      -3.353  -2.074   1.897  1.00  0.00      A    H
ATOM   2646  OG  SER A 182      -4.548  -0.636   2.815  1.00  0.00      A    O
ATOM   2647  HG1 SER A 182      -4.740  -1.153   3.601  1.00  0.00      A    H
ATOM   2648  C   SER A 182      -6.041  -0.615   0.165  1.00  0.00      A    C
ATOM   2649  O   SER A 182      -6.769  -1.219  -0.559  1.00  0.00      A    O
ATOM   2650  N   TRP A 183      -6.398   0.476   0.771  1.00  0.00      A    N
ATOM   2651  HN  TRP A 183      -5.752   0.914   1.391  1.00  0.00      A    H
ATOM   2652  CA  TRP A 183      -7.761   1.117   0.818  1.00  0.00      A    C
ATOM   2653  HA  TRP A 183      -8.370   0.618   1.558  1.00  0.00      A    H
ATOM   2654  CB  TRP A 183      -7.762   2.632   1.105  1.00  0.00      A    C
ATOM   2655  HB1 TRP A 183      -7.463   3.120   0.153  1.00  0.00      A    H
ATOM   2656  HB2 TRP A 183      -8.759   3.038   1.379  1.00  0.00      A    H
ATOM   2657  CG  TRP A 183      -6.902   3.056   2.352  1.00  0.00      A    C
ATOM   2658  CD1 TRP A 183      -6.482   2.296   3.407  1.00  0.00      A    C
ATOM   2659  HD1 TRP A 183      -6.721   1.261   3.601  1.00  0.00      A    H
ATOM   2660  NE1 TRP A 183      -5.768   3.109   4.321  1.00  0.00      A    N
ATOM   2661  HE1 TRP A 183      -5.558   2.926   5.256  1.00  0.00      A    H
ATOM   2662  CE2 TRP A 183      -5.821   4.417   3.909  1.00  0.00      A    C
ATOM   2663  CD2 TRP A 183      -6.604   4.450   2.734  1.00  0.00      A    C
ATOM   2664  CE3 TRP A 183      -6.824   5.658   2.080  1.00  0.00      A    C
ATOM   2665  HE3 TRP A 183      -7.443   5.688   1.195  1.00  0.00      A    H
ATOM   2666  CZ3 TRP A 183      -6.234   6.825   2.583  1.00  0.00      A    C
ATOM   2667  HZ3 TRP A 183      -6.355   7.800   2.135  1.00  0.00      A    H
ATOM   2668  CZ2 TRP A 183      -5.278   5.551   4.530  1.00  0.00      A    C
ATOM   2669  HZ2 TRP A 183      -4.674   5.553   5.425  1.00  0.00      A    H
ATOM   2670  CH2 TRP A 183      -5.559   6.779   3.866  1.00  0.00      A    C
ATOM   2671  HH2 TRP A 183      -5.269   7.646   4.442  1.00  0.00      A    H
ATOM   2672  C   TRP A 183      -8.674   0.953  -0.425  1.00  0.00      A    C
ATOM   2673  O   TRP A 183      -9.671   0.209  -0.378  1.00  0.00      A    O
ATOM   2674  N   GLY A 184      -8.438   1.574  -1.571  1.00  0.00      A    N
ATOM   2675  HN  GLY A 184      -7.715   2.257  -1.642  1.00  0.00      A    H
ATOM   2676  CA  GLY A 184      -9.283   1.310  -2.700  1.00  0.00      A    C
ATOM   2677  HA1 GLY A 184      -9.366   0.242  -2.836  1.00  0.00      A    H
ATOM   2678  HA2 GLY A 184     -10.292   1.649  -2.516  1.00  0.00      A    H
ATOM   2679  C   GLY A 184      -8.835   1.964  -4.010  1.00  0.00      A    C
ATOM   2680  O   GLY A 184      -8.088   2.910  -3.997  1.00  0.00      A    O
ATOM   2681  N   LYS A 185      -9.243   1.368  -5.155  1.00  0.00      A    N
ATOM   2682  HN  LYS A 185      -9.871   0.597  -5.232  1.00  0.00      A    H
ATOM   2683  CA  LYS A 185      -8.907   1.958  -6.446  1.00  0.00      A    C
ATOM   2684  HA  LYS A 185      -7.843   1.795  -6.530  1.00  0.00      A    H
ATOM   2685  CB  LYS A 185      -9.454   1.072  -7.512  1.00  0.00      A    C
ATOM   2686  HB1 LYS A 185      -9.434   0.034  -7.119  1.00  0.00      A    H
ATOM   2687  HB2 LYS A 185     -10.509   1.350  -7.722  1.00  0.00      A    H
ATOM   2688  CG  LYS A 185      -8.684   1.051  -8.810  1.00  0.00      A    C
ATOM   2689  HG1 LYS A 185      -8.708   2.022  -9.349  1.00  0.00      A    H
ATOM   2690  HG2 LYS A 185      -7.613   0.778  -8.699  1.00  0.00      A    H
ATOM   2691  CD  LYS A 185      -9.287   0.074  -9.846  1.00  0.00      A    C
ATOM   2692  HD1 LYS A 185     -10.398   0.102  -9.861  1.00  0.00      A    H
ATOM   2693  HD2 LYS A 185      -8.976   0.550 -10.800  1.00  0.00      A    H
ATOM   2694  CE  LYS A 185      -8.670  -1.354  -9.643  1.00  0.00      A    C
ATOM   2695  HE1 LYS A 185      -7.561  -1.386  -9.714  1.00  0.00      A    H
ATOM   2696  HE2 LYS A 185      -9.156  -1.726  -8.717  1.00  0.00      A    H
ATOM   2697  NZ  LYS A 185      -9.052  -2.206 -10.728  1.00  0.00      A    N
ATOM   2698  HZ1 LYS A 185      -9.088  -3.220 -10.500  1.00  0.00      A    H
ATOM   2699  HZ2 LYS A 185      -9.966  -1.948 -11.153  1.00  0.00      A    H
ATOM   2700  HZ3 LYS A 185      -8.394  -2.151 -11.531  1.00  0.00      A    H
ATOM   2701  C   LYS A 185      -9.286   3.396  -6.704  1.00  0.00      A    C
ATOM   2702  O   LYS A 185      -8.706   4.187  -7.438  1.00  0.00      A    O
ATOM   2703  N   SER A 186     -10.434   3.825  -6.149  1.00  0.00      A    N
ATOM   2704  HN  SER A 186     -10.968   3.221  -5.562  1.00  0.00      A    H
ATOM   2705  CA  SER A 186     -10.976   5.162  -6.258  1.00  0.00      A    C
ATOM   2706  HA  SER A 186     -10.879   5.458  -7.292  1.00  0.00      A    H
ATOM   2707  CB  SER A 186     -12.477   5.249  -5.810  1.00  0.00      A    C
ATOM   2708  HB1 SER A 186     -12.736   6.329  -5.820  1.00  0.00      A    H
ATOM   2709  HB2 SER A 186     -13.169   4.726  -6.505  1.00  0.00      A    H
ATOM   2710  OG  SER A 186     -12.634   4.785  -4.492  1.00  0.00      A    O
ATOM   2711  HG1 SER A 186     -13.530   4.442  -4.528  1.00  0.00      A    H
ATOM   2712  C   SER A 186     -10.164   6.252  -5.592  1.00  0.00      A    C
ATOM   2713  O   SER A 186     -10.432   7.465  -5.771  1.00  0.00      A    O
ATOM   2714  N   TRP A 187      -9.206   5.874  -4.716  1.00  0.00      A    N
ATOM   2715  HN  TRP A 187      -8.963   4.916  -4.580  1.00  0.00      A    H
ATOM   2716  CA  TRP A 187      -8.472   6.805  -3.939  1.00  0.00      A    C
ATOM   2717  HA  TRP A 187      -9.062   7.708  -3.887  1.00  0.00      A    H
ATOM   2718  CB  TRP A 187      -8.145   6.264  -2.606  1.00  0.00      A    C
ATOM   2719  HB1 TRP A 187      -9.052   5.832  -2.131  1.00  0.00      A    H
ATOM   2720  HB2 TRP A 187      -7.505   5.410  -2.914  1.00  0.00      A    H
ATOM   2721  CG  TRP A 187      -7.453   7.239  -1.715  1.00  0.00      A    C
ATOM   2722  CD1 TRP A 187      -7.903   8.267  -0.901  1.00  0.00      A    C
ATOM   2723  HD1 TRP A 187      -8.928   8.594  -0.999  1.00  0.00      A    H
ATOM   2724  NE1 TRP A 187      -6.826   8.867  -0.318  1.00  0.00      A    N
ATOM   2725  HE1 TRP A 187      -6.997   9.618   0.282  1.00  0.00      A    H
ATOM   2726  CE2 TRP A 187      -5.689   8.161  -0.631  1.00  0.00      A    C
ATOM   2727  CD2 TRP A 187      -6.089   7.067  -1.422  1.00  0.00      A    C
ATOM   2728  CE3 TRP A 187      -5.085   6.232  -1.979  1.00  0.00      A    C
ATOM   2729  HE3 TRP A 187      -5.261   5.516  -2.769  1.00  0.00      A    H
ATOM   2730  CZ3 TRP A 187      -3.759   6.476  -1.666  1.00  0.00      A    C
ATOM   2731  HZ3 TRP A 187      -2.964   6.003  -2.224  1.00  0.00      A    H
ATOM   2732  CZ2 TRP A 187      -4.362   8.341  -0.261  1.00  0.00      A    C
ATOM   2733  HZ2 TRP A 187      -4.038   9.178   0.338  1.00  0.00      A    H
ATOM   2734  CH2 TRP A 187      -3.395   7.496  -0.820  1.00  0.00      A    C
ATOM   2735  HH2 TRP A 187      -2.335   7.598  -0.638  1.00  0.00      A    H
ATOM   2736  C   TRP A 187      -7.232   7.186  -4.731  1.00  0.00      A    C
ATOM   2737  O   TRP A 187      -6.562   6.384  -5.400  1.00  0.00      A    O
ATOM   2738  N   GLY A 188      -6.844   8.439  -4.706  1.00  0.00      A    N
ATOM   2739  HN  GLY A 188      -7.324   9.056  -4.088  1.00  0.00      A    H
ATOM   2740  CA  GLY A 188      -5.634   9.006  -5.339  1.00  0.00      A    C
ATOM   2741  HA1 GLY A 188      -5.747  10.059  -5.127  1.00  0.00      A    H
ATOM   2742  HA2 GLY A 188      -4.869   8.438  -4.830  1.00  0.00      A    H
ATOM   2743  C   GLY A 188      -5.620   8.770  -6.788  1.00  0.00      A    C
ATOM   2744  O   GLY A 188      -6.663   8.850  -7.457  1.00  0.00      A    O
ATOM   2745  N   GLU A 189      -4.431   8.389  -7.345  1.00  0.00      A    N
ATOM   2746  HN  GLU A 189      -3.719   8.179  -6.679  1.00  0.00      A    H
ATOM   2747  CA  GLU A 189      -4.156   8.201  -8.806  1.00  0.00      A    C
ATOM   2748  HA  GLU A 189      -4.700   8.899  -9.425  1.00  0.00      A    H
ATOM   2749  CB  GLU A 189      -2.644   8.568  -9.002  1.00  0.00      A    C
ATOM   2750  HB1 GLU A 189      -2.057   7.988  -8.258  1.00  0.00      A    H
ATOM   2751  HB2 GLU A 189      -2.375   8.270 -10.038  1.00  0.00      A    H
ATOM   2752  CG  GLU A 189      -2.313  10.020  -8.888  1.00  0.00      A    C
ATOM   2753  HG1 GLU A 189      -3.087  10.559  -9.475  1.00  0.00      A    H
ATOM   2754  HG2 GLU A 189      -2.428  10.221  -7.801  1.00  0.00      A    H
ATOM   2755  CD  GLU A 189      -1.031  10.334  -9.511  1.00  0.00      A    C
ATOM   2756  OE1 GLU A 189      -0.368   9.444 -10.085  1.00  0.00      A    O
ATOM   2757  OE2 GLU A 189      -0.589  11.537  -9.431  1.00  0.00      A    O
ATOM   2758  C   GLU A 189      -4.436   6.687  -9.132  1.00  0.00      A    C
ATOM   2759  O   GLU A 189      -3.562   5.933  -9.588  1.00  0.00      A    O
ATOM   2760  N   SER A 190      -5.703   6.291  -8.853  1.00  0.00      A    N
ATOM   2761  HN  SER A 190      -6.375   6.973  -8.576  1.00  0.00      A    H
ATOM   2762  CA  SER A 190      -6.216   5.000  -9.108  1.00  0.00      A    C
ATOM   2763  HA  SER A 190      -7.276   5.051  -8.907  1.00  0.00      A    H
ATOM   2764  CB  SER A 190      -6.107   4.566 -10.564  1.00  0.00      A    C
ATOM   2765  HB1 SER A 190      -5.043   4.528 -10.883  1.00  0.00      A    H
ATOM   2766  HB2 SER A 190      -6.568   3.568 -10.722  1.00  0.00      A    H
ATOM   2767  OG  SER A 190      -6.785   5.550 -11.384  1.00  0.00      A    O
ATOM   2768  HG1 SER A 190      -6.188   5.839 -12.078  1.00  0.00      A    H
ATOM   2769  C   SER A 190      -5.637   3.920  -8.269  1.00  0.00      A    C
ATOM   2770  O   SER A 190      -5.027   2.916  -8.721  1.00  0.00      A    O
ATOM   2771  N   GLY A 191      -5.772   4.137  -6.949  1.00  0.00      A    N
ATOM   2772  HN  GLY A 191      -6.382   4.864  -6.643  1.00  0.00      A    H
ATOM   2773  CA  GLY A 191      -5.145   3.271  -5.963  1.00  0.00      A    C
ATOM   2774  HA1 GLY A 191      -5.665   3.265  -5.017  1.00  0.00      A    H
ATOM   2775  HA2 GLY A 191      -5.108   2.277  -6.385  1.00  0.00      A    H
ATOM   2776  C   GLY A 191      -3.762   3.712  -5.566  1.00  0.00      A    C
ATOM   2777  O   GLY A 191      -3.174   3.284  -4.550  1.00  0.00      A    O
ATOM   2778  N   TYR A 192      -3.107   4.568  -6.305  1.00  0.00      A    N
ATOM   2779  HN  TYR A 192      -3.646   5.106  -6.948  1.00  0.00      A    H
ATOM   2780  CA  TYR A 192      -1.691   4.798  -6.184  1.00  0.00      A    C
ATOM   2781  HA  TYR A 192      -1.155   4.099  -5.559  1.00  0.00      A    H
ATOM   2782  CB  TYR A 192      -0.910   5.008  -7.531  1.00  0.00      A    C
ATOM   2783  HB1 TYR A 192      -1.421   5.664  -8.268  1.00  0.00      A    H
ATOM   2784  HB2 TYR A 192       0.121   5.400  -7.405  1.00  0.00      A    H
ATOM   2785  CG  TYR A 192      -0.837   3.614  -8.074  1.00  0.00      A    C
ATOM   2786  CD1 TYR A 192      -1.639   3.229  -9.124  1.00  0.00      A    C
ATOM   2787  HD1 TYR A 192      -2.331   3.964  -9.509  1.00  0.00      A    H
ATOM   2788  CE1 TYR A 192      -1.519   1.990  -9.708  1.00  0.00      A    C
ATOM   2789  HE1 TYR A 192      -2.031   1.682 -10.608  1.00  0.00      A    H
ATOM   2790  CZ  TYR A 192      -0.638   1.037  -9.242  1.00  0.00      A    C
ATOM   2791  OH  TYR A 192      -0.707  -0.298  -9.620  1.00  0.00      A    O
ATOM   2792  HH  TYR A 192      -0.923  -0.433 -10.546  1.00  0.00      A    H
ATOM   2793  CD2 TYR A 192       0.072   2.689  -7.544  1.00  0.00      A    C
ATOM   2794  HD2 TYR A 192       0.618   2.966  -6.654  1.00  0.00      A    H
ATOM   2795  CE2 TYR A 192       0.201   1.443  -8.181  1.00  0.00      A    C
ATOM   2796  HE2 TYR A 192       0.891   0.720  -7.772  1.00  0.00      A    H
ATOM   2797  C   TYR A 192      -1.409   6.136  -5.465  1.00  0.00      A    C
ATOM   2798  O   TYR A 192      -2.065   7.131  -5.693  1.00  0.00      A    O
ATOM   2799  N   VAL A 193      -0.389   6.228  -4.628  1.00  0.00      A    N
ATOM   2800  HN  VAL A 193      -0.024   5.375  -4.264  1.00  0.00      A    H
ATOM   2801  CA  VAL A 193       0.110   7.511  -4.187  1.00  0.00      A    C
ATOM   2802  HA  VAL A 193      -0.409   8.330  -4.662  1.00  0.00      A    H
ATOM   2803  CB  VAL A 193       0.048   7.706  -2.663  1.00  0.00      A    C
ATOM   2804  HB  VAL A 193      -1.030   7.573  -2.429  1.00  0.00      A    H
ATOM   2805  CG1 VAL A 193       0.794   6.641  -1.850  1.00  0.00      A    C
ATOM   2806 HG11 VAL A 193       1.889   6.789  -1.964  1.00  0.00      A    H
ATOM   2807 HG12 VAL A 193       0.522   6.638  -0.773  1.00  0.00      A    H
ATOM   2808 HG13 VAL A 193       0.604   5.587  -2.143  1.00  0.00      A    H
ATOM   2809  CG2 VAL A 193       0.436   9.104  -2.168  1.00  0.00      A    C
ATOM   2810 HG21 VAL A 193       0.111   9.916  -2.853  1.00  0.00      A    H
ATOM   2811 HG22 VAL A 193       0.088   9.174  -1.116  1.00  0.00      A    H
ATOM   2812 HG23 VAL A 193       1.544   9.188  -2.196  1.00  0.00      A    H
ATOM   2813  C   VAL A 193       1.521   7.673  -4.695  1.00  0.00      A    C
ATOM   2814  O   VAL A 193       2.299   6.753  -4.570  1.00  0.00      A    O
ATOM   2815  N   ARG A 194       1.847   8.859  -5.273  1.00  0.00      A    N
ATOM   2816  HN  ARG A 194       1.144   9.531  -5.492  1.00  0.00      A    H
ATOM   2817  CA  ARG A 194       3.158   9.232  -5.549  1.00  0.00      A    C
ATOM   2818  HA  ARG A 194       3.885   8.442  -5.669  1.00  0.00      A    H
ATOM   2819  CB  ARG A 194       3.309   9.822  -6.986  1.00  0.00      A    C
ATOM   2820  HB1 ARG A 194       2.601  10.672  -7.092  1.00  0.00      A    H
ATOM   2821  HB2 ARG A 194       4.323  10.274  -7.024  1.00  0.00      A    H
ATOM   2822  CG  ARG A 194       3.055   8.718  -8.043  1.00  0.00      A    C
ATOM   2823  HG1 ARG A 194       3.710   7.845  -7.834  1.00  0.00      A    H
ATOM   2824  HG2 ARG A 194       2.006   8.354  -8.053  1.00  0.00      A    H
ATOM   2825  CD  ARG A 194       3.410   9.135  -9.442  1.00  0.00      A    C
ATOM   2826  HD1 ARG A 194       4.452   9.518  -9.406  1.00  0.00      A    H
ATOM   2827  HD2 ARG A 194       3.435   8.270 -10.140  1.00  0.00      A    H
ATOM   2828  NE  ARG A 194       2.498  10.141  -9.855  1.00  0.00      A    N
ATOM   2829  HE  ARG A 194       1.535  10.130  -9.584  1.00  0.00      A    H
ATOM   2830  CZ  ARG A 194       2.838  11.333 -10.371  1.00  0.00      A    C
ATOM   2831  NH1 ARG A 194       4.026  11.504 -10.929  1.00  0.00      A    N
ATOM   2832 HH11 ARG A 194       4.566  10.679 -11.098  1.00  0.00      A    H
ATOM   2833 HH12 ARG A 194       4.225  12.355 -11.415  1.00  0.00      A    H
ATOM   2834  NH2 ARG A 194       1.943  12.324 -10.400  1.00  0.00      A    N
ATOM   2835 HH21 ARG A 194       1.046  12.068 -10.039  1.00  0.00      A    H
ATOM   2836 HH22 ARG A 194       2.241  13.247 -10.643  1.00  0.00      A    H
ATOM   2837  C   ARG A 194       3.610  10.068  -4.459  1.00  0.00      A    C
ATOM   2838  O   ARG A 194       3.008  11.070  -4.097  1.00  0.00      A    O
ATOM   2839  N   MET A 195       4.773   9.702  -3.894  1.00  0.00      A    N
ATOM   2840  HN  MET A 195       5.263   8.882  -4.178  1.00  0.00      A    H
ATOM   2841  CA  MET A 195       5.454  10.367  -2.745  1.00  0.00      A    C
ATOM   2842  HA  MET A 195       4.920  11.216  -2.345  1.00  0.00      A    H
ATOM   2843  CB  MET A 195       5.501   9.289  -1.632  1.00  0.00      A    C
ATOM   2844  HB1 MET A 195       6.086   8.401  -1.954  1.00  0.00      A    H
ATOM   2845  HB2 MET A 195       6.110   9.681  -0.789  1.00  0.00      A    H
ATOM   2846  CG  MET A 195       4.112   8.854  -1.246  1.00  0.00      A    C
ATOM   2847  HG1 MET A 195       3.496   9.775  -1.171  1.00  0.00      A    H
ATOM   2848  HG2 MET A 195       3.769   8.217  -2.089  1.00  0.00      A    H
ATOM   2849  SD  MET A 195       3.831   7.737   0.137  1.00  0.00      A    S
ATOM   2850  CE  MET A 195       4.465   8.748   1.518  1.00  0.00      A    C
ATOM   2851  HE1 MET A 195       4.392   8.224   2.496  1.00  0.00      A    H
ATOM   2852  HE2 MET A 195       5.414   9.267   1.264  1.00  0.00      A    H
ATOM   2853  HE3 MET A 195       3.739   9.588   1.533  1.00  0.00      A    H
ATOM   2854  C   MET A 195       6.845  10.874  -3.020  1.00  0.00      A    C
ATOM   2855  O   MET A 195       7.497  10.433  -3.942  1.00  0.00      A    O
ATOM   2856  N   GLU A 196       7.340  11.925  -2.293  1.00  0.00      A    N
ATOM   2857  HN  GLU A 196       6.819  12.512  -1.677  1.00  0.00      A    H
ATOM   2858  CA  GLU A 196       8.571  12.615  -2.630  1.00  0.00      A    C
ATOM   2859  HA  GLU A 196       8.711  12.621  -3.700  1.00  0.00      A    H
ATOM   2860  CB  GLU A 196       8.456  14.098  -2.245  1.00  0.00      A    C
ATOM   2861  HB1 GLU A 196       7.455  14.290  -2.686  1.00  0.00      A    H
ATOM   2862  HB2 GLU A 196       8.328  14.085  -1.141  1.00  0.00      A    H
ATOM   2863  CG  GLU A 196       9.651  14.986  -2.706  1.00  0.00      A    C
ATOM   2864  HG1 GLU A 196      10.594  14.445  -2.478  1.00  0.00      A    H
ATOM   2865  HG2 GLU A 196       9.503  15.084  -3.803  1.00  0.00      A    H
ATOM   2866  CD  GLU A 196       9.827  16.240  -2.057  1.00  0.00      A    C
ATOM   2867  OE1 GLU A 196       9.675  16.248  -0.811  1.00  0.00      A    O
ATOM   2868  OE2 GLU A 196       9.981  17.273  -2.799  1.00  0.00      A    O
ATOM   2869  C   GLU A 196       9.833  11.806  -2.272  1.00  0.00      A    C
ATOM   2870  O   GLU A 196       9.701  10.831  -1.482  1.00  0.00      A    O
ATOM   2871  N   ARG A 197      11.050  11.964  -2.885  1.00  0.00      A    N
ATOM   2872  HN  ARG A 197      11.061  12.434  -3.764  1.00  0.00      A    H
ATOM   2873  CA  ARG A 197      12.229  11.185  -2.488  1.00  0.00      A    C
ATOM   2874  HA  ARG A 197      11.818  10.214  -2.256  1.00  0.00      A    H
ATOM   2875  CB  ARG A 197      13.353  10.993  -3.614  1.00  0.00      A    C
ATOM   2876  HB1 ARG A 197      13.639  11.999  -3.988  1.00  0.00      A    H
ATOM   2877  HB2 ARG A 197      14.296  10.593  -3.183  1.00  0.00      A    H
ATOM   2878  CG  ARG A 197      12.870  10.031  -4.718  1.00  0.00      A    C
ATOM   2879  HG1 ARG A 197      12.349   9.091  -4.436  1.00  0.00      A    H
ATOM   2880  HG2 ARG A 197      12.157  10.589  -5.362  1.00  0.00      A    H
ATOM   2881  CD  ARG A 197      13.906   9.405  -5.645  1.00  0.00      A    C
ATOM   2882  HD1 ARG A 197      13.296   8.672  -6.215  1.00  0.00      A    H
ATOM   2883  HD2 ARG A 197      14.318  10.258  -6.226  1.00  0.00      A    H
ATOM   2884  NE  ARG A 197      14.884   8.717  -4.868  1.00  0.00      A    N
ATOM   2885  HE  ARG A 197      14.796   8.816  -3.877  1.00  0.00      A    H
ATOM   2886  CZ  ARG A 197      15.826   7.903  -5.424  1.00  0.00      A    C
ATOM   2887  NH1 ARG A 197      15.876   7.745  -6.775  1.00  0.00      A    N
ATOM   2888 HH11 ARG A 197      15.297   8.334  -7.338  1.00  0.00      A    H
ATOM   2889 HH12 ARG A 197      16.785   7.445  -7.064  1.00  0.00      A    H
ATOM   2890  NH2 ARG A 197      16.735   7.473  -4.541  1.00  0.00      A    N
ATOM   2891 HH21 ARG A 197      16.686   7.830  -3.608  1.00  0.00      A    H
ATOM   2892 HH22 ARG A 197      17.506   6.910  -4.839  1.00  0.00      A    H
ATOM   2893  C   ARG A 197      12.947  11.732  -1.251  1.00  0.00      A    C
ATOM   2894  O   ARG A 197      12.675  12.787  -0.692  1.00  0.00      A    O
ATOM   2895  N   ASN A 198      13.797  10.927  -0.671  1.00  0.00      A    N
ATOM   2896  HN  ASN A 198      14.088  10.069  -1.088  1.00  0.00      A    H
ATOM   2897  CA  ASN A 198      14.396  11.178   0.678  1.00  0.00      A    C
ATOM   2898  HA  ASN A 198      13.678  11.779   1.216  1.00  0.00      A    H
ATOM   2899  CB  ASN A 198      14.545   9.810   1.390  1.00  0.00      A    C
ATOM   2900  HB1 ASN A 198      15.260   9.156   0.846  1.00  0.00      A    H
ATOM   2901  HB2 ASN A 198      15.058   9.914   2.370  1.00  0.00      A    H
ATOM   2902  CG  ASN A 198      13.169   9.119   1.503  1.00  0.00      A    C
ATOM   2903  OD1 ASN A 198      12.430   9.314   2.435  1.00  0.00      A    O
ATOM   2904  ND2 ASN A 198      12.828   8.330   0.489  1.00  0.00      A    N
ATOM   2905 HD21 ASN A 198      11.970   7.817   0.455  1.00  0.00      A    H
ATOM   2906 HD22 ASN A 198      13.455   8.300  -0.290  1.00  0.00      A    H
ATOM   2907  C   ASN A 198      15.772  11.815   0.558  1.00  0.00      A    C
ATOM   2908  O   ASN A 198      16.278  12.034  -0.548  1.00  0.00      A    O
ATOM   2909  N   ILE A 199      16.471  11.983   1.654  1.00  0.00      A    N
ATOM   2910  HN  ILE A 199      16.027  11.850   2.537  1.00  0.00      A    H
ATOM   2911  CA  ILE A 199      17.892  12.120   1.699  1.00  0.00      A    C
ATOM   2912  HA  ILE A 199      18.276  12.346   0.715  1.00  0.00      A    H
ATOM   2913  CB  ILE A 199      18.500  13.152   2.733  1.00  0.00      A    C
ATOM   2914  HB  ILE A 199      19.603  13.211   2.614  1.00  0.00      A    H
ATOM   2915  CG2 ILE A 199      18.019  14.549   2.366  1.00  0.00      A    C
ATOM   2916 HG21 ILE A 199      16.944  14.632   2.635  1.00  0.00      A    H
ATOM   2917 HG22 ILE A 199      18.603  15.346   2.874  1.00  0.00      A    H
ATOM   2918 HG23 ILE A 199      18.171  14.702   1.276  1.00  0.00      A    H
ATOM   2919  CG1 ILE A 199      18.190  12.919   4.218  1.00  0.00      A    C
ATOM   2920 HG11 ILE A 199      17.112  12.920   4.487  1.00  0.00      A    H
ATOM   2921 HG12 ILE A 199      18.507  11.902   4.533  1.00  0.00      A    H
ATOM   2922  CD  ILE A 199      18.904  13.933   5.140  1.00  0.00      A    C
ATOM   2923  HD1 ILE A 199      20.006  13.970   5.004  1.00  0.00      A    H
ATOM   2924  HD2 ILE A 199      18.472  14.942   4.972  1.00  0.00      A    H
ATOM   2925  HD3 ILE A 199      18.718  13.764   6.223  1.00  0.00      A    H
ATOM   2926  C   ILE A 199      18.408  10.726   2.034  1.00  0.00      A    C
ATOM   2927  O   ILE A 199      17.615   9.931   2.401  1.00  0.00      A    O
ATOM   2928  N   LYS A 200      19.742  10.440   1.893  1.00  0.00      A    N
ATOM   2929  HN  LYS A 200      20.462  11.034   1.543  1.00  0.00      A    H
ATOM   2930  CA  LYS A 200      20.160   9.023   1.946  1.00  0.00      A    C
ATOM   2931  HA  LYS A 200      19.439   8.529   1.311  1.00  0.00      A    H
ATOM   2932  CB  LYS A 200      21.611   8.751   1.467  1.00  0.00      A    C
ATOM   2933  HB1 LYS A 200      22.219   9.515   1.998  1.00  0.00      A    H
ATOM   2934  HB2 LYS A 200      22.012   7.766   1.788  1.00  0.00      A    H
ATOM   2935  CG  LYS A 200      21.862   9.102  -0.007  1.00  0.00      A    C
ATOM   2936  HG1 LYS A 200      21.208   8.395  -0.562  1.00  0.00      A    H
ATOM   2937  HG2 LYS A 200      21.531  10.117  -0.318  1.00  0.00      A    H
ATOM   2938  CD  LYS A 200      23.321   8.824  -0.245  1.00  0.00      A    C
ATOM   2939  HD1 LYS A 200      24.032   9.417   0.368  1.00  0.00      A    H
ATOM   2940  HD2 LYS A 200      23.525   7.778   0.069  1.00  0.00      A    H
ATOM   2941  CE  LYS A 200      23.571   8.957  -1.738  1.00  0.00      A    C
ATOM   2942  HE1 LYS A 200      24.481   8.407  -2.057  1.00  0.00      A    H
ATOM   2943  HE2 LYS A 200      22.793   8.500  -2.387  1.00  0.00      A    H
ATOM   2944  NZ  LYS A 200      23.707  10.379  -2.135  1.00  0.00      A    N
ATOM   2945  HZ1 LYS A 200      23.984  10.495  -3.131  1.00  0.00      A    H
ATOM   2946  HZ2 LYS A 200      22.880  10.951  -1.869  1.00  0.00      A    H
ATOM   2947  HZ3 LYS A 200      24.545  10.797  -1.682  1.00  0.00      A    H
ATOM   2948  C   LYS A 200      19.947   8.421   3.395  1.00  0.00      A    C
ATOM   2949  O   LYS A 200      19.034   7.585   3.463  1.00  0.00      A    O
ATOM   2950  N   ALA A 201      20.668   8.804   4.409  1.00  0.00      A    N
ATOM   2951  HN  ALA A 201      21.418   9.458   4.347  1.00  0.00      A    H
ATOM   2952  CA  ALA A 201      20.428   8.321   5.769  1.00  0.00      A    C
ATOM   2953  HA  ALA A 201      20.155   7.282   5.656  1.00  0.00      A    H
ATOM   2954  CB  ALA A 201      21.747   8.451   6.566  1.00  0.00      A    C
ATOM   2955  HB1 ALA A 201      22.546   7.734   6.278  1.00  0.00      A    H
ATOM   2956  HB2 ALA A 201      22.197   9.456   6.718  1.00  0.00      A    H
ATOM   2957  HB3 ALA A 201      21.663   8.010   7.582  1.00  0.00      A    H
ATOM   2958  C   ALA A 201      19.179   9.027   6.439  1.00  0.00      A    C
ATOM   2959  O   ALA A 201      19.223  10.145   7.031  1.00  0.00      A    O
ATOM   2960  N   SER A 202      17.906   8.452   6.379  1.00  0.00      A    N
ATOM   2961  HN  SER A 202      17.846   7.592   5.878  1.00  0.00      A    H
ATOM   2962  CA  SER A 202      16.769   9.073   6.830  1.00  0.00      A    C
ATOM   2963  HA  SER A 202      16.995   9.683   7.692  1.00  0.00      A    H
ATOM   2964  CB  SER A 202      16.070   9.758   5.704  1.00  0.00      A    C
ATOM   2965  HB1 SER A 202      16.847  10.014   4.952  1.00  0.00      A    H
ATOM   2966  HB2 SER A 202      15.340   9.098   5.189  1.00  0.00      A    H
ATOM   2967  OG  SER A 202      15.246  10.878   6.144  1.00  0.00      A    O
ATOM   2968  HG1 SER A 202      14.890  11.306   5.362  1.00  0.00      A    H
ATOM   2969  C   SER A 202      15.793   8.165   7.490  1.00  0.00      A    C
ATOM   2970  O   SER A 202      15.954   6.946   7.601  1.00  0.00      A    O
ATOM   2971  N   SER A 203      14.663   8.677   7.962  1.00  0.00      A    N
ATOM   2972  HN  SER A 203      14.663   9.656   8.149  1.00  0.00      A    H
ATOM   2973  CA  SER A 203      13.398   7.954   8.168  1.00  0.00      A    C
ATOM   2974  HA  SER A 203      13.539   6.884   8.166  1.00  0.00      A    H
ATOM   2975  CB  SER A 203      12.523   8.352   9.411  1.00  0.00      A    C
ATOM   2976  HB1 SER A 203      12.521   9.462   9.457  1.00  0.00      A    H
ATOM   2977  HB2 SER A 203      11.526   7.884   9.259  1.00  0.00      A    H
ATOM   2978  OG  SER A 203      13.149   7.922  10.665  1.00  0.00      A    O
ATOM   2979  HG1 SER A 203      12.458   7.901  11.332  1.00  0.00      A    H
ATOM   2980  C   SER A 203      12.545   8.385   7.051  1.00  0.00      A    C
ATOM   2981  O   SER A 203      12.014   7.556   6.387  1.00  0.00      A    O
ATOM   2982  N   GLY A 204      12.347   9.700   6.682  1.00  0.00      A    N
ATOM   2983  HN  GLY A 204      12.810  10.496   7.064  1.00  0.00      A    H
ATOM   2984  CA  GLY A 204      11.857   9.894   5.317  1.00  0.00      A    C
ATOM   2985  HA1 GLY A 204      12.632  10.517   4.897  1.00  0.00      A    H
ATOM   2986  HA2 GLY A 204      11.739   8.990   4.738  1.00  0.00      A    H
ATOM   2987  C   GLY A 204      10.569  10.649   5.230  1.00  0.00      A    C
ATOM   2988  O   GLY A 204       9.965  11.076   6.178  1.00  0.00      A    O
ATOM   2989  N   LYS A 205      10.118  10.810   3.919  1.00  0.00      A    N
ATOM   2990  HN  LYS A 205      10.701  10.462   3.189  1.00  0.00      A    H
ATOM   2991  CA  LYS A 205       8.781  11.328   3.715  1.00  0.00      A    C
ATOM   2992  HA  LYS A 205       8.560  12.246   4.239  1.00  0.00      A    H
ATOM   2993  CB  LYS A 205       8.582  11.605   2.193  1.00  0.00      A    C
ATOM   2994  HB1 LYS A 205       8.845  10.698   1.607  1.00  0.00      A    H
ATOM   2995  HB2 LYS A 205       7.561  11.924   1.891  1.00  0.00      A    H
ATOM   2996  CG  LYS A 205       9.501  12.716   1.627  1.00  0.00      A    C
ATOM   2997  HG1 LYS A 205      10.572  12.420   1.607  1.00  0.00      A    H
ATOM   2998  HG2 LYS A 205       9.264  12.638   0.544  1.00  0.00      A    H
ATOM   2999  CD  LYS A 205       9.135  14.198   1.966  1.00  0.00      A    C
ATOM   3000  HD1 LYS A 205       9.410  14.911   1.159  1.00  0.00      A    H
ATOM   3001  HD2 LYS A 205       8.032  14.189   2.099  1.00  0.00      A    H
ATOM   3002  CE  LYS A 205      10.013  14.583   3.227  1.00  0.00      A    C
ATOM   3003  HE1 LYS A 205       9.626  14.168   4.182  1.00  0.00      A    H
ATOM   3004  HE2 LYS A 205      11.075  14.398   2.957  1.00  0.00      A    H
ATOM   3005  NZ  LYS A 205       9.773  15.993   3.543  1.00  0.00      A    N
ATOM   3006  HZ1 LYS A 205       8.840  16.069   3.996  1.00  0.00      A    H
ATOM   3007  HZ2 LYS A 205      10.478  16.309   4.240  1.00  0.00      A    H
ATOM   3008  HZ3 LYS A 205       9.792  16.545   2.662  1.00  0.00      A    H
ATOM   3009  C   LYS A 205       7.709  10.379   4.147  1.00  0.00      A    C
ATOM   3010  O   LYS A 205       7.563   9.325   3.539  1.00  0.00      A    O
ATOM   3011  N   CYS A 206       7.056  10.772   5.258  1.00  0.00      A    N
ATOM   3012  HN  CYS A 206       7.230  11.627   5.741  1.00  0.00      A    H
ATOM   3013  CA  CYS A 206       5.959  10.103   5.948  1.00  0.00      A    C
ATOM   3014  HA  CYS A 206       5.512  10.697   6.732  1.00  0.00      A    H
ATOM   3015  CB  CYS A 206       4.716   9.868   4.992  1.00  0.00      A    C
ATOM   3016  HB1 CYS A 206       5.048   9.199   4.169  1.00  0.00      A    H
ATOM   3017  HB2 CYS A 206       3.928   9.464   5.663  1.00  0.00      A    H
ATOM   3018  SG  CYS A 206       4.131  11.489   4.348  1.00  0.00      A    S
ATOM   3019  C   CYS A 206       6.396   8.810   6.613  1.00  0.00      A    C
ATOM   3020  O   CYS A 206       5.612   7.875   6.776  1.00  0.00      A    O
ATOM   3021  N   GLY A 207       7.769   8.678   6.927  1.00  0.00      A    N
ATOM   3022  HN  GLY A 207       8.351   9.440   6.656  1.00  0.00      A    H
ATOM   3023  CA  GLY A 207       8.484   7.457   7.211  1.00  0.00      A    C
ATOM   3024  HA1 GLY A 207       9.398   7.724   7.721  1.00  0.00      A    H
ATOM   3025  HA2 GLY A 207       7.875   6.859   7.871  1.00  0.00      A    H
ATOM   3026  C   GLY A 207       8.791   6.473   6.079  1.00  0.00      A    C
ATOM   3027  O   GLY A 207       9.030   5.311   6.375  1.00  0.00      A    O
ATOM   3028  N   ILE A 208       8.740   6.827   4.790  1.00  0.00      A    N
ATOM   3029  HN  ILE A 208       8.351   7.712   4.543  1.00  0.00      A    H
ATOM   3030  CA  ILE A 208       8.951   5.913   3.603  1.00  0.00      A    C
ATOM   3031  HA  ILE A 208       8.208   5.130   3.617  1.00  0.00      A    H
ATOM   3032  CB  ILE A 208       8.700   6.544   2.215  1.00  0.00      A    C
ATOM   3033  HB  ILE A 208       7.860   7.262   2.329  1.00  0.00      A    H
ATOM   3034  CG2 ILE A 208       9.970   7.411   1.914  1.00  0.00      A    C
ATOM   3035 HG21 ILE A 208      10.870   6.812   1.656  1.00  0.00      A    H
ATOM   3036 HG22 ILE A 208       9.766   8.120   1.083  1.00  0.00      A    H
ATOM   3037 HG23 ILE A 208      10.289   7.900   2.858  1.00  0.00      A    H
ATOM   3038  CG1 ILE A 208       8.254   5.576   1.069  1.00  0.00      A    C
ATOM   3039 HG11 ILE A 208       9.092   5.449   0.350  1.00  0.00      A    H
ATOM   3040 HG12 ILE A 208       7.881   4.613   1.479  1.00  0.00      A    H
ATOM   3041  CD  ILE A 208       7.138   6.254   0.234  1.00  0.00      A    C
ATOM   3042  HD1 ILE A 208       6.874   5.537  -0.572  1.00  0.00      A    H
ATOM   3043  HD2 ILE A 208       6.258   6.552   0.844  1.00  0.00      A    H
ATOM   3044  HD3 ILE A 208       7.574   7.140  -0.276  1.00  0.00      A    H
ATOM   3045  C   ILE A 208      10.217   5.069   3.684  1.00  0.00      A    C
ATOM   3046  O   ILE A 208      10.217   3.967   3.226  1.00  0.00      A    O
ATOM   3047  N   ALA A 209      11.373   5.559   4.238  1.00  0.00      A    N
ATOM   3048  HN  ALA A 209      11.453   6.503   4.549  1.00  0.00      A    H
ATOM   3049  CA  ALA A 209      12.662   4.852   4.185  1.00  0.00      A    C
ATOM   3050  HA  ALA A 209      12.520   4.121   3.403  1.00  0.00      A    H
ATOM   3051  CB  ALA A 209      13.720   5.871   3.682  1.00  0.00      A    C
ATOM   3052  HB1 ALA A 209      13.349   6.386   2.771  1.00  0.00      A    H
ATOM   3053  HB2 ALA A 209      14.017   6.671   4.395  1.00  0.00      A    H
ATOM   3054  HB3 ALA A 209      14.606   5.408   3.199  1.00  0.00      A    H
ATOM   3055  C   ALA A 209      13.089   4.243   5.498  1.00  0.00      A    C
ATOM   3056  O   ALA A 209      14.216   3.840   5.601  1.00  0.00      A    O
ATOM   3057  N   VAL A 210      12.244   4.221   6.533  1.00  0.00      A    N
ATOM   3058  HN  VAL A 210      11.342   4.638   6.455  1.00  0.00      A    H
ATOM   3059  CA  VAL A 210      12.453   3.431   7.779  1.00  0.00      A    C
ATOM   3060  HA  VAL A 210      13.355   3.853   8.196  1.00  0.00      A    H
ATOM   3061  CB  VAL A 210      11.256   3.498   8.763  1.00  0.00      A    C
ATOM   3062  HB  VAL A 210      10.342   3.130   8.250  1.00  0.00      A    H
ATOM   3063  CG1 VAL A 210      11.495   2.798  10.074  1.00  0.00      A    C
ATOM   3064 HG11 VAL A 210      10.753   3.115  10.837  1.00  0.00      A    H
ATOM   3065 HG12 VAL A 210      11.469   1.691   9.986  1.00  0.00      A    H
ATOM   3066 HG13 VAL A 210      12.528   3.016  10.420  1.00  0.00      A    H
ATOM   3067  CG2 VAL A 210      10.996   5.027   9.051  1.00  0.00      A    C
ATOM   3068 HG21 VAL A 210      10.945   5.561   8.078  1.00  0.00      A    H
ATOM   3069 HG22 VAL A 210      10.054   5.150   9.627  1.00  0.00      A    H
ATOM   3070 HG23 VAL A 210      11.863   5.422   9.623  1.00  0.00      A    H
ATOM   3071  C   VAL A 210      12.699   1.952   7.442  1.00  0.00      A    C
ATOM   3072  O   VAL A 210      13.732   1.425   7.780  1.00  0.00      A    O
ATOM   3073  N   GLU A 211      11.728   1.257   6.852  1.00  0.00      A    N
ATOM   3074  HN  GLU A 211      10.851   1.711   6.717  1.00  0.00      A    H
ATOM   3075  CA  GLU A 211      11.799  -0.185   6.743  1.00  0.00      A    C
ATOM   3076  HA  GLU A 211      12.844  -0.457   6.776  1.00  0.00      A    H
ATOM   3077  CB  GLU A 211      11.170  -1.006   7.935  1.00  0.00      A    C
ATOM   3078  HB1 GLU A 211      11.251  -0.473   8.906  1.00  0.00      A    H
ATOM   3079  HB2 GLU A 211      10.070  -1.039   7.780  1.00  0.00      A    H
ATOM   3080  CG  GLU A 211      11.755  -2.475   8.019  1.00  0.00      A    C
ATOM   3081  HG1 GLU A 211      11.474  -3.111   7.153  1.00  0.00      A    H
ATOM   3082  HG2 GLU A 211      12.852  -2.400   8.179  1.00  0.00      A    H
ATOM   3083  CD  GLU A 211      11.201  -3.163   9.257  1.00  0.00      A    C
ATOM   3084  OE1 GLU A 211      10.166  -2.746   9.839  1.00  0.00      A    O
ATOM   3085  OE2 GLU A 211      11.799  -4.196   9.653  1.00  0.00      A    O
ATOM   3086  C   GLU A 211      11.448  -0.834   5.384  1.00  0.00      A    C
ATOM   3087  O   GLU A 211      10.244  -1.108   5.257  1.00  0.00      A    O
ATOM   3088  N   PRO A 212      12.334  -1.179   4.419  1.00  0.00      A    N
ATOM   3089  CD  PRO A 212      13.684  -0.695   4.355  1.00  0.00      A    C
ATOM   3090  HD1 PRO A 212      14.348  -1.058   5.168  1.00  0.00      A    H
ATOM   3091  HD2 PRO A 212      13.798   0.410   4.337  1.00  0.00      A    H
ATOM   3092  CA  PRO A 212      11.918  -1.752   3.074  1.00  0.00      A    C
ATOM   3093  HA  PRO A 212      10.911  -1.446   2.835  1.00  0.00      A    H
ATOM   3094  CB  PRO A 212      13.049  -1.376   2.120  1.00  0.00      A    C
ATOM   3095  HB1 PRO A 212      13.183  -2.224   1.414  1.00  0.00      A    H
ATOM   3096  HB2 PRO A 212      12.756  -0.544   1.445  1.00  0.00      A    H
ATOM   3097  CG  PRO A 212      14.282  -1.132   3.048  1.00  0.00      A    C
ATOM   3098  HG1 PRO A 212      14.810  -2.104   3.150  1.00  0.00      A    H
ATOM   3099  HG2 PRO A 212      14.923  -0.333   2.616  1.00  0.00      A    H
ATOM   3100  C   PRO A 212      11.856  -3.311   3.194  1.00  0.00      A    C
ATOM   3101  O   PRO A 212      12.875  -4.010   3.205  1.00  0.00      A    O
ATOM   3102  N   SER A 213      10.709  -3.901   3.326  1.00  0.00      A    N
ATOM   3103  HN  SER A 213       9.883  -3.347   3.398  1.00  0.00      A    H
ATOM   3104  CA  SER A 213      10.541  -5.311   3.480  1.00  0.00      A    C
ATOM   3105  HA  SER A 213      11.377  -5.811   3.945  1.00  0.00      A    H
ATOM   3106  CB  SER A 213       9.326  -5.572   4.397  1.00  0.00      A    C
ATOM   3107  HB1 SER A 213       8.515  -4.889   4.066  1.00  0.00      A    H
ATOM   3108  HB2 SER A 213       9.069  -6.645   4.273  1.00  0.00      A    H
ATOM   3109  OG  SER A 213       9.811  -5.372   5.732  1.00  0.00      A    O
ATOM   3110  HG1 SER A 213       9.104  -5.235   6.366  1.00  0.00      A    H
ATOM   3111  C   SER A 213      10.266  -5.990   2.162  1.00  0.00      A    C
ATOM   3112  O   SER A 213       9.321  -5.632   1.412  1.00  0.00      A    O
ATOM   3113  N   TYR A 214      11.077  -6.981   1.784  1.00  0.00      A    N
ATOM   3114  HN  TYR A 214      11.866  -7.296   2.306  1.00  0.00      A    H
ATOM   3115  CA  TYR A 214      10.885  -7.720   0.600  1.00  0.00      A    C
ATOM   3116  HA  TYR A 214       9.818  -7.703   0.430  1.00  0.00      A    H
ATOM   3117  CB  TYR A 214      11.715  -7.172  -0.498  1.00  0.00      A    C
ATOM   3118  HB1 TYR A 214      11.332  -7.463  -1.499  1.00  0.00      A    H
ATOM   3119  HB2 TYR A 214      11.470  -6.089  -0.455  1.00  0.00      A    H
ATOM   3120  CG  TYR A 214      13.206  -7.294  -0.496  1.00  0.00      A    C
ATOM   3121  CD1 TYR A 214      13.913  -6.285   0.077  1.00  0.00      A    C
ATOM   3122  HD1 TYR A 214      13.390  -5.444   0.509  1.00  0.00      A    H
ATOM   3123  CE1 TYR A 214      15.327  -6.404   0.144  1.00  0.00      A    C
ATOM   3124  HE1 TYR A 214      15.852  -5.523   0.482  1.00  0.00      A    H
ATOM   3125  CZ  TYR A 214      15.980  -7.450  -0.539  1.00  0.00      A    C
ATOM   3126  OH  TYR A 214      17.412  -7.543  -0.612  1.00  0.00      A    O
ATOM   3127  HH  TYR A 214      17.527  -8.454  -0.892  1.00  0.00      A    H
ATOM   3128  CD2 TYR A 214      13.815  -8.441  -0.976  1.00  0.00      A    C
ATOM   3129  HD2 TYR A 214      13.305  -9.258  -1.465  1.00  0.00      A    H
ATOM   3130  CE2 TYR A 214      15.237  -8.430  -1.097  1.00  0.00      A    C
ATOM   3131  HE2 TYR A 214      15.665  -9.299  -1.574  1.00  0.00      A    H
ATOM   3132  C   TYR A 214      11.221  -9.168   0.767  1.00  0.00      A    C
ATOM   3133  O   TYR A 214      12.247  -9.455   1.397  1.00  0.00      A    O
ATOM   3134  N   PRO A 215      10.382 -10.150   0.246  1.00  0.00      A    N
ATOM   3135  CD  PRO A 215       9.100  -9.856  -0.419  1.00  0.00      A    C
ATOM   3136  HD1 PRO A 215       9.180  -9.052  -1.181  1.00  0.00      A    H
ATOM   3137  HD2 PRO A 215       8.389  -9.557   0.380  1.00  0.00      A    H
ATOM   3138  CA  PRO A 215      10.769 -11.583   0.192  1.00  0.00      A    C
ATOM   3139  HA  PRO A 215      11.227 -11.958   1.095  1.00  0.00      A    H
ATOM   3140  CB  PRO A 215       9.358 -12.213  -0.044  1.00  0.00      A    C
ATOM   3141  HB1 PRO A 215       9.260 -13.219  -0.504  1.00  0.00      A    H
ATOM   3142  HB2 PRO A 215       8.850 -12.244   0.944  1.00  0.00      A    H
ATOM   3143  CG  PRO A 215       8.619 -11.214  -0.921  1.00  0.00      A    C
ATOM   3144  HG1 PRO A 215       8.838 -11.270  -2.009  1.00  0.00      A    H
ATOM   3145  HG2 PRO A 215       7.528 -11.365  -0.778  1.00  0.00      A    H
ATOM   3146  C   PRO A 215      11.671 -12.013  -0.951  1.00  0.00      A    C
ATOM   3147  O   PRO A 215      11.946 -11.282  -1.892  1.00  0.00      A    O
ATOM   3148  N   LEU A 216      12.149 -13.231  -0.829  1.00  0.00      A    N
ATOM   3149  HN  LEU A 216      11.804 -13.764  -0.060  1.00  0.00      A    H
ATOM   3150  CA  LEU A 216      13.000 -13.901  -1.747  1.00  0.00      A    C
ATOM   3151  HA  LEU A 216      13.280 -13.207  -2.527  1.00  0.00      A    H
ATOM   3152  CB  LEU A 216      14.262 -14.387  -1.067  1.00  0.00      A    C
ATOM   3153  HB1 LEU A 216      13.974 -15.178  -0.342  1.00  0.00      A    H
ATOM   3154  HB2 LEU A 216      15.004 -14.817  -1.773  1.00  0.00      A    H
ATOM   3155  CG  LEU A 216      14.976 -13.337  -0.184  1.00  0.00      A    C
ATOM   3156  HG  LEU A 216      14.292 -12.952   0.602  1.00  0.00      A    H
ATOM   3157  CD1 LEU A 216      16.154 -13.965   0.497  1.00  0.00      A    C
ATOM   3158 HD11 LEU A 216      16.825 -13.185   0.916  1.00  0.00      A    H
ATOM   3159 HD12 LEU A 216      15.884 -14.664   1.318  1.00  0.00      A    H
ATOM   3160 HD13 LEU A 216      16.772 -14.404  -0.315  1.00  0.00      A    H
ATOM   3161  CD2 LEU A 216      15.373 -12.127  -1.136  1.00  0.00      A    C
ATOM   3162 HD21 LEU A 216      14.525 -11.418  -1.245  1.00  0.00      A    H
ATOM   3163 HD22 LEU A 216      16.171 -11.493  -0.696  1.00  0.00      A    H
ATOM   3164 HD23 LEU A 216      15.662 -12.457  -2.157  1.00  0.00      A    H
ATOM   3165  C   LEU A 216      12.250 -15.045  -2.491  1.00  0.00      A    C
ATOM   3166  O   LEU A 216      11.284 -15.554  -2.009  1.00  0.00      A    O
ATOM   3167  N   LYS A 217      12.787 -15.336  -3.673  1.00  0.00      A    N
ATOM   3168  HN  LYS A 217      13.442 -14.694  -4.065  1.00  0.00      A    H
ATOM   3169  CA  LYS A 217      12.475 -16.485  -4.402  1.00  0.00      A    C
ATOM   3170  HA  LYS A 217      12.297 -17.352  -3.783  1.00  0.00      A    H
ATOM   3171  CB  LYS A 217      11.409 -16.067  -5.358  1.00  0.00      A    C
ATOM   3172  HB1 LYS A 217      10.614 -15.605  -4.734  1.00  0.00      A    H
ATOM   3173  HB2 LYS A 217      11.639 -15.228  -6.050  1.00  0.00      A    H
ATOM   3174  CG  LYS A 217      10.888 -17.117  -6.309  1.00  0.00      A    C
ATOM   3175  HG1 LYS A 217      10.241 -16.551  -7.013  1.00  0.00      A    H
ATOM   3176  HG2 LYS A 217      11.681 -17.650  -6.877  1.00  0.00      A    H
ATOM   3177  CD  LYS A 217      10.025 -18.164  -5.534  1.00  0.00      A    C
ATOM   3178  HD1 LYS A 217      10.671 -18.367  -4.654  1.00  0.00      A    H
ATOM   3179  HD2 LYS A 217       9.054 -17.713  -5.236  1.00  0.00      A    H
ATOM   3180  CE  LYS A 217       9.693 -19.341  -6.450  1.00  0.00      A    C
ATOM   3181  HE1 LYS A 217       8.867 -19.013  -7.117  1.00  0.00      A    H
ATOM   3182  HE2 LYS A 217      10.642 -19.694  -6.908  1.00  0.00      A    H
ATOM   3183  NZ  LYS A 217       9.199 -20.441  -5.611  1.00  0.00      A    N
ATOM   3184  HZ1 LYS A 217      10.073 -20.890  -5.269  1.00  0.00      A    H
ATOM   3185  HZ2 LYS A 217       8.606 -20.062  -4.845  1.00  0.00      A    H
ATOM   3186  HZ3 LYS A 217       8.678 -21.237  -6.031  1.00  0.00      A    H
ATOM   3187  C   LYS A 217      13.666 -16.890  -5.184  1.00  0.00      A    C
ATOM   3188  O   LYS A 217      14.186 -16.195  -6.066  1.00  0.00      A    O
ATOM   3189  N   LYS A 218      14.262 -18.052  -4.756  1.00  0.00      A    N
ATOM   3190  HN  LYS A 218      13.753 -18.702  -4.196  1.00  0.00      A    H
ATOM   3191  CA  LYS A 218      15.520 -18.606  -5.218  1.00  0.00      A    C
ATOM   3192  HA  LYS A 218      16.035 -17.906  -5.859  1.00  0.00      A    H
ATOM   3193  CB  LYS A 218      16.352 -18.807  -3.931  1.00  0.00      A    C
ATOM   3194  HB1 LYS A 218      15.796 -19.504  -3.268  1.00  0.00      A    H
ATOM   3195  HB2 LYS A 218      17.322 -19.242  -4.253  1.00  0.00      A    H
ATOM   3196  CG  LYS A 218      16.630 -17.464  -3.204  1.00  0.00      A    C
ATOM   3197  HG1 LYS A 218      15.678 -16.930  -2.994  1.00  0.00      A    H
ATOM   3198  HG2 LYS A 218      16.961 -17.748  -2.183  1.00  0.00      A    H
ATOM   3199  CD  LYS A 218      17.524 -16.544  -3.978  1.00  0.00      A    C
ATOM   3200  HD1 LYS A 218      18.368 -17.200  -4.280  1.00  0.00      A    H
ATOM   3201  HD2 LYS A 218      17.056 -16.019  -4.838  1.00  0.00      A    H
ATOM   3202  CE  LYS A 218      17.877 -15.459  -3.061  1.00  0.00      A    C
ATOM   3203  HE1 LYS A 218      16.997 -14.923  -2.647  1.00  0.00      A    H
ATOM   3204  HE2 LYS A 218      18.398 -16.066  -2.290  1.00  0.00      A    H
ATOM   3205  NZ  LYS A 218      18.841 -14.491  -3.706  1.00  0.00      A    N
ATOM   3206  HZ1 LYS A 218      19.744 -14.961  -3.920  1.00  0.00      A    H
ATOM   3207  HZ2 LYS A 218      18.371 -14.248  -4.602  1.00  0.00      A    H
ATOM   3208  HZ3 LYS A 218      18.979 -13.672  -3.080  1.00  0.00      A    H
ATOM   3209  C   LYS A 218      15.452 -19.829  -6.047  1.00  0.00      A    C
ATOM   3210  O   LYS A 218      14.800 -19.950  -7.110  1.00  0.00      A    O
ATOM   3211  N   GLY A 219      15.983 -20.931  -5.540  1.00  0.00      A    N
ATOM   3212  HN  GLY A 219      16.336 -20.829  -4.613  1.00  0.00      A    H
ATOM   3213  CA  GLY A 219      15.840 -22.215  -6.143  1.00  0.00      A    C
ATOM   3214  HA1 GLY A 219      15.140 -22.862  -5.636  1.00  0.00      A    H
ATOM   3215  HA2 GLY A 219      15.705 -22.021  -7.197  1.00  0.00      A    H
ATOM   3216  C   GLY A 219      17.208 -22.884  -6.160  1.00  0.00      A    C
ATOM   3217  O   GLY A 219      17.875 -22.816  -5.111  1.00  0.00      A    O
ATOM   3218  N   GLU A 220      17.513 -23.576  -7.248  1.00  0.00      A    N
ATOM   3219  HN  GLU A 220      16.898 -23.548  -8.032  1.00  0.00      A    H
ATOM   3220  CA  GLU A 220      18.713 -24.333  -7.519  1.00  0.00      A    C
ATOM   3221  HA  GLU A 220      18.942 -24.857  -6.602  1.00  0.00      A    H
ATOM   3222  CB  GLU A 220      18.290 -25.283  -8.727  1.00  0.00      A    C
ATOM   3223  HB1 GLU A 220      17.357 -25.852  -8.529  1.00  0.00      A    H
ATOM   3224  HB2 GLU A 220      18.061 -24.587  -9.562  1.00  0.00      A    H
ATOM   3225  CG  GLU A 220      19.220 -26.414  -9.151  1.00  0.00      A    C
ATOM   3226  HG1 GLU A 220      18.784 -26.866 -10.067  1.00  0.00      A    H
ATOM   3227  HG2 GLU A 220      20.239 -25.991  -9.286  1.00  0.00      A    H
ATOM   3228  CD  GLU A 220      19.251 -27.513  -8.093  1.00  0.00      A    C
ATOM   3229  OE1 GLU A 220      18.179 -28.154  -7.954  1.00  0.00      A    O
ATOM   3230  OE2 GLU A 220      20.260 -27.592  -7.361  1.00  0.00      A    O
ATOM   3231  C   GLU A 220      19.877 -23.344  -7.791  1.00  0.00      A    C
ATOM   3232  O   GLU A 220      20.693 -23.276  -6.907  1.00  0.00      A    O
ATOM   3233  N   ASN A 221      19.982 -22.765  -8.967  1.00  0.00      A    N
ATOM   3234  HN  ASN A 221      19.313 -22.955  -9.682  1.00  0.00      A    H
ATOM   3235  CA  ASN A 221      21.025 -21.857  -9.334  1.00  0.00      A    C
ATOM   3236  HA  ASN A 221      21.719 -21.782  -8.510  1.00  0.00      A    H
ATOM   3237  CB  ASN A 221      21.810 -22.269 -10.578  1.00  0.00      A    C
ATOM   3238  HB1 ASN A 221      21.092 -22.772 -11.261  1.00  0.00      A    H
ATOM   3239  HB2 ASN A 221      22.327 -21.431 -11.091  1.00  0.00      A    H
ATOM   3240  CG  ASN A 221      22.819 -23.318 -10.172  1.00  0.00      A    C
ATOM   3241  OD1 ASN A 221      23.102 -23.551  -9.003  1.00  0.00      A    O
ATOM   3242  ND2 ASN A 221      23.610 -23.780 -11.165  1.00  0.00      A    N
ATOM   3243 HD21 ASN A 221      24.355 -24.428 -11.006  1.00  0.00      A    H
ATOM   3244 HD22 ASN A 221      23.404 -23.528 -12.111  1.00  0.00      A    H
ATOM   3245  C   ASN A 221      20.460 -20.496  -9.614  1.00  0.00      A    C
ATOM   3246  O   ASN A 221      20.256 -20.193 -10.765  1.00  0.00      A    O
ATOM   3247  N   PRO A 222      20.242 -19.574  -8.687  1.00  0.00      A    N
ATOM   3248  CD  PRO A 222      20.242 -19.804  -7.208  1.00  0.00      A    C
ATOM   3249  HD1 PRO A 222      21.264 -19.779  -6.772  1.00  0.00      A    H
ATOM   3250  HD2 PRO A 222      19.703 -20.764  -7.065  1.00  0.00      A    H
ATOM   3251  CA  PRO A 222      19.865 -18.194  -9.114  1.00  0.00      A    C
ATOM   3252  HA  PRO A 222      19.077 -18.165  -9.852  1.00  0.00      A    H
ATOM   3253  CB  PRO A 222      19.417 -17.563  -7.668  1.00  0.00      A    C
ATOM   3254  HB1 PRO A 222      20.129 -16.749  -7.415  1.00  0.00      A    H
ATOM   3255  HB2 PRO A 222      18.407 -17.101  -7.699  1.00  0.00      A    H
ATOM   3256  CG  PRO A 222      19.335 -18.728  -6.625  1.00  0.00      A    C
ATOM   3257  HG1 PRO A 222      19.544 -18.349  -5.602  1.00  0.00      A    H
ATOM   3258  HG2 PRO A 222      18.297 -19.118  -6.693  1.00  0.00      A    H
ATOM   3259  C   PRO A 222      21.086 -17.519  -9.690  1.00  0.00      A    C
ATOM   3260  O   PRO A 222      22.137 -17.759  -9.043  1.00  0.00      A    O
ATOM   3261  N   PRO A 223      21.003 -16.701 -10.758  1.00  0.00      A    N
ATOM   3262  CD  PRO A 223      19.787 -16.195 -11.401  1.00  0.00      A    C
ATOM   3263  HD1 PRO A 223      18.957 -16.103 -10.669  1.00  0.00      A    H
ATOM   3264  HD2 PRO A 223      19.489 -16.901 -12.206  1.00  0.00      A    H
ATOM   3265  CA  PRO A 223      22.181 -16.100 -11.385  1.00  0.00      A    C
ATOM   3266  HA  PRO A 223      22.882 -16.901 -11.566  1.00  0.00      A    H
ATOM   3267  CB  PRO A 223      21.556 -15.422 -12.633  1.00  0.00      A    C
ATOM   3268  HB1 PRO A 223      22.207 -14.617 -13.035  1.00  0.00      A    H
ATOM   3269  HB2 PRO A 223      21.487 -16.194 -13.430  1.00  0.00      A    H
ATOM   3270  CG  PRO A 223      20.217 -15.000 -12.186  1.00  0.00      A    C
ATOM   3271  HG1 PRO A 223      20.323 -14.204 -11.418  1.00  0.00      A    H
ATOM   3272  HG2 PRO A 223      19.427 -14.644 -12.881  1.00  0.00      A    H
ATOM   3273  C   PRO A 223      22.903 -15.181 -10.459  1.00  0.00      A    C
ATOM   3274  O   PRO A 223      22.317 -14.800  -9.403  1.00  0.00      A    O
ATOM   3275  N   ASN A 224      24.152 -14.944 -10.737  1.00  0.00      A    N
ATOM   3276  HN  ASN A 224      24.422 -15.360 -11.602  1.00  0.00      A    H
ATOM   3277  CA  ASN A 224      25.145 -14.273  -9.837  1.00  0.00      A    C
ATOM   3278  HA  ASN A 224      24.703 -14.257  -8.852  1.00  0.00      A    H
ATOM   3279  CB  ASN A 224      26.456 -15.083  -9.771  1.00  0.00      A    C
ATOM   3280  HB1 ASN A 224      26.891 -15.404 -10.742  1.00  0.00      A    H
ATOM   3281  HB2 ASN A 224      27.211 -14.394  -9.336  1.00  0.00      A    H
ATOM   3282  CG  ASN A 224      26.224 -16.301  -8.899  1.00  0.00      A    C
ATOM   3283  OD1 ASN A 224      26.067 -16.097  -7.692  1.00  0.00      A    O
ATOM   3284  ND2 ASN A 224      26.088 -17.559  -9.446  1.00  0.00      A    N
ATOM   3285 HD21 ASN A 224      25.904 -18.262  -8.759  1.00  0.00      A    H
ATOM   3286 HD22 ASN A 224      26.084 -17.744 -10.429  1.00  0.00      A    H
ATOM   3287  C   ASN A 224      25.347 -12.777 -10.207  1.00  0.00      A    C
ATOM   3288  O   ASN A 224      25.098 -11.897  -9.390  1.00  0.00      A    O
ATOM   3289  N   PRO A 225      25.912 -12.464 -11.310  1.00  0.00      A    N
ATOM   3290  CD  PRO A 225      26.523 -13.327 -12.330  1.00  0.00      A    C
ATOM   3291  HD1 PRO A 225      25.781 -14.087 -12.660  1.00  0.00      A    H
ATOM   3292  HD2 PRO A 225      27.444 -13.877 -12.039  1.00  0.00      A    H
ATOM   3293  CA  PRO A 225      25.918 -11.083 -11.653  1.00  0.00      A    C
ATOM   3294  HA  PRO A 225      26.415 -10.548 -10.857  1.00  0.00      A    H
ATOM   3295  CB  PRO A 225      26.801 -10.974 -12.853  1.00  0.00      A    C
ATOM   3296  HB1 PRO A 225      26.617 -10.164 -13.592  1.00  0.00      A    H
ATOM   3297  HB2 PRO A 225      27.830 -10.702 -12.534  1.00  0.00      A    H
ATOM   3298  CG  PRO A 225      26.816 -12.368 -13.497  1.00  0.00      A    C
ATOM   3299  HG1 PRO A 225      26.015 -12.383 -14.267  1.00  0.00      A    H
ATOM   3300  HG2 PRO A 225      27.852 -12.504 -13.874  1.00  0.00      A    H
ATOM   3301  C   PRO A 225      24.607 -10.512 -11.990  1.00  0.00      A    C
ATOM   3302  O   PRO A 225      23.638 -11.299 -12.006  1.00  0.00      A    O
ATOM   3303  N   GLY A 226      24.599  -9.154 -12.177  1.00  0.00      A    N
ATOM   3304  HN  GLY A 226      25.482  -8.700 -12.080  1.00  0.00      A    H
ATOM   3305  CA  GLY A 226      23.531  -8.381 -12.666  1.00  0.00      A    C
ATOM   3306  HA1 GLY A 226      22.564  -8.707 -12.315  1.00  0.00      A    H
ATOM   3307  HA2 GLY A 226      23.693  -7.359 -12.357  1.00  0.00      A    H
ATOM   3308  C   GLY A 226      23.517  -8.422 -14.209  1.00  0.00      A    C
ATOM   3309  O   GLY A 226      24.535  -8.010 -14.710  1.00  0.00      A    O
ATOM   3310  N   PRO A 227      22.466  -8.948 -15.003  1.00  0.00      A    N
ATOM   3311  CD  PRO A 227      21.405  -9.711 -14.442  1.00  0.00      A    C
ATOM   3312  HD1 PRO A 227      20.524  -9.051 -14.294  1.00  0.00      A    H
ATOM   3313  HD2 PRO A 227      21.677 -10.287 -13.532  1.00  0.00      A    H
ATOM   3314  CA  PRO A 227      22.457  -8.920 -16.486  1.00  0.00      A    C
ATOM   3315  HA  PRO A 227      23.363  -9.408 -16.814  1.00  0.00      A    H
ATOM   3316  CB  PRO A 227      21.248  -9.844 -16.765  1.00  0.00      A    C
ATOM   3317  HB1 PRO A 227      20.387  -9.185 -17.006  1.00  0.00      A    H
ATOM   3318  HB2 PRO A 227      21.533 -10.431 -17.664  1.00  0.00      A    H
ATOM   3319  CG  PRO A 227      20.938 -10.654 -15.565  1.00  0.00      A    C
ATOM   3320  HG1 PRO A 227      19.875 -10.901 -15.356  1.00  0.00      A    H
ATOM   3321  HG2 PRO A 227      21.543 -11.584 -15.618  1.00  0.00      A    H
ATOM   3322  C   PRO A 227      22.309  -7.537 -17.239  1.00  0.00      A    C
ATOM   3323  O   PRO A 227      22.502  -7.442 -18.409  1.00  0.00      A    O
ATOM   3324  N   THR A 228      21.947  -6.497 -16.490  1.00  0.00      A    N
ATOM   3325  HN  THR A 228      21.913  -6.609 -15.500  1.00  0.00      A    H
ATOM   3326  CA  THR A 228      21.744  -5.148 -17.127  1.00  0.00      A    C
ATOM   3327  HA  THR A 228      21.737  -5.299 -18.196  1.00  0.00      A    H
ATOM   3328  CB  THR A 228      20.330  -4.515 -16.868  1.00  0.00      A    C
ATOM   3329  HB  THR A 228      20.279  -3.601 -17.497  1.00  0.00      A    H
ATOM   3330  OG1 THR A 228      20.045  -4.280 -15.509  1.00  0.00      A    O
ATOM   3331  HG1 THR A 228      20.455  -5.074 -15.158  1.00  0.00      A    H
ATOM   3332  CG2 THR A 228      19.288  -5.475 -17.330  1.00  0.00      A    C
ATOM   3333 HG21 THR A 228      18.325  -4.920 -17.308  1.00  0.00      A    H
ATOM   3334 HG22 THR A 228      19.595  -5.819 -18.341  1.00  0.00      A    H
ATOM   3335 HG23 THR A 228      19.244  -6.399 -16.715  1.00  0.00      A    H
ATOM   3336  C   THR A 228      22.835  -4.127 -16.832  1.00  0.00      A    C
ATOM   3337  O   THR A 228      22.825  -3.532 -15.732  1.00  0.00      A    O
ATOM   3338  N   PRO A 229      23.898  -3.839 -17.642  1.00  0.00      A    N
ATOM   3339  CD  PRO A 229      24.140  -4.725 -18.747  1.00  0.00      A    C
ATOM   3340  HD1 PRO A 229      23.295  -4.622 -19.461  1.00  0.00      A    H
ATOM   3341  HD2 PRO A 229      24.236  -5.721 -18.265  1.00  0.00      A    H
ATOM   3342  CA  PRO A 229      25.035  -3.038 -17.275  1.00  0.00      A    C
ATOM   3343  HA  PRO A 229      25.287  -3.194 -16.236  1.00  0.00      A    H
ATOM   3344  CB  PRO A 229      26.186  -3.529 -18.156  1.00  0.00      A    C
ATOM   3345  HB1 PRO A 229      26.848  -2.782 -18.644  1.00  0.00      A    H
ATOM   3346  HB2 PRO A 229      26.725  -4.397 -17.721  1.00  0.00      A    H
ATOM   3347  CG  PRO A 229      25.406  -4.170 -19.353  1.00  0.00      A    C
ATOM   3348  HG1 PRO A 229      25.304  -3.328 -20.070  1.00  0.00      A    H
ATOM   3349  HG2 PRO A 229      25.991  -4.964 -19.864  1.00  0.00      A    H
ATOM   3350  C   PRO A 229      24.712  -1.550 -17.459  1.00  0.00      A    C
ATOM   3351  O   PRO A 229      23.796  -1.208 -18.227  1.00  0.00      A    O
ATOM   3352  N   PRO A 230      25.451  -0.637 -16.701  1.00  0.00      A    N
ATOM   3353  CD  PRO A 230      26.593  -1.108 -15.941  1.00  0.00      A    C
ATOM   3354  HD1 PRO A 230      27.359  -1.648 -16.536  1.00  0.00      A    H
ATOM   3355  HD2 PRO A 230      26.282  -1.813 -15.141  1.00  0.00      A    H
ATOM   3356  CA  PRO A 230      25.175   0.755 -16.670  1.00  0.00      A    C
ATOM   3357  HA  PRO A 230      24.126   0.886 -16.446  1.00  0.00      A    H
ATOM   3358  CB  PRO A 230      25.966   1.323 -15.476  1.00  0.00      A    C
ATOM   3359  HB1 PRO A 230      26.208   2.401 -15.592  1.00  0.00      A    H
ATOM   3360  HB2 PRO A 230      25.356   1.275 -14.549  1.00  0.00      A    H
ATOM   3361  CG  PRO A 230      27.099   0.258 -15.350  1.00  0.00      A    C
ATOM   3362  HG1 PRO A 230      27.951   0.518 -16.015  1.00  0.00      A    H
ATOM   3363  HG2 PRO A 230      27.353   0.190 -14.271  1.00  0.00      A    H
ATOM   3364  C   PRO A 230      25.435   1.611 -17.994  1.00  0.00      A    C
ATOM   3365  O   PRO A 230      26.493   2.082 -18.309  1.00  0.00      A    O
ATOM   3366  N   SER A 231      24.355   1.888 -18.666  1.00  0.00      A    N
ATOM   3367  HN  SER A 231      23.471   1.515 -18.396  1.00  0.00      A    H
ATOM   3368  CA  SER A 231      24.267   2.783 -19.848  1.00  0.00      A    C
ATOM   3369  HA  SER A 231      25.179   2.945 -20.403  1.00  0.00      A    H
ATOM   3370  CB  SER A 231      23.341   2.219 -20.920  1.00  0.00      A    C
ATOM   3371  HB1 SER A 231      23.711   1.240 -21.293  1.00  0.00      A    H
ATOM   3372  HB2 SER A 231      22.339   1.923 -20.542  1.00  0.00      A    H
ATOM   3373  OG  SER A 231      23.216   3.057 -22.092  1.00  0.00      A    O
ATOM   3374  HG1 SER A 231      22.336   3.435 -22.164  1.00  0.00      A    H
ATOM   3375  C   SER A 231      23.733   4.096 -19.402  1.00  0.00      A    C
ATOM   3376  O   SER A 231      22.561   4.087 -19.066  1.00  0.00      A    O
ATOM   3377  N   PRO A 232      24.411   5.251 -19.373  1.00  0.00      A    N
ATOM   3378  CD  PRO A 232      25.915   5.395 -19.589  1.00  0.00      A    C
ATOM   3379  HD1 PRO A 232      26.187   5.029 -20.602  1.00  0.00      A    H
ATOM   3380  HD2 PRO A 232      26.469   4.780 -18.847  1.00  0.00      A    H
ATOM   3381  CA  PRO A 232      23.909   6.480 -18.726  1.00  0.00      A    C
ATOM   3382  HA  PRO A 232      23.439   6.089 -17.836  1.00  0.00      A    H
ATOM   3383  CB  PRO A 232      25.149   7.386 -18.492  1.00  0.00      A    C
ATOM   3384  HB1 PRO A 232      25.027   8.467 -18.720  1.00  0.00      A    H
ATOM   3385  HB2 PRO A 232      25.529   7.198 -17.465  1.00  0.00      A    H
ATOM   3386  CG  PRO A 232      26.253   6.846 -19.502  1.00  0.00      A    C
ATOM   3387  HG1 PRO A 232      26.021   7.281 -20.498  1.00  0.00      A    H
ATOM   3388  HG2 PRO A 232      27.339   6.966 -19.303  1.00  0.00      A    H
ATOM   3389  C   PRO A 232      23.036   7.320 -19.622  1.00  0.00      A    C
ATOM   3390  O   PRO A 232      22.426   8.285 -19.157  1.00  0.00      A    O
ATOM   3391  N   THR A 233      22.952   6.956 -20.934  1.00  0.00      A    N
ATOM   3392  HN  THR A 233      23.537   6.271 -21.362  1.00  0.00      A    H
ATOM   3393  CA  THR A 233      22.007   7.657 -21.852  1.00  0.00      A    C
ATOM   3394  HA  THR A 233      21.295   8.308 -21.366  1.00  0.00      A    H
ATOM   3395  CB  THR A 233      22.889   8.521 -22.780  1.00  0.00      A    C
ATOM   3396  HB  THR A 233      22.239   8.977 -23.557  1.00  0.00      A    H
ATOM   3397  OG1 THR A 233      24.029   7.822 -23.354  1.00  0.00      A    O
ATOM   3398  HG1 THR A 233      24.199   8.337 -24.146  1.00  0.00      A    H
ATOM   3399  CG2 THR A 233      23.374   9.765 -22.113  1.00  0.00      A    C
ATOM   3400 HG21 THR A 233      23.685   9.630 -21.055  1.00  0.00      A    H
ATOM   3401 HG22 THR A 233      24.258  10.231 -22.598  1.00  0.00      A    H
ATOM   3402 HG23 THR A 233      22.540  10.497 -22.068  1.00  0.00      A    H
ATOM   3403  C   THR A 233      21.337   6.537 -22.696  1.00  0.00      A    C
ATOM   3404  O   THR A 233      21.742   5.378 -22.536  1.00  0.00      A    O
ATOM   3405  N   PRO A 234      20.402   6.764 -23.591  1.00  0.00      A    N
ATOM   3406  CD  PRO A 234      19.517   7.964 -23.643  1.00  0.00      A    C
ATOM   3407  HD1 PRO A 234      20.123   8.583 -24.340  1.00  0.00      A    H
ATOM   3408  HD2 PRO A 234      19.344   8.493 -22.681  1.00  0.00      A    H
ATOM   3409  CA  PRO A 234      19.969   5.874 -24.695  1.00  0.00      A    C
ATOM   3410  HA  PRO A 234      19.546   4.988 -24.247  1.00  0.00      A    H
ATOM   3411  CB  PRO A 234      18.891   6.666 -25.445  1.00  0.00      A    C
ATOM   3412  HB1 PRO A 234      19.319   7.249 -26.288  1.00  0.00      A    H
ATOM   3413  HB2 PRO A 234      18.097   6.037 -25.899  1.00  0.00      A    H
ATOM   3414  CG  PRO A 234      18.267   7.637 -24.435  1.00  0.00      A    C
ATOM   3415  HG1 PRO A 234      17.748   8.536 -24.830  1.00  0.00      A    H
ATOM   3416  HG2 PRO A 234      17.542   7.136 -23.758  1.00  0.00      A    H
ATOM   3417  C   PRO A 234      21.161   5.651 -25.591  1.00  0.00      A    C
ATOM   3418  O   PRO A 234      21.634   6.598 -26.170  1.00  0.00      A    O
ATOM   3419  N   PRO A 235      21.676   4.497 -25.797  1.00  0.00      A    N
ATOM   3420  CD  PRO A 235      21.196   3.271 -25.212  1.00  0.00      A    C
ATOM   3421  HD1 PRO A 235      20.131   3.074 -25.461  1.00  0.00      A    H
ATOM   3422  HD2 PRO A 235      21.210   3.335 -24.103  1.00  0.00      A    H
ATOM   3423  CA  PRO A 235      22.912   4.211 -26.539  1.00  0.00      A    C
ATOM   3424  HA  PRO A 235      23.654   4.953 -26.286  1.00  0.00      A    H
ATOM   3425  CB  PRO A 235      23.273   2.772 -26.048  1.00  0.00      A    C
ATOM   3426  HB1 PRO A 235      23.814   2.121 -26.767  1.00  0.00      A    H
ATOM   3427  HB2 PRO A 235      23.962   2.805 -25.177  1.00  0.00      A    H
ATOM   3428  CG  PRO A 235      21.936   2.107 -25.843  1.00  0.00      A    C
ATOM   3429  HG1 PRO A 235      21.419   1.978 -26.818  1.00  0.00      A    H
ATOM   3430  HG2 PRO A 235      21.802   1.204 -25.210  1.00  0.00      A    H
ATOM   3431  C   PRO A 235      22.639   4.231 -27.992  1.00  0.00      A    C
ATOM   3432  O   PRO A 235      21.463   4.253 -28.389  1.00  0.00      A    O
ATOM   3433  N   PRO A 236      23.586   4.301 -28.918  1.00  0.00      A    N
ATOM   3434  CD  PRO A 236      25.041   4.277 -28.684  1.00  0.00      A    C
ATOM   3435  HD1 PRO A 236      25.325   3.304 -28.229  1.00  0.00      A    H
ATOM   3436  HD2 PRO A 236      25.317   5.042 -27.927  1.00  0.00      A    H
ATOM   3437  CA  PRO A 236      23.345   4.521 -30.353  1.00  0.00      A    C
ATOM   3438  HA  PRO A 236      22.502   5.181 -30.494  1.00  0.00      A    H
ATOM   3439  CB  PRO A 236      24.695   4.934 -30.943  1.00  0.00      A    C
ATOM   3440  HB1 PRO A 236      24.771   4.678 -32.021  1.00  0.00      A    H
ATOM   3441  HB2 PRO A 236      24.706   6.042 -30.851  1.00  0.00      A    H
ATOM   3442  CG  PRO A 236      25.769   4.341 -30.048  1.00  0.00      A    C
ATOM   3443  HG1 PRO A 236      26.040   3.325 -30.406  1.00  0.00      A    H
ATOM   3444  HG2 PRO A 236      26.678   4.954 -29.870  1.00  0.00      A    H
ATOM   3445  C   PRO A 236      22.923   3.182 -31.038  1.00  0.00      A    C
ATOM   3446  O   PRO A 236      22.493   3.297 -32.178  1.00  0.00      A    O
ATOM   3447  N   THR A 237      22.902   2.063 -30.321  1.00  0.00      A    N
ATOM   3448  HN  THR A 237      22.931   2.085 -29.324  1.00  0.00      A    H
ATOM   3449  CA  THR A 237      22.573   0.748 -30.857  1.00  0.00      A    C
ATOM   3450  HA  THR A 237      21.859   0.954 -31.641  1.00  0.00      A    H
ATOM   3451  CB  THR A 237      23.746  -0.060 -31.466  1.00  0.00      A    C
ATOM   3452  HB  THR A 237      24.256   0.580 -32.217  1.00  0.00      A    H
ATOM   3453  OG1 THR A 237      23.490  -1.294 -32.078  1.00  0.00      A    O
ATOM   3454  HG1 THR A 237      23.195  -1.170 -32.983  1.00  0.00      A    H
ATOM   3455  CG2 THR A 237      24.820  -0.350 -30.462  1.00  0.00      A    C
ATOM   3456 HG21 THR A 237      24.518  -0.944 -29.573  1.00  0.00      A    H
ATOM   3457 HG22 THR A 237      25.664  -0.952 -30.864  1.00  0.00      A    H
ATOM   3458 HG23 THR A 237      25.288   0.610 -30.156  1.00  0.00      A    H
ATOM   3459  C   THR A 237      21.914  -0.027 -29.714  1.00  0.00      A    C
ATOM   3460  O   THR A 237      22.248   0.174 -28.519  1.00  0.00      A    O
ATOM   3461  N   VAL A 238      21.007  -1.013 -29.981  1.00  0.00      A    N
ATOM   3462  HN  VAL A 238      20.843  -1.283 -30.926  1.00  0.00      A    H
ATOM   3463  CA  VAL A 238      20.420  -1.790 -28.837  1.00  0.00      A    C
ATOM   3464  HA  VAL A 238      20.919  -1.548 -27.910  1.00  0.00      A    H
ATOM   3465  CB  VAL A 238      18.936  -1.505 -28.693  1.00  0.00      A    C
ATOM   3466  HB  VAL A 238      18.522  -1.946 -27.761  1.00  0.00      A    H
ATOM   3467  CG1 VAL A 238      18.737  -0.045 -28.406  1.00  0.00      A    C
ATOM   3468 HG11 VAL A 238      19.631   0.280 -27.832  1.00  0.00      A    H
ATOM   3469 HG12 VAL A 238      18.776   0.707 -29.224  1.00  0.00      A    H
ATOM   3470 HG13 VAL A 238      17.811   0.045 -27.799  1.00  0.00      A    H
ATOM   3471  CG2 VAL A 238      18.140  -1.936 -29.864  1.00  0.00      A    C
ATOM   3472 HG21 VAL A 238      18.254  -3.034 -29.993  1.00  0.00      A    H
ATOM   3473 HG22 VAL A 238      17.076  -1.620 -29.816  1.00  0.00      A    H
ATOM   3474 HG23 VAL A 238      18.426  -1.399 -30.794  1.00  0.00      A    H
ATOM   3475  C   VAL A 238      20.625  -3.327 -29.092  1.00  0.00      A    C
ATOM   3476  O   VAL A 238      20.738  -3.758 -30.287  1.00  0.00      A    O
ATOM   3477  N   CYS A 239      20.650  -4.138 -27.987  1.00  0.00      A    N
ATOM   3478  HN  CYS A 239      20.832  -3.739 -27.092  1.00  0.00      A    H
ATOM   3479  CA  CYS A 239      20.502  -5.618 -28.015  1.00  0.00      A    C
ATOM   3480  HA  CYS A 239      20.905  -5.912 -28.973  1.00  0.00      A    H
ATOM   3481  CB  CYS A 239      21.351  -6.300 -26.907  1.00  0.00      A    C
ATOM   3482  HB1 CYS A 239      21.080  -5.775 -25.966  1.00  0.00      A    H
ATOM   3483  HB2 CYS A 239      21.215  -7.402 -26.856  1.00  0.00      A    H
ATOM   3484  SG  CYS A 239      23.133  -6.036 -27.049  1.00  0.00      A    S
ATOM   3485  C   CYS A 239      19.082  -6.039 -27.931  1.00  0.00      A    C
ATOM   3486  O   CYS A 239      18.562  -6.689 -28.847  1.00  0.00      A    O
ATOM   3487  N   ASP A 240      18.369  -5.579 -26.866  1.00  0.00      A    N
ATOM   3488  HN  ASP A 240      18.796  -4.961 -26.211  1.00  0.00      A    H
ATOM   3489  CA  ASP A 240      16.923  -5.809 -26.769  1.00  0.00      A    C
ATOM   3490  HA  ASP A 240      16.548  -6.087 -27.743  1.00  0.00      A    H
ATOM   3491  CB  ASP A 240      16.815  -7.062 -25.934  1.00  0.00      A    C
ATOM   3492  HB1 ASP A 240      17.720  -7.703 -26.001  1.00  0.00      A    H
ATOM   3493  HB2 ASP A 240      16.724  -6.829 -24.852  1.00  0.00      A    H
ATOM   3494  CG  ASP A 240      15.506  -7.841 -26.254  1.00  0.00      A    C
ATOM   3495  OD1 ASP A 240      15.605  -8.903 -26.884  1.00  0.00      A    O
ATOM   3496  OD2 ASP A 240      14.372  -7.473 -25.877  1.00  0.00      A    O
ATOM   3497  C   ASP A 240      16.264  -4.564 -26.132  1.00  0.00      A    C
ATOM   3498  O   ASP A 240      16.771  -3.423 -26.198  1.00  0.00      A    O
ATOM   3499  N   ASN A 241      15.047  -4.814 -25.573  1.00  0.00      A    N
ATOM   3500  HN  ASN A 241      14.757  -5.767 -25.602  1.00  0.00      A    H
ATOM   3501  CA  ASN A 241      14.248  -3.889 -24.814  1.00  0.00      A    C
ATOM   3502  HA  ASN A 241      14.054  -3.053 -25.470  1.00  0.00      A    H
ATOM   3503  CB  ASN A 241      12.848  -4.479 -24.399  1.00  0.00      A    C
ATOM   3504  HB1 ASN A 241      12.884  -5.356 -23.718  1.00  0.00      A    H
ATOM   3505  HB2 ASN A 241      12.256  -3.681 -23.902  1.00  0.00      A    H
ATOM   3506  CG  ASN A 241      11.979  -4.694 -25.648  1.00  0.00      A    C
ATOM   3507  OD1 ASN A 241      12.323  -4.348 -26.762  1.00  0.00      A    O
ATOM   3508  ND2 ASN A 241      10.859  -5.327 -25.296  1.00  0.00      A    N
ATOM   3509 HD21 ASN A 241      10.223  -5.645 -25.999  1.00  0.00      A    H
ATOM   3510 HD22 ASN A 241      10.788  -5.415 -24.303  1.00  0.00      A    H
ATOM   3511  C   ASN A 241      14.870  -3.339 -23.486  1.00  0.00      A    C
ATOM   3512  O   ASN A 241      15.210  -2.203 -23.272  1.00  0.00      A    O
ATOM   3513  N   TYR A 242      15.012  -4.235 -22.481  1.00  0.00      A    N
ATOM   3514  HN  TYR A 242      14.774  -5.126 -22.858  1.00  0.00      A    H
ATOM   3515  CA  TYR A 242      15.646  -3.926 -21.194  1.00  0.00      A    C
ATOM   3516  HA  TYR A 242      15.364  -2.966 -20.789  1.00  0.00      A    H
ATOM   3517  CB  TYR A 242      15.087  -4.977 -20.114  1.00  0.00      A    C
ATOM   3518  HB1 TYR A 242      15.409  -6.002 -20.397  1.00  0.00      A    H
ATOM   3519  HB2 TYR A 242      15.553  -4.869 -19.112  1.00  0.00      A    H
ATOM   3520  CG  TYR A 242      13.586  -5.078 -19.982  1.00  0.00      A    C
ATOM   3521  CD1 TYR A 242      13.135  -6.331 -19.434  1.00  0.00      A    C
ATOM   3522  HD1 TYR A 242      13.744  -7.222 -19.464  1.00  0.00      A    H
ATOM   3523  CE1 TYR A 242      11.784  -6.472 -19.117  1.00  0.00      A    C
ATOM   3524  HE1 TYR A 242      11.465  -7.464 -18.832  1.00  0.00      A    H
ATOM   3525  CZ  TYR A 242      10.878  -5.468 -19.421  1.00  0.00      A    C
ATOM   3526  OH  TYR A 242       9.534  -5.742 -19.133  1.00  0.00      A    O
ATOM   3527  HH  TYR A 242       9.495  -6.511 -18.559  1.00  0.00      A    H
ATOM   3528  CD2 TYR A 242      12.671  -4.047 -20.233  1.00  0.00      A    C
ATOM   3529  HD2 TYR A 242      13.055  -3.095 -20.568  1.00  0.00      A    H
ATOM   3530  CE2 TYR A 242      11.321  -4.264 -19.987  1.00  0.00      A    C
ATOM   3531  HE2 TYR A 242      10.485  -3.621 -20.222  1.00  0.00      A    H
ATOM   3532  C   TYR A 242      17.182  -4.024 -21.337  1.00  0.00      A    C
ATOM   3533  O   TYR A 242      17.946  -3.522 -20.482  1.00  0.00      A    O
ATOM   3534  N   TYR A 243      17.718  -4.784 -22.308  1.00  0.00      A    N
ATOM   3535  HN  TYR A 243      17.154  -5.182 -23.027  1.00  0.00      A    H
ATOM   3536  CA  TYR A 243      19.176  -4.793 -22.656  1.00  0.00      A    C
ATOM   3537  HA  TYR A 243      19.690  -4.613 -21.723  1.00  0.00      A    H
ATOM   3538  CB  TYR A 243      19.539  -6.147 -23.298  1.00  0.00      A    C
ATOM   3539  HB1 TYR A 243      18.922  -6.297 -24.210  1.00  0.00      A    H
ATOM   3540  HB2 TYR A 243      20.605  -6.202 -23.604  1.00  0.00      A    H
ATOM   3541  CG  TYR A 243      19.333  -7.231 -22.302  1.00  0.00      A    C
ATOM   3542  CD1 TYR A 243      18.246  -8.149 -22.517  1.00  0.00      A    C
ATOM   3543  HD1 TYR A 243      17.556  -8.108 -23.346  1.00  0.00      A    H
ATOM   3544  CE1 TYR A 243      18.120  -9.182 -21.595  1.00  0.00      A    C
ATOM   3545  HE1 TYR A 243      17.288  -9.871 -21.587  1.00  0.00      A    H
ATOM   3546  CZ  TYR A 243      19.058  -9.309 -20.604  1.00  0.00      A    C
ATOM   3547  OH  TYR A 243      18.995 -10.397 -19.650  1.00  0.00      A    O
ATOM   3548  HH  TYR A 243      18.534 -11.088 -20.132  1.00  0.00      A    H
ATOM   3549  CD2 TYR A 243      20.299  -7.387 -21.237  1.00  0.00      A    C
ATOM   3550  HD2 TYR A 243      21.109  -6.682 -21.120  1.00  0.00      A    H
ATOM   3551  CE2 TYR A 243      20.041  -8.416 -20.316  1.00  0.00      A    C
ATOM   3552  HE2 TYR A 243      20.724  -8.504 -19.484  1.00  0.00      A    H
ATOM   3553  C   TYR A 243      19.655  -3.699 -23.481  1.00  0.00      A    C
ATOM   3554  O   TYR A 243      19.829  -3.736 -24.707  1.00  0.00      A    O
ATOM   3555  N   THR A 244      19.767  -2.499 -22.798  1.00  0.00      A    N
ATOM   3556  HN  THR A 244      19.481  -2.399 -21.848  1.00  0.00      A    H
ATOM   3557  CA  THR A 244      20.406  -1.340 -23.330  1.00  0.00      A    C
ATOM   3558  HA  THR A 244      20.701  -1.402 -24.367  1.00  0.00      A    H
ATOM   3559  CB  THR A 244      19.432  -0.118 -23.319  1.00  0.00      A    C
ATOM   3560  HB  THR A 244      19.860   0.829 -23.712  1.00  0.00      A    H
ATOM   3561  OG1 THR A 244      18.891  -0.045 -22.000  1.00  0.00      A    O
ATOM   3562  HG1 THR A 244      19.310   0.662 -21.506  1.00  0.00      A    H
ATOM   3563  CG2 THR A 244      18.279  -0.668 -24.217  1.00  0.00      A    C
ATOM   3564 HG21 THR A 244      18.779  -0.935 -25.172  1.00  0.00      A    H
ATOM   3565 HG22 THR A 244      17.752  -1.564 -23.825  1.00  0.00      A    H
ATOM   3566 HG23 THR A 244      17.481   0.087 -24.383  1.00  0.00      A    H
ATOM   3567  C   THR A 244      21.750  -1.152 -22.657  1.00  0.00      A    C
ATOM   3568  O   THR A 244      21.800  -0.963 -21.431  1.00  0.00      A    O
ATOM   3569  N   CYS A 245      22.916  -1.266 -23.296  1.00  0.00      A    N
ATOM   3570  HN  CYS A 245      22.878  -1.432 -24.278  1.00  0.00      A    H
ATOM   3571  CA  CYS A 245      24.244  -1.499 -22.672  1.00  0.00      A    C
ATOM   3572  HA  CYS A 245      24.086  -1.407 -21.607  1.00  0.00      A    H
ATOM   3573  CB  CYS A 245      24.689  -3.015 -23.066  1.00  0.00      A    C
ATOM   3574  HB1 CYS A 245      24.629  -3.091 -24.173  1.00  0.00      A    H
ATOM   3575  HB2 CYS A 245      25.743  -3.134 -22.735  1.00  0.00      A    H
ATOM   3576  SG  CYS A 245      23.478  -4.127 -22.294  1.00  0.00      A    S
ATOM   3577  C   CYS A 245      25.237  -0.384 -23.110  1.00  0.00      A    C
ATOM   3578  O   CYS A 245      24.980   0.244 -24.129  1.00  0.00      A    O
ATOM   3579  N   PRO A 246      26.300  -0.170 -22.324  1.00  0.00      A    N
ATOM   3580  CD  PRO A 246      26.517  -0.683 -20.957  1.00  0.00      A    C
ATOM   3581  HD1 PRO A 246      26.568  -1.793 -20.936  1.00  0.00      A    H
ATOM   3582  HD2 PRO A 246      25.713  -0.432 -20.233  1.00  0.00      A    H
ATOM   3583  CA  PRO A 246      27.143   0.986 -22.611  1.00  0.00      A    C
ATOM   3584  HA  PRO A 246      26.579   1.833 -22.973  1.00  0.00      A    H
ATOM   3585  CB  PRO A 246      27.812   1.257 -21.249  1.00  0.00      A    C
ATOM   3586  HB1 PRO A 246      28.829   1.656 -21.449  1.00  0.00      A    H
ATOM   3587  HB2 PRO A 246      27.183   1.996 -20.707  1.00  0.00      A    H
ATOM   3588  CG  PRO A 246      27.844  -0.033 -20.423  1.00  0.00      A    C
ATOM   3589  HG1 PRO A 246      28.659  -0.748 -20.664  1.00  0.00      A    H
ATOM   3590  HG2 PRO A 246      27.934   0.148 -19.330  1.00  0.00      A    H
ATOM   3591  C   PRO A 246      28.129   0.750 -23.760  1.00  0.00      A    C
ATOM   3592  O   PRO A 246      28.113  -0.296 -24.397  1.00  0.00      A    O
ATOM   3593  N   ASP A 247      28.825   1.834 -24.162  1.00  0.00      A    N
ATOM   3594  HN  ASP A 247      28.732   2.655 -23.603  1.00  0.00      A    H
ATOM   3595  CA  ASP A 247      29.577   2.143 -25.287  1.00  0.00      A    C
ATOM   3596  HA  ASP A 247      28.930   2.465 -26.089  1.00  0.00      A    H
ATOM   3597  CB  ASP A 247      30.563   3.256 -24.912  1.00  0.00      A    C
ATOM   3598  HB1 ASP A 247      31.252   2.764 -24.192  1.00  0.00      A    H
ATOM   3599  HB2 ASP A 247      31.063   3.658 -25.819  1.00  0.00      A    H
ATOM   3600  CG  ASP A 247      29.891   4.436 -24.242  1.00  0.00      A    C
ATOM   3601  OD1 ASP A 247      29.678   4.373 -22.998  1.00  0.00      A    O
ATOM   3602  OD2 ASP A 247      29.716   5.497 -24.835  1.00  0.00      A    O
ATOM   3603  C   ASP A 247      30.463   1.052 -25.909  1.00  0.00      A    C
ATOM   3604  O   ASP A 247      31.364   0.462 -25.327  1.00  0.00      A    O
ATOM   3605  N   SER A 248      30.173   0.706 -27.157  1.00  0.00      A    N
ATOM   3606  HN  SER A 248      29.601   1.371 -27.631  1.00  0.00      A    H
ATOM   3607  CA  SER A 248      30.720  -0.411 -27.941  1.00  0.00      A    C
ATOM   3608  HA  SER A 248      30.026  -0.564 -28.754  1.00  0.00      A    H
ATOM   3609  CB  SER A 248      32.177  -0.177 -28.440  1.00  0.00      A    C
ATOM   3610  HB1 SER A 248      32.863  -0.111 -27.568  1.00  0.00      A    H
ATOM   3611  HB2 SER A 248      32.550  -0.983 -29.107  1.00  0.00      A    H
ATOM   3612  OG  SER A 248      32.164   0.960 -29.319  1.00  0.00      A    O
ATOM   3613  HG1 SER A 248      33.020   0.955 -29.755  1.00  0.00      A    H
ATOM   3614  C   SER A 248      30.634  -1.690 -27.234  1.00  0.00      A    C
ATOM   3615  O   SER A 248      31.552  -2.533 -27.296  1.00  0.00      A    O
ATOM   3616  N   THR A 249      29.468  -2.070 -26.635  1.00  0.00      A    N
ATOM   3617  HN  THR A 249      28.748  -1.388 -26.536  1.00  0.00      A    H
ATOM   3618  CA  THR A 249      29.408  -3.410 -26.072  1.00  0.00      A    C
ATOM   3619  HA  THR A 249      30.391  -3.850 -26.145  1.00  0.00      A    H
ATOM   3620  CB  THR A 249      28.859  -3.516 -24.659  1.00  0.00      A    C
ATOM   3621  HB  THR A 249      28.660  -4.583 -24.422  1.00  0.00      A    H
ATOM   3622  OG1 THR A 249      27.572  -2.874 -24.495  1.00  0.00      A    O
ATOM   3623  HG1 THR A 249      27.868  -1.967 -24.388  1.00  0.00      A    H
ATOM   3624  CG2 THR A 249      29.847  -2.921 -23.710  1.00  0.00      A    C
ATOM   3625 HG21 THR A 249      29.695  -3.205 -22.647  1.00  0.00      A    H
ATOM   3626 HG22 THR A 249      30.878  -3.260 -23.946  1.00  0.00      A    H
ATOM   3627 HG23 THR A 249      29.836  -1.812 -23.768  1.00  0.00      A    H
ATOM   3628  C   THR A 249      28.560  -4.338 -26.987  1.00  0.00      A    C
ATOM   3629  O   THR A 249      27.640  -3.858 -27.624  1.00  0.00      A    O
ATOM   3630  N   THR A 250      29.014  -5.531 -27.183  1.00  0.00      A    N
ATOM   3631  HN  THR A 250      29.770  -5.900 -26.647  1.00  0.00      A    H
ATOM   3632  CA  THR A 250      28.396  -6.532 -28.040  1.00  0.00      A    C
ATOM   3633  HA  THR A 250      28.054  -6.113 -28.974  1.00  0.00      A    H
ATOM   3634  CB  THR A 250      29.438  -7.592 -28.621  1.00  0.00      A    C
ATOM   3635  HB  THR A 250      28.917  -8.450 -29.097  1.00  0.00      A    H
ATOM   3636  OG1 THR A 250      30.391  -7.962 -27.591  1.00  0.00      A    O
ATOM   3637  HG1 THR A 250      30.893  -8.710 -27.923  1.00  0.00      A    H
ATOM   3638  CG2 THR A 250      30.255  -6.884 -29.783  1.00  0.00      A    C
ATOM   3639 HG21 THR A 250      29.718  -6.772 -30.749  1.00  0.00      A    H
ATOM   3640 HG22 THR A 250      30.691  -5.917 -29.452  1.00  0.00      A    H
ATOM   3641 HG23 THR A 250      31.135  -7.516 -30.031  1.00  0.00      A    H
ATOM   3642  C   THR A 250      27.186  -7.293 -27.395  1.00  0.00      A    C
ATOM   3643  O   THR A 250      27.086  -7.315 -26.214  1.00  0.00      A    O
ATOM   3644  N   CYS A 251      26.299  -7.803 -28.199  1.00  0.00      A    N
ATOM   3645  HN  CYS A 251      26.215  -7.532 -29.155  1.00  0.00      A    H
ATOM   3646  CA  CYS A 251      25.256  -8.644 -27.735  1.00  0.00      A    C
ATOM   3647  HA  CYS A 251      25.064  -8.362 -26.710  1.00  0.00      A    H
ATOM   3648  CB  CYS A 251      23.885  -8.577 -28.464  1.00  0.00      A    C
ATOM   3649  HB1 CYS A 251      24.167  -8.989 -29.456  1.00  0.00      A    H
ATOM   3650  HB2 CYS A 251      23.007  -9.066 -27.991  1.00  0.00      A    H
ATOM   3651  SG  CYS A 251      23.413  -6.811 -28.855  1.00  0.00      A    S
ATOM   3652  C   CYS A 251      25.604 -10.104 -27.695  1.00  0.00      A    C
ATOM   3653  O   CYS A 251      26.419 -10.603 -28.543  1.00  0.00      A    O
ATOM   3654  N   CYS A 252      24.907 -10.879 -26.811  1.00  0.00      A    N
ATOM   3655  HN  CYS A 252      24.274 -10.454 -26.168  1.00  0.00      A    H
ATOM   3656  CA  CYS A 252      25.053 -12.355 -26.727  1.00  0.00      A    C
ATOM   3657  HA  CYS A 252      25.425 -12.653 -27.697  1.00  0.00      A    H
ATOM   3658  CB  CYS A 252      26.099 -12.773 -25.706  1.00  0.00      A    C
ATOM   3659  HB1 CYS A 252      26.255 -13.871 -25.774  1.00  0.00      A    H
ATOM   3660  HB2 CYS A 252      27.024 -12.178 -25.863  1.00  0.00      A    H
ATOM   3661  SG  CYS A 252      25.510 -12.432 -23.904  1.00  0.00      A    S
ATOM   3662  HG1 CYS A 252      25.798 -11.141 -23.985  1.00  0.00      A    H
ATOM   3663  C   CYS A 252      23.750 -13.109 -26.508  1.00  0.00      A    C
ATOM   3664  O   CYS A 252      22.679 -12.594 -26.195  1.00  0.00      A    O
ATOM   3665  N   CYS A 253      23.817 -14.452 -26.711  1.00  0.00      A    N
ATOM   3666  HN  CYS A 253      24.675 -14.863 -27.011  1.00  0.00      A    H
ATOM   3667  CA  CYS A 253      22.762 -15.396 -26.431  1.00  0.00      A    C
ATOM   3668  HA  CYS A 253      21.920 -14.890 -25.982  1.00  0.00      A    H
ATOM   3669  CB  CYS A 253      22.388 -16.245 -27.696  1.00  0.00      A    C
ATOM   3670  HB1 CYS A 253      22.417 -15.587 -28.591  1.00  0.00      A    H
ATOM   3671  HB2 CYS A 253      23.203 -16.966 -27.923  1.00  0.00      A    H
ATOM   3672  SG  CYS A 253      20.763 -17.141 -27.664  1.00  0.00      A    S
ATOM   3673  HG1 CYS A 253      19.965 -16.121 -27.384  1.00  0.00      A    H
ATOM   3674  C   CYS A 253      23.309 -16.426 -25.416  1.00  0.00      A    C
ATOM   3675  O   CYS A 253      24.194 -17.230 -25.661  1.00  0.00      A    O
ATOM   3676  N   ILE A 254      22.762 -16.430 -24.191  1.00  0.00      A    N
ATOM   3677  HN  ILE A 254      21.972 -15.825 -24.123  1.00  0.00      A    H
ATOM   3678  CA  ILE A 254      22.917 -17.444 -23.090  1.00  0.00      A    C
ATOM   3679  HA  ILE A 254      23.906 -17.855 -23.223  1.00  0.00      A    H
ATOM   3680  CB  ILE A 254      22.808 -16.769 -21.776  1.00  0.00      A    C
ATOM   3681  HB  ILE A 254      21.733 -16.533 -21.624  1.00  0.00      A    H
ATOM   3682  CG2 ILE A 254      23.251 -17.733 -20.639  1.00  0.00      A    C
ATOM   3683 HG21 ILE A 254      23.429 -17.355 -19.609  1.00  0.00      A    H
ATOM   3684 HG22 ILE A 254      22.460 -18.506 -20.736  1.00  0.00      A    H
ATOM   3685 HG23 ILE A 254      24.152 -18.295 -20.965  1.00  0.00      A    H
ATOM   3686  CG1 ILE A 254      23.517 -15.468 -21.768  1.00  0.00      A    C
ATOM   3687 HG11 ILE A 254      23.209 -14.603 -22.394  1.00  0.00      A    H
ATOM   3688 HG12 ILE A 254      23.310 -14.999 -20.782  1.00  0.00      A    H
ATOM   3689  CD  ILE A 254      25.115 -15.583 -21.878  1.00  0.00      A    C
ATOM   3690  HD1 ILE A 254      25.616 -15.962 -20.962  1.00  0.00      A    H
ATOM   3691  HD2 ILE A 254      25.361 -16.361 -22.632  1.00  0.00      A    H
ATOM   3692  HD3 ILE A 254      25.561 -14.627 -22.224  1.00  0.00      A    H
ATOM   3693  C   ILE A 254      21.886 -18.607 -23.137  1.00  0.00      A    C
ATOM   3694  O   ILE A 254      20.717 -18.435 -23.535  1.00  0.00      A    O
ATOM   3695  N   TYR A 255      22.336 -19.801 -22.760  1.00  0.00      A    N
ATOM   3696  HN  TYR A 255      23.168 -19.919 -22.224  1.00  0.00      A    H
ATOM   3697  CA  TYR A 255      21.389 -20.918 -22.694  1.00  0.00      A    C
ATOM   3698  HA  TYR A 255      20.443 -20.671 -23.153  1.00  0.00      A    H
ATOM   3699  CB  TYR A 255      21.932 -22.165 -23.463  1.00  0.00      A    C
ATOM   3700  HB1 TYR A 255      22.929 -22.467 -23.077  1.00  0.00      A    H
ATOM   3701  HB2 TYR A 255      21.264 -23.053 -23.451  1.00  0.00      A    H
ATOM   3702  CG  TYR A 255      21.931 -21.856 -24.960  1.00  0.00      A    C
ATOM   3703  CD1 TYR A 255      22.920 -21.034 -25.618  1.00  0.00      A    C
ATOM   3704  HD1 TYR A 255      23.746 -20.728 -24.994  1.00  0.00      A    H
ATOM   3705  CE1 TYR A 255      22.713 -20.506 -26.876  1.00  0.00      A    C
ATOM   3706  HE1 TYR A 255      23.355 -19.842 -27.436  1.00  0.00      A    H
ATOM   3707  CZ  TYR A 255      21.592 -20.862 -27.570  1.00  0.00      A    C
ATOM   3708  OH  TYR A 255      21.363 -20.334 -28.867  1.00  0.00      A    O
ATOM   3709  HH  TYR A 255      22.040 -19.687 -29.076  1.00  0.00      A    H
ATOM   3710  CD2 TYR A 255      20.736 -22.171 -25.668  1.00  0.00      A    C
ATOM   3711  HD2 TYR A 255      19.977 -22.847 -25.306  1.00  0.00      A    H
ATOM   3712  CE2 TYR A 255      20.541 -21.606 -26.914  1.00  0.00      A    C
ATOM   3713  HE2 TYR A 255      19.577 -21.840 -27.340  1.00  0.00      A    H
ATOM   3714  C   TYR A 255      21.017 -21.251 -21.227  1.00  0.00      A    C
ATOM   3715  O   TYR A 255      20.621 -20.339 -20.468  1.00  0.00      A    O
ATOM   3716  N   GLU A 256      21.046 -22.551 -20.829  1.00  0.00      A    N
ATOM   3717  HN  GLU A 256      21.253 -23.249 -21.510  1.00  0.00      A    H
ATOM   3718  CA  GLU A 256      20.688 -23.065 -19.564  1.00  0.00      A    C
ATOM   3719  HA  GLU A 256      19.801 -22.596 -19.165  1.00  0.00      A    H
ATOM   3720  CB  GLU A 256      20.492 -24.548 -19.663  1.00  0.00      A    C
ATOM   3721  HB1 GLU A 256      19.687 -24.726 -20.408  1.00  0.00      A    H
ATOM   3722  HB2 GLU A 256      21.384 -25.082 -20.052  1.00  0.00      A    H
ATOM   3723  CG  GLU A 256      20.039 -25.187 -18.344  1.00  0.00      A    C
ATOM   3724  HG1 GLU A 256      20.847 -25.225 -17.583  1.00  0.00      A    H
ATOM   3725  HG2 GLU A 256      19.265 -24.657 -17.750  1.00  0.00      A    H
ATOM   3726  CD  GLU A 256      19.581 -26.648 -18.536  1.00  0.00      A    C
ATOM   3727  OE1 GLU A 256      20.309 -27.590 -18.196  1.00  0.00      A    O
ATOM   3728  OE2 GLU A 256      18.453 -26.800 -19.028  1.00  0.00      A    O
ATOM   3729  C   GLU A 256      21.690 -22.687 -18.502  1.00  0.00      A    C
ATOM   3730  O   GLU A 256      21.337 -22.396 -17.361  1.00  0.00      A    O
ATOM   3731  N   TYR A 257      22.983 -22.817 -18.891  1.00  0.00      A    N
ATOM   3732  HN  TYR A 257      23.170 -22.905 -19.866  1.00  0.00      A    H
ATOM   3733  CA  TYR A 257      24.103 -22.493 -18.023  1.00  0.00      A    C
ATOM   3734  HA  TYR A 257      23.779 -22.445 -16.994  1.00  0.00      A    H
ATOM   3735  CB  TYR A 257      25.211 -23.613 -18.091  1.00  0.00      A    C
ATOM   3736  HB1 TYR A 257      25.356 -23.871 -19.162  1.00  0.00      A    H
ATOM   3737  HB2 TYR A 257      26.188 -23.225 -17.731  1.00  0.00      A    H
ATOM   3738  CG  TYR A 257      24.729 -24.882 -17.332  1.00  0.00      A    C
ATOM   3739  CD1 TYR A 257      24.122 -25.958 -17.924  1.00  0.00      A    C
ATOM   3740  HD1 TYR A 257      23.830 -25.837 -18.957  1.00  0.00      A    H
ATOM   3741  CE1 TYR A 257      23.572 -27.076 -17.139  1.00  0.00      A    C
ATOM   3742  HE1 TYR A 257      23.089 -27.896 -17.650  1.00  0.00      A    H
ATOM   3743  CZ  TYR A 257      23.895 -27.127 -15.805  1.00  0.00      A    C
ATOM   3744  OH  TYR A 257      23.434 -28.227 -15.061  1.00  0.00      A    O
ATOM   3745  HH  TYR A 257      23.164 -27.890 -14.203  1.00  0.00      A    H
ATOM   3746  CD2 TYR A 257      24.793 -24.879 -15.912  1.00  0.00      A    C
ATOM   3747  HD2 TYR A 257      25.260 -24.065 -15.377  1.00  0.00      A    H
ATOM   3748  CE2 TYR A 257      24.426 -26.004 -15.190  1.00  0.00      A    C
ATOM   3749  HE2 TYR A 257      24.568 -26.060 -14.120  1.00  0.00      A    H
ATOM   3750  C   TYR A 257      24.626 -21.160 -18.417  1.00  0.00      A    C
ATOM   3751  O   TYR A 257      24.083 -20.442 -19.241  1.00  0.00      A    O
ATOM   3752  N   GLY A 258      25.758 -20.793 -17.789  1.00  0.00      A    N
ATOM   3753  HN  GLY A 258      26.159 -21.382 -17.092  1.00  0.00      A    H
ATOM   3754  CA  GLY A 258      26.182 -19.400 -17.950  1.00  0.00      A    C
ATOM   3755  HA1 GLY A 258      27.261 -19.408 -17.986  1.00  0.00      A    H
ATOM   3756  HA2 GLY A 258      25.740 -18.988 -18.845  1.00  0.00      A    H
ATOM   3757  C   GLY A 258      25.867 -18.440 -16.830  1.00  0.00      A    C
ATOM   3758  O   GLY A 258      25.401 -18.769 -15.822  1.00  0.00      A    O
ATOM   3759  N   LYS A 259      26.205 -17.105 -17.019  1.00  0.00      A    N
ATOM   3760  HN  LYS A 259      26.640 -16.833 -17.874  1.00  0.00      A    H
ATOM   3761  CA  LYS A 259      26.158 -16.059 -16.011  1.00  0.00      A    C
ATOM   3762  HA  LYS A 259      26.474 -16.392 -15.033  1.00  0.00      A    H
ATOM   3763  CB  LYS A 259      27.134 -14.844 -16.456  1.00  0.00      A    C
ATOM   3764  HB1 LYS A 259      26.803 -14.609 -17.491  1.00  0.00      A    H
ATOM   3765  HB2 LYS A 259      26.890 -13.999 -15.778  1.00  0.00      A    H
ATOM   3766  CG  LYS A 259      28.641 -15.239 -16.420  1.00  0.00      A    C
ATOM   3767  HG1 LYS A 259      28.685 -16.260 -16.855  1.00  0.00      A    H
ATOM   3768  HG2 LYS A 259      29.216 -14.530 -17.053  1.00  0.00      A    H
ATOM   3769  CD  LYS A 259      29.217 -15.141 -15.020  1.00  0.00      A    C
ATOM   3770  HD1 LYS A 259      29.246 -14.058 -14.771  1.00  0.00      A    H
ATOM   3771  HD2 LYS A 259      28.591 -15.674 -14.274  1.00  0.00      A    H
ATOM   3772  CE  LYS A 259      30.611 -15.790 -14.897  1.00  0.00      A    C
ATOM   3773  HE1 LYS A 259      31.259 -15.199 -15.579  1.00  0.00      A    H
ATOM   3774  HE2 LYS A 259      31.007 -15.726 -13.861  1.00  0.00      A    H
ATOM   3775  NZ  LYS A 259      30.604 -17.213 -15.430  1.00  0.00      A    N
ATOM   3776  HZ1 LYS A 259      30.691 -17.181 -16.466  1.00  0.00      A    H
ATOM   3777  HZ2 LYS A 259      31.425 -17.730 -15.054  1.00  0.00      A    H
ATOM   3778  HZ3 LYS A 259      29.743 -17.675 -15.072  1.00  0.00      A    H
ATOM   3779  C   LYS A 259      24.706 -15.523 -15.863  1.00  0.00      A    C
ATOM   3780  O   LYS A 259      24.046 -15.650 -14.857  1.00  0.00      A    O
ATOM   3781  N   TYR A 260      24.201 -14.948 -17.005  1.00  0.00      A    N
ATOM   3782  HN  TYR A 260      24.764 -14.779 -17.811  1.00  0.00      A    H
ATOM   3783  CA  TYR A 260      22.952 -14.279 -16.935  1.00  0.00      A    C
ATOM   3784  HA  TYR A 260      22.793 -13.830 -15.966  1.00  0.00      A    H
ATOM   3785  CB  TYR A 260      22.934 -13.218 -18.031  1.00  0.00      A    C
ATOM   3786  HB1 TYR A 260      22.869 -13.709 -19.026  1.00  0.00      A    H
ATOM   3787  HB2 TYR A 260      22.054 -12.544 -17.967  1.00  0.00      A    H
ATOM   3788  CG  TYR A 260      24.176 -12.301 -18.096  1.00  0.00      A    C
ATOM   3789  CD1 TYR A 260      24.849 -12.289 -19.305  1.00  0.00      A    C
ATOM   3790  HD1 TYR A 260      24.485 -12.575 -20.280  1.00  0.00      A    H
ATOM   3791  CE1 TYR A 260      26.130 -11.741 -19.358  1.00  0.00      A    C
ATOM   3792  HE1 TYR A 260      26.750 -11.673 -20.240  1.00  0.00      A    H
ATOM   3793  CZ  TYR A 260      26.701 -11.123 -18.231  1.00  0.00      A    C
ATOM   3794  OH  TYR A 260      28.083 -10.603 -18.300  1.00  0.00      A    O
ATOM   3795  HH  TYR A 260      28.222 -10.100 -17.494  1.00  0.00      A    H
ATOM   3796  CD2 TYR A 260      24.821 -11.898 -16.889  1.00  0.00      A    C
ATOM   3797  HD2 TYR A 260      24.225 -12.178 -16.033  1.00  0.00      A    H
ATOM   3798  CE2 TYR A 260      26.011 -11.194 -16.931  1.00  0.00      A    C
ATOM   3799  HE2 TYR A 260      26.579 -10.934 -16.050  1.00  0.00      A    H
ATOM   3800  C   TYR A 260      21.749 -15.152 -17.069  1.00  0.00      A    C
ATOM   3801  O   TYR A 260      21.828 -16.373 -16.972  1.00  0.00      A    O
ATOM   3802  N   CYS A 261      20.543 -14.547 -17.315  1.00  0.00      A    N
ATOM   3803  HN  CYS A 261      20.476 -13.553 -17.301  1.00  0.00      A    H
ATOM   3804  CA  CYS A 261      19.235 -15.137 -17.591  1.00  0.00      A    C
ATOM   3805  HA  CYS A 261      19.088 -15.973 -16.923  1.00  0.00      A    H
ATOM   3806  CB  CYS A 261      18.121 -14.099 -17.433  1.00  0.00      A    C
ATOM   3807  HB1 CYS A 261      18.362 -13.220 -18.069  1.00  0.00      A    H
ATOM   3808  HB2 CYS A 261      17.183 -14.512 -17.862  1.00  0.00      A    H
ATOM   3809  SG  CYS A 261      17.871 -13.680 -15.711  1.00  0.00      A    S
ATOM   3810  HG1 CYS A 261      17.147 -12.587 -15.904  1.00  0.00      A    H
ATOM   3811  C   CYS A 261      19.192 -15.717 -19.011  1.00  0.00      A    C
ATOM   3812  O   CYS A 261      20.114 -15.550 -19.824  1.00  0.00      A    O
ATOM   3813  N   TYR A 262      18.140 -16.463 -19.397  1.00  0.00      A    N
ATOM   3814  HN  TYR A 262      17.383 -16.664 -18.779  1.00  0.00      A    H
ATOM   3815  CA  TYR A 262      17.969 -17.098 -20.685  1.00  0.00      A    C
ATOM   3816  HA  TYR A 262      18.818 -17.735 -20.888  1.00  0.00      A    H
ATOM   3817  CB  TYR A 262      16.689 -17.988 -20.749  1.00  0.00      A    C
ATOM   3818  HB1 TYR A 262      16.272 -18.101 -19.726  1.00  0.00      A    H
ATOM   3819  HB2 TYR A 262      15.834 -17.632 -21.362  1.00  0.00      A    H
ATOM   3820  CG  TYR A 262      17.027 -19.352 -21.093  1.00  0.00      A    C
ATOM   3821  CD1 TYR A 262      17.025 -20.370 -20.117  1.00  0.00      A    C
ATOM   3822  HD1 TYR A 262      16.918 -20.095 -19.078  1.00  0.00      A    H
ATOM   3823  CE1 TYR A 262      17.213 -21.715 -20.460  1.00  0.00      A    C
ATOM   3824  HE1 TYR A 262      17.278 -22.504 -19.725  1.00  0.00      A    H
ATOM   3825  CZ  TYR A 262      17.432 -22.058 -21.818  1.00  0.00      A    C
ATOM   3826  OH  TYR A 262      17.783 -23.426 -22.135  1.00  0.00      A    O
ATOM   3827  HH  TYR A 262      17.445 -23.948 -21.404  1.00  0.00      A    H
ATOM   3828  CD2 TYR A 262      17.107 -19.680 -22.452  1.00  0.00      A    C
ATOM   3829  HD2 TYR A 262      16.850 -18.925 -23.181  1.00  0.00      A    H
ATOM   3830  CE2 TYR A 262      17.267 -21.061 -22.792  1.00  0.00      A    C
ATOM   3831  HE2 TYR A 262      17.325 -21.310 -23.841  1.00  0.00      A    H
ATOM   3832  C   TYR A 262      17.911 -16.110 -21.883  1.00  0.00      A    C
ATOM   3833  O   TYR A 262      17.290 -15.077 -21.849  1.00  0.00      A    O
ATOM   3834  N   ALA A 263      18.663 -16.354 -22.965  1.00  0.00      A    N
ATOM   3835  HN  ALA A 263      19.314 -17.109 -22.953  1.00  0.00      A    H
ATOM   3836  CA  ALA A 263      18.418 -15.725 -24.283  1.00  0.00      A    C
ATOM   3837  HA  ALA A 263      18.892 -16.432 -24.948  1.00  0.00      A    H
ATOM   3838  CB  ALA A 263      16.884 -15.512 -24.669  1.00  0.00      A    C
ATOM   3839  HB1 ALA A 263      16.427 -14.797 -23.951  1.00  0.00      A    H
ATOM   3840  HB2 ALA A 263      16.840 -15.134 -25.713  1.00  0.00      A    H
ATOM   3841  HB3 ALA A 263      16.349 -16.485 -24.630  1.00  0.00      A    H
ATOM   3842  C   ALA A 263      19.250 -14.523 -24.577  1.00  0.00      A    C
ATOM   3843  O   ALA A 263      20.459 -14.580 -24.393  1.00  0.00      A    O
ATOM   3844  N   TRP A 264      18.727 -13.460 -25.250  1.00  0.00      A    N
ATOM   3845  HN  TRP A 264      17.753 -13.392 -25.453  1.00  0.00      A    H
ATOM   3846  CA  TRP A 264      19.440 -12.400 -25.952  1.00  0.00      A    C
ATOM   3847  HA  TRP A 264      20.410 -12.813 -26.188  1.00  0.00      A    H
ATOM   3848  CB  TRP A 264      18.579 -11.877 -27.154  1.00  0.00      A    C
ATOM   3849  HB1 TRP A 264      18.343 -12.751 -27.798  1.00  0.00      A    H
ATOM   3850  HB2 TRP A 264      17.597 -11.452 -26.854  1.00  0.00      A    H
ATOM   3851  CG  TRP A 264      19.401 -11.090 -28.057  1.00  0.00      A    C
ATOM   3852  CD1 TRP A 264      19.524  -9.746 -28.115  1.00  0.00      A    C
ATOM   3853  HD1 TRP A 264      19.111  -9.107 -27.349  1.00  0.00      A    H
ATOM   3854  NE1 TRP A 264      20.388  -9.356 -29.056  1.00  0.00      A    N
ATOM   3855  HE1 TRP A 264      20.529  -8.450 -29.391  1.00  0.00      A    H
ATOM   3856  CE2 TRP A 264      20.893 -10.414 -29.695  1.00  0.00      A    C
ATOM   3857  CD2 TRP A 264      20.273 -11.554 -29.085  1.00  0.00      A    C
ATOM   3858  CE3 TRP A 264      20.594 -12.831 -29.505  1.00  0.00      A    C
ATOM   3859  HE3 TRP A 264      20.218 -13.697 -28.981  1.00  0.00      A    H
ATOM   3860  CZ3 TRP A 264      21.418 -12.904 -30.584  1.00  0.00      A    C
ATOM   3861  HZ3 TRP A 264      21.711 -13.884 -30.933  1.00  0.00      A    H
ATOM   3862  CZ2 TRP A 264      21.788 -10.525 -30.675  1.00  0.00      A    C
ATOM   3863  HZ2 TRP A 264      22.229  -9.648 -31.126  1.00  0.00      A    H
ATOM   3864  CH2 TRP A 264      22.058 -11.817 -31.210  1.00  0.00      A    C
ATOM   3865  HH2 TRP A 264      22.738 -11.943 -32.039  1.00  0.00      A    H
ATOM   3866  C   TRP A 264      19.705 -11.308 -24.946  1.00  0.00      A    C
ATOM   3867  O   TRP A 264      18.763 -10.857 -24.229  1.00  0.00      A    O
ATOM   3868  N   GLY A 265      20.933 -10.970 -24.721  1.00  0.00      A    N
ATOM   3869  HN  GLY A 265      21.571 -11.407 -25.350  1.00  0.00      A    H
ATOM   3870  CA  GLY A 265      21.345 -10.099 -23.654  1.00  0.00      A    C
ATOM   3871  HA1 GLY A 265      20.642  -9.286 -23.552  1.00  0.00      A    H
ATOM   3872  HA2 GLY A 265      21.541 -10.687 -22.770  1.00  0.00      A    H
ATOM   3873  C   GLY A 265      22.666  -9.473 -23.956  1.00  0.00      A    C
ATOM   3874  O   GLY A 265      23.083  -9.272 -25.108  1.00  0.00      A    O
ATOM   3875  N   CYS A 266      23.531  -9.006 -23.034  1.00  0.00      A    N
ATOM   3876  HN  CYS A 266      23.331  -9.223 -22.081  1.00  0.00      A    H
ATOM   3877  CA  CYS A 266      24.743  -8.288 -23.428  1.00  0.00      A    C
ATOM   3878  HA  CYS A 266      24.900  -8.238 -24.495  1.00  0.00      A    H
ATOM   3879  CB  CYS A 266      24.788  -6.722 -22.983  1.00  0.00      A    C
ATOM   3880  HB1 CYS A 266      24.762  -6.705 -21.872  1.00  0.00      A    H
ATOM   3881  HB2 CYS A 266      25.628  -6.140 -23.419  1.00  0.00      A    H
ATOM   3882  SG  CYS A 266      23.480  -5.678 -23.634  1.00  0.00      A    S
ATOM   3883  C   CYS A 266      26.063  -8.871 -22.857  1.00  0.00      A    C
ATOM   3884  O   CYS A 266      26.078  -9.598 -21.887  1.00  0.00      A    O
ATOM   3885  N   CYS A 267      27.228  -8.520 -23.460  1.00  0.00      A    N
ATOM   3886  HN  CYS A 267      27.203  -8.245 -24.418  1.00  0.00      A    H
ATOM   3887  CA  CYS A 267      28.598  -8.757 -22.911  1.00  0.00      A    C
ATOM   3888  HA  CYS A 267      28.379  -9.428 -22.094  1.00  0.00      A    H
ATOM   3889  CB  CYS A 267      29.429  -9.427 -24.051  1.00  0.00      A    C
ATOM   3890  HB1 CYS A 267      29.276  -8.783 -24.943  1.00  0.00      A    H
ATOM   3891  HB2 CYS A 267      30.481  -9.196 -23.776  1.00  0.00      A    H
ATOM   3892  SG  CYS A 267      29.184 -11.286 -24.275  1.00  0.00      A    S
ATOM   3893  HG1 CYS A 267      30.474 -11.589 -24.310  1.00  0.00      A    H
ATOM   3894  C   CYS A 267      29.369  -7.517 -22.288  1.00  0.00      A    C
ATOM   3895  O   CYS A 267      30.034  -6.775 -23.006  1.00  0.00      A    O
ATOM   3896  N   PRO A 268      29.240  -7.274 -20.958  1.00  0.00      A    N
ATOM   3897  CD  PRO A 268      28.118  -7.672 -20.077  1.00  0.00      A    C
ATOM   3898  HD1 PRO A 268      28.019  -8.778 -20.099  1.00  0.00      A    H
ATOM   3899  HD2 PRO A 268      27.198  -7.213 -20.500  1.00  0.00      A    H
ATOM   3900  CA  PRO A 268      30.037  -6.199 -20.355  1.00  0.00      A    C
ATOM   3901  HA  PRO A 268      30.037  -5.408 -21.091  1.00  0.00      A    H
ATOM   3902  CB  PRO A 268      29.243  -5.825 -19.162  1.00  0.00      A    C
ATOM   3903  HB1 PRO A 268      29.799  -5.257 -18.386  1.00  0.00      A    H
ATOM   3904  HB2 PRO A 268      28.384  -5.250 -19.571  1.00  0.00      A    H
ATOM   3905  CG  PRO A 268      28.504  -7.073 -18.742  1.00  0.00      A    C
ATOM   3906  HG1 PRO A 268      29.027  -7.833 -18.122  1.00  0.00      A    H
ATOM   3907  HG2 PRO A 268      27.517  -6.852 -18.283  1.00  0.00      A    H
ATOM   3908  C   PRO A 268      31.548  -6.587 -20.017  1.00  0.00      A    C
ATOM   3909  O   PRO A 268      32.349  -5.670 -19.719  1.00  0.00      A    O
ATOM   3910  N   LEU A 269      31.814  -7.852 -19.978  1.00  0.00      A    N
ATOM   3911  HN  LEU A 269      31.207  -8.578 -20.291  1.00  0.00      A    H
ATOM   3912  CA  LEU A 269      33.086  -8.396 -19.320  1.00  0.00      A    C
ATOM   3913  HA  LEU A 269      33.331  -7.708 -18.524  1.00  0.00      A    H
ATOM   3914  CB  LEU A 269      32.984  -9.873 -18.838  1.00  0.00      A    C
ATOM   3915  HB1 LEU A 269      32.675 -10.551 -19.662  1.00  0.00      A    H
ATOM   3916  HB2 LEU A 269      34.012 -10.221 -18.598  1.00  0.00      A    H
ATOM   3917  CG  LEU A 269      32.156 -10.087 -17.506  1.00  0.00      A    C
ATOM   3918  HG  LEU A 269      31.182  -9.587 -17.692  1.00  0.00      A    H
ATOM   3919  CD1 LEU A 269      31.995 -11.557 -17.250  1.00  0.00      A    C
ATOM   3920 HD11 LEU A 269      32.921 -12.150 -17.091  1.00  0.00      A    H
ATOM   3921 HD12 LEU A 269      31.304 -11.617 -16.383  1.00  0.00      A    H
ATOM   3922 HD13 LEU A 269      31.353 -12.053 -18.009  1.00  0.00      A    H
ATOM   3923  CD2 LEU A 269      32.832  -9.362 -16.289  1.00  0.00      A    C
ATOM   3924 HD21 LEU A 269      32.048  -9.388 -15.503  1.00  0.00      A    H
ATOM   3925 HD22 LEU A 269      33.772  -9.888 -16.016  1.00  0.00      A    H
ATOM   3926 HD23 LEU A 269      33.001  -8.284 -16.500  1.00  0.00      A    H
ATOM   3927  C   LEU A 269      34.284  -8.324 -20.271  1.00  0.00      A    C
ATOM   3928  O   LEU A 269      34.254  -8.866 -21.347  1.00  0.00      A    O
ATOM   3929  N   GLU A 270      35.405  -7.841 -19.746  1.00  0.00      A    N
ATOM   3930  HN  GLU A 270      35.338  -7.617 -18.777  1.00  0.00      A    H
ATOM   3931  CA  GLU A 270      36.657  -7.607 -20.391  1.00  0.00      A    C
ATOM   3932  HA  GLU A 270      36.501  -7.739 -21.452  1.00  0.00      A    H
ATOM   3933  CB  GLU A 270      37.216  -6.180 -20.062  1.00  0.00      A    C
ATOM   3934  HB1 GLU A 270      37.144  -6.116 -18.955  1.00  0.00      A    H
ATOM   3935  HB2 GLU A 270      38.267  -6.188 -20.421  1.00  0.00      A    H
ATOM   3936  CG  GLU A 270      36.383  -5.086 -20.748  1.00  0.00      A    C
ATOM   3937  HG1 GLU A 270      35.963  -5.308 -21.752  1.00  0.00      A    H
ATOM   3938  HG2 GLU A 270      35.556  -4.902 -20.030  1.00  0.00      A    H
ATOM   3939  CD  GLU A 270      37.156  -3.790 -20.874  1.00  0.00      A    C
ATOM   3940  OE1 GLU A 270      36.815  -2.785 -20.198  1.00  0.00      A    O
ATOM   3941  OE2 GLU A 270      38.111  -3.832 -21.618  1.00  0.00      A    O
ATOM   3942  C   GLU A 270      37.647  -8.707 -19.974  1.00  0.00      A    C
ATOM   3943  O   GLU A 270      37.534  -9.480 -19.011  1.00  0.00      A    O
ATOM   3944  N   GLY A 271      38.581  -9.000 -20.906  1.00  0.00      A    N
ATOM   3945  HN  GLY A 271      38.563  -8.633 -21.832  1.00  0.00      A    H
ATOM   3946  CA  GLY A 271      39.561 -10.067 -20.908  1.00  0.00      A    C
ATOM   3947  HA1 GLY A 271      40.515  -9.594 -21.086  1.00  0.00      A    H
ATOM   3948  HA2 GLY A 271      39.524 -10.580 -19.957  1.00  0.00      A    H
ATOM   3949  C   GLY A 271      39.422 -11.120 -21.952  1.00  0.00      A    C
ATOM   3950  O   GLY A 271      40.013 -10.970 -22.982  1.00  0.00      A    O
ATOM   3951  N   ALA A 272      38.661 -12.159 -21.694  1.00  0.00      A    N
ATOM   3952  HN  ALA A 272      38.354 -12.287 -20.754  1.00  0.00      A    H
ATOM   3953  CA  ALA A 272      38.134 -13.204 -22.591  1.00  0.00      A    C
ATOM   3954  HA  ALA A 272      38.972 -13.580 -23.158  1.00  0.00      A    H
ATOM   3955  CB  ALA A 272      37.380 -14.256 -21.713  1.00  0.00      A    C
ATOM   3956  HB1 ALA A 272      36.675 -14.871 -22.312  1.00  0.00      A    H
ATOM   3957  HB2 ALA A 272      38.140 -14.926 -21.256  1.00  0.00      A    H
ATOM   3958  HB3 ALA A 272      36.788 -13.801 -20.891  1.00  0.00      A    H
ATOM   3959  C   ALA A 272      37.062 -12.576 -23.536  1.00  0.00      A    C
ATOM   3960  O   ALA A 272      36.451 -11.540 -23.262  1.00  0.00      A    O
ATOM   3961  N   THR A 273      36.872 -13.127 -24.694  1.00  0.00      A    N
ATOM   3962  HN  THR A 273      37.247 -14.010 -24.965  1.00  0.00      A    H
ATOM   3963  CA  THR A 273      35.879 -12.740 -25.702  1.00  0.00      A    C
ATOM   3964  HA  THR A 273      35.611 -11.698 -25.607  1.00  0.00      A    H
ATOM   3965  CB  THR A 273      36.471 -12.769 -27.185  1.00  0.00      A    C
ATOM   3966  HB  THR A 273      36.887 -13.780 -27.383  1.00  0.00      A    H
ATOM   3967  OG1 THR A 273      37.519 -11.757 -27.274  1.00  0.00      A    O
ATOM   3968  HG1 THR A 273      37.929 -11.940 -28.123  1.00  0.00      A    H
ATOM   3969  CG2 THR A 273      35.541 -12.233 -28.189  1.00  0.00      A    C
ATOM   3970 HG21 THR A 273      35.167 -11.215 -27.948  1.00  0.00      A    H
ATOM   3971 HG22 THR A 273      36.041 -11.939 -29.137  1.00  0.00      A    H
ATOM   3972 HG23 THR A 273      34.777 -13.009 -28.411  1.00  0.00      A    H
ATOM   3973  C   THR A 273      34.625 -13.585 -25.686  1.00  0.00      A    C
ATOM   3974  O   THR A 273      34.443 -14.637 -26.271  1.00  0.00      A    O
ATOM   3975  N   CYS A 274      33.538 -13.076 -24.996  1.00  0.00      A    N
ATOM   3976  HN  CYS A 274      33.751 -12.307 -24.398  1.00  0.00      A    H
ATOM   3977  CA  CYS A 274      32.265 -13.800 -24.876  1.00  0.00      A    C
ATOM   3978  HA  CYS A 274      31.549 -13.151 -24.394  1.00  0.00      A    H
ATOM   3979  CB  CYS A 274      31.580 -13.810 -26.287  1.00  0.00      A    C
ATOM   3980  HB1 CYS A 274      31.673 -12.763 -26.648  1.00  0.00      A    H
ATOM   3981  HB2 CYS A 274      32.169 -14.481 -26.947  1.00  0.00      A    H
ATOM   3982  SG  CYS A 274      29.810 -14.390 -26.342  1.00  0.00      A    S
ATOM   3983  HG1 CYS A 274      29.726 -14.047 -27.619  1.00  0.00      A    H
ATOM   3984  C   CYS A 274      32.164 -15.032 -24.037  1.00  0.00      A    C
ATOM   3985  O   CYS A 274      31.402 -15.095 -23.082  1.00  0.00      A    O
ATOM   3986  N   CYS A 275      33.013 -16.021 -24.392  1.00  0.00      A    N
ATOM   3987  HN  CYS A 275      33.683 -15.774 -25.087  1.00  0.00      A    H
ATOM   3988  CA  CYS A 275      32.992 -17.433 -23.984  1.00  0.00      A    C
ATOM   3989  HA  CYS A 275      32.109 -17.649 -23.401  1.00  0.00      A    H
ATOM   3990  CB  CYS A 275      32.870 -18.339 -25.231  1.00  0.00      A    C
ATOM   3991  HB1 CYS A 275      32.836 -19.379 -24.844  1.00  0.00      A    H
ATOM   3992  HB2 CYS A 275      31.897 -18.039 -25.676  1.00  0.00      A    H
ATOM   3993  SG  CYS A 275      34.203 -18.264 -26.549  1.00  0.00      A    S
ATOM   3994  HG1 CYS A 275      35.117 -18.941 -25.869  1.00  0.00      A    H
ATOM   3995  C   CYS A 275      34.248 -17.929 -23.200  1.00  0.00      A    C
ATOM   3996  O   CYS A 275      35.161 -17.141 -22.952  1.00  0.00      A    O
ATOM   3997  N   ASP A 276      34.412 -19.271 -23.040  1.00  0.00      A    N
ATOM   3998  HN  ASP A 276      33.793 -19.811 -23.605  1.00  0.00      A    H
ATOM   3999  CA  ASP A 276      35.411 -20.080 -22.389  1.00  0.00      A    C
ATOM   4000  HA  ASP A 276      35.136 -21.087 -22.666  1.00  0.00      A    H
ATOM   4001  CB  ASP A 276      36.973 -19.909 -22.905  1.00  0.00      A    C
ATOM   4002  HB1 ASP A 276      37.412 -18.939 -22.587  1.00  0.00      A    H
ATOM   4003  HB2 ASP A 276      37.562 -20.730 -22.443  1.00  0.00      A    H
ATOM   4004  CG  ASP A 276      37.089 -20.041 -24.450  1.00  0.00      A    C
ATOM   4005  OD1 ASP A 276      37.690 -19.195 -25.150  1.00  0.00      A    O
ATOM   4006  OD2 ASP A 276      36.702 -21.166 -24.915  1.00  0.00      A    O
ATOM   4007  C   ASP A 276      35.376 -20.129 -20.795  1.00  0.00      A    C
ATOM   4008  O   ASP A 276      34.363 -20.441 -20.165  1.00  0.00      A    O
ATOM   4009  N   ASP A 277      36.466 -19.779 -20.175  1.00  0.00      A    N
ATOM   4010  HN  ASP A 277      37.205 -19.266 -20.605  1.00  0.00      A    H
ATOM   4011  CA  ASP A 277      36.641 -20.212 -18.816  1.00  0.00      A    C
ATOM   4012  HA  ASP A 277      35.795 -20.788 -18.471  1.00  0.00      A    H
ATOM   4013  CB  ASP A 277      38.034 -21.047 -18.696  1.00  0.00      A    C
ATOM   4014  HB1 ASP A 277      38.376 -21.532 -19.635  1.00  0.00      A    H
ATOM   4015  HB2 ASP A 277      38.863 -20.374 -18.388  1.00  0.00      A    H
ATOM   4016  CG  ASP A 277      38.062 -22.123 -17.596  1.00  0.00      A    C
ATOM   4017  OD1 ASP A 277      38.362 -23.323 -17.791  1.00  0.00      A    O
ATOM   4018  OD2 ASP A 277      37.755 -21.721 -16.441  1.00  0.00      A    O
ATOM   4019  C   ASP A 277      36.696 -19.015 -17.837  1.00  0.00      A    C
ATOM   4020  O   ASP A 277      35.782 -18.865 -17.053  1.00  0.00      A    O
ATOM   4021  N   HSE A 278      37.741 -18.174 -17.935  1.00  0.00      A    N
ATOM   4022  HN  HSE A 278      38.439 -18.277 -18.639  1.00  0.00      A    H
ATOM   4023  CA  HSE A 278      37.958 -17.164 -16.946  1.00  0.00      A    C
ATOM   4024  HA  HSE A 278      38.103 -17.674 -16.005  1.00  0.00      A    H
ATOM   4025  CB  HSE A 278      39.253 -16.432 -17.284  1.00  0.00      A    C
ATOM   4026  HB1 HSE A 278      39.175 -15.893 -18.253  1.00  0.00      A    H
ATOM   4027  HB2 HSE A 278      39.578 -15.717 -16.498  1.00  0.00      A    H
ATOM   4028  ND1 HSE A 278      40.660 -18.394 -16.609  1.00  0.00      A    N
ATOM   4029  CG  HSE A 278      40.341 -17.408 -17.534  1.00  0.00      A    C
ATOM   4030  CE1 HSE A 278      41.596 -19.133 -17.230  1.00  0.00      A    C
ATOM   4031  HE1 HSE A 278      41.926 -20.032 -16.710  1.00  0.00      A    H
ATOM   4032  NE2 HSE A 278      41.940 -18.583 -18.428  1.00  0.00      A    N
ATOM   4033  HE2 HSE A 278      42.689 -18.925 -18.996  1.00  0.00      A    H
ATOM   4034  CD2 HSE A 278      41.178 -17.466 -18.575  1.00  0.00      A    C
ATOM   4035  HD2 HSE A 278      41.159 -16.751 -19.389  1.00  0.00      A    H
ATOM   4036  C   HSE A 278      36.936 -16.082 -16.622  1.00  0.00      A    C
ATOM   4037  O   HSE A 278      36.460 -16.038 -15.503  1.00  0.00      A    O
ATOM   4038  N   TYR A 279      36.567 -15.255 -17.647  1.00  0.00      A    N
ATOM   4039  HN  TYR A 279      36.829 -15.386 -18.600  1.00  0.00      A    H
ATOM   4040  CA  TYR A 279      35.652 -14.169 -17.532  1.00  0.00      A    C
ATOM   4041  HA  TYR A 279      35.080 -14.311 -16.627  1.00  0.00      A    H
ATOM   4042  CB  TYR A 279      36.239 -12.730 -17.543  1.00  0.00      A    C
ATOM   4043  HB1 TYR A 279      37.006 -12.687 -18.345  1.00  0.00      A    H
ATOM   4044  HB2 TYR A 279      35.466 -11.967 -17.777  1.00  0.00      A    H
ATOM   4045  CG  TYR A 279      36.886 -12.348 -16.246  1.00  0.00      A    C
ATOM   4046  CD1 TYR A 279      38.189 -11.843 -16.271  1.00  0.00      A    C
ATOM   4047  HD1 TYR A 279      38.675 -11.707 -17.226  1.00  0.00      A    H
ATOM   4048  CE1 TYR A 279      38.830 -11.583 -14.997  1.00  0.00      A    C
ATOM   4049  HE1 TYR A 279      39.869 -11.289 -15.038  1.00  0.00      A    H
ATOM   4050  CZ  TYR A 279      38.127 -11.587 -13.814  1.00  0.00      A    C
ATOM   4051  OH  TYR A 279      38.611 -11.044 -12.619  1.00  0.00      A    O
ATOM   4052  HH  TYR A 279      39.561 -10.923 -12.683  1.00  0.00      A    H
ATOM   4053  CD2 TYR A 279      36.201 -12.484 -14.999  1.00  0.00      A    C
ATOM   4054  HD2 TYR A 279      35.159 -12.766 -15.028  1.00  0.00      A    H
ATOM   4055  CE2 TYR A 279      36.765 -12.064 -13.783  1.00  0.00      A    C
ATOM   4056  HE2 TYR A 279      36.135 -12.140 -12.909  1.00  0.00      A    H
ATOM   4057  C   TYR A 279      34.708 -14.368 -18.675  1.00  0.00      A    C
ATOM   4058  O   TYR A 279      34.749 -13.552 -19.561  1.00  0.00      A    O
ATOM   4059  N   SER A 280      33.815 -15.474 -18.669  1.00  0.00      A    N
ATOM   4060  HN  SER A 280      33.791 -16.164 -17.950  1.00  0.00      A    H
ATOM   4061  CA  SER A 280      32.967 -15.795 -19.812  1.00  0.00      A    C
ATOM   4062  HA  SER A 280      33.231 -15.292 -20.731  1.00  0.00      A    H
ATOM   4063  CB  SER A 280      33.032 -17.368 -20.011  1.00  0.00      A    C
ATOM   4064  HB1 SER A 280      34.044 -17.620 -20.397  1.00  0.00      A    H
ATOM   4065  HB2 SER A 280      32.866 -17.872 -19.036  1.00  0.00      A    H
ATOM   4066  OG  SER A 280      32.117 -17.839 -20.978  1.00  0.00      A    O
ATOM   4067  HG1 SER A 280      31.652 -18.588 -20.598  1.00  0.00      A    H
ATOM   4068  C   SER A 280      31.583 -15.472 -19.389  1.00  0.00      A    C
ATOM   4069  O   SER A 280      31.215 -15.704 -18.246  1.00  0.00      A    O
ATOM   4070  N   CYS A 281      30.731 -14.920 -20.329  1.00  0.00      A    N
ATOM   4071  HN  CYS A 281      31.112 -14.650 -21.210  1.00  0.00      A    H
ATOM   4072  CA  CYS A 281      29.304 -14.803 -20.166  1.00  0.00      A    C
ATOM   4073  HA  CYS A 281      29.196 -14.366 -19.185  1.00  0.00      A    H
ATOM   4074  CB  CYS A 281      28.762 -13.732 -21.136  1.00  0.00      A    C
ATOM   4075  HB1 CYS A 281      29.093 -14.166 -22.103  1.00  0.00      A    H
ATOM   4076  HB2 CYS A 281      27.679 -13.520 -21.013  1.00  0.00      A    H
ATOM   4077  SG  CYS A 281      29.475 -12.113 -20.834  1.00  0.00      A    S
ATOM   4078  HG1 CYS A 281      28.435 -11.706 -20.121  1.00  0.00      A    H
ATOM   4079  C   CYS A 281      28.554 -16.172 -20.420  1.00  0.00      A    C
ATOM   4080  O   CYS A 281      27.638 -16.530 -19.672  1.00  0.00      A    O
ATOM   4081  N   CYS A 282      28.951 -16.874 -21.505  1.00  0.00      A    N
ATOM   4082  HN  CYS A 282      29.619 -16.510 -22.150  1.00  0.00      A    H
ATOM   4083  CA  CYS A 282      28.362 -18.070 -21.975  1.00  0.00      A    C
ATOM   4084  HA  CYS A 282      27.325 -17.844 -22.176  1.00  0.00      A    H
ATOM   4085  CB  CYS A 282      28.956 -18.404 -23.357  1.00  0.00      A    C
ATOM   4086  HB1 CYS A 282      29.998 -18.774 -23.249  1.00  0.00      A    H
ATOM   4087  HB2 CYS A 282      28.389 -19.174 -23.921  1.00  0.00      A    H
ATOM   4088  SG  CYS A 282      28.793 -16.967 -24.495  1.00  0.00      A    S
ATOM   4089  HG1 CYS A 282      29.894 -16.331 -24.122  1.00  0.00      A    H
ATOM   4090  C   CYS A 282      28.475 -19.334 -21.187  1.00  0.00      A    C
ATOM   4091  O   CYS A 282      29.375 -19.433 -20.379  1.00  0.00      A    O
ATOM   4092  N   PRO A 283      27.656 -20.303 -21.424  1.00  0.00      A    N
ATOM   4093  CD  PRO A 283      26.329 -20.214 -21.980  1.00  0.00      A    C
ATOM   4094  HD1 PRO A 283      26.133 -19.658 -22.922  1.00  0.00      A    H
ATOM   4095  HD2 PRO A 283      25.625 -19.885 -21.186  1.00  0.00      A    H
ATOM   4096  CA  PRO A 283      27.907 -21.645 -20.849  1.00  0.00      A    C
ATOM   4097  HA  PRO A 283      27.959 -21.499 -19.780  1.00  0.00      A    H
ATOM   4098  CB  PRO A 283      26.642 -22.379 -21.160  1.00  0.00      A    C
ATOM   4099  HB1 PRO A 283      26.744 -23.454 -21.422  1.00  0.00      A    H
ATOM   4100  HB2 PRO A 283      25.877 -22.326 -20.355  1.00  0.00      A    H
ATOM   4101  CG  PRO A 283      26.070 -21.660 -22.340  1.00  0.00      A    C
ATOM   4102  HG1 PRO A 283      26.496 -22.002 -23.308  1.00  0.00      A    H
ATOM   4103  HG2 PRO A 283      25.007 -21.965 -22.443  1.00  0.00      A    H
ATOM   4104  C   PRO A 283      29.189 -22.325 -21.310  1.00  0.00      A    C
ATOM   4105  O   PRO A 283      29.796 -21.842 -22.244  1.00  0.00      A    O
ATOM   4106  N   HSE A 284      29.699 -23.400 -20.601  1.00  0.00      A    N
ATOM   4107  HN  HSE A 284      29.258 -23.637 -19.739  1.00  0.00      A    H
ATOM   4108  CA  HSE A 284      30.960 -24.133 -20.994  1.00  0.00      A    C
ATOM   4109  HA  HSE A 284      31.762 -23.411 -21.028  1.00  0.00      A    H
ATOM   4110  CB  HSE A 284      31.285 -25.104 -19.831  1.00  0.00      A    C
ATOM   4111  HB1 HSE A 284      30.393 -25.719 -19.585  1.00  0.00      A    H
ATOM   4112  HB2 HSE A 284      32.024 -25.890 -20.100  1.00  0.00      A    H
ATOM   4113  ND1 HSE A 284      31.138 -24.434 -17.479  1.00  0.00      A    N
ATOM   4114  CG  HSE A 284      31.848 -24.504 -18.632  1.00  0.00      A    C
ATOM   4115  CE1 HSE A 284      31.993 -23.846 -16.603  1.00  0.00      A    C
ATOM   4116  HE1 HSE A 284      31.711 -23.440 -15.632  1.00  0.00      A    H
ATOM   4117  NE2 HSE A 284      33.158 -23.518 -17.242  1.00  0.00      A    N
ATOM   4118  HE2 HSE A 284      33.908 -23.135 -16.704  1.00  0.00      A    H
ATOM   4119  CD2 HSE A 284      33.082 -24.008 -18.488  1.00  0.00      A    C
ATOM   4120  HD2 HSE A 284      33.933 -24.364 -19.056  1.00  0.00      A    H
ATOM   4121  C   HSE A 284      30.875 -24.939 -22.272  1.00  0.00      A    C
ATOM   4122  O   HSE A 284      31.432 -24.592 -23.305  1.00  0.00      A    O
ATOM   4123  N   GLU A 285      30.145 -26.081 -22.212  1.00  0.00      A    N
ATOM   4124  HN  GLU A 285      29.601 -26.374 -21.430  1.00  0.00      A    H
ATOM   4125  CA  GLU A 285      30.185 -27.126 -23.249  1.00  0.00      A    C
ATOM   4126  HA  GLU A 285      31.225 -27.176 -23.536  1.00  0.00      A    H
ATOM   4127  CB  GLU A 285      29.742 -28.427 -22.506  1.00  0.00      A    C
ATOM   4128  HB1 GLU A 285      28.918 -28.144 -21.816  1.00  0.00      A    H
ATOM   4129  HB2 GLU A 285      29.336 -29.166 -23.229  1.00  0.00      A    H
ATOM   4130  CG  GLU A 285      30.905 -29.022 -21.660  1.00  0.00      A    C
ATOM   4131  HG1 GLU A 285      31.626 -29.344 -22.441  1.00  0.00      A    H
ATOM   4132  HG2 GLU A 285      31.344 -28.231 -21.014  1.00  0.00      A    H
ATOM   4133  CD  GLU A 285      30.563 -30.244 -20.900  1.00  0.00      A    C
ATOM   4134  OE1 GLU A 285      29.729 -30.221 -19.889  1.00  0.00      A    O
ATOM   4135  OE2 GLU A 285      31.133 -31.366 -21.204  1.00  0.00      A    O
ATOM   4136  C   GLU A 285      29.306 -26.892 -24.502  1.00  0.00      A    C
ATOM   4137  O   GLU A 285      29.686 -27.254 -25.597  1.00  0.00      A    O
ATOM   4138  N   TYR A 286      28.181 -26.143 -24.414  1.00  0.00      A    N
ATOM   4139  HN  TYR A 286      27.897 -25.749 -23.543  1.00  0.00      A    H
ATOM   4140  CA  TYR A 286      27.367 -25.649 -25.507  1.00  0.00      A    C
ATOM   4141  HA  TYR A 286      26.936 -26.572 -25.866  1.00  0.00      A    H
ATOM   4142  CB  TYR A 286      26.271 -24.775 -24.830  1.00  0.00      A    C
ATOM   4143  HB1 TYR A 286      25.811 -25.177 -23.902  1.00  0.00      A    H
ATOM   4144  HB2 TYR A 286      26.531 -23.739 -24.523  1.00  0.00      A    H
ATOM   4145  CG  TYR A 286      25.051 -24.650 -25.716  1.00  0.00      A    C
ATOM   4146  CD1 TYR A 286      24.028 -25.572 -25.663  1.00  0.00      A    C
ATOM   4147  HD1 TYR A 286      24.143 -26.354 -24.927  1.00  0.00      A    H
ATOM   4148  CE1 TYR A 286      23.006 -25.577 -26.603  1.00  0.00      A    C
ATOM   4149  HE1 TYR A 286      22.307 -26.388 -26.466  1.00  0.00      A    H
ATOM   4150  CZ  TYR A 286      22.906 -24.538 -27.544  1.00  0.00      A    C
ATOM   4151  OH  TYR A 286      21.990 -24.523 -28.523  1.00  0.00      A    O
ATOM   4152  HH  TYR A 286      21.237 -25.079 -28.310  1.00  0.00      A    H
ATOM   4153  CD2 TYR A 286      25.001 -23.631 -26.805  1.00  0.00      A    C
ATOM   4154  HD2 TYR A 286      25.786 -22.897 -26.915  1.00  0.00      A    H
ATOM   4155  CE2 TYR A 286      23.910 -23.652 -27.730  1.00  0.00      A    C
ATOM   4156  HE2 TYR A 286      23.839 -22.916 -28.517  1.00  0.00      A    H
ATOM   4157  C   TYR A 286      28.182 -24.897 -26.684  1.00  0.00      A    C
ATOM   4158  O   TYR A 286      28.554 -23.727 -26.466  1.00  0.00      A    O
ATOM   4159  N   PRO A 287      28.345 -25.498 -27.810  1.00  0.00      A    N
ATOM   4160  CD  PRO A 287      27.717 -26.794 -28.229  1.00  0.00      A    C
ATOM   4161  HD1 PRO A 287      26.637 -26.981 -28.052  1.00  0.00      A    H
ATOM   4162  HD2 PRO A 287      28.180 -27.606 -27.628  1.00  0.00      A    H
ATOM   4163  CA  PRO A 287      29.302 -24.956 -28.846  1.00  0.00      A    C
ATOM   4164  HA  PRO A 287      30.260 -24.586 -28.512  1.00  0.00      A    H
ATOM   4165  CB  PRO A 287      29.507 -26.211 -29.699  1.00  0.00      A    C
ATOM   4166  HB1 PRO A 287      29.915 -26.049 -30.720  1.00  0.00      A    H
ATOM   4167  HB2 PRO A 287      30.239 -26.807 -29.112  1.00  0.00      A    H
ATOM   4168  CG  PRO A 287      28.208 -26.974 -29.668  1.00  0.00      A    C
ATOM   4169  HG1 PRO A 287      27.571 -26.394 -30.369  1.00  0.00      A    H
ATOM   4170  HG2 PRO A 287      28.345 -28.031 -29.983  1.00  0.00      A    H
ATOM   4171  C   PRO A 287      28.612 -23.891 -29.701  1.00  0.00      A    C
ATOM   4172  O   PRO A 287      28.289 -24.148 -30.869  1.00  0.00      A    O
ATOM   4173  N   ILE A 288      28.466 -22.641 -29.198  1.00  0.00      A    N
ATOM   4174  HN  ILE A 288      28.786 -22.577 -28.256  1.00  0.00      A    H
ATOM   4175  CA  ILE A 288      28.172 -21.490 -29.958  1.00  0.00      A    C
ATOM   4176  HA  ILE A 288      27.513 -21.888 -30.715  1.00  0.00      A    H
ATOM   4177  CB  ILE A 288      27.399 -20.374 -29.239  1.00  0.00      A    C
ATOM   4178  HB  ILE A 288      27.616 -19.347 -29.603  1.00  0.00      A    H
ATOM   4179  CG2 ILE A 288      25.840 -20.521 -29.457  1.00  0.00      A    C
ATOM   4180 HG21 ILE A 288      25.149 -19.688 -29.203  1.00  0.00      A    H
ATOM   4181 HG22 ILE A 288      25.608 -20.651 -30.535  1.00  0.00      A    H
ATOM   4182 HG23 ILE A 288      25.548 -21.418 -28.869  1.00  0.00      A    H
ATOM   4183  CG1 ILE A 288      27.634 -20.314 -27.691  1.00  0.00      A    C
ATOM   4184 HG11 ILE A 288      27.273 -21.243 -27.199  1.00  0.00      A    H
ATOM   4185 HG12 ILE A 288      28.729 -20.316 -27.508  1.00  0.00      A    H
ATOM   4186  CD  ILE A 288      26.979 -19.095 -27.021  1.00  0.00      A    C
ATOM   4187  HD1 ILE A 288      25.877 -19.232 -27.006  1.00  0.00      A    H
ATOM   4188  HD2 ILE A 288      27.407 -19.038 -25.997  1.00  0.00      A    H
ATOM   4189  HD3 ILE A 288      27.183 -18.141 -27.553  1.00  0.00      A    H
ATOM   4190  C   ILE A 288      29.401 -20.963 -30.703  1.00  0.00      A    C
ATOM   4191  O   ILE A 288      29.333 -20.670 -31.925  1.00  0.00      A    O
ATOM   4192  N   CYS A 289      30.600 -20.890 -30.114  1.00  0.00      A    N
ATOM   4193  HN  CYS A 289      30.771 -21.019 -29.141  1.00  0.00      A    H
ATOM   4194  CA  CYS A 289      31.884 -20.962 -30.912  1.00  0.00      A    C
ATOM   4195  HA  CYS A 289      31.735 -20.385 -31.813  1.00  0.00      A    H
ATOM   4196  CB  CYS A 289      33.054 -20.343 -30.132  1.00  0.00      A    C
ATOM   4197  HB1 CYS A 289      32.810 -19.322 -29.768  1.00  0.00      A    H
ATOM   4198  HB2 CYS A 289      33.079 -20.855 -29.147  1.00  0.00      A    H
ATOM   4199  SG  CYS A 289      34.538 -20.069 -30.987  1.00  0.00      A    S
ATOM   4200  HG1 CYS A 289      35.390 -19.642 -30.066  1.00  0.00      A    H
ATOM   4201  C   CYS A 289      32.312 -22.285 -31.405  1.00  0.00      A    C
ATOM   4202  O   CYS A 289      32.566 -23.248 -30.672  1.00  0.00      A    O
ATOM   4203  N   ASN A 290      32.431 -22.355 -32.787  1.00  0.00      A    N
ATOM   4204  HN  ASN A 290      32.242 -21.640 -33.456  1.00  0.00      A    H
ATOM   4205  CA  ASN A 290      33.264 -23.314 -33.376  1.00  0.00      A    C
ATOM   4206  HA  ASN A 290      33.241 -24.238 -32.818  1.00  0.00      A    H
ATOM   4207  CB  ASN A 290      32.815 -23.485 -34.871  1.00  0.00      A    C
ATOM   4208  HB1 ASN A 290      31.715 -23.387 -34.997  1.00  0.00      A    H
ATOM   4209  HB2 ASN A 290      33.374 -22.813 -35.556  1.00  0.00      A    H
ATOM   4210  CG  ASN A 290      33.195 -24.842 -35.245  1.00  0.00      A    C
ATOM   4211  OD1 ASN A 290      34.383 -25.180 -35.435  1.00  0.00      A    O
ATOM   4212  ND2 ASN A 290      32.269 -25.855 -35.287  1.00  0.00      A    N
ATOM   4213 HD21 ASN A 290      32.456 -26.719 -35.753  1.00  0.00      A    H
ATOM   4214 HD22 ASN A 290      31.341 -25.744 -34.930  1.00  0.00      A    H
ATOM   4215  C   ASN A 290      34.744 -22.814 -33.334  1.00  0.00      A    C
ATOM   4216  O   ASN A 290      34.999 -21.766 -33.940  1.00  0.00      A    O
ATOM   4217  N   VAL A 291      35.717 -23.559 -32.792  1.00  0.00      A    N
ATOM   4218  HN  VAL A 291      35.489 -24.478 -32.478  1.00  0.00      A    H
ATOM   4219  CA  VAL A 291      37.161 -23.107 -32.694  1.00  0.00      A    C
ATOM   4220  HA  VAL A 291      37.102 -22.136 -32.225  1.00  0.00      A    H
ATOM   4221  CB  VAL A 291      37.969 -23.876 -31.691  1.00  0.00      A    C
ATOM   4222  HB  VAL A 291      39.045 -23.602 -31.689  1.00  0.00      A    H
ATOM   4223  CG1 VAL A 291      37.288 -23.783 -30.288  1.00  0.00      A    C
ATOM   4224 HG11 VAL A 291      37.964 -24.258 -29.546  1.00  0.00      A    H
ATOM   4225 HG12 VAL A 291      36.958 -22.753 -30.036  1.00  0.00      A    H
ATOM   4226 HG13 VAL A 291      36.323 -24.328 -30.200  1.00  0.00      A    H
ATOM   4227  CG2 VAL A 291      37.832 -25.341 -32.215  1.00  0.00      A    C
ATOM   4228 HG21 VAL A 291      38.361 -26.087 -31.584  1.00  0.00      A    H
ATOM   4229 HG22 VAL A 291      36.799 -25.748 -32.166  1.00  0.00      A    H
ATOM   4230 HG23 VAL A 291      38.235 -25.478 -33.241  1.00  0.00      A    H
ATOM   4231  C   VAL A 291      37.866 -22.757 -33.949  1.00  0.00      A    C
ATOM   4232  O   VAL A 291      38.721 -21.893 -33.983  1.00  0.00      A    O
ATOM   4233  N   GLN A 292      37.404 -23.342 -35.081  1.00  0.00      A    N
ATOM   4234  HN  GLN A 292      36.635 -23.977 -35.078  1.00  0.00      A    H
ATOM   4235  CA  GLN A 292      38.071 -23.330 -36.379  1.00  0.00      A    C
ATOM   4236  HA  GLN A 292      39.114 -23.383 -36.105  1.00  0.00      A    H
ATOM   4237  CB  GLN A 292      37.493 -24.323 -37.325  1.00  0.00      A    C
ATOM   4238  HB1 GLN A 292      36.421 -24.111 -37.525  1.00  0.00      A    H
ATOM   4239  HB2 GLN A 292      38.102 -24.290 -38.254  1.00  0.00      A    H
ATOM   4240  CG  GLN A 292      37.514 -25.751 -36.764  1.00  0.00      A    C
ATOM   4241  HG1 GLN A 292      38.542 -26.098 -36.523  1.00  0.00      A    H
ATOM   4242  HG2 GLN A 292      36.970 -25.721 -35.796  1.00  0.00      A    H
ATOM   4243  CD  GLN A 292      36.747 -26.564 -37.715  1.00  0.00      A    C
ATOM   4244  OE1 GLN A 292      36.274 -26.254 -38.810  1.00  0.00      A    O
ATOM   4245  NE2 GLN A 292      36.480 -27.817 -37.171  1.00  0.00      A    N
ATOM   4246 HE21 GLN A 292      36.075 -28.526 -37.750  1.00  0.00      A    H
ATOM   4247 HE22 GLN A 292      36.798 -28.096 -36.265  1.00  0.00      A    H
ATOM   4248  C   GLN A 292      37.847 -21.968 -37.035  1.00  0.00      A    C
ATOM   4249  O   GLN A 292      38.649 -21.517 -37.828  1.00  0.00      A    O
ATOM   4250  N   GLN A 293      36.705 -21.320 -36.734  1.00  0.00      A    N
ATOM   4251  HN  GLN A 293      36.039 -21.782 -36.153  1.00  0.00      A    H
ATOM   4252  CA  GLN A 293      36.111 -20.088 -37.176  1.00  0.00      A    C
ATOM   4253  HA  GLN A 293      36.479 -19.862 -38.165  1.00  0.00      A    H
ATOM   4254  CB  GLN A 293      34.585 -20.329 -37.305  1.00  0.00      A    C
ATOM   4255  HB1 GLN A 293      34.004 -20.433 -36.363  1.00  0.00      A    H
ATOM   4256  HB2 GLN A 293      34.009 -19.524 -37.810  1.00  0.00      A    H
ATOM   4257  CG  GLN A 293      34.293 -21.610 -38.233  1.00  0.00      A    C
ATOM   4258  HG1 GLN A 293      34.556 -22.499 -37.621  1.00  0.00      A    H
ATOM   4259  HG2 GLN A 293      33.201 -21.588 -38.436  1.00  0.00      A    H
ATOM   4260  CD  GLN A 293      34.968 -21.610 -39.626  1.00  0.00      A    C
ATOM   4261  OE1 GLN A 293      35.793 -22.497 -39.949  1.00  0.00      A    O
ATOM   4262  NE2 GLN A 293      34.596 -20.703 -40.576  1.00  0.00      A    N
ATOM   4263 HE21 GLN A 293      34.861 -20.824 -41.532  1.00  0.00      A    H
ATOM   4264 HE22 GLN A 293      33.960 -19.964 -40.356  1.00  0.00      A    H
ATOM   4265  C   GLN A 293      36.481 -18.860 -36.356  1.00  0.00      A    C
ATOM   4266  O   GLN A 293      36.973 -17.829 -36.834  1.00  0.00      A    O
ATOM   4267  N   GLY A 294      36.306 -19.017 -35.047  1.00  0.00      A    N
ATOM   4268  HN  GLY A 294      35.832 -19.811 -34.674  1.00  0.00      A    H
ATOM   4269  CA  GLY A 294      36.859 -18.138 -34.012  1.00  0.00      A    C
ATOM   4270  HA1 GLY A 294      37.041 -18.789 -33.170  1.00  0.00      A    H
ATOM   4271  HA2 GLY A 294      37.793 -17.695 -34.326  1.00  0.00      A    H
ATOM   4272  C   GLY A 294      35.985 -17.067 -33.453  1.00  0.00      A    C
ATOM   4273  O   GLY A 294      36.299 -16.541 -32.402  1.00  0.00      A    O
ATOM   4274  N   THR A 295      34.830 -16.827 -34.188  1.00  0.00      A    N
ATOM   4275  HN  THR A 295      34.694 -17.367 -35.015  1.00  0.00      A    H
ATOM   4276  CA  THR A 295      33.764 -15.860 -33.821  1.00  0.00      A    C
ATOM   4277  HA  THR A 295      34.277 -15.068 -33.296  1.00  0.00      A    H
ATOM   4278  CB  THR A 295      33.019 -15.378 -35.058  1.00  0.00      A    C
ATOM   4279  HB  THR A 295      32.359 -16.206 -35.394  1.00  0.00      A    H
ATOM   4280  OG1 THR A 295      33.908 -15.089 -36.119  1.00  0.00      A    O
ATOM   4281  HG1 THR A 295      33.972 -15.901 -36.626  1.00  0.00      A    H
ATOM   4282  CG2 THR A 295      32.197 -14.129 -34.692  1.00  0.00      A    C
ATOM   4283 HG21 THR A 295      31.458 -14.365 -33.897  1.00  0.00      A    H
ATOM   4284 HG22 THR A 295      32.847 -13.254 -34.479  1.00  0.00      A    H
ATOM   4285 HG23 THR A 295      31.595 -13.862 -35.587  1.00  0.00      A    H
ATOM   4286  C   THR A 295      32.792 -16.655 -32.956  1.00  0.00      A    C
ATOM   4287  O   THR A 295      32.441 -17.813 -33.205  1.00  0.00      A    O
ATOM   4288  N   CYS A 296      32.489 -16.138 -31.797  1.00  0.00      A    N
ATOM   4289  HN  CYS A 296      32.848 -15.235 -31.576  1.00  0.00      A    H
ATOM   4290  CA  CYS A 296      31.649 -16.819 -30.906  1.00  0.00      A    C
ATOM   4291  HA  CYS A 296      31.697 -17.898 -30.918  1.00  0.00      A    H
ATOM   4292  CB  CYS A 296      32.016 -16.268 -29.533  1.00  0.00      A    C
ATOM   4293  HB1 CYS A 296      33.078 -16.309 -29.209  1.00  0.00      A    H
ATOM   4294  HB2 CYS A 296      31.793 -15.182 -29.609  1.00  0.00      A    H
ATOM   4295  SG  CYS A 296      31.099 -17.141 -28.270  1.00  0.00      A    S
ATOM   4296  HG1 CYS A 296      31.650 -16.668 -27.161  1.00  0.00      A    H
ATOM   4297  C   CYS A 296      30.166 -16.485 -31.253  1.00  0.00      A    C
ATOM   4298  O   CYS A 296      29.816 -15.310 -31.345  1.00  0.00      A    O
ATOM   4299  N   LEU A 297      29.275 -17.467 -31.566  1.00  0.00      A    N
ATOM   4300  HN  LEU A 297      29.598 -18.403 -31.445  1.00  0.00      A    H
ATOM   4301  CA  LEU A 297      28.032 -17.187 -32.336  1.00  0.00      A    C
ATOM   4302  HA  LEU A 297      28.100 -16.193 -32.753  1.00  0.00      A    H
ATOM   4303  CB  LEU A 297      27.744 -18.216 -33.472  1.00  0.00      A    C
ATOM   4304  HB1 LEU A 297      27.737 -19.243 -33.048  1.00  0.00      A    H
ATOM   4305  HB2 LEU A 297      26.782 -18.070 -34.008  1.00  0.00      A    H
ATOM   4306  CG  LEU A 297      28.774 -18.150 -34.660  1.00  0.00      A    C
ATOM   4307  HG  LEU A 297      29.728 -18.573 -34.279  1.00  0.00      A    H
ATOM   4308  CD1 LEU A 297      28.272 -18.994 -35.850  1.00  0.00      A    C
ATOM   4309 HD11 LEU A 297      27.779 -19.975 -35.682  1.00  0.00      A    H
ATOM   4310 HD12 LEU A 297      27.450 -18.346 -36.224  1.00  0.00      A    H
ATOM   4311 HD13 LEU A 297      29.071 -19.105 -36.613  1.00  0.00      A    H
ATOM   4312  CD2 LEU A 297      29.092 -16.748 -35.157  1.00  0.00      A    C
ATOM   4313 HD21 LEU A 297      29.922 -16.793 -35.895  1.00  0.00      A    H
ATOM   4314 HD22 LEU A 297      28.212 -16.206 -35.564  1.00  0.00      A    H
ATOM   4315 HD23 LEU A 297      29.599 -16.276 -34.288  1.00  0.00      A    H
ATOM   4316  C   LEU A 297      26.799 -17.079 -31.422  1.00  0.00      A    C
ATOM   4317  O   LEU A 297      26.876 -16.740 -30.262  1.00  0.00      A    O
ATOM   4318  N   MET A 298      25.586 -17.303 -31.914  1.00  0.00      A    N
ATOM   4319  HN  MET A 298      25.408 -17.547 -32.864  1.00  0.00      A    H
ATOM   4320  CA  MET A 298      24.418 -17.080 -31.123  1.00  0.00      A    C
ATOM   4321  HA  MET A 298      24.625 -16.926 -30.074  1.00  0.00      A    H
ATOM   4322  CB  MET A 298      23.709 -15.930 -31.843  1.00  0.00      A    C
ATOM   4323  HB1 MET A 298      23.370 -16.364 -32.808  1.00  0.00      A    H
ATOM   4324  HB2 MET A 298      22.853 -15.687 -31.177  1.00  0.00      A    H
ATOM   4325  CG  MET A 298      24.514 -14.685 -32.075  1.00  0.00      A    C
ATOM   4326  HG1 MET A 298      25.336 -14.736 -32.821  1.00  0.00      A    H
ATOM   4327  HG2 MET A 298      23.819 -14.026 -32.639  1.00  0.00      A    H
ATOM   4328  SD  MET A 298      25.278 -13.902 -30.618  1.00  0.00      A    S
ATOM   4329  CE  MET A 298      26.436 -12.732 -31.394  1.00  0.00      A    C
ATOM   4330  HE1 MET A 298      27.031 -12.439 -30.503  1.00  0.00      A    H
ATOM   4331  HE2 MET A 298      27.021 -13.253 -32.182  1.00  0.00      A    H
ATOM   4332  HE3 MET A 298      25.865 -11.911 -31.878  1.00  0.00      A    H
ATOM   4333  C   MET A 298      23.580 -18.300 -31.105  1.00  0.00      A    C
ATOM   4334  O   MET A 298      22.935 -18.643 -30.116  1.00  0.00      A    O
ATOM   4335  N   ALA A 299      23.571 -19.069 -32.237  1.00  0.00      A    N
ATOM   4336  HN  ALA A 299      24.044 -18.776 -33.064  1.00  0.00      A    H
ATOM   4337  CA  ALA A 299      22.736 -20.199 -32.394  1.00  0.00      A    C
ATOM   4338  HA  ALA A 299      22.106 -20.357 -31.531  1.00  0.00      A    H
ATOM   4339  CB  ALA A 299      21.778 -20.027 -33.560  1.00  0.00      A    C
ATOM   4340  HB1 ALA A 299      21.115 -20.915 -33.639  1.00  0.00      A    H
ATOM   4341  HB2 ALA A 299      21.194 -19.083 -33.523  1.00  0.00      A    H
ATOM   4342  HB3 ALA A 299      22.445 -19.975 -34.447  1.00  0.00      A    H
ATOM   4343  C   ALA A 299      23.751 -21.296 -32.601  1.00  0.00      A    C
ATOM   4344  O   ALA A 299      24.847 -20.994 -33.083  1.00  0.00      A    O
ATOM   4345  N   LYS A 300      23.382 -22.562 -32.333  1.00  0.00      A    N
ATOM   4346  HN  LYS A 300      22.474 -22.657 -31.933  1.00  0.00      A    H
ATOM   4347  CA  LYS A 300      24.123 -23.839 -32.596  1.00  0.00      A    C
ATOM   4348  HA  LYS A 300      25.194 -23.704 -32.580  1.00  0.00      A    H
ATOM   4349  CB  LYS A 300      23.624 -24.851 -31.517  1.00  0.00      A    C
ATOM   4350  HB1 LYS A 300      23.968 -24.643 -30.481  1.00  0.00      A    H
ATOM   4351  HB2 LYS A 300      22.517 -24.800 -31.439  1.00  0.00      A    H
ATOM   4352  CG  LYS A 300      24.164 -26.321 -31.683  1.00  0.00      A    C
ATOM   4353  HG1 LYS A 300      23.787 -26.753 -32.635  1.00  0.00      A    H
ATOM   4354  HG2 LYS A 300      25.256 -26.526 -31.663  1.00  0.00      A    H
ATOM   4355  CD  LYS A 300      23.558 -27.256 -30.499  1.00  0.00      A    C
ATOM   4356  HD1 LYS A 300      24.152 -26.928 -29.619  1.00  0.00      A    H
ATOM   4357  HD2 LYS A 300      22.516 -26.942 -30.278  1.00  0.00      A    H
ATOM   4358  CE  LYS A 300      23.698 -28.712 -30.763  1.00  0.00      A    C
ATOM   4359  HE1 LYS A 300      24.787 -28.918 -30.836  1.00  0.00      A    H
ATOM   4360  HE2 LYS A 300      23.325 -29.198 -29.836  1.00  0.00      A    H
ATOM   4361  NZ  LYS A 300      23.094 -29.133 -31.969  1.00  0.00      A    N
ATOM   4362  HZ1 LYS A 300      22.191 -28.640 -32.125  1.00  0.00      A    H
ATOM   4363  HZ2 LYS A 300      23.677 -28.862 -32.786  1.00  0.00      A    H
ATOM   4364  HZ3 LYS A 300      22.950 -30.163 -31.975  1.00  0.00      A    H
ATOM   4365  C   LYS A 300      23.854 -24.357 -34.000  1.00  0.00      A    C
ATOM   4366  O   LYS A 300      22.702 -24.255 -34.547  1.00  0.00      A    O
ATOM   4367  N   ASP A 301      24.854 -24.944 -34.619  1.00  0.00      A    N
ATOM   4368  HN  ASP A 301      25.719 -25.046 -34.134  1.00  0.00      A    H
ATOM   4369  CA  ASP A 301      24.953 -25.552 -35.979  1.00  0.00      A    C
ATOM   4370  HA  ASP A 301      25.995 -25.728 -36.200  1.00  0.00      A    H
ATOM   4371  CB  ASP A 301      24.082 -26.851 -35.961  1.00  0.00      A    C
ATOM   4372  HB1 ASP A 301      23.110 -26.740 -35.434  1.00  0.00      A    H
ATOM   4373  HB2 ASP A 301      23.816 -27.156 -36.996  1.00  0.00      A    H
ATOM   4374  CG  ASP A 301      24.754 -28.007 -35.348  1.00  0.00      A    C
ATOM   4375  OD1 ASP A 301      25.946 -28.335 -35.652  1.00  0.00      A    O
ATOM   4376  OD2 ASP A 301      24.158 -28.675 -34.478  1.00  0.00      A    O
ATOM   4377  C   ASP A 301      24.476 -24.540 -37.022  1.00  0.00      A    C
ATOM   4378  O   ASP A 301      23.567 -24.736 -37.816  1.00  0.00      A    O
ATOM   4379  N   SER A 302      25.174 -23.337 -37.054  1.00  0.00      A    N
ATOM   4380  HN  SER A 302      25.974 -23.278 -36.463  1.00  0.00      A    H
ATOM   4381  CA  SER A 302      24.710 -22.224 -37.791  1.00  0.00      A    C
ATOM   4382  HA  SER A 302      23.643 -22.315 -37.648  1.00  0.00      A    H
ATOM   4383  CB  SER A 302      25.209 -20.885 -37.184  1.00  0.00      A    C
ATOM   4384  HB1 SER A 302      24.581 -20.702 -36.286  1.00  0.00      A    H
ATOM   4385  HB2 SER A 302      26.268 -20.989 -36.862  1.00  0.00      A    H
ATOM   4386  OG  SER A 302      24.899 -19.747 -37.908  1.00  0.00      A    O
ATOM   4387  HG1 SER A 302      23.959 -19.555 -37.871  1.00  0.00      A    H
ATOM   4388  C   SER A 302      25.205 -22.228 -39.203  1.00  0.00      A    C
ATOM   4389  O   SER A 302      26.289 -22.715 -39.448  1.00  0.00      A    O
ATOM   4390  N   PRO A 303      24.556 -21.649 -40.209  1.00  0.00      A    N
ATOM   4391  CD  PRO A 303      23.066 -21.364 -40.145  1.00  0.00      A    C
ATOM   4392  HD1 PRO A 303      22.926 -20.295 -39.879  1.00  0.00      A    H
ATOM   4393  HD2 PRO A 303      22.609 -22.056 -39.405  1.00  0.00      A    H
ATOM   4394  CA  PRO A 303      25.027 -21.531 -41.574  1.00  0.00      A    C
ATOM   4395  HA  PRO A 303      25.335 -22.488 -41.969  1.00  0.00      A    H
ATOM   4396  CB  PRO A 303      23.778 -21.121 -42.316  1.00  0.00      A    C
ATOM   4397  HB1 PRO A 303      23.718 -20.013 -42.357  1.00  0.00      A    H
ATOM   4398  HB2 PRO A 303      23.858 -21.568 -43.330  1.00  0.00      A    H
ATOM   4399  CG  PRO A 303      22.563 -21.711 -41.494  1.00  0.00      A    C
ATOM   4400  HG1 PRO A 303      21.591 -21.245 -41.759  1.00  0.00      A    H
ATOM   4401  HG2 PRO A 303      22.407 -22.807 -41.591  1.00  0.00      A    H
ATOM   4402  C   PRO A 303      26.150 -20.555 -41.749  1.00  0.00      A    C
ATOM   4403  O   PRO A 303      26.667 -20.369 -42.857  1.00  0.00      A    O
ATOM   4404  N   LEU A 304      26.657 -19.960 -40.666  1.00  0.00      A    N
ATOM   4405  HN  LEU A 304      26.254 -20.013 -39.756  1.00  0.00      A    H
ATOM   4406  CA  LEU A 304      27.857 -19.137 -40.735  1.00  0.00      A    C
ATOM   4407  HA  LEU A 304      28.024 -18.846 -41.762  1.00  0.00      A    H
ATOM   4408  CB  LEU A 304      27.614 -17.895 -39.938  1.00  0.00      A    C
ATOM   4409  HB1 LEU A 304      27.470 -18.107 -38.857  1.00  0.00      A    H
ATOM   4410  HB2 LEU A 304      28.503 -17.256 -40.128  1.00  0.00      A    H
ATOM   4411  CG  LEU A 304      26.408 -17.049 -40.323  1.00  0.00      A    C
ATOM   4412  HG  LEU A 304      25.555 -17.762 -40.305  1.00  0.00      A    H
ATOM   4413  CD1 LEU A 304      26.287 -15.768 -39.464  1.00  0.00      A    C
ATOM   4414 HD11 LEU A 304      27.304 -15.323 -39.449  1.00  0.00      A    H
ATOM   4415 HD12 LEU A 304      25.475 -15.111 -39.844  1.00  0.00      A    H
ATOM   4416 HD13 LEU A 304      26.045 -15.995 -38.403  1.00  0.00      A    H
ATOM   4417  CD2 LEU A 304      26.352 -16.531 -41.764  1.00  0.00      A    C
ATOM   4418 HD21 LEU A 304      27.233 -15.872 -41.914  1.00  0.00      A    H
ATOM   4419 HD22 LEU A 304      26.367 -17.429 -42.419  1.00  0.00      A    H
ATOM   4420 HD23 LEU A 304      25.461 -15.935 -42.057  1.00  0.00      A    H
ATOM   4421  C   LEU A 304      29.104 -19.878 -40.348  1.00  0.00      A    C
ATOM   4422  O   LEU A 304      30.213 -19.309 -40.536  1.00  0.00      A    O
ATOM   4423  N   ALA A 305      28.995 -21.006 -39.710  1.00  0.00      A    N
ATOM   4424  HN  ALA A 305      28.132 -21.500 -39.783  1.00  0.00      A    H
ATOM   4425  CA  ALA A 305      29.963 -21.735 -39.015  1.00  0.00      A    C
ATOM   4426  HA  ALA A 305      30.669 -21.059 -38.555  1.00  0.00      A    H
ATOM   4427  CB  ALA A 305      29.348 -22.494 -37.926  1.00  0.00      A    C
ATOM   4428  HB1 ALA A 305      30.098 -23.136 -37.417  1.00  0.00      A    H
ATOM   4429  HB2 ALA A 305      28.817 -21.806 -37.234  1.00  0.00      A    H
ATOM   4430  HB3 ALA A 305      28.519 -23.129 -38.305  1.00  0.00      A    H
ATOM   4431  C   ALA A 305      30.835 -22.606 -39.881  1.00  0.00      A    C
ATOM   4432  O   ALA A 305      31.821 -22.124 -40.456  1.00  0.00      A    O
ATOM   4433  N   VAL A 306      30.664 -23.957 -39.905  1.00  0.00      A    N
ATOM   4434  HN  VAL A 306      30.078 -24.416 -39.243  1.00  0.00      A    H
ATOM   4435  CA  VAL A 306      31.497 -24.867 -40.714  1.00  0.00      A    C
ATOM   4436  HA  VAL A 306      32.208 -24.276 -41.272  1.00  0.00      A    H
ATOM   4437  CB  VAL A 306      32.360 -25.767 -39.815  1.00  0.00      A    C
ATOM   4438  HB  VAL A 306      31.657 -26.328 -39.163  1.00  0.00      A    H
ATOM   4439  CG1 VAL A 306      33.408 -26.605 -40.612  1.00  0.00      A    C
ATOM   4440 HG11 VAL A 306      33.985 -27.180 -39.857  1.00  0.00      A    H
ATOM   4441 HG12 VAL A 306      32.992 -27.368 -41.304  1.00  0.00      A    H
ATOM   4442 HG13 VAL A 306      34.060 -25.840 -41.084  1.00  0.00      A    H
ATOM   4443  CG2 VAL A 306      33.216 -24.843 -38.906  1.00  0.00      A    C
ATOM   4444 HG21 VAL A 306      33.934 -24.212 -39.472  1.00  0.00      A    H
ATOM   4445 HG22 VAL A 306      32.632 -24.102 -38.320  1.00  0.00      A    H
ATOM   4446 HG23 VAL A 306      33.753 -25.419 -38.122  1.00  0.00      A    H
ATOM   4447  C   VAL A 306      30.719 -25.784 -41.609  1.00  0.00      A    C
ATOM   4448  O   VAL A 306      30.984 -25.899 -42.841  1.00  0.00      A    O
ATOM   4449  N   LYS A 307      29.753 -26.640 -41.077  1.00  0.00      A    N
ATOM   4450  HN  LYS A 307      29.409 -26.630 -40.142  1.00  0.00      A    H
ATOM   4451  CA  LYS A 307      29.187 -27.700 -41.945  1.00  0.00      A    C
ATOM   4452  HA  LYS A 307      29.977 -28.116 -42.552  1.00  0.00      A    H
ATOM   4453  CB  LYS A 307      28.569 -28.838 -41.081  1.00  0.00      A    C
ATOM   4454  HB1 LYS A 307      27.953 -28.361 -40.289  1.00  0.00      A    H
ATOM   4455  HB2 LYS A 307      28.008 -29.579 -41.691  1.00  0.00      A    H
ATOM   4456  CG  LYS A 307      29.606 -29.655 -40.305  1.00  0.00      A    C
ATOM   4457  HG1 LYS A 307      30.273 -30.120 -41.062  1.00  0.00      A    H
ATOM   4458  HG2 LYS A 307      30.183 -28.948 -39.671  1.00  0.00      A    H
ATOM   4459  CD  LYS A 307      29.036 -30.809 -39.562  1.00  0.00      A    C
ATOM   4460  HD1 LYS A 307      28.109 -30.461 -39.058  1.00  0.00      A    H
ATOM   4461  HD2 LYS A 307      28.663 -31.628 -40.213  1.00  0.00      A    H
ATOM   4462  CE  LYS A 307      29.984 -31.445 -38.523  1.00  0.00      A    C
ATOM   4463  HE1 LYS A 307      30.875 -31.833 -39.060  1.00  0.00      A    H
ATOM   4464  HE2 LYS A 307      30.378 -30.611 -37.904  1.00  0.00      A    H
ATOM   4465  NZ  LYS A 307      29.516 -32.463 -37.609  1.00  0.00      A    N
ATOM   4466  HZ1 LYS A 307      30.232 -32.584 -36.865  1.00  0.00      A    H
ATOM   4467  HZ2 LYS A 307      28.625 -32.179 -37.154  1.00  0.00      A    H
ATOM   4468  HZ3 LYS A 307      29.372 -33.439 -37.940  1.00  0.00      A    H
ATOM   4469  C   LYS A 307      28.241 -27.239 -42.995  1.00  0.00      A    C
ATOM   4470  O   LYS A 307      28.281 -27.683 -44.172  1.00  0.00      A    O
ATOM   4471  N   ALA A 308      27.396 -26.299 -42.623  1.00  0.00      A    N
ATOM   4472  HN  ALA A 308      27.256 -26.016 -41.677  1.00  0.00      A    H
ATOM   4473  CA  ALA A 308      26.356 -25.789 -43.417  1.00  0.00      A    C
ATOM   4474  HA  ALA A 308      26.055 -26.522 -44.151  1.00  0.00      A    H
ATOM   4475  CB  ALA A 308      25.140 -25.316 -42.576  1.00  0.00      A    C
ATOM   4476  HB1 ALA A 308      24.330 -25.057 -43.291  1.00  0.00      A    H
ATOM   4477  HB2 ALA A 308      24.756 -26.221 -42.057  1.00  0.00      A    H
ATOM   4478  HB3 ALA A 308      25.506 -24.573 -41.836  1.00  0.00      A    H
ATOM   4479  C   ALA A 308      26.835 -24.566 -44.173  1.00  0.00      A    C
ATOM   4480  O   ALA A 308      26.323 -24.280 -45.254  1.00  0.00      A    O
ATOM   4481  N   LEU A 309      27.845 -23.862 -43.688  1.00  0.00      A    N
ATOM   4482  HN  LEU A 309      28.219 -24.150 -42.810  1.00  0.00      A    H
ATOM   4483  CA  LEU A 309      28.558 -22.760 -44.348  1.00  0.00      A    C
ATOM   4484  HA  LEU A 309      27.790 -22.116 -44.750  1.00  0.00      A    H
ATOM   4485  CB  LEU A 309      29.526 -22.048 -43.442  1.00  0.00      A    C
ATOM   4486  HB1 LEU A 309      28.921 -21.644 -42.602  1.00  0.00      A    H
ATOM   4487  HB2 LEU A 309      30.248 -22.767 -42.998  1.00  0.00      A    H
ATOM   4488  CG  LEU A 309      30.271 -20.916 -44.195  1.00  0.00      A    C
ATOM   4489  HG  LEU A 309      30.751 -21.446 -45.046  1.00  0.00      A    H
ATOM   4490  CD1 LEU A 309      29.394 -19.782 -44.623  1.00  0.00      A    C
ATOM   4491 HD11 LEU A 309      30.039 -19.288 -45.381  1.00  0.00      A    H
ATOM   4492 HD12 LEU A 309      28.439 -20.107 -45.087  1.00  0.00      A    H
ATOM   4493 HD13 LEU A 309      29.228 -19.170 -43.711  1.00  0.00      A    H
ATOM   4494  CD2 LEU A 309      31.529 -20.561 -43.458  1.00  0.00      A    C
ATOM   4495 HD21 LEU A 309      31.336 -20.459 -42.368  1.00  0.00      A    H
ATOM   4496 HD22 LEU A 309      32.210 -21.438 -43.510  1.00  0.00      A    H
ATOM   4497 HD23 LEU A 309      31.973 -19.599 -43.793  1.00  0.00      A    H
ATOM   4498  C   LEU A 309      29.212 -23.292 -45.604  1.00  0.00      A    C
ATOM   4499  O   LEU A 309      29.110 -22.703 -46.696  1.00  0.00      A    O
ATOM   4500  N   LYS A 310      29.970 -24.467 -45.547  1.00  0.00      A    N
ATOM   4501  HN  LYS A 310      30.062 -24.976 -44.695  1.00  0.00      A    H
ATOM   4502  CA  LYS A 310      30.793 -24.891 -46.603  1.00  0.00      A    C
ATOM   4503  HA  LYS A 310      30.998 -24.080 -47.285  1.00  0.00      A    H
ATOM   4504  CB  LYS A 310      32.154 -25.556 -46.113  1.00  0.00      A    C
ATOM   4505  HB1 LYS A 310      32.174 -26.456 -45.462  1.00  0.00      A    H
ATOM   4506  HB2 LYS A 310      32.834 -25.795 -46.958  1.00  0.00      A    H
ATOM   4507  CG  LYS A 310      32.975 -24.528 -45.272  1.00  0.00      A    C
ATOM   4508  HG1 LYS A 310      32.977 -23.534 -45.768  1.00  0.00      A    H
ATOM   4509  HG2 LYS A 310      32.405 -24.293 -44.348  1.00  0.00      A    H
ATOM   4510  CD  LYS A 310      34.363 -25.127 -44.962  1.00  0.00      A    C
ATOM   4511  HD1 LYS A 310      34.327 -25.962 -44.230  1.00  0.00      A    H
ATOM   4512  HD2 LYS A 310      34.821 -25.621 -45.846  1.00  0.00      A    H
ATOM   4513  CE  LYS A 310      35.441 -24.133 -44.540  1.00  0.00      A    C
ATOM   4514  HE1 LYS A 310      35.673 -23.470 -45.401  1.00  0.00      A    H
ATOM   4515  HE2 LYS A 310      35.109 -23.428 -43.749  1.00  0.00      A    H
ATOM   4516  NZ  LYS A 310      36.706 -24.798 -44.045  1.00  0.00      A    N
ATOM   4517  HZ1 LYS A 310      36.431 -25.219 -43.134  1.00  0.00      A    H
ATOM   4518  HZ2 LYS A 310      37.117 -25.515 -44.677  1.00  0.00      A    H
ATOM   4519  HZ3 LYS A 310      37.303 -23.978 -43.816  1.00  0.00      A    H
ATOM   4520  C   LYS A 310      29.998 -25.914 -47.395  1.00  0.00      A    C
ATOM   4521  O   LYS A 310      29.770 -25.697 -48.600  1.00  0.00      A    O
ATOM   4522  N   ARG A 311      29.712 -27.101 -46.857  1.00  0.00      A    N
ATOM   4523  HN  ARG A 311      29.832 -27.273 -45.883  1.00  0.00      A    H
ATOM   4524  CA  ARG A 311      29.073 -28.223 -47.573  1.00  0.00      A    C
ATOM   4525  HA  ARG A 311      29.461 -28.215 -48.581  1.00  0.00      A    H
ATOM   4526  CB  ARG A 311      29.573 -29.552 -46.770  1.00  0.00      A    C
ATOM   4527  HB1 ARG A 311      28.875 -29.833 -45.953  1.00  0.00      A    H
ATOM   4528  HB2 ARG A 311      29.542 -30.421 -47.462  1.00  0.00      A    H
ATOM   4529  CG  ARG A 311      30.980 -29.477 -46.207  1.00  0.00      A    C
ATOM   4530  HG1 ARG A 311      31.772 -29.203 -46.936  1.00  0.00      A    H
ATOM   4531  HG2 ARG A 311      31.253 -28.661 -45.504  1.00  0.00      A    H
ATOM   4532  CD  ARG A 311      31.456 -30.780 -45.628  1.00  0.00      A    C
ATOM   4533  HD1 ARG A 311      30.703 -31.117 -44.884  1.00  0.00      A    H
ATOM   4534  HD2 ARG A 311      31.504 -31.592 -46.384  1.00  0.00      A    H
ATOM   4535  NE  ARG A 311      32.782 -30.577 -45.033  1.00  0.00      A    N
ATOM   4536  HE  ARG A 311      33.338 -29.915 -45.535  1.00  0.00      A    H
ATOM   4537  CZ  ARG A 311      33.014 -30.680 -43.744  1.00  0.00      A    C
ATOM   4538  NH1 ARG A 311      32.417 -31.624 -43.045  1.00  0.00      A    N
ATOM   4539 HH11 ARG A 311      31.816 -32.198 -43.602  1.00  0.00      A    H
ATOM   4540 HH12 ARG A 311      32.861 -31.895 -42.192  1.00  0.00      A    H
ATOM   4541  NH2 ARG A 311      34.061 -30.030 -43.199  1.00  0.00      A    N
ATOM   4542 HH21 ARG A 311      34.681 -29.530 -43.805  1.00  0.00      A    H
ATOM   4543 HH22 ARG A 311      34.243 -30.233 -42.237  1.00  0.00      A    H
ATOM   4544  C   ARG A 311      27.616 -28.161 -47.801  1.00  0.00      A    C
ATOM   4545  O   ARG A 311      27.074 -27.293 -48.509  1.00  0.00      A    O
ATOM   4546  N   THR A 312      26.879 -29.183 -47.253  1.00  0.00      A    N
ATOM   4547  HN  THR A 312      27.306 -29.991 -46.853  1.00  0.00      A    H
ATOM   4548  CA  THR A 312      25.470 -29.345 -47.387  1.00  0.00      A    C
ATOM   4549  HA  THR A 312      25.138 -28.967 -48.343  1.00  0.00      A    H
ATOM   4550  CB  THR A 312      25.021 -30.795 -47.359  1.00  0.00      A    C
ATOM   4551  HB  THR A 312      23.923 -30.887 -47.216  1.00  0.00      A    H
ATOM   4552  OG1 THR A 312      25.797 -31.491 -46.360  1.00  0.00      A    O
ATOM   4553  HG1 THR A 312      25.561 -32.419 -46.434  1.00  0.00      A    H
ATOM   4554  CG2 THR A 312      25.383 -31.519 -48.700  1.00  0.00      A    C
ATOM   4555 HG21 THR A 312      24.735 -31.036 -49.463  1.00  0.00      A    H
ATOM   4556 HG22 THR A 312      26.487 -31.476 -48.816  1.00  0.00      A    H
ATOM   4557 HG23 THR A 312      25.137 -32.601 -48.649  1.00  0.00      A    H
ATOM   4558  C   THR A 312      24.796 -28.389 -46.315  1.00  0.00      A    C
ATOM   4559  O   THR A 312      25.044 -28.463 -45.087  1.00  0.00      A    O
ATOM   4560  N   LEU A 313      23.813 -27.635 -46.748  1.00  0.00      A    N
ATOM   4561  HN  LEU A 313      23.540 -27.527 -47.701  1.00  0.00      A    H
ATOM   4562  CA  LEU A 313      23.053 -26.694 -45.906  1.00  0.00      A    C
ATOM   4563  HA  LEU A 313      23.677 -26.343 -45.097  1.00  0.00      A    H
ATOM   4564  CB  LEU A 313      22.643 -25.442 -46.745  1.00  0.00      A    C
ATOM   4565  HB1 LEU A 313      23.566 -24.922 -47.080  1.00  0.00      A    H
ATOM   4566  HB2 LEU A 313      22.244 -25.828 -47.708  1.00  0.00      A    H
ATOM   4567  CG  LEU A 313      21.715 -24.302 -46.217  1.00  0.00      A    C
ATOM   4568  HG  LEU A 313      20.661 -24.620 -46.072  1.00  0.00      A    H
ATOM   4569  CD1 LEU A 313      22.300 -23.805 -44.924  1.00  0.00      A    C
ATOM   4570 HD11 LEU A 313      22.310 -24.573 -44.122  1.00  0.00      A    H
ATOM   4571 HD12 LEU A 313      23.318 -23.460 -45.207  1.00  0.00      A    H
ATOM   4572 HD13 LEU A 313      21.835 -22.862 -44.563  1.00  0.00      A    H
ATOM   4573  CD2 LEU A 313      21.698 -23.058 -47.193  1.00  0.00      A    C
ATOM   4574 HD21 LEU A 313      22.760 -22.752 -47.305  1.00  0.00      A    H
ATOM   4575 HD22 LEU A 313      21.225 -23.318 -48.164  1.00  0.00      A    H
ATOM   4576 HD23 LEU A 313      21.045 -22.346 -46.646  1.00  0.00      A    H
ATOM   4577  C   LEU A 313      21.896 -27.304 -45.270  1.00  0.00      A    C
ATOM   4578  O   LEU A 313      20.907 -27.696 -45.880  1.00  0.00      A    O
ATOM   4579  N   ALA A 314      21.992 -27.422 -43.960  1.00  0.00      A    N
ATOM   4580  HN  ALA A 314      22.827 -27.161 -43.482  1.00  0.00      A    H
ATOM   4581  CA  ALA A 314      20.801 -27.806 -43.183  1.00  0.00      A    C
ATOM   4582  HA  ALA A 314      19.988 -28.014 -43.862  1.00  0.00      A    H
ATOM   4583  CB  ALA A 314      21.229 -29.186 -42.519  1.00  0.00      A    C
ATOM   4584  HB1 ALA A 314      20.340 -29.803 -42.268  1.00  0.00      A    H
ATOM   4585  HB2 ALA A 314      21.737 -29.735 -43.340  1.00  0.00      A    H
ATOM   4586  HB3 ALA A 314      21.996 -29.130 -41.717  1.00  0.00      A    H
ATOM   4587  C   ALA A 314      20.310 -26.772 -42.103  1.00  0.00      A    C
ATOM   4588  O   ALA A 314      20.781 -25.625 -41.922  1.00  0.00      A    O
ATOM   4589  N   LYS A 315      19.355 -27.162 -41.306  1.00  0.00      A    N
ATOM   4590  HN  LYS A 315      18.935 -28.066 -41.305  1.00  0.00      A    H
ATOM   4591  CA  LYS A 315      18.673 -26.208 -40.471  1.00  0.00      A    C
ATOM   4592  HA  LYS A 315      18.665 -25.229 -40.926  1.00  0.00      A    H
ATOM   4593  CB  LYS A 315      17.196 -26.724 -40.214  1.00  0.00      A    C
ATOM   4594  HB1 LYS A 315      16.643 -26.906 -41.160  1.00  0.00      A    H
ATOM   4595  HB2 LYS A 315      17.257 -27.676 -39.645  1.00  0.00      A    H
ATOM   4596  CG  LYS A 315      16.310 -25.836 -39.288  1.00  0.00      A    C
ATOM   4597  HG1 LYS A 315      16.656 -25.843 -38.232  1.00  0.00      A    H
ATOM   4598  HG2 LYS A 315      16.399 -24.767 -39.575  1.00  0.00      A    H
ATOM   4599  CD  LYS A 315      14.838 -26.192 -39.341  1.00  0.00      A    C
ATOM   4600  HD1 LYS A 315      14.277 -25.470 -38.709  1.00  0.00      A    H
ATOM   4601  HD2 LYS A 315      14.499 -25.928 -40.366  1.00  0.00      A    H
ATOM   4602  CE  LYS A 315      14.404 -27.622 -38.939  1.00  0.00      A    C
ATOM   4603  HE1 LYS A 315      13.382 -27.889 -39.282  1.00  0.00      A    H
ATOM   4604  HE2 LYS A 315      15.090 -28.402 -39.333  1.00  0.00      A    H
ATOM   4605  NZ  LYS A 315      14.525 -27.769 -37.496  1.00  0.00      A    N
ATOM   4606  HZ1 LYS A 315      15.318 -28.374 -37.201  1.00  0.00      A    H
ATOM   4607  HZ2 LYS A 315      14.662 -26.850 -37.030  1.00  0.00      A    H
ATOM   4608  HZ3 LYS A 315      13.641 -28.153 -37.106  1.00  0.00      A    H
ATOM   4609  C   LYS A 315      19.271 -26.193 -39.034  1.00  0.00      A    C
ATOM   4610  O   LYS A 315      19.437 -27.244 -38.468  1.00  0.00      A    O
ATOM   4611  N   PRO A 316      19.639 -25.088 -38.364  1.00  0.00      A    N
ATOM   4612  CD  PRO A 316      19.295 -23.776 -38.910  1.00  0.00      A    C
ATOM   4613  HD1 PRO A 316      18.235 -23.664 -39.224  1.00  0.00      A    H
ATOM   4614  HD2 PRO A 316      20.022 -23.526 -39.712  1.00  0.00      A    H
ATOM   4615  CA  PRO A 316      20.196 -25.091 -36.999  1.00  0.00      A    C
ATOM   4616  HA  PRO A 316      21.004 -25.804 -36.929  1.00  0.00      A    H
ATOM   4617  CB  PRO A 316      20.583 -23.593 -37.041  1.00  0.00      A    C
ATOM   4618  HB1 PRO A 316      20.929 -23.188 -36.066  1.00  0.00      A    H
ATOM   4619  HB2 PRO A 316      21.464 -23.498 -37.711  1.00  0.00      A    H
ATOM   4620  CG  PRO A 316      19.446 -22.851 -37.720  1.00  0.00      A    C
ATOM   4621  HG1 PRO A 316      18.477 -22.839 -37.175  1.00  0.00      A    H
ATOM   4622  HG2 PRO A 316      19.723 -21.862 -38.144  1.00  0.00      A    H
ATOM   4623  C   PRO A 316      19.174 -25.228 -35.908  1.00  0.00      A    C
ATOM   4624  O   PRO A 316      18.012 -25.549 -36.230  1.00  0.00      A    O
ATOM   4625  N   ASN A 317      19.585 -24.951 -34.628  1.00  0.00      A    N
ATOM   4626  HN  ASN A 317      20.568 -24.802 -34.554  1.00  0.00      A    H
ATOM   4627  CA  ASN A 317      18.799 -24.897 -33.430  1.00  0.00      A    C
ATOM   4628  HA  ASN A 317      18.027 -25.624 -33.634  1.00  0.00      A    H
ATOM   4629  CB  ASN A 317      19.540 -25.065 -32.110  1.00  0.00      A    C
ATOM   4630  HB1 ASN A 317      20.485 -24.482 -32.144  1.00  0.00      A    H
ATOM   4631  HB2 ASN A 317      18.848 -24.744 -31.302  1.00  0.00      A    H
ATOM   4632  CG  ASN A 317      19.901 -26.546 -31.895  1.00  0.00      A    C
ATOM   4633  OD1 ASN A 317      20.912 -27.110 -32.248  1.00  0.00      A    O
ATOM   4634  ND2 ASN A 317      19.033 -27.369 -31.270  1.00  0.00      A    N
ATOM   4635 HD21 ASN A 317      19.473 -28.197 -30.922  1.00  0.00      A    H
ATOM   4636 HD22 ASN A 317      18.160 -26.972 -30.984  1.00  0.00      A    H
ATOM   4637  C   ASN A 317      17.958 -23.666 -33.369  1.00  0.00      A    C
ATOM   4638  O   ASN A 317      16.913 -23.563 -34.008  1.00  0.00      A    O
ATOM   4639  N   LEU A 318      18.375 -22.707 -32.529  1.00  0.00      A    N
ATOM   4640  HN  LEU A 318      19.208 -22.702 -31.982  1.00  0.00      A    H
ATOM   4641  CA  LEU A 318      17.487 -21.574 -32.312  1.00  0.00      A    C
ATOM   4642  HA  LEU A 318      16.480 -21.965 -32.282  1.00  0.00      A    H
ATOM   4643  CB  LEU A 318      17.800 -20.712 -31.044  1.00  0.00      A    C
ATOM   4644  HB1 LEU A 318      18.904 -20.608 -30.981  1.00  0.00      A    H
ATOM   4645  HB2 LEU A 318      17.280 -19.730 -31.037  1.00  0.00      A    H
ATOM   4646  CG  LEU A 318      17.306 -21.367 -29.758  1.00  0.00      A    C
ATOM   4647  HG  LEU A 318      17.763 -22.376 -29.667  1.00  0.00      A    H
ATOM   4648  CD1 LEU A 318      17.715 -20.390 -28.718  1.00  0.00      A    C
ATOM   4649 HD11 LEU A 318      17.637 -20.760 -27.673  1.00  0.00      A    H
ATOM   4650 HD12 LEU A 318      18.810 -20.234 -28.827  1.00  0.00      A    H
ATOM   4651 HD13 LEU A 318      17.177 -19.430 -28.866  1.00  0.00      A    H
ATOM   4652  CD2 LEU A 318      15.802 -21.686 -29.691  1.00  0.00      A    C
ATOM   4653 HD21 LEU A 318      15.344 -21.873 -28.696  1.00  0.00      A    H
ATOM   4654 HD22 LEU A 318      15.245 -20.841 -30.148  1.00  0.00      A    H
ATOM   4655 HD23 LEU A 318      15.623 -22.627 -30.254  1.00  0.00      A    H
ATOM   4656  C   LEU A 318      17.569 -20.542 -33.486  1.00  0.00      A    C
ATOM   4657  O   LEU A 318      18.570 -20.471 -34.201  1.00  0.00      A    O
ATOM   4658  N   SER A 319      16.456 -19.763 -33.674  1.00  0.00      A    N
ATOM   4659  HN  SER A 319      15.723 -19.917 -33.016  1.00  0.00      A    H
ATOM   4660  CA  SER A 319      16.189 -18.660 -34.599  1.00  0.00      A    C
ATOM   4661  HA  SER A 319      16.530 -19.007 -35.563  1.00  0.00      A    H
ATOM   4662  CB  SER A 319      14.677 -18.328 -34.595  1.00  0.00      A    C
ATOM   4663  HB1 SER A 319      14.363 -17.660 -35.425  1.00  0.00      A    H
ATOM   4664  HB2 SER A 319      14.060 -19.198 -34.907  1.00  0.00      A    H
ATOM   4665  OG  SER A 319      14.291 -17.790 -33.351  1.00  0.00      A    O
ATOM   4666  HG1 SER A 319      14.129 -18.569 -32.814  1.00  0.00      A    H
ATOM   4667  C   SER A 319      17.030 -17.396 -34.383  1.00  0.00      A    C
ATOM   4668  O   SER A 319      16.546 -16.268 -34.320  1.00  0.00      A    O
ATOM   4669  N   PHE A 320      18.322 -17.549 -34.367  1.00  0.00      A    N
ATOM   4670  HN  PHE A 320      18.755 -18.441 -34.268  1.00  0.00      A    H
ATOM   4671  CA  PHE A 320      19.205 -16.415 -34.185  1.00  0.00      A    C
ATOM   4672  HA  PHE A 320      18.771 -15.453 -34.412  1.00  0.00      A    H
ATOM   4673  CB  PHE A 320      19.858 -16.324 -32.773  1.00  0.00      A    C
ATOM   4674  HB1 PHE A 320      20.244 -17.339 -32.541  1.00  0.00      A    H
ATOM   4675  HB2 PHE A 320      20.668 -15.568 -32.689  1.00  0.00      A    H
ATOM   4676  CG  PHE A 320      18.874 -16.058 -31.665  1.00  0.00      A    C
ATOM   4677  CD1 PHE A 320      18.556 -16.964 -30.653  1.00  0.00      A    C
ATOM   4678  HD1 PHE A 320      18.837 -17.994 -30.815  1.00  0.00      A    H
ATOM   4679  CE1 PHE A 320      17.779 -16.515 -29.664  1.00  0.00      A    C
ATOM   4680  HE1 PHE A 320      17.423 -17.293 -29.004  1.00  0.00      A    H
ATOM   4681  CZ  PHE A 320      17.337 -15.182 -29.584  1.00  0.00      A    C
ATOM   4682  HZ  PHE A 320      16.711 -14.861 -28.764  1.00  0.00      A    H
ATOM   4683  CD2 PHE A 320      18.348 -14.727 -31.626  1.00  0.00      A    C
ATOM   4684  HD2 PHE A 320      18.756 -14.020 -32.333  1.00  0.00      A    H
ATOM   4685  CE2 PHE A 320      17.710 -14.250 -30.484  1.00  0.00      A    C
ATOM   4686  HE2 PHE A 320      17.445 -13.218 -30.305  1.00  0.00      A    H
ATOM   4687  C   PHE A 320      20.364 -16.490 -35.275  1.00  0.00      A    C
ATOM   4688  O   PHE A 320      20.571 -17.501 -35.891  1.00  0.00      A    O
ATOM   4689  N   LEU A 321      21.094 -15.344 -35.509  1.00  0.00      A    N
ATOM   4690  HN  LEU A 321      20.917 -14.523 -34.972  1.00  0.00      A    H
ATOM   4691  CA  LEU A 321      22.126 -15.197 -36.591  1.00  0.00      A    C
ATOM   4692  HA  LEU A 321      22.504 -16.163 -36.891  1.00  0.00      A    H
ATOM   4693  CB  LEU A 321      21.408 -14.487 -37.826  1.00  0.00      A    C
ATOM   4694  HB1 LEU A 321      20.431 -14.995 -37.977  1.00  0.00      A    H
ATOM   4695  HB2 LEU A 321      21.204 -13.398 -37.741  1.00  0.00      A    H
ATOM   4696  CG  LEU A 321      22.203 -14.692 -39.110  1.00  0.00      A    C
ATOM   4697  HG  LEU A 321      23.297 -14.570 -38.963  1.00  0.00      A    H
ATOM   4698  CD1 LEU A 321      21.905 -16.062 -39.703  1.00  0.00      A    C
ATOM   4699 HD11 LEU A 321      22.298 -16.930 -39.131  1.00  0.00      A    H
ATOM   4700 HD12 LEU A 321      20.823 -16.295 -39.802  1.00  0.00      A    H
ATOM   4701 HD13 LEU A 321      22.246 -16.132 -40.758  1.00  0.00      A    H
ATOM   4702  CD2 LEU A 321      21.595 -13.676 -40.157  1.00  0.00      A    C
ATOM   4703 HD21 LEU A 321      20.514 -13.839 -40.355  1.00  0.00      A    H
ATOM   4704 HD22 LEU A 321      21.871 -12.637 -39.878  1.00  0.00      A    H
ATOM   4705 HD23 LEU A 321      22.123 -13.825 -41.123  1.00  0.00      A    H
ATOM   4706  C   LEU A 321      23.395 -14.541 -35.995  1.00  0.00      A    C
ATOM   4707  O   LEU A 321      24.120 -15.158 -35.199  1.00  0.00      A    O
ATOM   4708  N   PHE A 322      23.709 -13.258 -36.358  1.00  0.00      A    N
ATOM   4709  HN  PHE A 322      23.316 -12.882 -37.194  1.00  0.00      A    H
ATOM   4710  CA  PHE A 322      24.737 -12.431 -35.664  1.00  0.00      A    C
ATOM   4711  HA  PHE A 322      25.079 -12.900 -34.753  1.00  0.00      A    H
ATOM   4712  CB  PHE A 322      25.959 -12.322 -36.606  1.00  0.00      A    C
ATOM   4713  HB1 PHE A 322      26.131 -13.271 -37.159  1.00  0.00      A    H
ATOM   4714  HB2 PHE A 322      25.792 -11.500 -37.334  1.00  0.00      A    H
ATOM   4715  CG  PHE A 322      27.254 -12.078 -35.841  1.00  0.00      A    C
ATOM   4716  CD1 PHE A 322      27.636 -13.002 -34.867  1.00  0.00      A    C
ATOM   4717  HD1 PHE A 322      27.051 -13.910 -34.862  1.00  0.00      A    H
ATOM   4718  CE1 PHE A 322      28.764 -12.865 -34.070  1.00  0.00      A    C
ATOM   4719  HE1 PHE A 322      28.986 -13.666 -33.380  1.00  0.00      A    H
ATOM   4720  CZ  PHE A 322      29.546 -11.715 -34.241  1.00  0.00      A    C
ATOM   4721  HZ  PHE A 322      30.547 -11.676 -33.837  1.00  0.00      A    H
ATOM   4722  CD2 PHE A 322      28.030 -10.908 -35.952  1.00  0.00      A    C
ATOM   4723  HD2 PHE A 322      27.689 -10.116 -36.601  1.00  0.00      A    H
ATOM   4724  CE2 PHE A 322      29.156 -10.677 -35.184  1.00  0.00      A    C
ATOM   4725  HE2 PHE A 322      29.944  -9.972 -35.405  1.00  0.00      A    H
ATOM   4726  C   PHE A 322      24.183 -11.130 -35.172  1.00  0.00      A    C
ATOM   4727  O   PHE A 322      22.951 -10.984 -35.013  1.00  0.00      A    O
ATOM   4728  N   GLY A 323      25.074 -10.164 -34.848  1.00  0.00      A    N
ATOM   4729  HN  GLY A 323      26.046 -10.304 -35.020  1.00  0.00      A    H
ATOM   4730  CA  GLY A 323      24.733  -8.866 -34.276  1.00  0.00      A    C
ATOM   4731  HA1 GLY A 323      23.693  -8.987 -34.011  1.00  0.00      A    H
ATOM   4732  HA2 GLY A 323      25.401  -8.671 -33.451  1.00  0.00      A    H
ATOM   4733  C   GLY A 323      24.713  -7.796 -35.245  1.00  0.00      A    C
ATOM   4734  O   GLY A 323      25.692  -7.036 -35.414  1.00  0.00      A    O
ATOM   4735  N   ASN A 324      23.585  -7.627 -35.952  1.00  0.00      A    N
ATOM   4736  HN  ASN A 324      22.947  -8.385 -35.842  1.00  0.00      A    H
ATOM   4737  CA  ASN A 324      23.439  -6.861 -37.211  1.00  0.00      A    C
ATOM   4738  HA  ASN A 324      24.069  -5.985 -37.262  1.00  0.00      A    H
ATOM   4739  CB  ASN A 324      23.680  -7.731 -38.473  1.00  0.00      A    C
ATOM   4740  HB1 ASN A 324      23.880  -7.042 -39.320  1.00  0.00      A    H
ATOM   4741  HB2 ASN A 324      24.705  -8.138 -38.342  1.00  0.00      A    H
ATOM   4742  CG  ASN A 324      22.700  -8.886 -38.711  1.00  0.00      A    C
ATOM   4743  OD1 ASN A 324      22.016  -9.385 -37.814  1.00  0.00      A    O
ATOM   4744  ND2 ASN A 324      22.574  -9.354 -39.996  1.00  0.00      A    N
ATOM   4745 HD21 ASN A 324      21.902 -10.068 -40.191  1.00  0.00      A    H
ATOM   4746 HD22 ASN A 324      23.187  -9.017 -40.711  1.00  0.00      A    H
ATOM   4747  C   ASN A 324      22.145  -6.136 -37.154  1.00  0.00      A    C
ATOM   4748  O   ASN A 324      22.142  -4.918 -37.357  1.00  0.00      A    O
ATOM   4749  N   GLY A 325      21.028  -6.802 -37.020  1.00  0.00      A    N
ATOM   4750  HN  GLY A 325      21.046  -7.799 -36.997  1.00  0.00      A    H
ATOM   4751  CA  GLY A 325      19.784  -6.128 -36.855  1.00  0.00      A    C
ATOM   4752  HA1 GLY A 325      19.658  -5.537 -35.960  1.00  0.00      A    H
ATOM   4753  HA2 GLY A 325      19.619  -5.446 -37.676  1.00  0.00      A    H
ATOM   4754  C   GLY A 325      18.710  -7.154 -36.845  1.00  0.00      A    C
ATOM   4755  O   GLY A 325      18.111  -7.514 -35.837  1.00  0.00      A    O
ATOM   4756  N   LYS A 326      18.393  -7.654 -38.025  1.00  0.00      A    N
ATOM   4757  HN  LYS A 326      18.886  -7.363 -38.841  1.00  0.00      A    H
ATOM   4758  CA  LYS A 326      17.357  -8.630 -38.138  1.00  0.00      A    C
ATOM   4759  HA  LYS A 326      16.603  -8.326 -37.427  1.00  0.00      A    H
ATOM   4760  CB  LYS A 326      16.797  -8.697 -39.566  1.00  0.00      A    C
ATOM   4761  HB1 LYS A 326      17.640  -9.001 -40.223  1.00  0.00      A    H
ATOM   4762  HB2 LYS A 326      15.947  -9.411 -39.548  1.00  0.00      A    H
ATOM   4763  CG  LYS A 326      16.097  -7.481 -40.198  1.00  0.00      A    C
ATOM   4764  HG1 LYS A 326      15.313  -7.307 -39.430  1.00  0.00      A    H
ATOM   4765  HG2 LYS A 326      16.842  -6.660 -40.276  1.00  0.00      A    H
ATOM   4766  CD  LYS A 326      15.390  -7.565 -41.553  1.00  0.00      A    C
ATOM   4767  HD1 LYS A 326      16.091  -7.859 -42.364  1.00  0.00      A    H
ATOM   4768  HD2 LYS A 326      14.686  -8.422 -41.496  1.00  0.00      A    H
ATOM   4769  CE  LYS A 326      14.478  -6.433 -42.006  1.00  0.00      A    C
ATOM   4770  HE1 LYS A 326      13.622  -6.211 -41.333  1.00  0.00      A    H
ATOM   4771  HE2 LYS A 326      15.072  -5.523 -42.236  1.00  0.00      A    H
ATOM   4772  NZ  LYS A 326      13.921  -6.729 -43.340  1.00  0.00      A    N
ATOM   4773  HZ1 LYS A 326      13.055  -7.295 -43.239  1.00  0.00      A    H
ATOM   4774  HZ2 LYS A 326      13.599  -5.794 -43.663  1.00  0.00      A    H
ATOM   4775  HZ3 LYS A 326      14.478  -7.169 -44.100  1.00  0.00      A    H
ATOM   4776  C   LYS A 326      17.771 -10.012 -37.708  1.00  0.00      A    C
ATOM   4777  O   LYS A 326      18.963 -10.319 -37.841  1.00  0.00      A    O
ATOM   4778  N   LYS A 327      16.849 -10.820 -37.130  1.00  0.00      A    N
ATOM   4779  HN  LYS A 327      15.926 -10.478 -36.968  1.00  0.00      A    H
ATOM   4780  CA  LYS A 327      17.151 -12.215 -36.785  1.00  0.00      A    C
ATOM   4781  HA  LYS A 327      18.195 -12.440 -36.948  1.00  0.00      A    H
ATOM   4782  CB  LYS A 327      16.728 -12.525 -35.341  1.00  0.00      A    C
ATOM   4783  HB1 LYS A 327      17.088 -13.548 -35.099  1.00  0.00      A    H
ATOM   4784  HB2 LYS A 327      17.372 -11.930 -34.658  1.00  0.00      A    H
ATOM   4785  CG  LYS A 327      15.195 -12.393 -35.131  1.00  0.00      A    C
ATOM   4786  HG1 LYS A 327      14.946 -11.356 -35.442  1.00  0.00      A    H
ATOM   4787  HG2 LYS A 327      14.645 -13.084 -35.805  1.00  0.00      A    H
ATOM   4788  CD  LYS A 327      14.860 -12.634 -33.678  1.00  0.00      A    C
ATOM   4789  HD1 LYS A 327      15.567 -13.408 -33.310  1.00  0.00      A    H
ATOM   4790  HD2 LYS A 327      15.228 -11.781 -33.069  1.00  0.00      A    H
ATOM   4791  CE  LYS A 327      13.409 -12.869 -33.229  1.00  0.00      A    C
ATOM   4792  HE1 LYS A 327      12.713 -12.058 -33.534  1.00  0.00      A    H
ATOM   4793  HE2 LYS A 327      13.145 -13.792 -33.788  1.00  0.00      A    H
ATOM   4794  NZ  LYS A 327      13.149 -13.184 -31.793  1.00  0.00      A    N
ATOM   4795  HZ1 LYS A 327      13.824 -13.928 -31.526  1.00  0.00      A    H
ATOM   4796  HZ2 LYS A 327      13.449 -12.386 -31.196  1.00  0.00      A    H
ATOM   4797  HZ3 LYS A 327      12.169 -13.469 -31.595  1.00  0.00      A    H
ATOM   4798  C   LYS A 327      16.441 -12.992 -37.716  1.00  0.00      A    C
ATOM   4799  O   LYS A 327      15.914 -12.526 -38.735  1.00  0.00      A    O
ATOM   4800  N   SER A 328      16.391 -14.325 -37.549  1.00  0.00      A    N
ATOM   4801  HN  SER A 328      16.633 -14.789 -36.701  1.00  0.00      A    H
ATOM   4802  CA  SER A 328      16.263 -15.241 -38.680  1.00  0.00      A    C
ATOM   4803  HA  SER A 328      16.090 -14.748 -39.625  1.00  0.00      A    H
ATOM   4804  CB  SER A 328      17.438 -16.196 -38.695  1.00  0.00      A    C
ATOM   4805  HB1 SER A 328      17.378 -16.941 -39.517  1.00  0.00      A    H
ATOM   4806  HB2 SER A 328      18.364 -15.678 -39.025  1.00  0.00      A    H
ATOM   4807  OG  SER A 328      17.681 -16.745 -37.413  1.00  0.00      A    O
ATOM   4808  HG1 SER A 328      18.426 -17.345 -37.493  1.00  0.00      A    H
ATOM   4809  C   SER A 328      14.937 -15.949 -38.393  1.00  0.00      A    C
ATOM   4810  O   SER A 328      14.160 -15.602 -37.561  1.00  0.00      A    O
ATOM   4811  N   SER A 329      14.697 -17.118 -39.076  1.00  0.00      A    N
ATOM   4812  HN  SER A 329      15.397 -17.404 -39.725  1.00  0.00      A    H
ATOM   4813  CA  SER A 329      13.774 -18.105 -38.654  1.00  0.00      A    C
ATOM   4814  HA  SER A 329      13.701 -17.938 -37.590  1.00  0.00      A    H
ATOM   4815  CB  SER A 329      12.506 -17.955 -39.519  1.00  0.00      A    C
ATOM   4816  HB1 SER A 329      11.670 -18.617 -39.207  1.00  0.00      A    H
ATOM   4817  HB2 SER A 329      12.124 -16.918 -39.408  1.00  0.00      A    H
ATOM   4818  OG  SER A 329      12.718 -18.306 -40.896  1.00  0.00      A    O
ATOM   4819  HG1 SER A 329      13.075 -19.196 -40.950  1.00  0.00      A    H
ATOM   4820  C   SER A 329      14.356 -19.563 -38.812  1.00  0.00      A    C
ATOM   4821  O   SER A 329      15.166 -19.857 -39.741  1.00  0.00      A    O
ATOM   4822  N   ALA A 330      14.019 -20.535 -37.934  1.00  0.00      A    N
ATOM   4823  HN  ALA A 330      13.289 -20.295 -37.299  1.00  0.00      A    H
ATOM   4824  CA  ALA A 330      14.535 -21.846 -38.122  1.00  0.00      A    C
ATOM   4825  HA  ALA A 330      14.890 -22.072 -39.117  1.00  0.00      A    H
ATOM   4826  CB  ALA A 330      15.790 -22.188 -37.178  1.00  0.00      A    C
ATOM   4827  HB1 ALA A 330      15.495 -22.137 -36.108  1.00  0.00      A    H
ATOM   4828  HB2 ALA A 330      16.065 -23.241 -37.399  1.00  0.00      A    H
ATOM   4829  HB3 ALA A 330      16.723 -21.599 -37.309  1.00  0.00      A    H
ATOM   4830  C   ALA A 330      13.403 -22.872 -38.052  1.00  0.00      A    C
ATOM   4831  OT1 ALA A 330      13.347 -23.732 -37.113  1.00  0.00      A    O
ATOM   4832  OT2 ALA A 330      12.541 -22.918 -38.976  1.00  0.00      A    O
END
