# Supplementary material for: Sequence comparison, molecular modeling, and network analysis predict structural diversity in cysteine proteases from the Cape sundew, Drosera capensis
Source: Comput Struct Biotechnol J. 2016 Jun 14;14:271–82. doi: 10.1016/j.csbj.2016.05.003 (PMC4949590; doi:10.1016/j.csbj.2016.05.003)
Supplement: Supplementary file 4 [file mmc4.zip › Rosetta_mature/ORYA_ORYSJ_nogranulin_mature_m1.pdb]

CRYST1   62.377   71.003   52.933  90.00  90.00  90.00 P 1           1
ATOM      1  N   LEU A   1      20.393  -0.460 -15.577  1.00  0.00      A    N
ATOM      2  HT1 LEU A   1      20.864   0.467 -15.556  1.00  0.00      A    H
ATOM      3  HT2 LEU A   1      20.453  -0.860 -16.536  1.00  0.00      A    H
ATOM      4  HT3 LEU A   1      21.006  -0.977 -14.916  1.00  0.00      A    H
ATOM      5  CA  LEU A   1      19.006  -0.378 -15.065  1.00  0.00      A    C
ATOM      6  HA  LEU A   1      18.636  -1.393 -15.058  1.00  0.00      A    H
ATOM      7  CB  LEU A   1      18.939   0.316 -13.739  1.00  0.00      A    C
ATOM      8  HB1 LEU A   1      19.384   1.328 -13.846  1.00  0.00      A    H
ATOM      9  HB2 LEU A   1      17.892   0.521 -13.431  1.00  0.00      A    H
ATOM     10  CG  LEU A   1      19.441  -0.507 -12.583  1.00  0.00      A    C
ATOM     11  HG  LEU A   1      20.460  -0.915 -12.756  1.00  0.00      A    H
ATOM     12  CD1 LEU A   1      19.410   0.332 -11.287  1.00  0.00      A    C
ATOM     13 HD11 LEU A   1      18.439   0.822 -11.064  1.00  0.00      A    H
ATOM     14 HD12 LEU A   1      19.600  -0.371 -10.448  1.00  0.00      A    H
ATOM     15 HD13 LEU A   1      20.054   1.237 -11.295  1.00  0.00      A    H
ATOM     16  CD2 LEU A   1      18.631  -1.822 -12.354  1.00  0.00      A    C
ATOM     17 HD21 LEU A   1      17.581  -1.508 -12.176  1.00  0.00      A    H
ATOM     18 HD22 LEU A   1      18.650  -2.516 -13.222  1.00  0.00      A    H
ATOM     19 HD23 LEU A   1      18.990  -2.449 -11.510  1.00  0.00      A    H
ATOM     20  C   LEU A   1      18.245   0.540 -16.063  1.00  0.00      A    C
ATOM     21  O   LEU A   1      18.813   1.450 -16.622  1.00  0.00      A    O
ATOM     22  N   PRO A   2      16.955   0.244 -16.294  1.00  0.00      A    N
ATOM     23  CD  PRO A   2      16.196  -0.984 -16.028  1.00  0.00      A    C
ATOM     24  HD1 PRO A   2      16.301  -1.300 -14.968  1.00  0.00      A    H
ATOM     25  HD2 PRO A   2      16.597  -1.708 -16.769  1.00  0.00      A    H
ATOM     26  CA  PRO A   2      16.134   1.025 -17.196  1.00  0.00      A    C
ATOM     27  HA  PRO A   2      16.581   1.374 -18.116  1.00  0.00      A    H
ATOM     28  CB  PRO A   2      14.960   0.163 -17.560  1.00  0.00      A    C
ATOM     29  HB1 PRO A   2      14.058   0.726 -17.884  1.00  0.00      A    H
ATOM     30  HB2 PRO A   2      15.164  -0.394 -18.499  1.00  0.00      A    H
ATOM     31  CG  PRO A   2      14.773  -0.772 -16.355  1.00  0.00      A    C
ATOM     32  HG1 PRO A   2      14.201  -0.165 -15.621  1.00  0.00      A    H
ATOM     33  HG2 PRO A   2      14.114  -1.555 -16.789  1.00  0.00      A    H
ATOM     34  C   PRO A   2      15.714   2.158 -16.431  1.00  0.00      A    C
ATOM     35  O   PRO A   2      15.734   2.050 -15.217  1.00  0.00      A    O
ATOM     36  N   GLU A   3      15.415   3.296 -17.063  1.00  0.00      A    N
ATOM     37  HN  GLU A   3      15.338   3.348 -18.055  1.00  0.00      A    H
ATOM     38  CA  GLU A   3      15.066   4.527 -16.453  1.00  0.00      A    C
ATOM     39  HA  GLU A   3      15.529   4.578 -15.478  1.00  0.00      A    H
ATOM     40  CB  GLU A   3      15.526   5.734 -17.300  1.00  0.00      A    C
ATOM     41  HB1 GLU A   3      15.446   6.731 -16.815  1.00  0.00      A    H
ATOM     42  HB2 GLU A   3      16.636   5.699 -17.285  1.00  0.00      A    H
ATOM     43  CG  GLU A   3      15.109   5.788 -18.802  1.00  0.00      A    C
ATOM     44  HG1 GLU A   3      14.003   5.734 -18.897  1.00  0.00      A    H
ATOM     45  HG2 GLU A   3      15.527   6.779 -19.082  1.00  0.00      A    H
ATOM     46  CD  GLU A   3      15.742   4.741 -19.724  1.00  0.00      A    C
ATOM     47  OE1 GLU A   3      16.872   4.956 -20.180  1.00  0.00      A    O
ATOM     48  OE2 GLU A   3      15.173   3.623 -19.757  1.00  0.00      A    O
ATOM     49  C   GLU A   3      13.539   4.744 -16.254  1.00  0.00      A    C
ATOM     50  O   GLU A   3      13.088   5.903 -15.977  1.00  0.00      A    O
ATOM     51  N   SER A   4      12.715   3.756 -16.415  1.00  0.00      A    N
ATOM     52  HN  SER A   4      13.211   2.909 -16.592  1.00  0.00      A    H
ATOM     53  CA  SER A   4      11.257   3.562 -16.150  1.00  0.00      A    C
ATOM     54  HA  SER A   4      10.994   4.033 -15.214  1.00  0.00      A    H
ATOM     55  CB  SER A   4      10.439   4.221 -17.316  1.00  0.00      A    C
ATOM     56  HB1 SER A   4      10.505   5.329 -17.273  1.00  0.00      A    H
ATOM     57  HB2 SER A   4      10.914   3.924 -18.276  1.00  0.00      A    H
ATOM     58  OG  SER A   4       9.068   3.758 -17.449  1.00  0.00      A    O
ATOM     59  HG1 SER A   4       8.612   4.290 -18.105  1.00  0.00      A    H
ATOM     60  C   SER A   4      11.098   2.027 -16.087  1.00  0.00      A    C
ATOM     61  O   SER A   4      11.725   1.260 -16.829  1.00  0.00      A    O
ATOM     62  N   VAL A   5      10.209   1.606 -15.214  1.00  0.00      A    N
ATOM     63  HN  VAL A   5       9.898   2.231 -14.502  1.00  0.00      A    H
ATOM     64  CA  VAL A   5       9.662   0.196 -15.052  1.00  0.00      A    C
ATOM     65  HA  VAL A   5       9.639  -0.255 -16.033  1.00  0.00      A    H
ATOM     66  CB  VAL A   5      10.322  -0.777 -14.038  1.00  0.00      A    C
ATOM     67  HB  VAL A   5      10.731  -0.274 -13.135  1.00  0.00      A    H
ATOM     68  CG1 VAL A   5       9.475  -2.026 -13.721  1.00  0.00      A    C
ATOM     69 HG11 VAL A   5      10.165  -2.731 -13.209  1.00  0.00      A    H
ATOM     70 HG12 VAL A   5       8.569  -1.868 -13.098  1.00  0.00      A    H
ATOM     71 HG13 VAL A   5       9.147  -2.521 -14.660  1.00  0.00      A    H
ATOM     72  CG2 VAL A   5      11.670  -1.373 -14.623  1.00  0.00      A    C
ATOM     73 HG21 VAL A   5      12.165  -0.504 -15.106  1.00  0.00      A    H
ATOM     74 HG22 VAL A   5      12.326  -1.678 -13.781  1.00  0.00      A    H
ATOM     75 HG23 VAL A   5      11.574  -2.248 -15.301  1.00  0.00      A    H
ATOM     76  C   VAL A   5       8.225   0.507 -14.616  1.00  0.00      A    C
ATOM     77  O   VAL A   5       7.943   1.421 -13.795  1.00  0.00      A    O
ATOM     78  N   ASP A   6       7.227  -0.183 -15.238  1.00  0.00      A    N
ATOM     79  HN  ASP A   6       7.382  -0.822 -15.987  1.00  0.00      A    H
ATOM     80  CA  ASP A   6       5.861  -0.156 -14.740  1.00  0.00      A    C
ATOM     81  HA  ASP A   6       5.880   0.140 -13.701  1.00  0.00      A    H
ATOM     82  CB  ASP A   6       4.906   0.871 -15.436  1.00  0.00      A    C
ATOM     83  HB1 ASP A   6       5.249   1.802 -14.937  1.00  0.00      A    H
ATOM     84  HB2 ASP A   6       5.095   0.985 -16.525  1.00  0.00      A    H
ATOM     85  CG  ASP A   6       3.466   0.825 -15.094  1.00  0.00      A    C
ATOM     86  OD1 ASP A   6       2.842  -0.173 -14.676  1.00  0.00      A    O
ATOM     87  OD2 ASP A   6       2.868   1.929 -15.305  1.00  0.00      A    O
ATOM     88  C   ASP A   6       5.343  -1.656 -14.800  1.00  0.00      A    C
ATOM     89  O   ASP A   6       5.352  -2.260 -15.862  1.00  0.00      A    O
ATOM     90  N   TRP A   7       4.956  -2.319 -13.716  1.00  0.00      A    N
ATOM     91  HN  TRP A   7       4.860  -1.890 -12.821  1.00  0.00      A    H
ATOM     92  CA  TRP A   7       4.514  -3.723 -13.754  1.00  0.00      A    C
ATOM     93  HA  TRP A   7       5.079  -4.355 -14.423  1.00  0.00      A    H
ATOM     94  CB  TRP A   7       4.633  -4.416 -12.407  1.00  0.00      A    C
ATOM     95  HB1 TRP A   7       4.016  -3.907 -11.637  1.00  0.00      A    H
ATOM     96  HB2 TRP A   7       4.215  -5.444 -12.446  1.00  0.00      A    H
ATOM     97  CG  TRP A   7       6.155  -4.460 -11.981  1.00  0.00      A    C
ATOM     98  CD1 TRP A   7       6.861  -3.798 -11.036  1.00  0.00      A    C
ATOM     99  HD1 TRP A   7       6.422  -3.118 -10.321  1.00  0.00      A    H
ATOM    100  NE1 TRP A   7       8.201  -4.170 -11.054  1.00  0.00      A    N
ATOM    101  HE1 TRP A   7       8.973  -3.875 -10.535  1.00  0.00      A    H
ATOM    102  CE2 TRP A   7       8.357  -5.143 -12.033  1.00  0.00      A    C
ATOM    103  CD2 TRP A   7       7.052  -5.428 -12.536  1.00  0.00      A    C
ATOM    104  CE3 TRP A   7       6.920  -6.442 -13.569  1.00  0.00      A    C
ATOM    105  HE3 TRP A   7       5.961  -6.643 -14.022  1.00  0.00      A    H
ATOM    106  CZ3 TRP A   7       8.090  -7.098 -13.973  1.00  0.00      A    C
ATOM    107  HZ3 TRP A   7       7.899  -7.934 -14.630  1.00  0.00      A    H
ATOM    108  CZ2 TRP A   7       9.494  -5.865 -12.369  1.00  0.00      A    C
ATOM    109  HZ2 TRP A   7      10.466  -5.739 -11.917  1.00  0.00      A    H
ATOM    110  CH2 TRP A   7       9.323  -6.939 -13.281  1.00  0.00      A    C
ATOM    111  HH2 TRP A   7      10.050  -7.705 -13.505  1.00  0.00      A    H
ATOM    112  C   TRP A   7       3.152  -3.966 -14.281  1.00  0.00      A    C
ATOM    113  O   TRP A   7       2.737  -5.113 -14.301  1.00  0.00      A    O
ATOM    114  N   ARG A   8       2.423  -2.866 -14.712  1.00  0.00      A    N
ATOM    115  HN  ARG A   8       2.661  -1.915 -14.532  1.00  0.00      A    H
ATOM    116  CA  ARG A   8       1.252  -3.084 -15.576  1.00  0.00      A    C
ATOM    117  HA  ARG A   8       0.538  -3.821 -15.241  1.00  0.00      A    H
ATOM    118  CB  ARG A   8       0.365  -1.787 -15.684  1.00  0.00      A    C
ATOM    119  HB1 ARG A   8       1.025  -0.991 -16.090  1.00  0.00      A    H
ATOM    120  HB2 ARG A   8      -0.489  -2.014 -16.358  1.00  0.00      A    H
ATOM    121  CG  ARG A   8      -0.275  -1.412 -14.357  1.00  0.00      A    C
ATOM    122  HG1 ARG A   8      -1.109  -2.086 -14.064  1.00  0.00      A    H
ATOM    123  HG2 ARG A   8       0.503  -1.396 -13.564  1.00  0.00      A    H
ATOM    124  CD  ARG A   8      -0.880  -0.031 -14.326  1.00  0.00      A    C
ATOM    125  HD1 ARG A   8      -1.493  -0.003 -15.252  1.00  0.00      A    H
ATOM    126  HD2 ARG A   8      -1.606   0.110 -13.497  1.00  0.00      A    H
ATOM    127  NE  ARG A   8       0.149   1.031 -14.275  1.00  0.00      A    N
ATOM    128  HE  ARG A   8       1.079   0.875 -14.608  1.00  0.00      A    H
ATOM    129  CZ  ARG A   8      -0.099   2.310 -14.032  1.00  0.00      A    C
ATOM    130  NH1 ARG A   8      -1.308   2.741 -13.807  1.00  0.00      A    N
ATOM    131 HH11 ARG A   8      -1.988   2.016 -13.700  1.00  0.00      A    H
ATOM    132 HH12 ARG A   8      -1.457   3.729 -13.800  1.00  0.00      A    H
ATOM    133  NH2 ARG A   8       0.894   3.142 -14.149  1.00  0.00      A    N
ATOM    134 HH21 ARG A   8       1.708   2.785 -14.608  1.00  0.00      A    H
ATOM    135 HH22 ARG A   8       0.652   4.111 -14.105  1.00  0.00      A    H
ATOM    136  C   ARG A   8       1.640  -3.274 -17.037  1.00  0.00      A    C
ATOM    137  O   ARG A   8       1.023  -4.091 -17.752  1.00  0.00      A    O
ATOM    138  N   THR A   9       2.653  -2.469 -17.619  1.00  0.00      A    N
ATOM    139  HN  THR A   9       3.176  -1.742 -17.182  1.00  0.00      A    H
ATOM    140  CA  THR A   9       2.958  -2.738 -19.040  1.00  0.00      A    C
ATOM    141  HA  THR A   9       1.988  -2.830 -19.508  1.00  0.00      A    H
ATOM    142  CB  THR A   9       3.776  -1.592 -19.587  1.00  0.00      A    C
ATOM    143  HB  THR A   9       3.748  -1.728 -20.690  1.00  0.00      A    H
ATOM    144  OG1 THR A   9       5.155  -1.538 -19.089  1.00  0.00      A    O
ATOM    145  HG1 THR A   9       5.568  -0.849 -19.615  1.00  0.00      A    H
ATOM    146  CG2 THR A   9       3.053  -0.297 -19.202  1.00  0.00      A    C
ATOM    147 HG21 THR A   9       3.002   0.009 -18.135  1.00  0.00      A    H
ATOM    148 HG22 THR A   9       3.437   0.541 -19.823  1.00  0.00      A    H
ATOM    149 HG23 THR A   9       1.996  -0.489 -19.486  1.00  0.00      A    H
ATOM    150  C   THR A   9       3.553  -4.046 -19.323  1.00  0.00      A    C
ATOM    151  O   THR A   9       3.335  -4.653 -20.398  1.00  0.00      A    O
ATOM    152  N   LYS A  10       4.284  -4.649 -18.346  1.00  0.00      A    N
ATOM    153  HN  LYS A  10       4.410  -4.000 -17.600  1.00  0.00      A    H
ATOM    154  CA  LYS A  10       4.965  -5.835 -18.383  1.00  0.00      A    C
ATOM    155  HA  LYS A  10       5.357  -6.119 -19.349  1.00  0.00      A    H
ATOM    156  CB  LYS A  10       6.212  -5.858 -17.418  1.00  0.00      A    C
ATOM    157  HB1 LYS A  10       5.858  -5.320 -16.513  1.00  0.00      A    H
ATOM    158  HB2 LYS A  10       6.576  -6.903 -17.326  1.00  0.00      A    H
ATOM    159  CG  LYS A  10       7.500  -5.179 -17.958  1.00  0.00      A    C
ATOM    160  HG1 LYS A  10       7.752  -5.812 -18.836  1.00  0.00      A    H
ATOM    161  HG2 LYS A  10       7.187  -4.204 -18.388  1.00  0.00      A    H
ATOM    162  CD  LYS A  10       8.563  -4.986 -16.882  1.00  0.00      A    C
ATOM    163  HD1 LYS A  10       8.259  -4.310 -16.055  1.00  0.00      A    H
ATOM    164  HD2 LYS A  10       8.960  -5.908 -16.406  1.00  0.00      A    H
ATOM    165  CE  LYS A  10       9.904  -4.394 -17.436  1.00  0.00      A    C
ATOM    166  HE1 LYS A  10      10.481  -4.002 -16.572  1.00  0.00      A    H
ATOM    167  HE2 LYS A  10      10.481  -5.114 -18.055  1.00  0.00      A    H
ATOM    168  NZ  LYS A  10       9.645  -3.201 -18.275  1.00  0.00      A    N
ATOM    169  HZ1 LYS A  10       9.559  -3.436 -19.285  1.00  0.00      A    H
ATOM    170  HZ2 LYS A  10       8.801  -2.662 -17.992  1.00  0.00      A    H
ATOM    171  HZ3 LYS A  10      10.409  -2.497 -18.234  1.00  0.00      A    H
ATOM    172  C   LYS A  10       4.060  -7.022 -18.024  1.00  0.00      A    C
ATOM    173  O   LYS A  10       4.391  -8.190 -18.245  1.00  0.00      A    O
ATOM    174  N   GLY A  11       2.818  -6.706 -17.652  1.00  0.00      A    N
ATOM    175  HN  GLY A  11       2.594  -5.741 -17.541  1.00  0.00      A    H
ATOM    176  CA  GLY A  11       1.724  -7.594 -17.341  1.00  0.00      A    C
ATOM    177  HA1 GLY A  11       0.806  -7.029 -17.284  1.00  0.00      A    H
ATOM    178  HA2 GLY A  11       1.678  -8.286 -18.169  1.00  0.00      A    H
ATOM    179  C   GLY A  11       1.786  -8.374 -16.132  1.00  0.00      A    C
ATOM    180  O   GLY A  11       1.266  -9.477 -16.058  1.00  0.00      A    O
ATOM    181  N   ALA A  12       2.411  -7.974 -15.035  1.00  0.00      A    N
ATOM    182  HN  ALA A  12       2.609  -7.011 -14.870  1.00  0.00      A    H
ATOM    183  CA  ALA A  12       2.655  -8.803 -13.865  1.00  0.00      A    C
ATOM    184  HA  ALA A  12       2.659  -9.860 -14.087  1.00  0.00      A    H
ATOM    185  CB  ALA A  12       4.035  -8.415 -13.302  1.00  0.00      A    C
ATOM    186  HB1 ALA A  12       4.344  -8.987 -12.401  1.00  0.00      A    H
ATOM    187  HB2 ALA A  12       4.767  -8.556 -14.125  1.00  0.00      A    H
ATOM    188  HB3 ALA A  12       4.008  -7.310 -13.193  1.00  0.00      A    H
ATOM    189  C   ALA A  12       1.583  -8.716 -12.716  1.00  0.00      A    C
ATOM    190  O   ALA A  12       1.342  -9.604 -11.926  1.00  0.00      A    O
ATOM    191  N   VAL A  13       0.948  -7.550 -12.622  1.00  0.00      A    N
ATOM    192  HN  VAL A  13       1.150  -6.845 -13.297  1.00  0.00      A    H
ATOM    193  CA  VAL A  13       0.047  -7.261 -11.531  1.00  0.00      A    C
ATOM    194  HA  VAL A  13       0.106  -7.985 -10.731  1.00  0.00      A    H
ATOM    195  CB  VAL A  13       0.501  -5.956 -10.924  1.00  0.00      A    C
ATOM    196  HB  VAL A  13       1.589  -6.080 -10.737  1.00  0.00      A    H
ATOM    197  CG1 VAL A  13       0.312  -4.792 -11.904  1.00  0.00      A    C
ATOM    198 HG11 VAL A  13       0.503  -3.826 -11.389  1.00  0.00      A    H
ATOM    199 HG12 VAL A  13       1.026  -4.990 -12.732  1.00  0.00      A    H
ATOM    200 HG13 VAL A  13      -0.704  -4.770 -12.354  1.00  0.00      A    H
ATOM    201  CG2 VAL A  13      -0.152  -5.730  -9.544  1.00  0.00      A    C
ATOM    202 HG21 VAL A  13      -0.241  -6.715  -9.039  1.00  0.00      A    H
ATOM    203 HG22 VAL A  13       0.438  -5.006  -8.941  1.00  0.00      A    H
ATOM    204 HG23 VAL A  13      -1.171  -5.324  -9.718  1.00  0.00      A    H
ATOM    205  C   VAL A  13      -1.375  -7.268 -12.146  1.00  0.00      A    C
ATOM    206  O   VAL A  13      -1.589  -7.151 -13.379  1.00  0.00      A    O
ATOM    207  N   ALA A  14      -2.449  -7.381 -11.263  1.00  0.00      A    N
ATOM    208  HN  ALA A  14      -2.328  -7.438 -10.275  1.00  0.00      A    H
ATOM    209  CA  ALA A  14      -3.809  -7.308 -11.578  1.00  0.00      A    C
ATOM    210  HA  ALA A  14      -3.869  -7.455 -12.646  1.00  0.00      A    H
ATOM    211  CB  ALA A  14      -4.632  -8.240 -10.642  1.00  0.00      A    C
ATOM    212  HB1 ALA A  14      -4.208  -9.251 -10.824  1.00  0.00      A    H
ATOM    213  HB2 ALA A  14      -4.534  -7.953  -9.573  1.00  0.00      A    H
ATOM    214  HB3 ALA A  14      -5.654  -8.297 -11.074  1.00  0.00      A    H
ATOM    215  C   ALA A  14      -4.320  -5.872 -11.470  1.00  0.00      A    C
ATOM    216  O   ALA A  14      -3.570  -4.957 -11.717  1.00  0.00      A    O
ATOM    217  N   GLU A  15      -5.600  -5.689 -11.065  1.00  0.00      A    N
ATOM    218  HN  GLU A  15      -6.070  -6.527 -10.799  1.00  0.00      A    H
ATOM    219  CA  GLU A  15      -6.301  -4.435 -10.924  1.00  0.00      A    C
ATOM    220  HA  GLU A  15      -5.811  -3.594 -11.392  1.00  0.00      A    H
ATOM    221  CB  GLU A  15      -7.766  -4.663 -11.398  1.00  0.00      A    C
ATOM    222  HB1 GLU A  15      -8.222  -5.527 -10.870  1.00  0.00      A    H
ATOM    223  HB2 GLU A  15      -8.343  -3.811 -10.978  1.00  0.00      A    H
ATOM    224  CG  GLU A  15      -7.719  -4.847 -12.906  1.00  0.00      A    C
ATOM    225  HG1 GLU A  15      -6.995  -5.636 -13.201  1.00  0.00      A    H
ATOM    226  HG2 GLU A  15      -8.689  -5.099 -13.386  1.00  0.00      A    H
ATOM    227  CD  GLU A  15      -7.213  -3.561 -13.610  1.00  0.00      A    C
ATOM    228  OE1 GLU A  15      -6.066  -3.550 -14.063  1.00  0.00      A    O
ATOM    229  OE2 GLU A  15      -7.966  -2.525 -13.630  1.00  0.00      A    O
ATOM    230  C   GLU A  15      -6.406  -4.116  -9.415  1.00  0.00      A    C
ATOM    231  O   GLU A  15      -6.290  -5.013  -8.568  1.00  0.00      A    O
ATOM    232  N   ILE A  16      -6.729  -2.822  -9.088  1.00  0.00      A    N
ATOM    233  HN  ILE A  16      -6.774  -2.121  -9.796  1.00  0.00      A    H
ATOM    234  CA  ILE A  16      -7.080  -2.392  -7.679  1.00  0.00      A    C
ATOM    235  HA  ILE A  16      -6.447  -2.910  -6.973  1.00  0.00      A    H
ATOM    236  CB  ILE A  16      -6.899  -0.900  -7.399  1.00  0.00      A    C
ATOM    237  HB  ILE A  16      -7.541  -0.324  -8.099  1.00  0.00      A    H
ATOM    238  CG2 ILE A  16      -7.370  -0.435  -5.964  1.00  0.00      A    C
ATOM    239 HG21 ILE A  16      -6.878  -1.027  -5.163  1.00  0.00      A    H
ATOM    240 HG22 ILE A  16      -7.235   0.606  -5.600  1.00  0.00      A    H
ATOM    241 HG23 ILE A  16      -8.456  -0.619  -5.820  1.00  0.00      A    H
ATOM    242  CG1 ILE A  16      -5.443  -0.534  -7.648  1.00  0.00      A    C
ATOM    243 HG11 ILE A  16      -4.812  -1.033  -6.881  1.00  0.00      A    H
ATOM    244 HG12 ILE A  16      -5.128  -0.966  -8.622  1.00  0.00      A    H
ATOM    245  CD  ILE A  16      -5.159   0.943  -7.535  1.00  0.00      A    C
ATOM    246  HD1 ILE A  16      -5.282   1.455  -6.556  1.00  0.00      A    H
ATOM    247  HD2 ILE A  16      -4.171   1.320  -7.875  1.00  0.00      A    H
ATOM    248  HD3 ILE A  16      -5.877   1.474  -8.196  1.00  0.00      A    H
ATOM    249  C   ILE A  16      -8.514  -2.762  -7.397  1.00  0.00      A    C
ATOM    250  O   ILE A  16      -9.393  -2.565  -8.263  1.00  0.00      A    O
ATOM    251  N   LYS A  17      -8.845  -3.389  -6.194  1.00  0.00      A    N
ATOM    252  HN  LYS A  17      -8.251  -3.581  -5.417  1.00  0.00      A    H
ATOM    253  CA  LYS A  17     -10.214  -3.745  -5.921  1.00  0.00      A    C
ATOM    254  HA  LYS A  17     -10.741  -4.009  -6.827  1.00  0.00      A    H
ATOM    255  CB  LYS A  17     -10.394  -5.055  -5.134  1.00  0.00      A    C
ATOM    256  HB1 LYS A  17     -10.266  -4.921  -4.038  1.00  0.00      A    H
ATOM    257  HB2 LYS A  17     -11.409  -5.495  -5.239  1.00  0.00      A    H
ATOM    258  CG  LYS A  17      -9.455  -6.134  -5.621  1.00  0.00      A    C
ATOM    259  HG1 LYS A  17      -9.432  -6.091  -6.731  1.00  0.00      A    H
ATOM    260  HG2 LYS A  17      -8.437  -5.793  -5.335  1.00  0.00      A    H
ATOM    261  CD  LYS A  17      -9.746  -7.546  -5.135  1.00  0.00      A    C
ATOM    262  HD1 LYS A  17      -9.800  -7.549  -4.025  1.00  0.00      A    H
ATOM    263  HD2 LYS A  17     -10.763  -7.700  -5.552  1.00  0.00      A    H
ATOM    264  CE  LYS A  17      -8.907  -8.702  -5.571  1.00  0.00      A    C
ATOM    265  HE1 LYS A  17      -9.381  -9.652  -5.244  1.00  0.00      A    H
ATOM    266  HE2 LYS A  17      -8.857  -8.735  -6.680  1.00  0.00      A    H
ATOM    267  NZ  LYS A  17      -7.530  -8.703  -5.032  1.00  0.00      A    N
ATOM    268  HZ1 LYS A  17      -7.022  -9.610  -5.023  1.00  0.00      A    H
ATOM    269  HZ2 LYS A  17      -6.941  -8.006  -5.531  1.00  0.00      A    H
ATOM    270  HZ3 LYS A  17      -7.608  -8.430  -4.031  1.00  0.00      A    H
ATOM    271  C   LYS A  17     -10.936  -2.593  -5.150  1.00  0.00      A    C
ATOM    272  O   LYS A  17     -10.374  -1.637  -4.727  1.00  0.00      A    O
ATOM    273  N   ASP A  18     -12.264  -2.713  -5.012  1.00  0.00      A    N
ATOM    274  HN  ASP A  18     -12.680  -3.522  -5.421  1.00  0.00      A    H
ATOM    275  CA  ASP A  18     -13.087  -1.567  -4.538  1.00  0.00      A    C
ATOM    276  HA  ASP A  18     -12.599  -0.623  -4.735  1.00  0.00      A    H
ATOM    277  CB  ASP A  18     -14.436  -1.498  -5.265  1.00  0.00      A    C
ATOM    278  HB1 ASP A  18     -14.919  -2.498  -5.234  1.00  0.00      A    H
ATOM    279  HB2 ASP A  18     -15.118  -0.693  -4.916  1.00  0.00      A    H
ATOM    280  CG  ASP A  18     -14.264  -1.332  -6.783  1.00  0.00      A    C
ATOM    281  OD1 ASP A  18     -14.265  -0.192  -7.260  1.00  0.00      A    O
ATOM    282  OD2 ASP A  18     -14.190  -2.353  -7.536  1.00  0.00      A    O
ATOM    283  C   ASP A  18     -13.364  -1.689  -3.040  1.00  0.00      A    C
ATOM    284  O   ASP A  18     -14.343  -2.396  -2.699  1.00  0.00      A    O
ATOM    285  N   GLN A  19     -12.584  -1.052  -2.184  1.00  0.00      A    N
ATOM    286  HN  GLN A  19     -11.863  -0.461  -2.536  1.00  0.00      A    H
ATOM    287  CA  GLN A  19     -12.715  -1.064  -0.745  1.00  0.00      A    C
ATOM    288  HA  GLN A  19     -13.000  -2.063  -0.450  1.00  0.00      A    H
ATOM    289  CB  GLN A  19     -11.474  -0.532  -0.051  1.00  0.00      A    C
ATOM    290  HB1 GLN A  19     -10.523  -0.942  -0.454  1.00  0.00      A    H
ATOM    291  HB2 GLN A  19     -11.295   0.489  -0.451  1.00  0.00      A    H
ATOM    292  CG  GLN A  19     -11.361  -0.496   1.469  1.00  0.00      A    C
ATOM    293  HG1 GLN A  19     -12.282   0.016   1.820  1.00  0.00      A    H
ATOM    294  HG2 GLN A  19     -11.451  -1.509   1.916  1.00  0.00      A    H
ATOM    295  CD  GLN A  19     -10.175   0.289   2.007  1.00  0.00      A    C
ATOM    296  OE1 GLN A  19     -10.157   1.507   2.004  1.00  0.00      A    O
ATOM    297  NE2 GLN A  19      -9.143  -0.333   2.591  1.00  0.00      A    N
ATOM    298 HE21 GLN A  19      -8.296   0.163   2.782  1.00  0.00      A    H
ATOM    299 HE22 GLN A  19      -9.101  -1.331   2.572  1.00  0.00      A    H
ATOM    300  C   GLN A  19     -13.982  -0.300  -0.229  1.00  0.00      A    C
ATOM    301  O   GLN A  19     -15.030  -0.943  -0.186  1.00  0.00      A    O
ATOM    302  N   GLY A  20     -14.021   0.985   0.235  1.00  0.00      A    N
ATOM    303  HN  GLY A  20     -13.325   1.693   0.142  1.00  0.00      A    H
ATOM    304  CA  GLY A  20     -15.232   1.595   0.737  1.00  0.00      A    C
ATOM    305  HA1 GLY A  20     -15.487   2.433   0.105  1.00  0.00      A    H
ATOM    306  HA2 GLY A  20     -16.021   0.862   0.818  1.00  0.00      A    H
ATOM    307  C   GLY A  20     -15.065   2.241   2.174  1.00  0.00      A    C
ATOM    308  O   GLY A  20     -15.255   3.437   2.339  1.00  0.00      A    O
ATOM    309  N   GLY A  21     -14.842   1.445   3.215  1.00  0.00      A    N
ATOM    310  HN  GLY A  21     -14.768   0.461   3.076  1.00  0.00      A    H
ATOM    311  CA  GLY A  21     -14.929   2.064   4.569  1.00  0.00      A    C
ATOM    312  HA1 GLY A  21     -14.212   2.872   4.594  1.00  0.00      A    H
ATOM    313  HA2 GLY A  21     -15.944   2.349   4.801  1.00  0.00      A    H
ATOM    314  C   GLY A  21     -14.330   1.196   5.656  1.00  0.00      A    C
ATOM    315  O   GLY A  21     -13.698   1.750   6.589  1.00  0.00      A    O
ATOM    316  N   CYS A  22     -14.299  -0.162   5.447  1.00  0.00      A    N
ATOM    317  HN  CYS A  22     -14.832  -0.506   4.678  1.00  0.00      A    H
ATOM    318  CA  CYS A  22     -13.361  -1.020   6.245  1.00  0.00      A    C
ATOM    319  HA  CYS A  22     -13.720  -0.968   7.262  1.00  0.00      A    H
ATOM    320  CB  CYS A  22     -13.578  -2.505   5.818  1.00  0.00      A    C
ATOM    321  HB1 CYS A  22     -14.656  -2.756   5.917  1.00  0.00      A    H
ATOM    322  HB2 CYS A  22     -13.325  -2.628   4.743  1.00  0.00      A    H
ATOM    323  SG  CYS A  22     -12.461  -3.746   6.641  1.00  0.00      A    S
ATOM    324  C   CYS A  22     -11.916  -0.451   6.181  1.00  0.00      A    C
ATOM    325  O   CYS A  22     -11.466   0.047   5.116  1.00  0.00      A    O
ATOM    326  N   GLY A  23     -11.123  -0.513   7.237  1.00  0.00      A    N
ATOM    327  HN  GLY A  23     -11.506  -0.698   8.139  1.00  0.00      A    H
ATOM    328  CA  GLY A  23      -9.695  -0.275   7.182  1.00  0.00      A    C
ATOM    329  HA1 GLY A  23      -9.566   0.497   6.437  1.00  0.00      A    H
ATOM    330  HA2 GLY A  23      -9.488   0.053   8.190  1.00  0.00      A    H
ATOM    331  C   GLY A  23      -8.895  -1.519   6.835  1.00  0.00      A    C
ATOM    332  O   GLY A  23      -8.125  -2.045   7.648  1.00  0.00      A    O
ATOM    333  N   SER A  24      -9.044  -2.037   5.552  1.00  0.00      A    N
ATOM    334  HN  SER A  24      -9.707  -1.597   4.951  1.00  0.00      A    H
ATOM    335  CA  SER A  24      -8.455  -3.264   5.085  1.00  0.00      A    C
ATOM    336  HA  SER A  24      -8.136  -3.860   5.928  1.00  0.00      A    H
ATOM    337  CB  SER A  24      -9.435  -4.007   4.110  1.00  0.00      A    C
ATOM    338  HB1 SER A  24      -9.054  -4.803   3.435  1.00  0.00      A    H
ATOM    339  HB2 SER A  24     -10.104  -4.511   4.840  1.00  0.00      A    H
ATOM    340  OG  SER A  24     -10.098  -3.141   3.187  1.00  0.00      A    O
ATOM    341  HG1 SER A  24     -10.855  -3.658   2.903  1.00  0.00      A    H
ATOM    342  C   SER A  24      -7.098  -3.106   4.310  1.00  0.00      A    C
ATOM    343  O   SER A  24      -6.596  -3.963   3.604  1.00  0.00      A    O
ATOM    344  N   CYS A  25      -6.593  -1.873   4.224  1.00  0.00      A    N
ATOM    345  HN  CYS A  25      -7.132  -1.153   4.655  1.00  0.00      A    H
ATOM    346  CA  CYS A  25      -5.386  -1.455   3.545  1.00  0.00      A    C
ATOM    347  HA  CYS A  25      -5.561  -1.495   2.480  1.00  0.00      A    H
ATOM    348  CB  CYS A  25      -5.217  -0.053   4.139  1.00  0.00      A    C
ATOM    349  HB1 CYS A  25      -5.015  -0.171   5.225  1.00  0.00      A    H
ATOM    350  HB2 CYS A  25      -4.328   0.470   3.725  1.00  0.00      A    H
ATOM    351  SG  CYS A  25      -6.578   1.107   3.899  1.00  0.00      A    S
ATOM    352  C   CYS A  25      -4.114  -2.232   3.644  1.00  0.00      A    C
ATOM    353  O   CYS A  25      -3.557  -2.643   2.643  1.00  0.00      A    O
ATOM    354  N   TRP A  26      -3.714  -2.544   4.897  1.00  0.00      A    N
ATOM    355  HN  TRP A  26      -4.289  -2.126   5.596  1.00  0.00      A    H
ATOM    356  CA  TRP A  26      -2.723  -3.526   5.353  1.00  0.00      A    C
ATOM    357  HA  TRP A  26      -1.791  -2.988   5.261  1.00  0.00      A    H
ATOM    358  CB  TRP A  26      -2.891  -3.792   6.892  1.00  0.00      A    C
ATOM    359  HB1 TRP A  26      -2.186  -4.499   7.381  1.00  0.00      A    H
ATOM    360  HB2 TRP A  26      -2.876  -2.808   7.408  1.00  0.00      A    H
ATOM    361  CG  TRP A  26      -4.257  -4.419   7.236  1.00  0.00      A    C
ATOM    362  CD1 TRP A  26      -5.397  -3.759   7.569  1.00  0.00      A    C
ATOM    363  HD1 TRP A  26      -5.478  -2.685   7.652  1.00  0.00      A    H
ATOM    364  NE1 TRP A  26      -6.428  -4.637   7.692  1.00  0.00      A    N
ATOM    365  HE1 TRP A  26      -7.315  -4.446   8.053  1.00  0.00      A    H
ATOM    366  CE2 TRP A  26      -5.904  -5.913   7.597  1.00  0.00      A    C
ATOM    367  CD2 TRP A  26      -4.558  -5.826   7.304  1.00  0.00      A    C
ATOM    368  CE3 TRP A  26      -3.859  -6.983   7.195  1.00  0.00      A    C
ATOM    369  HE3 TRP A  26      -2.794  -6.973   7.018  1.00  0.00      A    H
ATOM    370  CZ3 TRP A  26      -4.501  -8.226   7.201  1.00  0.00      A    C
ATOM    371  HZ3 TRP A  26      -3.899  -9.096   6.987  1.00  0.00      A    H
ATOM    372  CZ2 TRP A  26      -6.576  -7.158   7.722  1.00  0.00      A    C
ATOM    373  HZ2 TRP A  26      -7.647  -7.208   7.845  1.00  0.00      A    H
ATOM    374  CH2 TRP A  26      -5.824  -8.338   7.461  1.00  0.00      A    C
ATOM    375  HH2 TRP A  26      -6.374  -9.210   7.782  1.00  0.00      A    H
ATOM    376  C   TRP A  26      -2.738  -4.815   4.545  1.00  0.00      A    C
ATOM    377  O   TRP A  26      -1.765  -5.432   4.187  1.00  0.00      A    O
ATOM    378  N   ALA A  27      -3.995  -5.263   4.142  1.00  0.00      A    N
ATOM    379  HN  ALA A  27      -4.876  -4.918   4.458  1.00  0.00      A    H
ATOM    380  CA  ALA A  27      -4.144  -6.506   3.420  1.00  0.00      A    C
ATOM    381  HA  ALA A  27      -3.360  -7.161   3.769  1.00  0.00      A    H
ATOM    382  CB  ALA A  27      -5.479  -7.100   3.738  1.00  0.00      A    C
ATOM    383  HB1 ALA A  27      -5.638  -7.969   3.063  1.00  0.00      A    H
ATOM    384  HB2 ALA A  27      -5.678  -7.240   4.822  1.00  0.00      A    H
ATOM    385  HB3 ALA A  27      -6.280  -6.377   3.474  1.00  0.00      A    H
ATOM    386  C   ALA A  27      -3.952  -6.326   1.941  1.00  0.00      A    C
ATOM    387  O   ALA A  27      -3.187  -7.009   1.269  1.00  0.00      A    O
ATOM    388  N   PHE A  28      -4.560  -5.222   1.343  1.00  0.00      A    N
ATOM    389  HN  PHE A  28      -5.058  -4.709   2.038  1.00  0.00      A    H
ATOM    390  CA  PHE A  28      -4.333  -4.709  -0.039  1.00  0.00      A    C
ATOM    391  HA  PHE A  28      -4.575  -5.508  -0.724  1.00  0.00      A    H
ATOM    392  CB  PHE A  28      -5.133  -3.431  -0.350  1.00  0.00      A    C
ATOM    393  HB1 PHE A  28      -5.192  -2.750   0.526  1.00  0.00      A    H
ATOM    394  HB2 PHE A  28      -4.726  -2.940  -1.260  1.00  0.00      A    H
ATOM    395  CG  PHE A  28      -6.620  -3.655  -0.648  1.00  0.00      A    C
ATOM    396  CD1 PHE A  28      -7.426  -4.135   0.309  1.00  0.00      A    C
ATOM    397  HD1 PHE A  28      -7.072  -4.455   1.278  1.00  0.00      A    H
ATOM    398  CE1 PHE A  28      -8.842  -4.158   0.223  1.00  0.00      A    C
ATOM    399  HE1 PHE A  28      -9.417  -4.465   1.084  1.00  0.00      A    H
ATOM    400  CZ  PHE A  28      -9.440  -3.827  -1.013  1.00  0.00      A    C
ATOM    401  HZ  PHE A  28     -10.515  -3.900  -1.094  1.00  0.00      A    H
ATOM    402  CD2 PHE A  28      -7.251  -3.278  -1.906  1.00  0.00      A    C
ATOM    403  HD2 PHE A  28      -6.671  -2.998  -2.773  1.00  0.00      A    H
ATOM    404  CE2 PHE A  28      -8.615  -3.538  -2.118  1.00  0.00      A    C
ATOM    405  HE2 PHE A  28      -9.008  -3.389  -3.113  1.00  0.00      A    H
ATOM    406  C   PHE A  28      -2.845  -4.501  -0.394  1.00  0.00      A    C
ATOM    407  O   PHE A  28      -2.351  -4.855  -1.468  1.00  0.00      A    O
ATOM    408  N   SER A  29      -2.060  -3.850   0.535  1.00  0.00      A    N
ATOM    409  HN  SER A  29      -2.383  -3.505   1.413  1.00  0.00      A    H
ATOM    410  CA  SER A  29      -0.620  -3.752   0.430  1.00  0.00      A    C
ATOM    411  HA  SER A  29      -0.299  -3.219  -0.453  1.00  0.00      A    H
ATOM    412  CB  SER A  29      -0.049  -2.937   1.612  1.00  0.00      A    C
ATOM    413  HB1 SER A  29      -0.632  -1.995   1.698  1.00  0.00      A    H
ATOM    414  HB2 SER A  29      -0.266  -3.592   2.483  1.00  0.00      A    H
ATOM    415  OG  SER A  29       1.396  -2.779   1.537  1.00  0.00      A    O
ATOM    416  HG1 SER A  29       1.614  -2.010   1.006  1.00  0.00      A    H
ATOM    417  C   SER A  29       0.146  -5.072   0.122  1.00  0.00      A    C
ATOM    418  O   SER A  29       0.916  -5.188  -0.778  1.00  0.00      A    O
ATOM    419  N   ALA A  30      -0.151  -6.037   1.057  1.00  0.00      A    N
ATOM    420  HN  ALA A  30      -0.906  -5.949   1.702  1.00  0.00      A    H
ATOM    421  CA  ALA A  30       0.409  -7.383   1.019  1.00  0.00      A    C
ATOM    422  HA  ALA A  30       1.475  -7.249   1.132  1.00  0.00      A    H
ATOM    423  CB  ALA A  30      -0.065  -8.219   2.143  1.00  0.00      A    C
ATOM    424  HB1 ALA A  30      -1.136  -8.509   2.103  1.00  0.00      A    H
ATOM    425  HB2 ALA A  30       0.521  -9.126   2.405  1.00  0.00      A    H
ATOM    426  HB3 ALA A  30       0.061  -7.702   3.118  1.00  0.00      A    H
ATOM    427  C   ALA A  30       0.070  -8.121  -0.233  1.00  0.00      A    C
ATOM    428  O   ALA A  30       0.895  -8.540  -1.051  1.00  0.00      A    O
ATOM    429  N   ILE A  31      -1.248  -8.264  -0.517  1.00  0.00      A    N
ATOM    430  HN  ILE A  31      -1.871  -7.733   0.051  1.00  0.00      A    H
ATOM    431  CA  ILE A  31      -1.730  -9.032  -1.688  1.00  0.00      A    C
ATOM    432  HA  ILE A  31      -1.253 -10.001  -1.680  1.00  0.00      A    H
ATOM    433  CB  ILE A  31      -3.332  -9.266  -1.591  1.00  0.00      A    C
ATOM    434  HB  ILE A  31      -3.730  -8.230  -1.553  1.00  0.00      A    H
ATOM    435  CG2 ILE A  31      -3.813  -9.917  -2.944  1.00  0.00      A    C
ATOM    436 HG21 ILE A  31      -4.920 -10.005  -2.938  1.00  0.00      A    H
ATOM    437 HG22 ILE A  31      -3.503  -9.324  -3.831  1.00  0.00      A    H
ATOM    438 HG23 ILE A  31      -3.487 -10.979  -2.953  1.00  0.00      A    H
ATOM    439  CG1 ILE A  31      -3.762 -10.000  -0.282  1.00  0.00      A    C
ATOM    440 HG11 ILE A  31      -3.516  -9.255   0.505  1.00  0.00      A    H
ATOM    441 HG12 ILE A  31      -4.858 -10.159  -0.372  1.00  0.00      A    H
ATOM    442  CD  ILE A  31      -3.335 -11.448   0.106  1.00  0.00      A    C
ATOM    443  HD1 ILE A  31      -3.970 -12.166  -0.456  1.00  0.00      A    H
ATOM    444  HD2 ILE A  31      -2.258 -11.547  -0.145  1.00  0.00      A    H
ATOM    445  HD3 ILE A  31      -3.476 -11.669   1.186  1.00  0.00      A    H
ATOM    446  C   ILE A  31      -1.236  -8.433  -3.032  1.00  0.00      A    C
ATOM    447  O   ILE A  31      -0.997  -9.236  -3.936  1.00  0.00      A    O
ATOM    448  N   ALA A  32      -1.162  -7.086  -3.146  1.00  0.00      A    N
ATOM    449  HN  ALA A  32      -1.525  -6.530  -2.403  1.00  0.00      A    H
ATOM    450  CA  ALA A  32      -0.642  -6.260  -4.247  1.00  0.00      A    C
ATOM    451  HA  ALA A  32      -1.211  -6.396  -5.155  1.00  0.00      A    H
ATOM    452  CB  ALA A  32      -0.564  -4.742  -3.899  1.00  0.00      A    C
ATOM    453  HB1 ALA A  32      -0.230  -4.311  -4.867  1.00  0.00      A    H
ATOM    454  HB2 ALA A  32      -1.538  -4.292  -3.613  1.00  0.00      A    H
ATOM    455  HB3 ALA A  32       0.253  -4.517  -3.181  1.00  0.00      A    H
ATOM    456  C   ALA A  32       0.784  -6.736  -4.702  1.00  0.00      A    C
ATOM    457  O   ALA A  32       1.098  -6.796  -5.918  1.00  0.00      A    O
ATOM    458  N   ALA A  33       1.628  -7.069  -3.649  1.00  0.00      A    N
ATOM    459  HN  ALA A  33       1.220  -6.897  -2.756  1.00  0.00      A    H
ATOM    460  CA  ALA A  33       2.972  -7.669  -3.805  1.00  0.00      A    C
ATOM    461  HA  ALA A  33       3.533  -7.143  -4.563  1.00  0.00      A    H
ATOM    462  CB  ALA A  33       3.676  -7.559  -2.431  1.00  0.00      A    C
ATOM    463  HB1 ALA A  33       3.076  -8.005  -1.610  1.00  0.00      A    H
ATOM    464  HB2 ALA A  33       4.716  -7.945  -2.497  1.00  0.00      A    H
ATOM    465  HB3 ALA A  33       3.841  -6.476  -2.246  1.00  0.00      A    H
ATOM    466  C   ALA A  33       2.884  -9.110  -4.221  1.00  0.00      A    C
ATOM    467  O   ALA A  33       3.687  -9.611  -5.019  1.00  0.00      A    O
ATOM    468  N   VAL A  34       1.850  -9.845  -3.773  1.00  0.00      A    N
ATOM    469  HN  VAL A  34       1.142  -9.445  -3.195  1.00  0.00      A    H
ATOM    470  CA  VAL A  34       1.827 -11.280  -3.974  1.00  0.00      A    C
ATOM    471  HA  VAL A  34       2.802 -11.745  -3.961  1.00  0.00      A    H
ATOM    472  CB  VAL A  34       0.897 -11.965  -2.959  1.00  0.00      A    C
ATOM    473  HB  VAL A  34      -0.053 -11.389  -2.961  1.00  0.00      A    H
ATOM    474  CG1 VAL A  34       0.599 -13.435  -3.241  1.00  0.00      A    C
ATOM    475 HG11 VAL A  34       1.605 -13.900  -3.317  1.00  0.00      A    H
ATOM    476 HG12 VAL A  34      -0.072 -13.881  -2.477  1.00  0.00      A    H
ATOM    477 HG13 VAL A  34       0.108 -13.621  -4.220  1.00  0.00      A    H
ATOM    478  CG2 VAL A  34       1.315 -11.829  -1.461  1.00  0.00      A    C
ATOM    479 HG21 VAL A  34       1.172 -10.762  -1.188  1.00  0.00      A    H
ATOM    480 HG22 VAL A  34       0.564 -12.364  -0.841  1.00  0.00      A    H
ATOM    481 HG23 VAL A  34       2.358 -12.127  -1.223  1.00  0.00      A    H
ATOM    482  C   VAL A  34       1.198 -11.617  -5.354  1.00  0.00      A    C
ATOM    483  O   VAL A  34       1.723 -12.485  -6.019  1.00  0.00      A    O
ATOM    484  N   GLU A  35       0.244 -10.796  -5.887  1.00  0.00      A    N
ATOM    485  HN  GLU A  35      -0.168 -10.161  -5.239  1.00  0.00      A    H
ATOM    486  CA  GLU A  35      -0.015 -10.705  -7.320  1.00  0.00      A    C
ATOM    487  HA  GLU A  35      -0.653 -11.525  -7.615  1.00  0.00      A    H
ATOM    488  CB  GLU A  35      -0.791  -9.444  -7.753  1.00  0.00      A    C
ATOM    489  HB1 GLU A  35      -0.339  -8.533  -7.306  1.00  0.00      A    H
ATOM    490  HB2 GLU A  35      -0.929  -9.267  -8.842  1.00  0.00      A    H
ATOM    491  CG  GLU A  35      -2.228  -9.433  -7.121  1.00  0.00      A    C
ATOM    492  HG1 GLU A  35      -2.828 -10.204  -7.650  1.00  0.00      A    H
ATOM    493  HG2 GLU A  35      -2.152  -9.707  -6.047  1.00  0.00      A    H
ATOM    494  CD  GLU A  35      -2.848  -8.124  -7.287  1.00  0.00      A    C
ATOM    495  OE1 GLU A  35      -2.583  -7.421  -8.312  1.00  0.00      A    O
ATOM    496  OE2 GLU A  35      -3.667  -7.694  -6.414  1.00  0.00      A    O
ATOM    497  C   GLU A  35       1.237 -10.678  -8.297  1.00  0.00      A    C
ATOM    498  O   GLU A  35       1.274 -11.369  -9.307  1.00  0.00      A    O
ATOM    499  N   GLY A  36       2.347 -10.001  -7.925  1.00  0.00      A    N
ATOM    500  HN  GLY A  36       2.300  -9.631  -7.000  1.00  0.00      A    H
ATOM    501  CA  GLY A  36       3.503  -9.790  -8.725  1.00  0.00      A    C
ATOM    502  HA1 GLY A  36       3.309  -9.349  -9.691  1.00  0.00      A    H
ATOM    503  HA2 GLY A  36       4.033  -9.010  -8.199  1.00  0.00      A    H
ATOM    504  C   GLY A  36       4.412 -11.023  -8.772  1.00  0.00      A    C
ATOM    505  O   GLY A  36       4.838 -11.493  -9.854  1.00  0.00      A    O
ATOM    506  N   ILE A  37       4.808 -11.529  -7.627  1.00  0.00      A    N
ATOM    507  HN  ILE A  37       4.563 -11.150  -6.738  1.00  0.00      A    H
ATOM    508  CA  ILE A  37       5.693 -12.681  -7.584  1.00  0.00      A    C
ATOM    509  HA  ILE A  37       6.538 -12.430  -8.208  1.00  0.00      A    H
ATOM    510  CB  ILE A  37       6.295 -12.987  -6.253  1.00  0.00      A    C
ATOM    511  HB  ILE A  37       6.787 -12.110  -5.780  1.00  0.00      A    H
ATOM    512  CG2 ILE A  37       5.140 -13.437  -5.296  1.00  0.00      A    C
ATOM    513 HG21 ILE A  37       4.323 -12.685  -5.294  1.00  0.00      A    H
ATOM    514 HG22 ILE A  37       4.889 -14.482  -5.577  1.00  0.00      A    H
ATOM    515 HG23 ILE A  37       5.428 -13.467  -4.224  1.00  0.00      A    H
ATOM    516  CG1 ILE A  37       7.353 -14.089  -6.299  1.00  0.00      A    C
ATOM    517 HG11 ILE A  37       6.824 -15.017  -6.606  1.00  0.00      A    H
ATOM    518 HG12 ILE A  37       8.048 -13.850  -7.133  1.00  0.00      A    H
ATOM    519  CD  ILE A  37       8.117 -14.084  -4.958  1.00  0.00      A    C
ATOM    520  HD1 ILE A  37       9.126 -14.492  -5.180  1.00  0.00      A    H
ATOM    521  HD2 ILE A  37       8.369 -13.034  -4.698  1.00  0.00      A    H
ATOM    522  HD3 ILE A  37       7.746 -14.713  -4.120  1.00  0.00      A    H
ATOM    523  C   ILE A  37       5.045 -13.945  -8.224  1.00  0.00      A    C
ATOM    524  O   ILE A  37       5.824 -14.787  -8.831  1.00  0.00      A    O
ATOM    525  N   ASN A  38       3.761 -14.102  -8.151  1.00  0.00      A    N
ATOM    526  HN  ASN A  38       3.196 -13.456  -7.645  1.00  0.00      A    H
ATOM    527  CA  ASN A  38       3.014 -15.120  -8.842  1.00  0.00      A    C
ATOM    528  HA  ASN A  38       3.451 -16.043  -8.491  1.00  0.00      A    H
ATOM    529  CB  ASN A  38       1.504 -14.959  -8.526  1.00  0.00      A    C
ATOM    530  HB1 ASN A  38       1.157 -13.905  -8.472  1.00  0.00      A    H
ATOM    531  HB2 ASN A  38       0.906 -15.459  -9.318  1.00  0.00      A    H
ATOM    532  CG  ASN A  38       1.239 -15.778  -7.311  1.00  0.00      A    C
ATOM    533  OD1 ASN A  38       0.711 -16.908  -7.419  1.00  0.00      A    O
ATOM    534  ND2 ASN A  38       1.611 -15.316  -6.150  1.00  0.00      A    N
ATOM    535 HD21 ASN A  38       1.826 -16.013  -5.466  1.00  0.00      A    H
ATOM    536 HD22 ASN A  38       1.678 -14.321  -6.079  1.00  0.00      A    H
ATOM    537  C   ASN A  38       3.267 -15.147 -10.356  1.00  0.00      A    C
ATOM    538  O   ASN A  38       3.726 -16.165 -10.889  1.00  0.00      A    O
ATOM    539  N   GLN A  39       3.073 -14.024 -11.037  1.00  0.00      A    N
ATOM    540  HN  GLN A  39       2.502 -13.320 -10.622  1.00  0.00      A    H
ATOM    541  CA  GLN A  39       3.448 -13.928 -12.459  1.00  0.00      A    C
ATOM    542  HA  GLN A  39       2.972 -14.650 -13.105  1.00  0.00      A    H
ATOM    543  CB  GLN A  39       2.748 -12.642 -13.071  1.00  0.00      A    C
ATOM    544  HB1 GLN A  39       1.711 -12.596 -12.674  1.00  0.00      A    H
ATOM    545  HB2 GLN A  39       3.281 -11.730 -12.726  1.00  0.00      A    H
ATOM    546  CG  GLN A  39       2.484 -12.522 -14.569  1.00  0.00      A    C
ATOM    547  HG1 GLN A  39       2.112 -13.507 -14.924  1.00  0.00      A    H
ATOM    548  HG2 GLN A  39       1.695 -11.751 -14.699  1.00  0.00      A    H
ATOM    549  CD  GLN A  39       3.614 -11.994 -15.403  1.00  0.00      A    C
ATOM    550  OE1 GLN A  39       4.627 -11.328 -15.095  1.00  0.00      A    O
ATOM    551  NE2 GLN A  39       3.493 -12.403 -16.719  1.00  0.00      A    N
ATOM    552 HE21 GLN A  39       4.221 -12.180 -17.367  1.00  0.00      A    H
ATOM    553 HE22 GLN A  39       2.798 -13.058 -17.014  1.00  0.00      A    H
ATOM    554  C   GLN A  39       4.896 -13.893 -12.812  1.00  0.00      A    C
ATOM    555  O   GLN A  39       5.379 -14.538 -13.729  1.00  0.00      A    O
ATOM    556  N   ILE A  40       5.646 -13.014 -12.042  1.00  0.00      A    N
ATOM    557  HN  ILE A  40       5.313 -12.463 -11.280  1.00  0.00      A    H
ATOM    558  CA  ILE A  40       7.042 -12.767 -12.214  1.00  0.00      A    C
ATOM    559  HA  ILE A  40       7.060 -12.405 -13.231  1.00  0.00      A    H
ATOM    560  CB  ILE A  40       7.546 -11.605 -11.399  1.00  0.00      A    C
ATOM    561  HB  ILE A  40       7.157 -11.757 -10.369  1.00  0.00      A    H
ATOM    562  CG2 ILE A  40       9.121 -11.474 -11.365  1.00  0.00      A    C
ATOM    563 HG21 ILE A  40       9.669 -12.415 -11.143  1.00  0.00      A    H
ATOM    564 HG22 ILE A  40       9.603 -11.059 -12.275  1.00  0.00      A    H
ATOM    565 HG23 ILE A  40       9.329 -10.848 -10.471  1.00  0.00      A    H
ATOM    566  CG1 ILE A  40       7.013 -10.226 -11.834  1.00  0.00      A    C
ATOM    567 HG11 ILE A  40       7.518 -10.038 -12.805  1.00  0.00      A    H
ATOM    568 HG12 ILE A  40       5.908 -10.305 -11.924  1.00  0.00      A    H
ATOM    569  CD  ILE A  40       7.498  -9.035 -11.013  1.00  0.00      A    C
ATOM    570  HD1 ILE A  40       8.545  -8.752 -11.257  1.00  0.00      A    H
ATOM    571  HD2 ILE A  40       6.917  -8.101 -11.169  1.00  0.00      A    H
ATOM    572  HD3 ILE A  40       7.406  -9.151  -9.912  1.00  0.00      A    H
ATOM    573  C   ILE A  40       7.901 -13.999 -12.062  1.00  0.00      A    C
ATOM    574  O   ILE A  40       8.774 -14.203 -12.901  1.00  0.00      A    O
ATOM    575  N   VAL A  41       7.823 -14.841 -11.005  1.00  0.00      A    N
ATOM    576  HN  VAL A  41       7.096 -14.547 -10.389  1.00  0.00      A    H
ATOM    577  CA  VAL A  41       8.494 -16.092 -10.843  1.00  0.00      A    C
ATOM    578  HA  VAL A  41       9.366 -16.200 -11.470  1.00  0.00      A    H
ATOM    579  CB  VAL A  41       8.964 -16.282  -9.383  1.00  0.00      A    C
ATOM    580  HB  VAL A  41       8.235 -16.437  -8.559  1.00  0.00      A    H
ATOM    581  CG1 VAL A  41      10.005 -17.469  -9.389  1.00  0.00      A    C
ATOM    582 HG11 VAL A  41      10.676 -17.283 -10.255  1.00  0.00      A    H
ATOM    583 HG12 VAL A  41      10.523 -17.583  -8.412  1.00  0.00      A    H
ATOM    584 HG13 VAL A  41       9.481 -18.446  -9.450  1.00  0.00      A    H
ATOM    585  CG2 VAL A  41       9.723 -15.043  -9.077  1.00  0.00      A    C
ATOM    586 HG21 VAL A  41      10.225 -15.151  -8.092  1.00  0.00      A    H
ATOM    587 HG22 VAL A  41      10.426 -14.777  -9.895  1.00  0.00      A    H
ATOM    588 HG23 VAL A  41       9.026 -14.191  -8.924  1.00  0.00      A    H
ATOM    589  C   VAL A  41       7.612 -17.302 -11.147  1.00  0.00      A    C
ATOM    590  O   VAL A  41       8.028 -18.248 -11.809  1.00  0.00      A    O
ATOM    591  N   THR A  42       6.427 -17.290 -10.491  1.00  0.00      A    N
ATOM    592  HN  THR A  42       6.189 -16.633  -9.780  1.00  0.00      A    H
ATOM    593  CA  THR A  42       5.782 -18.571 -10.234  1.00  0.00      A    C
ATOM    594  HA  THR A  42       6.599 -19.253 -10.054  1.00  0.00      A    H
ATOM    595  CB  THR A  42       4.861 -18.581  -9.062  1.00  0.00      A    C
ATOM    596  HB  THR A  42       3.934 -17.978  -9.170  1.00  0.00      A    H
ATOM    597  OG1 THR A  42       5.468 -18.189  -7.885  1.00  0.00      A    O
ATOM    598  HG1 THR A  42       4.700 -18.121  -7.314  1.00  0.00      A    H
ATOM    599  CG2 THR A  42       4.355 -20.006  -8.630  1.00  0.00      A    C
ATOM    600 HG21 THR A  42       5.207 -20.674  -8.381  1.00  0.00      A    H
ATOM    601 HG22 THR A  42       3.691 -19.916  -7.744  1.00  0.00      A    H
ATOM    602 HG23 THR A  42       3.719 -20.476  -9.410  1.00  0.00      A    H
ATOM    603  C   THR A  42       4.996 -19.214 -11.423  1.00  0.00      A    C
ATOM    604  O   THR A  42       5.206 -20.381 -11.718  1.00  0.00      A    O
ATOM    605  N   GLY A  43       4.111 -18.561 -12.072  1.00  0.00      A    N
ATOM    606  HN  GLY A  43       3.998 -17.597 -11.845  1.00  0.00      A    H
ATOM    607  CA  GLY A  43       3.406 -19.060 -13.309  1.00  0.00      A    C
ATOM    608  HA1 GLY A  43       4.193 -19.154 -14.043  1.00  0.00      A    H
ATOM    609  HA2 GLY A  43       2.979 -20.033 -13.116  1.00  0.00      A    H
ATOM    610  C   GLY A  43       2.366 -18.065 -13.900  1.00  0.00      A    C
ATOM    611  O   GLY A  43       2.680 -17.069 -14.570  1.00  0.00      A    O
ATOM    612  N   ASP A  44       1.086 -18.300 -13.532  1.00  0.00      A    N
ATOM    613  HN  ASP A  44       0.897 -18.989 -12.837  1.00  0.00      A    H
ATOM    614  CA  ASP A  44       0.088 -17.355 -13.894  1.00  0.00      A    C
ATOM    615  HA  ASP A  44       0.277 -17.054 -14.914  1.00  0.00      A    H
ATOM    616  CB  ASP A  44      -1.308 -18.055 -13.998  1.00  0.00      A    C
ATOM    617  HB1 ASP A  44      -1.558 -18.467 -12.997  1.00  0.00      A    H
ATOM    618  HB2 ASP A  44      -2.168 -17.371 -14.165  1.00  0.00      A    H
ATOM    619  CG  ASP A  44      -1.249 -19.028 -15.092  1.00  0.00      A    C
ATOM    620  OD1 ASP A  44      -1.039 -18.566 -16.301  1.00  0.00      A    O
ATOM    621  OD2 ASP A  44      -1.537 -20.250 -14.863  1.00  0.00      A    O
ATOM    622  C   ASP A  44      -0.020 -16.038 -13.073  1.00  0.00      A    C
ATOM    623  O   ASP A  44       0.457 -15.899 -11.930  1.00  0.00      A    O
ATOM    624  N   LEU A  45      -0.834 -15.074 -13.600  1.00  0.00      A    N
ATOM    625  HN  LEU A  45      -1.048 -15.148 -14.571  1.00  0.00      A    H
ATOM    626  CA  LEU A  45      -1.386 -13.910 -12.861  1.00  0.00      A    C
ATOM    627  HA  LEU A  45      -0.741 -13.621 -12.044  1.00  0.00      A    H
ATOM    628  CB  LEU A  45      -1.787 -12.742 -13.767  1.00  0.00      A    C
ATOM    629  HB1 LEU A  45      -0.830 -12.345 -14.168  1.00  0.00      A    H
ATOM    630  HB2 LEU A  45      -2.395 -13.204 -14.575  1.00  0.00      A    H
ATOM    631  CG  LEU A  45      -2.550 -11.503 -13.013  1.00  0.00      A    C
ATOM    632  HG  LEU A  45      -3.435 -11.901 -12.471  1.00  0.00      A    H
ATOM    633  CD1 LEU A  45      -1.557 -10.891 -12.045  1.00  0.00      A    C
ATOM    634 HD11 LEU A  45      -1.097 -11.617 -11.341  1.00  0.00      A    H
ATOM    635 HD12 LEU A  45      -0.808 -10.437 -12.729  1.00  0.00      A    H
ATOM    636 HD13 LEU A  45      -1.989 -10.068 -11.435  1.00  0.00      A    H
ATOM    637  CD2 LEU A  45      -3.033 -10.450 -14.004  1.00  0.00      A    C
ATOM    638 HD21 LEU A  45      -3.396  -9.548 -13.466  1.00  0.00      A    H
ATOM    639 HD22 LEU A  45      -2.239 -10.017 -14.650  1.00  0.00      A    H
ATOM    640 HD23 LEU A  45      -3.788 -11.007 -14.598  1.00  0.00      A    H
ATOM    641  C   LEU A  45      -2.665 -14.421 -12.199  1.00  0.00      A    C
ATOM    642  O   LEU A  45      -3.729 -14.466 -12.872  1.00  0.00      A    O
ATOM    643  N   ILE A  46      -2.598 -14.815 -10.882  1.00  0.00      A    N
ATOM    644  HN  ILE A  46      -1.768 -14.713 -10.340  1.00  0.00      A    H
ATOM    645  CA  ILE A  46      -3.747 -15.297 -10.310  1.00  0.00      A    C
ATOM    646  HA  ILE A  46      -4.528 -15.440 -11.042  1.00  0.00      A    H
ATOM    647  CB  ILE A  46      -3.562 -16.595  -9.523  1.00  0.00      A    C
ATOM    648  HB  ILE A  46      -2.778 -16.472  -8.745  1.00  0.00      A    H
ATOM    649  CG2 ILE A  46      -4.919 -16.995  -8.851  1.00  0.00      A    C
ATOM    650 HG21 ILE A  46      -4.695 -17.761  -8.078  1.00  0.00      A    H
ATOM    651 HG22 ILE A  46      -5.289 -16.169  -8.206  1.00  0.00      A    H
ATOM    652 HG23 ILE A  46      -5.676 -17.434  -9.536  1.00  0.00      A    H
ATOM    653  CG1 ILE A  46      -2.991 -17.667 -10.522  1.00  0.00      A    C
ATOM    654 HG11 ILE A  46      -3.721 -17.938 -11.314  1.00  0.00      A    H
ATOM    655 HG12 ILE A  46      -2.082 -17.211 -10.968  1.00  0.00      A    H
ATOM    656  CD  ILE A  46      -2.598 -18.915  -9.816  1.00  0.00      A    C
ATOM    657  HD1 ILE A  46      -2.093 -19.557 -10.568  1.00  0.00      A    H
ATOM    658  HD2 ILE A  46      -1.936 -18.686  -8.954  1.00  0.00      A    H
ATOM    659  HD3 ILE A  46      -3.486 -19.512  -9.517  1.00  0.00      A    H
ATOM    660  C   ILE A  46      -4.081 -14.115  -9.416  1.00  0.00      A    C
ATOM    661  O   ILE A  46      -3.230 -13.518  -8.829  1.00  0.00      A    O
ATOM    662  N   SER A  47      -5.381 -13.741  -9.306  1.00  0.00      A    N
ATOM    663  HN  SER A  47      -6.222 -14.127  -9.677  1.00  0.00      A    H
ATOM    664  CA  SER A  47      -5.821 -12.602  -8.442  1.00  0.00      A    C
ATOM    665  HA  SER A  47      -5.014 -11.979  -8.087  1.00  0.00      A    H
ATOM    666  CB  SER A  47      -6.942 -11.753  -9.232  1.00  0.00      A    C
ATOM    667  HB1 SER A  47      -6.704 -11.501 -10.288  1.00  0.00      A    H
ATOM    668  HB2 SER A  47      -7.855 -12.384  -9.284  1.00  0.00      A    H
ATOM    669  OG  SER A  47      -7.260 -10.538  -8.560  1.00  0.00      A    O
ATOM    670  HG1 SER A  47      -8.214 -10.532  -8.457  1.00  0.00      A    H
ATOM    671  C   SER A  47      -6.501 -13.135  -7.194  1.00  0.00      A    C
ATOM    672  O   SER A  47      -7.325 -13.939  -7.216  1.00  0.00      A    O
ATOM    673  N   LEU A  48      -6.077 -12.621  -5.993  1.00  0.00      A    N
ATOM    674  HN  LEU A  48      -5.512 -11.805  -6.092  1.00  0.00      A    H
ATOM    675  CA  LEU A  48      -6.166 -13.338  -4.713  1.00  0.00      A    C
ATOM    676  HA  LEU A  48      -6.684 -14.268  -4.896  1.00  0.00      A    H
ATOM    677  CB  LEU A  48      -4.775 -13.600  -4.068  1.00  0.00      A    C
ATOM    678  HB1 LEU A  48      -4.344 -12.610  -3.807  1.00  0.00      A    H
ATOM    679  HB2 LEU A  48      -4.850 -14.133  -3.096  1.00  0.00      A    H
ATOM    680  CG  LEU A  48      -3.741 -14.264  -4.993  1.00  0.00      A    C
ATOM    681  HG  LEU A  48      -3.581 -13.407  -5.682  1.00  0.00      A    H
ATOM    682  CD1 LEU A  48      -2.488 -14.357  -4.150  1.00  0.00      A    C
ATOM    683 HD11 LEU A  48      -1.715 -14.906  -4.729  1.00  0.00      A    H
ATOM    684 HD12 LEU A  48      -2.281 -13.350  -3.729  1.00  0.00      A    H
ATOM    685 HD13 LEU A  48      -2.652 -14.908  -3.199  1.00  0.00      A    H
ATOM    686  CD2 LEU A  48      -4.111 -15.620  -5.591  1.00  0.00      A    C
ATOM    687 HD21 LEU A  48      -4.422 -16.275  -4.749  1.00  0.00      A    H
ATOM    688 HD22 LEU A  48      -5.007 -15.574  -6.245  1.00  0.00      A    H
ATOM    689 HD23 LEU A  48      -3.280 -15.973  -6.238  1.00  0.00      A    H
ATOM    690  C   LEU A  48      -7.122 -12.552  -3.837  1.00  0.00      A    C
ATOM    691  O   LEU A  48      -7.431 -11.334  -4.025  1.00  0.00      A    O
ATOM    692  N   SER A  49      -7.600 -13.158  -2.685  1.00  0.00      A    N
ATOM    693  HN  SER A  49      -7.563 -14.151  -2.598  1.00  0.00      A    H
ATOM    694  CA  SER A  49      -8.617 -12.498  -1.858  1.00  0.00      A    C
ATOM    695  HA  SER A  49      -8.962 -11.589  -2.327  1.00  0.00      A    H
ATOM    696  CB  SER A  49      -9.684 -13.553  -1.394  1.00  0.00      A    C
ATOM    697  HB1 SER A  49     -10.030 -14.048  -2.326  1.00  0.00      A    H
ATOM    698  HB2 SER A  49      -9.173 -14.308  -0.759  1.00  0.00      A    H
ATOM    699  OG  SER A  49     -10.723 -13.039  -0.550  1.00  0.00      A    O
ATOM    700  HG1 SER A  49     -11.423 -12.661  -1.086  1.00  0.00      A    H
ATOM    701  C   SER A  49      -8.066 -12.048  -0.520  1.00  0.00      A    C
ATOM    702  O   SER A  49      -7.640 -12.817   0.365  1.00  0.00      A    O
ATOM    703  N   GLU A  50      -8.093 -10.669  -0.325  1.00  0.00      A    N
ATOM    704  HN  GLU A  50      -8.263 -10.080  -1.112  1.00  0.00      A    H
ATOM    705  CA  GLU A  50      -7.847  -9.945   0.911  1.00  0.00      A    C
ATOM    706  HA  GLU A  50      -7.254 -10.657   1.466  1.00  0.00      A    H
ATOM    707  CB  GLU A  50      -7.285  -8.570   0.739  1.00  0.00      A    C
ATOM    708  HB1 GLU A  50      -7.177  -7.991   1.681  1.00  0.00      A    H
ATOM    709  HB2 GLU A  50      -6.280  -8.784   0.315  1.00  0.00      A    H
ATOM    710  CG  GLU A  50      -7.991  -7.561  -0.241  1.00  0.00      A    C
ATOM    711  HG1 GLU A  50      -9.072  -7.399  -0.041  1.00  0.00      A    H
ATOM    712  HG2 GLU A  50      -7.383  -6.632  -0.199  1.00  0.00      A    H
ATOM    713  CD  GLU A  50      -7.957  -7.882  -1.749  1.00  0.00      A    C
ATOM    714  OE1 GLU A  50      -7.027  -7.404  -2.489  1.00  0.00      A    O
ATOM    715  OE2 GLU A  50      -8.755  -8.714  -2.220  1.00  0.00      A    O
ATOM    716  C   GLU A  50      -9.129  -9.877   1.706  1.00  0.00      A    C
ATOM    717  O   GLU A  50      -9.036  -9.461   2.861  1.00  0.00      A    O
ATOM    718  N   GLN A  51     -10.251 -10.265   1.126  1.00  0.00      A    N
ATOM    719  HN  GLN A  51     -10.351 -10.547   0.174  1.00  0.00      A    H
ATOM    720  CA  GLN A  51     -11.555 -10.301   1.840  1.00  0.00      A    C
ATOM    721  HA  GLN A  51     -11.532  -9.418   2.461  1.00  0.00      A    H
ATOM    722  CB  GLN A  51     -12.843 -10.404   0.953  1.00  0.00      A    C
ATOM    723  HB1 GLN A  51     -12.954  -9.507   0.306  1.00  0.00      A    H
ATOM    724  HB2 GLN A  51     -12.802 -11.301   0.300  1.00  0.00      A    H
ATOM    725  CG  GLN A  51     -14.174 -10.465   1.847  1.00  0.00      A    C
ATOM    726  HG1 GLN A  51     -14.975 -10.482   1.078  1.00  0.00      A    H
ATOM    727  HG2 GLN A  51     -14.192 -11.341   2.530  1.00  0.00      A    H
ATOM    728  CD  GLN A  51     -14.369  -9.268   2.695  1.00  0.00      A    C
ATOM    729  OE1 GLN A  51     -14.890  -8.241   2.226  1.00  0.00      A    O
ATOM    730  NE2 GLN A  51     -13.953  -9.278   3.974  1.00  0.00      A    N
ATOM    731 HE21 GLN A  51     -14.058  -8.454   4.530  1.00  0.00      A    H
ATOM    732 HE22 GLN A  51     -13.560 -10.129   4.322  1.00  0.00      A    H
ATOM    733  C   GLN A  51     -11.555 -11.558   2.745  1.00  0.00      A    C
ATOM    734  O   GLN A  51     -11.951 -11.454   3.923  1.00  0.00      A    O
ATOM    735  N   GLU A  52     -11.091 -12.775   2.272  1.00  0.00      A    N
ATOM    736  HN  GLU A  52     -10.786 -12.824   1.324  1.00  0.00      A    H
ATOM    737  CA  GLU A  52     -10.885 -14.013   3.063  1.00  0.00      A    C
ATOM    738  HA  GLU A  52     -11.883 -14.205   3.430  1.00  0.00      A    H
ATOM    739  CB  GLU A  52     -10.340 -15.121   2.275  1.00  0.00      A    C
ATOM    740  HB1 GLU A  52     -11.061 -15.315   1.452  1.00  0.00      A    H
ATOM    741  HB2 GLU A  52      -9.400 -14.887   1.731  1.00  0.00      A    H
ATOM    742  CG  GLU A  52     -10.104 -16.507   2.950  1.00  0.00      A    C
ATOM    743  HG1 GLU A  52      -9.633 -17.151   2.177  1.00  0.00      A    H
ATOM    744  HG2 GLU A  52      -9.315 -16.401   3.725  1.00  0.00      A    H
ATOM    745  CD  GLU A  52     -11.422 -17.235   3.380  1.00  0.00      A    C
ATOM    746  OE1 GLU A  52     -11.346 -18.375   3.855  1.00  0.00      A    O
ATOM    747  OE2 GLU A  52     -12.517 -16.704   3.002  1.00  0.00      A    O
ATOM    748  C   GLU A  52     -10.003 -13.743   4.321  1.00  0.00      A    C
ATOM    749  O   GLU A  52     -10.415 -13.938   5.464  1.00  0.00      A    O
ATOM    750  N   LEU A  53      -8.813 -13.192   4.097  1.00  0.00      A    N
ATOM    751  HN  LEU A  53      -8.530 -13.214   3.142  1.00  0.00      A    H
ATOM    752  CA  LEU A  53      -7.943 -12.781   5.153  1.00  0.00      A    C
ATOM    753  HA  LEU A  53      -7.503 -13.643   5.634  1.00  0.00      A    H
ATOM    754  CB  LEU A  53      -6.734 -12.078   4.468  1.00  0.00      A    C
ATOM    755  HB1 LEU A  53      -6.341 -12.706   3.639  1.00  0.00      A    H
ATOM    756  HB2 LEU A  53      -7.143 -11.182   3.956  1.00  0.00      A    H
ATOM    757  CG  LEU A  53      -5.633 -11.645   5.451  1.00  0.00      A    C
ATOM    758  HG  LEU A  53      -6.114 -10.920   6.142  1.00  0.00      A    H
ATOM    759  CD1 LEU A  53      -4.985 -12.788   6.257  1.00  0.00      A    C
ATOM    760 HD11 LEU A  53      -4.182 -12.276   6.829  1.00  0.00      A    H
ATOM    761 HD12 LEU A  53      -5.765 -13.190   6.939  1.00  0.00      A    H
ATOM    762 HD13 LEU A  53      -4.527 -13.602   5.656  1.00  0.00      A    H
ATOM    763  CD2 LEU A  53      -4.521 -10.909   4.657  1.00  0.00      A    C
ATOM    764 HD21 LEU A  53      -3.561 -10.910   5.216  1.00  0.00      A    H
ATOM    765 HD22 LEU A  53      -4.427 -11.354   3.643  1.00  0.00      A    H
ATOM    766 HD23 LEU A  53      -4.773  -9.834   4.542  1.00  0.00      A    H
ATOM    767  C   LEU A  53      -8.556 -11.850   6.256  1.00  0.00      A    C
ATOM    768  O   LEU A  53      -8.453 -12.095   7.500  1.00  0.00      A    O
ATOM    769  N   VAL A  54      -9.277 -10.766   5.876  1.00  0.00      A    N
ATOM    770  HN  VAL A  54      -9.360 -10.592   4.898  1.00  0.00      A    H
ATOM    771  CA  VAL A  54     -10.098  -9.934   6.732  1.00  0.00      A    C
ATOM    772  HA  VAL A  54      -9.327  -9.559   7.389  1.00  0.00      A    H
ATOM    773  CB  VAL A  54     -10.658  -8.733   6.038  1.00  0.00      A    C
ATOM    774  HB  VAL A  54     -11.195  -9.084   5.131  1.00  0.00      A    H
ATOM    775  CG1 VAL A  54     -11.693  -7.927   6.873  1.00  0.00      A    C
ATOM    776 HG11 VAL A  54     -12.656  -8.470   6.990  1.00  0.00      A    H
ATOM    777 HG12 VAL A  54     -11.259  -7.672   7.863  1.00  0.00      A    H
ATOM    778 HG13 VAL A  54     -11.903  -7.049   6.224  1.00  0.00      A    H
ATOM    779  CG2 VAL A  54      -9.527  -7.837   5.703  1.00  0.00      A    C
ATOM    780 HG21 VAL A  54      -8.976  -7.536   6.620  1.00  0.00      A    H
ATOM    781 HG22 VAL A  54      -8.843  -8.395   5.028  1.00  0.00      A    H
ATOM    782 HG23 VAL A  54      -9.894  -6.956   5.136  1.00  0.00      A    H
ATOM    783  C   VAL A  54     -11.164 -10.656   7.478  1.00  0.00      A    C
ATOM    784  O   VAL A  54     -11.377 -10.474   8.694  1.00  0.00      A    O
ATOM    785  N   ASP A  55     -11.775 -11.668   6.794  1.00  0.00      A    N
ATOM    786  HN  ASP A  55     -11.502 -11.924   5.869  1.00  0.00      A    H
ATOM    787  CA  ASP A  55     -12.843 -12.390   7.481  1.00  0.00      A    C
ATOM    788  HA  ASP A  55     -13.553 -11.742   7.973  1.00  0.00      A    H
ATOM    789  CB  ASP A  55     -13.772 -13.131   6.430  1.00  0.00      A    C
ATOM    790  HB1 ASP A  55     -13.995 -12.427   5.600  1.00  0.00      A    H
ATOM    791  HB2 ASP A  55     -13.251 -13.927   5.855  1.00  0.00      A    H
ATOM    792  CG  ASP A  55     -15.127 -13.641   6.884  1.00  0.00      A    C
ATOM    793  OD1 ASP A  55     -15.511 -13.629   8.040  1.00  0.00      A    O
ATOM    794  OD2 ASP A  55     -15.750 -14.254   5.950  1.00  0.00      A    O
ATOM    795  C   ASP A  55     -12.279 -13.277   8.570  1.00  0.00      A    C
ATOM    796  O   ASP A  55     -12.714 -13.344   9.719  1.00  0.00      A    O
ATOM    797  N   CYS A  56     -11.299 -14.153   8.298  1.00  0.00      A    N
ATOM    798  HN  CYS A  56     -10.803 -14.102   7.435  1.00  0.00      A    H
ATOM    799  CA  CYS A  56     -11.019 -15.252   9.204  1.00  0.00      A    C
ATOM    800  HA  CYS A  56     -11.952 -15.633   9.592  1.00  0.00      A    H
ATOM    801  CB  CYS A  56     -10.326 -16.375   8.332  1.00  0.00      A    C
ATOM    802  HB1 CYS A  56      -9.635 -15.807   7.671  1.00  0.00      A    H
ATOM    803  HB2 CYS A  56      -9.811 -17.132   8.960  1.00  0.00      A    H
ATOM    804  SG  CYS A  56     -11.540 -17.270   7.345  1.00  0.00      A    S
ATOM    805  C   CYS A  56     -10.122 -14.980  10.385  1.00  0.00      A    C
ATOM    806  O   CYS A  56     -10.414 -15.483  11.450  1.00  0.00      A    O
ATOM    807  N   ASP A  57      -9.128 -14.134  10.223  1.00  0.00      A    N
ATOM    808  HN  ASP A  57      -9.043 -13.562   9.411  1.00  0.00      A    H
ATOM    809  CA  ASP A  57      -8.128 -13.915  11.227  1.00  0.00      A    C
ATOM    810  HA  ASP A  57      -7.777 -14.900  11.496  1.00  0.00      A    H
ATOM    811  CB  ASP A  57      -6.930 -13.198  10.509  1.00  0.00      A    C
ATOM    812  HB1 ASP A  57      -6.974 -13.599   9.474  1.00  0.00      A    H
ATOM    813  HB2 ASP A  57      -6.960 -12.093  10.403  1.00  0.00      A    H
ATOM    814  CG  ASP A  57      -5.716 -13.594  11.213  1.00  0.00      A    C
ATOM    815  OD1 ASP A  57      -4.668 -13.198  10.669  1.00  0.00      A    O
ATOM    816  OD2 ASP A  57      -5.676 -14.278  12.313  1.00  0.00      A    O
ATOM    817  C   ASP A  57      -8.567 -13.061  12.367  1.00  0.00      A    C
ATOM    818  O   ASP A  57      -9.041 -11.917  12.284  1.00  0.00      A    O
ATOM    819  N   THR A  58      -8.453 -13.642  13.548  1.00  0.00      A    N
ATOM    820  HN  THR A  58      -8.336 -14.629  13.635  1.00  0.00      A    H
ATOM    821  CA  THR A  58      -8.749 -12.952  14.764  1.00  0.00      A    C
ATOM    822  HA  THR A  58      -8.960 -11.906  14.603  1.00  0.00      A    H
ATOM    823  CB  THR A  58     -10.047 -13.497  15.473  1.00  0.00      A    C
ATOM    824  HB  THR A  58     -10.295 -12.842  16.335  1.00  0.00      A    H
ATOM    825  OG1 THR A  58      -9.815 -14.879  15.900  1.00  0.00      A    O
ATOM    826  HG1 THR A  58     -10.639 -15.052  16.360  1.00  0.00      A    H
ATOM    827  CG2 THR A  58     -11.208 -13.491  14.535  1.00  0.00      A    C
ATOM    828 HG21 THR A  58     -12.200 -13.659  15.004  1.00  0.00      A    H
ATOM    829 HG22 THR A  58     -11.259 -12.494  14.046  1.00  0.00      A    H
ATOM    830 HG23 THR A  58     -11.092 -14.261  13.742  1.00  0.00      A    H
ATOM    831  C   THR A  58      -7.663 -12.992  15.794  1.00  0.00      A    C
ATOM    832  O   THR A  58      -7.745 -12.331  16.842  1.00  0.00      A    O
ATOM    833  N   SER A  59      -6.629 -13.780  15.586  1.00  0.00      A    N
ATOM    834  HN  SER A  59      -6.714 -14.512  14.914  1.00  0.00      A    H
ATOM    835  CA  SER A  59      -5.345 -13.862  16.312  1.00  0.00      A    C
ATOM    836  HA  SER A  59      -5.495 -13.580  17.344  1.00  0.00      A    H
ATOM    837  CB  SER A  59      -4.763 -15.298  16.347  1.00  0.00      A    C
ATOM    838  HB1 SER A  59      -3.820 -15.299  16.935  1.00  0.00      A    H
ATOM    839  HB2 SER A  59      -5.421 -15.959  16.950  1.00  0.00      A    H
ATOM    840  OG  SER A  59      -4.644 -15.819  15.070  1.00  0.00      A    O
ATOM    841  HG1 SER A  59      -3.935 -16.465  15.024  1.00  0.00      A    H
ATOM    842  C   SER A  59      -4.320 -12.866  15.818  1.00  0.00      A    C
ATOM    843  O   SER A  59      -4.002 -11.833  16.480  1.00  0.00      A    O
ATOM    844  N   TYR A  60      -3.725 -13.024  14.636  1.00  0.00      A    N
ATOM    845  HN  TYR A  60      -3.844 -13.788  14.008  1.00  0.00      A    H
ATOM    846  CA  TYR A  60      -2.708 -12.105  14.187  1.00  0.00      A    C
ATOM    847  HA  TYR A  60      -2.007 -11.914  14.986  1.00  0.00      A    H
ATOM    848  CB  TYR A  60      -1.974 -12.853  13.093  1.00  0.00      A    C
ATOM    849  HB1 TYR A  60      -2.626 -13.096  12.226  1.00  0.00      A    H
ATOM    850  HB2 TYR A  60      -1.189 -12.254  12.584  1.00  0.00      A    H
ATOM    851  CG  TYR A  60      -1.247 -14.104  13.559  1.00  0.00      A    C
ATOM    852  CD1 TYR A  60       0.100 -14.092  13.899  1.00  0.00      A    C
ATOM    853  HD1 TYR A  60       0.616 -13.177  14.149  1.00  0.00      A    H
ATOM    854  CE1 TYR A  60       0.723 -15.343  14.170  1.00  0.00      A    C
ATOM    855  HE1 TYR A  60       1.733 -15.334  14.554  1.00  0.00      A    H
ATOM    856  CZ  TYR A  60      -0.015 -16.498  14.088  1.00  0.00      A    C
ATOM    857  OH  TYR A  60       0.686 -17.776  14.194  1.00  0.00      A    O
ATOM    858  HH  TYR A  60       1.606 -17.575  14.378  1.00  0.00      A    H
ATOM    859  CD2 TYR A  60      -1.960 -15.307  13.486  1.00  0.00      A    C
ATOM    860  HD2 TYR A  60      -2.979 -15.473  13.167  1.00  0.00      A    H
ATOM    861  CE2 TYR A  60      -1.390 -16.525  13.871  1.00  0.00      A    C
ATOM    862  HE2 TYR A  60      -1.911 -17.471  13.847  1.00  0.00      A    H
ATOM    863  C   TYR A  60      -3.289 -10.761  13.647  1.00  0.00      A    C
ATOM    864  O   TYR A  60      -2.971  -9.689  14.201  1.00  0.00      A    O
ATOM    865  N   ASN A  61      -4.095 -10.844  12.573  1.00  0.00      A    N
ATOM    866  HN  ASN A  61      -4.395 -11.718  12.198  1.00  0.00      A    H
ATOM    867  CA  ASN A  61      -4.784  -9.600  12.128  1.00  0.00      A    C
ATOM    868  HA  ASN A  61      -4.175  -8.714  12.230  1.00  0.00      A    H
ATOM    869  CB  ASN A  61      -5.007  -9.762  10.558  1.00  0.00      A    C
ATOM    870  HB1 ASN A  61      -5.697 -10.615  10.384  1.00  0.00      A    H
ATOM    871  HB2 ASN A  61      -5.442  -8.787  10.253  1.00  0.00      A    H
ATOM    872  CG  ASN A  61      -3.668  -9.924   9.897  1.00  0.00      A    C
ATOM    873  OD1 ASN A  61      -2.799  -9.061   9.978  1.00  0.00      A    O
ATOM    874  ND2 ASN A  61      -3.430 -11.101   9.236  1.00  0.00      A    N
ATOM    875 HD21 ASN A  61      -2.506 -11.197   8.865  1.00  0.00      A    H
ATOM    876 HD22 ASN A  61      -4.064 -11.854   9.410  1.00  0.00      A    H
ATOM    877  C   ASN A  61      -6.129  -9.472  12.805  1.00  0.00      A    C
ATOM    878  O   ASN A  61      -6.695 -10.380  13.358  1.00  0.00      A    O
ATOM    879  N   GLU A  62      -6.601  -8.252  13.025  1.00  0.00      A    N
ATOM    880  HN  GLU A  62      -6.058  -7.519  12.622  1.00  0.00      A    H
ATOM    881  CA  GLU A  62      -7.891  -7.890  13.537  1.00  0.00      A    C
ATOM    882  HA  GLU A  62      -8.221  -8.525  14.347  1.00  0.00      A    H
ATOM    883  CB  GLU A  62      -7.780  -6.496  14.171  1.00  0.00      A    C
ATOM    884  HB1 GLU A  62      -7.323  -5.715  13.527  1.00  0.00      A    H
ATOM    885  HB2 GLU A  62      -8.774  -6.241  14.598  1.00  0.00      A    H
ATOM    886  CG  GLU A  62      -6.767  -6.560  15.407  1.00  0.00      A    C
ATOM    887  HG1 GLU A  62      -6.987  -7.517  15.928  1.00  0.00      A    H
ATOM    888  HG2 GLU A  62      -5.699  -6.607  15.104  1.00  0.00      A    H
ATOM    889  CD  GLU A  62      -6.989  -5.320  16.323  1.00  0.00      A    C
ATOM    890  OE1 GLU A  62      -8.046  -5.255  17.038  1.00  0.00      A    O
ATOM    891  OE2 GLU A  62      -6.128  -4.477  16.451  1.00  0.00      A    O
ATOM    892  C   GLU A  62      -9.038  -7.773  12.539  1.00  0.00      A    C
ATOM    893  O   GLU A  62     -10.164  -8.221  12.725  1.00  0.00      A    O
ATOM    894  N   GLY A  63      -8.757  -7.133  11.339  1.00  0.00      A    N
ATOM    895  HN  GLY A  63      -7.835  -6.793  11.175  1.00  0.00      A    H
ATOM    896  CA  GLY A  63      -9.734  -7.100  10.293  1.00  0.00      A    C
ATOM    897  HA1 GLY A  63      -9.214  -7.668   9.536  1.00  0.00      A    H
ATOM    898  HA2 GLY A  63     -10.728  -7.418  10.571  1.00  0.00      A    H
ATOM    899  C   GLY A  63      -9.886  -5.730   9.904  1.00  0.00      A    C
ATOM    900  O   GLY A  63      -9.002  -5.197   9.238  1.00  0.00      A    O
ATOM    901  N   CYS A  64     -10.958  -5.046  10.259  1.00  0.00      A    N
ATOM    902  HN  CYS A  64     -11.586  -5.557  10.841  1.00  0.00      A    H
ATOM    903  CA  CYS A  64     -11.162  -3.637   9.866  1.00  0.00      A    C
ATOM    904  HA  CYS A  64     -10.718  -3.384   8.915  1.00  0.00      A    H
ATOM    905  CB  CYS A  64     -12.675  -3.339   9.752  1.00  0.00      A    C
ATOM    906  HB1 CYS A  64     -12.768  -2.246   9.574  1.00  0.00      A    H
ATOM    907  HB2 CYS A  64     -13.259  -3.514  10.681  1.00  0.00      A    H
ATOM    908  SG  CYS A  64     -13.380  -4.426   8.405  1.00  0.00      A    S
ATOM    909  C   CYS A  64     -10.542  -2.671  10.856  1.00  0.00      A    C
ATOM    910  O   CYS A  64     -10.392  -1.525  10.520  1.00  0.00      A    O
ATOM    911  N   ASN A  65     -10.315  -3.045  12.089  1.00  0.00      A    N
ATOM    912  HN  ASN A  65     -10.587  -3.968  12.349  1.00  0.00      A    H
ATOM    913  CA  ASN A  65      -9.473  -2.346  13.011  1.00  0.00      A    C
ATOM    914  HA  ASN A  65      -9.836  -1.335  12.901  1.00  0.00      A    H
ATOM    915  CB  ASN A  65      -9.620  -2.900  14.458  1.00  0.00      A    C
ATOM    916  HB1 ASN A  65     -10.683  -3.090  14.717  1.00  0.00      A    H
ATOM    917  HB2 ASN A  65      -9.092  -3.876  14.530  1.00  0.00      A    H
ATOM    918  CG  ASN A  65      -9.151  -1.941  15.526  1.00  0.00      A    C
ATOM    919  OD1 ASN A  65      -9.548  -0.756  15.517  1.00  0.00      A    O
ATOM    920  ND2 ASN A  65      -8.201  -2.343  16.274  1.00  0.00      A    N
ATOM    921 HD21 ASN A  65      -8.011  -1.939  17.169  1.00  0.00      A    H
ATOM    922 HD22 ASN A  65      -7.844  -3.261  16.100  1.00  0.00      A    H
ATOM    923  C   ASN A  65      -7.974  -2.316  12.672  1.00  0.00      A    C
ATOM    924  O   ASN A  65      -7.277  -1.364  13.069  1.00  0.00      A    O
ATOM    925  N   GLY A  66      -7.462  -3.382  11.965  1.00  0.00      A    N
ATOM    926  HN  GLY A  66      -8.032  -4.045  11.485  1.00  0.00      A    H
ATOM    927  CA  GLY A  66      -6.092  -3.378  11.531  1.00  0.00      A    C
ATOM    928  HA1 GLY A  66      -6.040  -2.861  10.584  1.00  0.00      A    H
ATOM    929  HA2 GLY A  66      -5.403  -3.081  12.308  1.00  0.00      A    H
ATOM    930  C   GLY A  66      -5.514  -4.800  11.286  1.00  0.00      A    C
ATOM    931  O   GLY A  66      -6.202  -5.816  11.169  1.00  0.00      A    O
ATOM    932  N   GLY A  67      -4.187  -4.808  11.129  1.00  0.00      A    N
ATOM    933  HN  GLY A  67      -3.600  -4.018  11.289  1.00  0.00      A    H
ATOM    934  CA  GLY A  67      -3.519  -6.070  10.851  1.00  0.00      A    C
ATOM    935  HA1 GLY A  67      -3.259  -6.474  11.819  1.00  0.00      A    H
ATOM    936  HA2 GLY A  67      -4.093  -6.701  10.188  1.00  0.00      A    H
ATOM    937  C   GLY A  67      -2.207  -5.728  10.232  1.00  0.00      A    C
ATOM    938  O   GLY A  67      -1.793  -4.599  10.327  1.00  0.00      A    O
ATOM    939  N   LEU A  68      -1.469  -6.626   9.571  1.00  0.00      A    N
ATOM    940  HN  LEU A  68      -1.845  -7.535   9.408  1.00  0.00      A    H
ATOM    941  CA  LEU A  68      -0.119  -6.275   9.087  1.00  0.00      A    C
ATOM    942  HA  LEU A  68      -0.222  -5.263   8.725  1.00  0.00      A    H
ATOM    943  CB  LEU A  68       0.922  -6.490  10.205  1.00  0.00      A    C
ATOM    944  HB1 LEU A  68       0.440  -6.019  11.089  1.00  0.00      A    H
ATOM    945  HB2 LEU A  68       1.014  -7.569  10.456  1.00  0.00      A    H
ATOM    946  CG  LEU A  68       2.269  -5.770  10.315  1.00  0.00      A    C
ATOM    947  HG  LEU A  68       2.810  -5.929   9.358  1.00  0.00      A    H
ATOM    948  CD1 LEU A  68       2.052  -4.292  10.399  1.00  0.00      A    C
ATOM    949 HD11 LEU A  68       1.504  -4.046  11.334  1.00  0.00      A    H
ATOM    950 HD12 LEU A  68       2.994  -3.703  10.376  1.00  0.00      A    H
ATOM    951 HD13 LEU A  68       1.464  -3.878   9.553  1.00  0.00      A    H
ATOM    952  CD2 LEU A  68       2.991  -6.217  11.571  1.00  0.00      A    C
ATOM    953 HD21 LEU A  68       3.989  -5.729  11.578  1.00  0.00      A    H
ATOM    954 HD22 LEU A  68       2.369  -5.817  12.400  1.00  0.00      A    H
ATOM    955 HD23 LEU A  68       3.207  -7.304  11.643  1.00  0.00      A    H
ATOM    956  C   LEU A  68       0.106  -7.114   7.850  1.00  0.00      A    C
ATOM    957  O   LEU A  68      -0.498  -8.148   7.644  1.00  0.00      A    O
ATOM    958  N   MET A  69       1.113  -6.575   7.006  1.00  0.00      A    N
ATOM    959  HN  MET A  69       1.582  -5.700   7.095  1.00  0.00      A    H
ATOM    960  CA  MET A  69       1.682  -7.210   5.858  1.00  0.00      A    C
ATOM    961  HA  MET A  69       0.925  -7.402   5.111  1.00  0.00      A    H
ATOM    962  CB  MET A  69       2.695  -6.138   5.127  1.00  0.00      A    C
ATOM    963  HB1 MET A  69       3.611  -6.028   5.745  1.00  0.00      A    H
ATOM    964  HB2 MET A  69       2.989  -6.635   4.178  1.00  0.00      A    H
ATOM    965  CG  MET A  69       2.140  -4.789   4.732  1.00  0.00      A    C
ATOM    966  HG1 MET A  69       2.716  -4.497   3.828  1.00  0.00      A    H
ATOM    967  HG2 MET A  69       1.114  -4.909   4.325  1.00  0.00      A    H
ATOM    968  SD  MET A  69       2.236  -3.448   5.984  1.00  0.00      A    S
ATOM    969  CE  MET A  69       1.397  -2.292   4.899  1.00  0.00      A    C
ATOM    970  HE1 MET A  69       1.054  -1.468   5.561  1.00  0.00      A    H
ATOM    971  HE2 MET A  69       2.051  -1.821   4.134  1.00  0.00      A    H
ATOM    972  HE3 MET A  69       0.429  -2.692   4.528  1.00  0.00      A    H
ATOM    973  C   MET A  69       2.475  -8.487   6.194  1.00  0.00      A    C
ATOM    974  O   MET A  69       2.254  -9.431   5.562  1.00  0.00      A    O
ATOM    975  N   ASP A  70       3.310  -8.410   7.235  1.00  0.00      A    N
ATOM    976  HN  ASP A  70       3.549  -7.578   7.729  1.00  0.00      A    H
ATOM    977  CA  ASP A  70       3.981  -9.570   7.826  1.00  0.00      A    C
ATOM    978  HA  ASP A  70       4.701  -9.941   7.112  1.00  0.00      A    H
ATOM    979  CB  ASP A  70       4.766  -9.262   9.125  1.00  0.00      A    C
ATOM    980  HB1 ASP A  70       4.134  -8.973   9.992  1.00  0.00      A    H
ATOM    981  HB2 ASP A  70       5.315 -10.149   9.508  1.00  0.00      A    H
ATOM    982  CG  ASP A  70       5.747  -8.167   8.771  1.00  0.00      A    C
ATOM    983  OD1 ASP A  70       6.960  -8.492   8.613  1.00  0.00      A    O
ATOM    984  OD2 ASP A  70       5.283  -7.008   8.816  1.00  0.00      A    O
ATOM    985  C   ASP A  70       3.038 -10.815   8.062  1.00  0.00      A    C
ATOM    986  O   ASP A  70       3.297 -11.882   7.656  1.00  0.00      A    O
ATOM    987  N   TYR A  71       1.880 -10.550   8.788  1.00  0.00      A    N
ATOM    988  HN  TYR A  71       1.638  -9.644   9.126  1.00  0.00      A    H
ATOM    989  CA  TYR A  71       0.849 -11.526   8.997  1.00  0.00      A    C
ATOM    990  HA  TYR A  71       1.307 -12.455   9.302  1.00  0.00      A    H
ATOM    991  CB  TYR A  71      -0.166 -10.985  10.084  1.00  0.00      A    C
ATOM    992  HB1 TYR A  71      -0.687 -10.120   9.621  1.00  0.00      A    H
ATOM    993  HB2 TYR A  71      -0.809 -11.790  10.498  1.00  0.00      A    H
ATOM    994  CG  TYR A  71       0.517 -10.494  11.282  1.00  0.00      A    C
ATOM    995  CD1 TYR A  71       1.743 -10.987  11.853  1.00  0.00      A    C
ATOM    996  HD1 TYR A  71       2.130 -11.891  11.405  1.00  0.00      A    H
ATOM    997  CE1 TYR A  71       2.277 -10.499  13.009  1.00  0.00      A    C
ATOM    998  HE1 TYR A  71       3.202 -10.843  13.446  1.00  0.00      A    H
ATOM    999  CZ  TYR A  71       1.560  -9.474  13.678  1.00  0.00      A    C
ATOM   1000  OH  TYR A  71       2.083  -9.008  14.899  1.00  0.00      A    O
ATOM   1001  HH  TYR A  71       1.608  -8.227  15.193  1.00  0.00      A    H
ATOM   1002  CD2 TYR A  71      -0.130  -9.408  11.942  1.00  0.00      A    C
ATOM   1003  HD2 TYR A  71      -1.056  -8.983  11.583  1.00  0.00      A    H
ATOM   1004  CE2 TYR A  71       0.368  -8.972  13.155  1.00  0.00      A    C
ATOM   1005  HE2 TYR A  71      -0.098  -8.105  13.600  1.00  0.00      A    H
ATOM   1006  C   TYR A  71       0.058 -12.025   7.777  1.00  0.00      A    C
ATOM   1007  O   TYR A  71      -0.590 -13.074   7.891  1.00  0.00      A    O
ATOM   1008  N   ALA A  72       0.048 -11.320   6.622  1.00  0.00      A    N
ATOM   1009  HN  ALA A  72       0.497 -10.432   6.562  1.00  0.00      A    H
ATOM   1010  CA  ALA A  72      -0.606 -11.861   5.424  1.00  0.00      A    C
ATOM   1011  HA  ALA A  72      -1.460 -12.421   5.776  1.00  0.00      A    H
ATOM   1012  CB  ALA A  72      -0.905 -10.683   4.503  1.00  0.00      A    C
ATOM   1013  HB1 ALA A  72       0.020 -10.186   4.141  1.00  0.00      A    H
ATOM   1014  HB2 ALA A  72      -1.413 -10.978   3.560  1.00  0.00      A    H
ATOM   1015  HB3 ALA A  72      -1.620  -9.991   4.996  1.00  0.00      A    H
ATOM   1016  C   ALA A  72       0.285 -12.902   4.745  1.00  0.00      A    C
ATOM   1017  O   ALA A  72      -0.077 -13.962   4.278  1.00  0.00      A    O
ATOM   1018  N   PHE A  73       1.566 -12.587   4.461  1.00  0.00      A    N
ATOM   1019  HN  PHE A  73       2.036 -11.735   4.678  1.00  0.00      A    H
ATOM   1020  CA  PHE A  73       2.554 -13.520   4.008  1.00  0.00      A    C
ATOM   1021  HA  PHE A  73       2.452 -13.825   2.977  1.00  0.00      A    H
ATOM   1022  CB  PHE A  73       3.878 -12.609   4.062  1.00  0.00      A    C
ATOM   1023  HB1 PHE A  73       4.292 -12.457   5.082  1.00  0.00      A    H
ATOM   1024  HB2 PHE A  73       4.633 -13.246   3.554  1.00  0.00      A    H
ATOM   1025  CG  PHE A  73       3.855 -11.291   3.303  1.00  0.00      A    C
ATOM   1026  CD1 PHE A  73       4.738 -10.300   3.635  1.00  0.00      A    C
ATOM   1027  HD1 PHE A  73       5.451 -10.421   4.437  1.00  0.00      A    H
ATOM   1028  CE1 PHE A  73       4.895  -9.187   2.774  1.00  0.00      A    C
ATOM   1029  HE1 PHE A  73       5.640  -8.442   3.011  1.00  0.00      A    H
ATOM   1030  CZ  PHE A  73       4.114  -9.071   1.585  1.00  0.00      A    C
ATOM   1031  HZ  PHE A  73       4.394  -8.222   0.979  1.00  0.00      A    H
ATOM   1032  CD2 PHE A  73       3.186 -11.185   2.133  1.00  0.00      A    C
ATOM   1033  HD2 PHE A  73       2.559 -12.017   1.849  1.00  0.00      A    H
ATOM   1034  CE2 PHE A  73       3.189 -10.053   1.303  1.00  0.00      A    C
ATOM   1035  HE2 PHE A  73       2.607 -10.012   0.394  1.00  0.00      A    H
ATOM   1036  C   PHE A  73       2.680 -14.743   4.961  1.00  0.00      A    C
ATOM   1037  O   PHE A  73       2.578 -15.865   4.528  1.00  0.00      A    O
ATOM   1038  N   ASP A  74       2.766 -14.590   6.296  1.00  0.00      A    N
ATOM   1039  HN  ASP A  74       2.995 -13.682   6.637  1.00  0.00      A    H
ATOM   1040  CA  ASP A  74       2.742 -15.693   7.272  1.00  0.00      A    C
ATOM   1041  HA  ASP A  74       3.549 -16.356   6.998  1.00  0.00      A    H
ATOM   1042  CB  ASP A  74       2.890 -15.103   8.704  1.00  0.00      A    C
ATOM   1043  HB1 ASP A  74       3.216 -14.051   8.559  1.00  0.00      A    H
ATOM   1044  HB2 ASP A  74       1.943 -15.039   9.282  1.00  0.00      A    H
ATOM   1045  CG  ASP A  74       3.941 -15.874   9.434  1.00  0.00      A    C
ATOM   1046  OD1 ASP A  74       5.095 -15.490   9.400  1.00  0.00      A    O
ATOM   1047  OD2 ASP A  74       3.637 -16.690  10.335  1.00  0.00      A    O
ATOM   1048  C   ASP A  74       1.514 -16.605   7.126  1.00  0.00      A    C
ATOM   1049  O   ASP A  74       1.665 -17.813   7.050  1.00  0.00      A    O
ATOM   1050  N   PHE A  75       0.339 -16.004   6.912  1.00  0.00      A    N
ATOM   1051  HN  PHE A  75       0.378 -15.012   6.828  1.00  0.00      A    H
ATOM   1052  CA  PHE A  75      -0.972 -16.724   6.517  1.00  0.00      A    C
ATOM   1053  HA  PHE A  75      -1.159 -17.416   7.325  1.00  0.00      A    H
ATOM   1054  CB  PHE A  75      -2.107 -15.720   6.352  1.00  0.00      A    C
ATOM   1055  HB1 PHE A  75      -2.131 -14.913   7.114  1.00  0.00      A    H
ATOM   1056  HB2 PHE A  75      -1.976 -15.232   5.362  1.00  0.00      A    H
ATOM   1057  CG  PHE A  75      -3.507 -16.249   6.304  1.00  0.00      A    C
ATOM   1058  CD1 PHE A  75      -4.372 -16.117   7.366  1.00  0.00      A    C
ATOM   1059  HD1 PHE A  75      -4.038 -15.673   8.293  1.00  0.00      A    H
ATOM   1060  CE1 PHE A  75      -5.639 -16.598   7.467  1.00  0.00      A    C
ATOM   1061  HE1 PHE A  75      -6.337 -16.493   8.284  1.00  0.00      A    H
ATOM   1062  CZ  PHE A  75      -6.141 -17.124   6.209  1.00  0.00      A    C
ATOM   1063  HZ  PHE A  75      -7.154 -17.477   6.086  1.00  0.00      A    H
ATOM   1064  CD2 PHE A  75      -3.976 -16.849   5.120  1.00  0.00      A    C
ATOM   1065  HD2 PHE A  75      -3.271 -17.168   4.367  1.00  0.00      A    H
ATOM   1066  CE2 PHE A  75      -5.268 -17.270   5.071  1.00  0.00      A    C
ATOM   1067  HE2 PHE A  75      -5.636 -17.664   4.136  1.00  0.00      A    H
ATOM   1068  C   PHE A  75      -0.803 -17.552   5.317  1.00  0.00      A    C
ATOM   1069  O   PHE A  75      -1.044 -18.730   5.426  1.00  0.00      A    O
ATOM   1070  N   ILE A  76      -0.279 -17.048   4.213  1.00  0.00      A    N
ATOM   1071  HN  ILE A  76       0.072 -16.117   4.143  1.00  0.00      A    H
ATOM   1072  CA  ILE A  76      -0.151 -17.773   2.915  1.00  0.00      A    C
ATOM   1073  HA  ILE A  76      -1.110 -18.255   2.799  1.00  0.00      A    H
ATOM   1074  CB  ILE A  76       0.167 -16.834   1.710  1.00  0.00      A    C
ATOM   1075  HB  ILE A  76       1.166 -16.413   1.950  1.00  0.00      A    H
ATOM   1076  CG2 ILE A  76       0.261 -17.677   0.393  1.00  0.00      A    C
ATOM   1077 HG21 ILE A  76       0.547 -16.954  -0.401  1.00  0.00      A    H
ATOM   1078 HG22 ILE A  76       1.067 -18.441   0.379  1.00  0.00      A    H
ATOM   1079 HG23 ILE A  76      -0.662 -18.257   0.181  1.00  0.00      A    H
ATOM   1080  CG1 ILE A  76      -0.931 -15.828   1.568  1.00  0.00      A    C
ATOM   1081 HG11 ILE A  76      -1.925 -16.313   1.455  1.00  0.00      A    H
ATOM   1082 HG12 ILE A  76      -0.931 -15.261   2.523  1.00  0.00      A    H
ATOM   1083  CD  ILE A  76      -0.775 -14.729   0.420  1.00  0.00      A    C
ATOM   1084  HD1 ILE A  76      -1.637 -14.028   0.446  1.00  0.00      A    H
ATOM   1085  HD2 ILE A  76       0.152 -14.147   0.609  1.00  0.00      A    H
ATOM   1086  HD3 ILE A  76      -0.707 -15.187  -0.590  1.00  0.00      A    H
ATOM   1087  C   ILE A  76       0.790 -18.930   2.993  1.00  0.00      A    C
ATOM   1088  O   ILE A  76       0.538 -20.004   2.476  1.00  0.00      A    O
ATOM   1089  N   ILE A  77       1.885 -18.732   3.700  1.00  0.00      A    N
ATOM   1090  HN  ILE A  77       2.135 -17.882   4.158  1.00  0.00      A    H
ATOM   1091  CA  ILE A  77       2.854 -19.753   4.002  1.00  0.00      A    C
ATOM   1092  HA  ILE A  77       3.164 -20.263   3.102  1.00  0.00      A    H
ATOM   1093  CB  ILE A  77       4.149 -19.233   4.581  1.00  0.00      A    C
ATOM   1094  HB  ILE A  77       4.117 -18.784   5.597  1.00  0.00      A    H
ATOM   1095  CG2 ILE A  77       5.221 -20.359   4.613  1.00  0.00      A    C
ATOM   1096 HG21 ILE A  77       4.869 -21.279   5.127  1.00  0.00      A    H
ATOM   1097 HG22 ILE A  77       5.565 -20.544   3.573  1.00  0.00      A    H
ATOM   1098 HG23 ILE A  77       6.096 -20.104   5.249  1.00  0.00      A    H
ATOM   1099  CG1 ILE A  77       4.818 -18.102   3.746  1.00  0.00      A    C
ATOM   1100 HG11 ILE A  77       5.267 -18.520   2.820  1.00  0.00      A    H
ATOM   1101 HG12 ILE A  77       4.065 -17.359   3.405  1.00  0.00      A    H
ATOM   1102  CD  ILE A  77       5.848 -17.299   4.577  1.00  0.00      A    C
ATOM   1103  HD1 ILE A  77       6.351 -16.691   3.794  1.00  0.00      A    H
ATOM   1104  HD2 ILE A  77       5.346 -16.801   5.434  1.00  0.00      A    H
ATOM   1105  HD3 ILE A  77       6.597 -18.016   4.975  1.00  0.00      A    H
ATOM   1106  C   ILE A  77       2.285 -20.790   4.889  1.00  0.00      A    C
ATOM   1107  O   ILE A  77       2.181 -21.955   4.478  1.00  0.00      A    O
ATOM   1108  N   ASN A  78       1.898 -20.490   6.127  1.00  0.00      A    N
ATOM   1109  HN  ASN A  78       1.775 -19.555   6.451  1.00  0.00      A    H
ATOM   1110  CA  ASN A  78       1.530 -21.504   7.026  1.00  0.00      A    C
ATOM   1111  HA  ASN A  78       2.207 -22.345   7.052  1.00  0.00      A    H
ATOM   1112  CB  ASN A  78       1.568 -20.892   8.433  1.00  0.00      A    C
ATOM   1113  HB1 ASN A  78       1.041 -19.937   8.644  1.00  0.00      A    H
ATOM   1114  HB2 ASN A  78       1.309 -21.604   9.245  1.00  0.00      A    H
ATOM   1115  CG  ASN A  78       3.012 -20.501   8.786  1.00  0.00      A    C
ATOM   1116  OD1 ASN A  78       3.852 -21.389   8.994  1.00  0.00      A    O
ATOM   1117  ND2 ASN A  78       3.414 -19.231   8.972  1.00  0.00      A    N
ATOM   1118 HD21 ASN A  78       4.355 -18.987   9.204  1.00  0.00      A    H
ATOM   1119 HD22 ASN A  78       2.669 -18.564   8.959  1.00  0.00      A    H
ATOM   1120  C   ASN A  78       0.204 -22.233   6.836  1.00  0.00      A    C
ATOM   1121  O   ASN A  78       0.092 -23.414   7.148  1.00  0.00      A    O
ATOM   1122  N   ASN A  79      -0.886 -21.536   6.360  1.00  0.00      A    N
ATOM   1123  HN  ASN A  79      -0.802 -20.553   6.212  1.00  0.00      A    H
ATOM   1124  CA  ASN A  79      -2.173 -22.110   6.094  1.00  0.00      A    C
ATOM   1125  HA  ASN A  79      -2.436 -22.896   6.785  1.00  0.00      A    H
ATOM   1126  CB  ASN A  79      -3.268 -21.064   6.174  1.00  0.00      A    C
ATOM   1127  HB1 ASN A  79      -3.161 -20.268   5.405  1.00  0.00      A    H
ATOM   1128  HB2 ASN A  79      -4.252 -21.531   5.955  1.00  0.00      A    H
ATOM   1129  CG  ASN A  79      -3.440 -20.546   7.608  1.00  0.00      A    C
ATOM   1130  OD1 ASN A  79      -3.872 -21.257   8.530  1.00  0.00      A    O
ATOM   1131  ND2 ASN A  79      -3.109 -19.282   7.828  1.00  0.00      A    N
ATOM   1132 HD21 ASN A  79      -3.141 -18.844   8.726  1.00  0.00      A    H
ATOM   1133 HD22 ASN A  79      -2.996 -18.708   7.017  1.00  0.00      A    H
ATOM   1134  C   ASN A  79      -2.188 -22.837   4.688  1.00  0.00      A    C
ATOM   1135  O   ASN A  79      -3.098 -23.635   4.393  1.00  0.00      A    O
ATOM   1136  N   GLY A  80      -1.097 -22.517   3.906  1.00  0.00      A    N
ATOM   1137  HN  GLY A  80      -0.515 -21.855   4.372  1.00  0.00      A    H
ATOM   1138  CA  GLY A  80      -0.886 -23.130   2.660  1.00  0.00      A    C
ATOM   1139  HA1 GLY A  80       0.118 -22.923   2.319  1.00  0.00      A    H
ATOM   1140  HA2 GLY A  80      -0.999 -24.187   2.847  1.00  0.00      A    H
ATOM   1141  C   GLY A  80      -1.873 -22.761   1.506  1.00  0.00      A    C
ATOM   1142  O   GLY A  80      -2.014 -23.479   0.487  1.00  0.00      A    O
ATOM   1143  N   GLY A  81      -2.499 -21.536   1.499  1.00  0.00      A    N
ATOM   1144  HN  GLY A  81      -2.513 -21.004   2.342  1.00  0.00      A    H
ATOM   1145  CA  GLY A  81      -3.212 -20.996   0.413  1.00  0.00      A    C
ATOM   1146  HA1 GLY A  81      -2.581 -20.966  -0.462  1.00  0.00      A    H
ATOM   1147  HA2 GLY A  81      -4.091 -21.593   0.218  1.00  0.00      A    H
ATOM   1148  C   GLY A  81      -3.761 -19.641   0.846  1.00  0.00      A    C
ATOM   1149  O   GLY A  81      -3.322 -19.079   1.860  1.00  0.00      A    O
ATOM   1150  N   ILE A  82      -4.726 -19.216   0.091  1.00  0.00      A    N
ATOM   1151  HN  ILE A  82      -4.953 -19.778  -0.700  1.00  0.00      A    H
ATOM   1152  CA  ILE A  82      -5.411 -17.937   0.180  1.00  0.00      A    C
ATOM   1153  HA  ILE A  82      -5.853 -17.927   1.166  1.00  0.00      A    H
ATOM   1154  CB  ILE A  82      -4.516 -16.719   0.148  1.00  0.00      A    C
ATOM   1155  HB  ILE A  82      -3.801 -16.840   0.990  1.00  0.00      A    H
ATOM   1156  CG2 ILE A  82      -3.740 -16.584  -1.183  1.00  0.00      A    C
ATOM   1157 HG21 ILE A  82      -3.165 -17.522  -1.342  1.00  0.00      A    H
ATOM   1158 HG22 ILE A  82      -4.379 -16.431  -2.079  1.00  0.00      A    H
ATOM   1159 HG23 ILE A  82      -3.003 -15.762  -1.061  1.00  0.00      A    H
ATOM   1160  CG1 ILE A  82      -5.242 -15.339   0.370  1.00  0.00      A    C
ATOM   1161 HG11 ILE A  82      -4.397 -14.620   0.429  1.00  0.00      A    H
ATOM   1162 HG12 ILE A  82      -5.998 -15.123  -0.414  1.00  0.00      A    H
ATOM   1163  CD  ILE A  82      -5.898 -15.192   1.782  1.00  0.00      A    C
ATOM   1164  HD1 ILE A  82      -6.390 -16.122   2.139  1.00  0.00      A    H
ATOM   1165  HD2 ILE A  82      -5.019 -15.064   2.449  1.00  0.00      A    H
ATOM   1166  HD3 ILE A  82      -6.694 -14.419   1.732  1.00  0.00      A    H
ATOM   1167  C   ILE A  82      -6.388 -18.100  -0.912  1.00  0.00      A    C
ATOM   1168  O   ILE A  82      -6.014 -18.695  -1.922  1.00  0.00      A    O
ATOM   1169  N   ASP A  83      -7.635 -17.611  -0.879  1.00  0.00      A    N
ATOM   1170  HN  ASP A  83      -7.993 -17.112  -0.093  1.00  0.00      A    H
ATOM   1171  CA  ASP A  83      -8.635 -17.791  -1.940  1.00  0.00      A    C
ATOM   1172  HA  ASP A  83      -8.603 -18.766  -2.404  1.00  0.00      A    H
ATOM   1173  CB  ASP A  83     -10.117 -17.662  -1.437  1.00  0.00      A    C
ATOM   1174  HB1 ASP A  83     -10.272 -16.740  -0.837  1.00  0.00      A    H
ATOM   1175  HB2 ASP A  83     -10.831 -17.785  -2.279  1.00  0.00      A    H
ATOM   1176  CG  ASP A  83     -10.566 -18.843  -0.604  1.00  0.00      A    C
ATOM   1177  OD1 ASP A  83     -11.793 -19.032  -0.582  1.00  0.00      A    O
ATOM   1178  OD2 ASP A  83      -9.697 -19.478  -0.028  1.00  0.00      A    O
ATOM   1179  C   ASP A  83      -8.473 -16.748  -3.016  1.00  0.00      A    C
ATOM   1180  O   ASP A  83      -7.811 -15.754  -2.801  1.00  0.00      A    O
ATOM   1181  N   THR A  84      -8.991 -16.993  -4.194  1.00  0.00      A    N
ATOM   1182  HN  THR A  84      -9.526 -17.829  -4.283  1.00  0.00      A    H
ATOM   1183  CA  THR A  84      -8.985 -16.028  -5.314  1.00  0.00      A    C
ATOM   1184  HA  THR A  84      -8.129 -15.371  -5.266  1.00  0.00      A    H
ATOM   1185  CB  THR A  84      -9.082 -16.765  -6.660  1.00  0.00      A    C
ATOM   1186  HB  THR A  84      -8.742 -16.066  -7.454  1.00  0.00      A    H
ATOM   1187  OG1 THR A  84     -10.382 -17.313  -6.900  1.00  0.00      A    O
ATOM   1188  HG1 THR A  84     -10.516 -17.957  -6.201  1.00  0.00      A    H
ATOM   1189  CG2 THR A  84      -7.987 -17.947  -6.751  1.00  0.00      A    C
ATOM   1190 HG21 THR A  84      -6.988 -17.463  -6.719  1.00  0.00      A    H
ATOM   1191 HG22 THR A  84      -7.919 -18.668  -5.907  1.00  0.00      A    H
ATOM   1192 HG23 THR A  84      -8.094 -18.377  -7.770  1.00  0.00      A    H
ATOM   1193  C   THR A  84     -10.126 -15.082  -5.228  1.00  0.00      A    C
ATOM   1194  O   THR A  84     -11.022 -15.141  -4.399  1.00  0.00      A    O
ATOM   1195  N   GLU A  85     -10.197 -14.122  -6.208  1.00  0.00      A    N
ATOM   1196  HN  GLU A  85      -9.565 -14.057  -6.977  1.00  0.00      A    H
ATOM   1197  CA  GLU A  85     -11.238 -13.066  -6.335  1.00  0.00      A    C
ATOM   1198  HA  GLU A  85     -11.544 -12.637  -5.393  1.00  0.00      A    H
ATOM   1199  CB  GLU A  85     -10.823 -11.973  -7.343  1.00  0.00      A    C
ATOM   1200  HB1 GLU A  85      -9.982 -11.363  -6.950  1.00  0.00      A    H
ATOM   1201  HB2 GLU A  85     -10.482 -12.432  -8.295  1.00  0.00      A    H
ATOM   1202  CG  GLU A  85     -11.899 -10.885  -7.548  1.00  0.00      A    C
ATOM   1203  HG1 GLU A  85     -12.744 -11.315  -8.127  1.00  0.00      A    H
ATOM   1204  HG2 GLU A  85     -12.274 -10.519  -6.568  1.00  0.00      A    H
ATOM   1205  CD  GLU A  85     -11.326  -9.666  -8.213  1.00  0.00      A    C
ATOM   1206  OE1 GLU A  85     -12.072  -8.657  -8.349  1.00  0.00      A    O
ATOM   1207  OE2 GLU A  85     -10.078  -9.711  -8.639  1.00  0.00      A    O
ATOM   1208  C   GLU A  85     -12.493 -13.721  -6.873  1.00  0.00      A    C
ATOM   1209  O   GLU A  85     -13.597 -13.479  -6.415  1.00  0.00      A    O
ATOM   1210  N   ASP A  86     -12.398 -14.661  -7.807  1.00  0.00      A    N
ATOM   1211  HN  ASP A  86     -11.562 -14.800  -8.332  1.00  0.00      A    H
ATOM   1212  CA  ASP A  86     -13.492 -15.477  -8.267  1.00  0.00      A    C
ATOM   1213  HA  ASP A  86     -14.302 -14.824  -8.558  1.00  0.00      A    H
ATOM   1214  CB  ASP A  86     -13.130 -16.486  -9.338  1.00  0.00      A    C
ATOM   1215  HB1 ASP A  86     -12.136 -16.918  -9.094  1.00  0.00      A    H
ATOM   1216  HB2 ASP A  86     -13.871 -17.312  -9.380  1.00  0.00      A    H
ATOM   1217  CG  ASP A  86     -13.020 -15.768 -10.694  1.00  0.00      A    C
ATOM   1218  OD1 ASP A  86     -13.928 -15.079 -11.222  1.00  0.00      A    O
ATOM   1219  OD2 ASP A  86     -11.921 -15.909 -11.303  1.00  0.00      A    O
ATOM   1220  C   ASP A  86     -14.263 -16.348  -7.163  1.00  0.00      A    C
ATOM   1221  O   ASP A  86     -15.399 -16.745  -7.250  1.00  0.00      A    O
ATOM   1222  N   ASP A  87     -13.571 -16.551  -6.003  1.00  0.00      A    N
ATOM   1223  HN  ASP A  87     -12.614 -16.276  -6.044  1.00  0.00      A    H
ATOM   1224  CA  ASP A  87     -14.188 -17.173  -4.814  1.00  0.00      A    C
ATOM   1225  HA  ASP A  87     -14.901 -17.915  -5.143  1.00  0.00      A    H
ATOM   1226  CB  ASP A  87     -13.120 -17.909  -3.971  1.00  0.00      A    C
ATOM   1227  HB1 ASP A  87     -12.368 -17.217  -3.535  1.00  0.00      A    H
ATOM   1228  HB2 ASP A  87     -13.632 -18.455  -3.150  1.00  0.00      A    H
ATOM   1229  CG  ASP A  87     -12.329 -18.934  -4.728  1.00  0.00      A    C
ATOM   1230  OD1 ASP A  87     -12.945 -20.012  -5.086  1.00  0.00      A    O
ATOM   1231  OD2 ASP A  87     -11.107 -18.867  -4.834  1.00  0.00      A    O
ATOM   1232  C   ASP A  87     -14.913 -16.180  -3.905  1.00  0.00      A    C
ATOM   1233  O   ASP A  87     -16.138 -16.173  -3.775  1.00  0.00      A    O
ATOM   1234  N   TYR A  88     -14.106 -15.390  -3.214  1.00  0.00      A    N
ATOM   1235  HN  TYR A  88     -13.117 -15.411  -3.341  1.00  0.00      A    H
ATOM   1236  CA  TYR A  88     -14.676 -14.486  -2.229  1.00  0.00      A    C
ATOM   1237  HA  TYR A  88     -15.755 -14.497  -2.179  1.00  0.00      A    H
ATOM   1238  CB  TYR A  88     -14.146 -14.809  -0.841  1.00  0.00      A    C
ATOM   1239  HB1 TYR A  88     -14.217 -15.917  -0.842  1.00  0.00      A    H
ATOM   1240  HB2 TYR A  88     -13.052 -14.663  -0.712  1.00  0.00      A    H
ATOM   1241  CG  TYR A  88     -14.938 -14.348   0.350  1.00  0.00      A    C
ATOM   1242  CD1 TYR A  88     -16.277 -13.779   0.231  1.00  0.00      A    C
ATOM   1243  HD1 TYR A  88     -16.867 -13.682  -0.669  1.00  0.00      A    H
ATOM   1244  CE1 TYR A  88     -16.899 -13.335   1.399  1.00  0.00      A    C
ATOM   1245  HE1 TYR A  88     -17.890 -12.923   1.285  1.00  0.00      A    H
ATOM   1246  CZ  TYR A  88     -16.266 -13.481   2.636  1.00  0.00      A    C
ATOM   1247  OH  TYR A  88     -16.954 -13.019   3.733  1.00  0.00      A    O
ATOM   1248  HH  TYR A  88     -16.492 -13.310   4.522  1.00  0.00      A    H
ATOM   1249  CD2 TYR A  88     -14.346 -14.448   1.551  1.00  0.00      A    C
ATOM   1250  HD2 TYR A  88     -13.374 -14.915   1.610  1.00  0.00      A    H
ATOM   1251  CE2 TYR A  88     -14.929 -13.965   2.673  1.00  0.00      A    C
ATOM   1252  HE2 TYR A  88     -14.423 -14.044   3.624  1.00  0.00      A    H
ATOM   1253  C   TYR A  88     -14.178 -13.038  -2.739  1.00  0.00      A    C
ATOM   1254  O   TYR A  88     -12.989 -12.790  -2.561  1.00  0.00      A    O
ATOM   1255  N   PRO A  89     -14.918 -12.204  -3.463  1.00  0.00      A    N
ATOM   1256  CD  PRO A  89     -16.119 -12.693  -4.148  1.00  0.00      A    C
ATOM   1257  HD1 PRO A  89     -16.735 -13.268  -3.424  1.00  0.00      A    H
ATOM   1258  HD2 PRO A  89     -15.844 -13.264  -5.061  1.00  0.00      A    H
ATOM   1259  CA  PRO A  89     -14.523 -10.862  -3.906  1.00  0.00      A    C
ATOM   1260  HA  PRO A  89     -13.528 -10.864  -4.327  1.00  0.00      A    H
ATOM   1261  CB  PRO A  89     -15.674 -10.467  -4.939  1.00  0.00      A    C
ATOM   1262  HB1 PRO A  89     -15.970  -9.396  -4.951  1.00  0.00      A    H
ATOM   1263  HB2 PRO A  89     -15.246 -10.645  -5.949  1.00  0.00      A    H
ATOM   1264  CG  PRO A  89     -16.831 -11.413  -4.586  1.00  0.00      A    C
ATOM   1265  HG1 PRO A  89     -17.483 -10.938  -3.823  1.00  0.00      A    H
ATOM   1266  HG2 PRO A  89     -17.547 -11.574  -5.420  1.00  0.00      A    H
ATOM   1267  C   PRO A  89     -14.669  -9.881  -2.784  1.00  0.00      A    C
ATOM   1268  O   PRO A  89     -15.173 -10.181  -1.691  1.00  0.00      A    O
ATOM   1269  N   TYR A  90     -14.258  -8.631  -2.910  1.00  0.00      A    N
ATOM   1270  HN  TYR A  90     -13.793  -8.285  -3.720  1.00  0.00      A    H
ATOM   1271  CA  TYR A  90     -14.215  -7.665  -1.788  1.00  0.00      A    C
ATOM   1272  HA  TYR A  90     -14.010  -8.278  -0.923  1.00  0.00      A    H
ATOM   1273  CB  TYR A  90     -13.183  -6.547  -1.936  1.00  0.00      A    C
ATOM   1274  HB1 TYR A  90     -12.216  -6.962  -2.291  1.00  0.00      A    H
ATOM   1275  HB2 TYR A  90     -13.445  -5.796  -2.712  1.00  0.00      A    H
ATOM   1276  CG  TYR A  90     -12.896  -5.916  -0.625  1.00  0.00      A    C
ATOM   1277  CD1 TYR A  90     -11.979  -6.473   0.253  1.00  0.00      A    C
ATOM   1278  HD1 TYR A  90     -11.331  -7.303   0.017  1.00  0.00      A    H
ATOM   1279  CE1 TYR A  90     -11.895  -6.079   1.584  1.00  0.00      A    C
ATOM   1280  HE1 TYR A  90     -11.212  -6.496   2.309  1.00  0.00      A    H
ATOM   1281  CZ  TYR A  90     -12.689  -5.072   2.070  1.00  0.00      A    C
ATOM   1282  OH  TYR A  90     -12.477  -4.675   3.437  1.00  0.00      A    O
ATOM   1283  HH  TYR A  90     -13.139  -5.126   3.966  1.00  0.00      A    H
ATOM   1284  CD2 TYR A  90     -13.729  -4.880  -0.119  1.00  0.00      A    C
ATOM   1285  HD2 TYR A  90     -14.461  -4.438  -0.779  1.00  0.00      A    H
ATOM   1286  CE2 TYR A  90     -13.509  -4.377   1.183  1.00  0.00      A    C
ATOM   1287  HE2 TYR A  90     -14.108  -3.537   1.501  1.00  0.00      A    H
ATOM   1288  C   TYR A  90     -15.598  -7.008  -1.484  1.00  0.00      A    C
ATOM   1289  O   TYR A  90     -16.217  -6.399  -2.387  1.00  0.00      A    O
ATOM   1290  N   LYS A  91     -16.119  -7.161  -0.218  1.00  0.00      A    N
ATOM   1291  HN  LYS A  91     -15.638  -7.737   0.439  1.00  0.00      A    H
ATOM   1292  CA  LYS A  91     -17.357  -6.573   0.209  1.00  0.00      A    C
ATOM   1293  HA  LYS A  91     -17.842  -6.086  -0.624  1.00  0.00      A    H
ATOM   1294  CB  LYS A  91     -18.294  -7.774   0.751  1.00  0.00      A    C
ATOM   1295  HB1 LYS A  91     -18.105  -8.630   0.069  1.00  0.00      A    H
ATOM   1296  HB2 LYS A  91     -17.996  -8.080   1.776  1.00  0.00      A    H
ATOM   1297  CG  LYS A  91     -19.764  -7.486   0.747  1.00  0.00      A    C
ATOM   1298  HG1 LYS A  91     -20.033  -6.527   1.240  1.00  0.00      A    H
ATOM   1299  HG2 LYS A  91     -20.171  -7.511  -0.287  1.00  0.00      A    H
ATOM   1300  CD  LYS A  91     -20.530  -8.490   1.595  1.00  0.00      A    C
ATOM   1301  HD1 LYS A  91     -20.588  -9.468   1.071  1.00  0.00      A    H
ATOM   1302  HD2 LYS A  91     -20.053  -8.685   2.579  1.00  0.00      A    H
ATOM   1303  CE  LYS A  91     -22.047  -8.139   1.730  1.00  0.00      A    C
ATOM   1304  HE1 LYS A  91     -22.567  -8.961   2.268  1.00  0.00      A    H
ATOM   1305  HE2 LYS A  91     -22.178  -7.179   2.273  1.00  0.00      A    H
ATOM   1306  NZ  LYS A  91     -22.774  -8.068   0.434  1.00  0.00      A    N
ATOM   1307  HZ1 LYS A  91     -22.598  -8.897  -0.169  1.00  0.00      A    H
ATOM   1308  HZ2 LYS A  91     -23.777  -7.938   0.676  1.00  0.00      A    H
ATOM   1309  HZ3 LYS A  91     -22.573  -7.239  -0.160  1.00  0.00      A    H
ATOM   1310  C   LYS A  91     -17.145  -5.607   1.302  1.00  0.00      A    C
ATOM   1311  O   LYS A  91     -17.572  -4.463   1.119  1.00  0.00      A    O
ATOM   1312  N   GLY A  92     -16.592  -5.984   2.493  1.00  0.00      A    N
ATOM   1313  HN  GLY A  92     -16.275  -6.928   2.549  1.00  0.00      A    H
ATOM   1314  CA  GLY A  92     -16.511  -5.039   3.605  1.00  0.00      A    C
ATOM   1315  HA1 GLY A  92     -15.868  -4.202   3.374  1.00  0.00      A    H
ATOM   1316  HA2 GLY A  92     -17.567  -4.863   3.746  1.00  0.00      A    H
ATOM   1317  C   GLY A  92     -15.911  -5.664   4.795  1.00  0.00      A    C
ATOM   1318  O   GLY A  92     -14.685  -5.897   4.935  1.00  0.00      A    O
ATOM   1319  N   LYS A  93     -16.785  -6.070   5.707  1.00  0.00      A    N
ATOM   1320  HN  LYS A  93     -17.704  -6.252   5.366  1.00  0.00      A    H
ATOM   1321  CA  LYS A  93     -16.438  -6.629   7.063  1.00  0.00      A    C
ATOM   1322  HA  LYS A  93     -15.530  -6.171   7.426  1.00  0.00      A    H
ATOM   1323  CB  LYS A  93     -17.463  -6.196   8.167  1.00  0.00      A    C
ATOM   1324  HB1 LYS A  93     -17.053  -6.465   9.165  1.00  0.00      A    H
ATOM   1325  HB2 LYS A  93     -17.488  -5.089   8.077  1.00  0.00      A    H
ATOM   1326  CG  LYS A  93     -18.812  -6.856   8.155  1.00  0.00      A    C
ATOM   1327  HG1 LYS A  93     -19.391  -6.453   7.296  1.00  0.00      A    H
ATOM   1328  HG2 LYS A  93     -18.549  -7.901   7.885  1.00  0.00      A    H
ATOM   1329  CD  LYS A  93     -19.784  -6.682   9.373  1.00  0.00      A    C
ATOM   1330  HD1 LYS A  93     -19.325  -6.935  10.353  1.00  0.00      A    H
ATOM   1331  HD2 LYS A  93     -19.984  -5.590   9.407  1.00  0.00      A    H
ATOM   1332  CE  LYS A  93     -21.091  -7.442   9.272  1.00  0.00      A    C
ATOM   1333  HE1 LYS A  93     -21.797  -7.037  10.028  1.00  0.00      A    H
ATOM   1334  HE2 LYS A  93     -21.583  -7.318   8.284  1.00  0.00      A    H
ATOM   1335  NZ  LYS A  93     -20.910  -8.941   9.635  1.00  0.00      A    N
ATOM   1336  HZ1 LYS A  93     -21.175  -9.086  10.630  1.00  0.00      A    H
ATOM   1337  HZ2 LYS A  93     -21.576  -9.551   9.121  1.00  0.00      A    H
ATOM   1338  HZ3 LYS A  93     -19.962  -9.322   9.438  1.00  0.00      A    H
ATOM   1339  C   LYS A  93     -16.173  -8.194   7.082  1.00  0.00      A    C
ATOM   1340  O   LYS A  93     -16.248  -8.866   6.062  1.00  0.00      A    O
ATOM   1341  N   ASP A  94     -16.067  -8.746   8.298  1.00  0.00      A    N
ATOM   1342  HN  ASP A  94     -16.087  -8.203   9.134  1.00  0.00      A    H
ATOM   1343  CA  ASP A  94     -16.078 -10.171   8.560  1.00  0.00      A    C
ATOM   1344  HA  ASP A  94     -15.622 -10.729   7.755  1.00  0.00      A    H
ATOM   1345  CB  ASP A  94     -15.016 -10.390   9.646  1.00  0.00      A    C
ATOM   1346  HB1 ASP A  94     -14.616 -11.426   9.620  1.00  0.00      A    H
ATOM   1347  HB2 ASP A  94     -14.101  -9.797   9.432  1.00  0.00      A    H
ATOM   1348  CG  ASP A  94     -15.619 -10.159  11.058  1.00  0.00      A    C
ATOM   1349  OD1 ASP A  94     -15.579  -9.049  11.598  1.00  0.00      A    O
ATOM   1350  OD2 ASP A  94     -16.195 -11.191  11.605  1.00  0.00      A    O
ATOM   1351  C   ASP A  94     -17.462 -10.759   8.897  1.00  0.00      A    C
ATOM   1352  O   ASP A  94     -18.399 -10.069   9.104  1.00  0.00      A    O
ATOM   1353  N   GLU A  95     -17.662 -12.099   8.759  1.00  0.00      A    N
ATOM   1354  HN  GLU A  95     -16.881 -12.624   8.430  1.00  0.00      A    H
ATOM   1355  CA  GLU A  95     -19.035 -12.608   8.837  1.00  0.00      A    C
ATOM   1356  HA  GLU A  95     -19.583 -11.967   9.512  1.00  0.00      A    H
ATOM   1357  CB  GLU A  95     -19.793 -12.657   7.516  1.00  0.00      A    C
ATOM   1358  HB1 GLU A  95     -19.759 -11.585   7.227  1.00  0.00      A    H
ATOM   1359  HB2 GLU A  95     -19.325 -13.198   6.666  1.00  0.00      A    H
ATOM   1360  CG  GLU A  95     -21.309 -13.118   7.624  1.00  0.00      A    C
ATOM   1361  HG1 GLU A  95     -21.700 -13.222   6.589  1.00  0.00      A    H
ATOM   1362  HG2 GLU A  95     -21.252 -14.011   8.282  1.00  0.00      A    H
ATOM   1363  CD  GLU A  95     -22.172 -12.110   8.329  1.00  0.00      A    C
ATOM   1364  OE1 GLU A  95     -22.890 -12.350   9.295  1.00  0.00      A    O
ATOM   1365  OE2 GLU A  95     -21.887 -10.936   7.940  1.00  0.00      A    O
ATOM   1366  C   GLU A  95     -18.916 -14.034   9.441  1.00  0.00      A    C
ATOM   1367  O   GLU A  95     -19.479 -14.352  10.486  1.00  0.00      A    O
ATOM   1368  N   ARG A  96     -18.262 -14.937   8.782  1.00  0.00      A    N
ATOM   1369  HN  ARG A  96     -17.807 -14.765   7.912  1.00  0.00      A    H
ATOM   1370  CA  ARG A  96     -18.141 -16.309   9.246  1.00  0.00      A    C
ATOM   1371  HA  ARG A  96     -17.770 -16.225  10.257  1.00  0.00      A    H
ATOM   1372  CB  ARG A  96     -19.430 -17.099   9.030  1.00  0.00      A    C
ATOM   1373  HB1 ARG A  96     -20.225 -16.487   9.507  1.00  0.00      A    H
ATOM   1374  HB2 ARG A  96     -19.546 -16.936   7.937  1.00  0.00      A    H
ATOM   1375  CG  ARG A  96     -19.309 -18.601   9.372  1.00  0.00      A    C
ATOM   1376  HG1 ARG A  96     -18.441 -19.055   8.848  1.00  0.00      A    H
ATOM   1377  HG2 ARG A  96     -19.174 -18.671  10.473  1.00  0.00      A    H
ATOM   1378  CD  ARG A  96     -20.548 -19.382   8.945  1.00  0.00      A    C
ATOM   1379  HD1 ARG A  96     -20.648 -20.388   9.407  1.00  0.00      A    H
ATOM   1380  HD2 ARG A  96     -21.476 -18.888   9.304  1.00  0.00      A    H
ATOM   1381  NE  ARG A  96     -20.445 -19.589   7.459  1.00  0.00      A    N
ATOM   1382  HE  ARG A  96     -19.761 -20.174   7.023  1.00  0.00      A    H
ATOM   1383  CZ  ARG A  96     -21.154 -18.834   6.620  1.00  0.00      A    C
ATOM   1384  NH1 ARG A  96     -22.269 -18.223   6.972  1.00  0.00      A    N
ATOM   1385 HH11 ARG A  96     -22.826 -18.769   7.598  1.00  0.00      A    H
ATOM   1386 HH12 ARG A  96     -22.704 -17.617   6.307  1.00  0.00      A    H
ATOM   1387  NH2 ARG A  96     -20.729 -18.730   5.340  1.00  0.00      A    N
ATOM   1388 HH21 ARG A  96     -19.773 -18.962   5.159  1.00  0.00      A    H
ATOM   1389 HH22 ARG A  96     -21.244 -18.132   4.726  1.00  0.00      A    H
ATOM   1390  C   ARG A  96     -17.041 -16.966   8.488  1.00  0.00      A    C
ATOM   1391  O   ARG A  96     -17.064 -16.996   7.279  1.00  0.00      A    O
ATOM   1392  N   CYS A  97     -16.055 -17.622   9.199  1.00  0.00      A    N
ATOM   1393  HN  CYS A  97     -16.054 -17.522  10.191  1.00  0.00      A    H
ATOM   1394  CA  CYS A  97     -15.012 -18.356   8.547  1.00  0.00      A    C
ATOM   1395  HA  CYS A  97     -14.767 -17.820   7.641  1.00  0.00      A    H
ATOM   1396  CB  CYS A  97     -13.631 -18.212   9.267  1.00  0.00      A    C
ATOM   1397  HB1 CYS A  97     -13.472 -17.166   9.604  1.00  0.00      A    H
ATOM   1398  HB2 CYS A  97     -13.808 -18.781  10.205  1.00  0.00      A    H
ATOM   1399  SG  CYS A  97     -12.205 -18.904   8.447  1.00  0.00      A    S
ATOM   1400  C   CYS A  97     -15.437 -19.797   8.215  1.00  0.00      A    C
ATOM   1401  O   CYS A  97     -16.013 -20.522   9.029  1.00  0.00      A    O
ATOM   1402  N   ASP A  98     -15.158 -20.225   7.001  1.00  0.00      A    N
ATOM   1403  HN  ASP A  98     -14.566 -19.681   6.412  1.00  0.00      A    H
ATOM   1404  CA  ASP A  98     -15.572 -21.531   6.518  1.00  0.00      A    C
ATOM   1405  HA  ASP A  98     -16.207 -21.987   7.264  1.00  0.00      A    H
ATOM   1406  CB  ASP A  98     -16.443 -21.269   5.248  1.00  0.00      A    C
ATOM   1407  HB1 ASP A  98     -16.003 -20.548   4.526  1.00  0.00      A    H
ATOM   1408  HB2 ASP A  98     -16.648 -22.190   4.661  1.00  0.00      A    H
ATOM   1409  CG  ASP A  98     -17.808 -20.735   5.614  1.00  0.00      A    C
ATOM   1410  OD1 ASP A  98     -18.244 -19.722   5.060  1.00  0.00      A    O
ATOM   1411  OD2 ASP A  98     -18.518 -21.311   6.430  1.00  0.00      A    O
ATOM   1412  C   ASP A  98     -14.418 -22.518   6.148  1.00  0.00      A    C
ATOM   1413  O   ASP A  98     -14.438 -23.249   5.199  1.00  0.00      A    O
ATOM   1414  N   VAL A  99     -13.341 -22.391   6.868  1.00  0.00      A    N
ATOM   1415  HN  VAL A  99     -13.298 -21.794   7.666  1.00  0.00      A    H
ATOM   1416  CA  VAL A  99     -12.023 -23.108   6.670  1.00  0.00      A    C
ATOM   1417  HA  VAL A  99     -11.557 -22.838   5.734  1.00  0.00      A    H
ATOM   1418  CB  VAL A  99     -11.038 -22.751   7.844  1.00  0.00      A    C
ATOM   1419  HB  VAL A  99     -10.727 -21.687   7.774  1.00  0.00      A    H
ATOM   1420  CG1 VAL A  99     -11.712 -22.916   9.141  1.00  0.00      A    C
ATOM   1421 HG11 VAL A  99     -10.998 -23.017   9.987  1.00  0.00      A    H
ATOM   1422 HG12 VAL A  99     -12.232 -21.989   9.464  1.00  0.00      A    H
ATOM   1423 HG13 VAL A  99     -12.484 -23.711   9.219  1.00  0.00      A    H
ATOM   1424  CG2 VAL A  99      -9.730 -23.519   7.624  1.00  0.00      A    C
ATOM   1425 HG21 VAL A  99      -9.312 -23.442   6.597  1.00  0.00      A    H
ATOM   1426 HG22 VAL A  99      -8.997 -23.091   8.340  1.00  0.00      A    H
ATOM   1427 HG23 VAL A  99      -9.825 -24.603   7.848  1.00  0.00      A    H
ATOM   1428  C   VAL A  99     -12.134 -24.623   6.427  1.00  0.00      A    C
ATOM   1429  O   VAL A  99     -11.358 -25.234   5.642  1.00  0.00      A    O
ATOM   1430  N   ASN A 100     -13.188 -25.283   7.015  1.00  0.00      A    N
ATOM   1431  HN  ASN A 100     -13.753 -24.707   7.600  1.00  0.00      A    H
ATOM   1432  CA  ASN A 100     -13.436 -26.740   6.925  1.00  0.00      A    C
ATOM   1433  HA  ASN A 100     -12.502 -27.202   6.642  1.00  0.00      A    H
ATOM   1434  CB  ASN A 100     -13.803 -27.412   8.353  1.00  0.00      A    C
ATOM   1435  HB1 ASN A 100     -14.776 -26.967   8.651  1.00  0.00      A    H
ATOM   1436  HB2 ASN A 100     -13.964 -28.474   8.069  1.00  0.00      A    H
ATOM   1437  CG  ASN A 100     -12.623 -27.206   9.274  1.00  0.00      A    C
ATOM   1438  OD1 ASN A 100     -12.745 -26.606  10.327  1.00  0.00      A    O
ATOM   1439  ND2 ASN A 100     -11.456 -27.807   8.941  1.00  0.00      A    N
ATOM   1440 HD21 ASN A 100     -10.650 -27.825   9.533  1.00  0.00      A    H
ATOM   1441 HD22 ASN A 100     -11.381 -28.634   8.383  1.00  0.00      A    H
ATOM   1442  C   ASN A 100     -14.455 -27.059   5.790  1.00  0.00      A    C
ATOM   1443  O   ASN A 100     -14.714 -28.227   5.447  1.00  0.00      A    O
ATOM   1444  N   ARG A 101     -15.015 -26.073   5.128  1.00  0.00      A    N
ATOM   1445  HN  ARG A 101     -14.710 -25.174   5.431  1.00  0.00      A    H
ATOM   1446  CA  ARG A 101     -15.928 -26.195   4.014  1.00  0.00      A    C
ATOM   1447  HA  ARG A 101     -16.302 -27.208   3.989  1.00  0.00      A    H
ATOM   1448  CB  ARG A 101     -17.114 -25.227   3.947  1.00  0.00      A    C
ATOM   1449  HB1 ARG A 101     -16.738 -24.215   3.686  1.00  0.00      A    H
ATOM   1450  HB2 ARG A 101     -17.823 -25.513   3.141  1.00  0.00      A    H
ATOM   1451  CG  ARG A 101     -17.880 -25.024   5.274  1.00  0.00      A    C
ATOM   1452  HG1 ARG A 101     -17.194 -24.535   5.998  1.00  0.00      A    H
ATOM   1453  HG2 ARG A 101     -18.695 -24.307   5.037  1.00  0.00      A    H
ATOM   1454  CD  ARG A 101     -18.435 -26.334   5.742  1.00  0.00      A    C
ATOM   1455  HD1 ARG A 101     -18.964 -26.847   4.911  1.00  0.00      A    H
ATOM   1456  HD2 ARG A 101     -17.634 -27.056   6.009  1.00  0.00      A    H
ATOM   1457  NE  ARG A 101     -19.367 -26.226   6.886  1.00  0.00      A    N
ATOM   1458  HE  ARG A 101     -19.490 -25.316   7.282  1.00  0.00      A    H
ATOM   1459  CZ  ARG A 101     -19.675 -27.209   7.747  1.00  0.00      A    C
ATOM   1460  NH1 ARG A 101     -19.559 -28.495   7.433  1.00  0.00      A    N
ATOM   1461 HH11 ARG A 101     -19.138 -28.685   6.546  1.00  0.00      A    H
ATOM   1462 HH12 ARG A 101     -20.209 -29.118   7.867  1.00  0.00      A    H
ATOM   1463  NH2 ARG A 101     -20.337 -26.899   8.856  1.00  0.00      A    N
ATOM   1464 HH21 ARG A 101     -20.635 -25.956   9.007  1.00  0.00      A    H
ATOM   1465 HH22 ARG A 101     -20.486 -27.644   9.506  1.00  0.00      A    H
ATOM   1466  C   ARG A 101     -15.162 -26.026   2.702  1.00  0.00      A    C
ATOM   1467  O   ARG A 101     -15.267 -26.791   1.760  1.00  0.00      A    O
ATOM   1468  N   LYS A 102     -14.410 -24.878   2.588  1.00  0.00      A    N
ATOM   1469  HN  LYS A 102     -14.288 -24.321   3.406  1.00  0.00      A    H
ATOM   1470  CA  LYS A 102     -13.845 -24.361   1.320  1.00  0.00      A    C
ATOM   1471  HA  LYS A 102     -14.621 -24.536   0.589  1.00  0.00      A    H
ATOM   1472  CB  LYS A 102     -13.585 -22.806   1.347  1.00  0.00      A    C
ATOM   1473  HB1 LYS A 102     -12.923 -22.444   2.163  1.00  0.00      A    H
ATOM   1474  HB2 LYS A 102     -13.031 -22.457   0.450  1.00  0.00      A    H
ATOM   1475  CG  LYS A 102     -14.926 -22.105   1.578  1.00  0.00      A    C
ATOM   1476  HG1 LYS A 102     -15.770 -22.558   1.016  1.00  0.00      A    H
ATOM   1477  HG2 LYS A 102     -15.276 -22.185   2.630  1.00  0.00      A    H
ATOM   1478  CD  LYS A 102     -14.749 -20.663   1.192  1.00  0.00      A    C
ATOM   1479  HD1 LYS A 102     -14.398 -20.650   0.137  1.00  0.00      A    H
ATOM   1480  HD2 LYS A 102     -15.780 -20.252   1.158  1.00  0.00      A    H
ATOM   1481  CE  LYS A 102     -13.923 -19.793   2.164  1.00  0.00      A    C
ATOM   1482  HE1 LYS A 102     -14.394 -19.451   3.110  1.00  0.00      A    H
ATOM   1483  HE2 LYS A 102     -13.011 -20.345   2.477  1.00  0.00      A    H
ATOM   1484  NZ  LYS A 102     -13.588 -18.608   1.338  1.00  0.00      A    N
ATOM   1485  HZ1 LYS A 102     -14.438 -18.089   1.038  1.00  0.00      A    H
ATOM   1486  HZ2 LYS A 102     -13.018 -17.986   1.947  1.00  0.00      A    H
ATOM   1487  HZ3 LYS A 102     -12.971 -18.841   0.533  1.00  0.00      A    H
ATOM   1488  C   LYS A 102     -12.674 -25.172   0.803  1.00  0.00      A    C
ATOM   1489  O   LYS A 102     -11.933 -25.942   1.492  1.00  0.00      A    O
ATOM   1490  N   ASN A 103     -12.392 -25.045  -0.473  1.00  0.00      A    N
ATOM   1491  HN  ASN A 103     -13.044 -24.544  -1.037  1.00  0.00      A    H
ATOM   1492  CA  ASN A 103     -11.205 -25.692  -1.079  1.00  0.00      A    C
ATOM   1493  HA  ASN A 103     -10.407 -25.636  -0.353  1.00  0.00      A    H
ATOM   1494  CB  ASN A 103     -11.458 -27.257  -1.271  1.00  0.00      A    C
ATOM   1495  HB1 ASN A 103     -10.563 -27.728  -1.730  1.00  0.00      A    H
ATOM   1496  HB2 ASN A 103     -11.698 -27.814  -0.340  1.00  0.00      A    H
ATOM   1497  CG  ASN A 103     -12.610 -27.468  -2.271  1.00  0.00      A    C
ATOM   1498  OD1 ASN A 103     -13.816 -27.304  -2.020  1.00  0.00      A    O
ATOM   1499  ND2 ASN A 103     -12.277 -27.833  -3.514  1.00  0.00      A    N
ATOM   1500 HD21 ASN A 103     -13.029 -27.998  -4.153  1.00  0.00      A    H
ATOM   1501 HD22 ASN A 103     -11.309 -27.891  -3.758  1.00  0.00      A    H
ATOM   1502  C   ASN A 103     -10.724 -24.881  -2.326  1.00  0.00      A    C
ATOM   1503  O   ASN A 103     -11.223 -24.988  -3.433  1.00  0.00      A    O
ATOM   1504  N   ALA A 104      -9.613 -24.118  -2.135  1.00  0.00      A    N
ATOM   1505  HN  ALA A 104      -9.223 -23.867  -1.253  1.00  0.00      A    H
ATOM   1506  CA  ALA A 104      -9.200 -23.243  -3.186  1.00  0.00      A    C
ATOM   1507  HA  ALA A 104      -9.872 -23.383  -4.019  1.00  0.00      A    H
ATOM   1508  CB  ALA A 104      -9.149 -21.820  -2.573  1.00  0.00      A    C
ATOM   1509  HB1 ALA A 104      -8.195 -21.449  -2.139  1.00  0.00      A    H
ATOM   1510  HB2 ALA A 104      -9.453 -21.168  -3.419  1.00  0.00      A    H
ATOM   1511  HB3 ALA A 104      -9.978 -21.675  -1.847  1.00  0.00      A    H
ATOM   1512  C   ALA A 104      -7.897 -23.686  -3.820  1.00  0.00      A    C
ATOM   1513  O   ALA A 104      -7.309 -24.714  -3.376  1.00  0.00      A    O
ATOM   1514  N   LYS A 105      -7.354 -23.000  -4.800  1.00  0.00      A    N
ATOM   1515  HN  LYS A 105      -7.859 -22.205  -5.128  1.00  0.00      A    H
ATOM   1516  CA  LYS A 105      -6.092 -23.229  -5.476  1.00  0.00      A    C
ATOM   1517  HA  LYS A 105      -5.996 -24.297  -5.602  1.00  0.00      A    H
ATOM   1518  CB  LYS A 105      -6.114 -22.415  -6.854  1.00  0.00      A    C
ATOM   1519  HB1 LYS A 105      -7.113 -22.620  -7.295  1.00  0.00      A    H
ATOM   1520  HB2 LYS A 105      -6.043 -21.336  -6.599  1.00  0.00      A    H
ATOM   1521  CG  LYS A 105      -5.157 -22.887  -7.955  1.00  0.00      A    C
ATOM   1522  HG1 LYS A 105      -4.115 -22.617  -7.679  1.00  0.00      A    H
ATOM   1523  HG2 LYS A 105      -5.116 -23.993  -7.859  1.00  0.00      A    H
ATOM   1524  CD  LYS A 105      -5.491 -22.157  -9.238  1.00  0.00      A    C
ATOM   1525  HD1 LYS A 105      -6.553 -22.432  -9.416  1.00  0.00      A    H
ATOM   1526  HD2 LYS A 105      -5.290 -21.091  -8.995  1.00  0.00      A    H
ATOM   1527  CE  LYS A 105      -4.594 -22.428 -10.440  1.00  0.00      A    C
ATOM   1528  HE1 LYS A 105      -3.689 -21.808 -10.262  1.00  0.00      A    H
ATOM   1529  HE2 LYS A 105      -4.347 -23.493 -10.638  1.00  0.00      A    H
ATOM   1530  NZ  LYS A 105      -5.153 -21.805 -11.662  1.00  0.00      A    N
ATOM   1531  HZ1 LYS A 105      -5.878 -22.412 -12.096  1.00  0.00      A    H
ATOM   1532  HZ2 LYS A 105      -5.616 -20.884 -11.522  1.00  0.00      A    H
ATOM   1533  HZ3 LYS A 105      -4.453 -21.750 -12.429  1.00  0.00      A    H
ATOM   1534  C   LYS A 105      -4.885 -22.794  -4.639  1.00  0.00      A    C
ATOM   1535  O   LYS A 105      -4.870 -21.729  -4.050  1.00  0.00      A    O
ATOM   1536  N   VAL A 106      -3.888 -23.801  -4.422  1.00  0.00      A    N
ATOM   1537  HN  VAL A 106      -4.012 -24.751  -4.698  1.00  0.00      A    H
ATOM   1538  CA  VAL A 106      -2.670 -23.530  -3.720  1.00  0.00      A    C
ATOM   1539  HA  VAL A 106      -2.945 -23.220  -2.723  1.00  0.00      A    H
ATOM   1540  CB  VAL A 106      -1.834 -24.838  -3.723  1.00  0.00      A    C
ATOM   1541  HB  VAL A 106      -1.502 -25.066  -4.758  1.00  0.00      A    H
ATOM   1542  CG1 VAL A 106      -0.664 -24.626  -2.745  1.00  0.00      A    C
ATOM   1543 HG11 VAL A 106      -1.025 -24.416  -1.716  1.00  0.00      A    H
ATOM   1544 HG12 VAL A 106      -0.136 -25.593  -2.600  1.00  0.00      A    H
ATOM   1545 HG13 VAL A 106       0.120 -23.901  -3.054  1.00  0.00      A    H
ATOM   1546  CG2 VAL A 106      -2.678 -26.053  -3.199  1.00  0.00      A    C
ATOM   1547 HG21 VAL A 106      -2.052 -26.967  -3.289  1.00  0.00      A    H
ATOM   1548 HG22 VAL A 106      -2.823 -25.906  -2.107  1.00  0.00      A    H
ATOM   1549 HG23 VAL A 106      -3.690 -26.111  -3.652  1.00  0.00      A    H
ATOM   1550  C   VAL A 106      -1.809 -22.456  -4.193  1.00  0.00      A    C
ATOM   1551  O   VAL A 106      -1.342 -22.446  -5.348  1.00  0.00      A    O
ATOM   1552  N   VAL A 107      -1.493 -21.580  -3.262  1.00  0.00      A    N
ATOM   1553  HN  VAL A 107      -1.860 -21.581  -2.335  1.00  0.00      A    H
ATOM   1554  CA  VAL A 107      -0.586 -20.508  -3.556  1.00  0.00      A    C
ATOM   1555  HA  VAL A 107      -0.304 -20.351  -4.587  1.00  0.00      A    H
ATOM   1556  CB  VAL A 107      -1.128 -19.109  -3.136  1.00  0.00      A    C
ATOM   1557  HB  VAL A 107      -1.416 -19.165  -2.064  1.00  0.00      A    H
ATOM   1558  CG1 VAL A 107      -0.070 -18.002  -3.459  1.00  0.00      A    C
ATOM   1559 HG11 VAL A 107      -0.016 -17.780  -4.546  1.00  0.00      A    H
ATOM   1560 HG12 VAL A 107      -0.464 -17.080  -2.980  1.00  0.00      A    H
ATOM   1561 HG13 VAL A 107       0.883 -18.212  -2.927  1.00  0.00      A    H
ATOM   1562  CG2 VAL A 107      -2.445 -18.826  -3.854  1.00  0.00      A    C
ATOM   1563 HG21 VAL A 107      -3.266 -19.507  -3.546  1.00  0.00      A    H
ATOM   1564 HG22 VAL A 107      -2.673 -17.744  -3.740  1.00  0.00      A    H
ATOM   1565 HG23 VAL A 107      -2.264 -18.948  -4.943  1.00  0.00      A    H
ATOM   1566  C   VAL A 107       0.707 -20.761  -2.769  1.00  0.00      A    C
ATOM   1567  O   VAL A 107       0.794 -20.940  -1.542  1.00  0.00      A    O
ATOM   1568  N   THR A 108       1.882 -20.759  -3.432  1.00  0.00      A    N
ATOM   1569  HN  THR A 108       1.867 -20.619  -4.419  1.00  0.00      A    H
ATOM   1570  CA  THR A 108       3.207 -21.093  -2.862  1.00  0.00      A    C
ATOM   1571  HA  THR A 108       3.132 -21.498  -1.864  1.00  0.00      A    H
ATOM   1572  CB  THR A 108       3.955 -22.125  -3.732  1.00  0.00      A    C
ATOM   1573  HB  THR A 108       4.194 -21.775  -4.759  1.00  0.00      A    H
ATOM   1574  OG1 THR A 108       3.127 -23.333  -3.844  1.00  0.00      A    O
ATOM   1575  HG1 THR A 108       2.379 -23.078  -4.389  1.00  0.00      A    H
ATOM   1576  CG2 THR A 108       5.194 -22.486  -2.961  1.00  0.00      A    C
ATOM   1577 HG21 THR A 108       4.889 -22.875  -1.966  1.00  0.00      A    H
ATOM   1578 HG22 THR A 108       5.686 -23.323  -3.500  1.00  0.00      A    H
ATOM   1579 HG23 THR A 108       6.018 -21.753  -2.825  1.00  0.00      A    H
ATOM   1580  C   THR A 108       4.034 -19.832  -2.697  1.00  0.00      A    C
ATOM   1581  O   THR A 108       4.567 -19.139  -3.595  1.00  0.00      A    O
ATOM   1582  N   ILE A 109       4.212 -19.385  -1.411  1.00  0.00      A    N
ATOM   1583  HN  ILE A 109       3.568 -19.668  -0.705  1.00  0.00      A    H
ATOM   1584  CA  ILE A 109       5.179 -18.356  -1.099  1.00  0.00      A    C
ATOM   1585  HA  ILE A 109       5.522 -17.883  -2.007  1.00  0.00      A    H
ATOM   1586  CB  ILE A 109       4.490 -17.278  -0.284  1.00  0.00      A    C
ATOM   1587  HB  ILE A 109       4.059 -17.795   0.600  1.00  0.00      A    H
ATOM   1588  CG2 ILE A 109       5.521 -16.198   0.078  1.00  0.00      A    C
ATOM   1589 HG21 ILE A 109       5.024 -15.319   0.541  1.00  0.00      A    H
ATOM   1590 HG22 ILE A 109       6.308 -16.461   0.817  1.00  0.00      A    H
ATOM   1591 HG23 ILE A 109       6.069 -15.806  -0.806  1.00  0.00      A    H
ATOM   1592  CG1 ILE A 109       3.255 -16.694  -0.975  1.00  0.00      A    C
ATOM   1593 HG11 ILE A 109       2.525 -17.464  -1.305  1.00  0.00      A    H
ATOM   1594 HG12 ILE A 109       2.718 -16.034  -0.262  1.00  0.00      A    H
ATOM   1595  CD  ILE A 109       3.508 -15.854  -2.190  1.00  0.00      A    C
ATOM   1596  HD1 ILE A 109       2.580 -15.319  -2.484  1.00  0.00      A    H
ATOM   1597  HD2 ILE A 109       4.181 -14.989  -2.006  1.00  0.00      A    H
ATOM   1598  HD3 ILE A 109       3.914 -16.414  -3.060  1.00  0.00      A    H
ATOM   1599  C   ILE A 109       6.207 -18.978  -0.278  1.00  0.00      A    C
ATOM   1600  O   ILE A 109       5.877 -19.797   0.603  1.00  0.00      A    O
ATOM   1601  N   ASP A 110       7.505 -18.789  -0.448  1.00  0.00      A    N
ATOM   1602  HN  ASP A 110       7.752 -17.942  -0.912  1.00  0.00      A    H
ATOM   1603  CA  ASP A 110       8.405 -19.541   0.368  1.00  0.00      A    C
ATOM   1604  HA  ASP A 110       7.936 -19.922   1.263  1.00  0.00      A    H
ATOM   1605  CB  ASP A 110       9.165 -20.595  -0.393  1.00  0.00      A    C
ATOM   1606  HB1 ASP A 110       9.583 -20.219  -1.351  1.00  0.00      A    H
ATOM   1607  HB2 ASP A 110      10.083 -20.961   0.115  1.00  0.00      A    H
ATOM   1608  CG  ASP A 110       8.381 -21.895  -0.588  1.00  0.00      A    C
ATOM   1609  OD1 ASP A 110       8.016 -22.470   0.508  1.00  0.00      A    O
ATOM   1610  OD2 ASP A 110       8.074 -22.305  -1.738  1.00  0.00      A    O
ATOM   1611  C   ASP A 110       9.247 -18.487   0.989  1.00  0.00      A    C
ATOM   1612  O   ASP A 110      10.253 -18.126   0.369  1.00  0.00      A    O
ATOM   1613  N   SER A 111       8.724 -17.933   2.110  1.00  0.00      A    N
ATOM   1614  HN  SER A 111       7.777 -18.173   2.308  1.00  0.00      A    H
ATOM   1615  CA  SER A 111       9.409 -17.017   2.970  1.00  0.00      A    C
ATOM   1616  HA  SER A 111       8.822 -17.090   3.873  1.00  0.00      A    H
ATOM   1617  CB  SER A 111      10.897 -17.389   3.172  1.00  0.00      A    C
ATOM   1618  HB1 SER A 111      10.890 -18.491   3.309  1.00  0.00      A    H
ATOM   1619  HB2 SER A 111      11.496 -17.127   2.274  1.00  0.00      A    H
ATOM   1620  OG  SER A 111      11.327 -16.818   4.360  1.00  0.00      A    O
ATOM   1621  HG1 SER A 111      12.172 -17.237   4.535  1.00  0.00      A    H
ATOM   1622  C   SER A 111       9.161 -15.556   2.523  1.00  0.00      A    C
ATOM   1623  O   SER A 111       8.539 -15.300   1.536  1.00  0.00      A    O
ATOM   1624  N   TYR A 112       9.592 -14.560   3.278  1.00  0.00      A    N
ATOM   1625  HN  TYR A 112      10.247 -14.743   4.007  1.00  0.00      A    H
ATOM   1626  CA  TYR A 112       9.475 -13.145   2.850  1.00  0.00      A    C
ATOM   1627  HA  TYR A 112       9.653 -13.151   1.784  1.00  0.00      A    H
ATOM   1628  CB  TYR A 112       8.088 -12.584   3.085  1.00  0.00      A    C
ATOM   1629  HB1 TYR A 112       7.985 -11.532   2.744  1.00  0.00      A    H
ATOM   1630  HB2 TYR A 112       7.352 -13.152   2.476  1.00  0.00      A    H
ATOM   1631  CG  TYR A 112       7.506 -12.669   4.577  1.00  0.00      A    C
ATOM   1632  CD1 TYR A 112       7.554 -11.554   5.469  1.00  0.00      A    C
ATOM   1633  HD1 TYR A 112       8.049 -10.676   5.081  1.00  0.00      A    H
ATOM   1634  CE1 TYR A 112       7.212 -11.703   6.830  1.00  0.00      A    C
ATOM   1635  HE1 TYR A 112       7.262 -10.872   7.517  1.00  0.00      A    H
ATOM   1636  CZ  TYR A 112       6.636 -12.923   7.269  1.00  0.00      A    C
ATOM   1637  OH  TYR A 112       6.257 -13.008   8.633  1.00  0.00      A    O
ATOM   1638  HH  TYR A 112       5.846 -13.847   8.855  1.00  0.00      A    H
ATOM   1639  CD2 TYR A 112       6.891 -13.844   5.033  1.00  0.00      A    C
ATOM   1640  HD2 TYR A 112       6.855 -14.690   4.362  1.00  0.00      A    H
ATOM   1641  CE2 TYR A 112       6.425 -13.956   6.320  1.00  0.00      A    C
ATOM   1642  HE2 TYR A 112       5.977 -14.876   6.666  1.00  0.00      A    H
ATOM   1643  C   TYR A 112      10.587 -12.351   3.522  1.00  0.00      A    C
ATOM   1644  O   TYR A 112      11.261 -12.792   4.441  1.00  0.00      A    O
ATOM   1645  N   GLU A 113      10.810 -11.110   3.040  1.00  0.00      A    N
ATOM   1646  HN  GLU A 113      10.359 -10.730   2.236  1.00  0.00      A    H
ATOM   1647  CA  GLU A 113      11.995 -10.345   3.364  1.00  0.00      A    C
ATOM   1648  HA  GLU A 113      12.347 -10.549   4.364  1.00  0.00      A    H
ATOM   1649  CB  GLU A 113      13.028 -10.614   2.253  1.00  0.00      A    C
ATOM   1650  HB1 GLU A 113      13.381 -11.640   2.495  1.00  0.00      A    H
ATOM   1651  HB2 GLU A 113      12.535 -10.614   1.257  1.00  0.00      A    H
ATOM   1652  CG  GLU A 113      14.203  -9.553   2.188  1.00  0.00      A    C
ATOM   1653  HG1 GLU A 113      13.939  -8.562   1.762  1.00  0.00      A    H
ATOM   1654  HG2 GLU A 113      14.463  -9.495   3.267  1.00  0.00      A    H
ATOM   1655  CD  GLU A 113      15.382 -10.128   1.419  1.00  0.00      A    C
ATOM   1656  OE1 GLU A 113      15.940 -11.224   1.832  1.00  0.00      A    O
ATOM   1657  OE2 GLU A 113      15.727  -9.538   0.380  1.00  0.00      A    O
ATOM   1658  C   GLU A 113      11.649  -8.916   3.328  1.00  0.00      A    C
ATOM   1659  O   GLU A 113      10.947  -8.392   2.450  1.00  0.00      A    O
ATOM   1660  N   ASP A 114      12.184  -8.203   4.313  1.00  0.00      A    N
ATOM   1661  HN  ASP A 114      12.502  -8.791   5.053  1.00  0.00      A    H
ATOM   1662  CA  ASP A 114      12.306  -6.799   4.414  1.00  0.00      A    C
ATOM   1663  HA  ASP A 114      11.409  -6.369   3.992  1.00  0.00      A    H
ATOM   1664  CB  ASP A 114      12.549  -6.419   5.919  1.00  0.00      A    C
ATOM   1665  HB1 ASP A 114      13.454  -6.988   6.225  1.00  0.00      A    H
ATOM   1666  HB2 ASP A 114      12.714  -5.323   5.983  1.00  0.00      A    H
ATOM   1667  CG  ASP A 114      11.357  -6.796   6.868  1.00  0.00      A    C
ATOM   1668  OD1 ASP A 114      10.264  -6.249   6.742  1.00  0.00      A    O
ATOM   1669  OD2 ASP A 114      11.650  -7.460   7.897  1.00  0.00      A    O
ATOM   1670  C   ASP A 114      13.516  -6.240   3.466  1.00  0.00      A    C
ATOM   1671  O   ASP A 114      14.660  -6.728   3.495  1.00  0.00      A    O
ATOM   1672  N   VAL A 115      13.293  -5.200   2.631  1.00  0.00      A    N
ATOM   1673  HN  VAL A 115      12.437  -4.698   2.541  1.00  0.00      A    H
ATOM   1674  CA  VAL A 115      14.427  -4.538   1.909  1.00  0.00      A    C
ATOM   1675  HA  VAL A 115      15.192  -5.238   1.607  1.00  0.00      A    H
ATOM   1676  CB  VAL A 115      13.914  -3.912   0.608  1.00  0.00      A    C
ATOM   1677  HB  VAL A 115      13.210  -3.074   0.793  1.00  0.00      A    H
ATOM   1678  CG1 VAL A 115      14.979  -3.578  -0.354  1.00  0.00      A    C
ATOM   1679 HG11 VAL A 115      15.777  -2.882  -0.017  1.00  0.00      A    H
ATOM   1680 HG12 VAL A 115      15.532  -4.480  -0.691  1.00  0.00      A    H
ATOM   1681 HG13 VAL A 115      14.464  -3.178  -1.254  1.00  0.00      A    H
ATOM   1682  CG2 VAL A 115      13.021  -4.924  -0.083  1.00  0.00      A    C
ATOM   1683 HG21 VAL A 115      12.143  -5.356   0.445  1.00  0.00      A    H
ATOM   1684 HG22 VAL A 115      12.610  -4.407  -0.976  1.00  0.00      A    H
ATOM   1685 HG23 VAL A 115      13.645  -5.762  -0.460  1.00  0.00      A    H
ATOM   1686  C   VAL A 115      15.189  -3.477   2.747  1.00  0.00      A    C
ATOM   1687  O   VAL A 115      14.660  -2.989   3.752  1.00  0.00      A    O
ATOM   1688  N   THR A 116      16.447  -3.244   2.369  1.00  0.00      A    N
ATOM   1689  HN  THR A 116      16.778  -3.783   1.598  1.00  0.00      A    H
ATOM   1690  CA  THR A 116      17.270  -2.330   3.074  1.00  0.00      A    C
ATOM   1691  HA  THR A 116      17.122  -2.492   4.132  1.00  0.00      A    H
ATOM   1692  CB  THR A 116      18.780  -2.566   2.957  1.00  0.00      A    C
ATOM   1693  HB  THR A 116      18.942  -2.506   1.859  1.00  0.00      A    H
ATOM   1694  OG1 THR A 116      19.150  -3.916   3.423  1.00  0.00      A    O
ATOM   1695  HG1 THR A 116      19.918  -4.241   2.948  1.00  0.00      A    H
ATOM   1696  CG2 THR A 116      19.606  -1.649   3.829  1.00  0.00      A    C
ATOM   1697 HG21 THR A 116      19.241  -0.608   3.702  1.00  0.00      A    H
ATOM   1698 HG22 THR A 116      19.378  -1.882   4.891  1.00  0.00      A    H
ATOM   1699 HG23 THR A 116      20.684  -1.815   3.618  1.00  0.00      A    H
ATOM   1700  C   THR A 116      16.897  -0.867   2.750  1.00  0.00      A    C
ATOM   1701  O   THR A 116      16.943  -0.486   1.628  1.00  0.00      A    O
ATOM   1702  N   PRO A 117      16.397  -0.025   3.688  1.00  0.00      A    N
ATOM   1703  CD  PRO A 117      16.824  -0.084   5.022  1.00  0.00      A    C
ATOM   1704  HD1 PRO A 117      17.888   0.236   5.046  1.00  0.00      A    H
ATOM   1705  HD2 PRO A 117      16.693  -1.099   5.452  1.00  0.00      A    H
ATOM   1706  CA  PRO A 117      15.687   1.167   3.350  1.00  0.00      A    C
ATOM   1707  HA  PRO A 117      15.139   1.004   2.434  1.00  0.00      A    H
ATOM   1708  CB  PRO A 117      14.950   1.367   4.722  1.00  0.00      A    C
ATOM   1709  HB1 PRO A 117      14.533   2.392   4.830  1.00  0.00      A    H
ATOM   1710  HB2 PRO A 117      14.168   0.589   4.848  1.00  0.00      A    H
ATOM   1711  CG  PRO A 117      15.949   0.900   5.779  1.00  0.00      A    C
ATOM   1712  HG1 PRO A 117      16.573   1.663   6.290  1.00  0.00      A    H
ATOM   1713  HG2 PRO A 117      15.452   0.313   6.581  1.00  0.00      A    H
ATOM   1714  C   PRO A 117      16.559   2.455   3.016  1.00  0.00      A    C
ATOM   1715  O   PRO A 117      17.795   2.427   3.154  1.00  0.00      A    O
ATOM   1716  N   ASN A 118      15.831   3.518   2.778  1.00  0.00      A    N
ATOM   1717  HN  ASN A 118      14.858   3.303   2.793  1.00  0.00      A    H
ATOM   1718  CA  ASN A 118      16.261   4.903   2.727  1.00  0.00      A    C
ATOM   1719  HA  ASN A 118      15.408   5.495   3.025  1.00  0.00      A    H
ATOM   1720  CB  ASN A 118      17.379   5.355   3.804  1.00  0.00      A    C
ATOM   1721  HB1 ASN A 118      18.199   4.606   3.768  1.00  0.00      A    H
ATOM   1722  HB2 ASN A 118      17.887   6.310   3.553  1.00  0.00      A    H
ATOM   1723  CG  ASN A 118      16.777   5.500   5.183  1.00  0.00      A    C
ATOM   1724  OD1 ASN A 118      16.019   6.461   5.348  1.00  0.00      A    O
ATOM   1725  ND2 ASN A 118      17.195   4.715   6.203  1.00  0.00      A    N
ATOM   1726 HD21 ASN A 118      16.586   4.593   6.987  1.00  0.00      A    H
ATOM   1727 HD22 ASN A 118      17.932   4.062   6.029  1.00  0.00      A    H
ATOM   1728  C   ASN A 118      16.779   5.416   1.399  1.00  0.00      A    C
ATOM   1729  O   ASN A 118      16.258   6.330   0.789  1.00  0.00      A    O
ATOM   1730  N   SER A 119      17.939   4.868   0.870  1.00  0.00      A    N
ATOM   1731  HN  SER A 119      18.437   4.185   1.399  1.00  0.00      A    H
ATOM   1732  CA  SER A 119      18.539   5.351  -0.355  1.00  0.00      A    C
ATOM   1733  HA  SER A 119      18.723   6.409  -0.243  1.00  0.00      A    H
ATOM   1734  CB  SER A 119      20.012   4.809  -0.596  1.00  0.00      A    C
ATOM   1735  HB1 SER A 119      20.692   5.300   0.132  1.00  0.00      A    H
ATOM   1736  HB2 SER A 119      19.997   3.713  -0.413  1.00  0.00      A    H
ATOM   1737  OG  SER A 119      20.476   5.054  -1.929  1.00  0.00      A    O
ATOM   1738  HG1 SER A 119      21.222   4.475  -2.100  1.00  0.00      A    H
ATOM   1739  C   SER A 119      17.570   5.138  -1.527  1.00  0.00      A    C
ATOM   1740  O   SER A 119      16.963   4.067  -1.632  1.00  0.00      A    O
ATOM   1741  N   GLU A 120      17.473   6.092  -2.501  1.00  0.00      A    N
ATOM   1742  HN  GLU A 120      18.043   6.846  -2.184  1.00  0.00      A    H
ATOM   1743  CA  GLU A 120      16.629   5.988  -3.696  1.00  0.00      A    C
ATOM   1744  HA  GLU A 120      15.634   5.713  -3.376  1.00  0.00      A    H
ATOM   1745  CB  GLU A 120      16.527   7.394  -4.359  1.00  0.00      A    C
ATOM   1746  HB1 GLU A 120      15.884   7.309  -5.261  1.00  0.00      A    H
ATOM   1747  HB2 GLU A 120      15.974   8.099  -3.702  1.00  0.00      A    H
ATOM   1748  CG  GLU A 120      17.885   8.167  -4.695  1.00  0.00      A    C
ATOM   1749  HG1 GLU A 120      17.662   9.242  -4.870  1.00  0.00      A    H
ATOM   1750  HG2 GLU A 120      18.495   8.166  -3.766  1.00  0.00      A    H
ATOM   1751  CD  GLU A 120      18.690   7.686  -5.924  1.00  0.00      A    C
ATOM   1752  OE1 GLU A 120      19.792   7.107  -5.844  1.00  0.00      A    O
ATOM   1753  OE2 GLU A 120      18.151   7.913  -7.036  1.00  0.00      A    O
ATOM   1754  C   GLU A 120      16.984   4.814  -4.638  1.00  0.00      A    C
ATOM   1755  O   GLU A 120      16.088   4.191  -5.239  1.00  0.00      A    O
ATOM   1756  N   THR A 121      18.268   4.568  -4.862  1.00  0.00      A    N
ATOM   1757  HN  THR A 121      18.914   5.149  -4.375  1.00  0.00      A    H
ATOM   1758  CA  THR A 121      18.716   3.450  -5.683  1.00  0.00      A    C
ATOM   1759  HA  THR A 121      18.158   3.477  -6.608  1.00  0.00      A    H
ATOM   1760  CB  THR A 121      20.181   3.635  -5.963  1.00  0.00      A    C
ATOM   1761  HB  THR A 121      20.682   3.803  -4.985  1.00  0.00      A    H
ATOM   1762  OG1 THR A 121      20.345   4.789  -6.761  1.00  0.00      A    O
ATOM   1763  HG1 THR A 121      20.113   5.566  -6.246  1.00  0.00      A    H
ATOM   1764  CG2 THR A 121      20.833   2.474  -6.714  1.00  0.00      A    C
ATOM   1765 HG21 THR A 121      21.761   2.769  -7.248  1.00  0.00      A    H
ATOM   1766 HG22 THR A 121      21.131   1.659  -6.021  1.00  0.00      A    H
ATOM   1767 HG23 THR A 121      20.074   2.115  -7.441  1.00  0.00      A    H
ATOM   1768  C   THR A 121      18.462   2.138  -5.001  1.00  0.00      A    C
ATOM   1769  O   THR A 121      18.266   1.096  -5.611  1.00  0.00      A    O
ATOM   1770  N   SER A 122      18.412   2.036  -3.641  1.00  0.00      A    N
ATOM   1771  HN  SER A 122      18.627   2.869  -3.138  1.00  0.00      A    H
ATOM   1772  CA  SER A 122      18.036   0.821  -2.864  1.00  0.00      A    C
ATOM   1773  HA  SER A 122      18.637  -0.031  -3.148  1.00  0.00      A    H
ATOM   1774  CB  SER A 122      18.106   0.871  -1.377  1.00  0.00      A    C
ATOM   1775  HB1 SER A 122      17.395   1.588  -0.915  1.00  0.00      A    H
ATOM   1776  HB2 SER A 122      17.833  -0.134  -0.988  1.00  0.00      A    H
ATOM   1777  OG  SER A 122      19.377   1.179  -0.861  1.00  0.00      A    O
ATOM   1778  HG1 SER A 122      19.386   0.756   0.000  1.00  0.00      A    H
ATOM   1779  C   SER A 122      16.655   0.292  -3.270  1.00  0.00      A    C
ATOM   1780  O   SER A 122      16.445  -0.837  -3.692  1.00  0.00      A    O
ATOM   1781  N   LEU A 123      15.671   1.193  -3.080  1.00  0.00      A    N
ATOM   1782  HN  LEU A 123      15.883   2.123  -2.792  1.00  0.00      A    H
ATOM   1783  CA  LEU A 123      14.378   1.029  -3.604  1.00  0.00      A    C
ATOM   1784  HA  LEU A 123      13.958   0.079  -3.307  1.00  0.00      A    H
ATOM   1785  CB  LEU A 123      13.401   2.151  -3.164  1.00  0.00      A    C
ATOM   1786  HB1 LEU A 123      13.668   2.503  -2.145  1.00  0.00      A    H
ATOM   1787  HB2 LEU A 123      13.552   3.015  -3.846  1.00  0.00      A    H
ATOM   1788  CG  LEU A 123      11.908   1.697  -3.155  1.00  0.00      A    C
ATOM   1789  HG  LEU A 123      11.739   1.155  -4.110  1.00  0.00      A    H
ATOM   1790  CD1 LEU A 123      11.557   0.767  -2.037  1.00  0.00      A    C
ATOM   1791 HD11 LEU A 123      10.501   0.434  -2.128  1.00  0.00      A    H
ATOM   1792 HD12 LEU A 123      12.140  -0.171  -2.163  1.00  0.00      A    H
ATOM   1793 HD13 LEU A 123      11.760   1.251  -1.058  1.00  0.00      A    H
ATOM   1794  CD2 LEU A 123      10.935   2.852  -3.070  1.00  0.00      A    C
ATOM   1795 HD21 LEU A 123      11.178   3.788  -3.617  1.00  0.00      A    H
ATOM   1796 HD22 LEU A 123       9.958   2.454  -3.419  1.00  0.00      A    H
ATOM   1797 HD23 LEU A 123      10.737   3.180  -2.027  1.00  0.00      A    H
ATOM   1798  C   LEU A 123      14.194   0.921  -5.103  1.00  0.00      A    C
ATOM   1799  O   LEU A 123      13.462   0.065  -5.530  1.00  0.00      A    O
ATOM   1800  N   GLN A 124      14.974   1.669  -5.923  1.00  0.00      A    N
ATOM   1801  HN  GLN A 124      15.414   2.489  -5.565  1.00  0.00      A    H
ATOM   1802  CA  GLN A 124      14.951   1.425  -7.360  1.00  0.00      A    C
ATOM   1803  HA  GLN A 124      13.912   1.500  -7.648  1.00  0.00      A    H
ATOM   1804  CB  GLN A 124      16.009   2.407  -8.114  1.00  0.00      A    C
ATOM   1805  HB1 GLN A 124      15.988   3.473  -7.802  1.00  0.00      A    H
ATOM   1806  HB2 GLN A 124      17.072   2.141  -7.926  1.00  0.00      A    H
ATOM   1807  CG  GLN A 124      15.850   2.358  -9.690  1.00  0.00      A    C
ATOM   1808  HG1 GLN A 124      15.747   1.304 -10.028  1.00  0.00      A    H
ATOM   1809  HG2 GLN A 124      14.869   2.854  -9.847  1.00  0.00      A    H
ATOM   1810  CD  GLN A 124      16.989   3.035 -10.482  1.00  0.00      A    C
ATOM   1811  OE1 GLN A 124      17.755   3.845  -9.983  1.00  0.00      A    O
ATOM   1812  NE2 GLN A 124      17.086   2.819 -11.806  1.00  0.00      A    N
ATOM   1813 HE21 GLN A 124      17.518   3.491 -12.407  1.00  0.00      A    H
ATOM   1814 HE22 GLN A 124      16.485   2.094 -12.144  1.00  0.00      A    H
ATOM   1815  C   GLN A 124      15.441  -0.030  -7.790  1.00  0.00      A    C
ATOM   1816  O   GLN A 124      14.996  -0.634  -8.784  1.00  0.00      A    O
ATOM   1817  N   LYS A 125      16.389  -0.664  -6.972  1.00  0.00      A    N
ATOM   1818  HN  LYS A 125      16.861  -0.165  -6.248  1.00  0.00      A    H
ATOM   1819  CA  LYS A 125      16.779  -2.034  -7.203  1.00  0.00      A    C
ATOM   1820  HA  LYS A 125      17.075  -2.103  -8.239  1.00  0.00      A    H
ATOM   1821  CB  LYS A 125      18.050  -2.492  -6.372  1.00  0.00      A    C
ATOM   1822  HB1 LYS A 125      17.762  -2.360  -5.307  1.00  0.00      A    H
ATOM   1823  HB2 LYS A 125      18.254  -3.574  -6.523  1.00  0.00      A    H
ATOM   1824  CG  LYS A 125      19.355  -1.769  -6.634  1.00  0.00      A    C
ATOM   1825  HG1 LYS A 125      19.770  -2.186  -7.577  1.00  0.00      A    H
ATOM   1826  HG2 LYS A 125      19.297  -0.660  -6.677  1.00  0.00      A    H
ATOM   1827  CD  LYS A 125      20.562  -2.140  -5.688  1.00  0.00      A    C
ATOM   1828  HD1 LYS A 125      20.160  -1.934  -4.673  1.00  0.00      A    H
ATOM   1829  HD2 LYS A 125      20.719  -3.233  -5.810  1.00  0.00      A    H
ATOM   1830  CE  LYS A 125      21.861  -1.314  -5.933  1.00  0.00      A    C
ATOM   1831  HE1 LYS A 125      22.349  -1.561  -6.900  1.00  0.00      A    H
ATOM   1832  HE2 LYS A 125      21.569  -0.242  -5.941  1.00  0.00      A    H
ATOM   1833  NZ  LYS A 125      22.759  -1.452  -4.799  1.00  0.00      A    N
ATOM   1834  HZ1 LYS A 125      22.310  -0.978  -3.990  1.00  0.00      A    H
ATOM   1835  HZ2 LYS A 125      22.942  -2.457  -4.603  1.00  0.00      A    H
ATOM   1836  HZ3 LYS A 125      23.653  -0.928  -4.894  1.00  0.00      A    H
ATOM   1837  C   LYS A 125      15.628  -2.986  -6.920  1.00  0.00      A    C
ATOM   1838  O   LYS A 125      15.406  -3.885  -7.732  1.00  0.00      A    O
ATOM   1839  N   ALA A 126      14.849  -2.857  -5.802  1.00  0.00      A    N
ATOM   1840  HN  ALA A 126      15.004  -2.144  -5.123  1.00  0.00      A    H
ATOM   1841  CA  ALA A 126      13.828  -3.746  -5.461  1.00  0.00      A    C
ATOM   1842  HA  ALA A 126      14.287  -4.722  -5.523  1.00  0.00      A    H
ATOM   1843  CB  ALA A 126      13.464  -3.442  -3.999  1.00  0.00      A    C
ATOM   1844  HB1 ALA A 126      12.867  -4.290  -3.599  1.00  0.00      A    H
ATOM   1845  HB2 ALA A 126      14.420  -3.573  -3.448  1.00  0.00      A    H
ATOM   1846  HB3 ALA A 126      13.048  -2.431  -3.804  1.00  0.00      A    H
ATOM   1847  C   ALA A 126      12.573  -3.670  -6.264  1.00  0.00      A    C
ATOM   1848  O   ALA A 126      11.958  -4.705  -6.467  1.00  0.00      A    O
ATOM   1849  N   VAL A 127      12.309  -2.493  -6.840  1.00  0.00      A    N
ATOM   1850  HN  VAL A 127      12.905  -1.714  -6.661  1.00  0.00      A    H
ATOM   1851  CA  VAL A 127      11.153  -2.237  -7.671  1.00  0.00      A    C
ATOM   1852  HA  VAL A 127      10.341  -2.870  -7.345  1.00  0.00      A    H
ATOM   1853  CB  VAL A 127      10.734  -0.753  -7.631  1.00  0.00      A    C
ATOM   1854  HB  VAL A 127      11.589  -0.098  -7.903  1.00  0.00      A    H
ATOM   1855  CG1 VAL A 127       9.489  -0.459  -8.555  1.00  0.00      A    C
ATOM   1856 HG11 VAL A 127       8.874   0.428  -8.292  1.00  0.00      A    H
ATOM   1857 HG12 VAL A 127       9.810  -0.481  -9.619  1.00  0.00      A    H
ATOM   1858 HG13 VAL A 127       8.756  -1.295  -8.565  1.00  0.00      A    H
ATOM   1859  CG2 VAL A 127      10.329  -0.400  -6.205  1.00  0.00      A    C
ATOM   1860 HG21 VAL A 127      10.400   0.700  -6.068  1.00  0.00      A    H
ATOM   1861 HG22 VAL A 127       9.342  -0.833  -5.933  1.00  0.00      A    H
ATOM   1862 HG23 VAL A 127      11.009  -0.806  -5.425  1.00  0.00      A    H
ATOM   1863  C   VAL A 127      11.444  -2.613  -9.125  1.00  0.00      A    C
ATOM   1864  O   VAL A 127      10.646  -3.215  -9.825  1.00  0.00      A    O
ATOM   1865  N   ALA A 128      12.681  -2.445  -9.662  1.00  0.00      A    N
ATOM   1866  HN  ALA A 128      13.467  -2.115  -9.145  1.00  0.00      A    H
ATOM   1867  CA  ALA A 128      12.966  -3.183 -10.889  1.00  0.00      A    C
ATOM   1868  HA  ALA A 128      12.178  -3.040 -11.614  1.00  0.00      A    H
ATOM   1869  CB  ALA A 128      14.288  -2.586 -11.322  1.00  0.00      A    C
ATOM   1870  HB1 ALA A 128      14.549  -2.927 -12.346  1.00  0.00      A    H
ATOM   1871  HB2 ALA A 128      14.265  -1.476 -11.353  1.00  0.00      A    H
ATOM   1872  HB3 ALA A 128      15.110  -2.922 -10.655  1.00  0.00      A    H
ATOM   1873  C   ALA A 128      12.996  -4.708 -10.831  1.00  0.00      A    C
ATOM   1874  O   ALA A 128      13.119  -5.337 -11.874  1.00  0.00      A    O
ATOM   1875  N   ASN A 129      12.845  -5.386  -9.709  1.00  0.00      A    N
ATOM   1876  HN  ASN A 129      12.760  -4.811  -8.899  1.00  0.00      A    H
ATOM   1877  CA  ASN A 129      12.590  -6.704  -9.472  1.00  0.00      A    C
ATOM   1878  HA  ASN A 129      12.916  -7.243 -10.349  1.00  0.00      A    H
ATOM   1879  CB  ASN A 129      13.239  -7.272  -8.214  1.00  0.00      A    C
ATOM   1880  HB1 ASN A 129      12.838  -6.765  -7.310  1.00  0.00      A    H
ATOM   1881  HB2 ASN A 129      13.080  -8.371  -8.184  1.00  0.00      A    H
ATOM   1882  CG  ASN A 129      14.709  -7.196  -8.193  1.00  0.00      A    C
ATOM   1883  OD1 ASN A 129      15.409  -6.580  -8.999  1.00  0.00      A    O
ATOM   1884  ND2 ASN A 129      15.219  -7.756  -7.071  1.00  0.00      A    N
ATOM   1885 HD21 ASN A 129      16.121  -7.545  -6.694  1.00  0.00      A    H
ATOM   1886 HD22 ASN A 129      14.730  -8.515  -6.642  1.00  0.00      A    H
ATOM   1887  C   ASN A 129      11.096  -7.050  -9.542  1.00  0.00      A    C
ATOM   1888  O   ASN A 129      10.552  -7.957 -10.188  1.00  0.00      A    O
ATOM   1889  N   GLN A 130      10.199  -6.346  -8.761  1.00  0.00      A    N
ATOM   1890  HN  GLN A 130      10.505  -5.445  -8.464  1.00  0.00      A    H
ATOM   1891  CA  GLN A 130       8.822  -6.714  -8.633  1.00  0.00      A    C
ATOM   1892  HA  GLN A 130       8.381  -6.885  -9.604  1.00  0.00      A    H
ATOM   1893  CB  GLN A 130       8.529  -7.973  -7.808  1.00  0.00      A    C
ATOM   1894  HB1 GLN A 130       7.450  -8.227  -7.733  1.00  0.00      A    H
ATOM   1895  HB2 GLN A 130       9.149  -8.724  -8.341  1.00  0.00      A    H
ATOM   1896  CG  GLN A 130       9.022  -7.834  -6.302  1.00  0.00      A    C
ATOM   1897  HG1 GLN A 130      10.125  -7.946  -6.229  1.00  0.00      A    H
ATOM   1898  HG2 GLN A 130       8.669  -6.875  -5.867  1.00  0.00      A    H
ATOM   1899  CD  GLN A 130       8.273  -8.988  -5.576  1.00  0.00      A    C
ATOM   1900  OE1 GLN A 130       8.730 -10.144  -5.467  1.00  0.00      A    O
ATOM   1901  NE2 GLN A 130       7.035  -8.703  -5.152  1.00  0.00      A    N
ATOM   1902 HE21 GLN A 130       6.355  -9.432  -5.067  1.00  0.00      A    H
ATOM   1903 HE22 GLN A 130       6.740  -7.751  -5.075  1.00  0.00      A    H
ATOM   1904  C   GLN A 130       8.037  -5.552  -8.049  1.00  0.00      A    C
ATOM   1905  O   GLN A 130       8.597  -4.588  -7.543  1.00  0.00      A    O
ATOM   1906  N   PRO A 131       6.653  -5.642  -7.953  1.00  0.00      A    N
ATOM   1907  CD  PRO A 131       5.800  -6.293  -8.965  1.00  0.00      A    C
ATOM   1908  HD1 PRO A 131       5.685  -7.382  -8.778  1.00  0.00      A    H
ATOM   1909  HD2 PRO A 131       6.355  -6.165  -9.919  1.00  0.00      A    H
ATOM   1910  CA  PRO A 131       5.844  -4.800  -7.045  1.00  0.00      A    C
ATOM   1911  HA  PRO A 131       6.083  -3.811  -7.407  1.00  0.00      A    H
ATOM   1912  CB  PRO A 131       4.391  -5.154  -7.383  1.00  0.00      A    C
ATOM   1913  HB1 PRO A 131       4.176  -6.042  -6.750  1.00  0.00      A    H
ATOM   1914  HB2 PRO A 131       3.632  -4.354  -7.243  1.00  0.00      A    H
ATOM   1915  CG  PRO A 131       4.447  -5.625  -8.861  1.00  0.00      A    C
ATOM   1916  HG1 PRO A 131       3.577  -6.257  -9.141  1.00  0.00      A    H
ATOM   1917  HG2 PRO A 131       4.483  -4.758  -9.555  1.00  0.00      A    H
ATOM   1918  C   PRO A 131       6.220  -4.895  -5.575  1.00  0.00      A    C
ATOM   1919  O   PRO A 131       6.429  -6.011  -5.094  1.00  0.00      A    O
ATOM   1920  N   VAL A 132       6.487  -3.788  -4.892  1.00  0.00      A    N
ATOM   1921  HN  VAL A 132       6.179  -2.902  -5.229  1.00  0.00      A    H
ATOM   1922  CA  VAL A 132       6.974  -3.755  -3.542  1.00  0.00      A    C
ATOM   1923  HA  VAL A 132       7.280  -4.683  -3.083  1.00  0.00      A    H
ATOM   1924  CB  VAL A 132       8.225  -2.848  -3.400  1.00  0.00      A    C
ATOM   1925  HB  VAL A 132       8.021  -1.868  -3.883  1.00  0.00      A    H
ATOM   1926  CG1 VAL A 132       8.730  -2.643  -2.030  1.00  0.00      A    C
ATOM   1927 HG11 VAL A 132       8.837  -3.648  -1.570  1.00  0.00      A    H
ATOM   1928 HG12 VAL A 132       9.700  -2.115  -1.916  1.00  0.00      A    H
ATOM   1929 HG13 VAL A 132       8.061  -2.028  -1.391  1.00  0.00      A    H
ATOM   1930  CG2 VAL A 132       9.353  -3.464  -4.235  1.00  0.00      A    C
ATOM   1931 HG21 VAL A 132       9.827  -4.382  -3.827  1.00  0.00      A    H
ATOM   1932 HG22 VAL A 132       8.915  -3.757  -5.213  1.00  0.00      A    H
ATOM   1933 HG23 VAL A 132      10.149  -2.710  -4.420  1.00  0.00      A    H
ATOM   1934  C   VAL A 132       5.942  -3.187  -2.553  1.00  0.00      A    C
ATOM   1935  O   VAL A 132       5.245  -2.165  -2.900  1.00  0.00      A    O
ATOM   1936  N   SER A 133       5.890  -3.810  -1.335  1.00  0.00      A    N
ATOM   1937  HN  SER A 133       6.533  -4.506  -1.022  1.00  0.00      A    H
ATOM   1938  CA  SER A 133       4.945  -3.427  -0.299  1.00  0.00      A    C
ATOM   1939  HA  SER A 133       4.114  -3.002  -0.843  1.00  0.00      A    H
ATOM   1940  CB  SER A 133       4.518  -4.646   0.567  1.00  0.00      A    C
ATOM   1941  HB1 SER A 133       4.056  -5.381  -0.126  1.00  0.00      A    H
ATOM   1942  HB2 SER A 133       5.456  -5.059   0.996  1.00  0.00      A    H
ATOM   1943  OG  SER A 133       3.657  -4.357   1.647  1.00  0.00      A    O
ATOM   1944  HG1 SER A 133       2.891  -3.867   1.341  1.00  0.00      A    H
ATOM   1945  C   SER A 133       5.555  -2.374   0.636  1.00  0.00      A    C
ATOM   1946  O   SER A 133       6.740  -2.563   1.057  1.00  0.00      A    O
ATOM   1947  N   VAL A 134       4.769  -1.238   0.881  1.00  0.00      A    N
ATOM   1948  HN  VAL A 134       3.918  -1.214   0.362  1.00  0.00      A    H
ATOM   1949  CA  VAL A 134       5.380  -0.029   1.468  1.00  0.00      A    C
ATOM   1950  HA  VAL A 134       6.081  -0.378   2.211  1.00  0.00      A    H
ATOM   1951  CB  VAL A 134       5.951   0.972   0.430  1.00  0.00      A    C
ATOM   1952  HB  VAL A 134       5.919   1.957   0.943  1.00  0.00      A    H
ATOM   1953  CG1 VAL A 134       7.404   0.591   0.114  1.00  0.00      A    C
ATOM   1954 HG11 VAL A 134       8.080   0.686   0.990  1.00  0.00      A    H
ATOM   1955 HG12 VAL A 134       7.286  -0.456  -0.239  1.00  0.00      A    H
ATOM   1956 HG13 VAL A 134       7.935   1.259  -0.598  1.00  0.00      A    H
ATOM   1957  CG2 VAL A 134       5.039   1.161  -0.776  1.00  0.00      A    C
ATOM   1958 HG21 VAL A 134       3.966   0.967  -0.563  1.00  0.00      A    H
ATOM   1959 HG22 VAL A 134       5.184   2.142  -1.277  1.00  0.00      A    H
ATOM   1960 HG23 VAL A 134       5.171   0.321  -1.491  1.00  0.00      A    H
ATOM   1961  C   VAL A 134       4.181   0.587   2.216  1.00  0.00      A    C
ATOM   1962  O   VAL A 134       2.952   0.386   1.884  1.00  0.00      A    O
ATOM   1963  N   ALA A 135       4.538   1.435   3.237  1.00  0.00      A    N
ATOM   1964  HN  ALA A 135       5.477   1.700   3.446  1.00  0.00      A    H
ATOM   1965  CA  ALA A 135       3.555   2.267   3.889  1.00  0.00      A    C
ATOM   1966  HA  ALA A 135       2.600   2.225   3.386  1.00  0.00      A    H
ATOM   1967  CB  ALA A 135       3.581   1.888   5.348  1.00  0.00      A    C
ATOM   1968  HB1 ALA A 135       4.584   1.724   5.798  1.00  0.00      A    H
ATOM   1969  HB2 ALA A 135       3.093   2.626   6.019  1.00  0.00      A    H
ATOM   1970  HB3 ALA A 135       3.057   0.909   5.392  1.00  0.00      A    H
ATOM   1971  C   ALA A 135       4.023   3.695   3.766  1.00  0.00      A    C
ATOM   1972  O   ALA A 135       5.219   3.905   3.546  1.00  0.00      A    O
ATOM   1973  N   ILE A 136       3.138   4.675   3.866  1.00  0.00      A    N
ATOM   1974  HN  ILE A 136       2.155   4.535   3.955  1.00  0.00      A    H
ATOM   1975  CA  ILE A 136       3.507   6.099   3.674  1.00  0.00      A    C
ATOM   1976  HA  ILE A 136       4.533   6.299   3.946  1.00  0.00      A    H
ATOM   1977  CB  ILE A 136       3.151   6.596   2.253  1.00  0.00      A    C
ATOM   1978  HB  ILE A 136       3.185   7.706   2.281  1.00  0.00      A    H
ATOM   1979  CG2 ILE A 136       4.351   6.223   1.283  1.00  0.00      A    C
ATOM   1980 HG21 ILE A 136       4.336   5.128   1.095  1.00  0.00      A    H
ATOM   1981 HG22 ILE A 136       4.177   6.766   0.330  1.00  0.00      A    H
ATOM   1982 HG23 ILE A 136       5.378   6.379   1.677  1.00  0.00      A    H
ATOM   1983  CG1 ILE A 136       1.713   6.250   1.772  1.00  0.00      A    C
ATOM   1984 HG11 ILE A 136       1.732   5.143   1.674  1.00  0.00      A    H
ATOM   1985 HG12 ILE A 136       0.972   6.562   2.539  1.00  0.00      A    H
ATOM   1986  CD  ILE A 136       1.274   6.829   0.451  1.00  0.00      A    C
ATOM   1987  HD1 ILE A 136       1.923   6.664  -0.436  1.00  0.00      A    H
ATOM   1988  HD2 ILE A 136       0.273   6.380   0.279  1.00  0.00      A    H
ATOM   1989  HD3 ILE A 136       1.072   7.911   0.604  1.00  0.00      A    H
ATOM   1990  C   ILE A 136       2.590   6.782   4.719  1.00  0.00      A    C
ATOM   1991  O   ILE A 136       1.723   6.173   5.386  1.00  0.00      A    O
ATOM   1992  N   GLU A 137       2.709   8.136   4.893  1.00  0.00      A    N
ATOM   1993  HN  GLU A 137       3.457   8.665   4.501  1.00  0.00      A    H
ATOM   1994  CA  GLU A 137       1.510   8.834   5.406  1.00  0.00      A    C
ATOM   1995  HA  GLU A 137       1.024   8.281   6.196  1.00  0.00      A    H
ATOM   1996  CB  GLU A 137       1.858  10.152   6.122  1.00  0.00      A    C
ATOM   1997  HB1 GLU A 137       2.565   9.891   6.938  1.00  0.00      A    H
ATOM   1998  HB2 GLU A 137       2.303  10.875   5.405  1.00  0.00      A    H
ATOM   1999  CG  GLU A 137       0.646  10.889   6.813  1.00  0.00      A    C
ATOM   2000  HG1 GLU A 137      -0.250  10.720   6.178  1.00  0.00      A    H
ATOM   2001  HG2 GLU A 137       0.586  10.378   7.798  1.00  0.00      A    H
ATOM   2002  CD  GLU A 137       0.838  12.342   7.112  1.00  0.00      A    C
ATOM   2003  OE1 GLU A 137       0.888  12.765   8.286  1.00  0.00      A    O
ATOM   2004  OE2 GLU A 137       0.915  13.134   6.109  1.00  0.00      A    O
ATOM   2005  C   GLU A 137       0.506   9.237   4.309  1.00  0.00      A    C
ATOM   2006  O   GLU A 137       0.746  10.060   3.391  1.00  0.00      A    O
ATOM   2007  N   ALA A 138      -0.711   8.680   4.464  1.00  0.00      A    N
ATOM   2008  HN  ALA A 138      -0.906   7.953   5.118  1.00  0.00      A    H
ATOM   2009  CA  ALA A 138      -1.817   9.131   3.648  1.00  0.00      A    C
ATOM   2010  HA  ALA A 138      -1.398   9.663   2.806  1.00  0.00      A    H
ATOM   2011  CB  ALA A 138      -2.519   7.898   3.044  1.00  0.00      A    C
ATOM   2012  HB1 ALA A 138      -1.817   7.213   2.522  1.00  0.00      A    H
ATOM   2013  HB2 ALA A 138      -2.894   7.368   3.945  1.00  0.00      A    H
ATOM   2014  HB3 ALA A 138      -3.436   8.243   2.521  1.00  0.00      A    H
ATOM   2015  C   ALA A 138      -2.800  10.050   4.418  1.00  0.00      A    C
ATOM   2016  O   ALA A 138      -3.545  10.745   3.773  1.00  0.00      A    O
ATOM   2017  N   GLY A 139      -2.947  10.047   5.798  1.00  0.00      A    N
ATOM   2018  HN  GLY A 139      -2.366   9.527   6.419  1.00  0.00      A    H
ATOM   2019  CA  GLY A 139      -3.918  10.817   6.449  1.00  0.00      A    C
ATOM   2020  HA1 GLY A 139      -4.809  10.562   5.893  1.00  0.00      A    H
ATOM   2021  HA2 GLY A 139      -3.854  10.544   7.492  1.00  0.00      A    H
ATOM   2022  C   GLY A 139      -3.892  12.242   6.555  1.00  0.00      A    C
ATOM   2023  O   GLY A 139      -4.521  12.922   7.378  1.00  0.00      A    O
ATOM   2024  N   GLY A 140      -3.173  12.903   5.654  1.00  0.00      A    N
ATOM   2025  HN  GLY A 140      -2.650  12.287   5.071  1.00  0.00      A    H
ATOM   2026  CA  GLY A 140      -3.090  14.297   5.608  1.00  0.00      A    C
ATOM   2027  HA1 GLY A 140      -3.110  14.743   6.592  1.00  0.00      A    H
ATOM   2028  HA2 GLY A 140      -2.307  14.629   4.943  1.00  0.00      A    H
ATOM   2029  C   GLY A 140      -4.369  14.820   4.882  1.00  0.00      A    C
ATOM   2030  O   GLY A 140      -5.434  14.223   4.988  1.00  0.00      A    O
ATOM   2031  N   ARG A 141      -4.244  15.951   4.185  1.00  0.00      A    N
ATOM   2032  HN  ARG A 141      -3.403  16.453   4.371  1.00  0.00      A    H
ATOM   2033  CA  ARG A 141      -5.278  16.580   3.379  1.00  0.00      A    C
ATOM   2034  HA  ARG A 141      -6.215  16.125   3.663  1.00  0.00      A    H
ATOM   2035  CB  ARG A 141      -5.382  18.026   3.975  1.00  0.00      A    C
ATOM   2036  HB1 ARG A 141      -5.850  18.061   4.982  1.00  0.00      A    H
ATOM   2037  HB2 ARG A 141      -4.308  18.289   4.087  1.00  0.00      A    H
ATOM   2038  CG  ARG A 141      -6.244  18.987   3.105  1.00  0.00      A    C
ATOM   2039  HG1 ARG A 141      -5.700  19.083   2.141  1.00  0.00      A    H
ATOM   2040  HG2 ARG A 141      -7.194  18.453   2.885  1.00  0.00      A    H
ATOM   2041  CD  ARG A 141      -6.468  20.336   3.800  1.00  0.00      A    C
ATOM   2042  HD1 ARG A 141      -6.785  20.302   4.864  1.00  0.00      A    H
ATOM   2043  HD2 ARG A 141      -5.555  20.950   3.955  1.00  0.00      A    H
ATOM   2044  NE  ARG A 141      -7.472  21.032   2.913  1.00  0.00      A    N
ATOM   2045  HE  ARG A 141      -7.159  21.178   1.974  1.00  0.00      A    H
ATOM   2046  CZ  ARG A 141      -8.799  20.845   3.032  1.00  0.00      A    C
ATOM   2047  NH1 ARG A 141      -9.351  20.240   4.094  1.00  0.00      A    N
ATOM   2048 HH11 ARG A 141      -8.787  20.051   4.898  1.00  0.00      A    H
ATOM   2049 HH12 ARG A 141     -10.347  20.302   4.157  1.00  0.00      A    H
ATOM   2050  NH2 ARG A 141      -9.602  21.099   2.051  1.00  0.00      A    N
ATOM   2051 HH21 ARG A 141      -9.355  21.652   1.255  1.00  0.00      A    H
ATOM   2052 HH22 ARG A 141     -10.536  20.787   2.223  1.00  0.00      A    H
ATOM   2053  C   ARG A 141      -4.980  16.464   1.888  1.00  0.00      A    C
ATOM   2054  O   ARG A 141      -5.828  16.024   1.098  1.00  0.00      A    O
ATOM   2055  N   ALA A 142      -3.771  16.763   1.511  1.00  0.00      A    N
ATOM   2056  HN  ALA A 142      -3.104  17.081   2.181  1.00  0.00      A    H
ATOM   2057  CA  ALA A 142      -3.331  16.833   0.085  1.00  0.00      A    C
ATOM   2058  HA  ALA A 142      -4.120  17.413  -0.370  1.00  0.00      A    H
ATOM   2059  CB  ALA A 142      -1.960  17.482   0.012  1.00  0.00      A    C
ATOM   2060  HB1 ALA A 142      -1.408  17.472  -0.952  1.00  0.00      A    H
ATOM   2061  HB2 ALA A 142      -2.112  18.540   0.314  1.00  0.00      A    H
ATOM   2062  HB3 ALA A 142      -1.284  17.023   0.765  1.00  0.00      A    H
ATOM   2063  C   ALA A 142      -3.318  15.484  -0.643  1.00  0.00      A    C
ATOM   2064  O   ALA A 142      -3.676  15.412  -1.819  1.00  0.00      A    O
ATOM   2065  N   PHE A 143      -2.956  14.388   0.084  1.00  0.00      A    N
ATOM   2066  HN  PHE A 143      -2.651  14.568   1.016  1.00  0.00      A    H
ATOM   2067  CA  PHE A 143      -3.221  12.966  -0.290  1.00  0.00      A    C
ATOM   2068  HA  PHE A 143      -2.916  12.957  -1.326  1.00  0.00      A    H
ATOM   2069  CB  PHE A 143      -2.283  11.994   0.588  1.00  0.00      A    C
ATOM   2070  HB1 PHE A 143      -1.414  12.559   0.988  1.00  0.00      A    H
ATOM   2071  HB2 PHE A 143      -2.974  11.605   1.367  1.00  0.00      A    H
ATOM   2072  CG  PHE A 143      -1.726  10.863  -0.233  1.00  0.00      A    C
ATOM   2073  CD1 PHE A 143      -0.449  11.121  -0.802  1.00  0.00      A    C
ATOM   2074  HD1 PHE A 143       0.080  12.047  -0.628  1.00  0.00      A    H
ATOM   2075  CE1 PHE A 143       0.270  10.093  -1.488  1.00  0.00      A    C
ATOM   2076  HE1 PHE A 143       1.236  10.328  -1.912  1.00  0.00      A    H
ATOM   2077  CZ  PHE A 143      -0.399   8.936  -1.952  1.00  0.00      A    C
ATOM   2078  HZ  PHE A 143       0.067   8.218  -2.610  1.00  0.00      A    H
ATOM   2079  CD2 PHE A 143      -2.217   9.570  -0.424  1.00  0.00      A    C
ATOM   2080  HD2 PHE A 143      -3.151   9.250   0.015  1.00  0.00      A    H
ATOM   2081  CE2 PHE A 143      -1.641   8.652  -1.286  1.00  0.00      A    C
ATOM   2082  HE2 PHE A 143      -2.258   7.818  -1.588  1.00  0.00      A    H
ATOM   2083  C   PHE A 143      -4.578  12.482  -0.310  1.00  0.00      A    C
ATOM   2084  O   PHE A 143      -5.005  11.699  -1.163  1.00  0.00      A    O
ATOM   2085  N   GLN A 144      -5.401  13.019   0.622  1.00  0.00      A    N
ATOM   2086  HN  GLN A 144      -5.043  13.658   1.298  1.00  0.00      A    H
ATOM   2087  CA  GLN A 144      -6.805  12.597   0.871  1.00  0.00      A    C
ATOM   2088  HA  GLN A 144      -6.872  11.520   0.923  1.00  0.00      A    H
ATOM   2089  CB  GLN A 144      -7.419  13.218   2.200  1.00  0.00      A    C
ATOM   2090  HB1 GLN A 144      -6.873  12.696   3.015  1.00  0.00      A    H
ATOM   2091  HB2 GLN A 144      -7.049  14.264   2.260  1.00  0.00      A    H
ATOM   2092  CG  GLN A 144      -8.950  13.016   2.391  1.00  0.00      A    C
ATOM   2093  HG1 GLN A 144      -9.434  13.329   1.441  1.00  0.00      A    H
ATOM   2094  HG2 GLN A 144      -9.144  11.948   2.628  1.00  0.00      A    H
ATOM   2095  CD  GLN A 144      -9.567  13.771   3.604  1.00  0.00      A    C
ATOM   2096  OE1 GLN A 144     -10.528  14.551   3.507  1.00  0.00      A    O
ATOM   2097  NE2 GLN A 144      -8.889  13.461   4.723  1.00  0.00      A    N
ATOM   2098 HE21 GLN A 144      -9.140  14.053   5.488  1.00  0.00      A    H
ATOM   2099 HE22 GLN A 144      -8.041  12.932   4.705  1.00  0.00      A    H
ATOM   2100  C   GLN A 144      -7.612  13.070  -0.295  1.00  0.00      A    C
ATOM   2101  O   GLN A 144      -8.210  12.336  -1.124  1.00  0.00      A    O
ATOM   2102  N   LEU A 145      -7.454  14.404  -0.620  1.00  0.00      A    N
ATOM   2103  HN  LEU A 145      -7.024  15.057  -0.001  1.00  0.00      A    H
ATOM   2104  CA  LEU A 145      -7.996  15.013  -1.825  1.00  0.00      A    C
ATOM   2105  HA  LEU A 145      -8.817  14.376  -2.119  1.00  0.00      A    H
ATOM   2106  CB  LEU A 145      -8.387  16.497  -1.374  1.00  0.00      A    C
ATOM   2107  HB1 LEU A 145      -7.487  17.135  -1.497  1.00  0.00      A    H
ATOM   2108  HB2 LEU A 145      -9.095  16.945  -2.104  1.00  0.00      A    H
ATOM   2109  CG  LEU A 145      -8.996  16.759   0.022  1.00  0.00      A    C
ATOM   2110  HG  LEU A 145      -8.384  16.277   0.814  1.00  0.00      A    H
ATOM   2111  CD1 LEU A 145      -9.266  18.227   0.402  1.00  0.00      A    C
ATOM   2112 HD11 LEU A 145     -10.007  18.315   1.225  1.00  0.00      A    H
ATOM   2113 HD12 LEU A 145      -8.395  18.868   0.658  1.00  0.00      A    H
ATOM   2114 HD13 LEU A 145      -9.754  18.680  -0.487  1.00  0.00      A    H
ATOM   2115  CD2 LEU A 145     -10.279  15.971   0.048  1.00  0.00      A    C
ATOM   2116 HD21 LEU A 145     -10.754  16.053   1.049  1.00  0.00      A    H
ATOM   2117 HD22 LEU A 145     -11.097  16.336  -0.609  1.00  0.00      A    H
ATOM   2118 HD23 LEU A 145     -10.046  14.911  -0.191  1.00  0.00      A    H
ATOM   2119  C   LEU A 145      -7.094  15.034  -3.062  1.00  0.00      A    C
ATOM   2120  O   LEU A 145      -6.943  16.044  -3.767  1.00  0.00      A    O
ATOM   2121  N   TYR A 146      -6.429  13.883  -3.327  1.00  0.00      A    N
ATOM   2122  HN  TYR A 146      -6.377  13.132  -2.673  1.00  0.00      A    H
ATOM   2123  CA  TYR A 146      -5.565  13.871  -4.473  1.00  0.00      A    C
ATOM   2124  HA  TYR A 146      -5.049  14.819  -4.423  1.00  0.00      A    H
ATOM   2125  CB  TYR A 146      -4.645  12.569  -4.389  1.00  0.00      A    C
ATOM   2126  HB1 TYR A 146      -4.000  12.572  -3.485  1.00  0.00      A    H
ATOM   2127  HB2 TYR A 146      -5.421  11.775  -4.395  1.00  0.00      A    H
ATOM   2128  CG  TYR A 146      -3.807  12.419  -5.601  1.00  0.00      A    C
ATOM   2129  CD1 TYR A 146      -2.782  13.395  -5.937  1.00  0.00      A    C
ATOM   2130  HD1 TYR A 146      -2.756  14.360  -5.453  1.00  0.00      A    H
ATOM   2131  CE1 TYR A 146      -1.987  13.169  -7.073  1.00  0.00      A    C
ATOM   2132  HE1 TYR A 146      -1.309  13.930  -7.429  1.00  0.00      A    H
ATOM   2133  CZ  TYR A 146      -2.162  11.960  -7.853  1.00  0.00      A    C
ATOM   2134  OH  TYR A 146      -1.328  11.738  -8.971  1.00  0.00      A    O
ATOM   2135  HH  TYR A 146      -0.727  12.467  -9.139  1.00  0.00      A    H
ATOM   2136  CD2 TYR A 146      -4.019  11.316  -6.383  1.00  0.00      A    C
ATOM   2137  HD2 TYR A 146      -4.771  10.605  -6.072  1.00  0.00      A    H
ATOM   2138  CE2 TYR A 146      -3.145  11.076  -7.485  1.00  0.00      A    C
ATOM   2139  HE2 TYR A 146      -3.412  10.239  -8.113  1.00  0.00      A    H
ATOM   2140  C   TYR A 146      -6.362  13.947  -5.772  1.00  0.00      A    C
ATOM   2141  O   TYR A 146      -7.145  13.058  -6.127  1.00  0.00      A    O
ATOM   2142  N   SER A 147      -6.065  14.977  -6.563  1.00  0.00      A    N
ATOM   2143  HN  SER A 147      -5.401  15.655  -6.256  1.00  0.00      A    H
ATOM   2144  CA  SER A 147      -6.528  15.044  -7.926  1.00  0.00      A    C
ATOM   2145  HA  SER A 147      -7.557  14.718  -7.935  1.00  0.00      A    H
ATOM   2146  CB  SER A 147      -6.532  16.513  -8.398  1.00  0.00      A    C
ATOM   2147  HB1 SER A 147      -5.491  16.897  -8.346  1.00  0.00      A    H
ATOM   2148  HB2 SER A 147      -6.971  16.664  -9.408  1.00  0.00      A    H
ATOM   2149  OG  SER A 147      -7.472  17.302  -7.601  1.00  0.00      A    O
ATOM   2150  HG1 SER A 147      -7.533  18.172  -8.002  1.00  0.00      A    H
ATOM   2151  C   SER A 147      -5.639  14.253  -8.904  1.00  0.00      A    C
ATOM   2152  O   SER A 147      -5.962  13.085  -9.132  1.00  0.00      A    O
ATOM   2153  N   SER A 148      -4.533  14.834  -9.430  1.00  0.00      A    N
ATOM   2154  HN  SER A 148      -4.301  15.685  -8.965  1.00  0.00      A    H
ATOM   2155  CA  SER A 148      -3.715  14.247 -10.537  1.00  0.00      A    C
ATOM   2156  HA  SER A 148      -3.627  13.230 -10.184  1.00  0.00      A    H
ATOM   2157  CB  SER A 148      -4.427  14.261 -11.936  1.00  0.00      A    C
ATOM   2158  HB1 SER A 148      -3.947  13.570 -12.663  1.00  0.00      A    H
ATOM   2159  HB2 SER A 148      -5.400  13.742 -11.804  1.00  0.00      A    H
ATOM   2160  OG  SER A 148      -4.390  15.581 -12.481  1.00  0.00      A    O
ATOM   2161  HG1 SER A 148      -4.694  15.620 -13.391  1.00  0.00      A    H
ATOM   2162  C   SER A 148      -2.313  14.787 -10.604  1.00  0.00      A    C
ATOM   2163  O   SER A 148      -1.879  15.675  -9.940  1.00  0.00      A    O
ATOM   2164  N   GLY A 149      -1.465  14.186 -11.459  1.00  0.00      A    N
ATOM   2165  HN  GLY A 149      -1.810  13.410 -11.982  1.00  0.00      A    H
ATOM   2166  CA  GLY A 149      -0.087  14.731 -11.713  1.00  0.00      A    C
ATOM   2167  HA1 GLY A 149       0.226  14.415 -12.697  1.00  0.00      A    H
ATOM   2168  HA2 GLY A 149      -0.007  15.793 -11.533  1.00  0.00      A    H
ATOM   2169  C   GLY A 149       0.958  14.080 -10.840  1.00  0.00      A    C
ATOM   2170  O   GLY A 149       0.719  13.097 -10.176  1.00  0.00      A    O
ATOM   2171  N   ILE A 150       2.226  14.586 -10.854  1.00  0.00      A    N
ATOM   2172  HN  ILE A 150       2.335  15.473 -11.297  1.00  0.00      A    H
ATOM   2173  CA  ILE A 150       3.282  14.064  -9.945  1.00  0.00      A    C
ATOM   2174  HA  ILE A 150       2.995  13.033  -9.797  1.00  0.00      A    H
ATOM   2175  CB  ILE A 150       4.632  14.208 -10.594  1.00  0.00      A    C
ATOM   2176  HB  ILE A 150       5.057  15.202 -10.336  1.00  0.00      A    H
ATOM   2177  CG2 ILE A 150       5.534  13.156  -9.845  1.00  0.00      A    C
ATOM   2178 HG21 ILE A 150       6.537  13.209 -10.320  1.00  0.00      A    H
ATOM   2179 HG22 ILE A 150       5.774  13.284  -8.768  1.00  0.00      A    H
ATOM   2180 HG23 ILE A 150       5.076  12.164 -10.048  1.00  0.00      A    H
ATOM   2181  CG1 ILE A 150       4.646  13.961 -12.090  1.00  0.00      A    C
ATOM   2182 HG11 ILE A 150       4.549  12.886 -12.352  1.00  0.00      A    H
ATOM   2183 HG12 ILE A 150       3.870  14.483 -12.690  1.00  0.00      A    H
ATOM   2184  CD  ILE A 150       6.047  14.384 -12.790  1.00  0.00      A    C
ATOM   2185  HD1 ILE A 150       6.183  15.479 -12.660  1.00  0.00      A    H
ATOM   2186  HD2 ILE A 150       6.955  13.912 -12.359  1.00  0.00      A    H
ATOM   2187  HD3 ILE A 150       6.079  14.209 -13.886  1.00  0.00      A    H
ATOM   2188  C   ILE A 150       3.075  14.777  -8.615  1.00  0.00      A    C
ATOM   2189  O   ILE A 150       2.855  15.973  -8.625  1.00  0.00      A    O
ATOM   2190  N   PHE A 151       3.062  14.108  -7.441  1.00  0.00      A    N
ATOM   2191  HN  PHE A 151       3.135  13.113  -7.443  1.00  0.00      A    H
ATOM   2192  CA  PHE A 151       2.738  14.634  -6.113  1.00  0.00      A    C
ATOM   2193  HA  PHE A 151       1.803  15.173  -6.157  1.00  0.00      A    H
ATOM   2194  CB  PHE A 151       2.572  13.496  -5.077  1.00  0.00      A    C
ATOM   2195  HB1 PHE A 151       1.766  12.880  -5.528  1.00  0.00      A    H
ATOM   2196  HB2 PHE A 151       3.492  12.906  -4.876  1.00  0.00      A    H
ATOM   2197  CG  PHE A 151       2.159  14.023  -3.676  1.00  0.00      A    C
ATOM   2198  CD1 PHE A 151       0.784  14.271  -3.301  1.00  0.00      A    C
ATOM   2199  HD1 PHE A 151       0.013  14.258  -4.057  1.00  0.00      A    H
ATOM   2200  CE1 PHE A 151       0.480  14.740  -2.036  1.00  0.00      A    C
ATOM   2201  HE1 PHE A 151      -0.540  14.994  -1.787  1.00  0.00      A    H
ATOM   2202  CZ  PHE A 151       1.498  14.800  -1.073  1.00  0.00      A    C
ATOM   2203  HZ  PHE A 151       1.289  15.258  -0.117  1.00  0.00      A    H
ATOM   2204  CD2 PHE A 151       3.155  14.069  -2.637  1.00  0.00      A    C
ATOM   2205  HD2 PHE A 151       4.160  13.881  -2.986  1.00  0.00      A    H
ATOM   2206  CE2 PHE A 151       2.874  14.467  -1.366  1.00  0.00      A    C
ATOM   2207  HE2 PHE A 151       3.577  14.666  -0.572  1.00  0.00      A    H
ATOM   2208  C   PHE A 151       3.814  15.612  -5.671  1.00  0.00      A    C
ATOM   2209  O   PHE A 151       4.971  15.125  -5.516  1.00  0.00      A    O
ATOM   2210  N   THR A 152       3.523  16.895  -5.484  1.00  0.00      A    N
ATOM   2211  HN  THR A 152       2.661  17.321  -5.749  1.00  0.00      A    H
ATOM   2212  CA  THR A 152       4.423  17.820  -4.862  1.00  0.00      A    C
ATOM   2213  HA  THR A 152       5.422  17.578  -5.193  1.00  0.00      A    H
ATOM   2214  CB  THR A 152       4.167  19.295  -5.183  1.00  0.00      A    C
ATOM   2215  HB  THR A 152       4.690  20.011  -4.514  1.00  0.00      A    H
ATOM   2216  OG1 THR A 152       2.797  19.703  -5.307  1.00  0.00      A    O
ATOM   2217  HG1 THR A 152       2.968  20.586  -5.643  1.00  0.00      A    H
ATOM   2218  CG2 THR A 152       4.807  19.627  -6.572  1.00  0.00      A    C
ATOM   2219 HG21 THR A 152       4.482  18.865  -7.313  1.00  0.00      A    H
ATOM   2220 HG22 THR A 152       4.579  20.649  -6.944  1.00  0.00      A    H
ATOM   2221 HG23 THR A 152       5.909  19.629  -6.435  1.00  0.00      A    H
ATOM   2222  C   THR A 152       4.450  17.821  -3.366  1.00  0.00      A    C
ATOM   2223  O   THR A 152       5.455  17.895  -2.678  1.00  0.00      A    O
ATOM   2224  N   GLY A 153       3.238  17.945  -2.778  1.00  0.00      A    N
ATOM   2225  HN  GLY A 153       2.370  18.080  -3.248  1.00  0.00      A    H
ATOM   2226  CA  GLY A 153       3.174  18.098  -1.329  1.00  0.00      A    C
ATOM   2227  HA1 GLY A 153       3.521  17.160  -0.922  1.00  0.00      A    H
ATOM   2228  HA2 GLY A 153       3.847  18.852  -0.948  1.00  0.00      A    H
ATOM   2229  C   GLY A 153       1.868  18.646  -0.835  1.00  0.00      A    C
ATOM   2230  O   GLY A 153       1.049  18.975  -1.661  1.00  0.00      A    O
ATOM   2231  N   LYS A 154       1.612  18.655   0.455  1.00  0.00      A    N
ATOM   2232  HN  LYS A 154       0.847  19.261   0.657  1.00  0.00      A    H
ATOM   2233  CA  LYS A 154       2.462  18.321   1.606  1.00  0.00      A    C
ATOM   2234  HA  LYS A 154       3.471  18.072   1.313  1.00  0.00      A    H
ATOM   2235  CB  LYS A 154       2.645  19.540   2.484  1.00  0.00      A    C
ATOM   2236  HB1 LYS A 154       1.606  19.782   2.797  1.00  0.00      A    H
ATOM   2237  HB2 LYS A 154       3.155  19.221   3.419  1.00  0.00      A    H
ATOM   2238  CG  LYS A 154       3.401  20.780   1.928  1.00  0.00      A    C
ATOM   2239  HG1 LYS A 154       2.972  21.045   0.939  1.00  0.00      A    H
ATOM   2240  HG2 LYS A 154       3.290  21.603   2.666  1.00  0.00      A    H
ATOM   2241  CD  LYS A 154       4.858  20.480   1.840  1.00  0.00      A    C
ATOM   2242  HD1 LYS A 154       4.890  19.448   1.431  1.00  0.00      A    H
ATOM   2243  HD2 LYS A 154       5.272  21.230   1.132  1.00  0.00      A    H
ATOM   2244  CE  LYS A 154       5.529  20.600   3.184  1.00  0.00      A    C
ATOM   2245  HE1 LYS A 154       5.461  21.651   3.538  1.00  0.00      A    H
ATOM   2246  HE2 LYS A 154       5.107  19.770   3.790  1.00  0.00      A    H
ATOM   2247  NZ  LYS A 154       6.972  20.304   2.994  1.00  0.00      A    N
ATOM   2248  HZ1 LYS A 154       7.199  20.435   1.988  1.00  0.00      A    H
ATOM   2249  HZ2 LYS A 154       7.627  20.905   3.535  1.00  0.00      A    H
ATOM   2250  HZ3 LYS A 154       7.216  19.333   3.274  1.00  0.00      A    H
ATOM   2251  C   LYS A 154       1.937  17.235   2.477  1.00  0.00      A    C
ATOM   2252  O   LYS A 154       0.735  17.064   2.757  1.00  0.00      A    O
ATOM   2253  N   CYS A 155       2.822  16.327   2.912  1.00  0.00      A    N
ATOM   2254  HN  CYS A 155       3.761  16.390   2.583  1.00  0.00      A    H
ATOM   2255  CA  CYS A 155       2.533  15.169   3.822  1.00  0.00      A    C
ATOM   2256  HA  CYS A 155       1.598  15.279   4.353  1.00  0.00      A    H
ATOM   2257  CB  CYS A 155       2.661  13.866   3.040  1.00  0.00      A    C
ATOM   2258  HB1 CYS A 155       2.416  12.965   3.642  1.00  0.00      A    H
ATOM   2259  HB2 CYS A 155       1.796  13.834   2.344  1.00  0.00      A    H
ATOM   2260  SG  CYS A 155       4.138  13.586   2.073  1.00  0.00      A    S
ATOM   2261  C   CYS A 155       3.531  15.144   4.977  1.00  0.00      A    C
ATOM   2262  O   CYS A 155       4.438  15.983   5.028  1.00  0.00      A    O
ATOM   2263  N   GLY A 156       3.406  14.205   5.887  1.00  0.00      A    N
ATOM   2264  HN  GLY A 156       2.540  13.713   5.921  1.00  0.00      A    H
ATOM   2265  CA  GLY A 156       4.184  14.104   7.128  1.00  0.00      A    C
ATOM   2266  HA1 GLY A 156       4.802  14.987   7.201  1.00  0.00      A    H
ATOM   2267  HA2 GLY A 156       3.483  13.909   7.927  1.00  0.00      A    H
ATOM   2268  C   GLY A 156       5.177  12.927   7.073  1.00  0.00      A    C
ATOM   2269  O   GLY A 156       5.362  12.280   6.044  1.00  0.00      A    O
ATOM   2270  N   THR A 157       5.892  12.706   8.160  1.00  0.00      A    N
ATOM   2271  HN  THR A 157       5.663  13.275   8.945  1.00  0.00      A    H
ATOM   2272  CA  THR A 157       6.978  11.767   8.301  1.00  0.00      A    C
ATOM   2273  HA  THR A 157       7.242  11.461   7.299  1.00  0.00      A    H
ATOM   2274  CB  THR A 157       8.201  12.422   8.976  1.00  0.00      A    C
ATOM   2275  HB  THR A 157       8.988  11.651   9.123  1.00  0.00      A    H
ATOM   2276  OG1 THR A 157       7.850  13.009  10.260  1.00  0.00      A    O
ATOM   2277  HG1 THR A 157       8.634  13.504  10.509  1.00  0.00      A    H
ATOM   2278  CG2 THR A 157       8.781  13.544   8.085  1.00  0.00      A    C
ATOM   2279 HG21 THR A 157       8.827  13.329   6.996  1.00  0.00      A    H
ATOM   2280 HG22 THR A 157       8.091  14.399   8.244  1.00  0.00      A    H
ATOM   2281 HG23 THR A 157       9.812  13.797   8.413  1.00  0.00      A    H
ATOM   2282  C   THR A 157       6.644  10.482   9.037  1.00  0.00      A    C
ATOM   2283  O   THR A 157       7.218   9.456   8.646  1.00  0.00      A    O
ATOM   2284  N   ALA A 158       5.605  10.512   9.942  1.00  0.00      A    N
ATOM   2285  HN  ALA A 158       5.035  11.314  10.099  1.00  0.00      A    H
ATOM   2286  CA  ALA A 158       5.162   9.280  10.642  1.00  0.00      A    C
ATOM   2287  HA  ALA A 158       5.936   8.529  10.576  1.00  0.00      A    H
ATOM   2288  CB  ALA A 158       4.888   9.506  12.141  1.00  0.00      A    C
ATOM   2289  HB1 ALA A 158       5.785   9.986  12.590  1.00  0.00      A    H
ATOM   2290  HB2 ALA A 158       4.021  10.192  12.245  1.00  0.00      A    H
ATOM   2291  HB3 ALA A 158       4.662   8.523  12.606  1.00  0.00      A    H
ATOM   2292  C   ALA A 158       4.003   8.549   9.840  1.00  0.00      A    C
ATOM   2293  O   ALA A 158       3.208   9.222   9.195  1.00  0.00      A    O
ATOM   2294  N   LEU A 159       3.907   7.200   9.962  1.00  0.00      A    N
ATOM   2295  HN  LEU A 159       4.329   6.661  10.687  1.00  0.00      A    H
ATOM   2296  CA  LEU A 159       3.329   6.492   8.811  1.00  0.00      A    C
ATOM   2297  HA  LEU A 159       3.192   7.126   7.948  1.00  0.00      A    H
ATOM   2298  CB  LEU A 159       4.253   5.305   8.442  1.00  0.00      A    C
ATOM   2299  HB1 LEU A 159       4.069   4.550   9.236  1.00  0.00      A    H
ATOM   2300  HB2 LEU A 159       3.799   4.949   7.492  1.00  0.00      A    H
ATOM   2301  CG  LEU A 159       5.749   5.524   8.265  1.00  0.00      A    C
ATOM   2302  HG  LEU A 159       6.195   5.783   9.249  1.00  0.00      A    H
ATOM   2303  CD1 LEU A 159       6.453   4.212   7.897  1.00  0.00      A    C
ATOM   2304 HD11 LEU A 159       5.969   3.378   8.449  1.00  0.00      A    H
ATOM   2305 HD12 LEU A 159       6.237   4.157   6.809  1.00  0.00      A    H
ATOM   2306 HD13 LEU A 159       7.529   4.390   8.108  1.00  0.00      A    H
ATOM   2307  CD2 LEU A 159       6.200   6.614   7.197  1.00  0.00      A    C
ATOM   2308 HD21 LEU A 159       7.308   6.655   7.117  1.00  0.00      A    H
ATOM   2309 HD22 LEU A 159       5.754   6.247   6.248  1.00  0.00      A    H
ATOM   2310 HD23 LEU A 159       5.773   7.598   7.484  1.00  0.00      A    H
ATOM   2311  C   LEU A 159       1.929   5.927   9.238  1.00  0.00      A    C
ATOM   2312  O   LEU A 159       1.689   5.725  10.427  1.00  0.00      A    O
ATOM   2313  N   ASP A 160       0.981   5.748   8.261  1.00  0.00      A    N
ATOM   2314  HN  ASP A 160       1.129   5.995   7.307  1.00  0.00      A    H
ATOM   2315  CA  ASP A 160      -0.238   5.066   8.498  1.00  0.00      A    C
ATOM   2316  HA  ASP A 160      -0.084   4.684   9.496  1.00  0.00      A    H
ATOM   2317  CB  ASP A 160      -1.312   6.253   8.615  1.00  0.00      A    C
ATOM   2318  HB1 ASP A 160      -2.363   5.902   8.702  1.00  0.00      A    H
ATOM   2319  HB2 ASP A 160      -1.013   6.864   9.495  1.00  0.00      A    H
ATOM   2320  CG  ASP A 160      -1.305   7.168   7.414  1.00  0.00      A    C
ATOM   2321  OD1 ASP A 160      -1.479   6.712   6.246  1.00  0.00      A    O
ATOM   2322  OD2 ASP A 160      -1.293   8.411   7.732  1.00  0.00      A    O
ATOM   2323  C   ASP A 160      -0.491   3.907   7.701  1.00  0.00      A    C
ATOM   2324  O   ASP A 160      -0.063   2.853   8.099  1.00  0.00      A    O
ATOM   2325  N   HSP A 161      -1.275   4.019   6.609  1.00  0.00      A    N
ATOM   2326  HN  HSP A 161      -1.527   4.887   6.188  1.00  0.00      A    H
ATOM   2327  CA  HSP A 161      -1.712   2.809   5.892  1.00  0.00      A    C
ATOM   2328  HA  HSP A 161      -1.778   2.023   6.630  1.00  0.00      A    H
ATOM   2329  CB  HSP A 161      -3.206   2.826   5.440  1.00  0.00      A    C
ATOM   2330  HB1 HSP A 161      -3.568   1.780   5.346  1.00  0.00      A    H
ATOM   2331  HB2 HSP A 161      -3.689   3.218   6.361  1.00  0.00      A    H
ATOM   2332  CD2 HSP A 161      -4.283   4.795   4.185  1.00  0.00      A    C
ATOM   2333  HD2 HSP A 161      -4.830   5.412   4.886  1.00  0.00      A    H
ATOM   2334  CG  HSP A 161      -3.529   3.699   4.227  1.00  0.00      A    C
ATOM   2335  NE2 HSP A 161      -4.409   5.164   2.864  1.00  0.00      A    N
ATOM   2336  HE2 HSP A 161      -4.957   5.838   2.369  1.00  0.00      A    H
ATOM   2337  ND1 HSP A 161      -3.231   3.323   2.870  1.00  0.00      A    N
ATOM   2338  HD1 HSP A 161      -2.749   2.515   2.534  1.00  0.00      A    H
ATOM   2339  CE1 HSP A 161      -3.686   4.284   2.106  1.00  0.00      A    C
ATOM   2340  HE1 HSP A 161      -3.499   4.525   1.080  1.00  0.00      A    H
ATOM   2341  C   HSP A 161      -0.759   2.320   4.844  1.00  0.00      A    C
ATOM   2342  O   HSP A 161      -0.002   3.022   4.206  1.00  0.00      A    O
ATOM   2343  N   GLY A 162      -0.935   1.062   4.564  1.00  0.00      A    N
ATOM   2344  HN  GLY A 162      -1.590   0.452   5.004  1.00  0.00      A    H
ATOM   2345  CA  GLY A 162      -0.303   0.327   3.479  1.00  0.00      A    C
ATOM   2346  HA1 GLY A 162       0.725   0.656   3.494  1.00  0.00      A    H
ATOM   2347  HA2 GLY A 162      -0.425  -0.719   3.717  1.00  0.00      A    H
ATOM   2348  C   GLY A 162      -0.718   0.813   2.110  1.00  0.00      A    C
ATOM   2349  O   GLY A 162      -1.793   1.322   1.852  1.00  0.00      A    O
ATOM   2350  N   VAL A 163       0.248   0.627   1.161  1.00  0.00      A    N
ATOM   2351  HN  VAL A 163       1.136   0.207   1.330  1.00  0.00      A    H
ATOM   2352  CA  VAL A 163       0.098   0.971  -0.237  1.00  0.00      A    C
ATOM   2353  HA  VAL A 163      -0.879   0.765  -0.649  1.00  0.00      A    H
ATOM   2354  CB  VAL A 163       0.367   2.456  -0.577  1.00  0.00      A    C
ATOM   2355  HB  VAL A 163       0.507   2.608  -1.669  1.00  0.00      A    H
ATOM   2356  CG1 VAL A 163      -0.819   3.360  -0.184  1.00  0.00      A    C
ATOM   2357 HG11 VAL A 163      -0.670   4.305  -0.749  1.00  0.00      A    H
ATOM   2358 HG12 VAL A 163      -1.814   2.916  -0.401  1.00  0.00      A    H
ATOM   2359 HG13 VAL A 163      -0.665   3.484   0.909  1.00  0.00      A    H
ATOM   2360  CG2 VAL A 163       1.639   2.917   0.200  1.00  0.00      A    C
ATOM   2361 HG21 VAL A 163       2.092   3.907  -0.021  1.00  0.00      A    H
ATOM   2362 HG22 VAL A 163       1.529   2.826   1.302  1.00  0.00      A    H
ATOM   2363 HG23 VAL A 163       2.560   2.327   0.007  1.00  0.00      A    H
ATOM   2364  C   VAL A 163       1.109   0.083  -0.903  1.00  0.00      A    C
ATOM   2365  O   VAL A 163       1.706  -0.828  -0.339  1.00  0.00      A    O
ATOM   2366  N   ALA A 164       1.244   0.103  -2.258  1.00  0.00      A    N
ATOM   2367  HN  ALA A 164       0.594   0.633  -2.796  1.00  0.00      A    H
ATOM   2368  CA  ALA A 164       2.243  -0.777  -2.898  1.00  0.00      A    C
ATOM   2369  HA  ALA A 164       3.129  -0.764  -2.280  1.00  0.00      A    H
ATOM   2370  CB  ALA A 164       1.757  -2.186  -3.367  1.00  0.00      A    C
ATOM   2371  HB1 ALA A 164       0.820  -2.093  -3.956  1.00  0.00      A    H
ATOM   2372  HB2 ALA A 164       2.502  -2.517  -4.122  1.00  0.00      A    H
ATOM   2373  HB3 ALA A 164       1.593  -2.903  -2.534  1.00  0.00      A    H
ATOM   2374  C   ALA A 164       2.825  -0.136  -4.204  1.00  0.00      A    C
ATOM   2375  O   ALA A 164       2.124   0.449  -5.018  1.00  0.00      A    O
ATOM   2376  N   ALA A 165       4.108  -0.272  -4.400  1.00  0.00      A    N
ATOM   2377  HN  ALA A 165       4.626  -0.904  -3.829  1.00  0.00      A    H
ATOM   2378  CA  ALA A 165       4.887   0.418  -5.391  1.00  0.00      A    C
ATOM   2379  HA  ALA A 165       4.414   1.342  -5.690  1.00  0.00      A    H
ATOM   2380  CB  ALA A 165       6.295   0.768  -4.866  1.00  0.00      A    C
ATOM   2381  HB1 ALA A 165       6.808   1.346  -5.664  1.00  0.00      A    H
ATOM   2382  HB2 ALA A 165       6.188   1.405  -3.961  1.00  0.00      A    H
ATOM   2383  HB3 ALA A 165       6.789  -0.199  -4.630  1.00  0.00      A    H
ATOM   2384  C   ALA A 165       4.921  -0.464  -6.697  1.00  0.00      A    C
ATOM   2385  O   ALA A 165       5.405  -1.622  -6.691  1.00  0.00      A    O
ATOM   2386  N   VAL A 166       4.433   0.052  -7.744  1.00  0.00      A    N
ATOM   2387  HN  VAL A 166       4.036   0.960  -7.642  1.00  0.00      A    H
ATOM   2388  CA  VAL A 166       4.237  -0.622  -9.055  1.00  0.00      A    C
ATOM   2389  HA  VAL A 166       4.635  -1.624  -8.997  1.00  0.00      A    H
ATOM   2390  CB  VAL A 166       2.742  -0.570  -9.588  1.00  0.00      A    C
ATOM   2391  HB  VAL A 166       2.839  -0.910 -10.641  1.00  0.00      A    H
ATOM   2392  CG1 VAL A 166       1.785  -1.536  -8.898  1.00  0.00      A    C
ATOM   2393 HG11 VAL A 166       0.827  -1.533  -9.460  1.00  0.00      A    H
ATOM   2394 HG12 VAL A 166       2.168  -2.579  -8.904  1.00  0.00      A    H
ATOM   2395 HG13 VAL A 166       1.507  -1.174  -7.885  1.00  0.00      A    H
ATOM   2396  CG2 VAL A 166       2.220   0.874  -9.421  1.00  0.00      A    C
ATOM   2397 HG21 VAL A 166       2.004   1.170  -8.372  1.00  0.00      A    H
ATOM   2398 HG22 VAL A 166       2.876   1.604  -9.940  1.00  0.00      A    H
ATOM   2399 HG23 VAL A 166       1.214   0.877  -9.893  1.00  0.00      A    H
ATOM   2400  C   VAL A 166       5.172  -0.081 -10.132  1.00  0.00      A    C
ATOM   2401  O   VAL A 166       5.148  -0.594 -11.239  1.00  0.00      A    O
ATOM   2402  N   GLY A 167       5.909   1.037  -9.860  1.00  0.00      A    N
ATOM   2403  HN  GLY A 167       5.889   1.491  -8.972  1.00  0.00      A    H
ATOM   2404  CA  GLY A 167       6.803   1.483 -10.896  1.00  0.00      A    C
ATOM   2405  HA1 GLY A 167       7.619   0.812 -11.119  1.00  0.00      A    H
ATOM   2406  HA2 GLY A 167       6.267   1.639 -11.821  1.00  0.00      A    H
ATOM   2407  C   GLY A 167       7.610   2.663 -10.592  1.00  0.00      A    C
ATOM   2408  O   GLY A 167       7.496   3.223  -9.519  1.00  0.00      A    O
ATOM   2409  N   TYR A 168       8.436   3.124 -11.561  1.00  0.00      A    N
ATOM   2410  HN  TYR A 168       8.727   2.518 -12.298  1.00  0.00      A    H
ATOM   2411  CA  TYR A 168       9.128   4.346 -11.511  1.00  0.00      A    C
ATOM   2412  HA  TYR A 168       8.573   4.998 -10.853  1.00  0.00      A    H
ATOM   2413  CB  TYR A 168      10.518   4.301 -10.803  1.00  0.00      A    C
ATOM   2414  HB1 TYR A 168      10.893   5.343 -10.884  1.00  0.00      A    H
ATOM   2415  HB2 TYR A 168      10.376   4.031  -9.734  1.00  0.00      A    H
ATOM   2416  CG  TYR A 168      11.525   3.439 -11.454  1.00  0.00      A    C
ATOM   2417  CD1 TYR A 168      12.515   3.943 -12.206  1.00  0.00      A    C
ATOM   2418  HD1 TYR A 168      12.586   5.016 -12.298  1.00  0.00      A    H
ATOM   2419  CE1 TYR A 168      13.542   3.166 -12.792  1.00  0.00      A    C
ATOM   2420  HE1 TYR A 168      14.375   3.593 -13.331  1.00  0.00      A    H
ATOM   2421  CZ  TYR A 168      13.593   1.859 -12.502  1.00  0.00      A    C
ATOM   2422  OH  TYR A 168      14.570   0.989 -12.980  1.00  0.00      A    O
ATOM   2423  HH  TYR A 168      14.866   1.346 -13.821  1.00  0.00      A    H
ATOM   2424  CD2 TYR A 168      11.532   2.037 -11.233  1.00  0.00      A    C
ATOM   2425  HD2 TYR A 168      10.704   1.683 -10.637  1.00  0.00      A    H
ATOM   2426  CE2 TYR A 168      12.531   1.258 -11.717  1.00  0.00      A    C
ATOM   2427  HE2 TYR A 168      12.490   0.196 -11.530  1.00  0.00      A    H
ATOM   2428  C   TYR A 168       9.120   4.944 -12.946  1.00  0.00      A    C
ATOM   2429  O   TYR A 168       8.951   4.299 -13.958  1.00  0.00      A    O
ATOM   2430  N   GLY A 169       9.290   6.255 -13.008  1.00  0.00      A    N
ATOM   2431  HN  GLY A 169       9.203   6.833 -12.200  1.00  0.00      A    H
ATOM   2432  CA  GLY A 169       9.543   6.967 -14.237  1.00  0.00      A    C
ATOM   2433  HA1 GLY A 169      10.341   6.424 -14.722  1.00  0.00      A    H
ATOM   2434  HA2 GLY A 169       8.612   7.109 -14.764  1.00  0.00      A    H
ATOM   2435  C   GLY A 169      10.106   8.322 -13.999  1.00  0.00      A    C
ATOM   2436  O   GLY A 169      10.173   8.840 -12.869  1.00  0.00      A    O
ATOM   2437  N   THR A 170      10.489   8.990 -15.097  1.00  0.00      A    N
ATOM   2438  HN  THR A 170      10.488   8.480 -15.954  1.00  0.00      A    H
ATOM   2439  CA  THR A 170      10.832  10.425 -15.184  1.00  0.00      A    C
ATOM   2440  HA  THR A 170      10.596  10.888 -14.237  1.00  0.00      A    H
ATOM   2441  CB  THR A 170      12.305  10.757 -15.565  1.00  0.00      A    C
ATOM   2442  HB  THR A 170      12.477  10.940 -16.648  1.00  0.00      A    H
ATOM   2443  OG1 THR A 170      13.037   9.586 -15.152  1.00  0.00      A    O
ATOM   2444  HG1 THR A 170      12.916   8.936 -15.849  1.00  0.00      A    H
ATOM   2445  CG2 THR A 170      12.808  11.900 -14.703  1.00  0.00      A    C
ATOM   2446 HG21 THR A 170      13.916  11.963 -14.758  1.00  0.00      A    H
ATOM   2447 HG22 THR A 170      12.350  12.805 -15.156  1.00  0.00      A    H
ATOM   2448 HG23 THR A 170      12.584  11.872 -13.615  1.00  0.00      A    H
ATOM   2449  C   THR A 170       9.827  11.188 -16.064  1.00  0.00      A    C
ATOM   2450  O   THR A 170       9.344  10.637 -17.021  1.00  0.00      A    O
ATOM   2451  N   GLU A 171       9.540  12.511 -15.849  1.00  0.00      A    N
ATOM   2452  HN  GLU A 171       9.700  12.911 -14.950  1.00  0.00      A    H
ATOM   2453  CA  GLU A 171       8.909  13.420 -16.757  1.00  0.00      A    C
ATOM   2454  HA  GLU A 171       8.655  12.970 -17.705  1.00  0.00      A    H
ATOM   2455  CB  GLU A 171       7.591  13.975 -16.240  1.00  0.00      A    C
ATOM   2456  HB1 GLU A 171       7.021  13.091 -15.881  1.00  0.00      A    H
ATOM   2457  HB2 GLU A 171       7.845  14.670 -15.412  1.00  0.00      A    H
ATOM   2458  CG  GLU A 171       6.824  14.655 -17.368  1.00  0.00      A    C
ATOM   2459  HG1 GLU A 171       7.612  15.118 -17.999  1.00  0.00      A    H
ATOM   2460  HG2 GLU A 171       6.258  13.854 -17.891  1.00  0.00      A    H
ATOM   2461  CD  GLU A 171       5.734  15.639 -16.874  1.00  0.00      A    C
ATOM   2462  OE1 GLU A 171       6.121  16.727 -16.414  1.00  0.00      A    O
ATOM   2463  OE2 GLU A 171       4.518  15.338 -17.135  1.00  0.00      A    O
ATOM   2464  C   GLU A 171       9.976  14.536 -16.945  1.00  0.00      A    C
ATOM   2465  O   GLU A 171       9.974  15.491 -16.141  1.00  0.00      A    O
ATOM   2466  N   ASN A 172      10.909  14.415 -17.865  1.00  0.00      A    N
ATOM   2467  HN  ASN A 172      11.100  13.519 -18.257  1.00  0.00      A    H
ATOM   2468  CA  ASN A 172      11.912  15.351 -18.205  1.00  0.00      A    C
ATOM   2469  HA  ASN A 172      12.383  14.820 -19.019  1.00  0.00      A    H
ATOM   2470  CB  ASN A 172      11.659  16.764 -18.626  1.00  0.00      A    C
ATOM   2471  HB1 ASN A 172      11.350  17.376 -17.752  1.00  0.00      A    H
ATOM   2472  HB2 ASN A 172      12.580  17.199 -19.071  1.00  0.00      A    H
ATOM   2473  CG  ASN A 172      10.487  16.785 -19.585  1.00  0.00      A    C
ATOM   2474  OD1 ASN A 172       9.370  17.133 -19.254  1.00  0.00      A    O
ATOM   2475  ND2 ASN A 172      10.795  16.447 -20.877  1.00  0.00      A    N
ATOM   2476 HD21 ASN A 172      10.053  16.542 -21.540  1.00  0.00      A    H
ATOM   2477 HD22 ASN A 172      11.758  16.238 -21.049  1.00  0.00      A    H
ATOM   2478  C   ASN A 172      12.976  15.350 -17.057  1.00  0.00      A    C
ATOM   2479  O   ASN A 172      13.870  14.534 -17.034  1.00  0.00      A    O
ATOM   2480  N   GLY A 173      12.785  16.130 -16.003  1.00  0.00      A    N
ATOM   2481  HN  GLY A 173      12.062  16.815 -15.987  1.00  0.00      A    H
ATOM   2482  CA  GLY A 173      13.703  16.249 -14.848  1.00  0.00      A    C
ATOM   2483  HA1 GLY A 173      14.549  15.625 -15.099  1.00  0.00      A    H
ATOM   2484  HA2 GLY A 173      13.937  17.279 -14.626  1.00  0.00      A    H
ATOM   2485  C   GLY A 173      13.126  15.787 -13.610  1.00  0.00      A    C
ATOM   2486  O   GLY A 173      13.804  15.423 -12.656  1.00  0.00      A    O
ATOM   2487  N   LYS A 174      11.765  15.892 -13.473  1.00  0.00      A    N
ATOM   2488  HN  LYS A 174      11.186  16.291 -14.180  1.00  0.00      A    H
ATOM   2489  CA  LYS A 174      10.939  15.421 -12.312  1.00  0.00      A    C
ATOM   2490  HA  LYS A 174      11.492  15.787 -11.460  1.00  0.00      A    H
ATOM   2491  CB  LYS A 174       9.551  15.960 -12.391  1.00  0.00      A    C
ATOM   2492  HB1 LYS A 174       9.149  15.614 -13.367  1.00  0.00      A    H
ATOM   2493  HB2 LYS A 174       8.992  15.514 -11.541  1.00  0.00      A    H
ATOM   2494  CG  LYS A 174       9.437  17.481 -12.391  1.00  0.00      A    C
ATOM   2495  HG1 LYS A 174       9.918  17.880 -11.472  1.00  0.00      A    H
ATOM   2496  HG2 LYS A 174      10.068  17.900 -13.204  1.00  0.00      A    H
ATOM   2497  CD  LYS A 174       7.951  18.028 -12.290  1.00  0.00      A    C
ATOM   2498  HD1 LYS A 174       7.386  17.728 -13.198  1.00  0.00      A    H
ATOM   2499  HD2 LYS A 174       7.453  17.413 -11.510  1.00  0.00      A    H
ATOM   2500  CE  LYS A 174       7.761  19.576 -12.039  1.00  0.00      A    C
ATOM   2501  HE1 LYS A 174       8.257  19.952 -11.118  1.00  0.00      A    H
ATOM   2502  HE2 LYS A 174       8.192  20.189 -12.858  1.00  0.00      A    H
ATOM   2503  NZ  LYS A 174       6.314  19.877 -12.088  1.00  0.00      A    N
ATOM   2504  HZ1 LYS A 174       5.868  19.336 -11.320  1.00  0.00      A    H
ATOM   2505  HZ2 LYS A 174       6.127  20.900 -12.088  1.00  0.00      A    H
ATOM   2506  HZ3 LYS A 174       5.974  19.432 -12.965  1.00  0.00      A    H
ATOM   2507  C   LYS A 174      10.946  13.888 -12.152  1.00  0.00      A    C
ATOM   2508  O   LYS A 174      10.434  13.193 -13.022  1.00  0.00      A    O
ATOM   2509  N   ASP A 175      11.387  13.316 -11.063  1.00  0.00      A    N
ATOM   2510  HN  ASP A 175      11.596  13.934 -10.310  1.00  0.00      A    H
ATOM   2511  CA  ASP A 175      11.478  11.872 -10.795  1.00  0.00      A    C
ATOM   2512  HA  ASP A 175      11.463  11.385 -11.759  1.00  0.00      A    H
ATOM   2513  CB  ASP A 175      12.714  11.484  -9.911  1.00  0.00      A    C
ATOM   2514  HB1 ASP A 175      12.628  11.928  -8.896  1.00  0.00      A    H
ATOM   2515  HB2 ASP A 175      12.767  10.374  -9.911  1.00  0.00      A    H
ATOM   2516  CG  ASP A 175      13.944  12.141 -10.526  1.00  0.00      A    C
ATOM   2517  OD1 ASP A 175      14.647  11.499 -11.253  1.00  0.00      A    O
ATOM   2518  OD2 ASP A 175      14.201  13.343 -10.097  1.00  0.00      A    O
ATOM   2519  C   ASP A 175      10.280  11.403 -10.029  1.00  0.00      A    C
ATOM   2520  O   ASP A 175       9.867  12.040  -9.019  1.00  0.00      A    O
ATOM   2521  N   TYR A 176       9.690  10.206 -10.382  1.00  0.00      A    N
ATOM   2522  HN  TYR A 176       9.946   9.524 -11.063  1.00  0.00      A    H
ATOM   2523  CA  TYR A 176       8.621   9.695  -9.603  1.00  0.00      A    C
ATOM   2524  HA  TYR A 176       8.636  10.005  -8.568  1.00  0.00      A    H
ATOM   2525  CB  TYR A 176       7.167  10.040 -10.042  1.00  0.00      A    C
ATOM   2526  HB1 TYR A 176       6.491   9.423  -9.413  1.00  0.00      A    H
ATOM   2527  HB2 TYR A 176       6.999  11.136  -9.971  1.00  0.00      A    H
ATOM   2528  CG  TYR A 176       6.944   9.680 -11.453  1.00  0.00      A    C
ATOM   2529  CD1 TYR A 176       6.379   8.437 -11.839  1.00  0.00      A    C
ATOM   2530  HD1 TYR A 176       5.995   7.803 -11.054  1.00  0.00      A    H
ATOM   2531  CE1 TYR A 176       6.374   8.059 -13.160  1.00  0.00      A    C
ATOM   2532  HE1 TYR A 176       6.090   7.052 -13.428  1.00  0.00      A    H
ATOM   2533  CZ  TYR A 176       6.672   8.983 -14.107  1.00  0.00      A    C
ATOM   2534  OH  TYR A 176       6.673   8.699 -15.502  1.00  0.00      A    O
ATOM   2535  HH  TYR A 176       5.842   8.222 -15.571  1.00  0.00      A    H
ATOM   2536  CD2 TYR A 176       7.242  10.632 -12.488  1.00  0.00      A    C
ATOM   2537  HD2 TYR A 176       7.618  11.585 -12.144  1.00  0.00      A    H
ATOM   2538  CE2 TYR A 176       7.046  10.291 -13.788  1.00  0.00      A    C
ATOM   2539  HE2 TYR A 176       7.310  11.060 -14.498  1.00  0.00      A    H
ATOM   2540  C   TYR A 176       8.716   8.224  -9.341  1.00  0.00      A    C
ATOM   2541  O   TYR A 176       9.392   7.507 -10.149  1.00  0.00      A    O
ATOM   2542  N   TRP A 177       7.959   7.782  -8.325  1.00  0.00      A    N
ATOM   2543  HN  TRP A 177       7.458   8.480  -7.820  1.00  0.00      A    H
ATOM   2544  CA  TRP A 177       7.632   6.461  -7.975  1.00  0.00      A    C
ATOM   2545  HA  TRP A 177       8.203   5.701  -8.487  1.00  0.00      A    H
ATOM   2546  CB  TRP A 177       7.720   6.267  -6.461  1.00  0.00      A    C
ATOM   2547  HB1 TRP A 177       7.018   6.982  -5.982  1.00  0.00      A    H
ATOM   2548  HB2 TRP A 177       7.267   5.294  -6.175  1.00  0.00      A    H
ATOM   2549  CG  TRP A 177       9.069   6.387  -5.902  1.00  0.00      A    C
ATOM   2550  CD1 TRP A 177       9.531   7.272  -4.940  1.00  0.00      A    C
ATOM   2551  HD1 TRP A 177       8.916   7.974  -4.396  1.00  0.00      A    H
ATOM   2552  NE1 TRP A 177      10.878   7.048  -4.711  1.00  0.00      A    N
ATOM   2553  HE1 TRP A 177      11.362   7.475  -3.979  1.00  0.00      A    H
ATOM   2554  CE2 TRP A 177      11.326   5.997  -5.533  1.00  0.00      A    C
ATOM   2555  CD2 TRP A 177      10.206   5.542  -6.220  1.00  0.00      A    C
ATOM   2556  CE3 TRP A 177      10.362   4.423  -7.095  1.00  0.00      A    C
ATOM   2557  HE3 TRP A 177       9.477   4.145  -7.649  1.00  0.00      A    H
ATOM   2558  CZ3 TRP A 177      11.565   3.720  -7.043  1.00  0.00      A    C
ATOM   2559  HZ3 TRP A 177      11.769   2.831  -7.621  1.00  0.00      A    H
ATOM   2560  CZ2 TRP A 177      12.571   5.494  -5.679  1.00  0.00      A    C
ATOM   2561  HZ2 TRP A 177      13.317   5.962  -5.054  1.00  0.00      A    H
ATOM   2562  CH2 TRP A 177      12.737   4.310  -6.421  1.00  0.00      A    C
ATOM   2563  HH2 TRP A 177      13.712   3.846  -6.388  1.00  0.00      A    H
ATOM   2564  C   TRP A 177       6.133   6.360  -8.283  1.00  0.00      A    C
ATOM   2565  O   TRP A 177       5.352   7.316  -8.168  1.00  0.00      A    O
ATOM   2566  N   ILE A 178       5.677   5.161  -8.725  1.00  0.00      A    N
ATOM   2567  HN  ILE A 178       6.252   4.423  -9.070  1.00  0.00      A    H
ATOM   2568  CA  ILE A 178       4.211   4.965  -8.948  1.00  0.00      A    C
ATOM   2569  HA  ILE A 178       3.661   5.888  -8.840  1.00  0.00      A    H
ATOM   2570  CB  ILE A 178       3.892   4.269 -10.294  1.00  0.00      A    C
ATOM   2571  HB  ILE A 178       4.400   3.282 -10.271  1.00  0.00      A    H
ATOM   2572  CG2 ILE A 178       2.412   4.307 -10.690  1.00  0.00      A    C
ATOM   2573 HG21 ILE A 178       2.220   3.900 -11.706  1.00  0.00      A    H
ATOM   2574 HG22 ILE A 178       1.893   3.649  -9.960  1.00  0.00      A    H
ATOM   2575 HG23 ILE A 178       2.017   5.337 -10.558  1.00  0.00      A    H
ATOM   2576  CG1 ILE A 178       4.683   5.090 -11.419  1.00  0.00      A    C
ATOM   2577 HG11 ILE A 178       4.167   6.062 -11.574  1.00  0.00      A    H
ATOM   2578 HG12 ILE A 178       5.763   5.212 -11.188  1.00  0.00      A    H
ATOM   2579  CD  ILE A 178       4.774   4.314 -12.709  1.00  0.00      A    C
ATOM   2580  HD1 ILE A 178       5.126   3.300 -12.421  1.00  0.00      A    H
ATOM   2581  HD2 ILE A 178       3.802   4.240 -13.242  1.00  0.00      A    H
ATOM   2582  HD3 ILE A 178       5.545   4.807 -13.338  1.00  0.00      A    H
ATOM   2583  C   ILE A 178       3.580   4.055  -7.884  1.00  0.00      A    C
ATOM   2584  O   ILE A 178       3.996   2.928  -7.666  1.00  0.00      A    O
ATOM   2585  N   VAL A 179       2.649   4.640  -7.166  1.00  0.00      A    N
ATOM   2586  HN  VAL A 179       2.321   5.563  -7.353  1.00  0.00      A    H
ATOM   2587  CA  VAL A 179       2.124   4.073  -5.933  1.00  0.00      A    C
ATOM   2588  HA  VAL A 179       2.609   3.111  -5.851  1.00  0.00      A    H
ATOM   2589  CB  VAL A 179       2.358   4.868  -4.699  1.00  0.00      A    C
ATOM   2590  HB  VAL A 179       1.889   5.873  -4.758  1.00  0.00      A    H
ATOM   2591  CG1 VAL A 179       1.849   4.191  -3.433  1.00  0.00      A    C
ATOM   2592 HG11 VAL A 179       2.018   4.823  -2.535  1.00  0.00      A    H
ATOM   2593 HG12 VAL A 179       0.765   3.949  -3.451  1.00  0.00      A    H
ATOM   2594 HG13 VAL A 179       2.424   3.260  -3.241  1.00  0.00      A    H
ATOM   2595  CG2 VAL A 179       3.829   5.027  -4.597  1.00  0.00      A    C
ATOM   2596 HG21 VAL A 179       4.262   5.639  -5.417  1.00  0.00      A    H
ATOM   2597 HG22 VAL A 179       3.985   5.610  -3.664  1.00  0.00      A    H
ATOM   2598 HG23 VAL A 179       4.385   4.079  -4.436  1.00  0.00      A    H
ATOM   2599  C   VAL A 179       0.679   3.717  -6.096  1.00  0.00      A    C
ATOM   2600  O   VAL A 179      -0.241   4.494  -6.368  1.00  0.00      A    O
ATOM   2601  N   ARG A 180       0.347   2.434  -5.908  1.00  0.00      A    N
ATOM   2602  HN  ARG A 180       1.046   1.773  -5.646  1.00  0.00      A    H
ATOM   2603  CA  ARG A 180      -0.973   1.753  -5.986  1.00  0.00      A    C
ATOM   2604  HA  ARG A 180      -1.576   2.234  -6.742  1.00  0.00      A    H
ATOM   2605  CB  ARG A 180      -0.733   0.179  -6.392  1.00  0.00      A    C
ATOM   2606  HB1 ARG A 180      -0.494   0.225  -7.476  1.00  0.00      A    H
ATOM   2607  HB2 ARG A 180       0.152  -0.142  -5.802  1.00  0.00      A    H
ATOM   2608  CG  ARG A 180      -1.957  -0.738  -6.118  1.00  0.00      A    C
ATOM   2609  HG1 ARG A 180      -2.127  -0.932  -5.037  1.00  0.00      A    H
ATOM   2610  HG2 ARG A 180      -2.833  -0.102  -6.370  1.00  0.00      A    H
ATOM   2611  CD  ARG A 180      -1.892  -2.028  -6.953  1.00  0.00      A    C
ATOM   2612  HD1 ARG A 180      -2.148  -1.799  -8.009  1.00  0.00      A    H
ATOM   2613  HD2 ARG A 180      -0.854  -2.406  -6.833  1.00  0.00      A    H
ATOM   2614  NE  ARG A 180      -2.830  -2.924  -6.300  1.00  0.00      A    N
ATOM   2615  HE  ARG A 180      -3.187  -2.641  -5.410  1.00  0.00      A    H
ATOM   2616  CZ  ARG A 180      -2.947  -4.195  -6.672  1.00  0.00      A    C
ATOM   2617  NH1 ARG A 180      -2.351  -4.793  -7.678  1.00  0.00      A    N
ATOM   2618 HH11 ARG A 180      -2.078  -4.244  -8.468  1.00  0.00      A    H
ATOM   2619 HH12 ARG A 180      -2.515  -5.771  -7.805  1.00  0.00      A    H
ATOM   2620  NH2 ARG A 180      -3.574  -5.034  -5.858  1.00  0.00      A    N
ATOM   2621 HH21 ARG A 180      -4.118  -4.758  -5.066  1.00  0.00      A    H
ATOM   2622 HH22 ARG A 180      -3.614  -6.010  -6.071  1.00  0.00      A    H
ATOM   2623  C   ARG A 180      -1.566   1.861  -4.588  1.00  0.00      A    C
ATOM   2624  O   ARG A 180      -0.996   1.377  -3.602  1.00  0.00      A    O
ATOM   2625  N   ASN A 181      -2.700   2.665  -4.492  1.00  0.00      A    N
ATOM   2626  HN  ASN A 181      -2.986   3.136  -5.323  1.00  0.00      A    H
ATOM   2627  CA  ASN A 181      -3.430   2.887  -3.302  1.00  0.00      A    C
ATOM   2628  HA  ASN A 181      -2.750   2.956  -2.466  1.00  0.00      A    H
ATOM   2629  CB  ASN A 181      -4.183   4.312  -3.289  1.00  0.00      A    C
ATOM   2630  HB1 ASN A 181      -3.572   5.034  -3.872  1.00  0.00      A    H
ATOM   2631  HB2 ASN A 181      -5.225   4.225  -3.662  1.00  0.00      A    H
ATOM   2632  CG  ASN A 181      -4.314   4.893  -1.917  1.00  0.00      A    C
ATOM   2633  OD1 ASN A 181      -4.095   4.277  -0.824  1.00  0.00      A    O
ATOM   2634  ND2 ASN A 181      -4.737   6.219  -1.891  1.00  0.00      A    N
ATOM   2635 HD21 ASN A 181      -4.928   6.597  -0.985  1.00  0.00      A    H
ATOM   2636 HD22 ASN A 181      -4.997   6.734  -2.708  1.00  0.00      A    H
ATOM   2637  C   ASN A 181      -4.369   1.704  -2.964  1.00  0.00      A    C
ATOM   2638  O   ASN A 181      -4.473   0.734  -3.662  1.00  0.00      A    O
ATOM   2639  N   SER A 182      -5.051   1.718  -1.758  1.00  0.00      A    N
ATOM   2640  HN  SER A 182      -4.744   2.447  -1.152  1.00  0.00      A    H
ATOM   2641  CA  SER A 182      -5.871   0.671  -1.264  1.00  0.00      A    C
ATOM   2642  HA  SER A 182      -5.593  -0.287  -1.679  1.00  0.00      A    H
ATOM   2643  CB  SER A 182      -5.876   0.576   0.316  1.00  0.00      A    C
ATOM   2644  HB1 SER A 182      -6.593  -0.221   0.608  1.00  0.00      A    H
ATOM   2645  HB2 SER A 182      -4.868   0.182   0.564  1.00  0.00      A    H
ATOM   2646  OG  SER A 182      -6.052   1.850   1.030  1.00  0.00      A    O
ATOM   2647  HG1 SER A 182      -6.075   1.556   1.943  1.00  0.00      A    H
ATOM   2648  C   SER A 182      -7.373   0.867  -1.640  1.00  0.00      A    C
ATOM   2649  O   SER A 182      -8.197  -0.023  -1.753  1.00  0.00      A    O
ATOM   2650  N   TRP A 183      -7.725   2.178  -1.697  1.00  0.00      A    N
ATOM   2651  HN  TRP A 183      -7.097   2.940  -1.558  1.00  0.00      A    H
ATOM   2652  CA  TRP A 183      -9.064   2.623  -1.820  1.00  0.00      A    C
ATOM   2653  HA  TRP A 183      -9.510   2.230  -0.918  1.00  0.00      A    H
ATOM   2654  CB  TRP A 183      -9.055   4.145  -1.815  1.00  0.00      A    C
ATOM   2655  HB1 TRP A 183      -8.416   4.567  -2.619  1.00  0.00      A    H
ATOM   2656  HB2 TRP A 183     -10.060   4.575  -2.017  1.00  0.00      A    H
ATOM   2657  CG  TRP A 183      -8.650   4.724  -0.496  1.00  0.00      A    C
ATOM   2658  CD1 TRP A 183      -8.393   4.185   0.743  1.00  0.00      A    C
ATOM   2659  HD1 TRP A 183      -8.198   3.161   1.027  1.00  0.00      A    H
ATOM   2660  NE1 TRP A 183      -8.343   5.193   1.659  1.00  0.00      A    N
ATOM   2661  HE1 TRP A 183      -8.369   4.968   2.608  1.00  0.00      A    H
ATOM   2662  CE2 TRP A 183      -8.706   6.358   1.089  1.00  0.00      A    C
ATOM   2663  CD2 TRP A 183      -8.871   6.121  -0.312  1.00  0.00      A    C
ATOM   2664  CE3 TRP A 183      -9.305   7.138  -1.203  1.00  0.00      A    C
ATOM   2665  HE3 TRP A 183      -9.373   7.102  -2.280  1.00  0.00      A    H
ATOM   2666  CZ3 TRP A 183      -9.579   8.452  -0.643  1.00  0.00      A    C
ATOM   2667  HZ3 TRP A 183      -9.983   9.270  -1.222  1.00  0.00      A    H
ATOM   2668  CZ2 TRP A 183      -8.843   7.680   1.561  1.00  0.00      A    C
ATOM   2669  HZ2 TRP A 183      -8.642   8.001   2.572  1.00  0.00      A    H
ATOM   2670  CH2 TRP A 183      -9.323   8.668   0.683  1.00  0.00      A    C
ATOM   2671  HH2 TRP A 183      -9.604   9.644   1.051  1.00  0.00      A    H
ATOM   2672  C   TRP A 183      -9.902   2.095  -2.907  1.00  0.00      A    C
ATOM   2673  O   TRP A 183     -10.975   1.507  -2.653  1.00  0.00      A    O
ATOM   2674  N   GLY A 184      -9.556   2.507  -4.132  1.00  0.00      A    N
ATOM   2675  HN  GLY A 184      -8.681   2.928  -4.360  1.00  0.00      A    H
ATOM   2676  CA  GLY A 184     -10.398   2.283  -5.297  1.00  0.00      A    C
ATOM   2677  HA1 GLY A 184     -10.343   1.220  -5.481  1.00  0.00      A    H
ATOM   2678  HA2 GLY A 184     -11.374   2.724  -5.158  1.00  0.00      A    H
ATOM   2679  C   GLY A 184      -9.837   2.988  -6.521  1.00  0.00      A    C
ATOM   2680  O   GLY A 184      -8.833   3.684  -6.399  1.00  0.00      A    O
ATOM   2681  N   LYS A 185     -10.415   2.675  -7.747  1.00  0.00      A    N
ATOM   2682  HN  LYS A 185     -11.160   2.030  -7.898  1.00  0.00      A    H
ATOM   2683  CA  LYS A 185      -9.890   3.155  -9.069  1.00  0.00      A    C
ATOM   2684  HA  LYS A 185      -8.827   3.344  -9.101  1.00  0.00      A    H
ATOM   2685  CB  LYS A 185     -10.194   2.092 -10.167  1.00  0.00      A    C
ATOM   2686  HB1 LYS A 185     -11.296   1.961 -10.104  1.00  0.00      A    H
ATOM   2687  HB2 LYS A 185     -10.039   2.656 -11.112  1.00  0.00      A    H
ATOM   2688  CG  LYS A 185      -9.433   0.713 -10.209  1.00  0.00      A    C
ATOM   2689  HG1 LYS A 185      -8.353   0.902 -10.390  1.00  0.00      A    H
ATOM   2690  HG2 LYS A 185      -9.698   0.203  -9.258  1.00  0.00      A    H
ATOM   2691  CD  LYS A 185     -10.068  -0.180 -11.263  1.00  0.00      A    C
ATOM   2692  HD1 LYS A 185      -9.737  -1.218 -11.046  1.00  0.00      A    H
ATOM   2693  HD2 LYS A 185     -11.168  -0.078 -11.384  1.00  0.00      A    H
ATOM   2694  CE  LYS A 185      -9.595   0.257 -12.654  1.00  0.00      A    C
ATOM   2695  HE1 LYS A 185     -10.161   1.199 -12.820  1.00  0.00      A    H
ATOM   2696  HE2 LYS A 185      -8.486   0.201 -12.686  1.00  0.00      A    H
ATOM   2697  NZ  LYS A 185     -10.022  -0.729 -13.646  1.00  0.00      A    N
ATOM   2698  HZ1 LYS A 185     -11.008  -1.036 -13.524  1.00  0.00      A    H
ATOM   2699  HZ2 LYS A 185     -10.024  -0.425 -14.640  1.00  0.00      A    H
ATOM   2700  HZ3 LYS A 185      -9.364  -1.528 -13.548  1.00  0.00      A    H
ATOM   2701  C   LYS A 185     -10.618   4.532  -9.293  1.00  0.00      A    C
ATOM   2702  O   LYS A 185     -10.420   5.219 -10.256  1.00  0.00      A    O
ATOM   2703  N   SER A 186     -11.448   4.917  -8.342  1.00  0.00      A    N
ATOM   2704  HN  SER A 186     -11.721   4.352  -7.568  1.00  0.00      A    H
ATOM   2705  CA  SER A 186     -12.374   6.098  -8.368  1.00  0.00      A    C
ATOM   2706  HA  SER A 186     -12.552   6.436  -9.378  1.00  0.00      A    H
ATOM   2707  CB  SER A 186     -13.727   5.987  -7.689  1.00  0.00      A    C
ATOM   2708  HB1 SER A 186     -14.424   6.823  -7.910  1.00  0.00      A    H
ATOM   2709  HB2 SER A 186     -14.198   5.071  -8.104  1.00  0.00      A    H
ATOM   2710  OG  SER A 186     -13.613   5.878  -6.260  1.00  0.00      A    O
ATOM   2711  HG1 SER A 186     -14.530   5.752  -6.007  1.00  0.00      A    H
ATOM   2712  C   SER A 186     -11.597   7.366  -7.945  1.00  0.00      A    C
ATOM   2713  O   SER A 186     -11.923   8.466  -8.366  1.00  0.00      A    O
ATOM   2714  N   TRP A 187     -10.533   7.157  -7.082  1.00  0.00      A    N
ATOM   2715  HN  TRP A 187     -10.341   6.201  -6.876  1.00  0.00      A    H
ATOM   2716  CA  TRP A 187      -9.601   8.089  -6.608  1.00  0.00      A    C
ATOM   2717  HA  TRP A 187     -10.136   9.023  -6.693  1.00  0.00      A    H
ATOM   2718  CB  TRP A 187      -9.181   7.557  -5.182  1.00  0.00      A    C
ATOM   2719  HB1 TRP A 187     -10.111   7.355  -4.609  1.00  0.00      A    H
ATOM   2720  HB2 TRP A 187      -8.639   6.587  -5.173  1.00  0.00      A    H
ATOM   2721  CG  TRP A 187      -8.255   8.440  -4.408  1.00  0.00      A    C
ATOM   2722  CD1 TRP A 187      -8.429   9.534  -3.620  1.00  0.00      A    C
ATOM   2723  HD1 TRP A 187      -9.328  10.122  -3.508  1.00  0.00      A    H
ATOM   2724  NE1 TRP A 187      -7.212   9.983  -3.083  1.00  0.00      A    N
ATOM   2725  HE1 TRP A 187      -7.073  10.670  -2.404  1.00  0.00      A    H
ATOM   2726  CE2 TRP A 187      -6.190   9.214  -3.647  1.00  0.00      A    C
ATOM   2727  CD2 TRP A 187      -6.797   8.225  -4.440  1.00  0.00      A    C
ATOM   2728  CE3 TRP A 187      -5.974   7.371  -5.133  1.00  0.00      A    C
ATOM   2729  HE3 TRP A 187      -6.338   6.729  -5.921  1.00  0.00      A    H
ATOM   2730  CZ3 TRP A 187      -4.566   7.456  -5.003  1.00  0.00      A    C
ATOM   2731  HZ3 TRP A 187      -3.907   6.752  -5.488  1.00  0.00      A    H
ATOM   2732  CZ2 TRP A 187      -4.812   9.253  -3.405  1.00  0.00      A    C
ATOM   2733  HZ2 TRP A 187      -4.321   9.906  -2.699  1.00  0.00      A    H
ATOM   2734  CH2 TRP A 187      -4.008   8.480  -4.234  1.00  0.00      A    C
ATOM   2735  HH2 TRP A 187      -2.949   8.415  -4.032  1.00  0.00      A    H
ATOM   2736  C   TRP A 187      -8.380   8.176  -7.513  1.00  0.00      A    C
ATOM   2737  O   TRP A 187      -8.030   7.308  -8.294  1.00  0.00      A    O
ATOM   2738  N   GLY A 188      -7.604   9.324  -7.379  1.00  0.00      A    N
ATOM   2739  HN  GLY A 188      -8.021  10.091  -6.896  1.00  0.00      A    H
ATOM   2740  CA  GLY A 188      -6.336   9.587  -8.061  1.00  0.00      A    C
ATOM   2741  HA1 GLY A 188      -6.215  10.652  -7.931  1.00  0.00      A    H
ATOM   2742  HA2 GLY A 188      -5.558   9.003  -7.592  1.00  0.00      A    H
ATOM   2743  C   GLY A 188      -6.350   9.410  -9.592  1.00  0.00      A    C
ATOM   2744  O   GLY A 188      -7.163  10.022 -10.254  1.00  0.00      A    O
ATOM   2745  N   GLU A 189      -5.517   8.588 -10.216  1.00  0.00      A    N
ATOM   2746  HN  GLU A 189      -4.932   8.017  -9.643  1.00  0.00      A    H
ATOM   2747  CA  GLU A 189      -5.409   8.232 -11.606  1.00  0.00      A    C
ATOM   2748  HA  GLU A 189      -6.220   8.697 -12.146  1.00  0.00      A    H
ATOM   2749  CB  GLU A 189      -3.970   8.694 -12.141  1.00  0.00      A    C
ATOM   2750  HB1 GLU A 189      -3.170   8.021 -11.765  1.00  0.00      A    H
ATOM   2751  HB2 GLU A 189      -4.014   8.327 -13.189  1.00  0.00      A    H
ATOM   2752  CG  GLU A 189      -3.534  10.168 -11.896  1.00  0.00      A    C
ATOM   2753  HG1 GLU A 189      -4.298  10.933 -12.151  1.00  0.00      A    H
ATOM   2754  HG2 GLU A 189      -3.284  10.360 -10.830  1.00  0.00      A    H
ATOM   2755  CD  GLU A 189      -2.313  10.466 -12.809  1.00  0.00      A    C
ATOM   2756  OE1 GLU A 189      -1.377   9.624 -12.928  1.00  0.00      A    O
ATOM   2757  OE2 GLU A 189      -2.278  11.601 -13.395  1.00  0.00      A    O
ATOM   2758  C   GLU A 189      -5.557   6.801 -11.833  1.00  0.00      A    C
ATOM   2759  O   GLU A 189      -4.635   5.997 -11.924  1.00  0.00      A    O
ATOM   2760  N   SER A 190      -6.873   6.367 -11.843  1.00  0.00      A    N
ATOM   2761  HN  SER A 190      -7.648   6.993 -11.869  1.00  0.00      A    H
ATOM   2762  CA  SER A 190      -7.250   4.970 -11.835  1.00  0.00      A    C
ATOM   2763  HA  SER A 190      -8.316   4.897 -11.681  1.00  0.00      A    H
ATOM   2764  CB  SER A 190      -6.854   3.965 -12.944  1.00  0.00      A    C
ATOM   2765  HB1 SER A 190      -5.750   3.847 -12.958  1.00  0.00      A    H
ATOM   2766  HB2 SER A 190      -7.353   2.979 -12.832  1.00  0.00      A    H
ATOM   2767  OG  SER A 190      -7.366   4.478 -14.125  1.00  0.00      A    O
ATOM   2768  HG1 SER A 190      -6.932   4.089 -14.887  1.00  0.00      A    H
ATOM   2769  C   SER A 190      -6.771   4.289 -10.515  1.00  0.00      A    C
ATOM   2770  O   SER A 190      -6.592   3.070 -10.451  1.00  0.00      A    O
ATOM   2771  N   GLY A 191      -6.591   5.058  -9.398  1.00  0.00      A    N
ATOM   2772  HN  GLY A 191      -6.890   6.009  -9.427  1.00  0.00      A    H
ATOM   2773  CA  GLY A 191      -6.168   4.457  -8.136  1.00  0.00      A    C
ATOM   2774  HA1 GLY A 191      -6.614   4.996  -7.312  1.00  0.00      A    H
ATOM   2775  HA2 GLY A 191      -6.526   3.441  -8.206  1.00  0.00      A    H
ATOM   2776  C   GLY A 191      -4.676   4.477  -7.940  1.00  0.00      A    C
ATOM   2777  O   GLY A 191      -4.173   4.300  -6.835  1.00  0.00      A    O
ATOM   2778  N   TYR A 192      -3.950   4.865  -8.987  1.00  0.00      A    N
ATOM   2779  HN  TYR A 192      -4.416   4.882  -9.868  1.00  0.00      A    H
ATOM   2780  CA  TYR A 192      -2.544   5.036  -9.000  1.00  0.00      A    C
ATOM   2781  HA  TYR A 192      -2.120   4.597  -8.109  1.00  0.00      A    H
ATOM   2782  CB  TYR A 192      -1.843   4.576 -10.271  1.00  0.00      A    C
ATOM   2783  HB1 TYR A 192      -2.115   5.272 -11.093  1.00  0.00      A    H
ATOM   2784  HB2 TYR A 192      -0.733   4.562 -10.218  1.00  0.00      A    H
ATOM   2785  CG  TYR A 192      -2.218   3.175 -10.573  1.00  0.00      A    C
ATOM   2786  CD1 TYR A 192      -3.362   2.892 -11.308  1.00  0.00      A    C
ATOM   2787  HD1 TYR A 192      -3.863   3.696 -11.825  1.00  0.00      A    H
ATOM   2788  CE1 TYR A 192      -3.885   1.593 -11.399  1.00  0.00      A    C
ATOM   2789  HE1 TYR A 192      -4.741   1.440 -12.039  1.00  0.00      A    H
ATOM   2790  CZ  TYR A 192      -3.224   0.524 -10.802  1.00  0.00      A    C
ATOM   2791  OH  TYR A 192      -3.625  -0.824 -11.100  1.00  0.00      A    O
ATOM   2792  HH  TYR A 192      -4.372  -0.787 -11.702  1.00  0.00      A    H
ATOM   2793  CD2 TYR A 192      -1.496   2.136  -9.973  1.00  0.00      A    C
ATOM   2794  HD2 TYR A 192      -0.698   2.394  -9.293  1.00  0.00      A    H
ATOM   2795  CE2 TYR A 192      -2.012   0.835 -10.121  1.00  0.00      A    C
ATOM   2796  HE2 TYR A 192      -1.424  -0.007  -9.787  1.00  0.00      A    H
ATOM   2797  C   TYR A 192      -2.144   6.501  -8.762  1.00  0.00      A    C
ATOM   2798  O   TYR A 192      -2.856   7.405  -9.126  1.00  0.00      A    O
ATOM   2799  N   VAL A 193      -0.995   6.715  -8.142  1.00  0.00      A    N
ATOM   2800  HN  VAL A 193      -0.420   6.002  -7.749  1.00  0.00      A    H
ATOM   2801  CA  VAL A 193      -0.593   8.016  -7.718  1.00  0.00      A    C
ATOM   2802  HA  VAL A 193      -1.063   8.733  -8.374  1.00  0.00      A    H
ATOM   2803  CB  VAL A 193      -1.041   8.326  -6.265  1.00  0.00      A    C
ATOM   2804  HB  VAL A 193      -2.144   8.462  -6.278  1.00  0.00      A    H
ATOM   2805  CG1 VAL A 193      -0.805   7.068  -5.397  1.00  0.00      A    C
ATOM   2806 HG11 VAL A 193      -1.545   6.290  -5.685  1.00  0.00      A    H
ATOM   2807 HG12 VAL A 193       0.252   6.774  -5.567  1.00  0.00      A    H
ATOM   2808 HG13 VAL A 193      -1.000   7.303  -4.329  1.00  0.00      A    H
ATOM   2809  CG2 VAL A 193      -0.430   9.594  -5.643  1.00  0.00      A    C
ATOM   2810 HG21 VAL A 193       0.674   9.629  -5.527  1.00  0.00      A    H
ATOM   2811 HG22 VAL A 193      -0.502  10.514  -6.261  1.00  0.00      A    H
ATOM   2812 HG23 VAL A 193      -0.954   9.894  -4.711  1.00  0.00      A    H
ATOM   2813  C   VAL A 193       0.870   8.170  -8.028  1.00  0.00      A    C
ATOM   2814  O   VAL A 193       1.692   7.402  -7.638  1.00  0.00      A    O
ATOM   2815  N   ARG A 194       1.145   9.252  -8.872  1.00  0.00      A    N
ATOM   2816  HN  ARG A 194       0.351   9.771  -9.179  1.00  0.00      A    H
ATOM   2817  CA  ARG A 194       2.501   9.446  -9.288  1.00  0.00      A    C
ATOM   2818  HA  ARG A 194       3.010   8.496  -9.339  1.00  0.00      A    H
ATOM   2819  CB  ARG A 194       2.659  10.081 -10.726  1.00  0.00      A    C
ATOM   2820  HB1 ARG A 194       1.938  10.920 -10.834  1.00  0.00      A    H
ATOM   2821  HB2 ARG A 194       3.673  10.527 -10.824  1.00  0.00      A    H
ATOM   2822  CG  ARG A 194       2.474   9.088 -11.922  1.00  0.00      A    C
ATOM   2823  HG1 ARG A 194       3.308   8.355 -11.917  1.00  0.00      A    H
ATOM   2824  HG2 ARG A 194       1.511   8.604 -11.653  1.00  0.00      A    H
ATOM   2825  CD  ARG A 194       2.539   9.882 -13.264  1.00  0.00      A    C
ATOM   2826  HD1 ARG A 194       3.432  10.539 -13.198  1.00  0.00      A    H
ATOM   2827  HD2 ARG A 194       2.614   9.118 -14.067  1.00  0.00      A    H
ATOM   2828  NE  ARG A 194       1.311  10.683 -13.486  1.00  0.00      A    N
ATOM   2829  HE  ARG A 194       0.425  10.234 -13.369  1.00  0.00      A    H
ATOM   2830  CZ  ARG A 194       1.252  11.887 -14.043  1.00  0.00      A    C
ATOM   2831  NH1 ARG A 194       2.344  12.538 -14.501  1.00  0.00      A    N
ATOM   2832 HH11 ARG A 194       3.242  12.099 -14.530  1.00  0.00      A    H
ATOM   2833 HH12 ARG A 194       2.288  13.415 -14.978  1.00  0.00      A    H
ATOM   2834  NH2 ARG A 194       0.066  12.442 -14.301  1.00  0.00      A    N
ATOM   2835 HH21 ARG A 194      -0.821  12.030 -14.094  1.00  0.00      A    H
ATOM   2836 HH22 ARG A 194       0.117  13.241 -14.900  1.00  0.00      A    H
ATOM   2837  C   ARG A 194       3.157  10.240  -8.196  1.00  0.00      A    C
ATOM   2838  O   ARG A 194       2.857  11.421  -8.080  1.00  0.00      A    O
ATOM   2839  N   MET A 195       4.173   9.728  -7.432  1.00  0.00      A    N
ATOM   2840  HN  MET A 195       4.638   8.888  -7.702  1.00  0.00      A    H
ATOM   2841  CA  MET A 195       4.756  10.338  -6.196  1.00  0.00      A    C
ATOM   2842  HA  MET A 195       4.262  11.263  -5.939  1.00  0.00      A    H
ATOM   2843  CB  MET A 195       4.574   9.243  -5.106  1.00  0.00      A    C
ATOM   2844  HB1 MET A 195       3.469   9.134  -5.054  1.00  0.00      A    H
ATOM   2845  HB2 MET A 195       5.078   8.328  -5.484  1.00  0.00      A    H
ATOM   2846  CG  MET A 195       5.269   9.560  -3.771  1.00  0.00      A    C
ATOM   2847  HG1 MET A 195       6.364   9.612  -3.954  1.00  0.00      A    H
ATOM   2848  HG2 MET A 195       5.029  10.619  -3.536  1.00  0.00      A    H
ATOM   2849  SD  MET A 195       5.045   8.314  -2.495  1.00  0.00      A    S
ATOM   2850  CE  MET A 195       3.613   8.959  -1.694  1.00  0.00      A    C
ATOM   2851  HE1 MET A 195       3.362   8.238  -0.887  1.00  0.00      A    H
ATOM   2852  HE2 MET A 195       3.614   9.942  -1.176  1.00  0.00      A    H
ATOM   2853  HE3 MET A 195       2.776   8.926  -2.423  1.00  0.00      A    H
ATOM   2854  C   MET A 195       6.224  10.494  -6.365  1.00  0.00      A    C
ATOM   2855  O   MET A 195       6.872   9.652  -6.855  1.00  0.00      A    O
ATOM   2856  N   GLU A 196       6.723  11.602  -6.033  1.00  0.00      A    N
ATOM   2857  HN  GLU A 196       6.075  12.285  -5.704  1.00  0.00      A    H
ATOM   2858  CA  GLU A 196       8.041  11.991  -6.257  1.00  0.00      A    C
ATOM   2859  HA  GLU A 196       8.267  11.704  -7.273  1.00  0.00      A    H
ATOM   2860  CB  GLU A 196       8.216  13.494  -6.075  1.00  0.00      A    C
ATOM   2861  HB1 GLU A 196       7.386  14.008  -6.605  1.00  0.00      A    H
ATOM   2862  HB2 GLU A 196       8.215  13.848  -5.022  1.00  0.00      A    H
ATOM   2863  CG  GLU A 196       9.504  14.100  -6.675  1.00  0.00      A    C
ATOM   2864  HG1 GLU A 196      10.427  13.740  -6.173  1.00  0.00      A    H
ATOM   2865  HG2 GLU A 196       9.646  13.988  -7.771  1.00  0.00      A    H
ATOM   2866  CD  GLU A 196       9.427  15.608  -6.559  1.00  0.00      A    C
ATOM   2867  OE1 GLU A 196       9.765  16.000  -5.414  1.00  0.00      A    O
ATOM   2868  OE2 GLU A 196       9.089  16.335  -7.548  1.00  0.00      A    O
ATOM   2869  C   GLU A 196       9.166  11.199  -5.530  1.00  0.00      A    C
ATOM   2870  O   GLU A 196       8.966  10.688  -4.426  1.00  0.00      A    O
ATOM   2871  N   ARG A 197      10.333  11.038  -6.204  1.00  0.00      A    N
ATOM   2872  HN  ARG A 197      10.276  11.291  -7.166  1.00  0.00      A    H
ATOM   2873  CA  ARG A 197      11.575  10.548  -5.719  1.00  0.00      A    C
ATOM   2874  HA  ARG A 197      11.336   9.811  -4.967  1.00  0.00      A    H
ATOM   2875  CB  ARG A 197      12.269   9.697  -6.780  1.00  0.00      A    C
ATOM   2876  HB1 ARG A 197      11.532   8.878  -6.924  1.00  0.00      A    H
ATOM   2877  HB2 ARG A 197      12.172  10.330  -7.687  1.00  0.00      A    H
ATOM   2878  CG  ARG A 197      13.645   9.069  -6.551  1.00  0.00      A    C
ATOM   2879  HG1 ARG A 197      14.361   9.844  -6.202  1.00  0.00      A    H
ATOM   2880  HG2 ARG A 197      13.633   8.338  -5.714  1.00  0.00      A    H
ATOM   2881  CD  ARG A 197      14.022   8.450  -7.952  1.00  0.00      A    C
ATOM   2882  HD1 ARG A 197      13.141   7.834  -8.230  1.00  0.00      A    H
ATOM   2883  HD2 ARG A 197      14.121   9.143  -8.815  1.00  0.00      A    H
ATOM   2884  NE  ARG A 197      15.295   7.683  -7.845  1.00  0.00      A    N
ATOM   2885  HE  ARG A 197      16.069   7.997  -7.295  1.00  0.00      A    H
ATOM   2886  CZ  ARG A 197      15.622   6.830  -8.816  1.00  0.00      A    C
ATOM   2887  NH1 ARG A 197      14.867   6.449  -9.827  1.00  0.00      A    N
ATOM   2888 HH11 ARG A 197      13.996   6.894 -10.034  1.00  0.00      A    H
ATOM   2889 HH12 ARG A 197      15.445   6.101 -10.566  1.00  0.00      A    H
ATOM   2890  NH2 ARG A 197      16.827   6.246  -8.695  1.00  0.00      A    N
ATOM   2891 HH21 ARG A 197      17.436   6.650  -8.012  1.00  0.00      A    H
ATOM   2892 HH22 ARG A 197      17.165   5.600  -9.379  1.00  0.00      A    H
ATOM   2893  C   ARG A 197      12.492  11.672  -5.248  1.00  0.00      A    C
ATOM   2894  O   ARG A 197      12.620  12.681  -5.828  1.00  0.00      A    O
ATOM   2895  N   ASN A 198      13.088  11.444  -4.087  1.00  0.00      A    N
ATOM   2896  HN  ASN A 198      13.054  10.534  -3.682  1.00  0.00      A    H
ATOM   2897  CA  ASN A 198      13.877  12.510  -3.387  1.00  0.00      A    C
ATOM   2898  HA  ASN A 198      13.670  13.502  -3.760  1.00  0.00      A    H
ATOM   2899  CB  ASN A 198      13.702  12.381  -1.854  1.00  0.00      A    C
ATOM   2900  HB1 ASN A 198      13.697  11.316  -1.539  1.00  0.00      A    H
ATOM   2901  HB2 ASN A 198      14.485  13.010  -1.377  1.00  0.00      A    H
ATOM   2902  CG  ASN A 198      12.424  13.065  -1.396  1.00  0.00      A    C
ATOM   2903  OD1 ASN A 198      11.563  13.294  -2.303  1.00  0.00      A    O
ATOM   2904  ND2 ASN A 198      12.251  13.412  -0.110  1.00  0.00      A    N
ATOM   2905 HD21 ASN A 198      11.474  13.980   0.165  1.00  0.00      A    H
ATOM   2906 HD22 ASN A 198      12.972  13.133   0.523  1.00  0.00      A    H
ATOM   2907  C   ASN A 198      15.361  12.218  -3.866  1.00  0.00      A    C
ATOM   2908  O   ASN A 198      15.600  11.629  -4.877  1.00  0.00      A    O
ATOM   2909  N   ILE A 199      16.388  12.806  -3.177  1.00  0.00      A    N
ATOM   2910  HN  ILE A 199      16.239  13.502  -2.479  1.00  0.00      A    H
ATOM   2911  CA  ILE A 199      17.820  12.674  -3.637  1.00  0.00      A    C
ATOM   2912  HA  ILE A 199      17.700  12.198  -4.599  1.00  0.00      A    H
ATOM   2913  CB  ILE A 199      18.546  13.976  -3.943  1.00  0.00      A    C
ATOM   2914  HB  ILE A 199      18.579  14.512  -2.970  1.00  0.00      A    H
ATOM   2915  CG2 ILE A 199      19.955  13.797  -4.487  1.00  0.00      A    C
ATOM   2916 HG21 ILE A 199      20.116  13.171  -5.390  1.00  0.00      A    H
ATOM   2917 HG22 ILE A 199      20.273  14.745  -4.972  1.00  0.00      A    H
ATOM   2918 HG23 ILE A 199      20.674  13.517  -3.688  1.00  0.00      A    H
ATOM   2919  CG1 ILE A 199      17.685  14.922  -4.884  1.00  0.00      A    C
ATOM   2920 HG11 ILE A 199      17.932  14.710  -5.946  1.00  0.00      A    H
ATOM   2921 HG12 ILE A 199      16.628  14.628  -4.710  1.00  0.00      A    H
ATOM   2922  CD  ILE A 199      17.912  16.441  -4.675  1.00  0.00      A    C
ATOM   2923  HD1 ILE A 199      17.023  17.053  -4.937  1.00  0.00      A    H
ATOM   2924  HD2 ILE A 199      18.174  16.603  -3.607  1.00  0.00      A    H
ATOM   2925  HD3 ILE A 199      18.722  16.747  -5.371  1.00  0.00      A    H
ATOM   2926  C   ILE A 199      18.625  11.863  -2.665  1.00  0.00      A    C
ATOM   2927  O   ILE A 199      18.571  12.163  -1.449  1.00  0.00      A    O
ATOM   2928  N   LYS A 200      19.428  10.935  -3.164  1.00  0.00      A    N
ATOM   2929  HN  LYS A 200      19.469  10.783  -4.148  1.00  0.00      A    H
ATOM   2930  CA  LYS A 200      20.404   9.970  -2.511  1.00  0.00      A    C
ATOM   2931  HA  LYS A 200      20.548   9.226  -3.280  1.00  0.00      A    H
ATOM   2932  CB  LYS A 200      21.768  10.632  -2.367  1.00  0.00      A    C
ATOM   2933  HB1 LYS A 200      21.599  11.529  -1.734  1.00  0.00      A    H
ATOM   2934  HB2 LYS A 200      22.381   9.934  -1.758  1.00  0.00      A    H
ATOM   2935  CG  LYS A 200      22.569  10.950  -3.589  1.00  0.00      A    C
ATOM   2936  HG1 LYS A 200      22.901   9.934  -3.889  1.00  0.00      A    H
ATOM   2937  HG2 LYS A 200      21.959  11.363  -4.421  1.00  0.00      A    H
ATOM   2938  CD  LYS A 200      23.839  11.783  -3.282  1.00  0.00      A    C
ATOM   2939  HD1 LYS A 200      23.427  12.793  -3.072  1.00  0.00      A    H
ATOM   2940  HD2 LYS A 200      24.465  11.428  -2.435  1.00  0.00      A    H
ATOM   2941  CE  LYS A 200      24.755  12.025  -4.494  1.00  0.00      A    C
ATOM   2942  HE1 LYS A 200      24.230  12.675  -5.225  1.00  0.00      A    H
ATOM   2943  HE2 LYS A 200      25.682  12.503  -4.112  1.00  0.00      A    H
ATOM   2944  NZ  LYS A 200      25.172  10.789  -5.159  1.00  0.00      A    N
ATOM   2945  HZ1 LYS A 200      25.426  10.128  -4.397  1.00  0.00      A    H
ATOM   2946  HZ2 LYS A 200      24.561  10.337  -5.869  1.00  0.00      A    H
ATOM   2947  HZ3 LYS A 200      26.092  10.920  -5.625  1.00  0.00      A    H
ATOM   2948  C   LYS A 200      19.921   9.204  -1.301  1.00  0.00      A    C
ATOM   2949  O   LYS A 200      19.383   8.167  -1.519  1.00  0.00      A    O
ATOM   2950  N   ALA A 201      20.192   9.746  -0.154  1.00  0.00      A    N
ATOM   2951  HN  ALA A 201      20.707  10.593  -0.047  1.00  0.00      A    H
ATOM   2952  CA  ALA A 201      19.967   9.044   1.107  1.00  0.00      A    C
ATOM   2953  HA  ALA A 201      20.254   8.019   0.921  1.00  0.00      A    H
ATOM   2954  CB  ALA A 201      20.818   9.606   2.269  1.00  0.00      A    C
ATOM   2955  HB1 ALA A 201      20.751   9.006   3.202  1.00  0.00      A    H
ATOM   2956  HB2 ALA A 201      21.834   9.901   1.930  1.00  0.00      A    H
ATOM   2957  HB3 ALA A 201      20.299  10.557   2.518  1.00  0.00      A    H
ATOM   2958  C   ALA A 201      18.460   9.088   1.458  1.00  0.00      A    C
ATOM   2959  O   ALA A 201      17.959   8.487   2.422  1.00  0.00      A    O
ATOM   2960  N   SER A 202      17.706   9.792   0.673  1.00  0.00      A    N
ATOM   2961  HN  SER A 202      18.135  10.451   0.060  1.00  0.00      A    H
ATOM   2962  CA  SER A 202      16.265   9.846   0.840  1.00  0.00      A    C
ATOM   2963  HA  SER A 202      15.955   9.178   1.630  1.00  0.00      A    H
ATOM   2964  CB  SER A 202      15.663  11.300   1.210  1.00  0.00      A    C
ATOM   2965  HB1 SER A 202      16.236  11.890   1.958  1.00  0.00      A    H
ATOM   2966  HB2 SER A 202      15.905  11.920   0.321  1.00  0.00      A    H
ATOM   2967  OG  SER A 202      14.285  11.342   1.328  1.00  0.00      A    O
ATOM   2968  HG1 SER A 202      14.129  11.281   2.273  1.00  0.00      A    H
ATOM   2969  C   SER A 202      15.627   9.299  -0.416  1.00  0.00      A    C
ATOM   2970  O   SER A 202      16.122   9.587  -1.442  1.00  0.00      A    O
ATOM   2971  N   SER A 203      14.460   8.576  -0.254  1.00  0.00      A    N
ATOM   2972  HN  SER A 203      14.142   8.426   0.679  1.00  0.00      A    H
ATOM   2973  CA  SER A 203      13.936   7.743  -1.288  1.00  0.00      A    C
ATOM   2974  HA  SER A 203      14.710   7.608  -2.028  1.00  0.00      A    H
ATOM   2975  CB  SER A 203      13.470   6.332  -0.830  1.00  0.00      A    C
ATOM   2976  HB1 SER A 203      13.154   5.787  -1.745  1.00  0.00      A    H
ATOM   2977  HB2 SER A 203      14.286   5.744  -0.358  1.00  0.00      A    H
ATOM   2978  OG  SER A 203      12.324   6.333   0.053  1.00  0.00      A    O
ATOM   2979  HG1 SER A 203      12.532   6.712   0.910  1.00  0.00      A    H
ATOM   2980  C   SER A 203      12.867   8.478  -2.051  1.00  0.00      A    C
ATOM   2981  O   SER A 203      12.884   8.637  -3.291  1.00  0.00      A    O
ATOM   2982  N   GLY A 204      11.803   8.847  -1.346  1.00  0.00      A    N
ATOM   2983  HN  GLY A 204      11.764   8.708  -0.360  1.00  0.00      A    H
ATOM   2984  CA  GLY A 204      10.720   9.463  -2.007  1.00  0.00      A    C
ATOM   2985  HA1 GLY A 204      11.125  10.214  -2.669  1.00  0.00      A    H
ATOM   2986  HA2 GLY A 204      10.176   8.657  -2.476  1.00  0.00      A    H
ATOM   2987  C   GLY A 204       9.815  10.132  -1.044  1.00  0.00      A    C
ATOM   2988  O   GLY A 204       9.984  10.170   0.151  1.00  0.00      A    O
ATOM   2989  N   LYS A 205       8.676  10.802  -1.512  1.00  0.00      A    N
ATOM   2990  HN  LYS A 205       8.409  10.660  -2.462  1.00  0.00      A    H
ATOM   2991  CA  LYS A 205       7.859  11.466  -0.509  1.00  0.00      A    C
ATOM   2992  HA  LYS A 205       8.513  11.966   0.189  1.00  0.00      A    H
ATOM   2993  CB  LYS A 205       6.818  12.436  -1.176  1.00  0.00      A    C
ATOM   2994  HB1 LYS A 205       6.059  11.979  -1.848  1.00  0.00      A    H
ATOM   2995  HB2 LYS A 205       6.244  12.947  -0.374  1.00  0.00      A    H
ATOM   2996  CG  LYS A 205       7.516  13.535  -2.082  1.00  0.00      A    C
ATOM   2997  HG1 LYS A 205       8.179  13.026  -2.814  1.00  0.00      A    H
ATOM   2998  HG2 LYS A 205       6.689  14.041  -2.625  1.00  0.00      A    H
ATOM   2999  CD  LYS A 205       8.173  14.650  -1.223  1.00  0.00      A    C
ATOM   3000  HD1 LYS A 205       7.385  15.013  -0.529  1.00  0.00      A    H
ATOM   3001  HD2 LYS A 205       8.979  14.138  -0.653  1.00  0.00      A    H
ATOM   3002  CE  LYS A 205       8.737  15.915  -1.943  1.00  0.00      A    C
ATOM   3003  HE1 LYS A 205       8.005  16.282  -2.694  1.00  0.00      A    H
ATOM   3004  HE2 LYS A 205       8.905  16.742  -1.219  1.00  0.00      A    H
ATOM   3005  NZ  LYS A 205      10.138  15.672  -2.620  1.00  0.00      A    N
ATOM   3006  HZ1 LYS A 205      10.707  16.471  -2.276  1.00  0.00      A    H
ATOM   3007  HZ2 LYS A 205      10.579  14.789  -2.291  1.00  0.00      A    H
ATOM   3008  HZ3 LYS A 205      10.064  15.723  -3.656  1.00  0.00      A    H
ATOM   3009  C   LYS A 205       7.065  10.577   0.445  1.00  0.00      A    C
ATOM   3010  O   LYS A 205       6.741   9.412   0.164  1.00  0.00      A    O
ATOM   3011  N   CYS A 206       6.593  11.203   1.577  1.00  0.00      A    N
ATOM   3012  HN  CYS A 206       6.916  12.141   1.681  1.00  0.00      A    H
ATOM   3013  CA  CYS A 206       5.621  10.752   2.557  1.00  0.00      A    C
ATOM   3014  HA  CYS A 206       5.501  11.559   3.265  1.00  0.00      A    H
ATOM   3015  CB  CYS A 206       4.171  10.539   1.958  1.00  0.00      A    C
ATOM   3016  HB1 CYS A 206       4.350   9.689   1.265  1.00  0.00      A    H
ATOM   3017  HB2 CYS A 206       3.465  10.209   2.749  1.00  0.00      A    H
ATOM   3018  SG  CYS A 206       3.680  11.948   0.951  1.00  0.00      A    S
ATOM   3019  C   CYS A 206       6.025   9.529   3.321  1.00  0.00      A    C
ATOM   3020  O   CYS A 206       5.234   9.031   4.090  1.00  0.00      A    O
ATOM   3021  N   GLY A 207       7.249   8.961   3.161  1.00  0.00      A    N
ATOM   3022  HN  GLY A 207       7.944   9.357   2.567  1.00  0.00      A    H
ATOM   3023  CA  GLY A 207       7.860   7.836   3.871  1.00  0.00      A    C
ATOM   3024  HA1 GLY A 207       8.888   8.153   3.975  1.00  0.00      A    H
ATOM   3025  HA2 GLY A 207       7.405   7.755   4.847  1.00  0.00      A    H
ATOM   3026  C   GLY A 207       7.815   6.501   3.116  1.00  0.00      A    C
ATOM   3027  O   GLY A 207       7.621   5.435   3.712  1.00  0.00      A    O
ATOM   3028  N   ILE A 208       8.213   6.518   1.747  1.00  0.00      A    N
ATOM   3029  HN  ILE A 208       8.254   7.405   1.293  1.00  0.00      A    H
ATOM   3030  CA  ILE A 208       8.086   5.372   0.913  1.00  0.00      A    C
ATOM   3031  HA  ILE A 208       7.097   4.955   1.030  1.00  0.00      A    H
ATOM   3032  CB  ILE A 208       8.072   5.752  -0.552  1.00  0.00      A    C
ATOM   3033  HB  ILE A 208       7.277   6.510  -0.716  1.00  0.00      A    H
ATOM   3034  CG2 ILE A 208       9.389   6.326  -1.111  1.00  0.00      A    C
ATOM   3035 HG21 ILE A 208       9.210   6.732  -2.129  1.00  0.00      A    H
ATOM   3036 HG22 ILE A 208       9.728   7.104  -0.395  1.00  0.00      A    H
ATOM   3037 HG23 ILE A 208      10.191   5.557  -1.116  1.00  0.00      A    H
ATOM   3038  CG1 ILE A 208       7.584   4.557  -1.393  1.00  0.00      A    C
ATOM   3039 HG11 ILE A 208       8.463   3.877  -1.412  1.00  0.00      A    H
ATOM   3040 HG12 ILE A 208       6.773   3.998  -0.880  1.00  0.00      A    H
ATOM   3041  CD  ILE A 208       6.910   4.897  -2.810  1.00  0.00      A    C
ATOM   3042  HD1 ILE A 208       6.483   3.949  -3.202  1.00  0.00      A    H
ATOM   3043  HD2 ILE A 208       6.088   5.636  -2.697  1.00  0.00      A    H
ATOM   3044  HD3 ILE A 208       7.704   5.254  -3.500  1.00  0.00      A    H
ATOM   3045  C   ILE A 208       9.045   4.143   1.174  1.00  0.00      A    C
ATOM   3046  O   ILE A 208       8.593   3.065   1.430  1.00  0.00      A    O
ATOM   3047  N   ALA A 209      10.384   4.309   1.143  1.00  0.00      A    N
ATOM   3048  HN  ALA A 209      10.784   5.080   0.652  1.00  0.00      A    H
ATOM   3049  CA  ALA A 209      11.333   3.299   1.598  1.00  0.00      A    C
ATOM   3050  HA  ALA A 209      10.909   2.306   1.605  1.00  0.00      A    H
ATOM   3051  CB  ALA A 209      12.465   3.208   0.623  1.00  0.00      A    C
ATOM   3052  HB1 ALA A 209      12.089   3.213  -0.422  1.00  0.00      A    H
ATOM   3053  HB2 ALA A 209      13.186   4.052   0.671  1.00  0.00      A    H
ATOM   3054  HB3 ALA A 209      13.105   2.300   0.649  1.00  0.00      A    H
ATOM   3055  C   ALA A 209      11.800   3.471   3.004  1.00  0.00      A    C
ATOM   3056  O   ALA A 209      12.997   3.485   3.284  1.00  0.00      A    O
ATOM   3057  N   VAL A 210      10.888   3.595   4.000  1.00  0.00      A    N
ATOM   3058  HN  VAL A 210       9.981   3.810   3.648  1.00  0.00      A    H
ATOM   3059  CA  VAL A 210      11.087   3.495   5.453  1.00  0.00      A    C
ATOM   3060  HA  VAL A 210      12.055   3.911   5.689  1.00  0.00      A    H
ATOM   3061  CB  VAL A 210      10.102   4.358   6.339  1.00  0.00      A    C
ATOM   3062  HB  VAL A 210       9.063   3.996   6.184  1.00  0.00      A    H
ATOM   3063  CG1 VAL A 210      10.363   4.055   7.850  1.00  0.00      A    C
ATOM   3064 HG11 VAL A 210       9.806   4.730   8.535  1.00  0.00      A    H
ATOM   3065 HG12 VAL A 210      10.144   3.025   8.205  1.00  0.00      A    H
ATOM   3066 HG13 VAL A 210      11.442   4.172   8.087  1.00  0.00      A    H
ATOM   3067  CG2 VAL A 210      10.243   5.811   6.095  1.00  0.00      A    C
ATOM   3068 HG21 VAL A 210       9.969   6.085   5.054  1.00  0.00      A    H
ATOM   3069 HG22 VAL A 210       9.607   6.369   6.815  1.00  0.00      A    H
ATOM   3070 HG23 VAL A 210      11.298   6.122   6.250  1.00  0.00      A    H
ATOM   3071  C   VAL A 210      11.254   2.086   5.846  1.00  0.00      A    C
ATOM   3072  O   VAL A 210      12.324   1.734   6.372  1.00  0.00      A    O
ATOM   3073  N   GLU A 211      10.168   1.311   5.538  1.00  0.00      A    N
ATOM   3074  HN  GLU A 211       9.367   1.667   5.063  1.00  0.00      A    H
ATOM   3075  CA  GLU A 211      10.111  -0.099   5.690  1.00  0.00      A    C
ATOM   3076  HA  GLU A 211      11.052  -0.543   5.979  1.00  0.00      A    H
ATOM   3077  CB  GLU A 211       9.200  -0.457   6.808  1.00  0.00      A    C
ATOM   3078  HB1 GLU A 211       8.293   0.182   6.846  1.00  0.00      A    H
ATOM   3079  HB2 GLU A 211       8.955  -1.531   6.663  1.00  0.00      A    H
ATOM   3080  CG  GLU A 211       9.808  -0.204   8.215  1.00  0.00      A    C
ATOM   3081  HG1 GLU A 211      10.696  -0.872   8.211  1.00  0.00      A    H
ATOM   3082  HG2 GLU A 211      10.086   0.860   8.371  1.00  0.00      A    H
ATOM   3083  CD  GLU A 211       8.912  -0.789   9.266  1.00  0.00      A    C
ATOM   3084  OE1 GLU A 211       7.788  -0.301   9.509  1.00  0.00      A    O
ATOM   3085  OE2 GLU A 211       9.417  -1.736   9.951  1.00  0.00      A    O
ATOM   3086  C   GLU A 211       9.570  -0.760   4.387  1.00  0.00      A    C
ATOM   3087  O   GLU A 211       8.385  -1.108   4.230  1.00  0.00      A    O
ATOM   3088  N   PRO A 212      10.377  -0.941   3.356  1.00  0.00      A    N
ATOM   3089  CD  PRO A 212      11.735  -0.361   3.321  1.00  0.00      A    C
ATOM   3090  HD1 PRO A 212      12.348  -0.702   4.183  1.00  0.00      A    H
ATOM   3091  HD2 PRO A 212      11.708   0.739   3.469  1.00  0.00      A    H
ATOM   3092  CA  PRO A 212       9.947  -1.693   2.120  1.00  0.00      A    C
ATOM   3093  HA  PRO A 212       8.942  -1.439   1.818  1.00  0.00      A    H
ATOM   3094  CB  PRO A 212      11.004  -1.261   1.225  1.00  0.00      A    C
ATOM   3095  HB1 PRO A 212      11.150  -2.088   0.497  1.00  0.00      A    H
ATOM   3096  HB2 PRO A 212      10.592  -0.470   0.562  1.00  0.00      A    H
ATOM   3097  CG  PRO A 212      12.217  -0.815   1.967  1.00  0.00      A    C
ATOM   3098  HG1 PRO A 212      12.866  -1.678   2.224  1.00  0.00      A    H
ATOM   3099  HG2 PRO A 212      12.855  -0.099   1.406  1.00  0.00      A    H
ATOM   3100  C   PRO A 212      10.056  -3.142   2.454  1.00  0.00      A    C
ATOM   3101  O   PRO A 212      10.977  -3.474   3.218  1.00  0.00      A    O
ATOM   3102  N   SER A 213       9.243  -4.007   1.907  1.00  0.00      A    N
ATOM   3103  HN  SER A 213       8.551  -3.636   1.292  1.00  0.00      A    H
ATOM   3104  CA  SER A 213       9.169  -5.448   2.068  1.00  0.00      A    C
ATOM   3105  HA  SER A 213      10.167  -5.787   2.303  1.00  0.00      A    H
ATOM   3106  CB  SER A 213       8.411  -5.983   3.346  1.00  0.00      A    C
ATOM   3107  HB1 SER A 213       8.492  -7.088   3.423  1.00  0.00      A    H
ATOM   3108  HB2 SER A 213       8.944  -5.645   4.261  1.00  0.00      A    H
ATOM   3109  OG  SER A 213       7.008  -5.533   3.326  1.00  0.00      A    O
ATOM   3110  HG1 SER A 213       6.977  -4.578   3.420  1.00  0.00      A    H
ATOM   3111  C   SER A 213       8.627  -6.118   0.853  1.00  0.00      A    C
ATOM   3112  O   SER A 213       7.964  -5.526   0.003  1.00  0.00      A    O
ATOM   3113  N   TYR A 214       8.928  -7.417   0.652  1.00  0.00      A    N
ATOM   3114  HN  TYR A 214       9.543  -7.902   1.269  1.00  0.00      A    H
ATOM   3115  CA  TYR A 214       8.389  -8.190  -0.480  1.00  0.00      A    C
ATOM   3116  HA  TYR A 214       7.401  -7.798  -0.670  1.00  0.00      A    H
ATOM   3117  CB  TYR A 214       9.208  -8.016  -1.802  1.00  0.00      A    C
ATOM   3118  HB1 TYR A 214       9.011  -8.730  -2.631  1.00  0.00      A    H
ATOM   3119  HB2 TYR A 214       8.847  -7.081  -2.281  1.00  0.00      A    H
ATOM   3120  CG  TYR A 214      10.734  -8.018  -1.724  1.00  0.00      A    C
ATOM   3121  CD1 TYR A 214      11.480  -9.016  -1.060  1.00  0.00      A    C
ATOM   3122  HD1 TYR A 214      10.915  -9.761  -0.520  1.00  0.00      A    H
ATOM   3123  CE1 TYR A 214      12.878  -9.132  -1.162  1.00  0.00      A    C
ATOM   3124  HE1 TYR A 214      13.408  -9.916  -0.642  1.00  0.00      A    H
ATOM   3125  CZ  TYR A 214      13.594  -8.193  -1.811  1.00  0.00      A    C
ATOM   3126  OH  TYR A 214      14.960  -8.239  -1.706  1.00  0.00      A    O
ATOM   3127  HH  TYR A 214      15.109  -8.764  -0.916  1.00  0.00      A    H
ATOM   3128  CD2 TYR A 214      11.482  -7.001  -2.395  1.00  0.00      A    C
ATOM   3129  HD2 TYR A 214      10.971  -6.182  -2.880  1.00  0.00      A    H
ATOM   3130  CE2 TYR A 214      12.918  -7.128  -2.404  1.00  0.00      A    C
ATOM   3131  HE2 TYR A 214      13.479  -6.290  -2.790  1.00  0.00      A    H
ATOM   3132  C   TYR A 214       8.331  -9.757  -0.064  1.00  0.00      A    C
ATOM   3133  O   TYR A 214       9.069 -10.130   0.858  1.00  0.00      A    O
ATOM   3134  N   PRO A 215       7.457 -10.564  -0.690  1.00  0.00      A    N
ATOM   3135  CD  PRO A 215       6.350 -10.093  -1.536  1.00  0.00      A    C
ATOM   3136  HD1 PRO A 215       6.644  -9.274  -2.227  1.00  0.00      A    H
ATOM   3137  HD2 PRO A 215       5.492  -9.669  -0.972  1.00  0.00      A    H
ATOM   3138  CA  PRO A 215       7.561 -12.030  -0.671  1.00  0.00      A    C
ATOM   3139  HA  PRO A 215       7.598 -12.350   0.360  1.00  0.00      A    H
ATOM   3140  CB  PRO A 215       6.318 -12.511  -1.575  1.00  0.00      A    C
ATOM   3141  HB1 PRO A 215       6.617 -13.337  -2.255  1.00  0.00      A    H
ATOM   3142  HB2 PRO A 215       5.723 -12.851  -0.701  1.00  0.00      A    H
ATOM   3143  CG  PRO A 215       5.828 -11.290  -2.344  1.00  0.00      A    C
ATOM   3144  HG1 PRO A 215       6.184 -11.442  -3.386  1.00  0.00      A    H
ATOM   3145  HG2 PRO A 215       4.737 -11.251  -2.549  1.00  0.00      A    H
ATOM   3146  C   PRO A 215       8.803 -12.576  -1.328  1.00  0.00      A    C
ATOM   3147  O   PRO A 215       9.444 -11.852  -2.056  1.00  0.00      A    O
ATOM   3148  N   LEU A 216       9.139 -13.840  -1.103  1.00  0.00      A    N
ATOM   3149  HN  LEU A 216       8.602 -14.375  -0.455  1.00  0.00      A    H
ATOM   3150  CA  LEU A 216      10.270 -14.561  -1.656  1.00  0.00      A    C
ATOM   3151  HA  LEU A 216      10.546 -14.010  -2.543  1.00  0.00      A    H
ATOM   3152  CB  LEU A 216      11.407 -14.890  -0.661  1.00  0.00      A    C
ATOM   3153  HB1 LEU A 216      11.141 -15.467   0.251  1.00  0.00      A    H
ATOM   3154  HB2 LEU A 216      12.090 -15.500  -1.289  1.00  0.00      A    H
ATOM   3155  CG  LEU A 216      12.194 -13.613  -0.244  1.00  0.00      A    C
ATOM   3156  HG  LEU A 216      11.456 -12.810  -0.031  1.00  0.00      A    H
ATOM   3157  CD1 LEU A 216      12.969 -14.005   1.026  1.00  0.00      A    C
ATOM   3158 HD11 LEU A 216      12.304 -14.119   1.908  1.00  0.00      A    H
ATOM   3159 HD12 LEU A 216      13.568 -14.933   0.910  1.00  0.00      A    H
ATOM   3160 HD13 LEU A 216      13.640 -13.127   1.143  1.00  0.00      A    H
ATOM   3161  CD2 LEU A 216      13.074 -13.027  -1.329  1.00  0.00      A    C
ATOM   3162 HD21 LEU A 216      12.472 -12.779  -2.229  1.00  0.00      A    H
ATOM   3163 HD22 LEU A 216      13.662 -12.162  -0.955  1.00  0.00      A    H
ATOM   3164 HD23 LEU A 216      13.776 -13.803  -1.701  1.00  0.00      A    H
ATOM   3165  C   LEU A 216       9.677 -15.833  -2.167  1.00  0.00      A    C
ATOM   3166  O   LEU A 216       8.546 -16.177  -1.866  1.00  0.00      A    O
ATOM   3167  N   LYS A 217      10.550 -16.615  -2.910  1.00  0.00      A    N
ATOM   3168  HN  LYS A 217      11.465 -16.303  -3.155  1.00  0.00      A    H
ATOM   3169  CA  LYS A 217      10.253 -17.883  -3.519  1.00  0.00      A    C
ATOM   3170  HA  LYS A 217       9.560 -18.491  -2.958  1.00  0.00      A    H
ATOM   3171  CB  LYS A 217       9.724 -17.652  -4.914  1.00  0.00      A    C
ATOM   3172  HB1 LYS A 217       8.822 -17.003  -4.887  1.00  0.00      A    H
ATOM   3173  HB2 LYS A 217      10.462 -17.089  -5.525  1.00  0.00      A    H
ATOM   3174  CG  LYS A 217       9.359 -18.919  -5.692  1.00  0.00      A    C
ATOM   3175  HG1 LYS A 217       9.381 -18.669  -6.774  1.00  0.00      A    H
ATOM   3176  HG2 LYS A 217      10.187 -19.641  -5.522  1.00  0.00      A    H
ATOM   3177  CD  LYS A 217       8.015 -19.416  -5.267  1.00  0.00      A    C
ATOM   3178  HD1 LYS A 217       7.938 -19.920  -4.279  1.00  0.00      A    H
ATOM   3179  HD2 LYS A 217       7.356 -18.533  -5.118  1.00  0.00      A    H
ATOM   3180  CE  LYS A 217       7.429 -20.408  -6.147  1.00  0.00      A    C
ATOM   3181  HE1 LYS A 217       6.437 -20.676  -5.725  1.00  0.00      A    H
ATOM   3182  HE2 LYS A 217       7.202 -20.017  -7.162  1.00  0.00      A    H
ATOM   3183  NZ  LYS A 217       8.254 -21.635  -6.344  1.00  0.00      A    N
ATOM   3184  HZ1 LYS A 217       8.817 -21.525  -7.211  1.00  0.00      A    H
ATOM   3185  HZ2 LYS A 217       8.809 -21.833  -5.486  1.00  0.00      A    H
ATOM   3186  HZ3 LYS A 217       7.659 -22.472  -6.506  1.00  0.00      A    H
ATOM   3187  C   LYS A 217      11.582 -18.713  -3.468  1.00  0.00      A    C
ATOM   3188  O   LYS A 217      12.314 -19.048  -4.402  1.00  0.00      A    O
ATOM   3189  N   LYS A 218      11.967 -19.000  -2.218  1.00  0.00      A    N
ATOM   3190  HN  LYS A 218      11.533 -18.614  -1.408  1.00  0.00      A    H
ATOM   3191  CA  LYS A 218      13.187 -19.735  -1.960  1.00  0.00      A    C
ATOM   3192  HA  LYS A 218      13.977 -19.378  -2.604  1.00  0.00      A    H
ATOM   3193  CB  LYS A 218      13.595 -19.257  -0.478  1.00  0.00      A    C
ATOM   3194  HB1 LYS A 218      12.701 -19.271   0.182  1.00  0.00      A    H
ATOM   3195  HB2 LYS A 218      14.334 -19.966  -0.048  1.00  0.00      A    H
ATOM   3196  CG  LYS A 218      14.194 -17.797  -0.477  1.00  0.00      A    C
ATOM   3197  HG1 LYS A 218      13.517 -17.119  -1.040  1.00  0.00      A    H
ATOM   3198  HG2 LYS A 218      14.152 -17.316   0.524  1.00  0.00      A    H
ATOM   3199  CD  LYS A 218      15.640 -17.705  -0.926  1.00  0.00      A    C
ATOM   3200  HD1 LYS A 218      16.234 -18.408  -0.303  1.00  0.00      A    H
ATOM   3201  HD2 LYS A 218      15.771 -18.070  -1.967  1.00  0.00      A    H
ATOM   3202  CE  LYS A 218      16.027 -16.222  -0.976  1.00  0.00      A    C
ATOM   3203  HE1 LYS A 218      16.759 -16.047  -1.793  1.00  0.00      A    H
ATOM   3204  HE2 LYS A 218      15.177 -15.553  -1.227  1.00  0.00      A    H
ATOM   3205  NZ  LYS A 218      16.632 -15.821   0.278  1.00  0.00      A    N
ATOM   3206  HZ1 LYS A 218      16.907 -14.861  -0.011  1.00  0.00      A    H
ATOM   3207  HZ2 LYS A 218      16.039 -15.918   1.127  1.00  0.00      A    H
ATOM   3208  HZ3 LYS A 218      17.471 -16.381   0.533  1.00  0.00      A    H
ATOM   3209  C   LYS A 218      13.029 -21.232  -2.014  1.00  0.00      A    C
ATOM   3210  O   LYS A 218      12.019 -21.792  -2.445  1.00  0.00      A    O
ATOM   3211  N   GLY A 219      14.126 -21.983  -1.774  1.00  0.00      A    N
ATOM   3212  HN  GLY A 219      15.026 -21.558  -1.722  1.00  0.00      A    H
ATOM   3213  CA  GLY A 219      14.068 -23.424  -1.765  1.00  0.00      A    C
ATOM   3214  HA1 GLY A 219      13.604 -23.858  -0.892  1.00  0.00      A    H
ATOM   3215  HA2 GLY A 219      13.546 -23.665  -2.679  1.00  0.00      A    H
ATOM   3216  C   GLY A 219      15.461 -24.022  -1.964  1.00  0.00      A    C
ATOM   3217  O   GLY A 219      15.991 -23.990  -3.036  1.00  0.00      A    O
ATOM   3218  N   GLU A 220      16.043 -24.451  -0.872  1.00  0.00      A    N
ATOM   3219  HN  GLU A 220      15.626 -24.325   0.025  1.00  0.00      A    H
ATOM   3220  CA  GLU A 220      17.383 -25.024  -0.769  1.00  0.00      A    C
ATOM   3221  HA  GLU A 220      18.066 -24.718  -1.547  1.00  0.00      A    H
ATOM   3222  CB  GLU A 220      18.074 -24.551   0.508  1.00  0.00      A    C
ATOM   3223  HB1 GLU A 220      18.283 -23.463   0.418  1.00  0.00      A    H
ATOM   3224  HB2 GLU A 220      17.437 -24.628   1.415  1.00  0.00      A    H
ATOM   3225  CG  GLU A 220      19.462 -25.265   0.742  1.00  0.00      A    C
ATOM   3226  HG1 GLU A 220      19.409 -26.362   0.910  1.00  0.00      A    H
ATOM   3227  HG2 GLU A 220      20.152 -25.026  -0.096  1.00  0.00      A    H
ATOM   3228  CD  GLU A 220      20.135 -24.761   2.037  1.00  0.00      A    C
ATOM   3229  OE1 GLU A 220      19.529 -24.883   3.129  1.00  0.00      A    O
ATOM   3230  OE2 GLU A 220      21.203 -24.128   1.901  1.00  0.00      A    O
ATOM   3231  C   GLU A 220      17.294 -26.548  -0.802  1.00  0.00      A    C
ATOM   3232  O   GLU A 220      17.800 -27.312  -1.681  1.00  0.00      A    O
ATOM   3233  N   ASN A 221      16.668 -27.122   0.250  1.00  0.00      A    N
ATOM   3234  HN  ASN A 221      16.438 -26.673   1.109  1.00  0.00      A    H
ATOM   3235  CA  ASN A 221      16.147 -28.475   0.361  1.00  0.00      A    C
ATOM   3236  HA  ASN A 221      17.003 -29.084   0.109  1.00  0.00      A    H
ATOM   3237  CB  ASN A 221      15.882 -28.785   1.831  1.00  0.00      A    C
ATOM   3238  HB1 ASN A 221      16.720 -28.664   2.550  1.00  0.00      A    H
ATOM   3239  HB2 ASN A 221      15.016 -28.182   2.179  1.00  0.00      A    H
ATOM   3240  CG  ASN A 221      15.443 -30.180   1.986  1.00  0.00      A    C
ATOM   3241  OD1 ASN A 221      14.311 -30.616   2.316  1.00  0.00      A    O
ATOM   3242  ND2 ASN A 221      16.376 -31.079   1.658  1.00  0.00      A    N
ATOM   3243 HD21 ASN A 221      16.179 -32.057   1.590  1.00  0.00      A    H
ATOM   3244 HD22 ASN A 221      17.293 -30.720   1.487  1.00  0.00      A    H
ATOM   3245  C   ASN A 221      14.971 -28.754  -0.612  1.00  0.00      A    C
ATOM   3246  OT1 ASN A 221      15.043 -29.752  -1.411  1.00  0.00      A    O
ATOM   3247  OT2 ASN A 221      13.939 -27.995  -0.518  1.00  0.00      A    O
END
