# Supplementary material for: Sequence comparison, molecular modeling, and network analysis predict structural diversity in cysteine proteases from the Cape sundew, Drosera capensis
Source: Comput Struct Biotechnol J. 2016 Jun 14;14:271–82. doi: 10.1016/j.csbj.2016.05.003 (PMC4949590; doi:10.1016/j.csbj.2016.05.003)
Supplement: Supplementary file 4 [file mmc4.zip › Rosetta_mature/PAPA1_CARPA_mature_m1.pdb]

CRYST1   70.805   63.747   54.227  90.00  90.00  90.00 P 1           1
ATOM      1  N   ILE A   1       4.577 -19.632   2.676  1.00  0.00      A    N
ATOM      2  HT1 ILE A   1       5.269 -19.992   1.989  1.00  0.00      A    H
ATOM      3  HT2 ILE A   1       3.748 -19.460   2.072  1.00  0.00      A    H
ATOM      4  HT3 ILE A   1       4.283 -20.310   3.408  1.00  0.00      A    H
ATOM      5  CA  ILE A   1       5.069 -18.457   3.361  1.00  0.00      A    C
ATOM      6  HA  ILE A   1       5.797 -18.901   4.024  1.00  0.00      A    H
ATOM      7  CB  ILE A   1       5.575 -17.307   2.450  1.00  0.00      A    C
ATOM      8  HB  ILE A   1       5.849 -16.429   3.073  1.00  0.00      A    H
ATOM      9  CG2 ILE A   1       6.870 -17.901   1.766  1.00  0.00      A    C
ATOM     10 HG21 ILE A   1       7.701 -17.994   2.498  1.00  0.00      A    H
ATOM     11 HG22 ILE A   1       6.626 -18.805   1.169  1.00  0.00      A    H
ATOM     12 HG23 ILE A   1       7.271 -17.124   1.081  1.00  0.00      A    H
ATOM     13  CG1 ILE A   1       4.520 -16.801   1.418  1.00  0.00      A    C
ATOM     14 HG11 ILE A   1       3.492 -16.811   1.841  1.00  0.00      A    H
ATOM     15 HG12 ILE A   1       4.460 -17.525   0.578  1.00  0.00      A    H
ATOM     16  CD  ILE A   1       4.836 -15.432   0.924  1.00  0.00      A    C
ATOM     17  HD1 ILE A   1       5.909 -15.267   0.687  1.00  0.00      A    H
ATOM     18  HD2 ILE A   1       4.205 -15.287   0.021  1.00  0.00      A    H
ATOM     19  HD3 ILE A   1       4.538 -14.624   1.626  1.00  0.00      A    H
ATOM     20  C   ILE A   1       3.895 -17.974   4.218  1.00  0.00      A    C
ATOM     21  O   ILE A   1       2.778 -18.409   3.959  1.00  0.00      A    O
ATOM     22  N   PRO A   2       4.020 -17.101   5.166  1.00  0.00      A    N
ATOM     23  CD  PRO A   2       5.323 -16.632   5.684  1.00  0.00      A    C
ATOM     24  HD1 PRO A   2       5.799 -17.595   5.969  1.00  0.00      A    H
ATOM     25  HD2 PRO A   2       5.895 -16.026   4.948  1.00  0.00      A    H
ATOM     26  CA  PRO A   2       3.010 -16.892   6.096  1.00  0.00      A    C
ATOM     27  HA  PRO A   2       2.461 -17.806   6.267  1.00  0.00      A    H
ATOM     28  CB  PRO A   2       3.650 -16.287   7.359  1.00  0.00      A    C
ATOM     29  HB1 PRO A   2       3.703 -16.952   8.247  1.00  0.00      A    H
ATOM     30  HB2 PRO A   2       3.009 -15.466   7.746  1.00  0.00      A    H
ATOM     31  CG  PRO A   2       4.966 -15.765   6.872  1.00  0.00      A    C
ATOM     32  HG1 PRO A   2       5.734 -15.835   7.671  1.00  0.00      A    H
ATOM     33  HG2 PRO A   2       4.841 -14.717   6.526  1.00  0.00      A    H
ATOM     34  C   PRO A   2       1.967 -15.951   5.532  1.00  0.00      A    C
ATOM     35  O   PRO A   2       2.260 -15.407   4.422  1.00  0.00      A    O
ATOM     36  N   GLU A   3       0.743 -15.745   6.170  1.00  0.00      A    N
ATOM     37  HN  GLU A   3       0.463 -16.258   6.978  1.00  0.00      A    H
ATOM     38  CA  GLU A   3      -0.072 -14.682   5.600  1.00  0.00      A    C
ATOM     39  HA  GLU A   3       0.095 -14.698   4.533  1.00  0.00      A    H
ATOM     40  CB  GLU A   3      -1.536 -15.026   5.978  1.00  0.00      A    C
ATOM     41  HB1 GLU A   3      -1.708 -16.057   5.603  1.00  0.00      A    H
ATOM     42  HB2 GLU A   3      -2.128 -14.275   5.411  1.00  0.00      A    H
ATOM     43  CG  GLU A   3      -2.034 -14.966   7.419  1.00  0.00      A    C
ATOM     44  HG1 GLU A   3      -2.248 -13.883   7.552  1.00  0.00      A    H
ATOM     45  HG2 GLU A   3      -1.240 -15.416   8.051  1.00  0.00      A    H
ATOM     46  CD  GLU A   3      -3.318 -15.784   7.694  1.00  0.00      A    C
ATOM     47  OE1 GLU A   3      -3.327 -17.083   7.694  1.00  0.00      A    O
ATOM     48  OE2 GLU A   3      -4.355 -15.169   7.941  1.00  0.00      A    O
ATOM     49  C   GLU A   3       0.184 -13.243   5.997  1.00  0.00      A    C
ATOM     50  O   GLU A   3       0.169 -12.385   5.084  1.00  0.00      A    O
ATOM     51  N   TYR A   4       0.619 -12.977   7.261  1.00  0.00      A    N
ATOM     52  HN  TYR A   4       0.586 -13.550   8.077  1.00  0.00      A    H
ATOM     53  CA  TYR A   4       1.273 -11.668   7.604  1.00  0.00      A    C
ATOM     54  HA  TYR A   4       1.360 -11.063   6.713  1.00  0.00      A    H
ATOM     55  CB  TYR A   4       0.454 -10.974   8.730  1.00  0.00      A    C
ATOM     56  HB1 TYR A   4       0.935 -10.076   9.175  1.00  0.00      A    H
ATOM     57  HB2 TYR A   4       0.380 -11.681   9.584  1.00  0.00      A    H
ATOM     58  CG  TYR A   4      -0.858 -10.504   8.317  1.00  0.00      A    C
ATOM     59  CD1 TYR A   4      -1.988 -11.344   8.465  1.00  0.00      A    C
ATOM     60  HD1 TYR A   4      -1.962 -12.329   8.907  1.00  0.00      A    H
ATOM     61  CE1 TYR A   4      -3.299 -10.879   8.159  1.00  0.00      A    C
ATOM     62  HE1 TYR A   4      -4.119 -11.582   8.136  1.00  0.00      A    H
ATOM     63  CZ  TYR A   4      -3.486  -9.554   7.831  1.00  0.00      A    C
ATOM     64  OH  TYR A   4      -4.641  -9.041   7.303  1.00  0.00      A    O
ATOM     65  HH  TYR A   4      -5.264  -9.758   7.161  1.00  0.00      A    H
ATOM     66  CD2 TYR A   4      -1.114  -9.176   7.957  1.00  0.00      A    C
ATOM     67  HD2 TYR A   4      -0.241  -8.556   7.818  1.00  0.00      A    H
ATOM     68  CE2 TYR A   4      -2.367  -8.715   7.787  1.00  0.00      A    C
ATOM     69  HE2 TYR A   4      -2.514  -7.726   7.380  1.00  0.00      A    H
ATOM     70  C   TYR A   4       2.615 -11.988   8.183  1.00  0.00      A    C
ATOM     71  O   TYR A   4       2.764 -12.893   8.989  1.00  0.00      A    O
ATOM     72  N   VAL A   5       3.640 -11.146   7.902  1.00  0.00      A    N
ATOM     73  HN  VAL A   5       3.481 -10.347   7.328  1.00  0.00      A    H
ATOM     74  CA  VAL A   5       4.955 -11.284   8.430  1.00  0.00      A    C
ATOM     75  HA  VAL A   5       4.979 -11.886   9.327  1.00  0.00      A    H
ATOM     76  CB  VAL A   5       5.940 -11.946   7.466  1.00  0.00      A    C
ATOM     77  HB  VAL A   5       5.307 -12.652   6.888  1.00  0.00      A    H
ATOM     78  CG1 VAL A   5       6.657 -11.070   6.460  1.00  0.00      A    C
ATOM     79 HG11 VAL A   5       7.457 -10.544   7.024  1.00  0.00      A    H
ATOM     80 HG12 VAL A   5       7.198 -11.710   5.731  1.00  0.00      A    H
ATOM     81 HG13 VAL A   5       5.898 -10.445   5.942  1.00  0.00      A    H
ATOM     82  CG2 VAL A   5       7.073 -12.648   8.274  1.00  0.00      A    C
ATOM     83 HG21 VAL A   5       7.698 -11.975   8.900  1.00  0.00      A    H
ATOM     84 HG22 VAL A   5       6.562 -13.282   9.029  1.00  0.00      A    H
ATOM     85 HG23 VAL A   5       7.793 -13.279   7.709  1.00  0.00      A    H
ATOM     86  C   VAL A   5       5.340  -9.839   8.897  1.00  0.00      A    C
ATOM     87  O   VAL A   5       4.978  -8.838   8.326  1.00  0.00      A    O
ATOM     88  N   ASP A   6       6.130  -9.805   9.947  1.00  0.00      A    N
ATOM     89  HN  ASP A   6       6.336 -10.570  10.552  1.00  0.00      A    H
ATOM     90  CA  ASP A   6       6.805  -8.574  10.316  1.00  0.00      A    C
ATOM     91  HA  ASP A   6       7.045  -8.044   9.406  1.00  0.00      A    H
ATOM     92  CB  ASP A   6       5.808  -7.779  11.305  1.00  0.00      A    C
ATOM     93  HB1 ASP A   6       5.600  -8.426  12.183  1.00  0.00      A    H
ATOM     94  HB2 ASP A   6       4.828  -7.717  10.786  1.00  0.00      A    H
ATOM     95  CG  ASP A   6       6.232  -6.404  11.649  1.00  0.00      A    C
ATOM     96  OD1 ASP A   6       7.463  -6.076  11.544  1.00  0.00      A    O
ATOM     97  OD2 ASP A   6       5.308  -5.584  11.963  1.00  0.00      A    O
ATOM     98  C   ASP A   6       8.189  -8.884  10.971  1.00  0.00      A    C
ATOM     99  O   ASP A   6       8.309  -9.300  12.137  1.00  0.00      A    O
ATOM    100  N   TRP A   7       9.203  -8.764  10.156  1.00  0.00      A    N
ATOM    101  HN  TRP A   7       9.113  -8.306   9.275  1.00  0.00      A    H
ATOM    102  CA  TRP A   7      10.616  -8.836  10.556  1.00  0.00      A    C
ATOM    103  HA  TRP A   7      10.736  -9.838  10.939  1.00  0.00      A    H
ATOM    104  CB  TRP A   7      11.640  -8.700   9.338  1.00  0.00      A    C
ATOM    105  HB1 TRP A   7      12.647  -8.560   9.788  1.00  0.00      A    H
ATOM    106  HB2 TRP A   7      11.335  -7.814   8.743  1.00  0.00      A    H
ATOM    107  CG  TRP A   7      11.568  -9.927   8.441  1.00  0.00      A    C
ATOM    108  CD1 TRP A   7      11.242  -9.981   7.094  1.00  0.00      A    C
ATOM    109  HD1 TRP A   7      11.000  -9.112   6.501  1.00  0.00      A    H
ATOM    110  NE1 TRP A   7      11.303 -11.232   6.620  1.00  0.00      A    N
ATOM    111  HE1 TRP A   7      11.100 -11.563   5.724  1.00  0.00      A    H
ATOM    112  CE2 TRP A   7      11.805 -12.043   7.632  1.00  0.00      A    C
ATOM    113  CD2 TRP A   7      11.879 -11.283   8.798  1.00  0.00      A    C
ATOM    114  CE3 TRP A   7      12.385 -11.806   9.977  1.00  0.00      A    C
ATOM    115  HE3 TRP A   7      12.561 -11.178  10.837  1.00  0.00      A    H
ATOM    116  CZ3 TRP A   7      12.840 -13.094   9.987  1.00  0.00      A    C
ATOM    117  HZ3 TRP A   7      13.269 -13.642  10.813  1.00  0.00      A    H
ATOM    118  CZ2 TRP A   7      12.173 -13.355   7.629  1.00  0.00      A    C
ATOM    119  HZ2 TRP A   7      12.178 -13.958   6.733  1.00  0.00      A    H
ATOM    120  CH2 TRP A   7      12.692 -13.846   8.889  1.00  0.00      A    C
ATOM    121  HH2 TRP A   7      13.097 -14.845   8.964  1.00  0.00      A    H
ATOM    122  C   TRP A   7      11.068  -7.980  11.753  1.00  0.00      A    C
ATOM    123  O   TRP A   7      12.075  -8.316  12.446  1.00  0.00      A    O
ATOM    124  N   ARG A   8      10.360  -6.844  12.100  1.00  0.00      A    N
ATOM    125  HN  ARG A   8       9.613  -6.489  11.543  1.00  0.00      A    H
ATOM    126  CA  ARG A   8      10.584  -6.225  13.341  1.00  0.00      A    C
ATOM    127  HA  ARG A   8      11.655  -6.180  13.474  1.00  0.00      A    H
ATOM    128  CB  ARG A   8       9.893  -4.834  13.370  1.00  0.00      A    C
ATOM    129  HB1 ARG A   8      10.060  -4.206  14.271  1.00  0.00      A    H
ATOM    130  HB2 ARG A   8       8.800  -5.015  13.447  1.00  0.00      A    H
ATOM    131  CG  ARG A   8      10.037  -4.033  12.019  1.00  0.00      A    C
ATOM    132  HG1 ARG A   8       9.752  -4.715  11.190  1.00  0.00      A    H
ATOM    133  HG2 ARG A   8      11.012  -3.591  11.722  1.00  0.00      A    H
ATOM    134  CD  ARG A   8       9.099  -2.758  11.972  1.00  0.00      A    C
ATOM    135  HD1 ARG A   8       9.167  -2.279  10.972  1.00  0.00      A    H
ATOM    136  HD2 ARG A   8       9.203  -2.031  12.806  1.00  0.00      A    H
ATOM    137  NE  ARG A   8       7.672  -3.218  11.912  1.00  0.00      A    N
ATOM    138  HE  ARG A   8       7.422  -4.171  11.745  1.00  0.00      A    H
ATOM    139  CZ  ARG A   8       6.654  -2.471  12.379  1.00  0.00      A    C
ATOM    140  NH1 ARG A   8       6.716  -1.167  12.452  1.00  0.00      A    N
ATOM    141 HH11 ARG A   8       7.517  -0.716  12.058  1.00  0.00      A    H
ATOM    142 HH12 ARG A   8       6.070  -0.641  13.006  1.00  0.00      A    H
ATOM    143  NH2 ARG A   8       5.604  -3.103  12.851  1.00  0.00      A    N
ATOM    144 HH21 ARG A   8       5.559  -4.089  12.693  1.00  0.00      A    H
ATOM    145 HH22 ARG A   8       4.769  -2.580  13.020  1.00  0.00      A    H
ATOM    146  C   ARG A   8       9.983  -7.041  14.455  1.00  0.00      A    C
ATOM    147  O   ARG A   8      10.575  -7.423  15.478  1.00  0.00      A    O
ATOM    148  N   GLN A   9       8.672  -7.379  14.419  1.00  0.00      A    N
ATOM    149  HN  GLN A   9       8.077  -6.973  13.729  1.00  0.00      A    H
ATOM    150  CA  GLN A   9       7.926  -8.248  15.449  1.00  0.00      A    C
ATOM    151  HA  GLN A   9       8.046  -7.782  16.416  1.00  0.00      A    H
ATOM    152  CB  GLN A   9       6.417  -8.443  15.083  1.00  0.00      A    C
ATOM    153  HB1 GLN A   9       6.010  -9.062  15.911  1.00  0.00      A    H
ATOM    154  HB2 GLN A   9       6.387  -9.048  14.152  1.00  0.00      A    H
ATOM    155  CG  GLN A   9       5.564  -7.212  15.046  1.00  0.00      A    C
ATOM    156  HG1 GLN A   9       5.939  -6.421  14.362  1.00  0.00      A    H
ATOM    157  HG2 GLN A   9       5.756  -6.695  16.010  1.00  0.00      A    H
ATOM    158  CD  GLN A   9       4.087  -7.358  14.888  1.00  0.00      A    C
ATOM    159  OE1 GLN A   9       3.362  -7.860  15.772  1.00  0.00      A    O
ATOM    160  NE2 GLN A   9       3.544  -6.861  13.734  1.00  0.00      A    N
ATOM    161 HE21 GLN A   9       4.113  -6.433  13.032  1.00  0.00      A    H
ATOM    162 HE22 GLN A   9       2.566  -6.908  13.529  1.00  0.00      A    H
ATOM    163  C   GLN A   9       8.534  -9.664  15.711  1.00  0.00      A    C
ATOM    164  O   GLN A   9       8.662 -10.150  16.833  1.00  0.00      A    O
ATOM    165  N   LYS A  10       9.092 -10.337  14.613  1.00  0.00      A    N
ATOM    166  HN  LYS A  10       8.888  -9.951  13.717  1.00  0.00      A    H
ATOM    167  CA  LYS A  10       9.922 -11.566  14.843  1.00  0.00      A    C
ATOM    168  HA  LYS A  10       9.459 -12.279  15.509  1.00  0.00      A    H
ATOM    169  CB  LYS A  10      10.291 -12.203  13.478  1.00  0.00      A    C
ATOM    170  HB1 LYS A  10      10.982 -13.061  13.624  1.00  0.00      A    H
ATOM    171  HB2 LYS A  10      10.797 -11.399  12.903  1.00  0.00      A    H
ATOM    172  CG  LYS A  10       9.075 -12.642  12.611  1.00  0.00      A    C
ATOM    173  HG1 LYS A  10       8.413 -11.804  12.306  1.00  0.00      A    H
ATOM    174  HG2 LYS A  10       8.410 -13.267  13.244  1.00  0.00      A    H
ATOM    175  CD  LYS A  10       9.445 -13.464  11.368  1.00  0.00      A    C
ATOM    176  HD1 LYS A  10      10.399 -14.013  11.217  1.00  0.00      A    H
ATOM    177  HD2 LYS A  10       9.340 -12.754  10.520  1.00  0.00      A    H
ATOM    178  CE  LYS A  10       8.398 -14.581  11.128  1.00  0.00      A    C
ATOM    179  HE1 LYS A  10       8.611 -15.281  10.292  1.00  0.00      A    H
ATOM    180  HE2 LYS A  10       7.395 -14.110  11.039  1.00  0.00      A    H
ATOM    181  NZ  LYS A  10       8.383 -15.538  12.247  1.00  0.00      A    N
ATOM    182  HZ1 LYS A  10       7.624 -16.230  12.086  1.00  0.00      A    H
ATOM    183  HZ2 LYS A  10       9.263 -16.089  12.185  1.00  0.00      A    H
ATOM    184  HZ3 LYS A  10       8.118 -15.177  13.185  1.00  0.00      A    H
ATOM    185  C   LYS A  10      11.243 -11.330  15.499  1.00  0.00      A    C
ATOM    186  O   LYS A  10      11.809 -12.305  16.016  1.00  0.00      A    O
ATOM    187  N   GLY A  11      11.773 -10.070  15.546  1.00  0.00      A    N
ATOM    188  HN  GLY A  11      11.172  -9.338  15.234  1.00  0.00      A    H
ATOM    189  CA  GLY A  11      12.934  -9.686  16.323  1.00  0.00      A    C
ATOM    190  HA1 GLY A  11      13.306 -10.514  16.908  1.00  0.00      A    H
ATOM    191  HA2 GLY A  11      12.686  -8.825  16.926  1.00  0.00      A    H
ATOM    192  C   GLY A  11      14.166  -9.171  15.568  1.00  0.00      A    C
ATOM    193  O   GLY A  11      15.171  -8.934  16.240  1.00  0.00      A    O
ATOM    194  N   ALA A  12      14.063  -9.000  14.201  1.00  0.00      A    N
ATOM    195  HN  ALA A  12      13.184  -9.014  13.730  1.00  0.00      A    H
ATOM    196  CA  ALA A  12      15.252  -8.577  13.433  1.00  0.00      A    C
ATOM    197  HA  ALA A  12      16.181  -8.846  13.914  1.00  0.00      A    H
ATOM    198  CB  ALA A  12      15.272  -9.203  12.042  1.00  0.00      A    C
ATOM    199  HB1 ALA A  12      15.334 -10.305  12.163  1.00  0.00      A    H
ATOM    200  HB2 ALA A  12      14.348  -9.072  11.439  1.00  0.00      A    H
ATOM    201  HB3 ALA A  12      16.218  -8.997  11.496  1.00  0.00      A    H
ATOM    202  C   ALA A  12      15.270  -7.087  13.239  1.00  0.00      A    C
ATOM    203  O   ALA A  12      16.068  -6.412  13.904  1.00  0.00      A    O
ATOM    204  N   VAL A  13      14.493  -6.463  12.330  1.00  0.00      A    N
ATOM    205  HN  VAL A  13      13.799  -7.055  11.929  1.00  0.00      A    H
ATOM    206  CA  VAL A  13      14.558  -5.077  11.963  1.00  0.00      A    C
ATOM    207  HA  VAL A  13      15.561  -4.860  11.627  1.00  0.00      A    H
ATOM    208  CB  VAL A  13      13.627  -4.798  10.758  1.00  0.00      A    C
ATOM    209  HB  VAL A  13      12.590  -4.911  11.141  1.00  0.00      A    H
ATOM    210  CG1 VAL A  13      13.840  -3.345  10.279  1.00  0.00      A    C
ATOM    211 HG11 VAL A  13      14.927  -3.248  10.072  1.00  0.00      A    H
ATOM    212 HG12 VAL A  13      13.260  -3.164   9.349  1.00  0.00      A    H
ATOM    213 HG13 VAL A  13      13.466  -2.586  11.000  1.00  0.00      A    H
ATOM    214  CG2 VAL A  13      13.934  -5.794   9.633  1.00  0.00      A    C
ATOM    215 HG21 VAL A  13      15.009  -6.036   9.491  1.00  0.00      A    H
ATOM    216 HG22 VAL A  13      13.414  -6.768   9.757  1.00  0.00      A    H
ATOM    217 HG23 VAL A  13      13.570  -5.298   8.708  1.00  0.00      A    H
ATOM    218  C   VAL A  13      14.416  -4.066  13.134  1.00  0.00      A    C
ATOM    219  O   VAL A  13      13.597  -4.182  14.050  1.00  0.00      A    O
ATOM    220  N   THR A  14      15.294  -3.025  13.099  1.00  0.00      A    N
ATOM    221  HN  THR A  14      16.084  -2.999  12.491  1.00  0.00      A    H
ATOM    222  CA  THR A  14      15.305  -1.904  14.012  1.00  0.00      A    C
ATOM    223  HA  THR A  14      15.121  -2.259  15.016  1.00  0.00      A    H
ATOM    224  CB  THR A  14      16.694  -1.103  14.154  1.00  0.00      A    C
ATOM    225  HB  THR A  14      16.521  -0.218  14.803  1.00  0.00      A    H
ATOM    226  OG1 THR A  14      17.257  -0.725  12.928  1.00  0.00      A    O
ATOM    227  HG1 THR A  14      17.525  -1.562  12.542  1.00  0.00      A    H
ATOM    228  CG2 THR A  14      17.625  -2.128  14.891  1.00  0.00      A    C
ATOM    229 HG21 THR A  14      17.930  -2.959  14.220  1.00  0.00      A    H
ATOM    230 HG22 THR A  14      18.537  -1.665  15.325  1.00  0.00      A    H
ATOM    231 HG23 THR A  14      17.105  -2.561  15.772  1.00  0.00      A    H
ATOM    232  C   THR A  14      14.226  -0.932  13.609  1.00  0.00      A    C
ATOM    233  O   THR A  14      13.865  -0.934  12.435  1.00  0.00      A    O
ATOM    234  N   PRO A  15      13.750   0.008  14.440  1.00  0.00      A    N
ATOM    235  CD  PRO A  15      13.633  -0.239  15.844  1.00  0.00      A    C
ATOM    236  HD1 PRO A  15      13.211  -1.258  15.980  1.00  0.00      A    H
ATOM    237  HD2 PRO A  15      14.632  -0.121  16.315  1.00  0.00      A    H
ATOM    238  CA  PRO A  15      12.917   1.207  14.026  1.00  0.00      A    C
ATOM    239  HA  PRO A  15      12.038   0.796  13.552  1.00  0.00      A    H
ATOM    240  CB  PRO A  15      12.690   1.974  15.333  1.00  0.00      A    C
ATOM    241  HB1 PRO A  15      11.865   2.708  15.210  1.00  0.00      A    H
ATOM    242  HB2 PRO A  15      13.523   2.658  15.602  1.00  0.00      A    H
ATOM    243  CG  PRO A  15      12.678   0.822  16.403  1.00  0.00      A    C
ATOM    244  HG1 PRO A  15      11.651   0.419  16.530  1.00  0.00      A    H
ATOM    245  HG2 PRO A  15      13.066   1.410  17.262  1.00  0.00      A    H
ATOM    246  C   PRO A  15      13.603   2.050  13.001  1.00  0.00      A    C
ATOM    247  O   PRO A  15      14.753   1.822  12.590  1.00  0.00      A    O
ATOM    248  N   VAL A  16      12.967   3.139  12.617  1.00  0.00      A    N
ATOM    249  HN  VAL A  16      12.068   3.333  13.003  1.00  0.00      A    H
ATOM    250  CA  VAL A  16      13.560   4.102  11.723  1.00  0.00      A    C
ATOM    251  HA  VAL A  16      14.185   3.688  10.945  1.00  0.00      A    H
ATOM    252  CB  VAL A  16      12.611   4.752  10.685  1.00  0.00      A    C
ATOM    253  HB  VAL A  16      12.114   5.612  11.183  1.00  0.00      A    H
ATOM    254  CG1 VAL A  16      13.458   5.241   9.524  1.00  0.00      A    C
ATOM    255 HG11 VAL A  16      12.895   5.261   8.567  1.00  0.00      A    H
ATOM    256 HG12 VAL A  16      13.902   6.253   9.639  1.00  0.00      A    H
ATOM    257 HG13 VAL A  16      14.387   4.661   9.339  1.00  0.00      A    H
ATOM    258  CG2 VAL A  16      11.640   3.777  10.120  1.00  0.00      A    C
ATOM    259 HG21 VAL A  16      12.181   2.973   9.576  1.00  0.00      A    H
ATOM    260 HG22 VAL A  16      11.038   3.302  10.923  1.00  0.00      A    H
ATOM    261 HG23 VAL A  16      11.039   4.279   9.331  1.00  0.00      A    H
ATOM    262  C   VAL A  16      14.328   5.130  12.508  1.00  0.00      A    C
ATOM    263  O   VAL A  16      14.036   5.527  13.590  1.00  0.00      A    O
ATOM    264  N   LYS A  17      15.438   5.641  11.957  1.00  0.00      A    N
ATOM    265  HN  LYS A  17      15.754   5.236  11.103  1.00  0.00      A    H
ATOM    266  CA  LYS A  17      16.398   6.590  12.545  1.00  0.00      A    C
ATOM    267  HA  LYS A  17      16.297   6.562  13.620  1.00  0.00      A    H
ATOM    268  CB  LYS A  17      17.913   6.208  12.214  1.00  0.00      A    C
ATOM    269  HB1 LYS A  17      18.410   6.673  13.092  1.00  0.00      A    H
ATOM    270  HB2 LYS A  17      18.289   6.738  11.314  1.00  0.00      A    H
ATOM    271  CG  LYS A  17      18.256   4.701  12.172  1.00  0.00      A    C
ATOM    272  HG1 LYS A  17      19.324   4.561  11.898  1.00  0.00      A    H
ATOM    273  HG2 LYS A  17      17.648   4.232  11.369  1.00  0.00      A    H
ATOM    274  CD  LYS A  17      18.172   4.152  13.569  1.00  0.00      A    C
ATOM    275  HD1 LYS A  17      17.100   4.044  13.841  1.00  0.00      A    H
ATOM    276  HD2 LYS A  17      18.583   4.923  14.254  1.00  0.00      A    H
ATOM    277  CE  LYS A  17      18.671   2.734  13.936  1.00  0.00      A    C
ATOM    278  HE1 LYS A  17      19.743   2.715  13.643  1.00  0.00      A    H
ATOM    279  HE2 LYS A  17      18.100   1.950  13.394  1.00  0.00      A    H
ATOM    280  NZ  LYS A  17      18.600   2.412  15.339  1.00  0.00      A    N
ATOM    281  HZ1 LYS A  17      19.004   1.477  15.551  1.00  0.00      A    H
ATOM    282  HZ2 LYS A  17      19.045   3.125  15.950  1.00  0.00      A    H
ATOM    283  HZ3 LYS A  17      17.583   2.436  15.554  1.00  0.00      A    H
ATOM    284  C   LYS A  17      16.069   8.042  12.185  1.00  0.00      A    C
ATOM    285  O   LYS A  17      14.977   8.488  12.394  1.00  0.00      A    O
ATOM    286  N   ASN A  18      17.032   8.815  11.624  1.00  0.00      A    N
ATOM    287  HN  ASN A  18      17.914   8.431  11.361  1.00  0.00      A    H
ATOM    288  CA  ASN A  18      16.779  10.170  11.281  1.00  0.00      A    C
ATOM    289  HA  ASN A  18      15.807  10.192  10.811  1.00  0.00      A    H
ATOM    290  CB  ASN A  18      16.741  11.143  12.526  1.00  0.00      A    C
ATOM    291  HB1 ASN A  18      17.792  11.155  12.884  1.00  0.00      A    H
ATOM    292  HB2 ASN A  18      16.168  10.596  13.305  1.00  0.00      A    H
ATOM    293  CG  ASN A  18      16.189  12.518  12.200  1.00  0.00      A    C
ATOM    294  OD1 ASN A  18      15.254  12.611  11.435  1.00  0.00      A    O
ATOM    295  ND2 ASN A  18      16.752  13.637  12.730  1.00  0.00      A    N
ATOM    296 HD21 ASN A  18      16.463  14.490  12.296  1.00  0.00      A    H
ATOM    297 HD22 ASN A  18      17.578  13.618  13.294  1.00  0.00      A    H
ATOM    298  C   ASN A  18      17.822  10.605  10.270  1.00  0.00      A    C
ATOM    299  O   ASN A  18      18.984  10.719  10.591  1.00  0.00      A    O
ATOM    300  N   GLN A  19      17.432  10.899   9.063  1.00  0.00      A    N
ATOM    301  HN  GLN A  19      16.469  10.818   8.815  1.00  0.00      A    H
ATOM    302  CA  GLN A  19      18.465  11.497   8.181  1.00  0.00      A    C
ATOM    303  HA  GLN A  19      19.413  11.031   8.405  1.00  0.00      A    H
ATOM    304  CB  GLN A  19      18.135  11.067   6.707  1.00  0.00      A    C
ATOM    305  HB1 GLN A  19      18.890  11.607   6.096  1.00  0.00      A    H
ATOM    306  HB2 GLN A  19      17.139  11.528   6.535  1.00  0.00      A    H
ATOM    307  CG  GLN A  19      18.125   9.586   6.525  1.00  0.00      A    C
ATOM    308  HG1 GLN A  19      17.210   9.184   7.010  1.00  0.00      A    H
ATOM    309  HG2 GLN A  19      18.984   9.152   7.080  1.00  0.00      A    H
ATOM    310  CD  GLN A  19      18.173   9.088   5.061  1.00  0.00      A    C
ATOM    311  OE1 GLN A  19      18.756   7.989   4.849  1.00  0.00      A    O
ATOM    312  NE2 GLN A  19      17.454   9.831   4.171  1.00  0.00      A    N
ATOM    313 HE21 GLN A  19      17.016  10.688   4.440  1.00  0.00      A    H
ATOM    314 HE22 GLN A  19      17.580   9.624   3.200  1.00  0.00      A    H
ATOM    315  C   GLN A  19      18.601  12.989   8.334  1.00  0.00      A    C
ATOM    316  O   GLN A  19      18.657  13.420   9.451  1.00  0.00      A    O
ATOM    317  N   GLY A  20      18.574  13.819   7.349  1.00  0.00      A    N
ATOM    318  HN  GLY A  20      18.300  13.666   6.403  1.00  0.00      A    H
ATOM    319  CA  GLY A  20      18.742  15.244   7.661  1.00  0.00      A    C
ATOM    320  HA1 GLY A  20      19.668  15.420   8.188  1.00  0.00      A    H
ATOM    321  HA2 GLY A  20      17.782  15.565   8.038  1.00  0.00      A    H
ATOM    322  C   GLY A  20      18.726  16.051   6.436  1.00  0.00      A    C
ATOM    323  O   GLY A  20      17.819  16.796   6.344  1.00  0.00      A    O
ATOM    324  N   SER A  21      19.696  15.898   5.584  1.00  0.00      A    N
ATOM    325  HN  SER A  21      20.427  15.244   5.761  1.00  0.00      A    H
ATOM    326  CA  SER A  21      20.002  16.751   4.432  1.00  0.00      A    C
ATOM    327  HA  SER A  21      19.148  17.325   4.107  1.00  0.00      A    H
ATOM    328  CB  SER A  21      21.261  17.704   4.736  1.00  0.00      A    C
ATOM    329  HB1 SER A  21      22.183  17.098   4.867  1.00  0.00      A    H
ATOM    330  HB2 SER A  21      21.052  18.137   5.738  1.00  0.00      A    H
ATOM    331  OG  SER A  21      21.422  18.616   3.594  1.00  0.00      A    O
ATOM    332  HG1 SER A  21      22.194  19.178   3.695  1.00  0.00      A    H
ATOM    333  C   SER A  21      20.238  15.915   3.265  1.00  0.00      A    C
ATOM    334  O   SER A  21      19.763  16.252   2.197  1.00  0.00      A    O
ATOM    335  N   CYS A  22      21.056  14.816   3.367  1.00  0.00      A    N
ATOM    336  HN  CYS A  22      21.247  14.558   4.311  1.00  0.00      A    H
ATOM    337  CA  CYS A  22      21.582  13.972   2.296  1.00  0.00      A    C
ATOM    338  HA  CYS A  22      21.628  14.393   1.302  1.00  0.00      A    H
ATOM    339  CB  CYS A  22      23.002  13.515   2.735  1.00  0.00      A    C
ATOM    340  HB1 CYS A  22      22.877  13.192   3.791  1.00  0.00      A    H
ATOM    341  HB2 CYS A  22      23.684  14.388   2.642  1.00  0.00      A    H
ATOM    342  SG  CYS A  22      23.782  12.205   1.695  1.00  0.00      A    S
ATOM    343  C   CYS A  22      20.617  12.833   2.244  1.00  0.00      A    C
ATOM    344  O   CYS A  22      20.140  12.314   3.241  1.00  0.00      A    O
ATOM    345  N   GLY A  23      20.255  12.429   1.011  1.00  0.00      A    N
ATOM    346  HN  GLY A  23      20.511  12.988   0.226  1.00  0.00      A    H
ATOM    347  CA  GLY A  23      19.486  11.255   0.796  1.00  0.00      A    C
ATOM    348  HA1 GLY A  23      19.073  11.334  -0.199  1.00  0.00      A    H
ATOM    349  HA2 GLY A  23      18.724  11.076   1.540  1.00  0.00      A    H
ATOM    350  C   GLY A  23      20.371  10.043   0.754  1.00  0.00      A    C
ATOM    351  O   GLY A  23      20.768   9.571  -0.307  1.00  0.00      A    O
ATOM    352  N   SER A  24      20.611   9.484   1.985  1.00  0.00      A    N
ATOM    353  HN  SER A  24      20.397   9.939   2.846  1.00  0.00      A    H
ATOM    354  CA  SER A  24      21.397   8.251   2.121  1.00  0.00      A    C
ATOM    355  HA  SER A  24      22.038   8.170   1.256  1.00  0.00      A    H
ATOM    356  CB  SER A  24      22.203   8.332   3.437  1.00  0.00      A    C
ATOM    357  HB1 SER A  24      23.009   9.074   3.250  1.00  0.00      A    H
ATOM    358  HB2 SER A  24      22.599   7.348   3.766  1.00  0.00      A    H
ATOM    359  OG  SER A  24      21.455   8.935   4.552  1.00  0.00      A    O
ATOM    360  HG1 SER A  24      20.722   8.318   4.608  1.00  0.00      A    H
ATOM    361  C   SER A  24      20.601   6.955   2.060  1.00  0.00      A    C
ATOM    362  O   SER A  24      21.067   5.852   2.305  1.00  0.00      A    O
ATOM    363  N   CYS A  25      19.362   7.120   1.555  1.00  0.00      A    N
ATOM    364  HN  CYS A  25      19.108   8.066   1.369  1.00  0.00      A    H
ATOM    365  CA  CYS A  25      18.272   6.146   1.309  1.00  0.00      A    C
ATOM    366  HA  CYS A  25      17.748   6.038   2.247  1.00  0.00      A    H
ATOM    367  CB  CYS A  25      17.377   6.967   0.394  1.00  0.00      A    C
ATOM    368  HB1 CYS A  25      16.468   6.338   0.278  1.00  0.00      A    H
ATOM    369  HB2 CYS A  25      17.884   7.063  -0.590  1.00  0.00      A    H
ATOM    370  SG  CYS A  25      16.928   8.644   1.036  1.00  0.00      A    S
ATOM    371  C   CYS A  25      18.692   4.757   0.747  1.00  0.00      A    C
ATOM    372  O   CYS A  25      18.257   3.697   1.246  1.00  0.00      A    O
ATOM    373  N   TRP A  26      19.573   4.693  -0.243  1.00  0.00      A    N
ATOM    374  HN  TRP A  26      19.979   5.564  -0.510  1.00  0.00      A    H
ATOM    375  CA  TRP A  26      20.066   3.485  -0.865  1.00  0.00      A    C
ATOM    376  HA  TRP A  26      19.176   2.906  -1.063  1.00  0.00      A    H
ATOM    377  CB  TRP A  26      20.862   3.831  -2.139  1.00  0.00      A    C
ATOM    378  HB1 TRP A  26      20.225   4.256  -2.945  1.00  0.00      A    H
ATOM    379  HB2 TRP A  26      21.119   2.826  -2.538  1.00  0.00      A    H
ATOM    380  CG  TRP A  26      22.038   4.780  -1.988  1.00  0.00      A    C
ATOM    381  CD1 TRP A  26      22.016   6.142  -1.957  1.00  0.00      A    C
ATOM    382  HD1 TRP A  26      21.131   6.741  -2.113  1.00  0.00      A    H
ATOM    383  NE1 TRP A  26      23.257   6.598  -1.796  1.00  0.00      A    N
ATOM    384  HE1 TRP A  26      23.478   7.528  -1.600  1.00  0.00      A    H
ATOM    385  CE2 TRP A  26      24.101   5.591  -1.737  1.00  0.00      A    C
ATOM    386  CD2 TRP A  26      23.384   4.382  -1.918  1.00  0.00      A    C
ATOM    387  CE3 TRP A  26      24.015   3.118  -1.896  1.00  0.00      A    C
ATOM    388  HE3 TRP A  26      23.442   2.207  -1.981  1.00  0.00      A    H
ATOM    389  CZ3 TRP A  26      25.386   3.047  -1.727  1.00  0.00      A    C
ATOM    390  HZ3 TRP A  26      25.928   2.113  -1.746  1.00  0.00      A    H
ATOM    391  CZ2 TRP A  26      25.495   5.544  -1.608  1.00  0.00      A    C
ATOM    392  HZ2 TRP A  26      26.007   6.492  -1.544  1.00  0.00      A    H
ATOM    393  CH2 TRP A  26      26.142   4.245  -1.565  1.00  0.00      A    C
ATOM    394  HH2 TRP A  26      27.216   4.205  -1.456  1.00  0.00      A    H
ATOM    395  C   TRP A  26      20.961   2.655   0.049  1.00  0.00      A    C
ATOM    396  O   TRP A  26      20.839   1.413   0.069  1.00  0.00      A    O
ATOM    397  N   ALA A  27      21.925   3.252   0.781  1.00  0.00      A    N
ATOM    398  HN  ALA A  27      22.095   4.214   0.585  1.00  0.00      A    H
ATOM    399  CA  ALA A  27      22.780   2.560   1.726  1.00  0.00      A    C
ATOM    400  HA  ALA A  27      23.178   1.649   1.306  1.00  0.00      A    H
ATOM    401  CB  ALA A  27      23.933   3.434   2.258  1.00  0.00      A    C
ATOM    402  HB1 ALA A  27      23.618   4.365   2.777  1.00  0.00      A    H
ATOM    403  HB2 ALA A  27      24.676   3.030   2.978  1.00  0.00      A    H
ATOM    404  HB3 ALA A  27      24.473   3.744   1.338  1.00  0.00      A    H
ATOM    405  C   ALA A  27      21.975   2.227   3.019  1.00  0.00      A    C
ATOM    406  O   ALA A  27      22.243   1.229   3.687  1.00  0.00      A    O
ATOM    407  N   PHE A  28      20.937   3.033   3.300  1.00  0.00      A    N
ATOM    408  HN  PHE A  28      20.893   3.892   2.796  1.00  0.00      A    H
ATOM    409  CA  PHE A  28      19.954   2.845   4.338  1.00  0.00      A    C
ATOM    410  HA  PHE A  28      20.538   2.607   5.215  1.00  0.00      A    H
ATOM    411  CB  PHE A  28      19.052   4.132   4.501  1.00  0.00      A    C
ATOM    412  HB1 PHE A  28      18.175   4.227   3.825  1.00  0.00      A    H
ATOM    413  HB2 PHE A  28      19.635   5.074   4.418  1.00  0.00      A    H
ATOM    414  CG  PHE A  28      18.395   4.161   5.859  1.00  0.00      A    C
ATOM    415  CD1 PHE A  28      18.845   5.013   6.824  1.00  0.00      A    C
ATOM    416  HD1 PHE A  28      19.584   5.779   6.644  1.00  0.00      A    H
ATOM    417  CE1 PHE A  28      18.168   5.097   8.082  1.00  0.00      A    C
ATOM    418  HE1 PHE A  28      18.591   5.729   8.850  1.00  0.00      A    H
ATOM    419  CZ  PHE A  28      17.124   4.215   8.373  1.00  0.00      A    C
ATOM    420  HZ  PHE A  28      16.577   4.214   9.304  1.00  0.00      A    H
ATOM    421  CD2 PHE A  28      17.258   3.404   6.071  1.00  0.00      A    C
ATOM    422  HD2 PHE A  28      16.851   2.846   5.241  1.00  0.00      A    H
ATOM    423  CE2 PHE A  28      16.642   3.380   7.372  1.00  0.00      A    C
ATOM    424  HE2 PHE A  28      15.764   2.779   7.560  1.00  0.00      A    H
ATOM    425  C   PHE A  28      19.246   1.613   4.055  1.00  0.00      A    C
ATOM    426  O   PHE A  28      19.376   0.677   4.842  1.00  0.00      A    O
ATOM    427  N   SER A  29      18.580   1.508   2.913  1.00  0.00      A    N
ATOM    428  HN  SER A  29      18.563   2.317   2.330  1.00  0.00      A    H
ATOM    429  CA  SER A  29      17.867   0.357   2.480  1.00  0.00      A    C
ATOM    430  HA  SER A  29      16.980   0.187   3.072  1.00  0.00      A    H
ATOM    431  CB  SER A  29      17.464   0.559   1.036  1.00  0.00      A    C
ATOM    432  HB1 SER A  29      18.321   0.715   0.346  1.00  0.00      A    H
ATOM    433  HB2 SER A  29      16.806   1.413   0.767  1.00  0.00      A    H
ATOM    434  OG  SER A  29      16.729  -0.527   0.563  1.00  0.00      A    O
ATOM    435  HG1 SER A  29      15.797  -0.375   0.733  1.00  0.00      A    H
ATOM    436  C   SER A  29      18.702  -0.933   2.507  1.00  0.00      A    C
ATOM    437  O   SER A  29      18.292  -2.030   2.995  1.00  0.00      A    O
ATOM    438  N   ALA A  30      19.982  -0.887   2.033  1.00  0.00      A    N
ATOM    439  HN  ALA A  30      20.425  -0.132   1.556  1.00  0.00      A    H
ATOM    440  CA  ALA A  30      20.845  -2.048   2.121  1.00  0.00      A    C
ATOM    441  HA  ALA A  30      20.432  -2.772   1.435  1.00  0.00      A    H
ATOM    442  CB  ALA A  30      22.253  -1.634   1.635  1.00  0.00      A    C
ATOM    443  HB1 ALA A  30      22.920  -2.462   1.956  1.00  0.00      A    H
ATOM    444  HB2 ALA A  30      22.367  -1.544   0.534  1.00  0.00      A    H
ATOM    445  HB3 ALA A  30      22.557  -0.694   2.144  1.00  0.00      A    H
ATOM    446  C   ALA A  30      21.038  -2.630   3.534  1.00  0.00      A    C
ATOM    447  O   ALA A  30      20.933  -3.836   3.753  1.00  0.00      A    O
ATOM    448  N   VAL A  31      21.376  -1.787   4.528  1.00  0.00      A    N
ATOM    449  HN  VAL A  31      21.497  -0.846   4.220  1.00  0.00      A    H
ATOM    450  CA  VAL A  31      21.522  -2.130   5.888  1.00  0.00      A    C
ATOM    451  HA  VAL A  31      22.317  -2.860   5.890  1.00  0.00      A    H
ATOM    452  CB  VAL A  31      22.008  -0.943   6.649  1.00  0.00      A    C
ATOM    453  HB  VAL A  31      21.453  -0.019   6.378  1.00  0.00      A    H
ATOM    454  CG1 VAL A  31      21.895  -1.152   8.184  1.00  0.00      A    C
ATOM    455 HG11 VAL A  31      22.474  -0.324   8.646  1.00  0.00      A    H
ATOM    456 HG12 VAL A  31      20.830  -1.150   8.498  1.00  0.00      A    H
ATOM    457 HG13 VAL A  31      22.295  -2.144   8.486  1.00  0.00      A    H
ATOM    458  CG2 VAL A  31      23.514  -0.675   6.142  1.00  0.00      A    C
ATOM    459 HG21 VAL A  31      24.042  -1.645   6.023  1.00  0.00      A    H
ATOM    460 HG22 VAL A  31      23.468  -0.266   5.110  1.00  0.00      A    H
ATOM    461 HG23 VAL A  31      24.027  -0.018   6.876  1.00  0.00      A    H
ATOM    462  C   VAL A  31      20.374  -2.867   6.529  1.00  0.00      A    C
ATOM    463  O   VAL A  31      20.639  -3.937   7.116  1.00  0.00      A    O
ATOM    464  N   VAL A  32      19.134  -2.525   6.266  1.00  0.00      A    N
ATOM    465  HN  VAL A  32      19.130  -1.630   5.828  1.00  0.00      A    H
ATOM    466  CA  VAL A  32      17.901  -3.231   6.658  1.00  0.00      A    C
ATOM    467  HA  VAL A  32      17.813  -3.181   7.733  1.00  0.00      A    H
ATOM    468  CB  VAL A  32      16.670  -2.516   6.088  1.00  0.00      A    C
ATOM    469  HB  VAL A  32      16.609  -2.579   4.980  1.00  0.00      A    H
ATOM    470  CG1 VAL A  32      15.360  -3.180   6.706  1.00  0.00      A    C
ATOM    471 HG11 VAL A  32      14.595  -2.375   6.659  1.00  0.00      A    H
ATOM    472 HG12 VAL A  32      15.027  -4.077   6.142  1.00  0.00      A    H
ATOM    473 HG13 VAL A  32      15.489  -3.440   7.778  1.00  0.00      A    H
ATOM    474  CG2 VAL A  32      16.757  -1.010   6.475  1.00  0.00      A    C
ATOM    475 HG21 VAL A  32      17.139  -0.967   7.518  1.00  0.00      A    H
ATOM    476 HG22 VAL A  32      17.486  -0.531   5.788  1.00  0.00      A    H
ATOM    477 HG23 VAL A  32      15.783  -0.480   6.405  1.00  0.00      A    H
ATOM    478  C   VAL A  32      17.889  -4.644   6.224  1.00  0.00      A    C
ATOM    479  O   VAL A  32      17.600  -5.653   6.837  1.00  0.00      A    O
ATOM    480  N   THR A  33      18.381  -4.890   5.001  1.00  0.00      A    N
ATOM    481  HN  THR A  33      18.724  -4.045   4.598  1.00  0.00      A    H
ATOM    482  CA  THR A  33      18.589  -6.208   4.451  1.00  0.00      A    C
ATOM    483  HA  THR A  33      17.653  -6.735   4.562  1.00  0.00      A    H
ATOM    484  CB  THR A  33      18.950  -6.277   2.902  1.00  0.00      A    C
ATOM    485  HB  THR A  33      18.590  -7.277   2.580  1.00  0.00      A    H
ATOM    486  OG1 THR A  33      20.334  -6.133   2.629  1.00  0.00      A    O
ATOM    487  HG1 THR A  33      20.595  -5.348   3.116  1.00  0.00      A    H
ATOM    488  CG2 THR A  33      18.179  -5.232   2.005  1.00  0.00      A    C
ATOM    489 HG21 THR A  33      18.530  -4.195   2.195  1.00  0.00      A    H
ATOM    490 HG22 THR A  33      18.429  -5.547   0.970  1.00  0.00      A    H
ATOM    491 HG23 THR A  33      17.075  -5.361   2.023  1.00  0.00      A    H
ATOM    492  C   THR A  33      19.559  -7.041   5.276  1.00  0.00      A    C
ATOM    493  O   THR A  33      19.345  -8.218   5.483  1.00  0.00      A    O
ATOM    494  N   ILE A  34      20.589  -6.453   5.829  1.00  0.00      A    N
ATOM    495  HN  ILE A  34      20.621  -5.464   5.710  1.00  0.00      A    H
ATOM    496  CA  ILE A  34      21.744  -7.055   6.429  1.00  0.00      A    C
ATOM    497  HA  ILE A  34      21.911  -7.993   5.921  1.00  0.00      A    H
ATOM    498  CB  ILE A  34      22.967  -6.178   6.315  1.00  0.00      A    C
ATOM    499  HB  ILE A  34      22.782  -5.187   6.782  1.00  0.00      A    H
ATOM    500  CG2 ILE A  34      24.142  -6.892   7.019  1.00  0.00      A    C
ATOM    501 HG21 ILE A  34      24.985  -6.172   7.091  1.00  0.00      A    H
ATOM    502 HG22 ILE A  34      23.998  -7.239   8.065  1.00  0.00      A    H
ATOM    503 HG23 ILE A  34      24.453  -7.833   6.515  1.00  0.00      A    H
ATOM    504  CG1 ILE A  34      23.448  -6.017   4.919  1.00  0.00      A    C
ATOM    505 HG11 ILE A  34      22.526  -5.943   4.303  1.00  0.00      A    H
ATOM    506 HG12 ILE A  34      24.026  -6.915   4.612  1.00  0.00      A    H
ATOM    507  CD  ILE A  34      24.326  -4.807   4.653  1.00  0.00      A    C
ATOM    508  HD1 ILE A  34      25.288  -4.887   5.203  1.00  0.00      A    H
ATOM    509  HD2 ILE A  34      24.611  -4.776   3.580  1.00  0.00      A    H
ATOM    510  HD3 ILE A  34      23.764  -3.875   4.878  1.00  0.00      A    H
ATOM    511  C   ILE A  34      21.370  -7.311   7.848  1.00  0.00      A    C
ATOM    512  O   ILE A  34      21.382  -8.470   8.303  1.00  0.00      A    O
ATOM    513  N   GLU A  35      20.664  -6.319   8.531  1.00  0.00      A    N
ATOM    514  HN  GLU A  35      20.785  -5.373   8.241  1.00  0.00      A    H
ATOM    515  CA  GLU A  35      19.826  -6.467   9.761  1.00  0.00      A    C
ATOM    516  HA  GLU A  35      20.440  -6.762  10.599  1.00  0.00      A    H
ATOM    517  CB  GLU A  35      18.668  -5.408   9.868  1.00  0.00      A    C
ATOM    518  HB1 GLU A  35      18.060  -5.763  10.727  1.00  0.00      A    H
ATOM    519  HB2 GLU A  35      18.075  -5.408   8.929  1.00  0.00      A    H
ATOM    520  CG  GLU A  35      19.097  -3.956  10.112  1.00  0.00      A    C
ATOM    521  HG1 GLU A  35      19.474  -3.530   9.158  1.00  0.00      A    H
ATOM    522  HG2 GLU A  35      19.954  -4.009  10.816  1.00  0.00      A    H
ATOM    523  CD  GLU A  35      17.995  -3.125  10.641  1.00  0.00      A    C
ATOM    524  OE1 GLU A  35      17.740  -3.161  11.892  1.00  0.00      A    O
ATOM    525  OE2 GLU A  35      17.253  -2.446   9.872  1.00  0.00      A    O
ATOM    526  C   GLU A  35      19.021  -7.765   9.779  1.00  0.00      A    C
ATOM    527  O   GLU A  35      19.004  -8.600  10.677  1.00  0.00      A    O
ATOM    528  N   GLY A  36      18.405  -8.039   8.634  1.00  0.00      A    N
ATOM    529  HN  GLY A  36      18.429  -7.274   7.995  1.00  0.00      A    H
ATOM    530  CA  GLY A  36      17.580  -9.189   8.474  1.00  0.00      A    C
ATOM    531  HA1 GLY A  36      16.997  -9.040   7.577  1.00  0.00      A    H
ATOM    532  HA2 GLY A  36      16.959  -9.283   9.353  1.00  0.00      A    H
ATOM    533  C   GLY A  36      18.430 -10.451   8.298  1.00  0.00      A    C
ATOM    534  O   GLY A  36      18.396 -11.414   9.072  1.00  0.00      A    O
ATOM    535  N   ILE A  37      19.272 -10.439   7.295  1.00  0.00      A    N
ATOM    536  HN  ILE A  37      19.430  -9.625   6.742  1.00  0.00      A    H
ATOM    537  CA  ILE A  37      20.131 -11.612   7.014  1.00  0.00      A    C
ATOM    538  HA  ILE A  37      19.388 -12.390   6.918  1.00  0.00      A    H
ATOM    539  CB  ILE A  37      20.816 -11.465   5.651  1.00  0.00      A    C
ATOM    540  HB  ILE A  37      20.331 -10.822   4.886  1.00  0.00      A    H
ATOM    541  CG2 ILE A  37      22.161 -10.770   5.818  1.00  0.00      A    C
ATOM    542 HG21 ILE A  37      22.649 -10.630   4.830  1.00  0.00      A    H
ATOM    543 HG22 ILE A  37      22.005  -9.866   6.446  1.00  0.00      A    H
ATOM    544 HG23 ILE A  37      22.804 -11.586   6.210  1.00  0.00      A    H
ATOM    545  CG1 ILE A  37      20.925 -12.849   4.950  1.00  0.00      A    C
ATOM    546 HG11 ILE A  37      21.365 -13.645   5.588  1.00  0.00      A    H
ATOM    547 HG12 ILE A  37      21.631 -12.713   4.102  1.00  0.00      A    H
ATOM    548  CD  ILE A  37      19.600 -13.353   4.507  1.00  0.00      A    C
ATOM    549  HD1 ILE A  37      19.855 -14.221   3.861  1.00  0.00      A    H
ATOM    550  HD2 ILE A  37      18.839 -13.672   5.251  1.00  0.00      A    H
ATOM    551  HD3 ILE A  37      19.175 -12.627   3.781  1.00  0.00      A    H
ATOM    552  C   ILE A  37      21.059 -12.125   8.060  1.00  0.00      A    C
ATOM    553  O   ILE A  37      21.197 -13.353   8.277  1.00  0.00      A    O
ATOM    554  N   ILE A  38      21.720 -11.239   8.957  1.00  0.00      A    N
ATOM    555  HN  ILE A  38      21.539 -10.265   8.846  1.00  0.00      A    H
ATOM    556  CA  ILE A  38      22.617 -11.817   9.946  1.00  0.00      A    C
ATOM    557  HA  ILE A  38      23.034 -12.684   9.454  1.00  0.00      A    H
ATOM    558  CB  ILE A  38      23.623 -10.767  10.282  1.00  0.00      A    C
ATOM    559  HB  ILE A  38      23.094  -9.972  10.851  1.00  0.00      A    H
ATOM    560  CG2 ILE A  38      24.675 -11.344  11.205  1.00  0.00      A    C
ATOM    561 HG21 ILE A  38      24.294 -11.483  12.239  1.00  0.00      A    H
ATOM    562 HG22 ILE A  38      25.005 -12.329  10.809  1.00  0.00      A    H
ATOM    563 HG23 ILE A  38      25.500 -10.611  11.334  1.00  0.00      A    H
ATOM    564  CG1 ILE A  38      24.335 -10.137   9.027  1.00  0.00      A    C
ATOM    565 HG11 ILE A  38      25.067  -9.402   9.424  1.00  0.00      A    H
ATOM    566 HG12 ILE A  38      23.559  -9.496   8.556  1.00  0.00      A    H
ATOM    567  CD  ILE A  38      25.023 -11.064   7.972  1.00  0.00      A    C
ATOM    568  HD1 ILE A  38      24.238 -11.804   7.703  1.00  0.00      A    H
ATOM    569  HD2 ILE A  38      25.327 -10.595   7.012  1.00  0.00      A    H
ATOM    570  HD3 ILE A  38      25.932 -11.592   8.330  1.00  0.00      A    H
ATOM    571  C   ILE A  38      21.827 -12.269  11.189  1.00  0.00      A    C
ATOM    572  O   ILE A  38      22.268 -13.110  11.914  1.00  0.00      A    O
ATOM    573  N   LYS A  39      20.606 -11.723  11.401  1.00  0.00      A    N
ATOM    574  HN  LYS A  39      20.176 -11.119  10.735  1.00  0.00      A    H
ATOM    575  CA  LYS A  39      19.789 -12.150  12.512  1.00  0.00      A    C
ATOM    576  HA  LYS A  39      20.350 -12.342  13.414  1.00  0.00      A    H
ATOM    577  CB  LYS A  39      18.715 -11.054  12.800  1.00  0.00      A    C
ATOM    578  HB1 LYS A  39      18.212 -10.758  11.855  1.00  0.00      A    H
ATOM    579  HB2 LYS A  39      19.284 -10.173  13.169  1.00  0.00      A    H
ATOM    580  CG  LYS A  39      17.571 -11.470  13.760  1.00  0.00      A    C
ATOM    581  HG1 LYS A  39      17.160 -12.469  13.500  1.00  0.00      A    H
ATOM    582  HG2 LYS A  39      16.816 -10.654  13.751  1.00  0.00      A    H
ATOM    583  CD  LYS A  39      18.119 -11.608  15.187  1.00  0.00      A    C
ATOM    584  HD1 LYS A  39      18.528 -10.624  15.500  1.00  0.00      A    H
ATOM    585  HD2 LYS A  39      18.960 -12.334  15.182  1.00  0.00      A    H
ATOM    586  CE  LYS A  39      17.214 -11.888  16.452  1.00  0.00      A    C
ATOM    587  HE1 LYS A  39      16.563 -11.014  16.670  1.00  0.00      A    H
ATOM    588  HE2 LYS A  39      17.928 -12.031  17.292  1.00  0.00      A    H
ATOM    589  NZ  LYS A  39      16.385 -13.056  16.312  1.00  0.00      A    N
ATOM    590  HZ1 LYS A  39      16.931 -13.878  15.984  1.00  0.00      A    H
ATOM    591  HZ2 LYS A  39      15.923 -13.230  17.227  1.00  0.00      A    H
ATOM    592  HZ3 LYS A  39      15.655 -12.959  15.577  1.00  0.00      A    H
ATOM    593  C   LYS A  39      19.181 -13.534  12.137  1.00  0.00      A    C
ATOM    594  O   LYS A  39      19.267 -14.494  12.932  1.00  0.00      A    O
ATOM    595  N   ILE A  40      18.709 -13.715  10.889  1.00  0.00      A    N
ATOM    596  HN  ILE A  40      18.632 -12.988  10.211  1.00  0.00      A    H
ATOM    597  CA  ILE A  40      18.144 -14.904  10.389  1.00  0.00      A    C
ATOM    598  HA  ILE A  40      17.417 -15.271  11.098  1.00  0.00      A    H
ATOM    599  CB  ILE A  40      17.417 -14.735   9.034  1.00  0.00      A    C
ATOM    600  HB  ILE A  40      18.084 -14.409   8.208  1.00  0.00      A    H
ATOM    601  CG2 ILE A  40      16.831 -16.173   8.750  1.00  0.00      A    C
ATOM    602 HG21 ILE A  40      16.495 -16.693   9.672  1.00  0.00      A    H
ATOM    603 HG22 ILE A  40      15.973 -16.143   8.044  1.00  0.00      A    H
ATOM    604 HG23 ILE A  40      17.647 -16.799   8.329  1.00  0.00      A    H
ATOM    605  CG1 ILE A  40      16.244 -13.685   9.126  1.00  0.00      A    C
ATOM    606 HG11 ILE A  40      16.735 -12.822   9.624  1.00  0.00      A    H
ATOM    607 HG12 ILE A  40      15.419 -14.003   9.799  1.00  0.00      A    H
ATOM    608  CD  ILE A  40      15.724 -13.197   7.744  1.00  0.00      A    C
ATOM    609  HD1 ILE A  40      14.819 -12.579   7.927  1.00  0.00      A    H
ATOM    610  HD2 ILE A  40      16.547 -12.628   7.261  1.00  0.00      A    H
ATOM    611  HD3 ILE A  40      15.461 -14.043   7.074  1.00  0.00      A    H
ATOM    612  C   ILE A  40      19.230 -16.012  10.252  1.00  0.00      A    C
ATOM    613  O   ILE A  40      19.095 -17.136  10.788  1.00  0.00      A    O
ATOM    614  N   ARG A  41      20.277 -15.674   9.570  1.00  0.00      A    N
ATOM    615  HN  ARG A  41      20.380 -14.809   9.084  1.00  0.00      A    H
ATOM    616  CA  ARG A  41      21.245 -16.774   9.240  1.00  0.00      A    C
ATOM    617  HA  ARG A  41      20.792 -17.738   9.059  1.00  0.00      A    H
ATOM    618  CB  ARG A  41      22.037 -16.601   7.868  1.00  0.00      A    C
ATOM    619  HB1 ARG A  41      22.440 -17.608   7.625  1.00  0.00      A    H
ATOM    620  HB2 ARG A  41      22.801 -15.796   7.908  1.00  0.00      A    H
ATOM    621  CG  ARG A  41      21.108 -16.278   6.666  1.00  0.00      A    C
ATOM    622  HG1 ARG A  41      21.687 -16.089   5.736  1.00  0.00      A    H
ATOM    623  HG2 ARG A  41      20.596 -15.304   6.819  1.00  0.00      A    H
ATOM    624  CD  ARG A  41      20.160 -17.482   6.354  1.00  0.00      A    C
ATOM    625  HD1 ARG A  41      19.334 -17.216   5.661  1.00  0.00      A    H
ATOM    626  HD2 ARG A  41      19.632 -17.992   7.188  1.00  0.00      A    H
ATOM    627  NE  ARG A  41      21.040 -18.477   5.663  1.00  0.00      A    N
ATOM    628  HE  ARG A  41      21.927 -18.183   5.306  1.00  0.00      A    H
ATOM    629  CZ  ARG A  41      20.755 -19.748   5.467  1.00  0.00      A    C
ATOM    630  NH1 ARG A  41      19.543 -20.175   5.512  1.00  0.00      A    N
ATOM    631 HH11 ARG A  41      18.799 -19.596   5.845  1.00  0.00      A    H
ATOM    632 HH12 ARG A  41      19.402 -21.163   5.459  1.00  0.00      A    H
ATOM    633  NH2 ARG A  41      21.736 -20.556   5.081  1.00  0.00      A    N
ATOM    634 HH21 ARG A  41      22.708 -20.368   5.222  1.00  0.00      A    H
ATOM    635 HH22 ARG A  41      21.383 -21.460   4.841  1.00  0.00      A    H
ATOM    636  C   ARG A  41      22.238 -17.066  10.330  1.00  0.00      A    C
ATOM    637  O   ARG A  41      22.271 -18.251  10.764  1.00  0.00      A    O
ATOM    638  N   THR A  42      22.945 -16.004  10.870  1.00  0.00      A    N
ATOM    639  HN  THR A  42      22.691 -15.086  10.576  1.00  0.00      A    H
ATOM    640  CA  THR A  42      24.114 -16.159  11.733  1.00  0.00      A    C
ATOM    641  HA  THR A  42      24.643 -17.034  11.387  1.00  0.00      A    H
ATOM    642  CB  THR A  42      25.010 -14.883  11.732  1.00  0.00      A    C
ATOM    643  HB  THR A  42      24.690 -13.955  12.251  1.00  0.00      A    H
ATOM    644  OG1 THR A  42      25.535 -14.722  10.399  1.00  0.00      A    O
ATOM    645  HG1 THR A  42      26.385 -14.280  10.468  1.00  0.00      A    H
ATOM    646  CG2 THR A  42      26.249 -15.230  12.533  1.00  0.00      A    C
ATOM    647 HG21 THR A  42      25.967 -15.520  13.567  1.00  0.00      A    H
ATOM    648 HG22 THR A  42      26.713 -16.132  12.081  1.00  0.00      A    H
ATOM    649 HG23 THR A  42      26.963 -14.379  12.503  1.00  0.00      A    H
ATOM    650  C   THR A  42      23.610 -16.332  13.107  1.00  0.00      A    C
ATOM    651  O   THR A  42      23.969 -17.328  13.814  1.00  0.00      A    O
ATOM    652  N   GLY A  43      22.677 -15.460  13.646  1.00  0.00      A    N
ATOM    653  HN  GLY A  43      22.400 -14.732  13.023  1.00  0.00      A    H
ATOM    654  CA  GLY A  43      21.977 -15.493  14.916  1.00  0.00      A    C
ATOM    655  HA1 GLY A  43      22.073 -16.459  15.390  1.00  0.00      A    H
ATOM    656  HA2 GLY A  43      20.951 -15.223  14.716  1.00  0.00      A    H
ATOM    657  C   GLY A  43      22.440 -14.419  15.859  1.00  0.00      A    C
ATOM    658  O   GLY A  43      22.580 -14.687  17.034  1.00  0.00      A    O
ATOM    659  N   ASN A  44      22.591 -13.090  15.506  1.00  0.00      A    N
ATOM    660  HN  ASN A  44      22.430 -12.847  14.553  1.00  0.00      A    H
ATOM    661  CA  ASN A  44      23.161 -12.086  16.309  1.00  0.00      A    C
ATOM    662  HA  ASN A  44      22.988 -12.268  17.359  1.00  0.00      A    H
ATOM    663  CB  ASN A  44      24.613 -11.872  15.853  1.00  0.00      A    C
ATOM    664  HB1 ASN A  44      25.213 -11.020  16.236  1.00  0.00      A    H
ATOM    665  HB2 ASN A  44      24.778 -11.681  14.771  1.00  0.00      A    H
ATOM    666  CG  ASN A  44      25.467 -13.070  16.150  1.00  0.00      A    C
ATOM    667  OD1 ASN A  44      26.254 -13.723  15.446  1.00  0.00      A    O
ATOM    668  ND2 ASN A  44      25.349 -13.427  17.519  1.00  0.00      A    N
ATOM    669 HD21 ASN A  44      25.958 -14.149  17.845  1.00  0.00      A    H
ATOM    670 HD22 ASN A  44      24.884 -12.826  18.169  1.00  0.00      A    H
ATOM    671  C   ASN A  44      22.400 -10.875  15.933  1.00  0.00      A    C
ATOM    672  O   ASN A  44      21.994 -10.667  14.780  1.00  0.00      A    O
ATOM    673  N   LEU A  45      22.079 -10.090  16.956  1.00  0.00      A    N
ATOM    674  HN  LEU A  45      22.327 -10.244  17.910  1.00  0.00      A    H
ATOM    675  CA  LEU A  45      21.282  -8.904  16.737  1.00  0.00      A    C
ATOM    676  HA  LEU A  45      21.158  -8.834  15.667  1.00  0.00      A    H
ATOM    677  CB  LEU A  45      19.922  -9.005  17.609  1.00  0.00      A    C
ATOM    678  HB1 LEU A  45      20.157  -9.115  18.689  1.00  0.00      A    H
ATOM    679  HB2 LEU A  45      19.584 -10.035  17.363  1.00  0.00      A    H
ATOM    680  CG  LEU A  45      18.832  -7.924  17.245  1.00  0.00      A    C
ATOM    681  HG  LEU A  45      19.196  -6.911  17.518  1.00  0.00      A    H
ATOM    682  CD1 LEU A  45      18.442  -7.959  15.812  1.00  0.00      A    C
ATOM    683 HD11 LEU A  45      19.260  -8.276  15.130  1.00  0.00      A    H
ATOM    684 HD12 LEU A  45      17.651  -8.726  15.672  1.00  0.00      A    H
ATOM    685 HD13 LEU A  45      18.139  -6.972  15.402  1.00  0.00      A    H
ATOM    686  CD2 LEU A  45      17.502  -8.071  18.087  1.00  0.00      A    C
ATOM    687 HD21 LEU A  45      16.928  -8.952  17.726  1.00  0.00      A    H
ATOM    688 HD22 LEU A  45      17.854  -8.293  19.117  1.00  0.00      A    H
ATOM    689 HD23 LEU A  45      16.908  -7.138  17.991  1.00  0.00      A    H
ATOM    690  C   LEU A  45      21.962  -7.634  17.100  1.00  0.00      A    C
ATOM    691  O   LEU A  45      22.334  -7.395  18.291  1.00  0.00      A    O
ATOM    692  N   ASN A  46      22.219  -6.811  16.055  1.00  0.00      A    N
ATOM    693  HN  ASN A  46      21.804  -6.939  15.158  1.00  0.00      A    H
ATOM    694  CA  ASN A  46      23.156  -5.686  16.083  1.00  0.00      A    C
ATOM    695  HA  ASN A  46      23.265  -5.294  17.084  1.00  0.00      A    H
ATOM    696  CB  ASN A  46      24.581  -6.140  15.679  1.00  0.00      A    C
ATOM    697  HB1 ASN A  46      25.308  -5.309  15.563  1.00  0.00      A    H
ATOM    698  HB2 ASN A  46      24.611  -6.647  14.692  1.00  0.00      A    H
ATOM    699  CG  ASN A  46      25.272  -7.050  16.674  1.00  0.00      A    C
ATOM    700  OD1 ASN A  46      25.517  -8.238  16.424  1.00  0.00      A    O
ATOM    701  ND2 ASN A  46      25.609  -6.453  17.852  1.00  0.00      A    N
ATOM    702 HD21 ASN A  46      25.992  -6.962  18.623  1.00  0.00      A    H
ATOM    703 HD22 ASN A  46      25.292  -5.542  18.118  1.00  0.00      A    H
ATOM    704  C   ASN A  46      22.634  -4.598  15.181  1.00  0.00      A    C
ATOM    705  O   ASN A  46      21.574  -4.774  14.593  1.00  0.00      A    O
ATOM    706  N   GLU A  47      23.334  -3.432  15.168  1.00  0.00      A    N
ATOM    707  HN  GLU A  47      24.172  -3.336  15.699  1.00  0.00      A    H
ATOM    708  CA  GLU A  47      22.985  -2.351  14.259  1.00  0.00      A    C
ATOM    709  HA  GLU A  47      22.192  -2.701  13.615  1.00  0.00      A    H
ATOM    710  CB  GLU A  47      22.629  -1.143  15.139  1.00  0.00      A    C
ATOM    711  HB1 GLU A  47      22.752  -0.256  14.482  1.00  0.00      A    H
ATOM    712  HB2 GLU A  47      23.311  -1.149  16.016  1.00  0.00      A    H
ATOM    713  CG  GLU A  47      21.218  -1.266  15.675  1.00  0.00      A    C
ATOM    714  HG1 GLU A  47      21.025  -2.227  16.198  1.00  0.00      A    H
ATOM    715  HG2 GLU A  47      20.596  -1.107  14.768  1.00  0.00      A    H
ATOM    716  CD  GLU A  47      20.754  -0.240  16.710  1.00  0.00      A    C
ATOM    717  OE1 GLU A  47      21.504  -0.013  17.672  1.00  0.00      A    O
ATOM    718  OE2 GLU A  47      19.670   0.356  16.613  1.00  0.00      A    O
ATOM    719  C   GLU A  47      24.249  -2.231  13.403  1.00  0.00      A    C
ATOM    720  O   GLU A  47      25.373  -2.355  13.870  1.00  0.00      A    O
ATOM    721  N   TYR A  48      24.070  -1.720  12.176  1.00  0.00      A    N
ATOM    722  HN  TYR A  48      23.138  -1.453  11.943  1.00  0.00      A    H
ATOM    723  CA  TYR A  48      25.117  -1.610  11.215  1.00  0.00      A    C
ATOM    724  HA  TYR A  48      26.082  -1.715  11.686  1.00  0.00      A    H
ATOM    725  CB  TYR A  48      24.970  -2.577  10.014  1.00  0.00      A    C
ATOM    726  HB1 TYR A  48      25.855  -2.588   9.342  1.00  0.00      A    H
ATOM    727  HB2 TYR A  48      23.982  -2.446   9.524  1.00  0.00      A    H
ATOM    728  CG  TYR A  48      25.025  -3.960  10.506  1.00  0.00      A    C
ATOM    729  CD1 TYR A  48      26.268  -4.428  11.007  1.00  0.00      A    C
ATOM    730  HD1 TYR A  48      27.145  -3.807  10.908  1.00  0.00      A    H
ATOM    731  CE1 TYR A  48      26.419  -5.745  11.387  1.00  0.00      A    C
ATOM    732  HE1 TYR A  48      27.347  -6.055  11.844  1.00  0.00      A    H
ATOM    733  CZ  TYR A  48      25.290  -6.589  11.561  1.00  0.00      A    C
ATOM    734  OH  TYR A  48      25.476  -7.894  12.035  1.00  0.00      A    O
ATOM    735  HH  TYR A  48      24.579  -8.214  12.160  1.00  0.00      A    H
ATOM    736  CD2 TYR A  48      23.918  -4.824  10.548  1.00  0.00      A    C
ATOM    737  HD2 TYR A  48      22.996  -4.517  10.076  1.00  0.00      A    H
ATOM    738  CE2 TYR A  48      24.085  -6.136  11.018  1.00  0.00      A    C
ATOM    739  HE2 TYR A  48      23.273  -6.843  11.102  1.00  0.00      A    H
ATOM    740  C   TYR A  48      25.043  -0.217  10.629  1.00  0.00      A    C
ATOM    741  O   TYR A  48      24.016   0.485  10.550  1.00  0.00      A    O
ATOM    742  N   SER A  49      26.254   0.316  10.189  1.00  0.00      A    N
ATOM    743  HN  SER A  49      27.084  -0.217  10.043  1.00  0.00      A    H
ATOM    744  CA  SER A  49      26.286   1.656   9.773  1.00  0.00      A    C
ATOM    745  HA  SER A  49      25.593   2.229  10.371  1.00  0.00      A    H
ATOM    746  CB  SER A  49      27.645   2.322   9.870  1.00  0.00      A    C
ATOM    747  HB1 SER A  49      28.328   1.783   9.179  1.00  0.00      A    H
ATOM    748  HB2 SER A  49      28.122   2.050  10.836  1.00  0.00      A    H
ATOM    749  OG  SER A  49      27.651   3.745   9.746  1.00  0.00      A    O
ATOM    750  HG1 SER A  49      28.528   3.956  10.076  1.00  0.00      A    H
ATOM    751  C   SER A  49      25.826   1.875   8.316  1.00  0.00      A    C
ATOM    752  O   SER A  49      26.188   1.187   7.338  1.00  0.00      A    O
ATOM    753  N   GLU A  50      25.120   2.999   8.146  1.00  0.00      A    N
ATOM    754  HN  GLU A  50      24.798   3.474   8.962  1.00  0.00      A    H
ATOM    755  CA  GLU A  50      24.554   3.469   6.832  1.00  0.00      A    C
ATOM    756  HA  GLU A  50      24.494   2.571   6.236  1.00  0.00      A    H
ATOM    757  CB  GLU A  50      23.238   4.304   7.145  1.00  0.00      A    C
ATOM    758  HB1 GLU A  50      22.644   4.580   6.248  1.00  0.00      A    H
ATOM    759  HB2 GLU A  50      23.585   5.253   7.607  1.00  0.00      A    H
ATOM    760  CG  GLU A  50      22.214   3.592   8.143  1.00  0.00      A    C
ATOM    761  HG1 GLU A  50      22.320   2.494   8.004  1.00  0.00      A    H
ATOM    762  HG2 GLU A  50      21.196   3.899   7.822  1.00  0.00      A    H
ATOM    763  CD  GLU A  50      22.356   4.046   9.576  1.00  0.00      A    C
ATOM    764  OE1 GLU A  50      21.357   4.605  10.190  1.00  0.00      A    O
ATOM    765  OE2 GLU A  50      23.481   4.123  10.143  1.00  0.00      A    O
ATOM    766  C   GLU A  50      25.396   4.490   5.977  1.00  0.00      A    C
ATOM    767  O   GLU A  50      25.267   4.839   4.814  1.00  0.00      A    O
ATOM    768  N   GLN A  51      26.430   5.009   6.686  1.00  0.00      A    N
ATOM    769  HN  GLN A  51      26.548   4.765   7.645  1.00  0.00      A    H
ATOM    770  CA  GLN A  51      27.382   5.926   6.056  1.00  0.00      A    C
ATOM    771  HA  GLN A  51      26.939   6.337   5.160  1.00  0.00      A    H
ATOM    772  CB  GLN A  51      27.719   7.233   6.794  1.00  0.00      A    C
ATOM    773  HB1 GLN A  51      28.045   7.030   7.837  1.00  0.00      A    H
ATOM    774  HB2 GLN A  51      26.755   7.772   6.916  1.00  0.00      A    H
ATOM    775  CG  GLN A  51      28.699   8.106   6.070  1.00  0.00      A    C
ATOM    776  HG1 GLN A  51      28.380   8.296   5.023  1.00  0.00      A    H
ATOM    777  HG2 GLN A  51      29.696   7.626   6.173  1.00  0.00      A    H
ATOM    778  CD  GLN A  51      28.590   9.504   6.717  1.00  0.00      A    C
ATOM    779  OE1 GLN A  51      27.811   9.836   7.610  1.00  0.00      A    O
ATOM    780  NE2 GLN A  51      29.381  10.404   6.090  1.00  0.00      A    N
ATOM    781 HE21 GLN A  51      30.096  10.107   5.457  1.00  0.00      A    H
ATOM    782 HE22 GLN A  51      29.215  11.374   6.268  1.00  0.00      A    H
ATOM    783  C   GLN A  51      28.559   5.036   5.697  1.00  0.00      A    C
ATOM    784  O   GLN A  51      28.697   4.706   4.525  1.00  0.00      A    O
ATOM    785  N   GLU A  52      29.378   4.624   6.706  1.00  0.00      A    N
ATOM    786  HN  GLU A  52      29.041   4.760   7.634  1.00  0.00      A    H
ATOM    787  CA  GLU A  52      30.690   4.026   6.481  1.00  0.00      A    C
ATOM    788  HA  GLU A  52      31.322   4.753   6.970  1.00  0.00      A    H
ATOM    789  CB  GLU A  52      30.932   2.826   7.409  1.00  0.00      A    C
ATOM    790  HB1 GLU A  52      32.037   2.755   7.323  1.00  0.00      A    H
ATOM    791  HB2 GLU A  52      30.603   3.106   8.433  1.00  0.00      A    H
ATOM    792  CG  GLU A  52      30.058   1.566   7.082  1.00  0.00      A    C
ATOM    793  HG1 GLU A  52      29.897   1.150   8.099  1.00  0.00      A    H
ATOM    794  HG2 GLU A  52      29.075   1.819   6.631  1.00  0.00      A    H
ATOM    795  CD  GLU A  52      30.711   0.404   6.366  1.00  0.00      A    C
ATOM    796  OE1 GLU A  52      30.927   0.478   5.154  1.00  0.00      A    O
ATOM    797  OE2 GLU A  52      31.245  -0.524   7.043  1.00  0.00      A    O
ATOM    798  C   GLU A  52      31.407   4.051   5.082  1.00  0.00      A    C
ATOM    799  O   GLU A  52      31.518   5.160   4.684  1.00  0.00      A    O
ATOM    800  N   GLU A  97      31.861   2.917   4.523  1.00  0.00      A    N
ATOM    801  HN  GLU A  97      31.617   2.056   4.961  1.00  0.00      A    H
ATOM    802  CA  GLU A  97      32.534   2.927   3.191  1.00  0.00      A    C
ATOM    803  HA  GLU A  97      32.971   3.904   3.045  1.00  0.00      A    H
ATOM    804  CB  GLU A  97      33.662   1.937   3.168  1.00  0.00      A    C
ATOM    805  HB1 GLU A  97      33.269   0.963   3.531  1.00  0.00      A    H
ATOM    806  HB2 GLU A  97      34.044   1.883   2.126  1.00  0.00      A    H
ATOM    807  CG  GLU A  97      34.900   2.267   4.122  1.00  0.00      A    C
ATOM    808  HG1 GLU A  97      35.006   3.373   4.124  1.00  0.00      A    H
ATOM    809  HG2 GLU A  97      34.593   1.984   5.152  1.00  0.00      A    H
ATOM    810  CD  GLU A  97      36.227   1.651   3.677  1.00  0.00      A    C
ATOM    811  OE1 GLU A  97      37.157   1.651   4.565  1.00  0.00      A    O
ATOM    812  OE2 GLU A  97      36.429   1.201   2.545  1.00  0.00      A    O
ATOM    813  C   GLU A  97      31.538   2.739   2.112  1.00  0.00      A    C
ATOM    814  O   GLU A  97      31.841   2.919   0.945  1.00  0.00      A    O
ATOM    815  N   LEU A  53      30.281   2.524   2.474  1.00  0.00      A    N
ATOM    816  HN  LEU A  53      30.255   2.275   3.440  1.00  0.00      A    H
ATOM    817  CA  LEU A  53      29.067   2.658   1.678  1.00  0.00      A    C
ATOM    818  HA  LEU A  53      29.116   2.054   0.784  1.00  0.00      A    H
ATOM    819  CB  LEU A  53      27.716   2.306   2.490  1.00  0.00      A    C
ATOM    820  HB1 LEU A  53      27.060   1.970   1.658  1.00  0.00      A    H
ATOM    821  HB2 LEU A  53      27.265   3.183   3.001  1.00  0.00      A    H
ATOM    822  CG  LEU A  53      27.782   1.136   3.497  1.00  0.00      A    C
ATOM    823  HG  LEU A  53      28.597   1.462   4.179  1.00  0.00      A    H
ATOM    824  CD1 LEU A  53      26.508   0.920   4.316  1.00  0.00      A    C
ATOM    825 HD11 LEU A  53      26.767   0.237   5.154  1.00  0.00      A    H
ATOM    826 HD12 LEU A  53      26.152   1.797   4.898  1.00  0.00      A    H
ATOM    827 HD13 LEU A  53      25.681   0.561   3.667  1.00  0.00      A    H
ATOM    828  CD2 LEU A  53      28.125  -0.247   2.838  1.00  0.00      A    C
ATOM    829 HD21 LEU A  53      28.252  -1.027   3.619  1.00  0.00      A    H
ATOM    830 HD22 LEU A  53      27.465  -0.649   2.039  1.00  0.00      A    H
ATOM    831 HD23 LEU A  53      29.119  -0.239   2.342  1.00  0.00      A    H
ATOM    832  C   LEU A  53      28.956   4.046   1.004  1.00  0.00      A    C
ATOM    833  O   LEU A  53      29.347   4.301  -0.141  1.00  0.00      A    O
ATOM    834  N   LEU A  54      28.466   5.046   1.739  1.00  0.00      A    N
ATOM    835  HN  LEU A  54      28.310   4.903   2.713  1.00  0.00      A    H
ATOM    836  CA  LEU A  54      28.230   6.405   1.333  1.00  0.00      A    C
ATOM    837  HA  LEU A  54      27.705   6.455   0.391  1.00  0.00      A    H
ATOM    838  CB  LEU A  54      27.503   7.161   2.414  1.00  0.00      A    C
ATOM    839  HB1 LEU A  54      28.099   7.323   3.338  1.00  0.00      A    H
ATOM    840  HB2 LEU A  54      26.626   6.602   2.804  1.00  0.00      A    H
ATOM    841  CG  LEU A  54      27.040   8.591   2.028  1.00  0.00      A    C
ATOM    842  HG  LEU A  54      27.973   9.193   2.079  1.00  0.00      A    H
ATOM    843  CD1 LEU A  54      26.331   8.820   0.669  1.00  0.00      A    C
ATOM    844 HD11 LEU A  54      27.003   8.745  -0.212  1.00  0.00      A    H
ATOM    845 HD12 LEU A  54      25.473   8.118   0.593  1.00  0.00      A    H
ATOM    846 HD13 LEU A  54      25.901   9.845   0.679  1.00  0.00      A    H
ATOM    847  CD2 LEU A  54      26.230   9.264   3.176  1.00  0.00      A    C
ATOM    848 HD21 LEU A  54      26.892   9.519   4.031  1.00  0.00      A    H
ATOM    849 HD22 LEU A  54      25.750  10.245   2.970  1.00  0.00      A    H
ATOM    850 HD23 LEU A  54      25.490   8.527   3.555  1.00  0.00      A    H
ATOM    851  C   LEU A  54      29.692   7.083   1.124  1.00  0.00      A    C
ATOM    852  O   LEU A  54      29.981   7.564   0.058  1.00  0.00      A    O
ATOM    853  N   ASP A  55      30.693   7.082   2.108  1.00  0.00      A    N
ATOM    854  HN  ASP A  55      30.691   6.536   2.942  1.00  0.00      A    H
ATOM    855  CA  ASP A  55      31.889   7.903   1.965  1.00  0.00      A    C
ATOM    856  HA  ASP A  55      31.595   8.865   1.569  1.00  0.00      A    H
ATOM    857  CB  ASP A  55      32.592   7.910   3.370  1.00  0.00      A    C
ATOM    858  HB1 ASP A  55      33.610   8.345   3.275  1.00  0.00      A    H
ATOM    859  HB2 ASP A  55      32.602   6.880   3.786  1.00  0.00      A    H
ATOM    860  CG  ASP A  55      31.870   8.731   4.376  1.00  0.00      A    C
ATOM    861  OD1 ASP A  55      30.947   9.527   4.003  1.00  0.00      A    O
ATOM    862  OD2 ASP A  55      32.188   8.542   5.545  1.00  0.00      A    O
ATOM    863  C   ASP A  55      32.911   7.442   0.989  1.00  0.00      A    C
ATOM    864  O   ASP A  55      33.703   8.227   0.514  1.00  0.00      A    O
ATOM    865  N   CYS A  56      32.974   6.176   0.511  1.00  0.00      A    N
ATOM    866  HN  CYS A  56      32.377   5.475   0.894  1.00  0.00      A    H
ATOM    867  CA  CYS A  56      33.989   5.715  -0.422  1.00  0.00      A    C
ATOM    868  HA  CYS A  56      34.658   6.534  -0.639  1.00  0.00      A    H
ATOM    869  CB  CYS A  56      34.839   4.500   0.009  1.00  0.00      A    C
ATOM    870  HB1 CYS A  56      35.586   4.225  -0.767  1.00  0.00      A    H
ATOM    871  HB2 CYS A  56      34.185   3.618   0.176  1.00  0.00      A    H
ATOM    872  SG  CYS A  56      35.715   4.809   1.604  1.00  0.00      A    S
ATOM    873  C   CYS A  56      33.474   5.340  -1.766  1.00  0.00      A    C
ATOM    874  O   CYS A  56      34.144   5.606  -2.764  1.00  0.00      A    O
ATOM    875  N   ASP A  57      32.265   4.700  -1.909  1.00  0.00      A    N
ATOM    876  HN  ASP A  57      31.679   4.493  -1.129  1.00  0.00      A    H
ATOM    877  CA  ASP A  57      31.776   4.091  -3.157  1.00  0.00      A    C
ATOM    878  HA  ASP A  57      32.602   3.457  -3.442  1.00  0.00      A    H
ATOM    879  CB  ASP A  57      30.524   3.326  -2.946  1.00  0.00      A    C
ATOM    880  HB1 ASP A  57      29.639   3.970  -2.753  1.00  0.00      A    H
ATOM    881  HB2 ASP A  57      30.749   2.744  -2.027  1.00  0.00      A    H
ATOM    882  CG  ASP A  57      30.144   2.458  -4.114  1.00  0.00      A    C
ATOM    883  OD1 ASP A  57      30.866   1.445  -4.377  1.00  0.00      A    O
ATOM    884  OD2 ASP A  57      29.203   2.769  -4.830  1.00  0.00      A    O
ATOM    885  C   ASP A  57      31.617   4.976  -4.448  1.00  0.00      A    C
ATOM    886  O   ASP A  57      30.885   5.948  -4.513  1.00  0.00      A    O
ATOM    887  N   ARG A  58      32.403   4.630  -5.473  1.00  0.00      A    N
ATOM    888  HN  ARG A  58      33.087   3.926  -5.299  1.00  0.00      A    H
ATOM    889  CA  ARG A  58      32.560   5.266  -6.749  1.00  0.00      A    C
ATOM    890  HA  ARG A  58      33.410   4.728  -7.140  1.00  0.00      A    H
ATOM    891  CB  ARG A  58      32.913   6.709  -6.696  1.00  0.00      A    C
ATOM    892  HB1 ARG A  58      31.994   7.242  -6.370  1.00  0.00      A    H
ATOM    893  HB2 ARG A  58      33.052   7.023  -7.752  1.00  0.00      A    H
ATOM    894  CG  ARG A  58      34.225   7.079  -5.973  1.00  0.00      A    C
ATOM    895  HG1 ARG A  58      35.090   6.626  -6.505  1.00  0.00      A    H
ATOM    896  HG2 ARG A  58      34.117   6.537  -5.009  1.00  0.00      A    H
ATOM    897  CD  ARG A  58      34.415   8.598  -5.750  1.00  0.00      A    C
ATOM    898  HD1 ARG A  58      34.167   9.216  -6.639  1.00  0.00      A    H
ATOM    899  HD2 ARG A  58      35.444   8.855  -5.420  1.00  0.00      A    H
ATOM    900  NE  ARG A  58      33.499   8.993  -4.603  1.00  0.00      A    N
ATOM    901  HE  ARG A  58      33.154   8.245  -4.037  1.00  0.00      A    H
ATOM    902  CZ  ARG A  58      33.251  10.245  -4.231  1.00  0.00      A    C
ATOM    903  NH1 ARG A  58      33.586  11.297  -5.018  1.00  0.00      A    N
ATOM    904 HH11 ARG A  58      34.030  11.081  -5.887  1.00  0.00      A    H
ATOM    905 HH12 ARG A  58      33.338  12.200  -4.667  1.00  0.00      A    H
ATOM    906  NH2 ARG A  58      32.632  10.537  -3.095  1.00  0.00      A    N
ATOM    907 HH21 ARG A  58      32.262   9.765  -2.577  1.00  0.00      A    H
ATOM    908 HH22 ARG A  58      32.433  11.494  -2.881  1.00  0.00      A    H
ATOM    909  C   ARG A  58      31.446   4.956  -7.779  1.00  0.00      A    C
ATOM    910  O   ARG A  58      31.372   5.708  -8.777  1.00  0.00      A    O
ATOM    911  N   ARG A  59      30.646   3.945  -7.513  1.00  0.00      A    N
ATOM    912  HN  ARG A  59      30.672   3.462  -6.642  1.00  0.00      A    H
ATOM    913  CA  ARG A  59      29.518   3.612  -8.402  1.00  0.00      A    C
ATOM    914  HA  ARG A  59      29.877   3.903  -9.378  1.00  0.00      A    H
ATOM    915  CB  ARG A  59      29.261   2.046  -8.310  1.00  0.00      A    C
ATOM    916  HB1 ARG A  59      29.372   1.688  -7.264  1.00  0.00      A    H
ATOM    917  HB2 ARG A  59      30.029   1.619  -8.991  1.00  0.00      A    H
ATOM    918  CG  ARG A  59      27.903   1.626  -8.979  1.00  0.00      A    C
ATOM    919  HG1 ARG A  59      27.052   2.116  -8.459  1.00  0.00      A    H
ATOM    920  HG2 ARG A  59      27.747   0.582  -8.632  1.00  0.00      A    H
ATOM    921  CD  ARG A  59      27.791   1.674 -10.475  1.00  0.00      A    C
ATOM    922  HD1 ARG A  59      28.130   2.569 -11.039  1.00  0.00      A    H
ATOM    923  HD2 ARG A  59      26.789   1.317 -10.798  1.00  0.00      A    H
ATOM    924  NE  ARG A  59      28.683   0.579 -11.033  1.00  0.00      A    N
ATOM    925  HE  ARG A  59      28.950  -0.152 -10.406  1.00  0.00      A    H
ATOM    926  CZ  ARG A  59      28.947   0.387 -12.320  1.00  0.00      A    C
ATOM    927  NH1 ARG A  59      28.309   1.044 -13.314  1.00  0.00      A    N
ATOM    928 HH11 ARG A  59      27.904   1.925 -13.070  1.00  0.00      A    H
ATOM    929 HH12 ARG A  59      28.573   0.945 -14.274  1.00  0.00      A    H
ATOM    930  NH2 ARG A  59      29.774  -0.676 -12.686  1.00  0.00      A    N
ATOM    931 HH21 ARG A  59      29.968  -1.283 -11.915  1.00  0.00      A    H
ATOM    932 HH22 ARG A  59      29.617  -1.048 -13.601  1.00  0.00      A    H
ATOM    933  C   ARG A  59      28.235   4.432  -8.083  1.00  0.00      A    C
ATOM    934  O   ARG A  59      27.566   5.120  -8.850  1.00  0.00      A    O
ATOM    935  N   SER A  60      27.936   4.545  -6.836  1.00  0.00      A    N
ATOM    936  HN  SER A  60      28.471   4.100  -6.123  1.00  0.00      A    H
ATOM    937  CA  SER A  60      26.768   5.251  -6.351  1.00  0.00      A    C
ATOM    938  HA  SER A  60      25.947   5.256  -7.053  1.00  0.00      A    H
ATOM    939  CB  SER A  60      26.368   4.529  -5.001  1.00  0.00      A    C
ATOM    940  HB1 SER A  60      25.670   5.272  -4.560  1.00  0.00      A    H
ATOM    941  HB2 SER A  60      27.250   4.362  -4.347  1.00  0.00      A    H
ATOM    942  OG  SER A  60      25.682   3.308  -5.321  1.00  0.00      A    O
ATOM    943  HG1 SER A  60      26.286   2.563  -5.274  1.00  0.00      A    H
ATOM    944  C   SER A  60      27.189   6.673  -5.911  1.00  0.00      A    C
ATOM    945  O   SER A  60      27.960   6.813  -4.938  1.00  0.00      A    O
ATOM    946  N   TYR A  61      26.603   7.733  -6.551  1.00  0.00      A    N
ATOM    947  HN  TYR A  61      25.901   7.549  -7.235  1.00  0.00      A    H
ATOM    948  CA  TYR A  61      26.963   9.165  -6.430  1.00  0.00      A    C
ATOM    949  HA  TYR A  61      27.925   9.342  -6.888  1.00  0.00      A    H
ATOM    950  CB  TYR A  61      25.914  10.084  -7.221  1.00  0.00      A    C
ATOM    951  HB1 TYR A  61      26.048  11.181  -7.109  1.00  0.00      A    H
ATOM    952  HB2 TYR A  61      24.920   9.710  -6.895  1.00  0.00      A    H
ATOM    953  CG  TYR A  61      25.934   9.883  -8.727  1.00  0.00      A    C
ATOM    954  CD1 TYR A  61      24.705   9.917  -9.377  1.00  0.00      A    C
ATOM    955  HD1 TYR A  61      23.783  10.088  -8.842  1.00  0.00      A    H
ATOM    956  CE1 TYR A  61      24.637   9.836 -10.779  1.00  0.00      A    C
ATOM    957  HE1 TYR A  61      23.739   9.853 -11.379  1.00  0.00      A    H
ATOM    958  CZ  TYR A  61      25.818   9.593 -11.544  1.00  0.00      A    C
ATOM    959  OH  TYR A  61      25.844   9.512 -12.960  1.00  0.00      A    O
ATOM    960  HH  TYR A  61      26.703   9.303 -13.335  1.00  0.00      A    H
ATOM    961  CD2 TYR A  61      27.097   9.713  -9.456  1.00  0.00      A    C
ATOM    962  HD2 TYR A  61      28.074   9.695  -8.997  1.00  0.00      A    H
ATOM    963  CE2 TYR A  61      27.029   9.565 -10.822  1.00  0.00      A    C
ATOM    964  HE2 TYR A  61      28.005   9.532 -11.284  1.00  0.00      A    H
ATOM    965  C   TYR A  61      27.042   9.652  -4.961  1.00  0.00      A    C
ATOM    966  O   TYR A  61      27.990  10.356  -4.533  1.00  0.00      A    O
ATOM    967  N   GLY A  62      25.983   9.310  -4.130  1.00  0.00      A    N
ATOM    968  HN  GLY A  62      25.150   8.907  -4.502  1.00  0.00      A    H
ATOM    969  CA  GLY A  62      25.891   9.548  -2.658  1.00  0.00      A    C
ATOM    970  HA1 GLY A  62      26.575  10.258  -2.216  1.00  0.00      A    H
ATOM    971  HA2 GLY A  62      25.930   8.559  -2.224  1.00  0.00      A    H
ATOM    972  C   GLY A  62      24.564  10.149  -2.294  1.00  0.00      A    C
ATOM    973  O   GLY A  62      23.566   9.415  -2.191  1.00  0.00      A    O
ATOM    974  N   CYS A  63      24.524  11.487  -2.187  1.00  0.00      A    N
ATOM    975  HN  CYS A  63      25.381  11.996  -2.213  1.00  0.00      A    H
ATOM    976  CA  CYS A  63      23.391  12.221  -1.656  1.00  0.00      A    C
ATOM    977  HA  CYS A  63      22.963  11.599  -0.884  1.00  0.00      A    H
ATOM    978  CB  CYS A  63      23.794  13.557  -0.981  1.00  0.00      A    C
ATOM    979  HB1 CYS A  63      22.872  14.028  -0.577  1.00  0.00      A    H
ATOM    980  HB2 CYS A  63      24.184  14.297  -1.713  1.00  0.00      A    H
ATOM    981  SG  CYS A  63      24.976  13.265   0.440  1.00  0.00      A    S
ATOM    982  C   CYS A  63      22.331  12.592  -2.741  1.00  0.00      A    C
ATOM    983  O   CYS A  63      21.152  12.718  -2.430  1.00  0.00      A    O
ATOM    984  N   ASN A  64      22.768  12.739  -4.042  1.00  0.00      A    N
ATOM    985  HN  ASN A  64      23.690  12.514  -4.347  1.00  0.00      A    H
ATOM    986  CA  ASN A  64      21.842  12.979  -5.165  1.00  0.00      A    C
ATOM    987  HA  ASN A  64      20.977  13.564  -4.891  1.00  0.00      A    H
ATOM    988  CB  ASN A  64      22.566  13.618  -6.356  1.00  0.00      A    C
ATOM    989  HB1 ASN A  64      21.931  13.754  -7.257  1.00  0.00      A    H
ATOM    990  HB2 ASN A  64      23.438  13.014  -6.688  1.00  0.00      A    H
ATOM    991  CG  ASN A  64      23.001  15.036  -5.950  1.00  0.00      A    C
ATOM    992  OD1 ASN A  64      22.355  15.659  -5.096  1.00  0.00      A    O
ATOM    993  ND2 ASN A  64      24.122  15.493  -6.535  1.00  0.00      A    N
ATOM    994 HD21 ASN A  64      24.481  16.407  -6.345  1.00  0.00      A    H
ATOM    995 HD22 ASN A  64      24.556  14.944  -7.249  1.00  0.00      A    H
ATOM    996  C   ASN A  64      21.208  11.634  -5.562  1.00  0.00      A    C
ATOM    997  O   ASN A  64      19.990  11.484  -5.759  1.00  0.00      A    O
ATOM    998  N   GLY A  65      21.965  10.584  -5.857  1.00  0.00      A    N
ATOM    999  HN  GLY A  65      22.959  10.583  -5.786  1.00  0.00      A    H
ATOM   1000  CA  GLY A  65      21.488   9.328  -6.349  1.00  0.00      A    C
ATOM   1001  HA1 GLY A  65      21.439   9.481  -7.417  1.00  0.00      A    H
ATOM   1002  HA2 GLY A  65      20.526   9.112  -5.907  1.00  0.00      A    H
ATOM   1003  C   GLY A  65      22.372   8.302  -5.891  1.00  0.00      A    C
ATOM   1004  O   GLY A  65      23.497   8.583  -5.507  1.00  0.00      A    O
ATOM   1005  N   GLY A  66      21.895   7.010  -5.997  1.00  0.00      A    N
ATOM   1006  HN  GLY A  66      20.969   6.800  -6.302  1.00  0.00      A    H
ATOM   1007  CA  GLY A  66      22.812   5.883  -5.789  1.00  0.00      A    C
ATOM   1008  HA1 GLY A  66      23.227   6.000  -4.799  1.00  0.00      A    H
ATOM   1009  HA2 GLY A  66      23.527   5.922  -6.597  1.00  0.00      A    H
ATOM   1010  C   GLY A  66      22.113   4.573  -6.005  1.00  0.00      A    C
ATOM   1011  O   GLY A  66      20.960   4.539  -6.362  1.00  0.00      A    O
ATOM   1012  N   TYR A  67      22.909   3.500  -5.933  1.00  0.00      A    N
ATOM   1013  HN  TYR A  67      23.848   3.694  -5.658  1.00  0.00      A    H
ATOM   1014  CA  TYR A  67      22.569   2.095  -6.350  1.00  0.00      A    C
ATOM   1015  HA  TYR A  67      21.543   2.198  -6.671  1.00  0.00      A    H
ATOM   1016  CB  TYR A  67      23.627   1.598  -7.471  1.00  0.00      A    C
ATOM   1017  HB1 TYR A  67      23.440   0.538  -7.749  1.00  0.00      A    H
ATOM   1018  HB2 TYR A  67      24.660   1.749  -7.090  1.00  0.00      A    H
ATOM   1019  CG  TYR A  67      23.448   2.242  -8.789  1.00  0.00      A    C
ATOM   1020  CD1 TYR A  67      22.337   2.005  -9.632  1.00  0.00      A    C
ATOM   1021  HD1 TYR A  67      21.575   1.328  -9.276  1.00  0.00      A    H
ATOM   1022  CE1 TYR A  67      22.210   2.711 -10.856  1.00  0.00      A    C
ATOM   1023  HE1 TYR A  67      21.380   2.582 -11.535  1.00  0.00      A    H
ATOM   1024  CZ  TYR A  67      23.246   3.572 -11.217  1.00  0.00      A    C
ATOM   1025  OH  TYR A  67      23.209   3.967 -12.563  1.00  0.00      A    O
ATOM   1026  HH  TYR A  67      23.876   4.635 -12.738  1.00  0.00      A    H
ATOM   1027  CD2 TYR A  67      24.361   3.174  -9.213  1.00  0.00      A    C
ATOM   1028  HD2 TYR A  67      25.263   3.411  -8.668  1.00  0.00      A    H
ATOM   1029  CE2 TYR A  67      24.371   3.749 -10.437  1.00  0.00      A    C
ATOM   1030  HE2 TYR A  67      25.210   4.328 -10.794  1.00  0.00      A    H
ATOM   1031  C   TYR A  67      22.679   1.215  -5.091  1.00  0.00      A    C
ATOM   1032  O   TYR A  67      23.800   1.047  -4.586  1.00  0.00      A    O
ATOM   1033  N   PRO A  68      21.529   0.649  -4.499  1.00  0.00      A    N
ATOM   1034  CD  PRO A  68      20.142   0.920  -4.844  1.00  0.00      A    C
ATOM   1035  HD1 PRO A  68      19.882   1.862  -4.316  1.00  0.00      A    H
ATOM   1036  HD2 PRO A  68      20.020   0.885  -5.948  1.00  0.00      A    H
ATOM   1037  CA  PRO A  68      21.705  -0.147  -3.276  1.00  0.00      A    C
ATOM   1038  HA  PRO A  68      22.148   0.465  -2.505  1.00  0.00      A    H
ATOM   1039  CB  PRO A  68      20.234  -0.467  -2.962  1.00  0.00      A    C
ATOM   1040  HB1 PRO A  68      19.978   0.401  -2.317  1.00  0.00      A    H
ATOM   1041  HB2 PRO A  68      19.953  -1.384  -2.402  1.00  0.00      A    H
ATOM   1042  CG  PRO A  68      19.448  -0.288  -4.173  1.00  0.00      A    C
ATOM   1043  HG1 PRO A  68      18.408  -0.206  -3.792  1.00  0.00      A    H
ATOM   1044  HG2 PRO A  68      19.475  -1.213  -4.788  1.00  0.00      A    H
ATOM   1045  C   PRO A  68      22.533  -1.409  -3.411  1.00  0.00      A    C
ATOM   1046  O   PRO A  68      23.142  -1.866  -2.426  1.00  0.00      A    O
ATOM   1047  N   TRP A  69      22.711  -1.921  -4.676  1.00  0.00      A    N
ATOM   1048  HN  TRP A  69      22.171  -1.580  -5.442  1.00  0.00      A    H
ATOM   1049  CA  TRP A  69      23.492  -3.094  -4.979  1.00  0.00      A    C
ATOM   1050  HA  TRP A  69      23.121  -3.947  -4.429  1.00  0.00      A    H
ATOM   1051  CB  TRP A  69      23.179  -3.671  -6.340  1.00  0.00      A    C
ATOM   1052  HB1 TRP A  69      22.137  -4.055  -6.376  1.00  0.00      A    H
ATOM   1053  HB2 TRP A  69      23.815  -4.573  -6.466  1.00  0.00      A    H
ATOM   1054  CG  TRP A  69      23.367  -2.750  -7.525  1.00  0.00      A    C
ATOM   1055  CD1 TRP A  69      22.371  -2.155  -8.271  1.00  0.00      A    C
ATOM   1056  HD1 TRP A  69      21.305  -2.271  -8.141  1.00  0.00      A    H
ATOM   1057  NE1 TRP A  69      22.923  -1.522  -9.363  1.00  0.00      A    N
ATOM   1058  HE1 TRP A  69      22.431  -1.094 -10.089  1.00  0.00      A    H
ATOM   1059  CE2 TRP A  69      24.298  -1.723  -9.364  1.00  0.00      A    C
ATOM   1060  CD2 TRP A  69      24.576  -2.452  -8.216  1.00  0.00      A    C
ATOM   1061  CE3 TRP A  69      25.868  -2.971  -8.020  1.00  0.00      A    C
ATOM   1062  HE3 TRP A  69      26.071  -3.623  -7.184  1.00  0.00      A    H
ATOM   1063  CZ3 TRP A  69      26.787  -2.741  -8.967  1.00  0.00      A    C
ATOM   1064  HZ3 TRP A  69      27.794  -3.120  -8.868  1.00  0.00      A    H
ATOM   1065  CZ2 TRP A  69      25.278  -1.366 -10.257  1.00  0.00      A    C
ATOM   1066  HZ2 TRP A  69      25.098  -0.755 -11.129  1.00  0.00      A    H
ATOM   1067  CH2 TRP A  69      26.549  -1.872 -10.095  1.00  0.00      A    C
ATOM   1068  HH2 TRP A  69      27.380  -1.517 -10.687  1.00  0.00      A    H
ATOM   1069  C   TRP A  69      24.942  -2.873  -4.806  1.00  0.00      A    C
ATOM   1070  O   TRP A  69      25.642  -3.666  -4.188  1.00  0.00      A    O
ATOM   1071  N   SER A  70      25.537  -1.687  -5.173  1.00  0.00      A    N
ATOM   1072  HN  SER A  70      25.069  -0.935  -5.632  1.00  0.00      A    H
ATOM   1073  CA  SER A  70      27.049  -1.465  -4.938  1.00  0.00      A    C
ATOM   1074  HA  SER A  70      27.574  -2.349  -5.268  1.00  0.00      A    H
ATOM   1075  CB  SER A  70      27.571  -0.334  -5.829  1.00  0.00      A    C
ATOM   1076  HB1 SER A  70      27.275  -0.510  -6.885  1.00  0.00      A    H
ATOM   1077  HB2 SER A  70      28.681  -0.346  -5.772  1.00  0.00      A    H
ATOM   1078  OG  SER A  70      27.202   0.967  -5.431  1.00  0.00      A    O
ATOM   1079  HG1 SER A  70      27.977   1.440  -5.120  1.00  0.00      A    H
ATOM   1080  C   SER A  70      27.323  -1.306  -3.394  1.00  0.00      A    C
ATOM   1081  O   SER A  70      28.425  -1.627  -2.927  1.00  0.00      A    O
ATOM   1082  N   ALA A  71      26.369  -0.934  -2.534  1.00  0.00      A    N
ATOM   1083  HN  ALA A  71      25.490  -0.672  -2.925  1.00  0.00      A    H
ATOM   1084  CA  ALA A  71      26.439  -1.123  -1.120  1.00  0.00      A    C
ATOM   1085  HA  ALA A  71      27.337  -0.626  -0.786  1.00  0.00      A    H
ATOM   1086  CB  ALA A  71      25.255  -0.550  -0.255  1.00  0.00      A    C
ATOM   1087  HB1 ALA A  71      24.931   0.483  -0.503  1.00  0.00      A    H
ATOM   1088  HB2 ALA A  71      24.294  -1.108  -0.295  1.00  0.00      A    H
ATOM   1089  HB3 ALA A  71      25.598  -0.541   0.801  1.00  0.00      A    H
ATOM   1090  C   ALA A  71      26.694  -2.531  -0.726  1.00  0.00      A    C
ATOM   1091  O   ALA A  71      27.700  -2.769  -0.098  1.00  0.00      A    O
ATOM   1092  N   LEU A  72      25.882  -3.450  -1.082  1.00  0.00      A    N
ATOM   1093  HN  LEU A  72      25.115  -3.138  -1.637  1.00  0.00      A    H
ATOM   1094  CA  LEU A  72      25.803  -4.839  -0.822  1.00  0.00      A    C
ATOM   1095  HA  LEU A  72      25.924  -5.012   0.237  1.00  0.00      A    H
ATOM   1096  CB  LEU A  72      24.503  -5.518  -1.267  1.00  0.00      A    C
ATOM   1097  HB1 LEU A  72      24.469  -6.603  -1.031  1.00  0.00      A    H
ATOM   1098  HB2 LEU A  72      24.497  -5.511  -2.378  1.00  0.00      A    H
ATOM   1099  CG  LEU A  72      23.237  -4.896  -0.760  1.00  0.00      A    C
ATOM   1100  HG  LEU A  72      23.310  -3.790  -0.841  1.00  0.00      A    H
ATOM   1101  CD1 LEU A  72      22.019  -5.370  -1.504  1.00  0.00      A    C
ATOM   1102 HD11 LEU A  72      21.989  -5.344  -2.615  1.00  0.00      A    H
ATOM   1103 HD12 LEU A  72      21.589  -6.362  -1.249  1.00  0.00      A    H
ATOM   1104 HD13 LEU A  72      21.253  -4.608  -1.247  1.00  0.00      A    H
ATOM   1105  CD2 LEU A  72      23.051  -5.255   0.790  1.00  0.00      A    C
ATOM   1106 HD21 LEU A  72      22.019  -4.923   1.035  1.00  0.00      A    H
ATOM   1107 HD22 LEU A  72      23.247  -6.337   0.945  1.00  0.00      A    H
ATOM   1108 HD23 LEU A  72      23.755  -4.646   1.397  1.00  0.00      A    H
ATOM   1109  C   LEU A  72      27.001  -5.566  -1.400  1.00  0.00      A    C
ATOM   1110  O   LEU A  72      27.603  -6.400  -0.719  1.00  0.00      A    O
ATOM   1111  N   GLN A  73      27.387  -5.244  -2.691  1.00  0.00      A    N
ATOM   1112  HN  GLN A  73      26.773  -4.688  -3.245  1.00  0.00      A    H
ATOM   1113  CA  GLN A  73      28.693  -5.763  -3.203  1.00  0.00      A    C
ATOM   1114  HA  GLN A  73      28.637  -6.840  -3.143  1.00  0.00      A    H
ATOM   1115  CB  GLN A  73      29.116  -5.269  -4.598  1.00  0.00      A    C
ATOM   1116  HB1 GLN A  73      30.103  -5.641  -4.948  1.00  0.00      A    H
ATOM   1117  HB2 GLN A  73      29.161  -4.160  -4.648  1.00  0.00      A    H
ATOM   1118  CG  GLN A  73      28.073  -5.856  -5.684  1.00  0.00      A    C
ATOM   1119  HG1 GLN A  73      27.207  -5.160  -5.706  1.00  0.00      A    H
ATOM   1120  HG2 GLN A  73      27.646  -6.822  -5.338  1.00  0.00      A    H
ATOM   1121  CD  GLN A  73      28.585  -5.875  -7.092  1.00  0.00      A    C
ATOM   1122  OE1 GLN A  73      29.737  -5.452  -7.404  1.00  0.00      A    O
ATOM   1123  NE2 GLN A  73      27.662  -6.334  -8.045  1.00  0.00      A    N
ATOM   1124 HE21 GLN A  73      26.736  -6.644  -7.826  1.00  0.00      A    H
ATOM   1125 HE22 GLN A  73      27.999  -6.318  -8.987  1.00  0.00      A    H
ATOM   1126  C   GLN A  73      29.896  -5.405  -2.314  1.00  0.00      A    C
ATOM   1127  O   GLN A  73      30.825  -6.224  -2.287  1.00  0.00      A    O
ATOM   1128  N   LEU A  74      29.895  -4.247  -1.616  1.00  0.00      A    N
ATOM   1129  HN  LEU A  74      29.086  -3.665  -1.665  1.00  0.00      A    H
ATOM   1130  CA  LEU A  74      30.959  -3.868  -0.774  1.00  0.00      A    C
ATOM   1131  HA  LEU A  74      31.877  -4.056  -1.312  1.00  0.00      A    H
ATOM   1132  CB  LEU A  74      30.828  -2.365  -0.517  1.00  0.00      A    C
ATOM   1133  HB1 LEU A  74      30.112  -2.158   0.308  1.00  0.00      A    H
ATOM   1134  HB2 LEU A  74      30.454  -1.850  -1.428  1.00  0.00      A    H
ATOM   1135  CG  LEU A  74      32.109  -1.583  -0.261  1.00  0.00      A    C
ATOM   1136  HG  LEU A  74      32.785  -2.198   0.371  1.00  0.00      A    H
ATOM   1137  CD1 LEU A  74      32.898  -1.364  -1.561  1.00  0.00      A    C
ATOM   1138 HD11 LEU A  74      33.865  -0.965  -1.188  1.00  0.00      A    H
ATOM   1139 HD12 LEU A  74      33.073  -2.318  -2.103  1.00  0.00      A    H
ATOM   1140 HD13 LEU A  74      32.370  -0.613  -2.186  1.00  0.00      A    H
ATOM   1141  CD2 LEU A  74      31.733  -0.330   0.548  1.00  0.00      A    C
ATOM   1142 HD21 LEU A  74      31.265  -0.731   1.473  1.00  0.00      A    H
ATOM   1143 HD22 LEU A  74      32.680   0.116   0.920  1.00  0.00      A    H
ATOM   1144 HD23 LEU A  74      31.076   0.356  -0.027  1.00  0.00      A    H
ATOM   1145  C   LEU A  74      30.956  -4.700   0.482  1.00  0.00      A    C
ATOM   1146  O   LEU A  74      31.929  -5.389   0.863  1.00  0.00      A    O
ATOM   1147  N   VAL A  75      29.777  -4.820   1.197  1.00  0.00      A    N
ATOM   1148  HN  VAL A  75      28.969  -4.267   1.012  1.00  0.00      A    H
ATOM   1149  CA  VAL A  75      29.587  -5.828   2.290  1.00  0.00      A    C
ATOM   1150  HA  VAL A  75      30.330  -5.570   3.029  1.00  0.00      A    H
ATOM   1151  CB  VAL A  75      28.059  -5.783   2.719  1.00  0.00      A    C
ATOM   1152  HB  VAL A  75      27.489  -6.308   1.923  1.00  0.00      A    H
ATOM   1153  CG1 VAL A  75      27.933  -6.725   3.969  1.00  0.00      A    C
ATOM   1154 HG11 VAL A  75      27.009  -6.664   4.583  1.00  0.00      A    H
ATOM   1155 HG12 VAL A  75      27.968  -7.801   3.697  1.00  0.00      A    H
ATOM   1156 HG13 VAL A  75      28.769  -6.398   4.624  1.00  0.00      A    H
ATOM   1157  CG2 VAL A  75      27.575  -4.366   2.973  1.00  0.00      A    C
ATOM   1158 HG21 VAL A  75      27.489  -3.740   2.060  1.00  0.00      A    H
ATOM   1159 HG22 VAL A  75      26.604  -4.444   3.509  1.00  0.00      A    H
ATOM   1160 HG23 VAL A  75      28.297  -3.950   3.708  1.00  0.00      A    H
ATOM   1161  C   VAL A  75      29.838  -7.277   1.929  1.00  0.00      A    C
ATOM   1162  O   VAL A  75      30.325  -8.090   2.724  1.00  0.00      A    O
ATOM   1163  N   ALA A  76      29.632  -7.749   0.707  1.00  0.00      A    N
ATOM   1164  HN  ALA A  76      29.306  -7.196  -0.056  1.00  0.00      A    H
ATOM   1165  CA  ALA A  76      29.972  -9.098   0.320  1.00  0.00      A    C
ATOM   1166  HA  ALA A  76      29.693  -9.810   1.082  1.00  0.00      A    H
ATOM   1167  CB  ALA A  76      29.112  -9.408  -0.969  1.00  0.00      A    C
ATOM   1168  HB1 ALA A  76      29.366 -10.413  -1.368  1.00  0.00      A    H
ATOM   1169  HB2 ALA A  76      28.038  -9.444  -0.687  1.00  0.00      A    H
ATOM   1170  HB3 ALA A  76      29.294  -8.650  -1.761  1.00  0.00      A    H
ATOM   1171  C   ALA A  76      31.494  -9.345   0.210  1.00  0.00      A    C
ATOM   1172  O   ALA A  76      32.115 -10.229   0.783  1.00  0.00      A    O
ATOM   1173  N   GLN A  77      32.177  -8.529  -0.560  1.00  0.00      A    N
ATOM   1174  HN  GLN A  77      31.759  -7.806  -1.104  1.00  0.00      A    H
ATOM   1175  CA  GLN A  77      33.619  -8.659  -0.700  1.00  0.00      A    C
ATOM   1176  HA  GLN A  77      33.888  -9.664  -0.989  1.00  0.00      A    H
ATOM   1177  CB  GLN A  77      34.176  -7.737  -1.799  1.00  0.00      A    C
ATOM   1178  HB1 GLN A  77      35.244  -7.876  -2.073  1.00  0.00      A    H
ATOM   1179  HB2 GLN A  77      34.023  -6.675  -1.514  1.00  0.00      A    H
ATOM   1180  CG  GLN A  77      33.369  -7.668  -3.285  1.00  0.00      A    C
ATOM   1181  HG1 GLN A  77      32.285  -7.813  -3.088  1.00  0.00      A    H
ATOM   1182  HG2 GLN A  77      33.704  -8.570  -3.842  1.00  0.00      A    H
ATOM   1183  CD  GLN A  77      33.662  -6.442  -4.110  1.00  0.00      A    C
ATOM   1184  OE1 GLN A  77      34.453  -6.391  -5.048  1.00  0.00      A    O
ATOM   1185  NE2 GLN A  77      33.175  -5.270  -3.612  1.00  0.00      A    N
ATOM   1186 HE21 GLN A  77      32.421  -5.299  -2.956  1.00  0.00      A    H
ATOM   1187 HE22 GLN A  77      33.248  -4.464  -4.200  1.00  0.00      A    H
ATOM   1188  C   GLN A  77      34.431  -8.436   0.626  1.00  0.00      A    C
ATOM   1189  O   GLN A  77      35.412  -9.181   0.906  1.00  0.00      A    O
ATOM   1190  N   TYR A  78      34.056  -7.421   1.397  1.00  0.00      A    N
ATOM   1191  HN  TYR A  78      33.374  -6.736   1.151  1.00  0.00      A    H
ATOM   1192  CA  TYR A  78      34.718  -6.970   2.566  1.00  0.00      A    C
ATOM   1193  HA  TYR A  78      35.577  -7.616   2.671  1.00  0.00      A    H
ATOM   1194  CB  TYR A  78      35.201  -5.513   2.380  1.00  0.00      A    C
ATOM   1195  HB1 TYR A  78      35.724  -5.233   3.319  1.00  0.00      A    H
ATOM   1196  HB2 TYR A  78      34.327  -4.836   2.262  1.00  0.00      A    H
ATOM   1197  CG  TYR A  78      35.937  -5.261   1.119  1.00  0.00      A    C
ATOM   1198  CD1 TYR A  78      36.935  -6.113   0.729  1.00  0.00      A    C
ATOM   1199  HD1 TYR A  78      37.210  -6.903   1.412  1.00  0.00      A    H
ATOM   1200  CE1 TYR A  78      37.492  -6.079  -0.601  1.00  0.00      A    C
ATOM   1201  HE1 TYR A  78      38.342  -6.727  -0.760  1.00  0.00      A    H
ATOM   1202  CZ  TYR A  78      37.014  -5.181  -1.520  1.00  0.00      A    C
ATOM   1203  OH  TYR A  78      37.712  -5.087  -2.694  1.00  0.00      A    O
ATOM   1204  HH  TYR A  78      38.484  -5.646  -2.578  1.00  0.00      A    H
ATOM   1205  CD2 TYR A  78      35.395  -4.347   0.079  1.00  0.00      A    C
ATOM   1206  HD2 TYR A  78      34.552  -3.789   0.459  1.00  0.00      A    H
ATOM   1207  CE2 TYR A  78      36.020  -4.249  -1.098  1.00  0.00      A    C
ATOM   1208  HE2 TYR A  78      35.651  -3.501  -1.784  1.00  0.00      A    H
ATOM   1209  C   TYR A  78      33.909  -7.245   3.829  1.00  0.00      A    C
ATOM   1210  O   TYR A  78      34.110  -8.316   4.415  1.00  0.00      A    O
ATOM   1211  N   GLY A  79      33.008  -6.326   4.191  1.00  0.00      A    N
ATOM   1212  HN  GLY A  79      32.963  -5.411   3.797  1.00  0.00      A    H
ATOM   1213  CA  GLY A  79      32.216  -6.510   5.402  1.00  0.00      A    C
ATOM   1214  HA1 GLY A  79      32.903  -6.975   6.093  1.00  0.00      A    H
ATOM   1215  HA2 GLY A  79      31.313  -7.080   5.239  1.00  0.00      A    H
ATOM   1216  C   GLY A  79      31.862  -5.105   5.892  1.00  0.00      A    C
ATOM   1217  O   GLY A  79      32.463  -4.126   5.460  1.00  0.00      A    O
ATOM   1218  N   ILE A  80      30.863  -5.016   6.778  1.00  0.00      A    N
ATOM   1219  HN  ILE A  80      30.557  -5.805   7.304  1.00  0.00      A    H
ATOM   1220  CA  ILE A  80      30.287  -3.765   7.136  1.00  0.00      A    C
ATOM   1221  HA  ILE A  80      30.763  -3.000   6.541  1.00  0.00      A    H
ATOM   1222  CB  ILE A  80      28.817  -3.618   6.740  1.00  0.00      A    C
ATOM   1223  HB  ILE A  80      28.828  -3.819   5.647  1.00  0.00      A    H
ATOM   1224  CG2 ILE A  80      28.019  -4.795   7.386  1.00  0.00      A    C
ATOM   1225 HG21 ILE A  80      28.366  -5.718   6.875  1.00  0.00      A    H
ATOM   1226 HG22 ILE A  80      28.226  -4.858   8.476  1.00  0.00      A    H
ATOM   1227 HG23 ILE A  80      26.930  -4.601   7.281  1.00  0.00      A    H
ATOM   1228  CG1 ILE A  80      28.259  -2.243   7.093  1.00  0.00      A    C
ATOM   1229 HG11 ILE A  80      28.849  -1.338   6.836  1.00  0.00      A    H
ATOM   1230 HG12 ILE A  80      28.261  -2.206   8.203  1.00  0.00      A    H
ATOM   1231  CD  ILE A  80      26.879  -2.045   6.471  1.00  0.00      A    C
ATOM   1232  HD1 ILE A  80      26.114  -2.827   6.666  1.00  0.00      A    H
ATOM   1233  HD2 ILE A  80      26.434  -1.081   6.798  1.00  0.00      A    H
ATOM   1234  HD3 ILE A  80      26.941  -1.983   5.363  1.00  0.00      A    H
ATOM   1235  C   ILE A  80      30.591  -3.556   8.591  1.00  0.00      A    C
ATOM   1236  O   ILE A  80      30.824  -4.540   9.269  1.00  0.00      A    O
ATOM   1237  N   HSE A  81      30.670  -2.344   9.039  1.00  0.00      A    N
ATOM   1238  HN  HSE A  81      30.635  -1.667   8.307  1.00  0.00      A    H
ATOM   1239  CA  HSE A  81      31.062  -1.787  10.304  1.00  0.00      A    C
ATOM   1240  HA  HSE A  81      31.758  -2.439  10.811  1.00  0.00      A    H
ATOM   1241  CB  HSE A  81      31.758  -0.389  10.300  1.00  0.00      A    C
ATOM   1242  HB1 HSE A  81      31.816   0.162  11.262  1.00  0.00      A    H
ATOM   1243  HB2 HSE A  81      31.264   0.263   9.549  1.00  0.00      A    H
ATOM   1244  ND1 HSE A  81      33.983  -1.503  10.415  1.00  0.00      A    N
ATOM   1245  CG  HSE A  81      33.150  -0.589   9.752  1.00  0.00      A    C
ATOM   1246  CE1 HSE A  81      35.181  -1.352   9.815  1.00  0.00      A    C
ATOM   1247  HE1 HSE A  81      36.012  -1.948  10.192  1.00  0.00      A    H
ATOM   1248  NE2 HSE A  81      35.168  -0.319   8.956  1.00  0.00      A    N
ATOM   1249  HE2 HSE A  81      35.836  -0.148   8.232  1.00  0.00      A    H
ATOM   1250  CD2 HSE A  81      33.855   0.131   8.835  1.00  0.00      A    C
ATOM   1251  HD2 HSE A  81      33.585   0.988   8.231  1.00  0.00      A    H
ATOM   1252  C   HSE A  81      29.781  -1.717  11.118  1.00  0.00      A    C
ATOM   1253  O   HSE A  81      28.594  -1.711  10.704  1.00  0.00      A    O
ATOM   1254  N   TYR A  82      29.961  -1.736  12.449  1.00  0.00      A    N
ATOM   1255  HN  TYR A  82      30.890  -1.672  12.804  1.00  0.00      A    H
ATOM   1256  CA  TYR A  82      28.945  -1.528  13.399  1.00  0.00      A    C
ATOM   1257  HA  TYR A  82      28.063  -2.097  13.145  1.00  0.00      A    H
ATOM   1258  CB  TYR A  82      29.337  -1.861  14.868  1.00  0.00      A    C
ATOM   1259  HB1 TYR A  82      28.537  -1.496  15.547  1.00  0.00      A    H
ATOM   1260  HB2 TYR A  82      30.320  -1.360  14.996  1.00  0.00      A    H
ATOM   1261  CG  TYR A  82      29.404  -3.289  15.273  1.00  0.00      A    C
ATOM   1262  CD1 TYR A  82      28.337  -4.141  14.845  1.00  0.00      A    C
ATOM   1263  HD1 TYR A  82      27.493  -3.759  14.290  1.00  0.00      A    H
ATOM   1264  CE1 TYR A  82      28.294  -5.454  15.264  1.00  0.00      A    C
ATOM   1265  HE1 TYR A  82      27.439  -6.010  14.908  1.00  0.00      A    H
ATOM   1266  CZ  TYR A  82      29.265  -6.044  16.026  1.00  0.00      A    C
ATOM   1267  OH  TYR A  82      29.210  -7.374  16.427  1.00  0.00      A    O
ATOM   1268  HH  TYR A  82      29.032  -7.904  15.647  1.00  0.00      A    H
ATOM   1269  CD2 TYR A  82      30.344  -3.858  16.168  1.00  0.00      A    C
ATOM   1270  HD2 TYR A  82      31.017  -3.168  16.655  1.00  0.00      A    H
ATOM   1271  CE2 TYR A  82      30.295  -5.170  16.540  1.00  0.00      A    C
ATOM   1272  HE2 TYR A  82      31.157  -5.529  17.082  1.00  0.00      A    H
ATOM   1273  C   TYR A  82      28.526  -0.085  13.421  1.00  0.00      A    C
ATOM   1274  O   TYR A  82      29.143   0.806  12.821  1.00  0.00      A    O
ATOM   1275  N   ARG A  83      27.409   0.206  14.195  1.00  0.00      A    N
ATOM   1276  HN  ARG A  83      26.841  -0.509  14.594  1.00  0.00      A    H
ATOM   1277  CA  ARG A  83      26.737   1.519  13.938  1.00  0.00      A    C
ATOM   1278  HA  ARG A  83      26.929   1.834  12.923  1.00  0.00      A    H
ATOM   1279  CB  ARG A  83      25.178   1.431  14.085  1.00  0.00      A    C
ATOM   1280  HB1 ARG A  83      24.807   1.365  15.131  1.00  0.00      A    H
ATOM   1281  HB2 ARG A  83      24.804   0.528  13.557  1.00  0.00      A    H
ATOM   1282  CG  ARG A  83      24.371   2.575  13.467  1.00  0.00      A    C
ATOM   1283  HG1 ARG A  83      24.636   2.597  12.388  1.00  0.00      A    H
ATOM   1284  HG2 ARG A  83      24.785   3.538  13.836  1.00  0.00      A    H
ATOM   1285  CD  ARG A  83      22.884   2.417  13.575  1.00  0.00      A    C
ATOM   1286  HD1 ARG A  83      22.566   2.377  14.639  1.00  0.00      A    H
ATOM   1287  HD2 ARG A  83      22.466   1.549  13.023  1.00  0.00      A    H
ATOM   1288  NE  ARG A  83      22.300   3.605  12.835  1.00  0.00      A    N
ATOM   1289  HE  ARG A  83      22.216   3.662  11.840  1.00  0.00      A    H
ATOM   1290  CZ  ARG A  83      22.124   4.805  13.407  1.00  0.00      A    C
ATOM   1291  NH1 ARG A  83      22.137   5.027  14.698  1.00  0.00      A    N
ATOM   1292 HH11 ARG A  83      22.658   4.389  15.266  1.00  0.00      A    H
ATOM   1293 HH12 ARG A  83      22.211   6.000  14.914  1.00  0.00      A    H
ATOM   1294  NH2 ARG A  83      21.723   5.765  12.553  1.00  0.00      A    N
ATOM   1295 HH21 ARG A  83      21.679   5.532  11.581  1.00  0.00      A    H
ATOM   1296 HH22 ARG A  83      21.519   6.692  12.866  1.00  0.00      A    H
ATOM   1297  C   ARG A  83      27.315   2.587  14.809  1.00  0.00      A    C
ATOM   1298  O   ARG A  83      27.197   3.748  14.497  1.00  0.00      A    O
ATOM   1299  N   ASN A  84      27.948   2.158  15.969  1.00  0.00      A    N
ATOM   1300  HN  ASN A  84      27.804   1.211  16.246  1.00  0.00      A    H
ATOM   1301  CA  ASN A  84      28.580   3.055  16.956  1.00  0.00      A    C
ATOM   1302  HA  ASN A  84      28.207   4.065  16.865  1.00  0.00      A    H
ATOM   1303  CB  ASN A  84      28.307   2.398  18.403  1.00  0.00      A    C
ATOM   1304  HB1 ASN A  84      27.220   2.304  18.611  1.00  0.00      A    H
ATOM   1305  HB2 ASN A  84      28.753   3.042  19.190  1.00  0.00      A    H
ATOM   1306  CG  ASN A  84      28.788   0.955  18.581  1.00  0.00      A    C
ATOM   1307  OD1 ASN A  84      28.162   0.004  18.071  1.00  0.00      A    O
ATOM   1308  ND2 ASN A  84      29.884   0.810  19.381  1.00  0.00      A    N
ATOM   1309 HD21 ASN A  84      30.281  -0.108  19.408  1.00  0.00      A    H
ATOM   1310 HD22 ASN A  84      30.500   1.572  19.583  1.00  0.00      A    H
ATOM   1311  C   ASN A  84      30.085   3.209  16.676  1.00  0.00      A    C
ATOM   1312  O   ASN A  84      30.775   4.132  16.994  1.00  0.00      A    O
ATOM   1313  N   THR A  85      30.663   2.207  16.094  1.00  0.00      A    N
ATOM   1314  HN  THR A  85      30.137   1.404  15.827  1.00  0.00      A    H
ATOM   1315  CA  THR A  85      32.107   2.175  15.811  1.00  0.00      A    C
ATOM   1316  HA  THR A  85      32.692   2.552  16.637  1.00  0.00      A    H
ATOM   1317  CB  THR A  85      32.601   0.758  15.522  1.00  0.00      A    C
ATOM   1318  HB  THR A  85      33.633   0.801  15.113  1.00  0.00      A    H
ATOM   1319  OG1 THR A  85      31.886   0.201  14.428  1.00  0.00      A    O
ATOM   1320  HG1 THR A  85      32.464  -0.452  14.026  1.00  0.00      A    H
ATOM   1321  CG2 THR A  85      32.402  -0.159  16.664  1.00  0.00      A    C
ATOM   1322 HG21 THR A  85      31.341  -0.361  16.922  1.00  0.00      A    H
ATOM   1323 HG22 THR A  85      32.699  -1.163  16.291  1.00  0.00      A    H
ATOM   1324 HG23 THR A  85      32.959   0.072  17.596  1.00  0.00      A    H
ATOM   1325  C   THR A  85      32.416   3.054  14.631  1.00  0.00      A    C
ATOM   1326  O   THR A  85      33.445   3.724  14.641  1.00  0.00      A    O
ATOM   1327  N   TYR A  86      31.596   3.065  13.531  1.00  0.00      A    N
ATOM   1328  HN  TYR A  86      30.979   2.282  13.550  1.00  0.00      A    H
ATOM   1329  CA  TYR A  86      31.669   4.165  12.523  1.00  0.00      A    C
ATOM   1330  HA  TYR A  86      32.356   4.952  12.795  1.00  0.00      A    H
ATOM   1331  CB  TYR A  86      32.102   3.521  11.193  1.00  0.00      A    C
ATOM   1332  HB1 TYR A  86      31.254   2.947  10.761  1.00  0.00      A    H
ATOM   1333  HB2 TYR A  86      32.923   2.816  11.443  1.00  0.00      A    H
ATOM   1334  CG  TYR A  86      32.582   4.487  10.129  1.00  0.00      A    C
ATOM   1335  CD1 TYR A  86      31.976   5.723   9.848  1.00  0.00      A    C
ATOM   1336  HD1 TYR A  86      31.206   6.110  10.498  1.00  0.00      A    H
ATOM   1337  CE1 TYR A  86      32.320   6.427   8.697  1.00  0.00      A    C
ATOM   1338  HE1 TYR A  86      31.830   7.327   8.358  1.00  0.00      A    H
ATOM   1339  CZ  TYR A  86      33.273   5.959   7.815  1.00  0.00      A    C
ATOM   1340  OH  TYR A  86      33.705   6.703   6.673  1.00  0.00      A    O
ATOM   1341  HH  TYR A  86      32.976   7.272   6.417  1.00  0.00      A    H
ATOM   1342  CD2 TYR A  86      33.623   4.097   9.221  1.00  0.00      A    C
ATOM   1343  HD2 TYR A  86      34.168   3.180   9.394  1.00  0.00      A    H
ATOM   1344  CE2 TYR A  86      33.931   4.798   8.074  1.00  0.00      A    C
ATOM   1345  HE2 TYR A  86      34.781   4.471   7.493  1.00  0.00      A    H
ATOM   1346  C   TYR A  86      30.340   4.882  12.484  1.00  0.00      A    C
ATOM   1347  O   TYR A  86      29.449   4.287  11.896  1.00  0.00      A    O
ATOM   1348  N   PRO A  87      30.108   6.033  13.114  1.00  0.00      A    N
ATOM   1349  CD  PRO A  87      31.044   6.828  13.918  1.00  0.00      A    C
ATOM   1350  HD1 PRO A  87      31.272   6.170  14.784  1.00  0.00      A    H
ATOM   1351  HD2 PRO A  87      31.926   7.153  13.327  1.00  0.00      A    H
ATOM   1352  CA  PRO A  87      28.814   6.642  13.256  1.00  0.00      A    C
ATOM   1353  HA  PRO A  87      28.022   5.929  13.430  1.00  0.00      A    H
ATOM   1354  CB  PRO A  87      28.909   7.558  14.523  1.00  0.00      A    C
ATOM   1355  HB1 PRO A  87      28.713   6.875  15.377  1.00  0.00      A    H
ATOM   1356  HB2 PRO A  87      28.197   8.402  14.648  1.00  0.00      A    H
ATOM   1357  CG  PRO A  87      30.360   8.019  14.446  1.00  0.00      A    C
ATOM   1358  HG1 PRO A  87      30.735   8.395  15.422  1.00  0.00      A    H
ATOM   1359  HG2 PRO A  87      30.458   8.757  13.621  1.00  0.00      A    H
ATOM   1360  C   PRO A  87      28.366   7.368  12.037  1.00  0.00      A    C
ATOM   1361  O   PRO A  87      29.159   7.699  11.177  1.00  0.00      A    O
ATOM   1362  N   TYR A  88      27.095   7.823  12.066  1.00  0.00      A    N
ATOM   1363  HN  TYR A  88      26.390   7.586  12.730  1.00  0.00      A    H
ATOM   1364  CA  TYR A  88      26.521   8.658  11.062  1.00  0.00      A    C
ATOM   1365  HA  TYR A  88      26.962   8.407  10.109  1.00  0.00      A    H
ATOM   1366  CB  TYR A  88      25.028   8.221  11.054  1.00  0.00      A    C
ATOM   1367  HB1 TYR A  88      24.467   8.346  12.004  1.00  0.00      A    H
ATOM   1368  HB2 TYR A  88      24.981   7.172  10.690  1.00  0.00      A    H
ATOM   1369  CG  TYR A  88      24.277   8.894   9.910  1.00  0.00      A    C
ATOM   1370  CD1 TYR A  88      24.303   8.358   8.657  1.00  0.00      A    C
ATOM   1371  HD1 TYR A  88      24.945   7.514   8.453  1.00  0.00      A    H
ATOM   1372  CE1 TYR A  88      23.552   8.854   7.593  1.00  0.00      A    C
ATOM   1373  HE1 TYR A  88      23.508   8.454   6.591  1.00  0.00      A    H
ATOM   1374  CZ  TYR A  88      22.689  10.020   7.810  1.00  0.00      A    C
ATOM   1375  OH  TYR A  88      21.862  10.675   6.805  1.00  0.00      A    O
ATOM   1376  HH  TYR A  88      21.594  10.123   6.066  1.00  0.00      A    H
ATOM   1377  CD2 TYR A  88      23.412   9.938  10.139  1.00  0.00      A    C
ATOM   1378  HD2 TYR A  88      23.424  10.307  11.154  1.00  0.00      A    H
ATOM   1379  CE2 TYR A  88      22.663  10.579   9.091  1.00  0.00      A    C
ATOM   1380  HE2 TYR A  88      22.041  11.423   9.351  1.00  0.00      A    H
ATOM   1381  C   TYR A  88      26.734  10.173  11.380  1.00  0.00      A    C
ATOM   1382  O   TYR A  88      26.501  10.624  12.481  1.00  0.00      A    O
ATOM   1383  N   GLU A  89      27.202  10.880  10.354  1.00  0.00      A    N
ATOM   1384  HN  GLU A  89      27.422  10.394   9.511  1.00  0.00      A    H
ATOM   1385  CA  GLU A  89      27.538  12.291  10.266  1.00  0.00      A    C
ATOM   1386  HA  GLU A  89      27.584  12.711  11.259  1.00  0.00      A    H
ATOM   1387  CB  GLU A  89      28.840  12.501   9.468  1.00  0.00      A    C
ATOM   1388  HB1 GLU A  89      28.845  13.466   8.918  1.00  0.00      A    H
ATOM   1389  HB2 GLU A  89      28.971  11.790   8.625  1.00  0.00      A    H
ATOM   1390  CG  GLU A  89      30.071  12.353  10.461  1.00  0.00      A    C
ATOM   1391  HG1 GLU A  89      30.009  11.294  10.791  1.00  0.00      A    H
ATOM   1392  HG2 GLU A  89      29.952  13.083  11.290  1.00  0.00      A    H
ATOM   1393  CD  GLU A  89      31.336  12.439   9.590  1.00  0.00      A    C
ATOM   1394  OE1 GLU A  89      31.991  11.391   9.391  1.00  0.00      A    O
ATOM   1395  OE2 GLU A  89      31.745  13.622   9.379  1.00  0.00      A    O
ATOM   1396  C   GLU A  89      26.433  13.007   9.544  1.00  0.00      A    C
ATOM   1397  O   GLU A  89      25.963  14.051  10.011  1.00  0.00      A    O
ATOM   1398  N   GLY A  90      26.073  12.568   8.308  1.00  0.00      A    N
ATOM   1399  HN  GLY A  90      26.487  11.742   7.935  1.00  0.00      A    H
ATOM   1400  CA  GLY A  90      24.876  12.965   7.589  1.00  0.00      A    C
ATOM   1401  HA1 GLY A  90      24.610  13.959   7.916  1.00  0.00      A    H
ATOM   1402  HA2 GLY A  90      24.046  12.304   7.790  1.00  0.00      A    H
ATOM   1403  C   GLY A  90      25.171  12.986   6.125  1.00  0.00      A    C
ATOM   1404  O   GLY A  90      24.809  12.053   5.389  1.00  0.00      A    O
ATOM   1405  N   VAL A  91      25.862  14.044   5.681  1.00  0.00      A    N
ATOM   1406  HN  VAL A  91      26.011  14.866   6.226  1.00  0.00      A    H
ATOM   1407  CA  VAL A  91      26.410  14.281   4.355  1.00  0.00      A    C
ATOM   1408  HA  VAL A  91      25.832  13.698   3.653  1.00  0.00      A    H
ATOM   1409  CB  VAL A  91      26.475  15.778   3.877  1.00  0.00      A    C
ATOM   1410  HB  VAL A  91      27.365  16.168   4.416  1.00  0.00      A    H
ATOM   1411  CG1 VAL A  91      26.585  15.793   2.308  1.00  0.00      A    C
ATOM   1412 HG11 VAL A  91      26.646  16.825   1.902  1.00  0.00      A    H
ATOM   1413 HG12 VAL A  91      27.492  15.284   1.919  1.00  0.00      A    H
ATOM   1414 HG13 VAL A  91      25.688  15.342   1.832  1.00  0.00      A    H
ATOM   1415  CG2 VAL A  91      25.234  16.553   4.309  1.00  0.00      A    C
ATOM   1416 HG21 VAL A  91      24.338  15.994   3.964  1.00  0.00      A    H
ATOM   1417 HG22 VAL A  91      25.199  16.529   5.420  1.00  0.00      A    H
ATOM   1418 HG23 VAL A  91      25.300  17.591   3.917  1.00  0.00      A    H
ATOM   1419  C   VAL A  91      27.772  13.530   4.101  1.00  0.00      A    C
ATOM   1420  O   VAL A  91      28.675  13.467   4.941  1.00  0.00      A    O
ATOM   1421  N   GLN A  92      27.932  12.968   2.958  1.00  0.00      A    N
ATOM   1422  HN  GLN A  92      27.178  13.006   2.306  1.00  0.00      A    H
ATOM   1423  CA  GLN A  92      29.100  12.184   2.514  1.00  0.00      A    C
ATOM   1424  HA  GLN A  92      29.273  11.233   2.995  1.00  0.00      A    H
ATOM   1425  CB  GLN A  92      28.783  11.951   0.952  1.00  0.00      A    C
ATOM   1426  HB1 GLN A  92      28.575  12.948   0.507  1.00  0.00      A    H
ATOM   1427  HB2 GLN A  92      27.842  11.383   0.788  1.00  0.00      A    H
ATOM   1428  CG  GLN A  92      29.858  11.184   0.164  1.00  0.00      A    C
ATOM   1429  HG1 GLN A  92      30.169  10.195   0.565  1.00  0.00      A    H
ATOM   1430  HG2 GLN A  92      30.762  11.827   0.218  1.00  0.00      A    H
ATOM   1431  CD  GLN A  92      29.539  11.105  -1.337  1.00  0.00      A    C
ATOM   1432  OE1 GLN A  92      29.451  12.102  -2.027  1.00  0.00      A    O
ATOM   1433  NE2 GLN A  92      29.282   9.937  -1.845  1.00  0.00      A    N
ATOM   1434 HE21 GLN A  92      29.184   9.125  -1.270  1.00  0.00      A    H
ATOM   1435 HE22 GLN A  92      28.927   9.894  -2.779  1.00  0.00      A    H
ATOM   1436  C   GLN A  92      30.345  12.961   2.580  1.00  0.00      A    C
ATOM   1437  O   GLN A  92      30.527  14.016   2.096  1.00  0.00      A    O
ATOM   1438  N   ARG A  93      31.281  12.325   3.301  1.00  0.00      A    N
ATOM   1439  HN  ARG A  93      31.095  11.345   3.317  1.00  0.00      A    H
ATOM   1440  CA  ARG A  93      32.634  12.784   3.612  1.00  0.00      A    C
ATOM   1441  HA  ARG A  93      32.571  13.860   3.537  1.00  0.00      A    H
ATOM   1442  CB  ARG A  93      32.909  12.534   5.088  1.00  0.00      A    C
ATOM   1443  HB1 ARG A  93      33.992  12.646   5.311  1.00  0.00      A    H
ATOM   1444  HB2 ARG A  93      32.744  11.451   5.271  1.00  0.00      A    H
ATOM   1445  CG  ARG A  93      32.034  13.414   6.071  1.00  0.00      A    C
ATOM   1446  HG1 ARG A  93      32.235  12.997   7.081  1.00  0.00      A    H
ATOM   1447  HG2 ARG A  93      30.951  13.232   5.907  1.00  0.00      A    H
ATOM   1448  CD  ARG A  93      32.419  14.901   6.078  1.00  0.00      A    C
ATOM   1449  HD1 ARG A  93      31.937  15.403   6.945  1.00  0.00      A    H
ATOM   1450  HD2 ARG A  93      32.076  15.307   5.103  1.00  0.00      A    H
ATOM   1451  NE  ARG A  93      33.903  15.044   6.316  1.00  0.00      A    N
ATOM   1452  HE  ARG A  93      34.433  15.331   5.518  1.00  0.00      A    H
ATOM   1453  CZ  ARG A  93      34.571  15.050   7.447  1.00  0.00      A    C
ATOM   1454  NH1 ARG A  93      34.031  14.561   8.576  1.00  0.00      A    N
ATOM   1455 HH11 ARG A  93      33.128  14.138   8.643  1.00  0.00      A    H
ATOM   1456 HH12 ARG A  93      34.601  14.470   9.392  1.00  0.00      A    H
ATOM   1457  NH2 ARG A  93      35.792  15.503   7.595  1.00  0.00      A    N
ATOM   1458 HH21 ARG A  93      36.209  15.867   6.762  1.00  0.00      A    H
ATOM   1459 HH22 ARG A  93      36.166  15.592   8.518  1.00  0.00      A    H
ATOM   1460  C   ARG A  93      33.677  12.285   2.590  1.00  0.00      A    C
ATOM   1461  O   ARG A  93      33.654  12.613   1.425  1.00  0.00      A    O
ATOM   1462  N   TYR A  94      34.658  11.551   3.080  1.00  0.00      A    N
ATOM   1463  HN  TYR A  94      34.593  11.205   4.013  1.00  0.00      A    H
ATOM   1464  CA  TYR A  94      35.838  11.170   2.299  1.00  0.00      A    C
ATOM   1465  HA  TYR A  94      35.599  11.108   1.248  1.00  0.00      A    H
ATOM   1466  CB  TYR A  94      37.038  12.197   2.587  1.00  0.00      A    C
ATOM   1467  HB1 TYR A  94      36.716  13.234   2.354  1.00  0.00      A    H
ATOM   1468  HB2 TYR A  94      37.796  11.930   1.820  1.00  0.00      A    H
ATOM   1469  CG  TYR A  94      37.632  12.097   4.044  1.00  0.00      A    C
ATOM   1470  CD1 TYR A  94      36.953  12.573   5.203  1.00  0.00      A    C
ATOM   1471  HD1 TYR A  94      35.948  12.970   5.209  1.00  0.00      A    H
ATOM   1472  CE1 TYR A  94      37.634  12.764   6.449  1.00  0.00      A    C
ATOM   1473  HE1 TYR A  94      37.169  13.291   7.270  1.00  0.00      A    H
ATOM   1474  CZ  TYR A  94      38.942  12.247   6.504  1.00  0.00      A    C
ATOM   1475  OH  TYR A  94      39.628  12.303   7.723  1.00  0.00      A    O
ATOM   1476  HH  TYR A  94      39.236  12.998   8.256  1.00  0.00      A    H
ATOM   1477  CD2 TYR A  94      38.937  11.721   4.233  1.00  0.00      A    C
ATOM   1478  HD2 TYR A  94      39.499  11.428   3.358  1.00  0.00      A    H
ATOM   1479  CE2 TYR A  94      39.611  11.754   5.417  1.00  0.00      A    C
ATOM   1480  HE2 TYR A  94      40.614  11.354   5.430  1.00  0.00      A    H
ATOM   1481  C   TYR A  94      36.166   9.770   2.842  1.00  0.00      A    C
ATOM   1482  O   TYR A  94      35.665   9.405   3.936  1.00  0.00      A    O
ATOM   1483  N   CYS A  95      36.992   9.008   2.097  1.00  0.00      A    N
ATOM   1484  HN  CYS A  95      37.245   9.360   1.200  1.00  0.00      A    H
ATOM   1485  CA  CYS A  95      37.494   7.702   2.446  1.00  0.00      A    C
ATOM   1486  HA  CYS A  95      36.720   7.164   2.973  1.00  0.00      A    H
ATOM   1487  CB  CYS A  95      37.706   6.910   1.129  1.00  0.00      A    C
ATOM   1488  HB1 CYS A  95      38.651   7.152   0.596  1.00  0.00      A    H
ATOM   1489  HB2 CYS A  95      36.833   7.249   0.531  1.00  0.00      A    H
ATOM   1490  SG  CYS A  95      37.635   5.076   1.132  1.00  0.00      A    S
ATOM   1491  C   CYS A  95      38.565   7.825   3.495  1.00  0.00      A    C
ATOM   1492  O   CYS A  95      39.658   8.357   3.237  1.00  0.00      A    O
ATOM   1493  N   ARG A  96      38.372   7.220   4.692  1.00  0.00      A    N
ATOM   1494  HN  ARG A  96      37.597   6.602   4.797  1.00  0.00      A    H
ATOM   1495  CA  ARG A  96      39.295   7.291   5.837  1.00  0.00      A    C
ATOM   1496  HA  ARG A  96      39.843   8.216   5.741  1.00  0.00      A    H
ATOM   1497  CB  ARG A  96      38.596   7.208   7.144  1.00  0.00      A    C
ATOM   1498  HB1 ARG A  96      39.226   7.692   7.920  1.00  0.00      A    H
ATOM   1499  HB2 ARG A  96      38.444   6.125   7.337  1.00  0.00      A    H
ATOM   1500  CG  ARG A  96      37.114   7.830   7.364  1.00  0.00      A    C
ATOM   1501  HG1 ARG A  96      36.768   7.472   8.357  1.00  0.00      A    H
ATOM   1502  HG2 ARG A  96      36.398   7.309   6.693  1.00  0.00      A    H
ATOM   1503  CD  ARG A  96      36.933   9.333   7.266  1.00  0.00      A    C
ATOM   1504  HD1 ARG A  96      37.614   9.713   6.475  1.00  0.00      A    H
ATOM   1505  HD2 ARG A  96      37.249   9.817   8.215  1.00  0.00      A    H
ATOM   1506  NE  ARG A  96      35.483   9.619   7.004  1.00  0.00      A    N
ATOM   1507  HE  ARG A  96      35.206   9.352   6.081  1.00  0.00      A    H
ATOM   1508  CZ  ARG A  96      34.628  10.181   7.834  1.00  0.00      A    C
ATOM   1509  NH1 ARG A  96      35.134  10.779   8.919  1.00  0.00      A    N
ATOM   1510 HH11 ARG A  96      36.119  10.654   9.032  1.00  0.00      A    H
ATOM   1511 HH12 ARG A  96      34.549  11.245   9.583  1.00  0.00      A    H
ATOM   1512  NH2 ARG A  96      33.347  10.188   7.576  1.00  0.00      A    N
ATOM   1513 HH21 ARG A  96      32.940   9.779   6.760  1.00  0.00      A    H
ATOM   1514 HH22 ARG A  96      32.813  10.528   8.350  1.00  0.00      A    H
ATOM   1515  C   ARG A  96      40.387   6.218   5.703  1.00  0.00      A    C
ATOM   1516  O   ARG A  96      40.118   5.102   5.323  1.00  0.00      A    O
ATOM   1517  N   ARG A  98      41.587   6.621   6.059  1.00  0.00      A    N
ATOM   1518  HN  ARG A  98      41.738   7.553   6.379  1.00  0.00      A    H
ATOM   1519  CA  ARG A  98      42.819   5.872   5.894  1.00  0.00      A    C
ATOM   1520  HA  ARG A  98      42.780   5.372   4.938  1.00  0.00      A    H
ATOM   1521  CB  ARG A  98      44.011   6.768   5.797  1.00  0.00      A    C
ATOM   1522  HB1 ARG A  98      44.128   7.405   6.699  1.00  0.00      A    H
ATOM   1523  HB2 ARG A  98      43.935   7.543   5.004  1.00  0.00      A    H
ATOM   1524  CG  ARG A  98      45.354   5.962   5.592  1.00  0.00      A    C
ATOM   1525  HG1 ARG A  98      45.028   5.126   4.936  1.00  0.00      A    H
ATOM   1526  HG2 ARG A  98      45.683   5.625   6.598  1.00  0.00      A    H
ATOM   1527  CD  ARG A  98      46.482   6.698   4.872  1.00  0.00      A    C
ATOM   1528  HD1 ARG A  98      46.627   7.713   5.300  1.00  0.00      A    H
ATOM   1529  HD2 ARG A  98      46.172   6.777   3.808  1.00  0.00      A    H
ATOM   1530  NE  ARG A  98      47.599   5.729   4.910  1.00  0.00      A    N
ATOM   1531  HE  ARG A  98      47.337   4.767   4.830  1.00  0.00      A    H
ATOM   1532  CZ  ARG A  98      48.924   5.994   4.744  1.00  0.00      A    C
ATOM   1533  NH1 ARG A  98      49.343   7.220   4.509  1.00  0.00      A    N
ATOM   1534 HH11 ARG A  98      48.646   7.933   4.431  1.00  0.00      A    H
ATOM   1535 HH12 ARG A  98      50.258   7.338   4.123  1.00  0.00      A    H
ATOM   1536  NH2 ARG A  98      49.727   4.930   4.626  1.00  0.00      A    N
ATOM   1537 HH21 ARG A  98      49.263   4.056   4.484  1.00  0.00      A    H
ATOM   1538 HH22 ARG A  98      50.606   5.069   4.171  1.00  0.00      A    H
ATOM   1539  C   ARG A  98      43.030   4.846   7.055  1.00  0.00      A    C
ATOM   1540  O   ARG A  98      43.476   3.736   6.866  1.00  0.00      A    O
ATOM   1541  N   GLU A  99      42.684   5.294   8.324  1.00  0.00      A    N
ATOM   1542  HN  GLU A  99      42.460   6.257   8.447  1.00  0.00      A    H
ATOM   1543  CA  GLU A  99      42.463   4.513   9.514  1.00  0.00      A    C
ATOM   1544  HA  GLU A  99      43.223   3.748   9.463  1.00  0.00      A    H
ATOM   1545  CB  GLU A  99      42.539   5.493  10.791  1.00  0.00      A    C
ATOM   1546  HB1 GLU A  99      43.591   5.825  10.925  1.00  0.00      A    H
ATOM   1547  HB2 GLU A  99      42.402   4.798  11.647  1.00  0.00      A    H
ATOM   1548  CG  GLU A  99      41.530   6.680  10.898  1.00  0.00      A    C
ATOM   1549  HG1 GLU A  99      41.343   6.890  11.973  1.00  0.00      A    H
ATOM   1550  HG2 GLU A  99      40.515   6.338  10.605  1.00  0.00      A    H
ATOM   1551  CD  GLU A  99      42.037   7.950  10.158  1.00  0.00      A    C
ATOM   1552  OE1 GLU A  99      42.486   7.951   8.977  1.00  0.00      A    O
ATOM   1553  OE2 GLU A  99      41.966   9.026  10.786  1.00  0.00      A    O
ATOM   1554  C   GLU A  99      41.268   3.612   9.489  1.00  0.00      A    C
ATOM   1555  O   GLU A  99      40.170   4.115   9.278  1.00  0.00      A    O
ATOM   1556  N   LYS A 100      41.414   2.262   9.623  1.00  0.00      A    N
ATOM   1557  HN  LYS A 100      42.310   1.894   9.862  1.00  0.00      A    H
ATOM   1558  CA  LYS A 100      40.312   1.360   9.589  1.00  0.00      A    C
ATOM   1559  HA  LYS A 100      39.442   1.934   9.309  1.00  0.00      A    H
ATOM   1560  CB  LYS A 100      40.612   0.233   8.535  1.00  0.00      A    C
ATOM   1561  HB1 LYS A 100      39.811  -0.526   8.407  1.00  0.00      A    H
ATOM   1562  HB2 LYS A 100      41.509  -0.315   8.895  1.00  0.00      A    H
ATOM   1563  CG  LYS A 100      41.078   0.744   7.164  1.00  0.00      A    C
ATOM   1564  HG1 LYS A 100      41.385  -0.085   6.492  1.00  0.00      A    H
ATOM   1565  HG2 LYS A 100      42.096   1.163   7.312  1.00  0.00      A    H
ATOM   1566  CD  LYS A 100      40.146   1.691   6.378  1.00  0.00      A    C
ATOM   1567  HD1 LYS A 100      40.184   2.649   6.939  1.00  0.00      A    H
ATOM   1568  HD2 LYS A 100      39.159   1.183   6.338  1.00  0.00      A    H
ATOM   1569  CE  LYS A 100      40.499   2.011   4.924  1.00  0.00      A    C
ATOM   1570  HE1 LYS A 100      40.554   1.026   4.414  1.00  0.00      A    H
ATOM   1571  HE2 LYS A 100      41.503   2.485   4.874  1.00  0.00      A    H
ATOM   1572  NZ  LYS A 100      39.537   2.835   4.172  1.00  0.00      A    N
ATOM   1573  HZ1 LYS A 100      39.653   2.711   3.146  1.00  0.00      A    H
ATOM   1574  HZ2 LYS A 100      38.597   2.465   4.420  1.00  0.00      A    H
ATOM   1575  HZ3 LYS A 100      39.613   3.831   4.464  1.00  0.00      A    H
ATOM   1576  C   LYS A 100      40.003   0.673  10.921  1.00  0.00      A    C
ATOM   1577  O   LYS A 100      39.994   1.413  11.943  1.00  0.00      A    O
ATOM   1578  N   GLY A 101      39.747  -0.627  10.952  1.00  0.00      A    N
ATOM   1579  HN  GLY A 101      39.955  -1.090  10.094  1.00  0.00      A    H
ATOM   1580  CA  GLY A 101      39.429  -1.270  12.194  1.00  0.00      A    C
ATOM   1581  HA1 GLY A 101      38.581  -0.637  12.409  1.00  0.00      A    H
ATOM   1582  HA2 GLY A 101      40.295  -1.309  12.839  1.00  0.00      A    H
ATOM   1583  C   GLY A 101      38.921  -2.663  11.991  1.00  0.00      A    C
ATOM   1584  O   GLY A 101      38.861  -3.036  10.818  1.00  0.00      A    O
ATOM   1585  N   PRO A 102      38.542  -3.528  12.900  1.00  0.00      A    N
ATOM   1586  CD  PRO A 102      38.649  -3.323  14.310  1.00  0.00      A    C
ATOM   1587  HD1 PRO A 102      39.660  -3.185  14.750  1.00  0.00      A    H
ATOM   1588  HD2 PRO A 102      38.210  -2.338  14.575  1.00  0.00      A    H
ATOM   1589  CA  PRO A 102      37.858  -4.840  12.595  1.00  0.00      A    C
ATOM   1590  HA  PRO A 102      38.352  -5.436  11.842  1.00  0.00      A    H
ATOM   1591  CB  PRO A 102      37.748  -5.639  13.970  1.00  0.00      A    C
ATOM   1592  HB1 PRO A 102      38.717  -6.181  13.988  1.00  0.00      A    H
ATOM   1593  HB2 PRO A 102      37.036  -6.472  14.151  1.00  0.00      A    H
ATOM   1594  CG  PRO A 102      37.964  -4.507  15.057  1.00  0.00      A    C
ATOM   1595  HG1 PRO A 102      38.710  -4.891  15.786  1.00  0.00      A    H
ATOM   1596  HG2 PRO A 102      36.998  -4.141  15.466  1.00  0.00      A    H
ATOM   1597  C   PRO A 102      36.491  -4.539  12.069  1.00  0.00      A    C
ATOM   1598  O   PRO A 102      35.910  -3.450  12.359  1.00  0.00      A    O
ATOM   1599  N   TYR A 103      35.935  -5.608  11.425  1.00  0.00      A    N
ATOM   1600  HN  TYR A 103      36.539  -6.395  11.323  1.00  0.00      A    H
ATOM   1601  CA  TYR A 103      34.702  -5.664  10.638  1.00  0.00      A    C
ATOM   1602  HA  TYR A 103      34.188  -4.738  10.425  1.00  0.00      A    H
ATOM   1603  CB  TYR A 103      34.811  -6.496   9.363  1.00  0.00      A    C
ATOM   1604  HB1 TYR A 103      33.859  -6.751   8.851  1.00  0.00      A    H
ATOM   1605  HB2 TYR A 103      35.286  -7.493   9.487  1.00  0.00      A    H
ATOM   1606  CG  TYR A 103      35.583  -5.627   8.374  1.00  0.00      A    C
ATOM   1607  CD1 TYR A 103      34.934  -4.479   7.844  1.00  0.00      A    C
ATOM   1608  HD1 TYR A 103      33.869  -4.410   8.011  1.00  0.00      A    H
ATOM   1609  CE1 TYR A 103      35.677  -3.508   7.161  1.00  0.00      A    C
ATOM   1610  HE1 TYR A 103      35.211  -2.602   6.803  1.00  0.00      A    H
ATOM   1611  CZ  TYR A 103      37.100  -3.658   7.050  1.00  0.00      A    C
ATOM   1612  OH  TYR A 103      37.818  -2.590   6.535  1.00  0.00      A    O
ATOM   1613  HH  TYR A 103      37.168  -1.892   6.431  1.00  0.00      A    H
ATOM   1614  CD2 TYR A 103      37.007  -5.775   8.173  1.00  0.00      A    C
ATOM   1615  HD2 TYR A 103      37.538  -6.603   8.620  1.00  0.00      A    H
ATOM   1616  CE2 TYR A 103      37.742  -4.781   7.554  1.00  0.00      A    C
ATOM   1617  HE2 TYR A 103      38.799  -4.929   7.388  1.00  0.00      A    H
ATOM   1618  C   TYR A 103      33.637  -6.459  11.466  1.00  0.00      A    C
ATOM   1619  O   TYR A 103      33.886  -7.195  12.435  1.00  0.00      A    O
ATOM   1620  N   ALA A 104      32.333  -6.223  11.090  1.00  0.00      A    N
ATOM   1621  HN  ALA A 104      32.117  -5.820  10.204  1.00  0.00      A    H
ATOM   1622  CA  ALA A 104      31.216  -6.560  11.953  1.00  0.00      A    C
ATOM   1623  HA  ALA A 104      31.589  -6.982  12.874  1.00  0.00      A    H
ATOM   1624  CB  ALA A 104      30.472  -5.234  12.302  1.00  0.00      A    C
ATOM   1625  HB1 ALA A 104      29.735  -5.385  13.120  1.00  0.00      A    H
ATOM   1626  HB2 ALA A 104      31.127  -4.382  12.584  1.00  0.00      A    H
ATOM   1627  HB3 ALA A 104      29.823  -4.848  11.487  1.00  0.00      A    H
ATOM   1628  C   ALA A 104      30.281  -7.647  11.417  1.00  0.00      A    C
ATOM   1629  O   ALA A 104      29.876  -8.598  12.111  1.00  0.00      A    O
ATOM   1630  N   ALA A 105      29.919  -7.565  10.099  1.00  0.00      A    N
ATOM   1631  HN  ALA A 105      30.153  -6.764   9.553  1.00  0.00      A    H
ATOM   1632  CA  ALA A 105      29.381  -8.767   9.492  1.00  0.00      A    C
ATOM   1633  HA  ALA A 105      29.866  -9.674   9.824  1.00  0.00      A    H
ATOM   1634  CB  ALA A 105      27.866  -8.982   9.715  1.00  0.00      A    C
ATOM   1635  HB1 ALA A 105      27.535  -9.006  10.775  1.00  0.00      A    H
ATOM   1636  HB2 ALA A 105      27.368  -8.101   9.258  1.00  0.00      A    H
ATOM   1637  HB3 ALA A 105      27.490  -9.941   9.298  1.00  0.00      A    H
ATOM   1638  C   ALA A 105      29.575  -8.727   8.000  1.00  0.00      A    C
ATOM   1639  O   ALA A 105      30.006  -7.708   7.431  1.00  0.00      A    O
ATOM   1640  N   LYS A 106      29.363  -9.844   7.264  1.00  0.00      A    N
ATOM   1641  HN  LYS A 106      29.076 -10.695   7.697  1.00  0.00      A    H
ATOM   1642  CA  LYS A 106      29.637  -9.921   5.815  1.00  0.00      A    C
ATOM   1643  HA  LYS A 106      29.649  -8.906   5.447  1.00  0.00      A    H
ATOM   1644  CB  LYS A 106      30.973 -10.643   5.708  1.00  0.00      A    C
ATOM   1645  HB1 LYS A 106      30.871 -11.647   6.172  1.00  0.00      A    H
ATOM   1646  HB2 LYS A 106      31.644 -10.090   6.400  1.00  0.00      A    H
ATOM   1647  CG  LYS A 106      31.581 -10.699   4.359  1.00  0.00      A    C
ATOM   1648  HG1 LYS A 106      31.814  -9.686   3.969  1.00  0.00      A    H
ATOM   1649  HG2 LYS A 106      30.856 -11.082   3.609  1.00  0.00      A    H
ATOM   1650  CD  LYS A 106      32.822 -11.615   4.317  1.00  0.00      A    C
ATOM   1651  HD1 LYS A 106      33.314 -11.595   5.312  1.00  0.00      A    H
ATOM   1652  HD2 LYS A 106      33.536 -11.121   3.624  1.00  0.00      A    H
ATOM   1653  CE  LYS A 106      32.489 -13.037   3.788  1.00  0.00      A    C
ATOM   1654  HE1 LYS A 106      32.140 -12.949   2.737  1.00  0.00      A    H
ATOM   1655  HE2 LYS A 106      31.778 -13.503   4.503  1.00  0.00      A    H
ATOM   1656  NZ  LYS A 106      33.738 -13.873   3.717  1.00  0.00      A    N
ATOM   1657  HZ1 LYS A 106      33.587 -14.733   3.152  1.00  0.00      A    H
ATOM   1658  HZ2 LYS A 106      34.544 -13.385   3.278  1.00  0.00      A    H
ATOM   1659  HZ3 LYS A 106      34.154 -14.156   4.627  1.00  0.00      A    H
ATOM   1660  C   LYS A 106      28.435 -10.729   5.175  1.00  0.00      A    C
ATOM   1661  O   LYS A 106      27.700 -11.489   5.834  1.00  0.00      A    O
ATOM   1662  N   THR A 107      28.264 -10.596   3.858  1.00  0.00      A    N
ATOM   1663  HN  THR A 107      28.765  -9.958   3.279  1.00  0.00      A    H
ATOM   1664  CA  THR A 107      27.321 -11.309   3.043  1.00  0.00      A    C
ATOM   1665  HA  THR A 107      26.743 -11.996   3.642  1.00  0.00      A    H
ATOM   1666  CB  THR A 107      26.332 -10.385   2.229  1.00  0.00      A    C
ATOM   1667  HB  THR A 107      25.874 -10.952   1.391  1.00  0.00      A    H
ATOM   1668  OG1 THR A 107      26.988  -9.222   1.776  1.00  0.00      A    O
ATOM   1669  HG1 THR A 107      26.329  -8.746   1.266  1.00  0.00      A    H
ATOM   1670  CG2 THR A 107      25.227 -10.032   3.287  1.00  0.00      A    C
ATOM   1671 HG21 THR A 107      24.607 -10.843   3.724  1.00  0.00      A    H
ATOM   1672 HG22 THR A 107      25.738  -9.569   4.158  1.00  0.00      A    H
ATOM   1673 HG23 THR A 107      24.610  -9.214   2.857  1.00  0.00      A    H
ATOM   1674  C   THR A 107      28.077 -12.161   2.128  1.00  0.00      A    C
ATOM   1675  O   THR A 107      29.281 -12.154   2.046  1.00  0.00      A    O
ATOM   1676  N   ASP A 108      27.454 -13.087   1.298  1.00  0.00      A    N
ATOM   1677  HN  ASP A 108      26.461 -13.125   1.217  1.00  0.00      A    H
ATOM   1678  CA  ASP A 108      28.113 -13.886   0.298  1.00  0.00      A    C
ATOM   1679  HA  ASP A 108      29.186 -13.854   0.419  1.00  0.00      A    H
ATOM   1680  CB  ASP A 108      27.528 -15.338   0.397  1.00  0.00      A    C
ATOM   1681  HB1 ASP A 108      27.617 -15.921  -0.544  1.00  0.00      A    H
ATOM   1682  HB2 ASP A 108      26.446 -15.257   0.636  1.00  0.00      A    H
ATOM   1683  CG  ASP A 108      28.231 -16.049   1.525  1.00  0.00      A    C
ATOM   1684  OD1 ASP A 108      29.466 -16.247   1.387  1.00  0.00      A    O
ATOM   1685  OD2 ASP A 108      27.578 -16.553   2.453  1.00  0.00      A    O
ATOM   1686  C   ASP A 108      27.941 -13.367  -1.085  1.00  0.00      A    C
ATOM   1687  O   ASP A 108      28.661 -13.751  -1.995  1.00  0.00      A    O
ATOM   1688  N   GLY A 109      27.002 -12.424  -1.347  1.00  0.00      A    N
ATOM   1689  HN  GLY A 109      26.318 -12.142  -0.679  1.00  0.00      A    H
ATOM   1690  CA  GLY A 109      26.779 -11.888  -2.695  1.00  0.00      A    C
ATOM   1691  HA1 GLY A 109      26.606 -12.783  -3.273  1.00  0.00      A    H
ATOM   1692  HA2 GLY A 109      27.555 -11.166  -2.903  1.00  0.00      A    H
ATOM   1693  C   GLY A 109      25.510 -11.081  -2.750  1.00  0.00      A    C
ATOM   1694  O   GLY A 109      24.856 -10.913  -1.718  1.00  0.00      A    O
ATOM   1695  N   VAL A 110      25.113 -10.691  -3.975  1.00  0.00      A    N
ATOM   1696  HN  VAL A 110      25.562 -11.027  -4.799  1.00  0.00      A    H
ATOM   1697  CA  VAL A 110      23.857  -9.954  -4.227  1.00  0.00      A    C
ATOM   1698  HA  VAL A 110      23.240  -9.951  -3.340  1.00  0.00      A    H
ATOM   1699  CB  VAL A 110      24.041  -8.507  -4.669  1.00  0.00      A    C
ATOM   1700  HB  VAL A 110      24.369  -8.454  -5.728  1.00  0.00      A    H
ATOM   1701  CG1 VAL A 110      22.689  -7.762  -4.513  1.00  0.00      A    C
ATOM   1702 HG11 VAL A 110      22.989  -6.706  -4.685  1.00  0.00      A    H
ATOM   1703 HG12 VAL A 110      21.952  -8.045  -5.294  1.00  0.00      A    H
ATOM   1704 HG13 VAL A 110      22.290  -7.837  -3.478  1.00  0.00      A    H
ATOM   1705  CG2 VAL A 110      25.036  -7.793  -3.791  1.00  0.00      A    C
ATOM   1706 HG21 VAL A 110      25.260  -6.795  -4.224  1.00  0.00      A    H
ATOM   1707 HG22 VAL A 110      24.542  -7.612  -2.813  1.00  0.00      A    H
ATOM   1708 HG23 VAL A 110      25.988  -8.364  -3.730  1.00  0.00      A    H
ATOM   1709  C   VAL A 110      23.027 -10.654  -5.324  1.00  0.00      A    C
ATOM   1710  O   VAL A 110      23.495 -11.031  -6.380  1.00  0.00      A    O
ATOM   1711  N   ARG A 111      21.663 -10.802  -5.147  1.00  0.00      A    N
ATOM   1712  HN  ARG A 111      21.145 -10.545  -4.336  1.00  0.00      A    H
ATOM   1713  CA  ARG A 111      20.782 -11.379  -6.173  1.00  0.00      A    C
ATOM   1714  HA  ARG A 111      21.177 -11.269  -7.172  1.00  0.00      A    H
ATOM   1715  CB  ARG A 111      20.454 -12.831  -5.791  1.00  0.00      A    C
ATOM   1716  HB1 ARG A 111      19.686 -13.155  -6.526  1.00  0.00      A    H
ATOM   1717  HB2 ARG A 111      20.174 -12.834  -4.716  1.00  0.00      A    H
ATOM   1718  CG  ARG A 111      21.674 -13.716  -6.146  1.00  0.00      A    C
ATOM   1719  HG1 ARG A 111      22.369 -13.465  -5.316  1.00  0.00      A    H
ATOM   1720  HG2 ARG A 111      22.270 -13.227  -6.946  1.00  0.00      A    H
ATOM   1721  CD  ARG A 111      21.405 -15.119  -6.170  1.00  0.00      A    C
ATOM   1722  HD1 ARG A 111      20.876 -15.369  -7.114  1.00  0.00      A    H
ATOM   1723  HD2 ARG A 111      20.726 -15.462  -5.361  1.00  0.00      A    H
ATOM   1724  NE  ARG A 111      22.786 -15.723  -6.196  1.00  0.00      A    N
ATOM   1725  HE  ARG A 111      23.539 -15.131  -6.482  1.00  0.00      A    H
ATOM   1726  CZ  ARG A 111      23.068 -16.964  -5.815  1.00  0.00      A    C
ATOM   1727  NH1 ARG A 111      22.212 -17.773  -5.335  1.00  0.00      A    N
ATOM   1728 HH11 ARG A 111      21.286 -17.400  -5.272  1.00  0.00      A    H
ATOM   1729 HH12 ARG A 111      22.573 -18.321  -4.580  1.00  0.00      A    H
ATOM   1730  NH2 ARG A 111      24.392 -17.329  -5.739  1.00  0.00      A    N
ATOM   1731 HH21 ARG A 111      25.183 -16.730  -5.866  1.00  0.00      A    H
ATOM   1732 HH22 ARG A 111      24.582 -18.298  -5.579  1.00  0.00      A    H
ATOM   1733  C   ARG A 111      19.517 -10.531  -6.341  1.00  0.00      A    C
ATOM   1734  O   ARG A 111      19.274  -9.704  -5.525  1.00  0.00      A    O
ATOM   1735  N   GLN A 112      18.673 -10.763  -7.426  1.00  0.00      A    N
ATOM   1736  HN  GLN A 112      19.073 -11.400  -8.080  1.00  0.00      A    H
ATOM   1737  CA  GLN A 112      17.469  -9.993  -7.808  1.00  0.00      A    C
ATOM   1738  HA  GLN A 112      17.266  -9.412  -6.920  1.00  0.00      A    H
ATOM   1739  CB  GLN A 112      17.721  -9.226  -9.203  1.00  0.00      A    C
ATOM   1740  HB1 GLN A 112      17.717  -9.998 -10.002  1.00  0.00      A    H
ATOM   1741  HB2 GLN A 112      18.772  -8.872  -9.140  1.00  0.00      A    H
ATOM   1742  CG  GLN A 112      16.795  -8.036  -9.475  1.00  0.00      A    C
ATOM   1743  HG1 GLN A 112      16.876  -7.361  -8.597  1.00  0.00      A    H
ATOM   1744  HG2 GLN A 112      15.740  -8.382  -9.465  1.00  0.00      A    H
ATOM   1745  CD  GLN A 112      17.027  -7.364 -10.734  1.00  0.00      A    C
ATOM   1746  OE1 GLN A 112      18.015  -7.560 -11.421  1.00  0.00      A    O
ATOM   1747  NE2 GLN A 112      16.120  -6.524 -11.109  1.00  0.00      A    N
ATOM   1748 HE21 GLN A 112      15.476  -6.147 -10.444  1.00  0.00      A    H
ATOM   1749 HE22 GLN A 112      16.389  -5.984 -11.908  1.00  0.00      A    H
ATOM   1750  C   GLN A 112      16.217 -10.795  -7.951  1.00  0.00      A    C
ATOM   1751  O   GLN A 112      16.266 -11.945  -8.372  1.00  0.00      A    O
ATOM   1752  N   VAL A 113      15.050 -10.204  -7.559  1.00  0.00      A    N
ATOM   1753  HN  VAL A 113      15.011  -9.253  -7.260  1.00  0.00      A    H
ATOM   1754  CA  VAL A 113      13.790 -10.834  -7.609  1.00  0.00      A    C
ATOM   1755  HA  VAL A 113      13.896 -11.850  -7.258  1.00  0.00      A    H
ATOM   1756  CB  VAL A 113      12.938 -10.174  -6.490  1.00  0.00      A    C
ATOM   1757  HB  VAL A 113      12.624  -9.164  -6.828  1.00  0.00      A    H
ATOM   1758  CG1 VAL A 113      11.599 -10.970  -6.242  1.00  0.00      A    C
ATOM   1759 HG11 VAL A 113      10.909 -10.497  -5.511  1.00  0.00      A    H
ATOM   1760 HG12 VAL A 113      10.965 -11.087  -7.147  1.00  0.00      A    H
ATOM   1761 HG13 VAL A 113      11.980 -11.914  -5.798  1.00  0.00      A    H
ATOM   1762  CG2 VAL A 113      13.507 -10.046  -5.155  1.00  0.00      A    C
ATOM   1763 HG21 VAL A 113      13.884 -11.037  -4.823  1.00  0.00      A    H
ATOM   1764 HG22 VAL A 113      14.295  -9.283  -4.979  1.00  0.00      A    H
ATOM   1765 HG23 VAL A 113      12.636  -9.707  -4.554  1.00  0.00      A    H
ATOM   1766  C   VAL A 113      13.234 -10.712  -9.002  1.00  0.00      A    C
ATOM   1767  O   VAL A 113      13.654  -9.845  -9.779  1.00  0.00      A    O
ATOM   1768  N   GLN A 114      12.219 -11.555  -9.345  1.00  0.00      A    N
ATOM   1769  HN  GLN A 114      11.974 -12.363  -8.815  1.00  0.00      A    H
ATOM   1770  CA  GLN A 114      11.623 -11.294 -10.679  1.00  0.00      A    C
ATOM   1771  HA  GLN A 114      12.400 -11.319 -11.428  1.00  0.00      A    H
ATOM   1772  CB  GLN A 114      10.636 -12.480 -11.037  1.00  0.00      A    C
ATOM   1773  HB1 GLN A 114       9.728 -12.561 -10.402  1.00  0.00      A    H
ATOM   1774  HB2 GLN A 114      11.231 -13.416 -10.969  1.00  0.00      A    H
ATOM   1775  CG  GLN A 114       9.864 -12.340 -12.404  1.00  0.00      A    C
ATOM   1776  HG1 GLN A 114      10.589 -12.079 -13.204  1.00  0.00      A    H
ATOM   1777  HG2 GLN A 114       9.124 -11.523 -12.262  1.00  0.00      A    H
ATOM   1778  CD  GLN A 114       9.053 -13.649 -12.634  1.00  0.00      A    C
ATOM   1779  OE1 GLN A 114       8.485 -14.241 -11.728  1.00  0.00      A    O
ATOM   1780  NE2 GLN A 114       8.991 -13.978 -13.932  1.00  0.00      A    N
ATOM   1781 HE21 GLN A 114       9.551 -13.391 -14.517  1.00  0.00      A    H
ATOM   1782 HE22 GLN A 114       8.851 -14.945 -14.143  1.00  0.00      A    H
ATOM   1783  C   GLN A 114      10.810 -10.007 -10.697  1.00  0.00      A    C
ATOM   1784  O   GLN A 114       9.808  -9.917  -9.987  1.00  0.00      A    O
ATOM   1785  N   PRO A 115      11.146  -8.959 -11.466  1.00  0.00      A    N
ATOM   1786  CD  PRO A 115      12.080  -9.049 -12.604  1.00  0.00      A    C
ATOM   1787  HD1 PRO A 115      13.091  -9.376 -12.280  1.00  0.00      A    H
ATOM   1788  HD2 PRO A 115      11.754  -9.920 -13.210  1.00  0.00      A    H
ATOM   1789  CA  PRO A 115      10.291  -7.823 -11.451  1.00  0.00      A    C
ATOM   1790  HA  PRO A 115      10.126  -7.645 -10.399  1.00  0.00      A    H
ATOM   1791  CB  PRO A 115      11.184  -6.834 -12.250  1.00  0.00      A    C
ATOM   1792  HB1 PRO A 115      11.815  -6.436 -11.427  1.00  0.00      A    H
ATOM   1793  HB2 PRO A 115      10.796  -5.980 -12.846  1.00  0.00      A    H
ATOM   1794  CG  PRO A 115      11.940  -7.682 -13.224  1.00  0.00      A    C
ATOM   1795  HG1 PRO A 115      12.920  -7.242 -13.509  1.00  0.00      A    H
ATOM   1796  HG2 PRO A 115      11.340  -7.722 -14.158  1.00  0.00      A    H
ATOM   1797  C   PRO A 115       8.961  -8.111 -12.233  1.00  0.00      A    C
ATOM   1798  O   PRO A 115       8.793  -9.060 -12.977  1.00  0.00      A    O
ATOM   1799  N   TYR A 116       8.036  -7.190 -12.010  1.00  0.00      A    N
ATOM   1800  HN  TYR A 116       8.332  -6.362 -11.541  1.00  0.00      A    H
ATOM   1801  CA  TYR A 116       6.673  -7.203 -12.597  1.00  0.00      A    C
ATOM   1802  HA  TYR A 116       6.194  -6.288 -12.283  1.00  0.00      A    H
ATOM   1803  CB  TYR A 116       6.582  -7.123 -14.149  1.00  0.00      A    C
ATOM   1804  HB1 TYR A 116       5.532  -6.892 -14.428  1.00  0.00      A    H
ATOM   1805  HB2 TYR A 116       6.934  -8.035 -14.678  1.00  0.00      A    H
ATOM   1806  CG  TYR A 116       7.505  -5.981 -14.618  1.00  0.00      A    C
ATOM   1807  CD1 TYR A 116       7.130  -4.626 -14.584  1.00  0.00      A    C
ATOM   1808  HD1 TYR A 116       6.120  -4.420 -14.260  1.00  0.00      A    H
ATOM   1809  CE1 TYR A 116       8.064  -3.696 -15.024  1.00  0.00      A    C
ATOM   1810  HE1 TYR A 116       7.679  -2.689 -14.954  1.00  0.00      A    H
ATOM   1811  CZ  TYR A 116       9.400  -3.988 -15.308  1.00  0.00      A    C
ATOM   1812  OH  TYR A 116      10.403  -3.025 -15.559  1.00  0.00      A    O
ATOM   1813  HH  TYR A 116      10.038  -2.142 -15.652  1.00  0.00      A    H
ATOM   1814  CD2 TYR A 116       8.766  -6.308 -15.159  1.00  0.00      A    C
ATOM   1815  HD2 TYR A 116       8.952  -7.368 -15.241  1.00  0.00      A    H
ATOM   1816  CE2 TYR A 116       9.700  -5.324 -15.524  1.00  0.00      A    C
ATOM   1817  HE2 TYR A 116      10.700  -5.551 -15.864  1.00  0.00      A    H
ATOM   1818  C   TYR A 116       5.816  -8.253 -11.990  1.00  0.00      A    C
ATOM   1819  O   TYR A 116       4.672  -8.500 -12.371  1.00  0.00      A    O
ATOM   1820  N   ASN A 117       6.317  -8.903 -10.910  1.00  0.00      A    N
ATOM   1821  HN  ASN A 117       7.198  -8.654 -10.514  1.00  0.00      A    H
ATOM   1822  CA  ASN A 117       5.644 -10.000 -10.278  1.00  0.00      A    C
ATOM   1823  HA  ASN A 117       4.664 -10.188 -10.692  1.00  0.00      A    H
ATOM   1824  CB  ASN A 117       6.553 -11.207 -10.634  1.00  0.00      A    C
ATOM   1825  HB1 ASN A 117       7.554 -11.256 -10.155  1.00  0.00      A    H
ATOM   1826  HB2 ASN A 117       6.661 -11.102 -11.735  1.00  0.00      A    H
ATOM   1827  CG  ASN A 117       5.737 -12.493 -10.413  1.00  0.00      A    C
ATOM   1828  OD1 ASN A 117       6.065 -13.069  -9.386  1.00  0.00      A    O
ATOM   1829  ND2 ASN A 117       4.809 -12.877 -11.333  1.00  0.00      A    N
ATOM   1830 HD21 ASN A 117       4.480 -13.818 -11.242  1.00  0.00      A    H
ATOM   1831 HD22 ASN A 117       4.568 -12.243 -12.067  1.00  0.00      A    H
ATOM   1832  C   ASN A 117       5.542  -9.800  -8.803  1.00  0.00      A    C
ATOM   1833  O   ASN A 117       6.536  -9.784  -8.052  1.00  0.00      A    O
ATOM   1834  N   GLU A 118       4.326  -9.693  -8.250  1.00  0.00      A    N
ATOM   1835  HN  GLU A 118       3.570  -9.584  -8.891  1.00  0.00      A    H
ATOM   1836  CA  GLU A 118       4.064  -9.548  -6.793  1.00  0.00      A    C
ATOM   1837  HA  GLU A 118       4.676  -8.777  -6.349  1.00  0.00      A    H
ATOM   1838  CB  GLU A 118       2.625  -9.039  -6.465  1.00  0.00      A    C
ATOM   1839  HB1 GLU A 118       2.004  -9.804  -6.978  1.00  0.00      A    H
ATOM   1840  HB2 GLU A 118       2.410  -8.150  -7.096  1.00  0.00      A    H
ATOM   1841  CG  GLU A 118       2.182  -8.918  -5.033  1.00  0.00      A    C
ATOM   1842  HG1 GLU A 118       2.676  -8.138  -4.415  1.00  0.00      A    H
ATOM   1843  HG2 GLU A 118       2.234  -9.910  -4.535  1.00  0.00      A    H
ATOM   1844  CD  GLU A 118       0.718  -8.355  -5.047  1.00  0.00      A    C
ATOM   1845  OE1 GLU A 118       0.499  -7.287  -5.663  1.00  0.00      A    O
ATOM   1846  OE2 GLU A 118      -0.106  -8.940  -4.279  1.00  0.00      A    O
ATOM   1847  C   GLU A 118       4.334 -10.833  -6.094  1.00  0.00      A    C
ATOM   1848  O   GLU A 118       4.889 -10.769  -5.008  1.00  0.00      A    O
ATOM   1849  N   GLY A 119       4.052 -11.960  -6.786  1.00  0.00      A    N
ATOM   1850  HN  GLY A 119       3.585 -11.888  -7.664  1.00  0.00      A    H
ATOM   1851  CA  GLY A 119       4.204 -13.302  -6.264  1.00  0.00      A    C
ATOM   1852  HA1 GLY A 119       4.031 -13.974  -7.091  1.00  0.00      A    H
ATOM   1853  HA2 GLY A 119       3.512 -13.364  -5.437  1.00  0.00      A    H
ATOM   1854  C   GLY A 119       5.594 -13.660  -5.812  1.00  0.00      A    C
ATOM   1855  O   GLY A 119       5.865 -14.015  -4.669  1.00  0.00      A    O
ATOM   1856  N   ALA A 120       6.547 -13.507  -6.690  1.00  0.00      A    N
ATOM   1857  HN  ALA A 120       6.264 -13.177  -7.587  1.00  0.00      A    H
ATOM   1858  CA  ALA A 120       7.981 -13.606  -6.453  1.00  0.00      A    C
ATOM   1859  HA  ALA A 120       8.151 -14.615  -6.107  1.00  0.00      A    H
ATOM   1860  CB  ALA A 120       8.705 -13.467  -7.807  1.00  0.00      A    C
ATOM   1861  HB1 ALA A 120       8.577 -12.459  -8.257  1.00  0.00      A    H
ATOM   1862  HB2 ALA A 120       9.791 -13.692  -7.748  1.00  0.00      A    H
ATOM   1863  HB3 ALA A 120       8.356 -14.254  -8.509  1.00  0.00      A    H
ATOM   1864  C   ALA A 120       8.563 -12.670  -5.401  1.00  0.00      A    C
ATOM   1865  O   ALA A 120       9.472 -13.049  -4.634  1.00  0.00      A    O
ATOM   1866  N   LEU A 121       8.063 -11.436  -5.262  1.00  0.00      A    N
ATOM   1867  HN  LEU A 121       7.279 -11.196  -5.829  1.00  0.00      A    H
ATOM   1868  CA  LEU A 121       8.519 -10.497  -4.240  1.00  0.00      A    C
ATOM   1869  HA  LEU A 121       9.587 -10.650  -4.281  1.00  0.00      A    H
ATOM   1870  CB  LEU A 121       8.144  -9.013  -4.484  1.00  0.00      A    C
ATOM   1871  HB1 LEU A 121       7.066  -8.748  -4.439  1.00  0.00      A    H
ATOM   1872  HB2 LEU A 121       8.446  -8.800  -5.531  1.00  0.00      A    H
ATOM   1873  CG  LEU A 121       8.795  -7.934  -3.542  1.00  0.00      A    C
ATOM   1874  HG  LEU A 121       8.271  -7.799  -2.572  1.00  0.00      A    H
ATOM   1875  CD1 LEU A 121      10.307  -8.261  -3.301  1.00  0.00      A    C
ATOM   1876 HD11 LEU A 121      10.972  -8.220  -4.190  1.00  0.00      A    H
ATOM   1877 HD12 LEU A 121      10.751  -7.511  -2.612  1.00  0.00      A    H
ATOM   1878 HD13 LEU A 121      10.353  -9.266  -2.831  1.00  0.00      A    H
ATOM   1879  CD2 LEU A 121       8.606  -6.552  -4.144  1.00  0.00      A    C
ATOM   1880 HD21 LEU A 121       8.932  -6.527  -5.206  1.00  0.00      A    H
ATOM   1881 HD22 LEU A 121       7.502  -6.477  -4.042  1.00  0.00      A    H
ATOM   1882 HD23 LEU A 121       9.102  -5.749  -3.558  1.00  0.00      A    H
ATOM   1883  C   LEU A 121       8.131 -10.950  -2.870  1.00  0.00      A    C
ATOM   1884  O   LEU A 121       8.946 -10.926  -1.942  1.00  0.00      A    O
ATOM   1885  N   LEU A 122       6.870 -11.412  -2.724  1.00  0.00      A    N
ATOM   1886  HN  LEU A 122       6.175 -11.288  -3.428  1.00  0.00      A    H
ATOM   1887  CA  LEU A 122       6.443 -11.858  -1.411  1.00  0.00      A    C
ATOM   1888  HA  LEU A 122       6.555 -11.019  -0.740  1.00  0.00      A    H
ATOM   1889  CB  LEU A 122       5.021 -12.244  -1.401  1.00  0.00      A    C
ATOM   1890  HB1 LEU A 122       4.621 -12.686  -0.462  1.00  0.00      A    H
ATOM   1891  HB2 LEU A 122       4.969 -13.027  -2.188  1.00  0.00      A    H
ATOM   1892  CG  LEU A 122       4.018 -11.146  -1.684  1.00  0.00      A    C
ATOM   1893  HG  LEU A 122       4.266 -10.633  -2.638  1.00  0.00      A    H
ATOM   1894  CD1 LEU A 122       2.673 -11.706  -1.985  1.00  0.00      A    C
ATOM   1895 HD11 LEU A 122       2.187 -12.212  -1.123  1.00  0.00      A    H
ATOM   1896 HD12 LEU A 122       2.002 -10.887  -2.322  1.00  0.00      A    H
ATOM   1897 HD13 LEU A 122       2.840 -12.533  -2.707  1.00  0.00      A    H
ATOM   1898  CD2 LEU A 122       3.890 -10.211  -0.403  1.00  0.00      A    C
ATOM   1899 HD21 LEU A 122       4.873 -10.089   0.101  1.00  0.00      A    H
ATOM   1900 HD22 LEU A 122       3.461  -9.229  -0.696  1.00  0.00      A    H
ATOM   1901 HD23 LEU A 122       3.200 -10.662   0.342  1.00  0.00      A    H
ATOM   1902  C   LEU A 122       7.209 -13.072  -0.904  1.00  0.00      A    C
ATOM   1903  O   LEU A 122       7.435 -13.236   0.310  1.00  0.00      A    O
ATOM   1904  N   TYR A 123       7.637 -14.022  -1.761  1.00  0.00      A    N
ATOM   1905  HN  TYR A 123       7.320 -13.975  -2.705  1.00  0.00      A    H
ATOM   1906  CA  TYR A 123       8.470 -15.137  -1.314  1.00  0.00      A    C
ATOM   1907  HA  TYR A 123       8.012 -15.735  -0.540  1.00  0.00      A    H
ATOM   1908  CB  TYR A 123       8.635 -16.150  -2.527  1.00  0.00      A    C
ATOM   1909  HB1 TYR A 123       9.270 -16.967  -2.123  1.00  0.00      A    H
ATOM   1910  HB2 TYR A 123       9.067 -15.704  -3.448  1.00  0.00      A    H
ATOM   1911  CG  TYR A 123       7.358 -16.858  -2.931  1.00  0.00      A    C
ATOM   1912  CD1 TYR A 123       6.815 -16.961  -4.218  1.00  0.00      A    C
ATOM   1913  HD1 TYR A 123       7.123 -16.302  -5.015  1.00  0.00      A    H
ATOM   1914  CE1 TYR A 123       5.695 -17.831  -4.459  1.00  0.00      A    C
ATOM   1915  HE1 TYR A 123       5.301 -17.753  -5.461  1.00  0.00      A    H
ATOM   1916  CZ  TYR A 123       5.211 -18.689  -3.499  1.00  0.00      A    C
ATOM   1917  OH  TYR A 123       4.102 -19.438  -3.768  1.00  0.00      A    O
ATOM   1918  HH  TYR A 123       3.946 -20.104  -3.095  1.00  0.00      A    H
ATOM   1919  CD2 TYR A 123       6.794 -17.715  -1.957  1.00  0.00      A    C
ATOM   1920  HD2 TYR A 123       7.130 -17.704  -0.931  1.00  0.00      A    H
ATOM   1921  CE2 TYR A 123       5.718 -18.603  -2.218  1.00  0.00      A    C
ATOM   1922  HE2 TYR A 123       5.304 -19.153  -1.385  1.00  0.00      A    H
ATOM   1923  C   TYR A 123       9.815 -14.635  -0.843  1.00  0.00      A    C
ATOM   1924  O   TYR A 123      10.273 -15.111   0.209  1.00  0.00      A    O
ATOM   1925  N   SER A 124      10.450 -13.644  -1.516  1.00  0.00      A    N
ATOM   1926  HN  SER A 124       9.986 -13.313  -2.334  1.00  0.00      A    H
ATOM   1927  CA  SER A 124      11.752 -13.008  -1.225  1.00  0.00      A    C
ATOM   1928  HA  SER A 124      12.451 -13.821  -1.088  1.00  0.00      A    H
ATOM   1929  CB  SER A 124      12.298 -12.140  -2.491  1.00  0.00      A    C
ATOM   1930  HB1 SER A 124      13.022 -11.389  -2.110  1.00  0.00      A    H
ATOM   1931  HB2 SER A 124      11.410 -11.665  -2.960  1.00  0.00      A    H
ATOM   1932  OG  SER A 124      13.046 -12.980  -3.371  1.00  0.00      A    O
ATOM   1933  HG1 SER A 124      13.708 -13.449  -2.857  1.00  0.00      A    H
ATOM   1934  C   SER A 124      11.666 -12.253   0.167  1.00  0.00      A    C
ATOM   1935  O   SER A 124      12.489 -12.564   1.000  1.00  0.00      A    O
ATOM   1936  N   ILE A 125      10.567 -11.434   0.471  1.00  0.00      A    N
ATOM   1937  HN  ILE A 125       9.954 -11.205  -0.281  1.00  0.00      A    H
ATOM   1938  CA  ILE A 125      10.247 -10.772   1.724  1.00  0.00      A    C
ATOM   1939  HA  ILE A 125      11.041 -10.118   2.053  1.00  0.00      A    H
ATOM   1940  CB  ILE A 125       9.080  -9.806   1.671  1.00  0.00      A    C
ATOM   1941  HB  ILE A 125       8.097 -10.280   1.464  1.00  0.00      A    H
ATOM   1942  CG2 ILE A 125       9.002  -9.133   3.068  1.00  0.00      A    C
ATOM   1943 HG21 ILE A 125       8.353  -8.231   3.037  1.00  0.00      A    H
ATOM   1944 HG22 ILE A 125       8.445  -9.734   3.818  1.00  0.00      A    H
ATOM   1945 HG23 ILE A 125      10.049  -8.896   3.352  1.00  0.00      A    H
ATOM   1946  CG1 ILE A 125       9.266  -8.663   0.629  1.00  0.00      A    C
ATOM   1947 HG11 ILE A 125       9.571  -9.016  -0.379  1.00  0.00      A    H
ATOM   1948 HG12 ILE A 125      10.080  -7.947   0.871  1.00  0.00      A    H
ATOM   1949  CD  ILE A 125       7.960  -7.884   0.404  1.00  0.00      A    C
ATOM   1950  HD1 ILE A 125       7.051  -8.404   0.033  1.00  0.00      A    H
ATOM   1951  HD2 ILE A 125       7.761  -7.305   1.332  1.00  0.00      A    H
ATOM   1952  HD3 ILE A 125       8.153  -7.126  -0.386  1.00  0.00      A    H
ATOM   1953  C   ILE A 125      10.112 -11.755   2.839  1.00  0.00      A    C
ATOM   1954  O   ILE A 125      10.785 -11.728   3.863  1.00  0.00      A    O
ATOM   1955  N   ALA A 126       9.317 -12.799   2.678  1.00  0.00      A    N
ATOM   1956  HN  ALA A 126       8.722 -12.795   1.878  1.00  0.00      A    H
ATOM   1957  CA  ALA A 126       9.089 -13.801   3.677  1.00  0.00      A    C
ATOM   1958  HA  ALA A 126       8.776 -13.324   4.594  1.00  0.00      A    H
ATOM   1959  CB  ALA A 126       8.029 -14.757   3.166  1.00  0.00      A    C
ATOM   1960  HB1 ALA A 126       7.776 -15.466   3.983  1.00  0.00      A    H
ATOM   1961  HB2 ALA A 126       7.171 -14.201   2.731  1.00  0.00      A    H
ATOM   1962  HB3 ALA A 126       8.428 -15.273   2.266  1.00  0.00      A    H
ATOM   1963  C   ALA A 126      10.357 -14.506   4.022  1.00  0.00      A    C
ATOM   1964  O   ALA A 126      10.542 -14.949   5.167  1.00  0.00      A    O
ATOM   1965  N   ASN A 127      11.288 -14.667   3.062  1.00  0.00      A    N
ATOM   1966  HN  ASN A 127      11.067 -14.457   2.113  1.00  0.00      A    H
ATOM   1967  CA  ASN A 127      12.630 -15.152   3.402  1.00  0.00      A    C
ATOM   1968  HA  ASN A 127      12.522 -16.042   4.005  1.00  0.00      A    H
ATOM   1969  CB  ASN A 127      13.435 -15.548   2.104  1.00  0.00      A    C
ATOM   1970  HB1 ASN A 127      14.523 -15.464   2.311  1.00  0.00      A    H
ATOM   1971  HB2 ASN A 127      13.191 -14.825   1.296  1.00  0.00      A    H
ATOM   1972  CG  ASN A 127      13.207 -16.974   1.652  1.00  0.00      A    C
ATOM   1973  OD1 ASN A 127      14.009 -17.880   1.896  1.00  0.00      A    O
ATOM   1974  ND2 ASN A 127      12.069 -17.195   0.938  1.00  0.00      A    N
ATOM   1975 HD21 ASN A 127      11.989 -17.906   0.239  1.00  0.00      A    H
ATOM   1976 HD22 ASN A 127      11.516 -16.364   0.990  1.00  0.00      A    H
ATOM   1977  C   ASN A 127      13.489 -14.219   4.107  1.00  0.00      A    C
ATOM   1978  O   ASN A 127      14.040 -14.568   5.141  1.00  0.00      A    O
ATOM   1979  N   GLN A 128      13.717 -12.973   3.591  1.00  0.00      A    N
ATOM   1980  HN  GLN A 128      13.359 -12.680   2.707  1.00  0.00      A    H
ATOM   1981  CA  GLN A 128      14.341 -11.895   4.263  1.00  0.00      A    C
ATOM   1982  HA  GLN A 128      13.991 -11.910   5.284  1.00  0.00      A    H
ATOM   1983  CB  GLN A 128      15.882 -11.945   4.282  1.00  0.00      A    C
ATOM   1984  HB1 GLN A 128      16.173 -12.965   4.612  1.00  0.00      A    H
ATOM   1985  HB2 GLN A 128      16.263 -11.395   5.170  1.00  0.00      A    H
ATOM   1986  CG  GLN A 128      16.575 -11.562   2.953  1.00  0.00      A    C
ATOM   1987  HG1 GLN A 128      17.645 -11.602   3.251  1.00  0.00      A    H
ATOM   1988  HG2 GLN A 128      16.432 -10.494   2.683  1.00  0.00      A    H
ATOM   1989  CD  GLN A 128      16.284 -12.476   1.791  1.00  0.00      A    C
ATOM   1990  OE1 GLN A 128      16.828 -13.573   1.653  1.00  0.00      A    O
ATOM   1991  NE2 GLN A 128      15.348 -12.126   0.881  1.00  0.00      A    N
ATOM   1992 HE21 GLN A 128      14.755 -11.366   1.145  1.00  0.00      A    H
ATOM   1993 HE22 GLN A 128      15.046 -12.862   0.274  1.00  0.00      A    H
ATOM   1994  C   GLN A 128      13.924 -10.541   3.796  1.00  0.00      A    C
ATOM   1995  O   GLN A 128      13.344 -10.528   2.696  1.00  0.00      A    O
ATOM   1996  N   PRO A 129      14.212  -9.363   4.495  1.00  0.00      A    N
ATOM   1997  CD  PRO A 129      14.605  -9.276   5.931  1.00  0.00      A    C
ATOM   1998  HD1 PRO A 129      13.994 -10.030   6.471  1.00  0.00      A    H
ATOM   1999  HD2 PRO A 129      15.697  -9.454   6.023  1.00  0.00      A    H
ATOM   2000  CA  PRO A 129      13.976  -8.061   3.932  1.00  0.00      A    C
ATOM   2001  HA  PRO A 129      12.917  -8.091   3.721  1.00  0.00      A    H
ATOM   2002  CB  PRO A 129      14.373  -7.073   5.092  1.00  0.00      A    C
ATOM   2003  HB1 PRO A 129      13.681  -6.206   5.146  1.00  0.00      A    H
ATOM   2004  HB2 PRO A 129      15.358  -6.597   4.896  1.00  0.00      A    H
ATOM   2005  CG  PRO A 129      14.248  -7.923   6.363  1.00  0.00      A    C
ATOM   2006  HG1 PRO A 129      13.198  -7.826   6.714  1.00  0.00      A    H
ATOM   2007  HG2 PRO A 129      14.835  -7.415   7.157  1.00  0.00      A    H
ATOM   2008  C   PRO A 129      14.710  -7.800   2.564  1.00  0.00      A    C
ATOM   2009  O   PRO A 129      15.878  -8.087   2.477  1.00  0.00      A    O
ATOM   2010  N   VAL A 130      13.957  -7.319   1.600  1.00  0.00      A    N
ATOM   2011  HN  VAL A 130      12.988  -7.100   1.687  1.00  0.00      A    H
ATOM   2012  CA  VAL A 130      14.397  -7.157   0.248  1.00  0.00      A    C
ATOM   2013  HA  VAL A 130      15.344  -7.601  -0.022  1.00  0.00      A    H
ATOM   2014  CB  VAL A 130      13.423  -7.759  -0.693  1.00  0.00      A    C
ATOM   2015  HB  VAL A 130      12.426  -7.323  -0.468  1.00  0.00      A    H
ATOM   2016  CG1 VAL A 130      13.713  -7.553  -2.162  1.00  0.00      A    C
ATOM   2017 HG11 VAL A 130      13.681  -6.499  -2.512  1.00  0.00      A    H
ATOM   2018 HG12 VAL A 130      14.767  -7.792  -2.419  1.00  0.00      A    H
ATOM   2019 HG13 VAL A 130      13.034  -8.219  -2.736  1.00  0.00      A    H
ATOM   2020  CG2 VAL A 130      13.302  -9.239  -0.394  1.00  0.00      A    C
ATOM   2021 HG21 VAL A 130      12.574  -9.770  -1.044  1.00  0.00      A    H
ATOM   2022 HG22 VAL A 130      14.257  -9.778  -0.567  1.00  0.00      A    H
ATOM   2023 HG23 VAL A 130      13.081  -9.383   0.685  1.00  0.00      A    H
ATOM   2024  C   VAL A 130      14.662  -5.671   0.040  1.00  0.00      A    C
ATOM   2025  O   VAL A 130      14.070  -4.777   0.701  1.00  0.00      A    O
ATOM   2026  N   SER A 131      15.562  -5.220  -0.792  1.00  0.00      A    N
ATOM   2027  HN  SER A 131      16.074  -5.863  -1.356  1.00  0.00      A    H
ATOM   2028  CA  SER A 131      15.782  -3.819  -1.105  1.00  0.00      A    C
ATOM   2029  HA  SER A 131      15.299  -3.245  -0.329  1.00  0.00      A    H
ATOM   2030  CB  SER A 131      17.257  -3.316  -0.980  1.00  0.00      A    C
ATOM   2031  HB1 SER A 131      18.006  -4.129  -1.088  1.00  0.00      A    H
ATOM   2032  HB2 SER A 131      17.479  -2.974   0.054  1.00  0.00      A    H
ATOM   2033  OG  SER A 131      17.542  -2.112  -1.785  1.00  0.00      A    O
ATOM   2034  HG1 SER A 131      17.464  -1.364  -1.189  1.00  0.00      A    H
ATOM   2035  C   SER A 131      15.017  -3.550  -2.347  1.00  0.00      A    C
ATOM   2036  O   SER A 131      15.447  -4.119  -3.365  1.00  0.00      A    O
ATOM   2037  N   VAL A 132      13.983  -2.688  -2.291  1.00  0.00      A    N
ATOM   2038  HN  VAL A 132      13.951  -2.073  -1.507  1.00  0.00      A    H
ATOM   2039  CA  VAL A 132      13.028  -2.422  -3.303  1.00  0.00      A    C
ATOM   2040  HA  VAL A 132      13.267  -2.948  -4.215  1.00  0.00      A    H
ATOM   2041  CB  VAL A 132      11.649  -2.967  -2.832  1.00  0.00      A    C
ATOM   2042  HB  VAL A 132      10.984  -2.962  -3.722  1.00  0.00      A    H
ATOM   2043  CG1 VAL A 132      11.802  -4.465  -2.500  1.00  0.00      A    C
ATOM   2044 HG11 VAL A 132      12.298  -5.068  -3.291  1.00  0.00      A    H
ATOM   2045 HG12 VAL A 132      12.377  -4.535  -1.552  1.00  0.00      A    H
ATOM   2046 HG13 VAL A 132      10.860  -5.027  -2.324  1.00  0.00      A    H
ATOM   2047  CG2 VAL A 132      11.024  -2.175  -1.645  1.00  0.00      A    C
ATOM   2048 HG21 VAL A 132      10.782  -1.111  -1.851  1.00  0.00      A    H
ATOM   2049 HG22 VAL A 132      10.075  -2.646  -1.311  1.00  0.00      A    H
ATOM   2050 HG23 VAL A 132      11.733  -2.146  -0.790  1.00  0.00      A    H
ATOM   2051  C   VAL A 132      13.096  -0.887  -3.610  1.00  0.00      A    C
ATOM   2052  O   VAL A 132      13.912  -0.162  -3.127  1.00  0.00      A    O
ATOM   2053  N   VAL A 133      12.173  -0.405  -4.518  1.00  0.00      A    N
ATOM   2054  HN  VAL A 133      11.507  -0.956  -5.015  1.00  0.00      A    H
ATOM   2055  CA  VAL A 133      12.209   0.973  -4.959  1.00  0.00      A    C
ATOM   2056  HA  VAL A 133      12.774   1.606  -4.291  1.00  0.00      A    H
ATOM   2057  CB  VAL A 133      12.741   1.084  -6.373  1.00  0.00      A    C
ATOM   2058  HB  VAL A 133      12.764   2.115  -6.785  1.00  0.00      A    H
ATOM   2059  CG1 VAL A 133      14.242   0.973  -6.336  1.00  0.00      A    C
ATOM   2060 HG11 VAL A 133      14.343  -0.088  -6.024  1.00  0.00      A    H
ATOM   2061 HG12 VAL A 133      14.784   1.096  -7.298  1.00  0.00      A    H
ATOM   2062 HG13 VAL A 133      14.562   1.754  -5.613  1.00  0.00      A    H
ATOM   2063  CG2 VAL A 133      12.075   0.030  -7.275  1.00  0.00      A    C
ATOM   2064 HG21 VAL A 133      10.977  -0.103  -7.177  1.00  0.00      A    H
ATOM   2065 HG22 VAL A 133      12.328   0.193  -8.344  1.00  0.00      A    H
ATOM   2066 HG23 VAL A 133      12.425  -0.993  -7.016  1.00  0.00      A    H
ATOM   2067  C   VAL A 133      10.767   1.611  -4.967  1.00  0.00      A    C
ATOM   2068  O   VAL A 133       9.780   0.896  -5.178  1.00  0.00      A    O
ATOM   2069  N   LEU A 134      10.662   2.963  -4.794  1.00  0.00      A    N
ATOM   2070  HN  LEU A 134      11.434   3.555  -4.577  1.00  0.00      A    H
ATOM   2071  CA  LEU A 134       9.368   3.649  -4.987  1.00  0.00      A    C
ATOM   2072  HA  LEU A 134       8.774   3.164  -5.747  1.00  0.00      A    H
ATOM   2073  CB  LEU A 134       8.444   3.685  -3.691  1.00  0.00      A    C
ATOM   2074  HB1 LEU A 134       8.145   2.617  -3.610  1.00  0.00      A    H
ATOM   2075  HB2 LEU A 134       7.496   4.243  -3.847  1.00  0.00      A    H
ATOM   2076  CG  LEU A 134       9.130   4.172  -2.412  1.00  0.00      A    C
ATOM   2077  HG  LEU A 134      10.091   3.618  -2.350  1.00  0.00      A    H
ATOM   2078  CD1 LEU A 134       9.291   5.726  -2.312  1.00  0.00      A    C
ATOM   2079 HD11 LEU A 134       9.660   5.930  -1.284  1.00  0.00      A    H
ATOM   2080 HD12 LEU A 134       9.960   5.982  -3.161  1.00  0.00      A    H
ATOM   2081 HD13 LEU A 134       8.304   6.190  -2.525  1.00  0.00      A    H
ATOM   2082  CD2 LEU A 134       8.371   3.590  -1.262  1.00  0.00      A    C
ATOM   2083 HD21 LEU A 134       8.650   4.049  -0.289  1.00  0.00      A    H
ATOM   2084 HD22 LEU A 134       7.306   3.893  -1.351  1.00  0.00      A    H
ATOM   2085 HD23 LEU A 134       8.444   2.486  -1.156  1.00  0.00      A    H
ATOM   2086  C   LEU A 134       9.643   5.062  -5.588  1.00  0.00      A    C
ATOM   2087  O   LEU A 134      10.791   5.506  -5.689  1.00  0.00      A    O
ATOM   2088  N   GLU A 135       8.568   5.727  -6.019  1.00  0.00      A    N
ATOM   2089  HN  GLU A 135       7.681   5.284  -6.118  1.00  0.00      A    H
ATOM   2090  CA  GLU A 135       8.631   7.062  -6.456  1.00  0.00      A    C
ATOM   2091  HA  GLU A 135       9.659   7.267  -6.715  1.00  0.00      A    H
ATOM   2092  CB  GLU A 135       7.620   7.299  -7.595  1.00  0.00      A    C
ATOM   2093  HB1 GLU A 135       6.589   7.190  -7.197  1.00  0.00      A    H
ATOM   2094  HB2 GLU A 135       7.738   6.495  -8.352  1.00  0.00      A    H
ATOM   2095  CG  GLU A 135       7.768   8.673  -8.242  1.00  0.00      A    C
ATOM   2096  HG1 GLU A 135       8.612   8.621  -8.963  1.00  0.00      A    H
ATOM   2097  HG2 GLU A 135       8.037   9.379  -7.427  1.00  0.00      A    H
ATOM   2098  CD  GLU A 135       6.500   9.161  -8.841  1.00  0.00      A    C
ATOM   2099  OE1 GLU A 135       6.448   9.525 -10.037  1.00  0.00      A    O
ATOM   2100  OE2 GLU A 135       5.448   9.221  -8.135  1.00  0.00      A    O
ATOM   2101  C   GLU A 135       8.328   8.076  -5.334  1.00  0.00      A    C
ATOM   2102  O   GLU A 135       7.208   8.175  -4.875  1.00  0.00      A    O
ATOM   2103  N   ALA A 136       9.290   8.790  -4.828  1.00  0.00      A    N
ATOM   2104  HN  ALA A 136      10.207   8.651  -5.192  1.00  0.00      A    H
ATOM   2105  CA  ALA A 136       9.115   9.777  -3.812  1.00  0.00      A    C
ATOM   2106  HA  ALA A 136       8.179   9.775  -3.275  1.00  0.00      A    H
ATOM   2107  CB  ALA A 136      10.325   9.548  -2.887  1.00  0.00      A    C
ATOM   2108  HB1 ALA A 136      10.149   8.634  -2.281  1.00  0.00      A    H
ATOM   2109  HB2 ALA A 136      11.293   9.486  -3.429  1.00  0.00      A    H
ATOM   2110  HB3 ALA A 136      10.426  10.372  -2.149  1.00  0.00      A    H
ATOM   2111  C   ALA A 136       9.074  11.172  -4.411  1.00  0.00      A    C
ATOM   2112  O   ALA A 136       9.896  12.044  -4.145  1.00  0.00      A    O
ATOM   2113  N   ALA A 137       8.166  11.432  -5.316  1.00  0.00      A    N
ATOM   2114  HN  ALA A 137       7.507  10.720  -5.545  1.00  0.00      A    H
ATOM   2115  CA  ALA A 137       8.093  12.690  -5.995  1.00  0.00      A    C
ATOM   2116  HA  ALA A 137       9.016  13.232  -5.852  1.00  0.00      A    H
ATOM   2117  CB  ALA A 137       8.098  12.393  -7.533  1.00  0.00      A    C
ATOM   2118  HB1 ALA A 137       7.431  11.530  -7.747  1.00  0.00      A    H
ATOM   2119  HB2 ALA A 137       7.864  13.191  -8.269  1.00  0.00      A    H
ATOM   2120  HB3 ALA A 137       9.114  11.969  -7.683  1.00  0.00      A    H
ATOM   2121  C   ALA A 137       6.895  13.549  -5.613  1.00  0.00      A    C
ATOM   2122  O   ALA A 137       6.980  14.764  -5.416  1.00  0.00      A    O
ATOM   2123  N   GLY A 138       5.732  12.846  -5.573  1.00  0.00      A    N
ATOM   2124  HN  GLY A 138       5.813  11.858  -5.683  1.00  0.00      A    H
ATOM   2125  CA  GLY A 138       4.464  13.359  -5.431  1.00  0.00      A    C
ATOM   2126  HA1 GLY A 138       3.769  12.626  -5.811  1.00  0.00      A    H
ATOM   2127  HA2 GLY A 138       4.480  14.290  -5.978  1.00  0.00      A    H
ATOM   2128  C   GLY A 138       4.104  13.864  -4.036  1.00  0.00      A    C
ATOM   2129  O   GLY A 138       4.616  13.496  -2.954  1.00  0.00      A    O
ATOM   2130  N   LYS A 139       3.040  14.693  -3.963  1.00  0.00      A    N
ATOM   2131  HN  LYS A 139       2.540  14.969  -4.780  1.00  0.00      A    H
ATOM   2132  CA  LYS A 139       2.646  15.286  -2.713  1.00  0.00      A    C
ATOM   2133  HA  LYS A 139       3.474  15.841  -2.298  1.00  0.00      A    H
ATOM   2134  CB  LYS A 139       1.463  16.297  -3.015  1.00  0.00      A    C
ATOM   2135  HB1 LYS A 139       0.875  16.604  -2.124  1.00  0.00      A    H
ATOM   2136  HB2 LYS A 139       0.700  15.805  -3.657  1.00  0.00      A    H
ATOM   2137  CG  LYS A 139       1.815  17.626  -3.716  1.00  0.00      A    C
ATOM   2138  HG1 LYS A 139       0.920  18.245  -3.938  1.00  0.00      A    H
ATOM   2139  HG2 LYS A 139       2.361  17.506  -4.676  1.00  0.00      A    H
ATOM   2140  CD  LYS A 139       2.833  18.499  -2.896  1.00  0.00      A    C
ATOM   2141  HD1 LYS A 139       3.831  18.014  -2.829  1.00  0.00      A    H
ATOM   2142  HD2 LYS A 139       2.358  18.633  -1.901  1.00  0.00      A    H
ATOM   2143  CE  LYS A 139       2.903  19.907  -3.540  1.00  0.00      A    C
ATOM   2144  HE1 LYS A 139       1.955  20.481  -3.626  1.00  0.00      A    H
ATOM   2145  HE2 LYS A 139       3.308  19.834  -4.572  1.00  0.00      A    H
ATOM   2146  NZ  LYS A 139       3.827  20.739  -2.734  1.00  0.00      A    N
ATOM   2147  HZ1 LYS A 139       4.716  20.214  -2.605  1.00  0.00      A    H
ATOM   2148  HZ2 LYS A 139       4.047  21.694  -3.082  1.00  0.00      A    H
ATOM   2149  HZ3 LYS A 139       3.392  20.806  -1.792  1.00  0.00      A    H
ATOM   2150  C   LYS A 139       2.130  14.249  -1.706  1.00  0.00      A    C
ATOM   2151  O   LYS A 139       2.416  14.454  -0.482  1.00  0.00      A    O
ATOM   2152  N   ASP A 140       1.473  13.150  -2.135  1.00  0.00      A    N
ATOM   2153  HN  ASP A 140       1.341  13.027  -3.116  1.00  0.00      A    H
ATOM   2154  CA  ASP A 140       0.910  12.087  -1.321  1.00  0.00      A    C
ATOM   2155  HA  ASP A 140       0.443  12.586  -0.485  1.00  0.00      A    H
ATOM   2156  CB  ASP A 140      -0.131  11.153  -2.041  1.00  0.00      A    C
ATOM   2157  HB1 ASP A 140      -0.480  10.331  -1.382  1.00  0.00      A    H
ATOM   2158  HB2 ASP A 140       0.349  10.696  -2.933  1.00  0.00      A    H
ATOM   2159  CG  ASP A 140      -1.256  11.921  -2.573  1.00  0.00      A    C
ATOM   2160  OD1 ASP A 140      -2.137  12.393  -1.807  1.00  0.00      A    O
ATOM   2161  OD2 ASP A 140      -1.334  12.117  -3.788  1.00  0.00      A    O
ATOM   2162  C   ASP A 140       1.909  11.362  -0.496  1.00  0.00      A    C
ATOM   2163  O   ASP A 140       1.704  11.145   0.708  1.00  0.00      A    O
ATOM   2164  N   PHE A 141       3.041  10.996  -1.069  1.00  0.00      A    N
ATOM   2165  HN  PHE A 141       3.141  10.988  -2.061  1.00  0.00      A    H
ATOM   2166  CA  PHE A 141       4.209  10.440  -0.312  1.00  0.00      A    C
ATOM   2167  HA  PHE A 141       3.847   9.542   0.165  1.00  0.00      A    H
ATOM   2168  CB  PHE A 141       5.308   9.897  -1.193  1.00  0.00      A    C
ATOM   2169  HB1 PHE A 141       5.670  10.812  -1.709  1.00  0.00      A    H
ATOM   2170  HB2 PHE A 141       4.812   9.212  -1.914  1.00  0.00      A    H
ATOM   2171  CG  PHE A 141       6.368   8.956  -0.595  1.00  0.00      A    C
ATOM   2172  CD1 PHE A 141       7.708   9.297  -0.389  1.00  0.00      A    C
ATOM   2173  HD1 PHE A 141       8.058  10.210  -0.846  1.00  0.00      A    H
ATOM   2174  CE1 PHE A 141       8.574   8.540   0.288  1.00  0.00      A    C
ATOM   2175  HE1 PHE A 141       9.633   8.744   0.335  1.00  0.00      A    H
ATOM   2176  CZ  PHE A 141       8.194   7.257   0.706  1.00  0.00      A    C
ATOM   2177  HZ  PHE A 141       8.952   6.579   1.070  1.00  0.00      A    H
ATOM   2178  CD2 PHE A 141       5.970   7.670  -0.113  1.00  0.00      A    C
ATOM   2179  HD2 PHE A 141       4.935   7.362  -0.122  1.00  0.00      A    H
ATOM   2180  CE2 PHE A 141       6.907   6.833   0.519  1.00  0.00      A    C
ATOM   2181  HE2 PHE A 141       6.585   5.872   0.892  1.00  0.00      A    H
ATOM   2182  C   PHE A 141       4.797  11.311   0.760  1.00  0.00      A    C
ATOM   2183  O   PHE A 141       5.117  10.812   1.836  1.00  0.00      A    O
ATOM   2184  N   GLN A 142       4.969  12.612   0.475  1.00  0.00      A    N
ATOM   2185  HN  GLN A 142       4.658  12.795  -0.454  1.00  0.00      A    H
ATOM   2186  CA  GLN A 142       5.523  13.685   1.280  1.00  0.00      A    C
ATOM   2187  HA  GLN A 142       6.435  13.304   1.716  1.00  0.00      A    H
ATOM   2188  CB  GLN A 142       5.872  14.801   0.348  1.00  0.00      A    C
ATOM   2189  HB1 GLN A 142       6.326  15.579   0.998  1.00  0.00      A    H
ATOM   2190  HB2 GLN A 142       4.920  15.184  -0.078  1.00  0.00      A    H
ATOM   2191  CG  GLN A 142       6.978  14.470  -0.606  1.00  0.00      A    C
ATOM   2192  HG1 GLN A 142       6.750  13.586  -1.239  1.00  0.00      A    H
ATOM   2193  HG2 GLN A 142       7.949  14.270  -0.104  1.00  0.00      A    H
ATOM   2194  CD  GLN A 142       7.280  15.715  -1.489  1.00  0.00      A    C
ATOM   2195  OE1 GLN A 142       8.316  16.438  -1.412  1.00  0.00      A    O
ATOM   2196  NE2 GLN A 142       6.336  15.839  -2.439  1.00  0.00      A    N
ATOM   2197 HE21 GLN A 142       5.715  15.061  -2.532  1.00  0.00      A    H
ATOM   2198 HE22 GLN A 142       6.624  16.410  -3.208  1.00  0.00      A    H
ATOM   2199  C   GLN A 142       4.514  13.985   2.445  1.00  0.00      A    C
ATOM   2200  O   GLN A 142       4.897  13.983   3.610  1.00  0.00      A    O
ATOM   2201  N   LEU A 143       3.235  14.373   2.216  1.00  0.00      A    N
ATOM   2202  HN  LEU A 143       2.859  14.351   1.293  1.00  0.00      A    H
ATOM   2203  CA  LEU A 143       2.253  14.645   3.273  1.00  0.00      A    C
ATOM   2204  HA  LEU A 143       2.846  15.062   4.074  1.00  0.00      A    H
ATOM   2205  CB  LEU A 143       1.243  15.625   2.785  1.00  0.00      A    C
ATOM   2206  HB1 LEU A 143       0.494  15.911   3.554  1.00  0.00      A    H
ATOM   2207  HB2 LEU A 143       0.704  15.183   1.920  1.00  0.00      A    H
ATOM   2208  CG  LEU A 143       1.968  16.912   2.178  1.00  0.00      A    C
ATOM   2209  HG  LEU A 143       2.777  16.558   1.505  1.00  0.00      A    H
ATOM   2210  CD1 LEU A 143       1.017  17.665   1.166  1.00  0.00      A    C
ATOM   2211 HD11 LEU A 143       0.760  17.052   0.276  1.00  0.00      A    H
ATOM   2212 HD12 LEU A 143      -0.009  17.926   1.502  1.00  0.00      A    H
ATOM   2213 HD13 LEU A 143       1.507  18.577   0.762  1.00  0.00      A    H
ATOM   2214  CD2 LEU A 143       2.393  17.740   3.430  1.00  0.00      A    C
ATOM   2215 HD21 LEU A 143       2.967  17.029   4.062  1.00  0.00      A    H
ATOM   2216 HD22 LEU A 143       3.155  18.501   3.156  1.00  0.00      A    H
ATOM   2217 HD23 LEU A 143       1.521  18.168   3.969  1.00  0.00      A    H
ATOM   2218  C   LEU A 143       1.562  13.408   3.782  1.00  0.00      A    C
ATOM   2219  O   LEU A 143       0.466  13.454   4.226  1.00  0.00      A    O
ATOM   2220  N   TYR A 144       2.226  12.253   3.836  1.00  0.00      A    N
ATOM   2221  HN  TYR A 144       3.117  12.193   3.393  1.00  0.00      A    H
ATOM   2222  CA  TYR A 144       1.573  11.009   4.208  1.00  0.00      A    C
ATOM   2223  HA  TYR A 144       0.635  10.909   3.684  1.00  0.00      A    H
ATOM   2224  CB  TYR A 144       2.438   9.848   3.687  1.00  0.00      A    C
ATOM   2225  HB1 TYR A 144       3.535   9.874   3.862  1.00  0.00      A    H
ATOM   2226  HB2 TYR A 144       2.293   9.834   2.585  1.00  0.00      A    H
ATOM   2227  CG  TYR A 144       1.892   8.426   3.994  1.00  0.00      A    C
ATOM   2228  CD1 TYR A 144       0.628   7.937   3.674  1.00  0.00      A    C
ATOM   2229  HD1 TYR A 144      -0.080   8.414   3.013  1.00  0.00      A    H
ATOM   2230  CE1 TYR A 144       0.097   6.782   4.280  1.00  0.00      A    C
ATOM   2231  HE1 TYR A 144      -0.888   6.426   4.016  1.00  0.00      A    H
ATOM   2232  CZ  TYR A 144       0.909   6.046   5.107  1.00  0.00      A    C
ATOM   2233  OH  TYR A 144       0.477   4.784   5.551  1.00  0.00      A    O
ATOM   2234  HH  TYR A 144      -0.113   4.315   4.957  1.00  0.00      A    H
ATOM   2235  CD2 TYR A 144       2.688   7.618   4.787  1.00  0.00      A    C
ATOM   2236  HD2 TYR A 144       3.731   7.862   4.925  1.00  0.00      A    H
ATOM   2237  CE2 TYR A 144       2.234   6.385   5.321  1.00  0.00      A    C
ATOM   2238  HE2 TYR A 144       2.829   5.730   5.940  1.00  0.00      A    H
ATOM   2239  C   TYR A 144       1.460  10.872   5.705  1.00  0.00      A    C
ATOM   2240  O   TYR A 144       2.401  11.038   6.492  1.00  0.00      A    O
ATOM   2241  N   ARG A 145       0.187  10.500   6.151  1.00  0.00      A    N
ATOM   2242  HN  ARG A 145      -0.558  10.519   5.488  1.00  0.00      A    H
ATOM   2243  CA  ARG A 145      -0.170  10.378   7.549  1.00  0.00      A    C
ATOM   2244  HA  ARG A 145       0.613  10.812   8.153  1.00  0.00      A    H
ATOM   2245  CB  ARG A 145      -1.452  11.086   7.960  1.00  0.00      A    C
ATOM   2246  HB1 ARG A 145      -1.675  11.107   9.049  1.00  0.00      A    H
ATOM   2247  HB2 ARG A 145      -2.328  10.679   7.413  1.00  0.00      A    H
ATOM   2248  CG  ARG A 145      -1.445  12.603   7.570  1.00  0.00      A    C
ATOM   2249  HG1 ARG A 145      -1.441  12.691   6.462  1.00  0.00      A    H
ATOM   2250  HG2 ARG A 145      -0.408  12.959   7.750  1.00  0.00      A    H
ATOM   2251  CD  ARG A 145      -2.464  13.595   8.138  1.00  0.00      A    C
ATOM   2252  HD1 ARG A 145      -2.129  14.654   8.094  1.00  0.00      A    H
ATOM   2253  HD2 ARG A 145      -2.457  13.441   9.238  1.00  0.00      A    H
ATOM   2254  NE  ARG A 145      -3.732  13.243   7.443  1.00  0.00      A    N
ATOM   2255  HE  ARG A 145      -3.776  12.617   6.665  1.00  0.00      A    H
ATOM   2256  CZ  ARG A 145      -4.932  13.661   7.806  1.00  0.00      A    C
ATOM   2257  NH1 ARG A 145      -5.155  14.349   8.902  1.00  0.00      A    N
ATOM   2258 HH11 ARG A 145      -4.442  14.722   9.496  1.00  0.00      A    H
ATOM   2259 HH12 ARG A 145      -6.099  14.264   9.220  1.00  0.00      A    H
ATOM   2260  NH2 ARG A 145      -5.966  13.249   7.066  1.00  0.00      A    N
ATOM   2261 HH21 ARG A 145      -5.730  12.502   6.445  1.00  0.00      A    H
ATOM   2262 HH22 ARG A 145      -6.927  13.317   7.337  1.00  0.00      A    H
ATOM   2263  C   ARG A 145      -0.333   8.958   7.957  1.00  0.00      A    C
ATOM   2264  O   ARG A 145       0.241   8.566   8.928  1.00  0.00      A    O
ATOM   2265  N   GLY A 146      -1.132   8.135   7.319  1.00  0.00      A    N
ATOM   2266  HN  GLY A 146      -1.668   8.356   6.508  1.00  0.00      A    H
ATOM   2267  CA  GLY A 146      -1.260   6.733   7.809  1.00  0.00      A    C
ATOM   2268  HA1 GLY A 146      -1.528   6.722   8.855  1.00  0.00      A    H
ATOM   2269  HA2 GLY A 146      -0.332   6.218   7.609  1.00  0.00      A    H
ATOM   2270  C   GLY A 146      -2.331   5.894   7.086  1.00  0.00      A    C
ATOM   2271  O   GLY A 146      -3.200   6.468   6.369  1.00  0.00      A    O
ATOM   2272  N   GLY A 147      -2.297   4.585   7.332  1.00  0.00      A    N
ATOM   2273  HN  GLY A 147      -1.567   4.183   7.879  1.00  0.00      A    H
ATOM   2274  CA  GLY A 147      -3.243   3.758   6.499  1.00  0.00      A    C
ATOM   2275  HA1 GLY A 147      -4.123   4.309   6.201  1.00  0.00      A    H
ATOM   2276  HA2 GLY A 147      -3.590   3.045   7.232  1.00  0.00      A    H
ATOM   2277  C   GLY A 147      -2.671   3.128   5.298  1.00  0.00      A    C
ATOM   2278  O   GLY A 147      -1.522   3.367   4.944  1.00  0.00      A    O
ATOM   2279  N   ILE A 148      -3.466   2.228   4.673  1.00  0.00      A    N
ATOM   2280  HN  ILE A 148      -4.383   2.129   5.052  1.00  0.00      A    H
ATOM   2281  CA  ILE A 148      -2.927   1.430   3.543  1.00  0.00      A    C
ATOM   2282  HA  ILE A 148      -1.918   1.104   3.746  1.00  0.00      A    H
ATOM   2283  CB  ILE A 148      -3.763   0.062   3.512  1.00  0.00      A    C
ATOM   2284  HB  ILE A 148      -4.856   0.251   3.449  1.00  0.00      A    H
ATOM   2285  CG2 ILE A 148      -3.368  -0.703   2.155  1.00  0.00      A    C
ATOM   2286 HG21 ILE A 148      -3.940  -1.654   2.103  1.00  0.00      A    H
ATOM   2287 HG22 ILE A 148      -3.669  -0.125   1.255  1.00  0.00      A    H
ATOM   2288 HG23 ILE A 148      -2.281  -0.901   2.263  1.00  0.00      A    H
ATOM   2289  CG1 ILE A 148      -3.517  -0.752   4.747  1.00  0.00      A    C
ATOM   2290 HG11 ILE A 148      -3.671  -0.128   5.653  1.00  0.00      A    H
ATOM   2291 HG12 ILE A 148      -2.488  -1.171   4.779  1.00  0.00      A    H
ATOM   2292  CD  ILE A 148      -4.510  -1.940   4.888  1.00  0.00      A    C
ATOM   2293  HD1 ILE A 148      -4.527  -2.200   5.968  1.00  0.00      A    H
ATOM   2294  HD2 ILE A 148      -5.457  -1.542   4.465  1.00  0.00      A    H
ATOM   2295  HD3 ILE A 148      -4.271  -2.806   4.234  1.00  0.00      A    H
ATOM   2296  C   ILE A 148      -2.925   2.220   2.217  1.00  0.00      A    C
ATOM   2297  O   ILE A 148      -3.992   2.631   1.694  1.00  0.00      A    O
ATOM   2298  N   PHE A 149      -1.733   2.445   1.584  1.00  0.00      A    N
ATOM   2299  HN  PHE A 149      -0.928   1.983   1.947  1.00  0.00      A    H
ATOM   2300  CA  PHE A 149      -1.366   3.635   0.812  1.00  0.00      A    C
ATOM   2301  HA  PHE A 149      -2.219   4.279   0.971  1.00  0.00      A    H
ATOM   2302  CB  PHE A 149      -0.019   4.214   1.368  1.00  0.00      A    C
ATOM   2303  HB1 PHE A 149       0.623   3.344   1.622  1.00  0.00      A    H
ATOM   2304  HB2 PHE A 149      -0.336   4.729   2.300  1.00  0.00      A    H
ATOM   2305  CG  PHE A 149       0.681   5.262   0.479  1.00  0.00      A    C
ATOM   2306  CD1 PHE A 149       0.237   6.535   0.520  1.00  0.00      A    C
ATOM   2307  HD1 PHE A 149      -0.674   6.862   0.999  1.00  0.00      A    H
ATOM   2308  CE1 PHE A 149       0.925   7.517  -0.265  1.00  0.00      A    C
ATOM   2309  HE1 PHE A 149       0.479   8.501  -0.271  1.00  0.00      A    H
ATOM   2310  CZ  PHE A 149       1.959   7.253  -1.122  1.00  0.00      A    C
ATOM   2311  HZ  PHE A 149       2.446   8.081  -1.615  1.00  0.00      A    H
ATOM   2312  CD2 PHE A 149       1.638   4.949  -0.569  1.00  0.00      A    C
ATOM   2313  HD2 PHE A 149       1.846   3.899  -0.709  1.00  0.00      A    H
ATOM   2314  CE2 PHE A 149       2.325   5.911  -1.219  1.00  0.00      A    C
ATOM   2315  HE2 PHE A 149       3.193   5.582  -1.769  1.00  0.00      A    H
ATOM   2316  C   PHE A 149      -1.381   3.221  -0.596  1.00  0.00      A    C
ATOM   2317  O   PHE A 149      -0.698   2.306  -1.049  1.00  0.00      A    O
ATOM   2318  N   VAL A 150      -2.180   3.992  -1.384  1.00  0.00      A    N
ATOM   2319  HN  VAL A 150      -2.783   4.692  -1.007  1.00  0.00      A    H
ATOM   2320  CA  VAL A 150      -2.457   3.630  -2.757  1.00  0.00      A    C
ATOM   2321  HA  VAL A 150      -2.059   2.662  -3.021  1.00  0.00      A    H
ATOM   2322  CB  VAL A 150      -3.961   3.526  -3.131  1.00  0.00      A    C
ATOM   2323  HB  VAL A 150      -4.103   3.514  -4.233  1.00  0.00      A    H
ATOM   2324  CG1 VAL A 150      -4.528   2.225  -2.621  1.00  0.00      A    C
ATOM   2325 HG11 VAL A 150      -4.330   2.107  -1.534  1.00  0.00      A    H
ATOM   2326 HG12 VAL A 150      -5.622   2.275  -2.806  1.00  0.00      A    H
ATOM   2327 HG13 VAL A 150      -3.999   1.368  -3.090  1.00  0.00      A    H
ATOM   2328  CG2 VAL A 150      -4.737   4.838  -2.587  1.00  0.00      A    C
ATOM   2329 HG21 VAL A 150      -4.457   5.773  -3.118  1.00  0.00      A    H
ATOM   2330 HG22 VAL A 150      -5.804   4.613  -2.800  1.00  0.00      A    H
ATOM   2331 HG23 VAL A 150      -4.670   4.954  -1.484  1.00  0.00      A    H
ATOM   2332  C   VAL A 150      -1.947   4.645  -3.765  1.00  0.00      A    C
ATOM   2333  O   VAL A 150      -2.001   4.448  -4.965  1.00  0.00      A    O
ATOM   2334  N   GLY A 151      -1.452   5.800  -3.242  1.00  0.00      A    N
ATOM   2335  HN  GLY A 151      -1.534   5.963  -2.261  1.00  0.00      A    H
ATOM   2336  CA  GLY A 151      -1.020   6.907  -4.107  1.00  0.00      A    C
ATOM   2337  HA1 GLY A 151      -0.802   6.510  -5.088  1.00  0.00      A    H
ATOM   2338  HA2 GLY A 151      -0.147   7.289  -3.599  1.00  0.00      A    H
ATOM   2339  C   GLY A 151      -2.016   8.031  -4.184  1.00  0.00      A    C
ATOM   2340  O   GLY A 151      -2.465   8.491  -3.122  1.00  0.00      A    O
ATOM   2341  N   PRO A 152      -2.436   8.430  -5.379  1.00  0.00      A    N
ATOM   2342  CD  PRO A 152      -3.693   9.174  -5.453  1.00  0.00      A    C
ATOM   2343  HD1 PRO A 152      -4.401   8.808  -4.679  1.00  0.00      A    H
ATOM   2344  HD2 PRO A 152      -3.518  10.253  -5.251  1.00  0.00      A    H
ATOM   2345  CA  PRO A 152      -1.863   8.114  -6.662  1.00  0.00      A    C
ATOM   2346  HA  PRO A 152      -1.743   7.041  -6.674  1.00  0.00      A    H
ATOM   2347  CB  PRO A 152      -2.863   8.603  -7.704  1.00  0.00      A    C
ATOM   2348  HB1 PRO A 152      -3.146   7.832  -8.452  1.00  0.00      A    H
ATOM   2349  HB2 PRO A 152      -2.487   9.392  -8.389  1.00  0.00      A    H
ATOM   2350  CG  PRO A 152      -4.076   8.961  -6.916  1.00  0.00      A    C
ATOM   2351  HG1 PRO A 152      -4.790   8.114  -6.996  1.00  0.00      A    H
ATOM   2352  HG2 PRO A 152      -4.744   9.732  -7.358  1.00  0.00      A    H
ATOM   2353  C   PRO A 152      -0.493   8.625  -6.953  1.00  0.00      A    C
ATOM   2354  O   PRO A 152      -0.165   9.829  -6.748  1.00  0.00      A    O
ATOM   2355  N   CYS A 153       0.459   7.807  -7.369  1.00  0.00      A    N
ATOM   2356  HN  CYS A 153       0.271   6.849  -7.574  1.00  0.00      A    H
ATOM   2357  CA  CYS A 153       1.842   8.094  -7.663  1.00  0.00      A    C
ATOM   2358  HA  CYS A 153       2.101   9.141  -7.717  1.00  0.00      A    H
ATOM   2359  CB  CYS A 153       2.750   7.301  -6.643  1.00  0.00      A    C
ATOM   2360  HB1 CYS A 153       2.784   7.790  -5.646  1.00  0.00      A    H
ATOM   2361  HB2 CYS A 153       3.799   7.406  -6.994  1.00  0.00      A    H
ATOM   2362  SG  CYS A 153       2.263   5.625  -6.080  1.00  0.00      A    S
ATOM   2363  C   CYS A 153       2.095   7.701  -9.135  1.00  0.00      A    C
ATOM   2364  O   CYS A 153       1.228   7.197  -9.833  1.00  0.00      A    O
ATOM   2365  N   GLY A 154       3.329   7.966  -9.630  1.00  0.00      A    N
ATOM   2366  HN  GLY A 154       4.053   8.396  -9.096  1.00  0.00      A    H
ATOM   2367  CA  GLY A 154       3.674   7.503 -11.009  1.00  0.00      A    C
ATOM   2368  HA1 GLY A 154       4.491   8.168 -11.244  1.00  0.00      A    H
ATOM   2369  HA2 GLY A 154       2.814   7.720 -11.625  1.00  0.00      A    H
ATOM   2370  C   GLY A 154       4.118   6.086 -11.121  1.00  0.00      A    C
ATOM   2371  O   GLY A 154       4.188   5.343 -10.089  1.00  0.00      A    O
ATOM   2372  N   ASN A 155       4.474   5.674 -12.343  1.00  0.00      A    N
ATOM   2373  HN  ASN A 155       4.687   6.298 -13.091  1.00  0.00      A    H
ATOM   2374  CA  ASN A 155       4.865   4.219 -12.581  1.00  0.00      A    C
ATOM   2375  HA  ASN A 155       4.407   3.637 -11.794  1.00  0.00      A    H
ATOM   2376  CB  ASN A 155       4.397   3.767 -13.984  1.00  0.00      A    C
ATOM   2377  HB1 ASN A 155       4.856   2.813 -14.320  1.00  0.00      A    H
ATOM   2378  HB2 ASN A 155       4.761   4.477 -14.757  1.00  0.00      A    H
ATOM   2379  CG  ASN A 155       2.930   3.883 -14.252  1.00  0.00      A    C
ATOM   2380  OD1 ASN A 155       2.517   4.604 -15.134  1.00  0.00      A    O
ATOM   2381  ND2 ASN A 155       2.091   3.098 -13.569  1.00  0.00      A    N
ATOM   2382 HD21 ASN A 155       1.294   2.863 -14.126  1.00  0.00      A    H
ATOM   2383 HD22 ASN A 155       2.259   2.708 -12.664  1.00  0.00      A    H
ATOM   2384  C   ASN A 155       6.396   4.016 -12.575  1.00  0.00      A    C
ATOM   2385  O   ASN A 155       6.876   2.885 -12.351  1.00  0.00      A    O
ATOM   2386  N   LYS A 156       7.150   5.123 -12.701  1.00  0.00      A    N
ATOM   2387  HN  LYS A 156       6.894   6.086 -12.750  1.00  0.00      A    H
ATOM   2388  CA  LYS A 156       8.561   5.024 -12.682  1.00  0.00      A    C
ATOM   2389  HA  LYS A 156       8.944   4.062 -12.987  1.00  0.00      A    H
ATOM   2390  CB  LYS A 156       9.169   6.043 -13.761  1.00  0.00      A    C
ATOM   2391  HB1 LYS A 156      10.274   5.921 -13.755  1.00  0.00      A    H
ATOM   2392  HB2 LYS A 156       8.869   7.100 -13.597  1.00  0.00      A    H
ATOM   2393  CG  LYS A 156       8.738   5.696 -15.142  1.00  0.00      A    C
ATOM   2394  HG1 LYS A 156       7.659   5.925 -15.272  1.00  0.00      A    H
ATOM   2395  HG2 LYS A 156       8.869   4.616 -15.370  1.00  0.00      A    H
ATOM   2396  CD  LYS A 156       9.527   6.422 -16.248  1.00  0.00      A    C
ATOM   2397  HD1 LYS A 156      10.427   5.820 -16.497  1.00  0.00      A    H
ATOM   2398  HD2 LYS A 156       9.818   7.343 -15.699  1.00  0.00      A    H
ATOM   2399  CE  LYS A 156       8.675   6.762 -17.439  1.00  0.00      A    C
ATOM   2400  HE1 LYS A 156       7.771   7.337 -17.147  1.00  0.00      A    H
ATOM   2401  HE2 LYS A 156       8.330   5.833 -17.942  1.00  0.00      A    H
ATOM   2402  NZ  LYS A 156       9.310   7.620 -18.439  1.00  0.00      A    N
ATOM   2403  HZ1 LYS A 156       8.735   7.648 -19.305  1.00  0.00      A    H
ATOM   2404  HZ2 LYS A 156       9.471   8.576 -18.062  1.00  0.00      A    H
ATOM   2405  HZ3 LYS A 156      10.266   7.281 -18.667  1.00  0.00      A    H
ATOM   2406  C   LYS A 156       9.106   5.429 -11.331  1.00  0.00      A    C
ATOM   2407  O   LYS A 156       8.642   6.401 -10.748  1.00  0.00      A    O
ATOM   2408  N   VAL A 157      10.164   4.737 -10.829  1.00  0.00      A    N
ATOM   2409  HN  VAL A 157      10.412   3.902 -11.315  1.00  0.00      A    H
ATOM   2410  CA  VAL A 157      10.841   4.875  -9.561  1.00  0.00      A    C
ATOM   2411  HA  VAL A 157      10.071   5.190  -8.872  1.00  0.00      A    H
ATOM   2412  CB  VAL A 157      11.260   3.526  -9.118  1.00  0.00      A    C
ATOM   2413  HB  VAL A 157      11.908   3.561  -8.216  1.00  0.00      A    H
ATOM   2414  CG1 VAL A 157      10.014   2.735  -8.865  1.00  0.00      A    C
ATOM   2415 HG11 VAL A 157       9.541   2.474  -9.836  1.00  0.00      A    H
ATOM   2416 HG12 VAL A 157      10.235   1.763  -8.375  1.00  0.00      A    H
ATOM   2417 HG13 VAL A 157       9.267   3.215  -8.196  1.00  0.00      A    H
ATOM   2418  CG2 VAL A 157      12.077   2.804 -10.181  1.00  0.00      A    C
ATOM   2419 HG21 VAL A 157      12.579   1.913  -9.746  1.00  0.00      A    H
ATOM   2420 HG22 VAL A 157      11.461   2.453 -11.036  1.00  0.00      A    H
ATOM   2421 HG23 VAL A 157      12.847   3.476 -10.615  1.00  0.00      A    H
ATOM   2422  C   VAL A 157      12.093   5.751  -9.375  1.00  0.00      A    C
ATOM   2423  O   VAL A 157      12.805   6.154 -10.297  1.00  0.00      A    O
ATOM   2424  N   ASP A 158      12.496   5.838  -8.097  1.00  0.00      A    N
ATOM   2425  HN  ASP A 158      11.974   5.627  -7.273  1.00  0.00      A    H
ATOM   2426  CA  ASP A 158      13.689   6.666  -7.730  1.00  0.00      A    C
ATOM   2427  HA  ASP A 158      14.480   6.464  -8.437  1.00  0.00      A    H
ATOM   2428  CB  ASP A 158      13.462   8.208  -7.792  1.00  0.00      A    C
ATOM   2429  HB1 ASP A 158      13.440   8.362  -8.892  1.00  0.00      A    H
ATOM   2430  HB2 ASP A 158      14.328   8.718  -7.317  1.00  0.00      A    H
ATOM   2431  CG  ASP A 158      12.198   8.716  -7.220  1.00  0.00      A    C
ATOM   2432  OD1 ASP A 158      11.372   9.252  -8.039  1.00  0.00      A    O
ATOM   2433  OD2 ASP A 158      11.902   8.605  -5.987  1.00  0.00      A    O
ATOM   2434  C   ASP A 158      14.150   6.165  -6.407  1.00  0.00      A    C
ATOM   2435  O   ASP A 158      15.075   5.320  -6.360  1.00  0.00      A    O
ATOM   2436  N   HSP A 159      13.660   6.599  -5.296  1.00  0.00      A    N
ATOM   2437  HN  HSP A 159      12.925   7.255  -5.451  1.00  0.00      A    H
ATOM   2438  CA  HSP A 159      14.145   6.352  -3.966  1.00  0.00      A    C
ATOM   2439  HA  HSP A 159      15.210   6.530  -3.924  1.00  0.00      A    H
ATOM   2440  CB  HSP A 159      13.289   7.252  -3.064  1.00  0.00      A    C
ATOM   2441  HB1 HSP A 159      12.234   6.980  -3.280  1.00  0.00      A    H
ATOM   2442  HB2 HSP A 159      13.511   8.299  -3.362  1.00  0.00      A    H
ATOM   2443  CD2 HSP A 159      13.129   6.135  -0.640  1.00  0.00      A    C
ATOM   2444  HD2 HSP A 159      12.810   5.125  -0.865  1.00  0.00      A    H
ATOM   2445  CG  HSP A 159      13.400   7.088  -1.560  1.00  0.00      A    C
ATOM   2446  NE2 HSP A 159      13.450   6.642   0.572  1.00  0.00      A    N
ATOM   2447  HE2 HSP A 159      13.384   6.228   1.480  1.00  0.00      A    H
ATOM   2448  ND1 HSP A 159      13.889   8.197  -0.876  1.00  0.00      A    N
ATOM   2449  HD1 HSP A 159      13.969   9.091  -1.317  1.00  0.00      A    H
ATOM   2450  CE1 HSP A 159      13.905   7.902   0.433  1.00  0.00      A    C
ATOM   2451  HE1 HSP A 159      14.448   8.472   1.157  1.00  0.00      A    H
ATOM   2452  C   HSP A 159      13.985   4.852  -3.394  1.00  0.00      A    C
ATOM   2453  O   HSP A 159      12.895   4.288  -3.452  1.00  0.00      A    O
ATOM   2454  N   ALA A 160      15.129   4.204  -2.857  1.00  0.00      A    N
ATOM   2455  HN  ALA A 160      16.034   4.622  -2.888  1.00  0.00      A    H
ATOM   2456  CA  ALA A 160      15.144   2.808  -2.379  1.00  0.00      A    C
ATOM   2457  HA  ALA A 160      14.509   2.232  -3.036  1.00  0.00      A    H
ATOM   2458  CB  ALA A 160      16.546   2.276  -2.562  1.00  0.00      A    C
ATOM   2459  HB1 ALA A 160      16.976   2.548  -3.550  1.00  0.00      A    H
ATOM   2460  HB2 ALA A 160      17.182   2.815  -1.827  1.00  0.00      A    H
ATOM   2461  HB3 ALA A 160      16.614   1.170  -2.480  1.00  0.00      A    H
ATOM   2462  C   ALA A 160      14.654   2.768  -0.958  1.00  0.00      A    C
ATOM   2463  O   ALA A 160      14.897   3.601  -0.085  1.00  0.00      A    O
ATOM   2464  N   VAL A 161      13.866   1.757  -0.686  1.00  0.00      A    N
ATOM   2465  HN  VAL A 161      13.772   0.974  -1.295  1.00  0.00      A    H
ATOM   2466  CA  VAL A 161      13.287   1.470   0.598  1.00  0.00      A    C
ATOM   2467  HA  VAL A 161      13.902   1.970   1.331  1.00  0.00      A    H
ATOM   2468  CB  VAL A 161      11.770   1.934   0.756  1.00  0.00      A    C
ATOM   2469  HB  VAL A 161      11.515   1.659   1.803  1.00  0.00      A    H
ATOM   2470  CG1 VAL A 161      11.593   3.390   0.553  1.00  0.00      A    C
ATOM   2471 HG11 VAL A 161      11.610   3.730  -0.505  1.00  0.00      A    H
ATOM   2472 HG12 VAL A 161      10.647   3.723   1.030  1.00  0.00      A    H
ATOM   2473 HG13 VAL A 161      12.435   3.918   1.049  1.00  0.00      A    H
ATOM   2474  CG2 VAL A 161      10.854   1.246  -0.255  1.00  0.00      A    C
ATOM   2475 HG21 VAL A 161      11.134   1.568  -1.281  1.00  0.00      A    H
ATOM   2476 HG22 VAL A 161      11.055   0.157  -0.172  1.00  0.00      A    H
ATOM   2477 HG23 VAL A 161       9.758   1.323  -0.090  1.00  0.00      A    H
ATOM   2478  C   VAL A 161      13.366  -0.056   0.840  1.00  0.00      A    C
ATOM   2479  O   VAL A 161      13.800  -0.790  -0.077  1.00  0.00      A    O
ATOM   2480  N   ALA A 162      13.042  -0.502   2.057  1.00  0.00      A    N
ATOM   2481  HN  ALA A 162      12.701   0.189   2.689  1.00  0.00      A    H
ATOM   2482  CA  ALA A 162      13.283  -1.834   2.555  1.00  0.00      A    C
ATOM   2483  HA  ALA A 162      13.671  -2.443   1.753  1.00  0.00      A    H
ATOM   2484  CB  ALA A 162      14.260  -1.857   3.729  1.00  0.00      A    C
ATOM   2485  HB1 ALA A 162      14.197  -2.874   4.172  1.00  0.00      A    H
ATOM   2486  HB2 ALA A 162      15.302  -1.553   3.492  1.00  0.00      A    H
ATOM   2487  HB3 ALA A 162      13.970  -1.164   4.547  1.00  0.00      A    H
ATOM   2488  C   ALA A 162      11.933  -2.495   2.879  1.00  0.00      A    C
ATOM   2489  O   ALA A 162      11.070  -1.966   3.586  1.00  0.00      A    O
ATOM   2490  N   ALA A 163      11.632  -3.678   2.253  1.00  0.00      A    N
ATOM   2491  HN  ALA A 163      12.312  -4.030   1.615  1.00  0.00      A    H
ATOM   2492  CA  ALA A 163      10.352  -4.355   2.427  1.00  0.00      A    C
ATOM   2493  HA  ALA A 163       9.595  -3.624   2.672  1.00  0.00      A    H
ATOM   2494  CB  ALA A 163       9.891  -4.989   1.114  1.00  0.00      A    C
ATOM   2495  HB1 ALA A 163      10.678  -5.729   0.855  1.00  0.00      A    H
ATOM   2496  HB2 ALA A 163       8.893  -5.456   1.255  1.00  0.00      A    H
ATOM   2497  HB3 ALA A 163       9.823  -4.203   0.332  1.00  0.00      A    H
ATOM   2498  C   ALA A 163      10.472  -5.375   3.555  1.00  0.00      A    C
ATOM   2499  O   ALA A 163      11.113  -6.363   3.398  1.00  0.00      A    O
ATOM   2500  N   VAL A 164       9.869  -5.030   4.725  1.00  0.00      A    N
ATOM   2501  HN  VAL A 164       9.292  -4.218   4.767  1.00  0.00      A    H
ATOM   2502  CA  VAL A 164      10.216  -5.650   5.977  1.00  0.00      A    C
ATOM   2503  HA  VAL A 164      11.030  -6.349   5.854  1.00  0.00      A    H
ATOM   2504  CB  VAL A 164      10.640  -4.623   7.038  1.00  0.00      A    C
ATOM   2505  HB  VAL A 164      10.709  -5.108   8.036  1.00  0.00      A    H
ATOM   2506  CG1 VAL A 164      12.012  -3.990   6.603  1.00  0.00      A    C
ATOM   2507 HG11 VAL A 164      12.239  -3.094   7.220  1.00  0.00      A    H
ATOM   2508 HG12 VAL A 164      12.819  -4.746   6.714  1.00  0.00      A    H
ATOM   2509 HG13 VAL A 164      11.927  -3.714   5.530  1.00  0.00      A    H
ATOM   2510  CG2 VAL A 164       9.600  -3.498   7.284  1.00  0.00      A    C
ATOM   2511 HG21 VAL A 164       9.289  -2.943   6.373  1.00  0.00      A    H
ATOM   2512 HG22 VAL A 164       8.618  -3.824   7.690  1.00  0.00      A    H
ATOM   2513 HG23 VAL A 164      10.145  -2.721   7.861  1.00  0.00      A    H
ATOM   2514  C   VAL A 164       9.053  -6.436   6.533  1.00  0.00      A    C
ATOM   2515  O   VAL A 164       9.159  -7.055   7.580  1.00  0.00      A    O
ATOM   2516  N   GLY A 165       7.886  -6.538   5.885  1.00  0.00      A    N
ATOM   2517  HN  GLY A 165       7.813  -6.037   5.027  1.00  0.00      A    H
ATOM   2518  CA  GLY A 165       6.736  -7.402   6.176  1.00  0.00      A    C
ATOM   2519  HA1 GLY A 165       6.361  -7.263   7.179  1.00  0.00      A    H
ATOM   2520  HA2 GLY A 165       7.139  -8.375   5.935  1.00  0.00      A    H
ATOM   2521  C   GLY A 165       5.678  -7.031   5.234  1.00  0.00      A    C
ATOM   2522  O   GLY A 165       5.937  -6.309   4.237  1.00  0.00      A    O
ATOM   2523  N   TYR A 166       4.436  -7.598   5.424  1.00  0.00      A    N
ATOM   2524  HN  TYR A 166       4.381  -8.311   6.119  1.00  0.00      A    H
ATOM   2525  CA  TYR A 166       3.259  -7.382   4.583  1.00  0.00      A    C
ATOM   2526  HA  TYR A 166       3.128  -6.337   4.343  1.00  0.00      A    H
ATOM   2527  CB  TYR A 166       3.559  -8.180   3.283  1.00  0.00      A    C
ATOM   2528  HB1 TYR A 166       4.425  -7.702   2.776  1.00  0.00      A    H
ATOM   2529  HB2 TYR A 166       2.671  -8.124   2.617  1.00  0.00      A    H
ATOM   2530  CG  TYR A 166       3.835  -9.714   3.425  1.00  0.00      A    C
ATOM   2531  CD1 TYR A 166       2.797 -10.669   3.576  1.00  0.00      A    C
ATOM   2532  HD1 TYR A 166       1.776 -10.317   3.549  1.00  0.00      A    H
ATOM   2533  CE1 TYR A 166       3.087 -12.033   3.792  1.00  0.00      A    C
ATOM   2534  HE1 TYR A 166       2.214 -12.655   3.924  1.00  0.00      A    H
ATOM   2535  CZ  TYR A 166       4.373 -12.513   3.624  1.00  0.00      A    C
ATOM   2536  OH  TYR A 166       4.661 -13.836   3.814  1.00  0.00      A    O
ATOM   2537  HH  TYR A 166       3.805 -14.266   3.879  1.00  0.00      A    H
ATOM   2538  CD2 TYR A 166       5.201 -10.217   3.283  1.00  0.00      A    C
ATOM   2539  HD2 TYR A 166       6.033  -9.568   3.054  1.00  0.00      A    H
ATOM   2540  CE2 TYR A 166       5.433 -11.599   3.363  1.00  0.00      A    C
ATOM   2541  HE2 TYR A 166       6.407 -12.033   3.536  1.00  0.00      A    H
ATOM   2542  C   TYR A 166       2.072  -7.998   5.221  1.00  0.00      A    C
ATOM   2543  O   TYR A 166       2.185  -8.570   6.312  1.00  0.00      A    O
ATOM   2544  N   GLY A 167       0.933  -7.990   4.424  1.00  0.00      A    N
ATOM   2545  HN  GLY A 167       0.955  -7.608   3.503  1.00  0.00      A    H
ATOM   2546  CA  GLY A 167      -0.302  -8.723   4.635  1.00  0.00      A    C
ATOM   2547  HA1 GLY A 167      -1.018  -8.027   5.047  1.00  0.00      A    H
ATOM   2548  HA2 GLY A 167      -0.017  -9.629   5.150  1.00  0.00      A    H
ATOM   2549  C   GLY A 167      -0.983  -9.066   3.390  1.00  0.00      A    C
ATOM   2550  O   GLY A 167      -0.362  -8.990   2.348  1.00  0.00      A    O
ATOM   2551  N   PRO A 168      -2.222  -9.562   3.415  1.00  0.00      A    N
ATOM   2552  CD  PRO A 168      -2.785 -10.334   4.573  1.00  0.00      A    C
ATOM   2553  HD1 PRO A 168      -2.019 -10.899   5.145  1.00  0.00      A    H
ATOM   2554  HD2 PRO A 168      -3.302  -9.612   5.240  1.00  0.00      A    H
ATOM   2555  CA  PRO A 168      -3.086  -9.808   2.237  1.00  0.00      A    C
ATOM   2556  HA  PRO A 168      -2.468 -10.394   1.573  1.00  0.00      A    H
ATOM   2557  CB  PRO A 168      -4.322 -10.520   2.621  1.00  0.00      A    C
ATOM   2558  HB1 PRO A 168      -4.762 -11.223   1.881  1.00  0.00      A    H
ATOM   2559  HB2 PRO A 168      -5.150  -9.836   2.907  1.00  0.00      A    H
ATOM   2560  CG  PRO A 168      -3.753 -11.259   3.862  1.00  0.00      A    C
ATOM   2561  HG1 PRO A 168      -3.224 -12.150   3.461  1.00  0.00      A    H
ATOM   2562  HG2 PRO A 168      -4.624 -11.696   4.395  1.00  0.00      A    H
ATOM   2563  C   PRO A 168      -3.413  -8.536   1.462  1.00  0.00      A    C
ATOM   2564  O   PRO A 168      -3.483  -8.451   0.237  1.00  0.00      A    O
ATOM   2565  N   ASN A 169      -3.543  -7.372   2.164  1.00  0.00      A    N
ATOM   2566  HN  ASN A 169      -3.700  -7.292   3.145  1.00  0.00      A    H
ATOM   2567  CA  ASN A 169      -3.802  -6.096   1.556  1.00  0.00      A    C
ATOM   2568  HA  ASN A 169      -4.043  -6.186   0.507  1.00  0.00      A    H
ATOM   2569  CB  ASN A 169      -5.026  -5.279   2.190  1.00  0.00      A    C
ATOM   2570  HB1 ASN A 169      -5.264  -4.363   1.608  1.00  0.00      A    H
ATOM   2571  HB2 ASN A 169      -4.744  -4.961   3.217  1.00  0.00      A    H
ATOM   2572  CG  ASN A 169      -6.300  -6.143   2.149  1.00  0.00      A    C
ATOM   2573  OD1 ASN A 169      -6.978  -6.341   3.168  1.00  0.00      A    O
ATOM   2574  ND2 ASN A 169      -6.572  -6.773   1.010  1.00  0.00      A    N
ATOM   2575 HD21 ASN A 169      -7.286  -7.470   1.073  1.00  0.00      A    H
ATOM   2576 HD22 ASN A 169      -5.932  -6.719   0.244  1.00  0.00      A    H
ATOM   2577  C   ASN A 169      -2.626  -5.096   1.505  1.00  0.00      A    C
ATOM   2578  O   ASN A 169      -2.700  -4.193   0.700  1.00  0.00      A    O
ATOM   2579  N   TYR A 170      -1.445  -5.331   2.168  1.00  0.00      A    N
ATOM   2580  HN  TYR A 170      -1.340  -6.071   2.827  1.00  0.00      A    H
ATOM   2581  CA  TYR A 170      -0.429  -4.324   2.085  1.00  0.00      A    C
ATOM   2582  HA  TYR A 170      -0.464  -3.646   1.246  1.00  0.00      A    H
ATOM   2583  CB  TYR A 170      -0.574  -3.329   3.324  1.00  0.00      A    C
ATOM   2584  HB1 TYR A 170      -1.578  -2.855   3.296  1.00  0.00      A    H
ATOM   2585  HB2 TYR A 170       0.213  -2.545   3.341  1.00  0.00      A    H
ATOM   2586  CG  TYR A 170      -0.356  -4.055   4.701  1.00  0.00      A    C
ATOM   2587  CD1 TYR A 170       0.872  -4.056   5.348  1.00  0.00      A    C
ATOM   2588  HD1 TYR A 170       1.733  -3.669   4.823  1.00  0.00      A    H
ATOM   2589  CE1 TYR A 170       0.975  -4.590   6.629  1.00  0.00      A    C
ATOM   2590  HE1 TYR A 170       1.939  -4.625   7.116  1.00  0.00      A    H
ATOM   2591  CZ  TYR A 170      -0.119  -5.196   7.223  1.00  0.00      A    C
ATOM   2592  OH  TYR A 170       0.016  -5.889   8.376  1.00  0.00      A    O
ATOM   2593  HH  TYR A 170      -0.848  -5.867   8.794  1.00  0.00      A    H
ATOM   2594  CD2 TYR A 170      -1.511  -4.544   5.400  1.00  0.00      A    C
ATOM   2595  HD2 TYR A 170      -2.514  -4.553   5.001  1.00  0.00      A    H
ATOM   2596  CE2 TYR A 170      -1.367  -5.118   6.668  1.00  0.00      A    C
ATOM   2597  HE2 TYR A 170      -2.235  -5.552   7.143  1.00  0.00      A    H
ATOM   2598  C   TYR A 170       0.964  -5.028   2.002  1.00  0.00      A    C
ATOM   2599  O   TYR A 170       1.194  -6.181   2.478  1.00  0.00      A    O
ATOM   2600  N   ILE A 171       1.997  -4.267   1.546  1.00  0.00      A    N
ATOM   2601  HN  ILE A 171       1.740  -3.389   1.151  1.00  0.00      A    H
ATOM   2602  CA  ILE A 171       3.480  -4.485   1.761  1.00  0.00      A    C
ATOM   2603  HA  ILE A 171       3.560  -5.496   2.132  1.00  0.00      A    H
ATOM   2604  CB  ILE A 171       4.390  -4.528   0.503  1.00  0.00      A    C
ATOM   2605  HB  ILE A 171       4.118  -3.827  -0.315  1.00  0.00      A    H
ATOM   2606  CG2 ILE A 171       5.877  -4.274   0.906  1.00  0.00      A    C
ATOM   2607 HG21 ILE A 171       6.114  -3.258   1.287  1.00  0.00      A    H
ATOM   2608 HG22 ILE A 171       6.150  -5.054   1.648  1.00  0.00      A    H
ATOM   2609 HG23 ILE A 171       6.588  -4.396   0.061  1.00  0.00      A    H
ATOM   2610  CG1 ILE A 171       4.136  -5.962   0.027  1.00  0.00      A    C
ATOM   2611 HG11 ILE A 171       3.033  -6.093  -0.001  1.00  0.00      A    H
ATOM   2612 HG12 ILE A 171       4.484  -6.822   0.639  1.00  0.00      A    H
ATOM   2613  CD  ILE A 171       4.652  -6.275  -1.398  1.00  0.00      A    C
ATOM   2614  HD1 ILE A 171       4.340  -7.332  -1.537  1.00  0.00      A    H
ATOM   2615  HD2 ILE A 171       4.156  -5.645  -2.167  1.00  0.00      A    H
ATOM   2616  HD3 ILE A 171       5.752  -6.130  -1.445  1.00  0.00      A    H
ATOM   2617  C   ILE A 171       3.975  -3.474   2.822  1.00  0.00      A    C
ATOM   2618  O   ILE A 171       3.659  -2.282   2.839  1.00  0.00      A    O
ATOM   2619  N   LEU A 172       4.710  -3.908   3.868  1.00  0.00      A    N
ATOM   2620  HN  LEU A 172       5.108  -4.817   3.775  1.00  0.00      A    H
ATOM   2621  CA  LEU A 172       5.091  -3.043   4.961  1.00  0.00      A    C
ATOM   2622  HA  LEU A 172       4.554  -2.107   4.998  1.00  0.00      A    H
ATOM   2623  CB  LEU A 172       5.159  -3.745   6.301  1.00  0.00      A    C
ATOM   2624  HB1 LEU A 172       5.908  -4.565   6.261  1.00  0.00      A    H
ATOM   2625  HB2 LEU A 172       4.166  -4.222   6.448  1.00  0.00      A    H
ATOM   2626  CG  LEU A 172       5.442  -2.917   7.597  1.00  0.00      A    C
ATOM   2627  HG  LEU A 172       6.524  -2.667   7.574  1.00  0.00      A    H
ATOM   2628  CD1 LEU A 172       4.645  -1.637   7.843  1.00  0.00      A    C
ATOM   2629 HD11 LEU A 172       5.045  -1.098   8.728  1.00  0.00      A    H
ATOM   2630 HD12 LEU A 172       4.546  -1.050   6.906  1.00  0.00      A    H
ATOM   2631 HD13 LEU A 172       3.652  -1.905   8.265  1.00  0.00      A    H
ATOM   2632  CD2 LEU A 172       5.265  -3.834   8.814  1.00  0.00      A    C
ATOM   2633 HD21 LEU A 172       5.477  -3.243   9.730  1.00  0.00      A    H
ATOM   2634 HD22 LEU A 172       4.195  -4.126   8.878  1.00  0.00      A    H
ATOM   2635 HD23 LEU A 172       5.954  -4.706   8.776  1.00  0.00      A    H
ATOM   2636  C   LEU A 172       6.519  -2.610   4.693  1.00  0.00      A    C
ATOM   2637  O   LEU A 172       7.528  -3.330   4.613  1.00  0.00      A    O
ATOM   2638  N   ILE A 173       6.699  -1.264   4.463  1.00  0.00      A    N
ATOM   2639  HN  ILE A 173       5.904  -0.672   4.575  1.00  0.00      A    H
ATOM   2640  CA  ILE A 173       7.968  -0.673   4.090  1.00  0.00      A    C
ATOM   2641  HA  ILE A 173       8.722  -1.318   3.664  1.00  0.00      A    H
ATOM   2642  CB  ILE A 173       7.677   0.376   3.042  1.00  0.00      A    C
ATOM   2643  HB  ILE A 173       6.832   0.999   3.405  1.00  0.00      A    H
ATOM   2644  CG2 ILE A 173       8.745   1.447   2.835  1.00  0.00      A    C
ATOM   2645 HG21 ILE A 173       9.699   0.897   2.692  1.00  0.00      A    H
ATOM   2646 HG22 ILE A 173       8.604   1.953   1.856  1.00  0.00      A    H
ATOM   2647 HG23 ILE A 173       8.742   2.111   3.726  1.00  0.00      A    H
ATOM   2648  CG1 ILE A 173       7.228  -0.281   1.734  1.00  0.00      A    C
ATOM   2649 HG11 ILE A 173       7.170   0.478   0.925  1.00  0.00      A    H
ATOM   2650 HG12 ILE A 173       6.190  -0.672   1.791  1.00  0.00      A    H
ATOM   2651  CD  ILE A 173       8.087  -1.290   1.109  1.00  0.00      A    C
ATOM   2652  HD1 ILE A 173       8.439  -2.032   1.858  1.00  0.00      A    H
ATOM   2653  HD2 ILE A 173       7.680  -1.750   0.183  1.00  0.00      A    H
ATOM   2654  HD3 ILE A 173       9.060  -0.857   0.793  1.00  0.00      A    H
ATOM   2655  C   ILE A 173       8.611   0.028   5.249  1.00  0.00      A    C
ATOM   2656  O   ILE A 173       8.073   0.857   6.000  1.00  0.00      A    O
ATOM   2657  N   LYS A 174       9.939  -0.216   5.431  1.00  0.00      A    N
ATOM   2658  HN  LYS A 174      10.344  -0.884   4.810  1.00  0.00      A    H
ATOM   2659  CA  LYS A 174      10.880   0.515   6.237  1.00  0.00      A    C
ATOM   2660  HA  LYS A 174      10.272   1.043   6.956  1.00  0.00      A    H
ATOM   2661  CB  LYS A 174      11.901  -0.246   7.157  1.00  0.00      A    C
ATOM   2662  HB1 LYS A 174      12.565  -0.817   6.473  1.00  0.00      A    H
ATOM   2663  HB2 LYS A 174      11.307  -1.052   7.638  1.00  0.00      A    H
ATOM   2664  CG  LYS A 174      12.769   0.595   8.045  1.00  0.00      A    C
ATOM   2665  HG1 LYS A 174      12.346   1.444   8.623  1.00  0.00      A    H
ATOM   2666  HG2 LYS A 174      13.526   1.061   7.379  1.00  0.00      A    H
ATOM   2667  CD  LYS A 174      13.647  -0.256   8.957  1.00  0.00      A    C
ATOM   2668  HD1 LYS A 174      14.060  -1.086   8.345  1.00  0.00      A    H
ATOM   2669  HD2 LYS A 174      12.947  -0.720   9.685  1.00  0.00      A    H
ATOM   2670  CE  LYS A 174      14.890   0.483   9.495  1.00  0.00      A    C
ATOM   2671  HE1 LYS A 174      14.588   1.416  10.017  1.00  0.00      A    H
ATOM   2672  HE2 LYS A 174      15.454   0.730   8.570  1.00  0.00      A    H
ATOM   2673  NZ  LYS A 174      15.636  -0.317  10.458  1.00  0.00      A    N
ATOM   2674  HZ1 LYS A 174      16.411   0.216  10.901  1.00  0.00      A    H
ATOM   2675  HZ2 LYS A 174      15.021  -0.680  11.214  1.00  0.00      A    H
ATOM   2676  HZ3 LYS A 174      16.075  -1.139   9.996  1.00  0.00      A    H
ATOM   2677  C   LYS A 174      11.519   1.519   5.375  1.00  0.00      A    C
ATOM   2678  O   LYS A 174      12.358   1.323   4.519  1.00  0.00      A    O
ATOM   2679  N   ASN A 175      11.195   2.810   5.634  1.00  0.00      A    N
ATOM   2680  HN  ASN A 175      10.836   3.033   6.537  1.00  0.00      A    H
ATOM   2681  CA  ASN A 175      11.668   3.967   4.901  1.00  0.00      A    C
ATOM   2682  HA  ASN A 175      11.850   3.670   3.879  1.00  0.00      A    H
ATOM   2683  CB  ASN A 175      10.559   5.055   4.954  1.00  0.00      A    C
ATOM   2684  HB1 ASN A 175      10.256   5.323   5.989  1.00  0.00      A    H
ATOM   2685  HB2 ASN A 175       9.640   4.624   4.503  1.00  0.00      A    H
ATOM   2686  CG  ASN A 175      10.759   6.352   4.205  1.00  0.00      A    C
ATOM   2687  OD1 ASN A 175      11.462   6.275   3.208  1.00  0.00      A    O
ATOM   2688  ND2 ASN A 175      10.310   7.578   4.599  1.00  0.00      A    N
ATOM   2689 HD21 ASN A 175      10.639   8.388   4.115  1.00  0.00      A    H
ATOM   2690 HD22 ASN A 175       9.422   7.561   5.060  1.00  0.00      A    H
ATOM   2691  C   ASN A 175      12.989   4.474   5.511  1.00  0.00      A    C
ATOM   2692  O   ASN A 175      13.395   4.044   6.569  1.00  0.00      A    O
ATOM   2693  N   SER A 176      13.605   5.431   4.723  1.00  0.00      A    N
ATOM   2694  HN  SER A 176      13.162   5.924   3.978  1.00  0.00      A    H
ATOM   2695  CA  SER A 176      14.891   6.009   5.161  1.00  0.00      A    C
ATOM   2696  HA  SER A 176      15.475   5.291   5.718  1.00  0.00      A    H
ATOM   2697  CB  SER A 176      15.747   6.395   3.999  1.00  0.00      A    C
ATOM   2698  HB1 SER A 176      16.101   5.481   3.478  1.00  0.00      A    H
ATOM   2699  HB2 SER A 176      16.745   6.781   4.299  1.00  0.00      A    H
ATOM   2700  OG  SER A 176      15.069   7.227   3.013  1.00  0.00      A    O
ATOM   2701  HG1 SER A 176      15.763   7.529   2.424  1.00  0.00      A    H
ATOM   2702  C   SER A 176      14.771   7.305   5.954  1.00  0.00      A    C
ATOM   2703  O   SER A 176      15.621   7.535   6.849  1.00  0.00      A    O
ATOM   2704  N   TRP A 177      13.796   8.165   5.661  1.00  0.00      A    N
ATOM   2705  HN  TRP A 177      13.145   7.881   4.961  1.00  0.00      A    H
ATOM   2706  CA  TRP A 177      13.732   9.508   6.088  1.00  0.00      A    C
ATOM   2707  HA  TRP A 177      14.648   9.968   5.749  1.00  0.00      A    H
ATOM   2708  CB  TRP A 177      12.579  10.274   5.389  1.00  0.00      A    C
ATOM   2709  HB1 TRP A 177      12.572  11.272   5.878  1.00  0.00      A    H
ATOM   2710  HB2 TRP A 177      11.568   9.844   5.554  1.00  0.00      A    H
ATOM   2711  CG  TRP A 177      12.604  10.416   3.868  1.00  0.00      A    C
ATOM   2712  CD1 TRP A 177      13.668  10.271   3.064  1.00  0.00      A    C
ATOM   2713  HD1 TRP A 177      14.617   9.873   3.390  1.00  0.00      A    H
ATOM   2714  NE1 TRP A 177      13.257  10.571   1.746  1.00  0.00      A    N
ATOM   2715  HE1 TRP A 177      13.808  10.752   0.961  1.00  0.00      A    H
ATOM   2716  CE2 TRP A 177      11.946  10.924   1.789  1.00  0.00      A    C
ATOM   2717  CD2 TRP A 177      11.478  10.843   3.087  1.00  0.00      A    C
ATOM   2718  CE3 TRP A 177      10.138  11.168   3.406  1.00  0.00      A    C
ATOM   2719  HE3 TRP A 177       9.680  10.898   4.346  1.00  0.00      A    H
ATOM   2720  CZ3 TRP A 177       9.307  11.533   2.352  1.00  0.00      A    C
ATOM   2721  HZ3 TRP A 177       8.273  11.653   2.637  1.00  0.00      A    H
ATOM   2722  CZ2 TRP A 177      11.169  11.454   0.771  1.00  0.00      A    C
ATOM   2723  HZ2 TRP A 177      11.537  11.696  -0.215  1.00  0.00      A    H
ATOM   2724  CH2 TRP A 177       9.854  11.753   1.066  1.00  0.00      A    C
ATOM   2725  HH2 TRP A 177       9.238  11.974   0.207  1.00  0.00      A    H
ATOM   2726  C   TRP A 177      13.786   9.842   7.575  1.00  0.00      A    C
ATOM   2727  O   TRP A 177      14.677  10.570   8.078  1.00  0.00      A    O
ATOM   2728  N   GLY A 178      12.889   9.205   8.326  1.00  0.00      A    N
ATOM   2729  HN  GLY A 178      12.271   8.508   7.970  1.00  0.00      A    H
ATOM   2730  CA  GLY A 178      12.645   9.685   9.705  1.00  0.00      A    C
ATOM   2731  HA1 GLY A 178      12.507  10.753   9.785  1.00  0.00      A    H
ATOM   2732  HA2 GLY A 178      13.386   9.233  10.348  1.00  0.00      A    H
ATOM   2733  C   GLY A 178      11.335   9.178  10.239  1.00  0.00      A    C
ATOM   2734  O   GLY A 178      10.575   8.519   9.570  1.00  0.00      A    O
ATOM   2735  N   THR A 179      11.073   9.492  11.547  1.00  0.00      A    N
ATOM   2736  HN  THR A 179      11.630  10.185  11.998  1.00  0.00      A    H
ATOM   2737  CA  THR A 179      10.014   8.950  12.415  1.00  0.00      A    C
ATOM   2738  HA  THR A 179       9.628   8.019  12.029  1.00  0.00      A    H
ATOM   2739  CB  THR A 179      10.555   8.626  13.820  1.00  0.00      A    C
ATOM   2740  HB  THR A 179       9.847   8.149  14.531  1.00  0.00      A    H
ATOM   2741  OG1 THR A 179      11.164   9.726  14.565  1.00  0.00      A    O
ATOM   2742  HG1 THR A 179      10.517   9.972  15.231  1.00  0.00      A    H
ATOM   2743  CG2 THR A 179      11.697   7.610  13.609  1.00  0.00      A    C
ATOM   2744 HG21 THR A 179      12.623   8.107  13.249  1.00  0.00      A    H
ATOM   2745 HG22 THR A 179      11.872   7.102  14.581  1.00  0.00      A    H
ATOM   2746 HG23 THR A 179      11.445   6.807  12.883  1.00  0.00      A    H
ATOM   2747  C   THR A 179       8.733   9.764  12.635  1.00  0.00      A    C
ATOM   2748  O   THR A 179       7.652   9.293  13.010  1.00  0.00      A    O
ATOM   2749  N   GLY A 180       8.821  11.077  12.259  1.00  0.00      A    N
ATOM   2750  HN  GLY A 180       9.727  11.435  12.046  1.00  0.00      A    H
ATOM   2751  CA  GLY A 180       7.760  12.032  12.374  1.00  0.00      A    C
ATOM   2752  HA1 GLY A 180       8.140  13.029  12.541  1.00  0.00      A    H
ATOM   2753  HA2 GLY A 180       7.120  11.724  13.187  1.00  0.00      A    H
ATOM   2754  C   GLY A 180       6.985  12.164  11.077  1.00  0.00      A    C
ATOM   2755  O   GLY A 180       6.435  13.226  10.776  1.00  0.00      A    O
ATOM   2756  N   TRP A 181       6.984  11.038  10.342  1.00  0.00      A    N
ATOM   2757  HN  TRP A 181       7.444  10.287  10.808  1.00  0.00      A    H
ATOM   2758  CA  TRP A 181       6.371  10.838   9.042  1.00  0.00      A    C
ATOM   2759  HA  TRP A 181       5.671  11.653   8.936  1.00  0.00      A    H
ATOM   2760  CB  TRP A 181       7.531  10.840   7.981  1.00  0.00      A    C
ATOM   2761  HB1 TRP A 181       8.360  10.133   8.194  1.00  0.00      A    H
ATOM   2762  HB2 TRP A 181       7.836  11.906   8.052  1.00  0.00      A    H
ATOM   2763  CG  TRP A 181       7.057  10.606   6.568  1.00  0.00      A    C
ATOM   2764  CD1 TRP A 181       6.509  11.505   5.663  1.00  0.00      A    C
ATOM   2765  HD1 TRP A 181       6.406  12.576   5.756  1.00  0.00      A    H
ATOM   2766  NE1 TRP A 181       6.201  10.848   4.525  1.00  0.00      A    N
ATOM   2767  HE1 TRP A 181       5.837  11.191   3.687  1.00  0.00      A    H
ATOM   2768  CE2 TRP A 181       6.422   9.486   4.699  1.00  0.00      A    C
ATOM   2769  CD2 TRP A 181       7.014   9.269   5.952  1.00  0.00      A    C
ATOM   2770  CE3 TRP A 181       7.388   8.004   6.415  1.00  0.00      A    C
ATOM   2771  HE3 TRP A 181       7.681   7.817   7.438  1.00  0.00      A    H
ATOM   2772  CZ3 TRP A 181       7.206   6.938   5.527  1.00  0.00      A    C
ATOM   2773  HZ3 TRP A 181       7.565   5.963   5.824  1.00  0.00      A    H
ATOM   2774  CZ2 TRP A 181       6.267   8.446   3.860  1.00  0.00      A    C
ATOM   2775  HZ2 TRP A 181       5.798   8.495   2.889  1.00  0.00      A    H
ATOM   2776  CH2 TRP A 181       6.663   7.162   4.207  1.00  0.00      A    C
ATOM   2777  HH2 TRP A 181       6.602   6.289   3.573  1.00  0.00      A    H
ATOM   2778  C   TRP A 181       5.668   9.473   8.925  1.00  0.00      A    C
ATOM   2779  O   TRP A 181       6.131   8.544   9.567  1.00  0.00      A    O
ATOM   2780  N   GLY A 182       4.561   9.262   8.120  1.00  0.00      A    N
ATOM   2781  HN  GLY A 182       4.124  10.020   7.642  1.00  0.00      A    H
ATOM   2782  CA  GLY A 182       3.909   7.950   7.862  1.00  0.00      A    C
ATOM   2783  HA1 GLY A 182       4.705   7.301   7.529  1.00  0.00      A    H
ATOM   2784  HA2 GLY A 182       3.152   8.053   7.099  1.00  0.00      A    H
ATOM   2785  C   GLY A 182       3.320   7.351   9.107  1.00  0.00      A    C
ATOM   2786  O   GLY A 182       3.015   8.066  10.079  1.00  0.00      A    O
ATOM   2787  N   GLU A 183       3.227   6.039   9.142  1.00  0.00      A    N
ATOM   2788  HN  GLU A 183       3.291   5.476   8.322  1.00  0.00      A    H
ATOM   2789  CA  GLU A 183       2.807   5.367  10.362  1.00  0.00      A    C
ATOM   2790  HA  GLU A 183       2.086   6.032  10.815  1.00  0.00      A    H
ATOM   2791  CB  GLU A 183       2.094   3.993  10.179  1.00  0.00      A    C
ATOM   2792  HB1 GLU A 183       1.758   3.682  11.192  1.00  0.00      A    H
ATOM   2793  HB2 GLU A 183       2.845   3.334   9.693  1.00  0.00      A    H
ATOM   2794  CG  GLU A 183       0.913   4.055   9.264  1.00  0.00      A    C
ATOM   2795  HG1 GLU A 183       1.253   4.173   8.213  1.00  0.00      A    H
ATOM   2796  HG2 GLU A 183       0.359   4.965   9.580  1.00  0.00      A    H
ATOM   2797  CD  GLU A 183       0.132   2.909   9.443  1.00  0.00      A    C
ATOM   2798  OE1 GLU A 183       0.695   1.834   9.794  1.00  0.00      A    O
ATOM   2799  OE2 GLU A 183      -1.089   3.080   9.249  1.00  0.00      A    O
ATOM   2800  C   GLU A 183       4.011   5.137  11.260  1.00  0.00      A    C
ATOM   2801  O   GLU A 183       4.375   4.011  11.460  1.00  0.00      A    O
ATOM   2802  N   ASN A 184       4.571   6.283  11.836  1.00  0.00      A    N
ATOM   2803  HN  ASN A 184       4.192   7.171  11.588  1.00  0.00      A    H
ATOM   2804  CA  ASN A 184       5.724   6.270  12.731  1.00  0.00      A    C
ATOM   2805  HA  ASN A 184       5.835   7.315  12.980  1.00  0.00      A    H
ATOM   2806  CB  ASN A 184       5.380   5.497  14.080  1.00  0.00      A    C
ATOM   2807  HB1 ASN A 184       5.194   4.455  13.741  1.00  0.00      A    H
ATOM   2808  HB2 ASN A 184       4.439   5.991  14.401  1.00  0.00      A    H
ATOM   2809  CG  ASN A 184       6.320   5.526  15.251  1.00  0.00      A    C
ATOM   2810  OD1 ASN A 184       6.594   6.574  15.783  1.00  0.00      A    O
ATOM   2811  ND2 ASN A 184       6.757   4.344  15.659  1.00  0.00      A    N
ATOM   2812 HD21 ASN A 184       7.438   4.426  16.387  1.00  0.00      A    H
ATOM   2813 HD22 ASN A 184       6.310   3.499  15.364  1.00  0.00      A    H
ATOM   2814  C   ASN A 184       7.019   5.743  12.138  1.00  0.00      A    C
ATOM   2815  O   ASN A 184       7.711   4.982  12.774  1.00  0.00      A    O
ATOM   2816  N   GLY A 185       7.422   6.190  10.922  1.00  0.00      A    N
ATOM   2817  HN  GLY A 185       7.123   7.082  10.594  1.00  0.00      A    H
ATOM   2818  CA  GLY A 185       8.552   5.587  10.233  1.00  0.00      A    C
ATOM   2819  HA1 GLY A 185       9.157   4.927  10.836  1.00  0.00      A    H
ATOM   2820  HA2 GLY A 185       9.125   6.394   9.801  1.00  0.00      A    H
ATOM   2821  C   GLY A 185       8.122   4.695   9.158  1.00  0.00      A    C
ATOM   2822  O   GLY A 185       8.846   4.521   8.202  1.00  0.00      A    O
ATOM   2823  N   TYR A 186       6.919   4.084   9.201  1.00  0.00      A    N
ATOM   2824  HN  TYR A 186       6.252   4.425   9.860  1.00  0.00      A    H
ATOM   2825  CA  TYR A 186       6.589   3.032   8.247  1.00  0.00      A    C
ATOM   2826  HA  TYR A 186       7.529   2.808   7.765  1.00  0.00      A    H
ATOM   2827  CB  TYR A 186       6.072   1.698   8.982  1.00  0.00      A    C
ATOM   2828  HB1 TYR A 186       5.680   0.959   8.251  1.00  0.00      A    H
ATOM   2829  HB2 TYR A 186       5.259   2.061   9.646  1.00  0.00      A    H
ATOM   2830  CG  TYR A 186       7.184   1.070   9.775  1.00  0.00      A    C
ATOM   2831  CD1 TYR A 186       7.526   1.554  11.073  1.00  0.00      A    C
ATOM   2832  HD1 TYR A 186       6.873   2.213  11.625  1.00  0.00      A    H
ATOM   2833  CE1 TYR A 186       8.779   1.242  11.662  1.00  0.00      A    C
ATOM   2834  HE1 TYR A 186       9.135   1.712  12.567  1.00  0.00      A    H
ATOM   2835  CZ  TYR A 186       9.605   0.397  10.955  1.00  0.00      A    C
ATOM   2836  OH  TYR A 186      10.789  -0.007  11.503  1.00  0.00      A    O
ATOM   2837  HH  TYR A 186      10.816   0.180  12.444  1.00  0.00      A    H
ATOM   2838  CD2 TYR A 186       8.059   0.205   9.103  1.00  0.00      A    C
ATOM   2839  HD2 TYR A 186       7.813  -0.169   8.120  1.00  0.00      A    H
ATOM   2840  CE2 TYR A 186       9.344  -0.122   9.661  1.00  0.00      A    C
ATOM   2841  HE2 TYR A 186      10.015  -0.826   9.192  1.00  0.00      A    H
ATOM   2842  C   TYR A 186       5.525   3.423   7.253  1.00  0.00      A    C
ATOM   2843  O   TYR A 186       4.734   4.339   7.378  1.00  0.00      A    O
ATOM   2844  N   ILE A 187       5.378   2.764   6.076  1.00  0.00      A    N
ATOM   2845  HN  ILE A 187       6.065   2.184   5.646  1.00  0.00      A    H
ATOM   2846  CA  ILE A 187       4.323   3.016   5.072  1.00  0.00      A    C
ATOM   2847  HA  ILE A 187       3.461   3.410   5.589  1.00  0.00      A    H
ATOM   2848  CB  ILE A 187       4.680   4.002   4.034  1.00  0.00      A    C
ATOM   2849  HB  ILE A 187       4.779   4.946   4.611  1.00  0.00      A    H
ATOM   2850  CG2 ILE A 187       6.078   3.670   3.367  1.00  0.00      A    C
ATOM   2851 HG21 ILE A 187       5.912   2.736   2.789  1.00  0.00      A    H
ATOM   2852 HG22 ILE A 187       6.431   4.483   2.697  1.00  0.00      A    H
ATOM   2853 HG23 ILE A 187       6.903   3.514   4.094  1.00  0.00      A    H
ATOM   2854  CG1 ILE A 187       3.586   4.246   3.009  1.00  0.00      A    C
ATOM   2855 HG11 ILE A 187       2.655   4.341   3.608  1.00  0.00      A    H
ATOM   2856 HG12 ILE A 187       3.397   3.452   2.255  1.00  0.00      A    H
ATOM   2857  CD  ILE A 187       3.778   5.617   2.250  1.00  0.00      A    C
ATOM   2858  HD1 ILE A 187       4.626   5.530   1.538  1.00  0.00      A    H
ATOM   2859  HD2 ILE A 187       2.962   6.030   1.620  1.00  0.00      A    H
ATOM   2860  HD3 ILE A 187       4.123   6.382   2.978  1.00  0.00      A    H
ATOM   2861  C   ILE A 187       3.825   1.688   4.558  1.00  0.00      A    C
ATOM   2862  O   ILE A 187       4.514   0.840   4.016  1.00  0.00      A    O
ATOM   2863  N   ARG A 188       2.517   1.421   4.772  1.00  0.00      A    N
ATOM   2864  HN  ARG A 188       1.837   1.948   5.275  1.00  0.00      A    H
ATOM   2865  CA  ARG A 188       1.964   0.136   4.456  1.00  0.00      A    C
ATOM   2866  HA  ARG A 188       2.743  -0.612   4.435  1.00  0.00      A    H
ATOM   2867  CB  ARG A 188       0.809  -0.236   5.445  1.00  0.00      A    C
ATOM   2868  HB1 ARG A 188       0.202  -1.036   4.970  1.00  0.00      A    H
ATOM   2869  HB2 ARG A 188       0.144   0.649   5.535  1.00  0.00      A    H
ATOM   2870  CG  ARG A 188       1.393  -0.637   6.881  1.00  0.00      A    C
ATOM   2871  HG1 ARG A 188       1.892   0.200   7.414  1.00  0.00      A    H
ATOM   2872  HG2 ARG A 188       2.191  -1.384   6.680  1.00  0.00      A    H
ATOM   2873  CD  ARG A 188       0.260  -1.310   7.734  1.00  0.00      A    C
ATOM   2874  HD1 ARG A 188       0.654  -1.836   8.630  1.00  0.00      A    H
ATOM   2875  HD2 ARG A 188      -0.402  -1.947   7.109  1.00  0.00      A    H
ATOM   2876  NE  ARG A 188      -0.580  -0.128   8.197  1.00  0.00      A    N
ATOM   2877  HE  ARG A 188      -0.076   0.585   8.684  1.00  0.00      A    H
ATOM   2878  CZ  ARG A 188      -1.873  -0.198   8.289  1.00  0.00      A    C
ATOM   2879  NH1 ARG A 188      -2.621  -1.284   8.138  1.00  0.00      A    N
ATOM   2880 HH11 ARG A 188      -2.130  -2.152   8.212  1.00  0.00      A    H
ATOM   2881 HH12 ARG A 188      -3.575  -1.267   8.437  1.00  0.00      A    H
ATOM   2882  NH2 ARG A 188      -2.508   0.913   8.734  1.00  0.00      A    N
ATOM   2883 HH21 ARG A 188      -2.019   1.780   8.831  1.00  0.00      A    H
ATOM   2884 HH22 ARG A 188      -3.507   0.947   8.721  1.00  0.00      A    H
ATOM   2885  C   ARG A 188       1.366   0.309   3.000  1.00  0.00      A    C
ATOM   2886  O   ARG A 188       0.296   0.770   2.858  1.00  0.00      A    O
ATOM   2887  N   ILE A 189       2.196  -0.032   1.900  1.00  0.00      A    N
ATOM   2888  HN  ILE A 189       2.938  -0.696   1.956  1.00  0.00      A    H
ATOM   2889  CA  ILE A 189       1.918   0.312   0.494  1.00  0.00      A    C
ATOM   2890  HA  ILE A 189       1.399   1.258   0.461  1.00  0.00      A    H
ATOM   2891  CB  ILE A 189       3.179   0.518  -0.287  1.00  0.00      A    C
ATOM   2892  HB  ILE A 189       3.718   1.366   0.187  1.00  0.00      A    H
ATOM   2893  CG2 ILE A 189       4.054  -0.818  -0.208  1.00  0.00      A    C
ATOM   2894 HG21 ILE A 189       4.383  -1.063   0.824  1.00  0.00      A    H
ATOM   2895 HG22 ILE A 189       3.608  -1.670  -0.765  1.00  0.00      A    H
ATOM   2896 HG23 ILE A 189       4.980  -0.583  -0.775  1.00  0.00      A    H
ATOM   2897  CG1 ILE A 189       2.934   1.016  -1.659  1.00  0.00      A    C
ATOM   2898 HG11 ILE A 189       2.133   1.778  -1.761  1.00  0.00      A    H
ATOM   2899 HG12 ILE A 189       2.490   0.237  -2.315  1.00  0.00      A    H
ATOM   2900  CD  ILE A 189       4.136   1.677  -2.298  1.00  0.00      A    C
ATOM   2901  HD1 ILE A 189       4.312   2.556  -1.643  1.00  0.00      A    H
ATOM   2902  HD2 ILE A 189       5.002   0.985  -2.217  1.00  0.00      A    H
ATOM   2903  HD3 ILE A 189       4.107   1.998  -3.361  1.00  0.00      A    H
ATOM   2904  C   ILE A 189       0.983  -0.802  -0.009  1.00  0.00      A    C
ATOM   2905  O   ILE A 189       1.143  -1.930   0.436  1.00  0.00      A    O
ATOM   2906  N   LYS A 190      -0.073  -0.464  -0.830  1.00  0.00      A    N
ATOM   2907  HN  LYS A 190      -0.308   0.460  -1.121  1.00  0.00      A    H
ATOM   2908  CA  LYS A 190      -1.079  -1.508  -1.201  1.00  0.00      A    C
ATOM   2909  HA  LYS A 190      -1.251  -2.052  -0.284  1.00  0.00      A    H
ATOM   2910  CB  LYS A 190      -2.419  -0.888  -1.703  1.00  0.00      A    C
ATOM   2911  HB1 LYS A 190      -2.254  -0.438  -2.705  1.00  0.00      A    H
ATOM   2912  HB2 LYS A 190      -2.735  -0.052  -1.043  1.00  0.00      A    H
ATOM   2913  CG  LYS A 190      -3.507  -1.928  -1.722  1.00  0.00      A    C
ATOM   2914  HG1 LYS A 190      -3.432  -2.553  -0.807  1.00  0.00      A    H
ATOM   2915  HG2 LYS A 190      -3.426  -2.658  -2.555  1.00  0.00      A    H
ATOM   2916  CD  LYS A 190      -4.924  -1.384  -1.845  1.00  0.00      A    C
ATOM   2917  HD1 LYS A 190      -4.889  -0.651  -2.679  1.00  0.00      A    H
ATOM   2918  HD2 LYS A 190      -5.196  -0.783  -0.952  1.00  0.00      A    H
ATOM   2919  CE  LYS A 190      -6.015  -2.376  -2.280  1.00  0.00      A    C
ATOM   2920  HE1 LYS A 190      -5.576  -3.076  -3.023  1.00  0.00      A    H
ATOM   2921  HE2 LYS A 190      -6.916  -1.829  -2.632  1.00  0.00      A    H
ATOM   2922  NZ  LYS A 190      -6.459  -3.237  -1.105  1.00  0.00      A    N
ATOM   2923  HZ1 LYS A 190      -6.413  -2.740  -0.193  1.00  0.00      A    H
ATOM   2924  HZ2 LYS A 190      -7.437  -3.535  -1.300  1.00  0.00      A    H
ATOM   2925  HZ3 LYS A 190      -5.838  -4.065  -1.198  1.00  0.00      A    H
ATOM   2926  C   LYS A 190      -0.500  -2.483  -2.239  1.00  0.00      A    C
ATOM   2927  O   LYS A 190       0.175  -2.160  -3.207  1.00  0.00      A    O
ATOM   2928  N   ARG A 191      -0.733  -3.754  -2.009  1.00  0.00      A    N
ATOM   2929  HN  ARG A 191      -1.247  -3.929  -1.173  1.00  0.00      A    H
ATOM   2930  CA  ARG A 191      -0.592  -4.847  -2.923  1.00  0.00      A    C
ATOM   2931  HA  ARG A 191      -0.174  -4.483  -3.850  1.00  0.00      A    H
ATOM   2932  CB  ARG A 191       0.319  -5.975  -2.443  1.00  0.00      A    C
ATOM   2933  HB1 ARG A 191       1.237  -5.593  -1.948  1.00  0.00      A    H
ATOM   2934  HB2 ARG A 191       0.642  -6.564  -3.328  1.00  0.00      A    H
ATOM   2935  CG  ARG A 191      -0.334  -6.989  -1.452  1.00  0.00      A    C
ATOM   2936  HG1 ARG A 191      -1.068  -7.623  -1.996  1.00  0.00      A    H
ATOM   2937  HG2 ARG A 191      -0.850  -6.551  -0.571  1.00  0.00      A    H
ATOM   2938  CD  ARG A 191       0.720  -8.024  -1.022  1.00  0.00      A    C
ATOM   2939  HD1 ARG A 191       1.461  -7.547  -0.345  1.00  0.00      A    H
ATOM   2940  HD2 ARG A 191       1.288  -8.281  -1.941  1.00  0.00      A    H
ATOM   2941  NE  ARG A 191       0.044  -9.171  -0.354  1.00  0.00      A    N
ATOM   2942  HE  ARG A 191      -0.150  -9.164   0.627  1.00  0.00      A    H
ATOM   2943  CZ  ARG A 191      -0.424 -10.308  -0.902  1.00  0.00      A    C
ATOM   2944  NH1 ARG A 191      -0.633 -10.398  -2.231  1.00  0.00      A    N
ATOM   2945 HH11 ARG A 191      -0.446  -9.598  -2.801  1.00  0.00      A    H
ATOM   2946 HH12 ARG A 191      -1.470 -10.894  -2.466  1.00  0.00      A    H
ATOM   2947  NH2 ARG A 191      -0.971 -11.238  -0.106  1.00  0.00      A    N
ATOM   2948 HH21 ARG A 191      -0.726 -11.106   0.854  1.00  0.00      A    H
ATOM   2949 HH22 ARG A 191      -1.461 -12.013  -0.506  1.00  0.00      A    H
ATOM   2950  C   ARG A 191      -1.922  -5.403  -3.401  1.00  0.00      A    C
ATOM   2951  O   ARG A 191      -2.965  -5.054  -2.891  1.00  0.00      A    O
ATOM   2952  N   GLY A 192      -1.899  -6.186  -4.511  1.00  0.00      A    N
ATOM   2953  HN  GLY A 192      -1.061  -6.519  -4.935  1.00  0.00      A    H
ATOM   2954  CA  GLY A 192      -3.105  -6.868  -5.025  1.00  0.00      A    C
ATOM   2955  HA1 GLY A 192      -3.739  -7.185  -4.210  1.00  0.00      A    H
ATOM   2956  HA2 GLY A 192      -2.736  -7.673  -5.644  1.00  0.00      A    H
ATOM   2957  C   GLY A 192      -3.953  -6.003  -5.891  1.00  0.00      A    C
ATOM   2958  O   GLY A 192      -5.091  -6.346  -6.056  1.00  0.00      A    O
ATOM   2959  N   THR A 193      -3.394  -4.896  -6.499  1.00  0.00      A    N
ATOM   2960  HN  THR A 193      -2.440  -4.666  -6.326  1.00  0.00      A    H
ATOM   2961  CA  THR A 193      -4.142  -3.901  -7.297  1.00  0.00      A    C
ATOM   2962  HA  THR A 193      -5.124  -3.934  -6.849  1.00  0.00      A    H
ATOM   2963  CB  THR A 193      -3.585  -2.502  -7.204  1.00  0.00      A    C
ATOM   2964  HB  THR A 193      -4.239  -1.869  -7.841  1.00  0.00      A    H
ATOM   2965  OG1 THR A 193      -2.222  -2.381  -7.712  1.00  0.00      A    O
ATOM   2966  HG1 THR A 193      -2.141  -1.543  -8.175  1.00  0.00      A    H
ATOM   2967  CG2 THR A 193      -3.588  -1.954  -5.759  1.00  0.00      A    C
ATOM   2968 HG21 THR A 193      -3.138  -0.938  -5.755  1.00  0.00      A    H
ATOM   2969 HG22 THR A 193      -4.660  -1.940  -5.469  1.00  0.00      A    H
ATOM   2970 HG23 THR A 193      -2.987  -2.589  -5.072  1.00  0.00      A    H
ATOM   2971  C   THR A 193      -4.171  -4.302  -8.763  1.00  0.00      A    C
ATOM   2972  O   THR A 193      -4.987  -3.786  -9.553  1.00  0.00      A    O
ATOM   2973  N   GLY A 194      -3.290  -5.234  -9.202  1.00  0.00      A    N
ATOM   2974  HN  GLY A 194      -2.558  -5.594  -8.628  1.00  0.00      A    H
ATOM   2975  CA  GLY A 194      -3.204  -5.854 -10.520  1.00  0.00      A    C
ATOM   2976  HA1 GLY A 194      -4.216  -5.848 -10.897  1.00  0.00      A    H
ATOM   2977  HA2 GLY A 194      -2.669  -6.790 -10.453  1.00  0.00      A    H
ATOM   2978  C   GLY A 194      -2.528  -5.010 -11.509  1.00  0.00      A    C
ATOM   2979  O   GLY A 194      -2.716  -5.103 -12.725  1.00  0.00      A    O
ATOM   2980  N   ASN A 195      -1.751  -4.031 -11.077  1.00  0.00      A    N
ATOM   2981  HN  ASN A 195      -1.687  -3.702 -10.138  1.00  0.00      A    H
ATOM   2982  CA  ASN A 195      -0.773  -3.421 -12.004  1.00  0.00      A    C
ATOM   2983  HA  ASN A 195      -1.095  -3.432 -13.035  1.00  0.00      A    H
ATOM   2984  CB  ASN A 195      -0.544  -1.918 -11.560  1.00  0.00      A    C
ATOM   2985  HB1 ASN A 195       0.294  -1.950 -10.832  1.00  0.00      A    H
ATOM   2986  HB2 ASN A 195      -1.360  -1.466 -10.956  1.00  0.00      A    H
ATOM   2987  CG  ASN A 195      -0.243  -0.962 -12.702  1.00  0.00      A    C
ATOM   2988  OD1 ASN A 195       0.526  -1.315 -13.588  1.00  0.00      A    O
ATOM   2989  ND2 ASN A 195      -0.797   0.251 -12.656  1.00  0.00      A    N
ATOM   2990 HD21 ASN A 195      -0.770   0.758 -13.517  1.00  0.00      A    H
ATOM   2991 HD22 ASN A 195      -1.538   0.519 -12.040  1.00  0.00      A    H
ATOM   2992  C   ASN A 195       0.560  -4.203 -12.113  1.00  0.00      A    C
ATOM   2993  O   ASN A 195       1.010  -4.734 -11.133  1.00  0.00      A    O
ATOM   2994  N   SER A 196       1.185  -4.253 -13.301  1.00  0.00      A    N
ATOM   2995  HN  SER A 196       0.868  -3.738 -14.094  1.00  0.00      A    H
ATOM   2996  CA  SER A 196       2.470  -4.931 -13.592  1.00  0.00      A    C
ATOM   2997  HA  SER A 196       2.395  -5.933 -13.195  1.00  0.00      A    H
ATOM   2998  CB  SER A 196       2.754  -4.989 -15.143  1.00  0.00      A    C
ATOM   2999  HB1 SER A 196       1.928  -5.562 -15.615  1.00  0.00      A    H
ATOM   3000  HB2 SER A 196       3.721  -5.500 -15.342  1.00  0.00      A    H
ATOM   3001  OG  SER A 196       2.785  -3.677 -15.763  1.00  0.00      A    O
ATOM   3002  HG1 SER A 196       1.886  -3.379 -15.923  1.00  0.00      A    H
ATOM   3003  C   SER A 196       3.613  -4.257 -12.866  1.00  0.00      A    C
ATOM   3004  O   SER A 196       4.366  -4.961 -12.137  1.00  0.00      A    O
ATOM   3005  N   TYR A 197       3.806  -2.982 -12.988  1.00  0.00      A    N
ATOM   3006  HN  TYR A 197       3.197  -2.657 -13.708  1.00  0.00      A    H
ATOM   3007  CA  TYR A 197       4.707  -2.109 -12.245  1.00  0.00      A    C
ATOM   3008  HA  TYR A 197       5.713  -2.420 -12.483  1.00  0.00      A    H
ATOM   3009  CB  TYR A 197       4.511  -0.623 -12.580  1.00  0.00      A    C
ATOM   3010  HB1 TYR A 197       5.251   0.034 -12.076  1.00  0.00      A    H
ATOM   3011  HB2 TYR A 197       3.491  -0.364 -12.223  1.00  0.00      A    H
ATOM   3012  CG  TYR A 197       4.553  -0.299 -14.024  1.00  0.00      A    C
ATOM   3013  CD1 TYR A 197       5.744  -0.565 -14.815  1.00  0.00      A    C
ATOM   3014  HD1 TYR A 197       6.664  -0.841 -14.321  1.00  0.00      A    H
ATOM   3015  CE1 TYR A 197       5.670  -0.437 -16.190  1.00  0.00      A    C
ATOM   3016  HE1 TYR A 197       6.553  -0.620 -16.785  1.00  0.00      A    H
ATOM   3017  CZ  TYR A 197       4.424  -0.015 -16.807  1.00  0.00      A    C
ATOM   3018  OH  TYR A 197       4.469   0.183 -18.214  1.00  0.00      A    O
ATOM   3019  HH  TYR A 197       5.107  -0.353 -18.691  1.00  0.00      A    H
ATOM   3020  CD2 TYR A 197       3.420   0.170 -14.667  1.00  0.00      A    C
ATOM   3021  HD2 TYR A 197       2.523   0.485 -14.154  1.00  0.00      A    H
ATOM   3022  CE2 TYR A 197       3.342   0.226 -16.051  1.00  0.00      A    C
ATOM   3023  HE2 TYR A 197       2.359   0.463 -16.431  1.00  0.00      A    H
ATOM   3024  C   TYR A 197       4.623  -2.282 -10.773  1.00  0.00      A    C
ATOM   3025  O   TYR A 197       5.586  -2.210 -10.035  1.00  0.00      A    O
ATOM   3026  N   GLY A 198       3.421  -2.328 -10.208  1.00  0.00      A    N
ATOM   3027  HN  GLY A 198       2.671  -2.401 -10.860  1.00  0.00      A    H
ATOM   3028  CA  GLY A 198       3.233  -2.214  -8.758  1.00  0.00      A    C
ATOM   3029  HA1 GLY A 198       4.141  -2.327  -8.186  1.00  0.00      A    H
ATOM   3030  HA2 GLY A 198       2.418  -2.882  -8.522  1.00  0.00      A    H
ATOM   3031  C   GLY A 198       2.855  -0.792  -8.371  1.00  0.00      A    C
ATOM   3032  O   GLY A 198       2.822   0.105  -9.183  1.00  0.00      A    O
ATOM   3033  N   VAL A 199       2.462  -0.594  -7.137  1.00  0.00      A    N
ATOM   3034  HN  VAL A 199       2.483  -1.303  -6.438  1.00  0.00      A    H
ATOM   3035  CA  VAL A 199       2.162   0.742  -6.669  1.00  0.00      A    C
ATOM   3036  HA  VAL A 199       1.486   1.277  -7.320  1.00  0.00      A    H
ATOM   3037  CB  VAL A 199       1.327   0.658  -5.439  1.00  0.00      A    C
ATOM   3038  HB  VAL A 199       1.984   0.014  -4.816  1.00  0.00      A    H
ATOM   3039  CG1 VAL A 199       0.942   2.029  -4.785  1.00  0.00      A    C
ATOM   3040 HG11 VAL A 199       0.508   1.873  -3.775  1.00  0.00      A    H
ATOM   3041 HG12 VAL A 199       1.830   2.657  -4.558  1.00  0.00      A    H
ATOM   3042 HG13 VAL A 199       0.246   2.551  -5.476  1.00  0.00      A    H
ATOM   3043  CG2 VAL A 199      -0.071  -0.028  -5.575  1.00  0.00      A    C
ATOM   3044 HG21 VAL A 199       0.042  -1.132  -5.639  1.00  0.00      A    H
ATOM   3045 HG22 VAL A 199      -0.682   0.173  -4.669  1.00  0.00      A    H
ATOM   3046 HG23 VAL A 199      -0.679   0.427  -6.386  1.00  0.00      A    H
ATOM   3047  C   VAL A 199       3.439   1.553  -6.443  1.00  0.00      A    C
ATOM   3048  O   VAL A 199       4.411   1.020  -5.914  1.00  0.00      A    O
ATOM   3049  N   CYS A 200       3.497   2.708  -7.080  1.00  0.00      A    N
ATOM   3050  HN  CYS A 200       2.655   2.990  -7.533  1.00  0.00      A    H
ATOM   3051  CA  CYS A 200       4.593   3.643  -7.030  1.00  0.00      A    C
ATOM   3052  HA  CYS A 200       4.352   4.403  -7.759  1.00  0.00      A    H
ATOM   3053  CB  CYS A 200       4.955   4.109  -5.600  1.00  0.00      A    C
ATOM   3054  HB1 CYS A 200       5.795   4.828  -5.702  1.00  0.00      A    H
ATOM   3055  HB2 CYS A 200       5.282   3.206  -5.042  1.00  0.00      A    H
ATOM   3056  SG  CYS A 200       3.636   5.050  -4.686  1.00  0.00      A    S
ATOM   3057  C   CYS A 200       5.867   3.224  -7.826  1.00  0.00      A    C
ATOM   3058  O   CYS A 200       6.943   3.795  -7.689  1.00  0.00      A    O
ATOM   3059  N   GLY A 201       5.674   2.125  -8.517  1.00  0.00      A    N
ATOM   3060  HN  GLY A 201       4.686   2.004  -8.588  1.00  0.00      A    H
ATOM   3061  CA  GLY A 201       6.657   1.303  -9.226  1.00  0.00      A    C
ATOM   3062  HA1 GLY A 201       7.441   1.954  -9.586  1.00  0.00      A    H
ATOM   3063  HA2 GLY A 201       6.102   0.774  -9.987  1.00  0.00      A    H
ATOM   3064  C   GLY A 201       7.366   0.208  -8.530  1.00  0.00      A    C
ATOM   3065  O   GLY A 201       8.484  -0.239  -8.790  1.00  0.00      A    O
ATOM   3066  N   LEU A 202       6.727  -0.339  -7.515  1.00  0.00      A    N
ATOM   3067  HN  LEU A 202       5.787  -0.036  -7.382  1.00  0.00      A    H
ATOM   3068  CA  LEU A 202       7.244  -1.258  -6.539  1.00  0.00      A    C
ATOM   3069  HA  LEU A 202       8.040  -0.717  -6.049  1.00  0.00      A    H
ATOM   3070  CB  LEU A 202       6.182  -1.641  -5.452  1.00  0.00      A    C
ATOM   3071  HB1 LEU A 202       5.240  -2.044  -5.882  1.00  0.00      A    H
ATOM   3072  HB2 LEU A 202       5.926  -0.669  -4.979  1.00  0.00      A    H
ATOM   3073  CG  LEU A 202       6.678  -2.500  -4.258  1.00  0.00      A    C
ATOM   3074  HG  LEU A 202       7.073  -3.473  -4.622  1.00  0.00      A    H
ATOM   3075  CD1 LEU A 202       7.736  -1.886  -3.403  1.00  0.00      A    C
ATOM   3076 HD11 LEU A 202       7.540  -0.860  -3.025  1.00  0.00      A    H
ATOM   3077 HD12 LEU A 202       7.989  -2.560  -2.556  1.00  0.00      A    H
ATOM   3078 HD13 LEU A 202       8.660  -1.853  -4.019  1.00  0.00      A    H
ATOM   3079  CD2 LEU A 202       5.463  -2.903  -3.320  1.00  0.00      A    C
ATOM   3080 HD21 LEU A 202       4.699  -3.492  -3.872  1.00  0.00      A    H
ATOM   3081 HD22 LEU A 202       5.977  -3.488  -2.527  1.00  0.00      A    H
ATOM   3082 HD23 LEU A 202       5.070  -1.943  -2.924  1.00  0.00      A    H
ATOM   3083  C   LEU A 202       7.829  -2.519  -7.087  1.00  0.00      A    C
ATOM   3084  O   LEU A 202       8.969  -2.860  -6.756  1.00  0.00      A    O
ATOM   3085  N   TYR A 203       7.159  -3.239  -8.041  1.00  0.00      A    N
ATOM   3086  HN  TYR A 203       6.394  -2.837  -8.537  1.00  0.00      A    H
ATOM   3087  CA  TYR A 203       7.670  -4.526  -8.445  1.00  0.00      A    C
ATOM   3088  HA  TYR A 203       8.211  -4.973  -7.624  1.00  0.00      A    H
ATOM   3089  CB  TYR A 203       6.526  -5.497  -8.900  1.00  0.00      A    C
ATOM   3090  HB1 TYR A 203       6.972  -6.466  -9.211  1.00  0.00      A    H
ATOM   3091  HB2 TYR A 203       6.059  -5.064  -9.810  1.00  0.00      A    H
ATOM   3092  CG  TYR A 203       5.482  -5.688  -7.880  1.00  0.00      A    C
ATOM   3093  CD1 TYR A 203       5.697  -5.990  -6.539  1.00  0.00      A    C
ATOM   3094  HD1 TYR A 203       6.714  -6.215  -6.255  1.00  0.00      A    H
ATOM   3095  CE1 TYR A 203       4.745  -5.897  -5.557  1.00  0.00      A    C
ATOM   3096  HE1 TYR A 203       4.992  -6.084  -4.522  1.00  0.00      A    H
ATOM   3097  CZ  TYR A 203       3.434  -5.646  -5.895  1.00  0.00      A    C
ATOM   3098  OH  TYR A 203       2.428  -5.648  -4.943  1.00  0.00      A    O
ATOM   3099  HH  TYR A 203       1.746  -6.262  -5.226  1.00  0.00      A    H
ATOM   3100  CD2 TYR A 203       4.116  -5.544  -8.220  1.00  0.00      A    C
ATOM   3101  HD2 TYR A 203       3.793  -5.191  -9.188  1.00  0.00      A    H
ATOM   3102  CE2 TYR A 203       3.107  -5.546  -7.264  1.00  0.00      A    C
ATOM   3103  HE2 TYR A 203       2.101  -5.379  -7.619  1.00  0.00      A    H
ATOM   3104  C   TYR A 203       8.749  -4.315  -9.557  1.00  0.00      A    C
ATOM   3105  O   TYR A 203       9.076  -5.210 -10.275  1.00  0.00      A    O
ATOM   3106  N   THR A 204       9.190  -3.051  -9.716  1.00  0.00      A    N
ATOM   3107  HN  THR A 204       8.712  -2.320  -9.234  1.00  0.00      A    H
ATOM   3108  CA  THR A 204      10.014  -2.765 -10.921  1.00  0.00      A    C
ATOM   3109  HA  THR A 204       9.616  -3.303 -11.768  1.00  0.00      A    H
ATOM   3110  CB  THR A 204      10.049  -1.261 -11.350  1.00  0.00      A    C
ATOM   3111  HB  THR A 204      10.425  -0.654 -10.499  1.00  0.00      A    H
ATOM   3112  OG1 THR A 204       8.734  -0.813 -11.691  1.00  0.00      A    O
ATOM   3113  HG1 THR A 204       8.328  -0.766 -10.822  1.00  0.00      A    H
ATOM   3114  CG2 THR A 204      10.946  -0.992 -12.524  1.00  0.00      A    C
ATOM   3115 HG21 THR A 204      10.732  -1.621 -13.415  1.00  0.00      A    H
ATOM   3116 HG22 THR A 204      10.950   0.064 -12.868  1.00  0.00      A    H
ATOM   3117 HG23 THR A 204      11.991  -1.238 -12.239  1.00  0.00      A    H
ATOM   3118  C   THR A 204      11.443  -3.176 -10.733  1.00  0.00      A    C
ATOM   3119  O   THR A 204      12.011  -3.837 -11.559  1.00  0.00      A    O
ATOM   3120  N   SER A 205      12.035  -2.978  -9.598  1.00  0.00      A    N
ATOM   3121  HN  SER A 205      11.446  -2.667  -8.856  1.00  0.00      A    H
ATOM   3122  CA  SER A 205      13.278  -3.488  -9.186  1.00  0.00      A    C
ATOM   3123  HA  SER A 205      13.481  -4.341  -9.815  1.00  0.00      A    H
ATOM   3124  CB  SER A 205      14.476  -2.523  -9.407  1.00  0.00      A    C
ATOM   3125  HB1 SER A 205      14.623  -1.833  -8.548  1.00  0.00      A    H
ATOM   3126  HB2 SER A 205      14.280  -1.920 -10.319  1.00  0.00      A    H
ATOM   3127  OG  SER A 205      15.661  -3.262  -9.503  1.00  0.00      A    O
ATOM   3128  HG1 SER A 205      16.423  -2.685  -9.416  1.00  0.00      A    H
ATOM   3129  C   SER A 205      13.159  -3.943  -7.761  1.00  0.00      A    C
ATOM   3130  O   SER A 205      12.429  -3.513  -6.905  1.00  0.00      A    O
ATOM   3131  N   SER A 206      14.017  -4.912  -7.485  1.00  0.00      A    N
ATOM   3132  HN  SER A 206      14.663  -5.173  -8.197  1.00  0.00      A    H
ATOM   3133  CA  SER A 206      14.045  -5.588  -6.169  1.00  0.00      A    C
ATOM   3134  HA  SER A 206      14.038  -4.875  -5.358  1.00  0.00      A    H
ATOM   3135  CB  SER A 206      12.897  -6.546  -5.941  1.00  0.00      A    C
ATOM   3136  HB1 SER A 206      13.134  -6.994  -4.952  1.00  0.00      A    H
ATOM   3137  HB2 SER A 206      12.856  -7.199  -6.839  1.00  0.00      A    H
ATOM   3138  OG  SER A 206      11.662  -5.880  -5.611  1.00  0.00      A    O
ATOM   3139  HG1 SER A 206      11.402  -5.261  -6.297  1.00  0.00      A    H
ATOM   3140  C   SER A 206      15.326  -6.436  -6.050  1.00  0.00      A    C
ATOM   3141  O   SER A 206      15.479  -7.388  -6.750  1.00  0.00      A    O
ATOM   3142  N   PHE A 207      16.235  -6.139  -5.086  1.00  0.00      A    N
ATOM   3143  HN  PHE A 207      16.027  -5.374  -4.481  1.00  0.00      A    H
ATOM   3144  CA  PHE A 207      17.478  -6.849  -4.934  1.00  0.00      A    C
ATOM   3145  HA  PHE A 207      17.667  -7.682  -5.595  1.00  0.00      A    H
ATOM   3146  CB  PHE A 207      18.649  -5.756  -5.041  1.00  0.00      A    C
ATOM   3147  HB1 PHE A 207      19.564  -6.214  -4.610  1.00  0.00      A    H
ATOM   3148  HB2 PHE A 207      18.344  -4.798  -4.568  1.00  0.00      A    H
ATOM   3149  CG  PHE A 207      19.120  -5.484  -6.439  1.00  0.00      A    C
ATOM   3150  CD1 PHE A 207      18.661  -4.400  -7.064  1.00  0.00      A    C
ATOM   3151  HD1 PHE A 207      18.110  -3.662  -6.501  1.00  0.00      A    H
ATOM   3152  CE1 PHE A 207      18.805  -4.240  -8.480  1.00  0.00      A    C
ATOM   3153  HE1 PHE A 207      18.675  -3.323  -9.035  1.00  0.00      A    H
ATOM   3154  CZ  PHE A 207      19.483  -5.240  -9.180  1.00  0.00      A    C
ATOM   3155  HZ  PHE A 207      19.722  -5.055 -10.217  1.00  0.00      A    H
ATOM   3156  CD2 PHE A 207      19.876  -6.470  -7.106  1.00  0.00      A    C
ATOM   3157  HD2 PHE A 207      20.218  -7.368  -6.613  1.00  0.00      A    H
ATOM   3158  CE2 PHE A 207      20.121  -6.325  -8.471  1.00  0.00      A    C
ATOM   3159  HE2 PHE A 207      20.550  -7.144  -9.029  1.00  0.00      A    H
ATOM   3160  C   PHE A 207      17.513  -7.409  -3.509  1.00  0.00      A    C
ATOM   3161  O   PHE A 207      16.801  -7.054  -2.556  1.00  0.00      A    O
ATOM   3162  N   TYR A 208      18.279  -8.478  -3.239  1.00  0.00      A    N
ATOM   3163  HN  TYR A 208      18.900  -8.932  -3.873  1.00  0.00      A    H
ATOM   3164  CA  TYR A 208      18.329  -9.130  -1.965  1.00  0.00      A    C
ATOM   3165  HA  TYR A 208      18.233  -8.402  -1.174  1.00  0.00      A    H
ATOM   3166  CB  TYR A 208      17.108 -10.075  -1.830  1.00  0.00      A    C
ATOM   3167  HB1 TYR A 208      16.226  -9.476  -2.143  1.00  0.00      A    H
ATOM   3168  HB2 TYR A 208      16.856 -10.455  -0.817  1.00  0.00      A    H
ATOM   3169  CG  TYR A 208      17.275 -11.198  -2.732  1.00  0.00      A    C
ATOM   3170  CD1 TYR A 208      16.657 -11.275  -3.995  1.00  0.00      A    C
ATOM   3171  HD1 TYR A 208      16.124 -10.450  -4.443  1.00  0.00      A    H
ATOM   3172  CE1 TYR A 208      16.778 -12.530  -4.739  1.00  0.00      A    C
ATOM   3173  HE1 TYR A 208      16.307 -12.544  -5.710  1.00  0.00      A    H
ATOM   3174  CZ  TYR A 208      17.436 -13.665  -4.192  1.00  0.00      A    C
ATOM   3175  OH  TYR A 208      17.592 -14.842  -5.023  1.00  0.00      A    O
ATOM   3176  HH  TYR A 208      17.876 -15.588  -4.489  1.00  0.00      A    H
ATOM   3177  CD2 TYR A 208      17.925 -12.368  -2.184  1.00  0.00      A    C
ATOM   3178  HD2 TYR A 208      18.386 -12.234  -1.217  1.00  0.00      A    H
ATOM   3179  CE2 TYR A 208      17.914 -13.582  -2.876  1.00  0.00      A    C
ATOM   3180  HE2 TYR A 208      18.439 -14.394  -2.394  1.00  0.00      A    H
ATOM   3181  C   TYR A 208      19.821  -9.671  -1.751  1.00  0.00      A    C
ATOM   3182  O   TYR A 208      20.509  -9.880  -2.755  1.00  0.00      A    O
ATOM   3183  N   PRO A 209      20.251 -10.030  -0.566  1.00  0.00      A    N
ATOM   3184  CD  PRO A 209      19.646  -9.718   0.702  1.00  0.00      A    C
ATOM   3185  HD1 PRO A 209      19.358  -8.646   0.727  1.00  0.00      A    H
ATOM   3186  HD2 PRO A 209      18.807 -10.424   0.884  1.00  0.00      A    H
ATOM   3187  CA  PRO A 209      21.604 -10.539  -0.385  1.00  0.00      A    C
ATOM   3188  HA  PRO A 209      22.312 -10.193  -1.123  1.00  0.00      A    H
ATOM   3189  CB  PRO A 209      21.991 -10.013   1.031  1.00  0.00      A    C
ATOM   3190  HB1 PRO A 209      22.601  -9.134   0.732  1.00  0.00      A    H
ATOM   3191  HB2 PRO A 209      22.676 -10.707   1.563  1.00  0.00      A    H
ATOM   3192  CG  PRO A 209      20.694  -9.806   1.765  1.00  0.00      A    C
ATOM   3193  HG1 PRO A 209      20.705  -8.902   2.410  1.00  0.00      A    H
ATOM   3194  HG2 PRO A 209      20.612 -10.650   2.484  1.00  0.00      A    H
ATOM   3195  C   PRO A 209      21.773 -12.008  -0.461  1.00  0.00      A    C
ATOM   3196  O   PRO A 209      20.749 -12.656  -0.328  1.00  0.00      A    O
ATOM   3197  N   VAL A 210      22.943 -12.548  -0.643  1.00  0.00      A    N
ATOM   3198  HN  VAL A 210      23.719 -11.975  -0.893  1.00  0.00      A    H
ATOM   3199  CA  VAL A 210      23.195 -13.976  -0.576  1.00  0.00      A    C
ATOM   3200  HA  VAL A 210      22.207 -14.411  -0.526  1.00  0.00      A    H
ATOM   3201  CB  VAL A 210      24.031 -14.575  -1.717  1.00  0.00      A    C
ATOM   3202  HB  VAL A 210      25.121 -14.385  -1.610  1.00  0.00      A    H
ATOM   3203  CG1 VAL A 210      23.774 -16.076  -1.588  1.00  0.00      A    C
ATOM   3204 HG11 VAL A 210      24.236 -16.574  -2.467  1.00  0.00      A    H
ATOM   3205 HG12 VAL A 210      24.224 -16.499  -0.664  1.00  0.00      A    H
ATOM   3206 HG13 VAL A 210      22.665 -16.122  -1.641  1.00  0.00      A    H
ATOM   3207  CG2 VAL A 210      23.494 -14.094  -3.042  1.00  0.00      A    C
ATOM   3208 HG21 VAL A 210      24.110 -14.550  -3.847  1.00  0.00      A    H
ATOM   3209 HG22 VAL A 210      22.510 -14.475  -3.389  1.00  0.00      A    H
ATOM   3210 HG23 VAL A 210      23.416 -12.999  -3.213  1.00  0.00      A    H
ATOM   3211  C   VAL A 210      23.853 -14.137   0.780  1.00  0.00      A    C
ATOM   3212  O   VAL A 210      24.675 -13.284   1.164  1.00  0.00      A    O
ATOM   3213  N   LYS A 211      23.534 -15.173   1.536  1.00  0.00      A    N
ATOM   3214  HN  LYS A 211      22.774 -15.754   1.255  1.00  0.00      A    H
ATOM   3215  CA  LYS A 211      24.332 -15.519   2.741  1.00  0.00      A    C
ATOM   3216  HA  LYS A 211      25.394 -15.390   2.594  1.00  0.00      A    H
ATOM   3217  CB  LYS A 211      23.767 -14.681   3.972  1.00  0.00      A    C
ATOM   3218  HB1 LYS A 211      22.752 -15.114   4.102  1.00  0.00      A    H
ATOM   3219  HB2 LYS A 211      23.581 -13.633   3.654  1.00  0.00      A    H
ATOM   3220  CG  LYS A 211      24.429 -14.866   5.349  1.00  0.00      A    C
ATOM   3221  HG1 LYS A 211      24.450 -15.971   5.456  1.00  0.00      A    H
ATOM   3222  HG2 LYS A 211      23.698 -14.510   6.107  1.00  0.00      A    H
ATOM   3223  CD  LYS A 211      25.801 -14.176   5.452  1.00  0.00      A    C
ATOM   3224  HD1 LYS A 211      25.699 -13.112   5.150  1.00  0.00      A    H
ATOM   3225  HD2 LYS A 211      26.396 -14.586   4.608  1.00  0.00      A    H
ATOM   3226  CE  LYS A 211      26.452 -14.212   6.845  1.00  0.00      A    C
ATOM   3227  HE1 LYS A 211      25.803 -13.660   7.558  1.00  0.00      A    H
ATOM   3228  HE2 LYS A 211      27.364 -13.581   6.779  1.00  0.00      A    H
ATOM   3229  NZ  LYS A 211      26.907 -15.597   7.191  1.00  0.00      A    N
ATOM   3230  HZ1 LYS A 211      27.310 -16.128   6.393  1.00  0.00      A    H
ATOM   3231  HZ2 LYS A 211      27.663 -15.575   7.904  1.00  0.00      A    H
ATOM   3232  HZ3 LYS A 211      26.120 -16.239   7.414  1.00  0.00      A    H
ATOM   3233  C   LYS A 211      24.152 -17.037   3.081  1.00  0.00      A    C
ATOM   3234  O   LYS A 211      22.992 -17.419   3.441  1.00  0.00      A    O
ATOM   3235  N   ASN A 212      25.201 -17.804   3.025  1.00  0.00      A    N
ATOM   3236  HN  ASN A 212      26.021 -17.376   2.653  1.00  0.00      A    H
ATOM   3237  CA  ASN A 212      25.111 -19.242   3.260  1.00  0.00      A    C
ATOM   3238  HA  ASN A 212      24.131 -19.599   2.979  1.00  0.00      A    H
ATOM   3239  CB  ASN A 212      26.219 -19.984   2.480  1.00  0.00      A    C
ATOM   3240  HB1 ASN A 212      26.381 -21.070   2.651  1.00  0.00      A    H
ATOM   3241  HB2 ASN A 212      27.261 -19.678   2.714  1.00  0.00      A    H
ATOM   3242  CG  ASN A 212      25.892 -19.752   1.004  1.00  0.00      A    C
ATOM   3243  OD1 ASN A 212      25.087 -20.511   0.468  1.00  0.00      A    O
ATOM   3244  ND2 ASN A 212      26.546 -18.702   0.401  1.00  0.00      A    N
ATOM   3245 HD21 ASN A 212      26.480 -18.629  -0.594  1.00  0.00      A    H
ATOM   3246 HD22 ASN A 212      27.228 -18.194   0.926  1.00  0.00      A    H
ATOM   3247  C   ASN A 212      25.244 -19.571   4.703  1.00  0.00      A    C
ATOM   3248  OT1 ASN A 212      26.372 -19.425   5.288  1.00  0.00      A    O
ATOM   3249  OT2 ASN A 212      24.263 -19.987   5.400  1.00  0.00      A    O
END
