# Supplementary material for: Sequence comparison, molecular modeling, and network analysis predict structural diversity in cysteine proteases from the Cape sundew, Drosera capensis
Source: Comput Struct Biotechnol J. 2016 Jun 14;14:271–82. doi: 10.1016/j.csbj.2016.05.003 (PMC4949590; doi:10.1016/j.csbj.2016.05.003)
Supplement: Supplementary file 4 [file mmc4.zip › Rosetta_mature/RD21A_ARATH_mature_m1.pdb]

CRYST1   87.757   81.724   60.229  90.00  90.00  90.00 P 1           1
ATOM      1  N   LEU A   1      29.971  18.651 -44.211  1.00  0.00      A    N
ATOM      2  HT1 LEU A   1      29.769  19.399 -43.518  1.00  0.00      A    H
ATOM      3  HT2 LEU A   1      29.512  18.993 -45.079  1.00  0.00      A    H
ATOM      4  HT3 LEU A   1      30.997  18.569 -44.361  1.00  0.00      A    H
ATOM      5  CA  LEU A   1      29.462  17.307 -43.766  1.00  0.00      A    C
ATOM      6  HA  LEU A   1      29.951  16.501 -44.293  1.00  0.00      A    H
ATOM      7  CB  LEU A   1      29.809  17.083 -42.279  1.00  0.00      A    C
ATOM      8  HB1 LEU A   1      29.510  17.996 -41.721  1.00  0.00      A    H
ATOM      9  HB2 LEU A   1      29.261  16.207 -41.872  1.00  0.00      A    H
ATOM     10  CG  LEU A   1      31.272  16.879 -41.968  1.00  0.00      A    C
ATOM     11  HG  LEU A   1      31.888  17.765 -42.233  1.00  0.00      A    H
ATOM     12  CD1 LEU A   1      31.404  16.788 -40.511  1.00  0.00      A    C
ATOM     13 HD11 LEU A   1      31.309  17.792 -40.046  1.00  0.00      A    H
ATOM     14 HD12 LEU A   1      30.881  15.890 -40.119  1.00  0.00      A    H
ATOM     15 HD13 LEU A   1      32.474  16.587 -40.288  1.00  0.00      A    H
ATOM     16  CD2 LEU A   1      31.865  15.479 -42.645  1.00  0.00      A    C
ATOM     17 HD21 LEU A   1      32.954  15.312 -42.508  1.00  0.00      A    H
ATOM     18 HD22 LEU A   1      31.413  14.648 -42.063  1.00  0.00      A    H
ATOM     19 HD23 LEU A   1      31.779  15.461 -43.753  1.00  0.00      A    H
ATOM     20  C   LEU A   1      27.953  17.129 -43.902  1.00  0.00      A    C
ATOM     21  O   LEU A   1      27.364  18.163 -44.231  1.00  0.00      A    O
ATOM     22  N   PRO A   2      27.300  15.960 -43.699  1.00  0.00      A    N
ATOM     23  CD  PRO A   2      27.910  14.640 -43.681  1.00  0.00      A    C
ATOM     24  HD1 PRO A   2      28.083  14.465 -42.598  1.00  0.00      A    H
ATOM     25  HD2 PRO A   2      28.845  14.623 -44.280  1.00  0.00      A    H
ATOM     26  CA  PRO A   2      25.852  15.834 -43.676  1.00  0.00      A    C
ATOM     27  HA  PRO A   2      25.391  16.288 -44.541  1.00  0.00      A    H
ATOM     28  CB  PRO A   2      25.592  14.337 -43.631  1.00  0.00      A    C
ATOM     29  HB1 PRO A   2      25.213  14.070 -42.622  1.00  0.00      A    H
ATOM     30  HB2 PRO A   2      24.809  14.210 -44.409  1.00  0.00      A    H
ATOM     31  CG  PRO A   2      26.820  13.643 -44.150  1.00  0.00      A    C
ATOM     32  HG1 PRO A   2      27.087  12.664 -43.697  1.00  0.00      A    H
ATOM     33  HG2 PRO A   2      26.642  13.529 -45.241  1.00  0.00      A    H
ATOM     34  C   PRO A   2      25.388  16.508 -42.414  1.00  0.00      A    C
ATOM     35  O   PRO A   2      26.167  16.659 -41.491  1.00  0.00      A    O
ATOM     36  N   GLU A   3      24.155  16.919 -42.356  1.00  0.00      A    N
ATOM     37  HN  GLU A   3      23.526  16.862 -43.128  1.00  0.00      A    H
ATOM     38  CA  GLU A   3      23.537  17.623 -41.267  1.00  0.00      A    C
ATOM     39  HA  GLU A   3      24.266  18.306 -40.857  1.00  0.00      A    H
ATOM     40  CB  GLU A   3      22.308  18.473 -41.759  1.00  0.00      A    C
ATOM     41  HB1 GLU A   3      22.079  19.121 -40.886  1.00  0.00      A    H
ATOM     42  HB2 GLU A   3      22.790  19.101 -42.539  1.00  0.00      A    H
ATOM     43  CG  GLU A   3      21.053  17.747 -42.249  1.00  0.00      A    C
ATOM     44  HG1 GLU A   3      20.471  17.262 -41.435  1.00  0.00      A    H
ATOM     45  HG2 GLU A   3      20.297  18.548 -42.390  1.00  0.00      A    H
ATOM     46  CD  GLU A   3      21.159  16.690 -43.316  1.00  0.00      A    C
ATOM     47  OE1 GLU A   3      20.691  17.040 -44.458  1.00  0.00      A    O
ATOM     48  OE2 GLU A   3      21.685  15.592 -43.177  1.00  0.00      A    O
ATOM     49  C   GLU A   3      23.000  16.662 -40.188  1.00  0.00      A    C
ATOM     50  O   GLU A   3      23.072  16.929 -38.964  1.00  0.00      A    O
ATOM     51  N   SER A   4      22.453  15.487 -40.537  1.00  0.00      A    N
ATOM     52  HN  SER A   4      22.362  15.286 -41.509  1.00  0.00      A    H
ATOM     53  CA  SER A   4      21.988  14.391 -39.572  1.00  0.00      A    C
ATOM     54  HA  SER A   4      21.991  14.692 -38.535  1.00  0.00      A    H
ATOM     55  CB  SER A   4      20.541  13.895 -39.817  1.00  0.00      A    C
ATOM     56  HB1 SER A   4      19.851  14.765 -39.866  1.00  0.00      A    H
ATOM     57  HB2 SER A   4      20.518  13.403 -40.813  1.00  0.00      A    H
ATOM     58  OG  SER A   4      20.075  12.951 -38.779  1.00  0.00      A    O
ATOM     59  HG1 SER A   4      19.153  12.805 -38.999  1.00  0.00      A    H
ATOM     60  C   SER A   4      22.902  13.112 -39.599  1.00  0.00      A    C
ATOM     61  O   SER A   4      22.949  12.332 -40.550  1.00  0.00      A    O
ATOM     62  N   ILE A   5      23.517  12.843 -38.529  1.00  0.00      A    N
ATOM     63  HN  ILE A   5      23.658  13.538 -37.829  1.00  0.00      A    H
ATOM     64  CA  ILE A   5      24.236  11.577 -38.259  1.00  0.00      A    C
ATOM     65  HA  ILE A   5      23.946  10.841 -38.994  1.00  0.00      A    H
ATOM     66  CB  ILE A   5      25.778  11.644 -38.195  1.00  0.00      A    C
ATOM     67  HB  ILE A   5      26.164  12.260 -37.355  1.00  0.00      A    H
ATOM     68  CG2 ILE A   5      26.358  10.212 -38.094  1.00  0.00      A    C
ATOM     69 HG21 ILE A   5      26.150   9.800 -37.083  1.00  0.00      A    H
ATOM     70 HG22 ILE A   5      25.928   9.507 -38.837  1.00  0.00      A    H
ATOM     71 HG23 ILE A   5      27.464  10.306 -38.117  1.00  0.00      A    H
ATOM     72  CG1 ILE A   5      26.429  12.274 -39.477  1.00  0.00      A    C
ATOM     73 HG11 ILE A   5      25.851  13.208 -39.649  1.00  0.00      A    H
ATOM     74 HG12 ILE A   5      27.510  12.524 -39.422  1.00  0.00      A    H
ATOM     75  CD  ILE A   5      26.241  11.541 -40.762  1.00  0.00      A    C
ATOM     76  HD1 ILE A   5      26.898  10.650 -40.851  1.00  0.00      A    H
ATOM     77  HD2 ILE A   5      25.176  11.270 -40.924  1.00  0.00      A    H
ATOM     78  HD3 ILE A   5      26.421  12.229 -41.616  1.00  0.00      A    H
ATOM     79  C   ILE A   5      23.748  11.148 -36.935  1.00  0.00      A    C
ATOM     80  O   ILE A   5      24.043  11.621 -35.827  1.00  0.00      A    O
ATOM     81  N   ASP A   6      22.877  10.092 -37.046  1.00  0.00      A    N
ATOM     82  HN  ASP A   6      22.466   9.780 -37.900  1.00  0.00      A    H
ATOM     83  CA  ASP A   6      22.434   9.344 -35.876  1.00  0.00      A    C
ATOM     84  HA  ASP A   6      22.837   9.811 -34.990  1.00  0.00      A    H
ATOM     85  CB  ASP A   6      20.875   9.628 -35.674  1.00  0.00      A    C
ATOM     86  HB1 ASP A   6      20.824  10.733 -35.568  1.00  0.00      A    H
ATOM     87  HB2 ASP A   6      20.382   9.232 -36.587  1.00  0.00      A    H
ATOM     88  CG  ASP A   6      20.162   9.042 -34.456  1.00  0.00      A    C
ATOM     89  OD1 ASP A   6      20.779   8.094 -33.900  1.00  0.00      A    O
ATOM     90  OD2 ASP A   6      19.010   9.462 -34.110  1.00  0.00      A    O
ATOM     91  C   ASP A   6      22.849   7.854 -36.078  1.00  0.00      A    C
ATOM     92  O   ASP A   6      22.272   7.115 -36.913  1.00  0.00      A    O
ATOM     93  N   TRP A   7      23.835   7.361 -35.346  1.00  0.00      A    N
ATOM     94  HN  TRP A   7      24.376   7.997 -34.801  1.00  0.00      A    H
ATOM     95  CA  TRP A   7      24.313   5.972 -35.383  1.00  0.00      A    C
ATOM     96  HA  TRP A   7      24.256   5.587 -36.390  1.00  0.00      A    H
ATOM     97  CB  TRP A   7      25.746   5.890 -34.676  1.00  0.00      A    C
ATOM     98  HB1 TRP A   7      25.510   6.292 -33.667  1.00  0.00      A    H
ATOM     99  HB2 TRP A   7      26.014   4.812 -34.653  1.00  0.00      A    H
ATOM    100  CG  TRP A   7      26.805   6.647 -35.484  1.00  0.00      A    C
ATOM    101  CD1 TRP A   7      27.454   7.813 -35.225  1.00  0.00      A    C
ATOM    102  HD1 TRP A   7      27.201   8.378 -34.340  1.00  0.00      A    H
ATOM    103  NE1 TRP A   7      28.345   8.169 -36.242  1.00  0.00      A    N
ATOM    104  HE1 TRP A   7      28.981   8.904 -36.157  1.00  0.00      A    H
ATOM    105  CE2 TRP A   7      28.201   7.232 -37.255  1.00  0.00      A    C
ATOM    106  CD2 TRP A   7      27.203   6.296 -36.821  1.00  0.00      A    C
ATOM    107  CE3 TRP A   7      26.857   5.282 -37.705  1.00  0.00      A    C
ATOM    108  HE3 TRP A   7      26.202   4.474 -37.413  1.00  0.00      A    H
ATOM    109  CZ3 TRP A   7      27.350   5.281 -39.014  1.00  0.00      A    C
ATOM    110  HZ3 TRP A   7      27.011   4.446 -39.608  1.00  0.00      A    H
ATOM    111  CZ2 TRP A   7      28.819   7.059 -38.505  1.00  0.00      A    C
ATOM    112  HZ2 TRP A   7      29.710   7.601 -38.787  1.00  0.00      A    H
ATOM    113  CH2 TRP A   7      28.360   6.143 -39.401  1.00  0.00      A    C
ATOM    114  HH2 TRP A   7      28.755   5.946 -40.387  1.00  0.00      A    H
ATOM    115  C   TRP A   7      23.432   4.961 -34.614  1.00  0.00      A    C
ATOM    116  O   TRP A   7      23.619   3.751 -34.650  1.00  0.00      A    O
ATOM    117  N   ARG A   8      22.309   5.496 -34.057  1.00  0.00      A    N
ATOM    118  HN  ARG A   8      22.167   6.479 -34.146  1.00  0.00      A    H
ATOM    119  CA  ARG A   8      21.164   4.667 -33.527  1.00  0.00      A    C
ATOM    120  HA  ARG A   8      21.581   3.775 -33.083  1.00  0.00      A    H
ATOM    121  CB  ARG A   8      20.409   5.398 -32.461  1.00  0.00      A    C
ATOM    122  HB1 ARG A   8      19.790   6.164 -32.975  1.00  0.00      A    H
ATOM    123  HB2 ARG A   8      19.612   4.750 -32.038  1.00  0.00      A    H
ATOM    124  CG  ARG A   8      21.223   5.893 -31.299  1.00  0.00      A    C
ATOM    125  HG1 ARG A   8      21.674   5.057 -30.723  1.00  0.00      A    H
ATOM    126  HG2 ARG A   8      22.111   6.466 -31.642  1.00  0.00      A    H
ATOM    127  CD  ARG A   8      20.294   6.774 -30.434  1.00  0.00      A    C
ATOM    128  HD1 ARG A   8      19.481   6.308 -29.836  1.00  0.00      A    H
ATOM    129  HD2 ARG A   8      21.015   7.025 -29.628  1.00  0.00      A    H
ATOM    130  NE  ARG A   8      19.912   8.019 -31.219  1.00  0.00      A    N
ATOM    131  HE  ARG A   8      20.128   8.074 -32.193  1.00  0.00      A    H
ATOM    132  CZ  ARG A   8      19.255   9.075 -30.666  1.00  0.00      A    C
ATOM    133  NH1 ARG A   8      18.818   9.081 -29.404  1.00  0.00      A    N
ATOM    134 HH11 ARG A   8      18.848   8.202 -28.927  1.00  0.00      A    H
ATOM    135 HH12 ARG A   8      18.125   9.763 -29.171  1.00  0.00      A    H
ATOM    136  NH2 ARG A   8      18.972  10.114 -31.486  1.00  0.00      A    N
ATOM    137 HH21 ARG A   8      19.061   9.950 -32.468  1.00  0.00      A    H
ATOM    138 HH22 ARG A   8      18.292  10.728 -31.084  1.00  0.00      A    H
ATOM    139  C   ARG A   8      20.306   4.169 -34.560  1.00  0.00      A    C
ATOM    140  O   ARG A   8      19.741   3.073 -34.530  1.00  0.00      A    O
ATOM    141  N   LYS A   9      20.125   5.015 -35.665  1.00  0.00      A    N
ATOM    142  HN  LYS A   9      20.471   5.945 -35.575  1.00  0.00      A    H
ATOM    143  CA  LYS A   9      19.117   4.722 -36.643  1.00  0.00      A    C
ATOM    144  HA  LYS A   9      18.271   4.234 -36.182  1.00  0.00      A    H
ATOM    145  CB  LYS A   9      18.634   6.048 -37.319  1.00  0.00      A    C
ATOM    146  HB1 LYS A   9      19.550   6.569 -37.669  1.00  0.00      A    H
ATOM    147  HB2 LYS A   9      17.914   5.845 -38.141  1.00  0.00      A    H
ATOM    148  CG  LYS A   9      18.013   7.044 -36.271  1.00  0.00      A    C
ATOM    149  HG1 LYS A   9      18.531   6.860 -35.305  1.00  0.00      A    H
ATOM    150  HG2 LYS A   9      18.203   8.110 -36.521  1.00  0.00      A    H
ATOM    151  CD  LYS A   9      16.533   6.938 -35.949  1.00  0.00      A    C
ATOM    152  HD1 LYS A   9      16.104   6.603 -36.918  1.00  0.00      A    H
ATOM    153  HD2 LYS A   9      16.405   6.102 -35.228  1.00  0.00      A    H
ATOM    154  CE  LYS A   9      15.825   8.269 -35.696  1.00  0.00      A    C
ATOM    155  HE1 LYS A   9      15.962   8.804 -36.660  1.00  0.00      A    H
ATOM    156  HE2 LYS A   9      14.757   8.150 -35.414  1.00  0.00      A    H
ATOM    157  NZ  LYS A   9      16.433   8.897 -34.527  1.00  0.00      A    N
ATOM    158  HZ1 LYS A   9      17.465   8.983 -34.623  1.00  0.00      A    H
ATOM    159  HZ2 LYS A   9      16.107   9.858 -34.303  1.00  0.00      A    H
ATOM    160  HZ3 LYS A   9      16.254   8.358 -33.655  1.00  0.00      A    H
ATOM    161  C   LYS A   9      19.615   3.781 -37.596  1.00  0.00      A    C
ATOM    162  O   LYS A   9      18.876   3.009 -38.138  1.00  0.00      A    O
ATOM    163  N   LYS A  10      20.954   3.839 -37.806  1.00  0.00      A    N
ATOM    164  HN  LYS A  10      21.438   4.670 -37.544  1.00  0.00      A    H
ATOM    165  CA  LYS A  10      21.780   2.966 -38.622  1.00  0.00      A    C
ATOM    166  HA  LYS A  10      21.179   2.661 -39.466  1.00  0.00      A    H
ATOM    167  CB  LYS A  10      23.077   3.665 -38.921  1.00  0.00      A    C
ATOM    168  HB1 LYS A  10      23.576   3.863 -37.949  1.00  0.00      A    H
ATOM    169  HB2 LYS A  10      23.631   2.947 -39.563  1.00  0.00      A    H
ATOM    170  CG  LYS A  10      22.873   4.960 -39.756  1.00  0.00      A    C
ATOM    171  HG1 LYS A  10      22.211   4.734 -40.619  1.00  0.00      A    H
ATOM    172  HG2 LYS A  10      22.226   5.540 -39.065  1.00  0.00      A    H
ATOM    173  CD  LYS A  10      24.128   5.781 -40.076  1.00  0.00      A    C
ATOM    174  HD1 LYS A  10      24.889   5.777 -39.266  1.00  0.00      A    H
ATOM    175  HD2 LYS A  10      24.470   5.213 -40.967  1.00  0.00      A    H
ATOM    176  CE  LYS A  10      23.865   7.237 -40.499  1.00  0.00      A    C
ATOM    177  HE1 LYS A  10      23.508   7.798 -39.608  1.00  0.00      A    H
ATOM    178  HE2 LYS A  10      24.835   7.705 -40.772  1.00  0.00      A    H
ATOM    179  NZ  LYS A  10      22.965   7.352 -41.599  1.00  0.00      A    N
ATOM    180  HZ1 LYS A  10      23.413   7.073 -42.495  1.00  0.00      A    H
ATOM    181  HZ2 LYS A  10      22.203   6.662 -41.437  1.00  0.00      A    H
ATOM    182  HZ3 LYS A  10      22.595   8.321 -41.688  1.00  0.00      A    H
ATOM    183  C   LYS A  10      22.043   1.617 -37.883  1.00  0.00      A    C
ATOM    184  O   LYS A  10      21.813   0.608 -38.521  1.00  0.00      A    O
ATOM    185  N   GLY A  11      22.509   1.612 -36.650  1.00  0.00      A    N
ATOM    186  HN  GLY A  11      22.756   2.471 -36.210  1.00  0.00      A    H
ATOM    187  CA  GLY A  11      22.374   0.409 -35.848  1.00  0.00      A    C
ATOM    188  HA1 GLY A  11      21.802   0.615 -34.955  1.00  0.00      A    H
ATOM    189  HA2 GLY A  11      22.003  -0.421 -36.430  1.00  0.00      A    H
ATOM    190  C   GLY A  11      23.656  -0.118 -35.233  1.00  0.00      A    C
ATOM    191  O   GLY A  11      23.919  -1.302 -35.225  1.00  0.00      A    O
ATOM    192  N   ALA A  12      24.443   0.845 -34.721  1.00  0.00      A    N
ATOM    193  HN  ALA A  12      24.117   1.786 -34.670  1.00  0.00      A    H
ATOM    194  CA  ALA A  12      25.775   0.657 -34.168  1.00  0.00      A    C
ATOM    195  HA  ALA A  12      26.265  -0.252 -34.486  1.00  0.00      A    H
ATOM    196  CB  ALA A  12      26.749   1.784 -34.637  1.00  0.00      A    C
ATOM    197  HB1 ALA A  12      27.780   1.585 -34.275  1.00  0.00      A    H
ATOM    198  HB2 ALA A  12      26.666   1.678 -35.739  1.00  0.00      A    H
ATOM    199  HB3 ALA A  12      26.494   2.838 -34.396  1.00  0.00      A    H
ATOM    200  C   ALA A  12      25.872   0.586 -32.629  1.00  0.00      A    C
ATOM    201  O   ALA A  12      26.314  -0.356 -32.035  1.00  0.00      A    O
ATOM    202  N   VAL A  13      25.428   1.628 -31.911  1.00  0.00      A    N
ATOM    203  HN  VAL A  13      24.845   2.289 -32.377  1.00  0.00      A    H
ATOM    204  CA  VAL A  13      25.530   1.634 -30.428  1.00  0.00      A    C
ATOM    205  HA  VAL A  13      26.233   0.879 -30.110  1.00  0.00      A    H
ATOM    206  CB  VAL A  13      26.146   2.965 -29.957  1.00  0.00      A    C
ATOM    207  HB  VAL A  13      25.505   3.804 -30.302  1.00  0.00      A    H
ATOM    208  CG1 VAL A  13      26.266   3.011 -28.360  1.00  0.00      A    C
ATOM    209 HG11 VAL A  13      26.536   4.004 -27.941  1.00  0.00      A    H
ATOM    210 HG12 VAL A  13      25.286   2.832 -27.868  1.00  0.00      A    H
ATOM    211 HG13 VAL A  13      26.998   2.190 -28.204  1.00  0.00      A    H
ATOM    212  CG2 VAL A  13      27.603   3.167 -30.491  1.00  0.00      A    C
ATOM    213 HG21 VAL A  13      27.649   3.026 -31.592  1.00  0.00      A    H
ATOM    214 HG22 VAL A  13      27.994   4.160 -30.182  1.00  0.00      A    H
ATOM    215 HG23 VAL A  13      28.219   2.428 -29.935  1.00  0.00      A    H
ATOM    216  C   VAL A  13      24.086   1.242 -29.931  1.00  0.00      A    C
ATOM    217  O   VAL A  13      23.129   1.784 -30.524  1.00  0.00      A    O
ATOM    218  N   ALA A  14      23.944   0.376 -28.910  1.00  0.00      A    N
ATOM    219  HN  ALA A  14      24.685  -0.209 -28.589  1.00  0.00      A    H
ATOM    220  CA  ALA A  14      22.588   0.115 -28.455  1.00  0.00      A    C
ATOM    221  HA  ALA A  14      21.959   0.216 -29.327  1.00  0.00      A    H
ATOM    222  CB  ALA A  14      22.515  -1.308 -27.925  1.00  0.00      A    C
ATOM    223  HB1 ALA A  14      21.464  -1.584 -27.696  1.00  0.00      A    H
ATOM    224  HB2 ALA A  14      22.857  -2.009 -28.716  1.00  0.00      A    H
ATOM    225  HB3 ALA A  14      23.210  -1.531 -27.087  1.00  0.00      A    H
ATOM    226  C   ALA A  14      22.055   1.085 -27.464  1.00  0.00      A    C
ATOM    227  O   ALA A  14      22.437   2.224 -27.419  1.00  0.00      A    O
ATOM    228  N   GLU A  15      21.070   0.763 -26.743  1.00  0.00      A    N
ATOM    229  HN  GLU A  15      20.834  -0.205 -26.778  1.00  0.00      A    H
ATOM    230  CA  GLU A  15      20.451   1.601 -25.744  1.00  0.00      A    C
ATOM    231  HA  GLU A  15      20.107   2.542 -26.149  1.00  0.00      A    H
ATOM    232  CB  GLU A  15      19.130   0.894 -25.240  1.00  0.00      A    C
ATOM    233  HB1 GLU A  15      19.489  -0.070 -24.821  1.00  0.00      A    H
ATOM    234  HB2 GLU A  15      18.635   1.449 -24.415  1.00  0.00      A    H
ATOM    235  CG  GLU A  15      18.038   0.704 -26.344  1.00  0.00      A    C
ATOM    236  HG1 GLU A  15      18.458   0.137 -27.202  1.00  0.00      A    H
ATOM    237  HG2 GLU A  15      17.306   0.008 -25.881  1.00  0.00      A    H
ATOM    238  CD  GLU A  15      17.196   1.989 -26.850  1.00  0.00      A    C
ATOM    239  OE1 GLU A  15      16.293   2.470 -26.145  1.00  0.00      A    O
ATOM    240  OE2 GLU A  15      17.707   2.555 -27.856  1.00  0.00      A    O
ATOM    241  C   GLU A  15      21.369   1.983 -24.614  1.00  0.00      A    C
ATOM    242  O   GLU A  15      22.543   1.533 -24.466  1.00  0.00      A    O
ATOM    243  N   VAL A  16      20.754   2.891 -23.833  1.00  0.00      A    N
ATOM    244  HN  VAL A  16      19.879   3.342 -23.989  1.00  0.00      A    H
ATOM    245  CA  VAL A  16      21.271   3.307 -22.561  1.00  0.00      A    C
ATOM    246  HA  VAL A  16      22.253   3.737 -22.695  1.00  0.00      A    H
ATOM    247  CB  VAL A  16      20.380   4.472 -22.192  1.00  0.00      A    C
ATOM    248  HB  VAL A  16      19.320   4.144 -22.132  1.00  0.00      A    H
ATOM    249  CG1 VAL A  16      20.864   4.880 -20.772  1.00  0.00      A    C
ATOM    250 HG11 VAL A  16      20.596   4.122 -20.005  1.00  0.00      A    H
ATOM    251 HG12 VAL A  16      21.949   5.115 -20.742  1.00  0.00      A    H
ATOM    252 HG13 VAL A  16      20.379   5.795 -20.369  1.00  0.00      A    H
ATOM    253  CG2 VAL A  16      20.468   5.656 -23.247  1.00  0.00      A    C
ATOM    254 HG21 VAL A  16      21.528   5.829 -23.531  1.00  0.00      A    H
ATOM    255 HG22 VAL A  16      20.000   5.401 -24.222  1.00  0.00      A    H
ATOM    256 HG23 VAL A  16      20.154   6.508 -22.607  1.00  0.00      A    H
ATOM    257  C   VAL A  16      21.336   2.272 -21.476  1.00  0.00      A    C
ATOM    258  O   VAL A  16      20.315   1.709 -21.120  1.00  0.00      A    O
ATOM    259  N   LYS A  17      22.500   1.937 -20.942  1.00  0.00      A    N
ATOM    260  HN  LYS A  17      23.289   2.418 -21.316  1.00  0.00      A    H
ATOM    261  CA  LYS A  17      22.600   0.719 -20.119  1.00  0.00      A    C
ATOM    262  HA  LYS A  17      21.917  -0.060 -20.423  1.00  0.00      A    H
ATOM    263  CB  LYS A  17      24.043   0.209 -20.373  1.00  0.00      A    C
ATOM    264  HB1 LYS A  17      24.721   1.085 -20.465  1.00  0.00      A    H
ATOM    265  HB2 LYS A  17      24.344  -0.531 -19.601  1.00  0.00      A    H
ATOM    266  CG  LYS A  17      24.218  -0.432 -21.784  1.00  0.00      A    C
ATOM    267  HG1 LYS A  17      23.791  -1.458 -21.763  1.00  0.00      A    H
ATOM    268  HG2 LYS A  17      23.710   0.174 -22.564  1.00  0.00      A    H
ATOM    269  CD  LYS A  17      25.720  -0.625 -22.090  1.00  0.00      A    C
ATOM    270  HD1 LYS A  17      26.004   0.321 -22.599  1.00  0.00      A    H
ATOM    271  HD2 LYS A  17      26.347  -0.821 -21.194  1.00  0.00      A    H
ATOM    272  CE  LYS A  17      25.901  -1.813 -23.096  1.00  0.00      A    C
ATOM    273  HE1 LYS A  17      25.681  -2.784 -22.603  1.00  0.00      A    H
ATOM    274  HE2 LYS A  17      25.248  -1.668 -23.983  1.00  0.00      A    H
ATOM    275  NZ  LYS A  17      27.328  -1.950 -23.571  1.00  0.00      A    N
ATOM    276  HZ1 LYS A  17      27.568  -2.947 -23.742  1.00  0.00      A    H
ATOM    277  HZ2 LYS A  17      27.402  -1.415 -24.459  1.00  0.00      A    H
ATOM    278  HZ3 LYS A  17      27.980  -1.632 -22.825  1.00  0.00      A    H
ATOM    279  C   LYS A  17      22.282   0.953 -18.596  1.00  0.00      A    C
ATOM    280  O   LYS A  17      21.859   2.001 -18.185  1.00  0.00      A    O
ATOM    281  N   ASP A  18      22.348  -0.130 -17.784  1.00  0.00      A    N
ATOM    282  HN  ASP A  18      22.638  -1.019 -18.131  1.00  0.00      A    H
ATOM    283  CA  ASP A  18      22.019  -0.154 -16.354  1.00  0.00      A    C
ATOM    284  HA  ASP A  18      21.549   0.801 -16.168  1.00  0.00      A    H
ATOM    285  CB  ASP A  18      21.065  -1.355 -16.004  1.00  0.00      A    C
ATOM    286  HB1 ASP A  18      20.195  -1.213 -16.680  1.00  0.00      A    H
ATOM    287  HB2 ASP A  18      21.625  -2.279 -16.259  1.00  0.00      A    H
ATOM    288  CG  ASP A  18      20.656  -1.455 -14.554  1.00  0.00      A    C
ATOM    289  OD1 ASP A  18      20.890  -2.538 -13.861  1.00  0.00      A    O
ATOM    290  OD2 ASP A  18      19.979  -0.483 -14.132  1.00  0.00      A    O
ATOM    291  C   ASP A  18      23.253  -0.159 -15.542  1.00  0.00      A    C
ATOM    292  O   ASP A  18      23.804  -1.230 -15.318  1.00  0.00      A    O
ATOM    293  N   GLN A  19      23.783   0.979 -15.146  1.00  0.00      A    N
ATOM    294  HN  GLN A  19      23.429   1.813 -15.562  1.00  0.00      A    H
ATOM    295  CA  GLN A  19      25.005   0.953 -14.260  1.00  0.00      A    C
ATOM    296  HA  GLN A  19      25.601   0.077 -14.470  1.00  0.00      A    H
ATOM    297  CB  GLN A  19      26.053   2.093 -14.425  1.00  0.00      A    C
ATOM    298  HB1 GLN A  19      27.062   1.767 -14.094  1.00  0.00      A    H
ATOM    299  HB2 GLN A  19      25.946   2.198 -15.526  1.00  0.00      A    H
ATOM    300  CG  GLN A  19      25.602   3.390 -13.693  1.00  0.00      A    C
ATOM    301  HG1 GLN A  19      24.559   3.656 -13.967  1.00  0.00      A    H
ATOM    302  HG2 GLN A  19      25.598   3.188 -12.600  1.00  0.00      A    H
ATOM    303  CD  GLN A  19      26.470   4.565 -14.039  1.00  0.00      A    C
ATOM    304  OE1 GLN A  19      26.045   5.568 -14.705  1.00  0.00      A    O
ATOM    305  NE2 GLN A  19      27.727   4.526 -13.490  1.00  0.00      A    N
ATOM    306 HE21 GLN A  19      28.330   5.301 -13.680  1.00  0.00      A    H
ATOM    307 HE22 GLN A  19      27.942   3.787 -12.851  1.00  0.00      A    H
ATOM    308  C   GLN A  19      24.529   0.701 -12.827  1.00  0.00      A    C
ATOM    309  O   GLN A  19      25.184  -0.172 -12.195  1.00  0.00      A    O
ATOM    310  N   GLY A  20      23.475   1.320 -12.312  1.00  0.00      A    N
ATOM    311  HN  GLY A  20      23.053   2.001 -12.905  1.00  0.00      A    H
ATOM    312  CA  GLY A  20      22.891   1.141 -10.989  1.00  0.00      A    C
ATOM    313  HA1 GLY A  20      21.894   1.547 -11.081  1.00  0.00      A    H
ATOM    314  HA2 GLY A  20      22.921   0.149 -10.563  1.00  0.00      A    H
ATOM    315  C   GLY A  20      23.511   1.979  -9.940  1.00  0.00      A    C
ATOM    316  O   GLY A  20      23.715   3.148 -10.119  1.00  0.00      A    O
ATOM    317  N   GLY A  21      23.960   1.328  -8.813  1.00  0.00      A    N
ATOM    318  HN  GLY A  21      23.777   0.348  -8.800  1.00  0.00      A    H
ATOM    319  CA  GLY A  21      24.594   2.018  -7.710  1.00  0.00      A    C
ATOM    320  HA1 GLY A  21      24.282   3.051  -7.745  1.00  0.00      A    H
ATOM    321  HA2 GLY A  21      24.242   1.576  -6.789  1.00  0.00      A    H
ATOM    322  C   GLY A  21      26.221   1.931  -7.727  1.00  0.00      A    C
ATOM    323  O   GLY A  21      26.889   1.723  -6.698  1.00  0.00      A    O
ATOM    324  N   CYS A  22      26.804   1.880  -8.940  1.00  0.00      A    N
ATOM    325  HN  CYS A  22      26.421   2.113  -9.830  1.00  0.00      A    H
ATOM    326  CA  CYS A  22      28.230   1.779  -9.069  1.00  0.00      A    C
ATOM    327  HA  CYS A  22      28.673   1.960  -8.100  1.00  0.00      A    H
ATOM    328  CB  CYS A  22      28.632   0.342  -9.561  1.00  0.00      A    C
ATOM    329  HB1 CYS A  22      28.206  -0.432  -8.887  1.00  0.00      A    H
ATOM    330  HB2 CYS A  22      28.071   0.198 -10.509  1.00  0.00      A    H
ATOM    331  SG  CYS A  22      30.449   0.180  -9.744  1.00  0.00      A    S
ATOM    332  C   CYS A  22      28.614   2.894  -9.970  1.00  0.00      A    C
ATOM    333  O   CYS A  22      28.012   3.021 -11.037  1.00  0.00      A    O
ATOM    334  N   GLY A  23      29.599   3.740  -9.727  1.00  0.00      A    N
ATOM    335  HN  GLY A  23      30.118   3.734  -8.876  1.00  0.00      A    H
ATOM    336  CA  GLY A  23      30.056   4.770 -10.668  1.00  0.00      A    C
ATOM    337  HA1 GLY A  23      29.204   5.063 -11.263  1.00  0.00      A    H
ATOM    338  HA2 GLY A  23      30.565   5.529 -10.093  1.00  0.00      A    H
ATOM    339  C   GLY A  23      31.082   4.356 -11.740  1.00  0.00      A    C
ATOM    340  O   GLY A  23      32.098   4.989 -11.874  1.00  0.00      A    O
ATOM    341  N   SER A  24      30.774   3.272 -12.426  1.00  0.00      A    N
ATOM    342  HN  SER A  24      29.996   2.709 -12.157  1.00  0.00      A    H
ATOM    343  CA  SER A  24      31.602   2.576 -13.325  1.00  0.00      A    C
ATOM    344  HA  SER A  24      32.630   2.527 -12.999  1.00  0.00      A    H
ATOM    345  CB  SER A  24      31.332   1.024 -13.317  1.00  0.00      A    C
ATOM    346  HB1 SER A  24      31.982   0.523 -14.066  1.00  0.00      A    H
ATOM    347  HB2 SER A  24      31.677   0.667 -12.323  1.00  0.00      A    H
ATOM    348  OG  SER A  24      29.966   0.629 -13.487  1.00  0.00      A    O
ATOM    349  HG1 SER A  24      29.970  -0.327 -13.397  1.00  0.00      A    H
ATOM    350  C   SER A  24      31.527   3.128 -14.746  1.00  0.00      A    C
ATOM    351  O   SER A  24      32.188   2.584 -15.647  1.00  0.00      A    O
ATOM    352  N   CYS A  25      30.919   4.343 -14.950  1.00  0.00      A    N
ATOM    353  HN  CYS A  25      30.485   4.677 -14.117  1.00  0.00      A    H
ATOM    354  CA  CYS A  25      30.868   5.148 -16.167  1.00  0.00      A    C
ATOM    355  HA  CYS A  25      29.960   4.887 -16.690  1.00  0.00      A    H
ATOM    356  CB  CYS A  25      30.588   6.589 -15.704  1.00  0.00      A    C
ATOM    357  HB1 CYS A  25      31.579   7.080 -15.596  1.00  0.00      A    H
ATOM    358  HB2 CYS A  25      29.954   7.085 -16.471  1.00  0.00      A    H
ATOM    359  SG  CYS A  25      29.662   6.717 -14.189  1.00  0.00      A    S
ATOM    360  C   CYS A  25      32.030   5.148 -17.236  1.00  0.00      A    C
ATOM    361  O   CYS A  25      31.689   5.289 -18.406  1.00  0.00      A    O
ATOM    362  N   TRP A  26      33.317   4.935 -16.777  1.00  0.00      A    N
ATOM    363  HN  TRP A  26      33.342   4.902 -15.781  1.00  0.00      A    H
ATOM    364  CA  TRP A  26      34.593   4.853 -17.502  1.00  0.00      A    C
ATOM    365  HA  TRP A  26      34.704   5.768 -18.064  1.00  0.00      A    H
ATOM    366  CB  TRP A  26      35.712   4.735 -16.476  1.00  0.00      A    C
ATOM    367  HB1 TRP A  26      36.659   4.634 -17.049  1.00  0.00      A    H
ATOM    368  HB2 TRP A  26      35.737   5.612 -15.795  1.00  0.00      A    H
ATOM    369  CG  TRP A  26      35.616   3.464 -15.576  1.00  0.00      A    C
ATOM    370  CD1 TRP A  26      35.177   3.505 -14.280  1.00  0.00      A    C
ATOM    371  HD1 TRP A  26      34.681   4.304 -13.749  1.00  0.00      A    H
ATOM    372  NE1 TRP A  26      35.596   2.333 -13.646  1.00  0.00      A    N
ATOM    373  HE1 TRP A  26      35.443   2.049 -12.725  1.00  0.00      A    H
ATOM    374  CE2 TRP A  26      36.398   1.560 -14.501  1.00  0.00      A    C
ATOM    375  CD2 TRP A  26      36.418   2.223 -15.703  1.00  0.00      A    C
ATOM    376  CE3 TRP A  26      37.197   1.731 -16.718  1.00  0.00      A    C
ATOM    377  HE3 TRP A  26      37.287   2.199 -17.687  1.00  0.00      A    H
ATOM    378  CZ3 TRP A  26      37.849   0.473 -16.572  1.00  0.00      A    C
ATOM    379  HZ3 TRP A  26      38.454  -0.029 -17.312  1.00  0.00      A    H
ATOM    380  CZ2 TRP A  26      37.220   0.414 -14.193  1.00  0.00      A    C
ATOM    381  HZ2 TRP A  26      37.089  -0.036 -13.220  1.00  0.00      A    H
ATOM    382  CH2 TRP A  26      37.857  -0.191 -15.335  1.00  0.00      A    C
ATOM    383  HH2 TRP A  26      38.475  -1.073 -15.255  1.00  0.00      A    H
ATOM    384  C   TRP A  26      34.539   3.680 -18.527  1.00  0.00      A    C
ATOM    385  O   TRP A  26      34.915   3.746 -19.724  1.00  0.00      A    O
ATOM    386  N   ALA A  27      33.968   2.546 -18.039  1.00  0.00      A    N
ATOM    387  HN  ALA A  27      33.484   2.639 -17.172  1.00  0.00      A    H
ATOM    388  CA  ALA A  27      33.772   1.366 -18.810  1.00  0.00      A    C
ATOM    389  HA  ALA A  27      34.649   0.991 -19.317  1.00  0.00      A    H
ATOM    390  CB  ALA A  27      33.415   0.191 -17.854  1.00  0.00      A    C
ATOM    391  HB1 ALA A  27      34.424  -0.038 -17.450  1.00  0.00      A    H
ATOM    392  HB2 ALA A  27      32.767   0.553 -17.027  1.00  0.00      A    H
ATOM    393  HB3 ALA A  27      33.167  -0.698 -18.473  1.00  0.00      A    H
ATOM    394  C   ALA A  27      32.683   1.588 -19.824  1.00  0.00      A    C
ATOM    395  O   ALA A  27      32.699   1.151 -20.958  1.00  0.00      A    O
ATOM    396  N   PHE A  28      31.591   2.258 -19.474  1.00  0.00      A    N
ATOM    397  HN  PHE A  28      31.423   2.608 -18.556  1.00  0.00      A    H
ATOM    398  CA  PHE A  28      30.430   2.592 -20.379  1.00  0.00      A    C
ATOM    399  HA  PHE A  28      30.081   1.773 -20.990  1.00  0.00      A    H
ATOM    400  CB  PHE A  28      29.179   3.064 -19.620  1.00  0.00      A    C
ATOM    401  HB1 PHE A  28      29.275   3.875 -18.867  1.00  0.00      A    H
ATOM    402  HB2 PHE A  28      28.346   3.364 -20.292  1.00  0.00      A    H
ATOM    403  CG  PHE A  28      28.641   1.927 -18.819  1.00  0.00      A    C
ATOM    404  CD1 PHE A  28      29.202   1.626 -17.499  1.00  0.00      A    C
ATOM    405  HD1 PHE A  28      30.006   2.152 -17.005  1.00  0.00      A    H
ATOM    406  CE1 PHE A  28      28.879   0.471 -16.844  1.00  0.00      A    C
ATOM    407  HE1 PHE A  28      29.354   0.170 -15.922  1.00  0.00      A    H
ATOM    408  CZ  PHE A  28      27.796  -0.359 -17.423  1.00  0.00      A    C
ATOM    409  HZ  PHE A  28      27.486  -1.276 -16.945  1.00  0.00      A    H
ATOM    410  CD2 PHE A  28      27.658   1.113 -19.321  1.00  0.00      A    C
ATOM    411  HD2 PHE A  28      27.236   1.109 -20.316  1.00  0.00      A    H
ATOM    412  CE2 PHE A  28      27.194  -0.050 -18.629  1.00  0.00      A    C
ATOM    413  HE2 PHE A  28      26.433  -0.705 -19.027  1.00  0.00      A    H
ATOM    414  C   PHE A  28      30.813   3.536 -21.469  1.00  0.00      A    C
ATOM    415  O   PHE A  28      30.452   3.302 -22.622  1.00  0.00      A    O
ATOM    416  N   SER A  29      31.595   4.591 -21.156  1.00  0.00      A    N
ATOM    417  HN  SER A  29      31.662   4.888 -20.207  1.00  0.00      A    H
ATOM    418  CA  SER A  29      32.273   5.405 -22.184  1.00  0.00      A    C
ATOM    419  HA  SER A  29      31.448   5.884 -22.691  1.00  0.00      A    H
ATOM    420  CB  SER A  29      33.041   6.543 -21.613  1.00  0.00      A    C
ATOM    421  HB1 SER A  29      32.326   6.948 -20.865  1.00  0.00      A    H
ATOM    422  HB2 SER A  29      33.948   6.230 -21.052  1.00  0.00      A    H
ATOM    423  OG  SER A  29      33.414   7.550 -22.586  1.00  0.00      A    O
ATOM    424  HG1 SER A  29      32.612   8.002 -22.858  1.00  0.00      A    H
ATOM    425  C   SER A  29      33.080   4.574 -23.166  1.00  0.00      A    C
ATOM    426  O   SER A  29      32.831   4.681 -24.383  1.00  0.00      A    O
ATOM    427  N   THR A  30      33.990   3.735 -22.639  1.00  0.00      A    N
ATOM    428  HN  THR A  30      34.146   3.735 -21.654  1.00  0.00      A    H
ATOM    429  CA  THR A  30      34.848   2.833 -23.431  1.00  0.00      A    C
ATOM    430  HA  THR A  30      35.414   3.539 -24.020  1.00  0.00      A    H
ATOM    431  CB  THR A  30      35.559   1.903 -22.578  1.00  0.00      A    C
ATOM    432  HB  THR A  30      34.921   1.263 -21.932  1.00  0.00      A    H
ATOM    433  OG1 THR A  30      36.390   2.625 -21.670  1.00  0.00      A    O
ATOM    434  HG1 THR A  30      35.854   2.705 -20.878  1.00  0.00      A    H
ATOM    435  CG2 THR A  30      36.557   0.960 -23.335  1.00  0.00      A    C
ATOM    436 HG21 THR A  30      35.989   0.250 -23.973  1.00  0.00      A    H
ATOM    437 HG22 THR A  30      37.246   1.514 -24.008  1.00  0.00      A    H
ATOM    438 HG23 THR A  30      37.158   0.451 -22.551  1.00  0.00      A    H
ATOM    439  C   THR A  30      34.048   1.913 -24.320  1.00  0.00      A    C
ATOM    440  O   THR A  30      34.337   1.873 -25.518  1.00  0.00      A    O
ATOM    441  N   ILE A  31      33.083   1.092 -23.783  1.00  0.00      A    N
ATOM    442  HN  ILE A  31      32.849   1.097 -22.814  1.00  0.00      A    H
ATOM    443  CA  ILE A  31      32.443   0.056 -24.556  1.00  0.00      A    C
ATOM    444  HA  ILE A  31      33.250  -0.354 -25.145  1.00  0.00      A    H
ATOM    445  CB  ILE A  31      31.807  -0.971 -23.664  1.00  0.00      A    C
ATOM    446  HB  ILE A  31      31.363  -0.406 -22.817  1.00  0.00      A    H
ATOM    447  CG2 ILE A  31      30.653  -1.764 -24.401  1.00  0.00      A    C
ATOM    448 HG21 ILE A  31      29.970  -1.008 -24.844  1.00  0.00      A    H
ATOM    449 HG22 ILE A  31      31.106  -2.311 -25.255  1.00  0.00      A    H
ATOM    450 HG23 ILE A  31      30.039  -2.423 -23.751  1.00  0.00      A    H
ATOM    451  CG1 ILE A  31      32.828  -1.945 -23.021  1.00  0.00      A    C
ATOM    452 HG11 ILE A  31      33.249  -1.449 -22.120  1.00  0.00      A    H
ATOM    453 HG12 ILE A  31      32.176  -2.778 -22.682  1.00  0.00      A    H
ATOM    454  CD  ILE A  31      34.019  -2.467 -23.931  1.00  0.00      A    C
ATOM    455  HD1 ILE A  31      34.684  -1.634 -24.244  1.00  0.00      A    H
ATOM    456  HD2 ILE A  31      34.541  -3.184 -23.261  1.00  0.00      A    H
ATOM    457  HD3 ILE A  31      33.643  -3.035 -24.808  1.00  0.00      A    H
ATOM    458  C   ILE A  31      31.524   0.645 -25.678  1.00  0.00      A    C
ATOM    459  O   ILE A  31      31.439   0.041 -26.737  1.00  0.00      A    O
ATOM    460  N   GLY A  32      30.869   1.811 -25.412  1.00  0.00      A    N
ATOM    461  HN  GLY A  32      30.911   2.153 -24.476  1.00  0.00      A    H
ATOM    462  CA  GLY A  32      30.144   2.516 -26.494  1.00  0.00      A    C
ATOM    463  HA1 GLY A  32      29.287   1.876 -26.641  1.00  0.00      A    H
ATOM    464  HA2 GLY A  32      29.918   3.558 -26.328  1.00  0.00      A    H
ATOM    465  C   GLY A  32      30.811   2.674 -27.861  1.00  0.00      A    C
ATOM    466  O   GLY A  32      30.232   2.412 -28.873  1.00  0.00      A    O
ATOM    467  N   ALA A  33      32.124   3.058 -27.877  1.00  0.00      A    N
ATOM    468  HN  ALA A  33      32.692   3.028 -27.058  1.00  0.00      A    H
ATOM    469  CA  ALA A  33      32.957   3.189 -29.039  1.00  0.00      A    C
ATOM    470  HA  ALA A  33      32.385   3.650 -29.830  1.00  0.00      A    H
ATOM    471  CB  ALA A  33      34.161   4.111 -28.818  1.00  0.00      A    C
ATOM    472  HB1 ALA A  33      34.703   3.881 -27.875  1.00  0.00      A    H
ATOM    473  HB2 ALA A  33      34.818   4.284 -29.697  1.00  0.00      A    H
ATOM    474  HB3 ALA A  33      33.693   5.118 -28.790  1.00  0.00      A    H
ATOM    475  C   ALA A  33      33.402   1.758 -29.636  1.00  0.00      A    C
ATOM    476  O   ALA A  33      33.561   1.549 -30.839  1.00  0.00      A    O
ATOM    477  N   VAL A  34      33.518   0.761 -28.722  1.00  0.00      A    N
ATOM    478  HN  VAL A  34      33.491   1.033 -27.763  1.00  0.00      A    H
ATOM    479  CA  VAL A  34      33.771  -0.637 -29.011  1.00  0.00      A    C
ATOM    480  HA  VAL A  34      34.567  -0.603 -29.740  1.00  0.00      A    H
ATOM    481  CB  VAL A  34      34.241  -1.489 -27.709  1.00  0.00      A    C
ATOM    482  HB  VAL A  34      33.495  -1.398 -26.890  1.00  0.00      A    H
ATOM    483  CG1 VAL A  34      34.371  -2.971 -28.140  1.00  0.00      A    C
ATOM    484 HG11 VAL A  34      35.314  -3.026 -28.724  1.00  0.00      A    H
ATOM    485 HG12 VAL A  34      34.473  -3.603 -27.231  1.00  0.00      A    H
ATOM    486 HG13 VAL A  34      33.577  -3.301 -28.843  1.00  0.00      A    H
ATOM    487  CG2 VAL A  34      35.641  -1.006 -27.196  1.00  0.00      A    C
ATOM    488 HG21 VAL A  34      35.900  -1.565 -26.271  1.00  0.00      A    H
ATOM    489 HG22 VAL A  34      36.479  -1.123 -27.915  1.00  0.00      A    H
ATOM    490 HG23 VAL A  34      35.577   0.076 -26.951  1.00  0.00      A    H
ATOM    491  C   VAL A  34      32.586  -1.172 -29.740  1.00  0.00      A    C
ATOM    492  O   VAL A  34      32.816  -1.602 -30.866  1.00  0.00      A    O
ATOM    493  N   GLU A  35      31.271  -0.987 -29.278  1.00  0.00      A    N
ATOM    494  HN  GLU A  35      31.157  -0.667 -28.340  1.00  0.00      A    H
ATOM    495  CA  GLU A  35      30.058  -1.183 -30.105  1.00  0.00      A    C
ATOM    496  HA  GLU A  35      30.161  -2.252 -30.215  1.00  0.00      A    H
ATOM    497  CB  GLU A  35      28.803  -0.817 -29.304  1.00  0.00      A    C
ATOM    498  HB1 GLU A  35      28.933   0.264 -29.083  1.00  0.00      A    H
ATOM    499  HB2 GLU A  35      27.894  -0.864 -29.942  1.00  0.00      A    H
ATOM    500  CG  GLU A  35      28.481  -1.680 -27.996  1.00  0.00      A    C
ATOM    501  HG1 GLU A  35      28.340  -2.745 -28.281  1.00  0.00      A    H
ATOM    502  HG2 GLU A  35      29.352  -1.647 -27.307  1.00  0.00      A    H
ATOM    503  CD  GLU A  35      27.184  -1.285 -27.342  1.00  0.00      A    C
ATOM    504  OE1 GLU A  35      27.196  -0.939 -26.135  1.00  0.00      A    O
ATOM    505  OE2 GLU A  35      26.127  -1.332 -28.085  1.00  0.00      A    O
ATOM    506  C   GLU A  35      30.047  -0.509 -31.468  1.00  0.00      A    C
ATOM    507  O   GLU A  35      29.903  -1.160 -32.497  1.00  0.00      A    O
ATOM    508  N   GLY A  36      30.207   0.819 -31.455  1.00  0.00      A    N
ATOM    509  HN  GLY A  36      30.286   1.239 -30.555  1.00  0.00      A    H
ATOM    510  CA  GLY A  36      30.416   1.826 -32.546  1.00  0.00      A    C
ATOM    511  HA1 GLY A  36      29.500   2.330 -32.816  1.00  0.00      A    H
ATOM    512  HA2 GLY A  36      31.051   2.518 -32.012  1.00  0.00      A    H
ATOM    513  C   GLY A  36      31.231   1.327 -33.715  1.00  0.00      A    C
ATOM    514  O   GLY A  36      30.758   1.082 -34.813  1.00  0.00      A    O
ATOM    515  N   ILE A  37      32.572   1.277 -33.600  1.00  0.00      A    N
ATOM    516  HN  ILE A  37      32.982   1.332 -32.693  1.00  0.00      A    H
ATOM    517  CA  ILE A  37      33.417   0.888 -34.656  1.00  0.00      A    C
ATOM    518  HA  ILE A  37      33.200   1.623 -35.417  1.00  0.00      A    H
ATOM    519  CB  ILE A  37      34.874   1.057 -34.150  1.00  0.00      A    C
ATOM    520  HB  ILE A  37      34.815   2.026 -33.609  1.00  0.00      A    H
ATOM    521  CG2 ILE A  37      35.330   0.062 -33.050  1.00  0.00      A    C
ATOM    522 HG21 ILE A  37      34.624  -0.043 -32.198  1.00  0.00      A    H
ATOM    523 HG22 ILE A  37      35.499  -0.926 -33.529  1.00  0.00      A    H
ATOM    524 HG23 ILE A  37      36.299   0.434 -32.655  1.00  0.00      A    H
ATOM    525  CG1 ILE A  37      35.950   1.172 -35.290  1.00  0.00      A    C
ATOM    526 HG11 ILE A  37      36.106   0.153 -35.706  1.00  0.00      A    H
ATOM    527 HG12 ILE A  37      35.503   1.664 -36.181  1.00  0.00      A    H
ATOM    528  CD  ILE A  37      37.243   1.813 -34.753  1.00  0.00      A    C
ATOM    529  HD1 ILE A  37      37.828   1.064 -34.176  1.00  0.00      A    H
ATOM    530  HD2 ILE A  37      37.828   2.253 -35.588  1.00  0.00      A    H
ATOM    531  HD3 ILE A  37      36.924   2.695 -34.158  1.00  0.00      A    H
ATOM    532  C   ILE A  37      33.231  -0.483 -35.219  1.00  0.00      A    C
ATOM    533  O   ILE A  37      33.182  -0.680 -36.441  1.00  0.00      A    O
ATOM    534  N   ASN A  38      33.013  -1.549 -34.387  1.00  0.00      A    N
ATOM    535  HN  ASN A  38      33.002  -1.384 -33.403  1.00  0.00      A    H
ATOM    536  CA  ASN A  38      32.875  -2.932 -34.839  1.00  0.00      A    C
ATOM    537  HA  ASN A  38      33.776  -3.154 -35.391  1.00  0.00      A    H
ATOM    538  CB  ASN A  38      32.676  -3.814 -33.607  1.00  0.00      A    C
ATOM    539  HB1 ASN A  38      31.990  -3.338 -32.873  1.00  0.00      A    H
ATOM    540  HB2 ASN A  38      32.229  -4.796 -33.870  1.00  0.00      A    H
ATOM    541  CG  ASN A  38      34.062  -4.275 -33.126  1.00  0.00      A    C
ATOM    542  OD1 ASN A  38      34.692  -5.129 -33.723  1.00  0.00      A    O
ATOM    543  ND2 ASN A  38      34.670  -3.537 -32.098  1.00  0.00      A    N
ATOM    544 HD21 ASN A  38      35.654  -3.689 -32.003  1.00  0.00      A    H
ATOM    545 HD22 ASN A  38      34.129  -3.045 -31.416  1.00  0.00      A    H
ATOM    546  C   ASN A  38      31.626  -3.085 -35.776  1.00  0.00      A    C
ATOM    547  O   ASN A  38      31.627  -3.885 -36.717  1.00  0.00      A    O
ATOM    548  N   GLN A  39      30.516  -2.372 -35.548  1.00  0.00      A    N
ATOM    549  HN  GLN A  39      30.494  -1.743 -34.775  1.00  0.00      A    H
ATOM    550  CA  GLN A  39      29.349  -2.283 -36.458  1.00  0.00      A    C
ATOM    551  HA  GLN A  39      29.074  -3.320 -36.584  1.00  0.00      A    H
ATOM    552  CB  GLN A  39      28.128  -1.724 -35.703  1.00  0.00      A    C
ATOM    553  HB1 GLN A  39      28.200  -2.325 -34.771  1.00  0.00      A    H
ATOM    554  HB2 GLN A  39      28.268  -0.637 -35.521  1.00  0.00      A    H
ATOM    555  CG  GLN A  39      26.811  -2.123 -36.319  1.00  0.00      A    C
ATOM    556  HG1 GLN A  39      26.963  -3.116 -36.794  1.00  0.00      A    H
ATOM    557  HG2 GLN A  39      26.014  -2.361 -35.583  1.00  0.00      A    H
ATOM    558  CD  GLN A  39      26.393  -1.101 -37.295  1.00  0.00      A    C
ATOM    559  OE1 GLN A  39      26.848   0.046 -37.453  1.00  0.00      A    O
ATOM    560  NE2 GLN A  39      25.284  -1.538 -38.004  1.00  0.00      A    N
ATOM    561 HE21 GLN A  39      24.886  -0.889 -38.653  1.00  0.00      A    H
ATOM    562 HE22 GLN A  39      24.988  -2.488 -37.903  1.00  0.00      A    H
ATOM    563  C   GLN A  39      29.680  -1.735 -37.850  1.00  0.00      A    C
ATOM    564  O   GLN A  39      29.237  -2.237 -38.899  1.00  0.00      A    O
ATOM    565  N   ILE A  40      30.438  -0.630 -37.935  1.00  0.00      A    N
ATOM    566  HN  ILE A  40      30.849  -0.314 -37.083  1.00  0.00      A    H
ATOM    567  CA  ILE A  40      30.802   0.086 -39.176  1.00  0.00      A    C
ATOM    568  HA  ILE A  40      29.857   0.154 -39.695  1.00  0.00      A    H
ATOM    569  CB  ILE A  40      31.229   1.543 -38.837  1.00  0.00      A    C
ATOM    570  HB  ILE A  40      32.086   1.690 -38.145  1.00  0.00      A    H
ATOM    571  CG2 ILE A  40      31.491   2.400 -40.176  1.00  0.00      A    C
ATOM    572 HG21 ILE A  40      30.599   2.281 -40.828  1.00  0.00      A    H
ATOM    573 HG22 ILE A  40      31.589   3.488 -39.976  1.00  0.00      A    H
ATOM    574 HG23 ILE A  40      32.408   2.082 -40.716  1.00  0.00      A    H
ATOM    575  CG1 ILE A  40      30.056   2.188 -37.997  1.00  0.00      A    C
ATOM    576 HG11 ILE A  40      29.159   2.207 -38.652  1.00  0.00      A    H
ATOM    577 HG12 ILE A  40      29.761   1.612 -37.094  1.00  0.00      A    H
ATOM    578  CD  ILE A  40      30.344   3.656 -37.483  1.00  0.00      A    C
ATOM    579  HD1 ILE A  40      30.355   4.320 -38.374  1.00  0.00      A    H
ATOM    580  HD2 ILE A  40      29.669   4.012 -36.676  1.00  0.00      A    H
ATOM    581  HD3 ILE A  40      31.360   3.683 -37.034  1.00  0.00      A    H
ATOM    582  C   ILE A  40      31.809  -0.672 -40.016  1.00  0.00      A    C
ATOM    583  O   ILE A  40      31.564  -0.914 -41.209  1.00  0.00      A    O
ATOM    584  N   VAL A  41      32.989  -1.135 -39.519  1.00  0.00      A    N
ATOM    585  HN  VAL A  41      33.141  -1.003 -38.543  1.00  0.00      A    H
ATOM    586  CA  VAL A  41      34.010  -1.873 -40.208  1.00  0.00      A    C
ATOM    587  HA  VAL A  41      34.184  -1.273 -41.089  1.00  0.00      A    H
ATOM    588  CB  VAL A  41      35.291  -1.925 -39.332  1.00  0.00      A    C
ATOM    589  HB  VAL A  41      34.967  -2.424 -38.394  1.00  0.00      A    H
ATOM    590  CG1 VAL A  41      36.441  -2.807 -39.995  1.00  0.00      A    C
ATOM    591 HG11 VAL A  41      36.079  -3.804 -40.324  1.00  0.00      A    H
ATOM    592 HG12 VAL A  41      36.835  -2.323 -40.914  1.00  0.00      A    H
ATOM    593 HG13 VAL A  41      37.358  -2.872 -39.371  1.00  0.00      A    H
ATOM    594  CG2 VAL A  41      35.798  -0.474 -39.179  1.00  0.00      A    C
ATOM    595 HG21 VAL A  41      34.988   0.157 -38.755  1.00  0.00      A    H
ATOM    596 HG22 VAL A  41      36.791  -0.461 -38.681  1.00  0.00      A    H
ATOM    597 HG23 VAL A  41      36.132  -0.024 -40.139  1.00  0.00      A    H
ATOM    598  C   VAL A  41      33.543  -3.243 -40.614  1.00  0.00      A    C
ATOM    599  O   VAL A  41      33.514  -3.601 -41.807  1.00  0.00      A    O
ATOM    600  N   THR A  42      33.119  -4.156 -39.659  1.00  0.00      A    N
ATOM    601  HN  THR A  42      33.041  -3.955 -38.686  1.00  0.00      A    H
ATOM    602  CA  THR A  42      32.773  -5.535 -40.032  1.00  0.00      A    C
ATOM    603  HA  THR A  42      33.454  -5.873 -40.800  1.00  0.00      A    H
ATOM    604  CB  THR A  42      32.923  -6.587 -38.878  1.00  0.00      A    C
ATOM    605  HB  THR A  42      32.155  -6.395 -38.099  1.00  0.00      A    H
ATOM    606  OG1 THR A  42      34.191  -6.473 -38.288  1.00  0.00      A    O
ATOM    607  HG1 THR A  42      34.912  -6.461 -38.922  1.00  0.00      A    H
ATOM    608  CG2 THR A  42      32.839  -8.003 -39.467  1.00  0.00      A    C
ATOM    609 HG21 THR A  42      33.375  -8.184 -40.423  1.00  0.00      A    H
ATOM    610 HG22 THR A  42      33.271  -8.768 -38.786  1.00  0.00      A    H
ATOM    611 HG23 THR A  42      31.760  -8.260 -39.529  1.00  0.00      A    H
ATOM    612  C   THR A  42      31.349  -5.648 -40.482  1.00  0.00      A    C
ATOM    613  O   THR A  42      31.089  -6.019 -41.623  1.00  0.00      A    O
ATOM    614  N   GLY A  43      30.414  -5.282 -39.601  1.00  0.00      A    N
ATOM    615  HN  GLY A  43      30.734  -4.865 -38.754  1.00  0.00      A    H
ATOM    616  CA  GLY A  43      29.017  -5.710 -39.753  1.00  0.00      A    C
ATOM    617  HA1 GLY A  43      28.466  -5.080 -40.436  1.00  0.00      A    H
ATOM    618  HA2 GLY A  43      29.008  -6.752 -40.037  1.00  0.00      A    H
ATOM    619  C   GLY A  43      28.203  -5.740 -38.512  1.00  0.00      A    C
ATOM    620  O   GLY A  43      28.654  -5.253 -37.477  1.00  0.00      A    O
ATOM    621  N   ASP A  44      27.073  -6.415 -38.586  1.00  0.00      A    N
ATOM    622  HN  ASP A  44      26.802  -6.888 -39.420  1.00  0.00      A    H
ATOM    623  CA  ASP A  44      25.959  -6.577 -37.561  1.00  0.00      A    C
ATOM    624  HA  ASP A  44      25.344  -5.693 -37.477  1.00  0.00      A    H
ATOM    625  CB  ASP A  44      24.921  -7.686 -38.020  1.00  0.00      A    C
ATOM    626  HB1 ASP A  44      25.495  -8.629 -37.892  1.00  0.00      A    H
ATOM    627  HB2 ASP A  44      24.021  -7.722 -37.370  1.00  0.00      A    H
ATOM    628  CG  ASP A  44      24.547  -7.658 -39.456  1.00  0.00      A    C
ATOM    629  OD1 ASP A  44      23.314  -7.561 -39.831  1.00  0.00      A    O
ATOM    630  OD2 ASP A  44      25.457  -7.721 -40.348  1.00  0.00      A    O
ATOM    631  C   ASP A  44      26.505  -7.020 -36.197  1.00  0.00      A    C
ATOM    632  O   ASP A  44      27.411  -7.849 -36.027  1.00  0.00      A    O
ATOM    633  N   LEU A  45      25.914  -6.492 -35.087  1.00  0.00      A    N
ATOM    634  HN  LEU A  45      25.170  -5.849 -35.254  1.00  0.00      A    H
ATOM    635  CA  LEU A  45      26.570  -6.645 -33.830  1.00  0.00      A    C
ATOM    636  HA  LEU A  45      27.330  -7.411 -33.888  1.00  0.00      A    H
ATOM    637  CB  LEU A  45      27.031  -5.194 -33.376  1.00  0.00      A    C
ATOM    638  HB1 LEU A  45      27.652  -4.737 -34.175  1.00  0.00      A    H
ATOM    639  HB2 LEU A  45      26.091  -4.630 -33.191  1.00  0.00      A    H
ATOM    640  CG  LEU A  45      27.745  -5.032 -32.047  1.00  0.00      A    C
ATOM    641  HG  LEU A  45      27.039  -5.388 -31.267  1.00  0.00      A    H
ATOM    642  CD1 LEU A  45      28.989  -5.957 -31.982  1.00  0.00      A    C
ATOM    643 HD11 LEU A  45      29.707  -5.930 -32.829  1.00  0.00      A    H
ATOM    644 HD12 LEU A  45      29.567  -5.774 -31.050  1.00  0.00      A    H
ATOM    645 HD13 LEU A  45      28.557  -6.980 -31.963  1.00  0.00      A    H
ATOM    646  CD2 LEU A  45      28.134  -3.577 -31.817  1.00  0.00      A    C
ATOM    647 HD21 LEU A  45      27.461  -2.914 -32.402  1.00  0.00      A    H
ATOM    648 HD22 LEU A  45      28.258  -3.243 -30.765  1.00  0.00      A    H
ATOM    649 HD23 LEU A  45      29.035  -3.435 -32.451  1.00  0.00      A    H
ATOM    650  C   LEU A  45      25.529  -7.242 -32.765  1.00  0.00      A    C
ATOM    651  O   LEU A  45      24.365  -6.942 -32.902  1.00  0.00      A    O
ATOM    652  N   ILE A  46      25.999  -7.743 -31.583  1.00  0.00      A    N
ATOM    653  HN  ILE A  46      26.968  -7.881 -31.390  1.00  0.00      A    H
ATOM    654  CA  ILE A  46      25.262  -8.141 -30.390  1.00  0.00      A    C
ATOM    655  HA  ILE A  46      24.234  -7.828 -30.504  1.00  0.00      A    H
ATOM    656  CB  ILE A  46      25.242  -9.689 -30.231  1.00  0.00      A    C
ATOM    657  HB  ILE A  46      26.289 -10.055 -30.301  1.00  0.00      A    H
ATOM    658  CG2 ILE A  46      24.740 -10.166 -28.854  1.00  0.00      A    C
ATOM    659 HG21 ILE A  46      24.732 -11.272 -28.746  1.00  0.00      A    H
ATOM    660 HG22 ILE A  46      25.256  -9.805 -27.938  1.00  0.00      A    H
ATOM    661 HG23 ILE A  46      23.667  -9.896 -28.759  1.00  0.00      A    H
ATOM    662  CG1 ILE A  46      24.401 -10.329 -31.434  1.00  0.00      A    C
ATOM    663 HG11 ILE A  46      23.320 -10.149 -31.249  1.00  0.00      A    H
ATOM    664 HG12 ILE A  46      24.553  -9.741 -32.364  1.00  0.00      A    H
ATOM    665  CD  ILE A  46      24.493 -11.862 -31.632  1.00  0.00      A    C
ATOM    666  HD1 ILE A  46      25.574 -12.118 -31.654  1.00  0.00      A    H
ATOM    667  HD2 ILE A  46      24.117 -12.427 -30.753  1.00  0.00      A    H
ATOM    668  HD3 ILE A  46      23.993 -12.265 -32.539  1.00  0.00      A    H
ATOM    669  C   ILE A  46      25.849  -7.430 -29.279  1.00  0.00      A    C
ATOM    670  O   ILE A  46      27.071  -7.421 -29.174  1.00  0.00      A    O
ATOM    671  N   THR A  47      25.002  -6.816 -28.448  1.00  0.00      A    N
ATOM    672  HN  THR A  47      24.018  -6.951 -28.537  1.00  0.00      A    H
ATOM    673  CA  THR A  47      25.365  -5.778 -27.420  1.00  0.00      A    C
ATOM    674  HA  THR A  47      25.873  -4.962 -27.914  1.00  0.00      A    H
ATOM    675  CB  THR A  47      24.105  -5.176 -26.848  1.00  0.00      A    C
ATOM    676  HB  THR A  47      23.562  -5.932 -26.242  1.00  0.00      A    H
ATOM    677  OG1 THR A  47      23.256  -4.607 -27.815  1.00  0.00      A    O
ATOM    678  HG1 THR A  47      22.452  -4.559 -27.293  1.00  0.00      A    H
ATOM    679  CG2 THR A  47      24.617  -4.020 -25.832  1.00  0.00      A    C
ATOM    680 HG21 THR A  47      23.721  -3.500 -25.431  1.00  0.00      A    H
ATOM    681 HG22 THR A  47      25.212  -4.413 -24.980  1.00  0.00      A    H
ATOM    682 HG23 THR A  47      25.216  -3.262 -26.380  1.00  0.00      A    H
ATOM    683  C   THR A  47      26.434  -6.291 -26.459  1.00  0.00      A    C
ATOM    684  O   THR A  47      26.355  -7.370 -25.851  1.00  0.00      A    O
ATOM    685  N   LEU A  48      27.577  -5.479 -26.376  1.00  0.00      A    N
ATOM    686  HN  LEU A  48      27.679  -4.774 -27.074  1.00  0.00      A    H
ATOM    687  CA  LEU A  48      28.771  -5.950 -25.653  1.00  0.00      A    C
ATOM    688  HA  LEU A  48      28.682  -7.026 -25.633  1.00  0.00      A    H
ATOM    689  CB  LEU A  48      30.056  -5.565 -26.474  1.00  0.00      A    C
ATOM    690  HB1 LEU A  48      30.215  -4.472 -26.358  1.00  0.00      A    H
ATOM    691  HB2 LEU A  48      30.965  -6.014 -26.019  1.00  0.00      A    H
ATOM    692  CG  LEU A  48      30.050  -5.888 -27.961  1.00  0.00      A    C
ATOM    693  HG  LEU A  48      29.205  -5.331 -28.421  1.00  0.00      A    H
ATOM    694  CD1 LEU A  48      31.314  -5.258 -28.619  1.00  0.00      A    C
ATOM    695 HD11 LEU A  48      31.274  -5.545 -29.692  1.00  0.00      A    H
ATOM    696 HD12 LEU A  48      31.208  -4.183 -28.357  1.00  0.00      A    H
ATOM    697 HD13 LEU A  48      32.206  -5.772 -28.202  1.00  0.00      A    H
ATOM    698  CD2 LEU A  48      30.012  -7.397 -28.152  1.00  0.00      A    C
ATOM    699 HD21 LEU A  48      28.965  -7.681 -27.914  1.00  0.00      A    H
ATOM    700 HD22 LEU A  48      30.254  -7.494 -29.232  1.00  0.00      A    H
ATOM    701 HD23 LEU A  48      30.691  -7.996 -27.509  1.00  0.00      A    H
ATOM    702  C   LEU A  48      28.785  -5.457 -24.199  1.00  0.00      A    C
ATOM    703  O   LEU A  48      28.193  -4.470 -23.714  1.00  0.00      A    O
ATOM    704  N   SER A  49      29.538  -6.168 -23.354  1.00  0.00      A    N
ATOM    705  HN  SER A  49      30.173  -6.848 -23.713  1.00  0.00      A    H
ATOM    706  CA  SER A  49      29.562  -6.024 -21.950  1.00  0.00      A    C
ATOM    707  HA  SER A  49      28.642  -5.598 -21.577  1.00  0.00      A    H
ATOM    708  CB  SER A  49      29.485  -7.457 -21.252  1.00  0.00      A    C
ATOM    709  HB1 SER A  49      28.655  -8.014 -21.738  1.00  0.00      A    H
ATOM    710  HB2 SER A  49      30.433  -8.031 -21.332  1.00  0.00      A    H
ATOM    711  OG  SER A  49      29.246  -7.382 -19.924  1.00  0.00      A    O
ATOM    712  HG1 SER A  49      28.969  -8.254 -19.632  1.00  0.00      A    H
ATOM    713  C   SER A  49      30.815  -5.311 -21.405  1.00  0.00      A    C
ATOM    714  O   SER A  49      31.962  -5.666 -21.709  1.00  0.00      A    O
ATOM    715  N   GLU A  50      30.550  -4.282 -20.656  1.00  0.00      A    N
ATOM    716  HN  GLU A  50      29.657  -3.848 -20.742  1.00  0.00      A    H
ATOM    717  CA  GLU A  50      31.488  -3.561 -19.786  1.00  0.00      A    C
ATOM    718  HA  GLU A  50      32.302  -3.192 -20.391  1.00  0.00      A    H
ATOM    719  CB  GLU A  50      30.623  -2.419 -19.149  1.00  0.00      A    C
ATOM    720  HB1 GLU A  50      29.723  -2.905 -18.715  1.00  0.00      A    H
ATOM    721  HB2 GLU A  50      31.182  -1.932 -18.322  1.00  0.00      A    H
ATOM    722  CG  GLU A  50      30.297  -1.286 -20.072  1.00  0.00      A    C
ATOM    723  HG1 GLU A  50      30.060  -0.375 -19.483  1.00  0.00      A    H
ATOM    724  HG2 GLU A  50      31.131  -1.007 -20.751  1.00  0.00      A    H
ATOM    725  CD  GLU A  50      29.129  -1.511 -21.034  1.00  0.00      A    C
ATOM    726  OE1 GLU A  50      28.382  -2.509 -20.994  1.00  0.00      A    O
ATOM    727  OE2 GLU A  50      28.925  -0.595 -21.862  1.00  0.00      A    O
ATOM    728  C   GLU A  50      32.018  -4.324 -18.596  1.00  0.00      A    C
ATOM    729  O   GLU A  50      32.986  -3.919 -17.980  1.00  0.00      A    O
ATOM    730  N   GLN A  51      31.362  -5.471 -18.220  1.00  0.00      A    N
ATOM    731  HN  GLN A  51      30.770  -5.960 -18.856  1.00  0.00      A    H
ATOM    732  CA  GLN A  51      31.580  -6.014 -16.921  1.00  0.00      A    C
ATOM    733  HA  GLN A  51      31.489  -5.213 -16.203  1.00  0.00      A    H
ATOM    734  CB  GLN A  51      30.498  -7.091 -16.641  1.00  0.00      A    C
ATOM    735  HB1 GLN A  51      29.540  -6.556 -16.816  1.00  0.00      A    H
ATOM    736  HB2 GLN A  51      30.616  -7.819 -17.472  1.00  0.00      A    H
ATOM    737  CG  GLN A  51      30.612  -7.757 -15.214  1.00  0.00      A    C
ATOM    738  HG1 GLN A  51      29.841  -8.552 -15.125  1.00  0.00      A    H
ATOM    739  HG2 GLN A  51      31.646  -8.124 -15.045  1.00  0.00      A    H
ATOM    740  CD  GLN A  51      30.336  -6.735 -14.123  1.00  0.00      A    C
ATOM    741  OE1 GLN A  51      29.223  -6.451 -13.741  1.00  0.00      A    O
ATOM    742  NE2 GLN A  51      31.424  -6.171 -13.518  1.00  0.00      A    N
ATOM    743 HE21 GLN A  51      31.226  -5.490 -12.813  1.00  0.00      A    H
ATOM    744 HE22 GLN A  51      32.299  -6.634 -13.653  1.00  0.00      A    H
ATOM    745  C   GLN A  51      33.007  -6.528 -16.591  1.00  0.00      A    C
ATOM    746  O   GLN A  51      33.442  -6.492 -15.477  1.00  0.00      A    O
ATOM    747  N   GLU A  52      33.755  -6.979 -17.643  1.00  0.00      A    N
ATOM    748  HN  GLU A  52      33.356  -7.129 -18.545  1.00  0.00      A    H
ATOM    749  CA  GLU A  52      35.079  -7.591 -17.554  1.00  0.00      A    C
ATOM    750  HA  GLU A  52      35.066  -8.161 -16.636  1.00  0.00      A    H
ATOM    751  CB  GLU A  52      35.498  -8.493 -18.745  1.00  0.00      A    C
ATOM    752  HB1 GLU A  52      34.712  -9.277 -18.773  1.00  0.00      A    H
ATOM    753  HB2 GLU A  52      35.506  -7.878 -19.670  1.00  0.00      A    H
ATOM    754  CG  GLU A  52      36.915  -9.086 -18.654  1.00  0.00      A    C
ATOM    755  HG1 GLU A  52      37.717  -8.344 -18.854  1.00  0.00      A    H
ATOM    756  HG2 GLU A  52      37.024  -9.523 -17.638  1.00  0.00      A    H
ATOM    757  CD  GLU A  52      36.970 -10.168 -19.685  1.00  0.00      A    C
ATOM    758  OE1 GLU A  52      37.107 -11.306 -19.217  1.00  0.00      A    O
ATOM    759  OE2 GLU A  52      36.990 -10.014 -20.935  1.00  0.00      A    O
ATOM    760  C   GLU A  52      36.105  -6.421 -17.382  1.00  0.00      A    C
ATOM    761  O   GLU A  52      37.030  -6.529 -16.612  1.00  0.00      A    O
ATOM    762  N   LEU A  53      35.768  -5.217 -17.994  1.00  0.00      A    N
ATOM    763  HN  LEU A  53      34.893  -5.080 -18.450  1.00  0.00      A    H
ATOM    764  CA  LEU A  53      36.472  -4.026 -17.672  1.00  0.00      A    C
ATOM    765  HA  LEU A  53      37.523  -4.268 -17.729  1.00  0.00      A    H
ATOM    766  CB  LEU A  53      36.126  -2.769 -18.506  1.00  0.00      A    C
ATOM    767  HB1 LEU A  53      35.081  -2.493 -18.254  1.00  0.00      A    H
ATOM    768  HB2 LEU A  53      36.792  -1.948 -18.165  1.00  0.00      A    H
ATOM    769  CG  LEU A  53      36.239  -3.007 -20.002  1.00  0.00      A    C
ATOM    770  HG  LEU A  53      35.601  -3.869 -20.290  1.00  0.00      A    H
ATOM    771  CD1 LEU A  53      35.673  -1.782 -20.754  1.00  0.00      A    C
ATOM    772 HD11 LEU A  53      34.604  -1.734 -20.458  1.00  0.00      A    H
ATOM    773 HD12 LEU A  53      36.104  -0.827 -20.385  1.00  0.00      A    H
ATOM    774 HD13 LEU A  53      35.796  -1.721 -21.857  1.00  0.00      A    H
ATOM    775  CD2 LEU A  53      37.725  -3.198 -20.434  1.00  0.00      A    C
ATOM    776 HD21 LEU A  53      37.767  -4.222 -20.862  1.00  0.00      A    H
ATOM    777 HD22 LEU A  53      38.003  -2.410 -21.166  1.00  0.00      A    H
ATOM    778 HD23 LEU A  53      38.360  -2.974 -19.550  1.00  0.00      A    H
ATOM    779  C   LEU A  53      36.379  -3.593 -16.224  1.00  0.00      A    C
ATOM    780  O   LEU A  53      37.303  -3.172 -15.562  1.00  0.00      A    O
ATOM    781  N   VAL A  54      35.207  -3.669 -15.686  1.00  0.00      A    N
ATOM    782  HN  VAL A  54      34.493  -4.159 -16.180  1.00  0.00      A    H
ATOM    783  CA  VAL A  54      34.916  -3.233 -14.293  1.00  0.00      A    C
ATOM    784  HA  VAL A  54      35.288  -2.229 -14.157  1.00  0.00      A    H
ATOM    785  CB  VAL A  54      33.379  -3.132 -14.023  1.00  0.00      A    C
ATOM    786  HB  VAL A  54      32.836  -4.037 -14.370  1.00  0.00      A    H
ATOM    787  CG1 VAL A  54      33.007  -2.908 -12.546  1.00  0.00      A    C
ATOM    788 HG11 VAL A  54      31.990  -2.459 -12.550  1.00  0.00      A    H
ATOM    789 HG12 VAL A  54      33.042  -3.867 -11.986  1.00  0.00      A    H
ATOM    790 HG13 VAL A  54      33.831  -2.314 -12.096  1.00  0.00      A    H
ATOM    791  CG2 VAL A  54      32.809  -2.026 -14.950  1.00  0.00      A    C
ATOM    792 HG21 VAL A  54      31.702  -1.943 -15.000  1.00  0.00      A    H
ATOM    793 HG22 VAL A  54      33.180  -1.021 -14.656  1.00  0.00      A    H
ATOM    794 HG23 VAL A  54      33.160  -2.245 -15.981  1.00  0.00      A    H
ATOM    795  C   VAL A  54      35.499  -4.125 -13.221  1.00  0.00      A    C
ATOM    796  O   VAL A  54      36.309  -3.608 -12.394  1.00  0.00      A    O
ATOM    797  N   ASP A  55      35.194  -5.456 -13.286  1.00  0.00      A    N
ATOM    798  HN  ASP A  55      34.632  -5.863 -14.002  1.00  0.00      A    H
ATOM    799  CA  ASP A  55      35.867  -6.522 -12.544  1.00  0.00      A    C
ATOM    800  HA  ASP A  55      35.430  -6.470 -11.558  1.00  0.00      A    H
ATOM    801  CB  ASP A  55      35.428  -7.886 -13.155  1.00  0.00      A    C
ATOM    802  HB1 ASP A  55      35.555  -7.931 -14.257  1.00  0.00      A    H
ATOM    803  HB2 ASP A  55      35.969  -8.768 -12.750  1.00  0.00      A    H
ATOM    804  CG  ASP A  55      34.008  -8.295 -12.859  1.00  0.00      A    C
ATOM    805  OD1 ASP A  55      33.551  -8.043 -11.755  1.00  0.00      A    O
ATOM    806  OD2 ASP A  55      33.500  -9.152 -13.646  1.00  0.00      A    O
ATOM    807  C   ASP A  55      37.369  -6.478 -12.441  1.00  0.00      A    C
ATOM    808  O   ASP A  55      37.864  -6.319 -11.351  1.00  0.00      A    O
ATOM    809  N   CYS A  56      38.102  -6.649 -13.576  1.00  0.00      A    N
ATOM    810  HN  CYS A  56      37.562  -6.671 -14.414  1.00  0.00      A    H
ATOM    811  CA  CYS A  56      39.493  -7.099 -13.612  1.00  0.00      A    C
ATOM    812  HA  CYS A  56      39.586  -7.884 -12.876  1.00  0.00      A    H
ATOM    813  CB  CYS A  56      39.732  -7.836 -14.881  1.00  0.00      A    C
ATOM    814  HB1 CYS A  56      39.758  -7.183 -15.780  1.00  0.00      A    H
ATOM    815  HB2 CYS A  56      40.714  -8.354 -14.828  1.00  0.00      A    H
ATOM    816  SG  CYS A  56      38.408  -8.992 -15.344  1.00  0.00      A    S
ATOM    817  C   CYS A  56      40.585  -6.032 -13.294  1.00  0.00      A    C
ATOM    818  O   CYS A  56      40.615  -5.441 -12.214  1.00  0.00      A    O
ATOM    819  N   ASP A  57      41.505  -5.827 -14.243  1.00  0.00      A    N
ATOM    820  HN  ASP A  57      41.434  -6.342 -15.094  1.00  0.00      A    H
ATOM    821  CA  ASP A  57      42.615  -4.866 -14.157  1.00  0.00      A    C
ATOM    822  HA  ASP A  57      42.807  -4.553 -13.141  1.00  0.00      A    H
ATOM    823  CB  ASP A  57      43.831  -5.722 -14.612  1.00  0.00      A    C
ATOM    824  HB1 ASP A  57      43.502  -6.404 -15.425  1.00  0.00      A    H
ATOM    825  HB2 ASP A  57      44.742  -5.170 -14.928  1.00  0.00      A    H
ATOM    826  CG  ASP A  57      44.395  -6.625 -13.496  1.00  0.00      A    C
ATOM    827  OD1 ASP A  57      44.172  -7.872 -13.516  1.00  0.00      A    O
ATOM    828  OD2 ASP A  57      45.158  -6.050 -12.637  1.00  0.00      A    O
ATOM    829  C   ASP A  57      42.333  -3.496 -14.749  1.00  0.00      A    C
ATOM    830  O   ASP A  57      41.331  -3.237 -15.435  1.00  0.00      A    O
ATOM    831  N   THR A  58      43.219  -2.503 -14.534  1.00  0.00      A    N
ATOM    832  HN  THR A  58      42.981  -1.702 -15.077  1.00  0.00      A    H
ATOM    833  CA  THR A  58      44.424  -2.366 -13.682  1.00  0.00      A    C
ATOM    834  HA  THR A  58      44.481  -3.226 -13.032  1.00  0.00      A    H
ATOM    835  CB  THR A  58      45.743  -2.119 -14.530  1.00  0.00      A    C
ATOM    836  HB  THR A  58      45.658  -1.229 -15.190  1.00  0.00      A    H
ATOM    837  OG1 THR A  58      46.024  -3.259 -15.350  1.00  0.00      A    O
ATOM    838  HG1 THR A  58      46.320  -3.947 -14.750  1.00  0.00      A    H
ATOM    839  CG2 THR A  58      46.957  -1.968 -13.544  1.00  0.00      A    C
ATOM    840 HG21 THR A  58      46.892  -0.936 -13.138  1.00  0.00      A    H
ATOM    841 HG22 THR A  58      46.803  -2.728 -12.749  1.00  0.00      A    H
ATOM    842 HG23 THR A  58      47.917  -1.955 -14.104  1.00  0.00      A    H
ATOM    843  C   THR A  58      44.293  -1.095 -12.900  1.00  0.00      A    C
ATOM    844  O   THR A  58      43.985  -0.028 -13.377  1.00  0.00      A    O
ATOM    845  N   SER A  59      44.485  -1.218 -11.544  1.00  0.00      A    N
ATOM    846  HN  SER A  59      44.671  -2.171 -11.316  1.00  0.00      A    H
ATOM    847  CA  SER A  59      44.449  -0.293 -10.430  1.00  0.00      A    C
ATOM    848  HA  SER A  59      43.610  -0.689  -9.877  1.00  0.00      A    H
ATOM    849  CB  SER A  59      45.725  -0.478  -9.484  1.00  0.00      A    C
ATOM    850  HB1 SER A  59      46.560  -0.113 -10.119  1.00  0.00      A    H
ATOM    851  HB2 SER A  59      45.579   0.095  -8.543  1.00  0.00      A    H
ATOM    852  OG  SER A  59      45.955  -1.792  -9.079  1.00  0.00      A    O
ATOM    853  HG1 SER A  59      45.325  -1.966  -8.376  1.00  0.00      A    H
ATOM    854  C   SER A  59      44.118   1.121 -10.664  1.00  0.00      A    C
ATOM    855  O   SER A  59      43.279   1.716 -10.005  1.00  0.00      A    O
ATOM    856  N   TYR A  60      44.877   1.784 -11.561  1.00  0.00      A    N
ATOM    857  HN  TYR A  60      45.623   1.321 -12.032  1.00  0.00      A    H
ATOM    858  CA  TYR A  60      44.629   3.163 -11.863  1.00  0.00      A    C
ATOM    859  HA  TYR A  60      44.498   3.641 -10.903  1.00  0.00      A    H
ATOM    860  CB  TYR A  60      45.763   3.883 -12.681  1.00  0.00      A    C
ATOM    861  HB1 TYR A  60      45.307   4.792 -13.128  1.00  0.00      A    H
ATOM    862  HB2 TYR A  60      46.684   4.154 -12.122  1.00  0.00      A    H
ATOM    863  CG  TYR A  60      46.143   3.030 -13.852  1.00  0.00      A    C
ATOM    864  CD1 TYR A  60      45.275   2.624 -14.872  1.00  0.00      A    C
ATOM    865  HD1 TYR A  60      44.256   2.982 -14.841  1.00  0.00      A    H
ATOM    866  CE1 TYR A  60      45.772   1.743 -15.898  1.00  0.00      A    C
ATOM    867  HE1 TYR A  60      45.102   1.274 -16.603  1.00  0.00      A    H
ATOM    868  CZ  TYR A  60      47.146   1.460 -15.979  1.00  0.00      A    C
ATOM    869  OH  TYR A  60      47.521   0.629 -17.044  1.00  0.00      A    O
ATOM    870  HH  TYR A  60      46.749   0.402 -17.568  1.00  0.00      A    H
ATOM    871  CD2 TYR A  60      47.546   2.746 -14.009  1.00  0.00      A    C
ATOM    872  HD2 TYR A  60      48.233   3.251 -13.346  1.00  0.00      A    H
ATOM    873  CE2 TYR A  60      48.080   2.005 -15.080  1.00  0.00      A    C
ATOM    874  HE2 TYR A  60      49.139   1.902 -15.266  1.00  0.00      A    H
ATOM    875  C   TYR A  60      43.222   3.484 -12.455  1.00  0.00      A    C
ATOM    876  O   TYR A  60      42.697   4.581 -12.174  1.00  0.00      A    O
ATOM    877  N   ASN A  61      42.628   2.527 -13.136  1.00  0.00      A    N
ATOM    878  HN  ASN A  61      43.129   1.675 -13.265  1.00  0.00      A    H
ATOM    879  CA  ASN A  61      41.203   2.540 -13.511  1.00  0.00      A    C
ATOM    880  HA  ASN A  61      40.777   3.532 -13.476  1.00  0.00      A    H
ATOM    881  CB  ASN A  61      40.986   1.935 -14.975  1.00  0.00      A    C
ATOM    882  HB1 ASN A  61      41.587   1.002 -14.934  1.00  0.00      A    H
ATOM    883  HB2 ASN A  61      39.960   1.577 -15.209  1.00  0.00      A    H
ATOM    884  CG  ASN A  61      41.221   2.829 -16.147  1.00  0.00      A    C
ATOM    885  OD1 ASN A  61      41.584   3.958 -16.046  1.00  0.00      A    O
ATOM    886  ND2 ASN A  61      40.914   2.271 -17.332  1.00  0.00      A    N
ATOM    887 HD21 ASN A  61      40.934   2.785 -18.190  1.00  0.00      A    H
ATOM    888 HD22 ASN A  61      40.917   1.271 -17.342  1.00  0.00      A    H
ATOM    889  C   ASN A  61      40.425   1.677 -12.505  1.00  0.00      A    C
ATOM    890  O   ASN A  61      40.845   0.506 -12.453  1.00  0.00      A    O
ATOM    891  N   GLU A  62      39.474   2.179 -11.769  1.00  0.00      A    N
ATOM    892  HN  GLU A  62      39.108   3.099 -11.889  1.00  0.00      A    H
ATOM    893  CA  GLU A  62      39.013   1.346 -10.653  1.00  0.00      A    C
ATOM    894  HA  GLU A  62      39.295   0.307 -10.740  1.00  0.00      A    H
ATOM    895  CB  GLU A  62      39.445   1.970  -9.382  1.00  0.00      A    C
ATOM    896  HB1 GLU A  62      40.555   2.016  -9.398  1.00  0.00      A    H
ATOM    897  HB2 GLU A  62      39.149   3.040  -9.331  1.00  0.00      A    H
ATOM    898  CG  GLU A  62      38.904   1.308  -8.116  1.00  0.00      A    C
ATOM    899  HG1 GLU A  62      37.795   1.329  -8.056  1.00  0.00      A    H
ATOM    900  HG2 GLU A  62      39.248   0.252  -8.142  1.00  0.00      A    H
ATOM    901  CD  GLU A  62      39.466   1.845  -6.781  1.00  0.00      A    C
ATOM    902  OE1 GLU A  62      39.700   3.087  -6.636  1.00  0.00      A    O
ATOM    903  OE2 GLU A  62      39.543   1.086  -5.814  1.00  0.00      A    O
ATOM    904  C   GLU A  62      37.502   1.323 -10.678  1.00  0.00      A    C
ATOM    905  O   GLU A  62      36.951   2.438 -10.726  1.00  0.00      A    O
ATOM    906  N   GLY A  63      36.933   0.103 -10.561  1.00  0.00      A    N
ATOM    907  HN  GLY A  63      37.567  -0.662 -10.644  1.00  0.00      A    H
ATOM    908  CA  GLY A  63      35.540  -0.336 -10.366  1.00  0.00      A    C
ATOM    909  HA1 GLY A  63      35.320  -0.976 -11.208  1.00  0.00      A    H
ATOM    910  HA2 GLY A  63      35.501  -0.802  -9.392  1.00  0.00      A    H
ATOM    911  C   GLY A  63      34.535   0.739 -10.276  1.00  0.00      A    C
ATOM    912  O   GLY A  63      34.156   1.268 -11.285  1.00  0.00      A    O
ATOM    913  N   CYS A  64      34.115   1.306  -9.100  1.00  0.00      A    N
ATOM    914  HN  CYS A  64      34.529   0.970  -8.258  1.00  0.00      A    H
ATOM    915  CA  CYS A  64      33.018   2.262  -9.006  1.00  0.00      A    C
ATOM    916  HA  CYS A  64      32.553   2.228  -9.980  1.00  0.00      A    H
ATOM    917  CB  CYS A  64      32.011   1.954  -7.862  1.00  0.00      A    C
ATOM    918  HB1 CYS A  64      31.353   2.835  -7.704  1.00  0.00      A    H
ATOM    919  HB2 CYS A  64      32.594   1.990  -6.917  1.00  0.00      A    H
ATOM    920  SG  CYS A  64      31.114   0.445  -7.855  1.00  0.00      A    S
ATOM    921  C   CYS A  64      33.485   3.651  -8.831  1.00  0.00      A    C
ATOM    922  O   CYS A  64      32.835   4.563  -8.362  1.00  0.00      A    O
ATOM    923  N   ASN A  65      34.800   3.930  -9.119  1.00  0.00      A    N
ATOM    924  HN  ASN A  65      35.327   3.176  -9.502  1.00  0.00      A    H
ATOM    925  CA  ASN A  65      35.466   5.105  -8.668  1.00  0.00      A    C
ATOM    926  HA  ASN A  65      34.783   5.591  -7.987  1.00  0.00      A    H
ATOM    927  CB  ASN A  65      36.859   4.745  -8.057  1.00  0.00      A    C
ATOM    928  HB1 ASN A  65      36.697   3.856  -7.411  1.00  0.00      A    H
ATOM    929  HB2 ASN A  65      37.625   4.478  -8.816  1.00  0.00      A    H
ATOM    930  CG  ASN A  65      37.332   5.847  -7.162  1.00  0.00      A    C
ATOM    931  OD1 ASN A  65      36.691   6.858  -6.862  1.00  0.00      A    O
ATOM    932  ND2 ASN A  65      38.619   5.708  -6.690  1.00  0.00      A    N
ATOM    933 HD21 ASN A  65      38.993   6.513  -6.228  1.00  0.00      A    H
ATOM    934 HD22 ASN A  65      39.003   4.785  -6.696  1.00  0.00      A    H
ATOM    935  C   ASN A  65      35.731   5.991  -9.844  1.00  0.00      A    C
ATOM    936  O   ASN A  65      35.260   7.132  -9.978  1.00  0.00      A    O
ATOM    937  N   GLY A  66      36.555   5.497 -10.717  1.00  0.00      A    N
ATOM    938  HN  GLY A  66      37.049   4.641 -10.584  1.00  0.00      A    H
ATOM    939  CA  GLY A  66      36.665   6.096 -12.025  1.00  0.00      A    C
ATOM    940  HA1 GLY A  66      35.666   6.021 -12.428  1.00  0.00      A    H
ATOM    941  HA2 GLY A  66      36.889   7.153 -12.004  1.00  0.00      A    H
ATOM    942  C   GLY A  66      37.826   5.467 -12.767  1.00  0.00      A    C
ATOM    943  O   GLY A  66      38.658   4.803 -12.177  1.00  0.00      A    O
ATOM    944  N   GLY A  67      37.913   5.826 -14.081  1.00  0.00      A    N
ATOM    945  HN  GLY A  67      37.179   6.251 -14.606  1.00  0.00      A    H
ATOM    946  CA  GLY A  67      39.070   5.423 -14.839  1.00  0.00      A    C
ATOM    947  HA1 GLY A  67      39.871   5.973 -14.368  1.00  0.00      A    H
ATOM    948  HA2 GLY A  67      39.137   4.348 -14.913  1.00  0.00      A    H
ATOM    949  C   GLY A  67      38.917   6.044 -16.156  1.00  0.00      A    C
ATOM    950  O   GLY A  67      37.964   6.758 -16.370  1.00  0.00      A    O
ATOM    951  N   LEU A  68      39.858   5.825 -17.084  1.00  0.00      A    N
ATOM    952  HN  LEU A  68      40.513   5.096 -16.902  1.00  0.00      A    H
ATOM    953  CA  LEU A  68      39.876   6.545 -18.366  1.00  0.00      A    C
ATOM    954  HA  LEU A  68      38.981   7.093 -18.619  1.00  0.00      A    H
ATOM    955  CB  LEU A  68      41.174   7.416 -18.569  1.00  0.00      A    C
ATOM    956  HB1 LEU A  68      42.092   6.792 -18.528  1.00  0.00      A    H
ATOM    957  HB2 LEU A  68      41.090   7.927 -19.552  1.00  0.00      A    H
ATOM    958  CG  LEU A  68      41.228   8.535 -17.504  1.00  0.00      A    C
ATOM    959  HG  LEU A  68      41.078   8.100 -16.493  1.00  0.00      A    H
ATOM    960  CD1 LEU A  68      42.606   9.246 -17.556  1.00  0.00      A    C
ATOM    961 HD11 LEU A  68      42.740   9.609 -18.598  1.00  0.00      A    H
ATOM    962 HD12 LEU A  68      42.695  10.132 -16.891  1.00  0.00      A    H
ATOM    963 HD13 LEU A  68      43.479   8.608 -17.303  1.00  0.00      A    H
ATOM    964  CD2 LEU A  68      40.144   9.599 -17.633  1.00  0.00      A    C
ATOM    965 HD21 LEU A  68      40.146  10.094 -18.628  1.00  0.00      A    H
ATOM    966 HD22 LEU A  68      39.138   9.223 -17.350  1.00  0.00      A    H
ATOM    967 HD23 LEU A  68      40.485  10.467 -17.029  1.00  0.00      A    H
ATOM    968  C   LEU A  68      39.959   5.439 -19.340  1.00  0.00      A    C
ATOM    969  O   LEU A  68      40.072   4.255 -19.106  1.00  0.00      A    O
ATOM    970  N   MET A  69      39.713   5.766 -20.621  1.00  0.00      A    N
ATOM    971  HN  MET A  69      39.688   6.736 -20.852  1.00  0.00      A    H
ATOM    972  CA  MET A  69      39.173   4.849 -21.667  1.00  0.00      A    C
ATOM    973  HA  MET A  69      38.814   3.953 -21.184  1.00  0.00      A    H
ATOM    974  CB  MET A  69      38.044   5.535 -22.419  1.00  0.00      A    C
ATOM    975  HB1 MET A  69      38.347   6.501 -22.876  1.00  0.00      A    H
ATOM    976  HB2 MET A  69      37.707   4.795 -23.176  1.00  0.00      A    H
ATOM    977  CG  MET A  69      36.857   5.909 -21.565  1.00  0.00      A    C
ATOM    978  HG1 MET A  69      36.012   6.005 -22.280  1.00  0.00      A    H
ATOM    979  HG2 MET A  69      36.631   5.049 -20.900  1.00  0.00      A    H
ATOM    980  SD  MET A  69      36.993   7.522 -20.718  1.00  0.00      A    S
ATOM    981  CE  MET A  69      36.612   8.614 -22.124  1.00  0.00      A    C
ATOM    982  HE1 MET A  69      37.402   9.394 -22.064  1.00  0.00      A    H
ATOM    983  HE2 MET A  69      36.743   8.000 -23.041  1.00  0.00      A    H
ATOM    984  HE3 MET A  69      35.621   9.107 -22.024  1.00  0.00      A    H
ATOM    985  C   MET A  69      40.336   4.351 -22.512  1.00  0.00      A    C
ATOM    986  O   MET A  69      40.322   3.256 -22.990  1.00  0.00      A    O
ATOM    987  N   ASP A  70      41.438   5.116 -22.657  1.00  0.00      A    N
ATOM    988  HN  ASP A  70      41.419   6.101 -22.504  1.00  0.00      A    H
ATOM    989  CA  ASP A  70      42.676   4.650 -23.253  1.00  0.00      A    C
ATOM    990  HA  ASP A  70      42.401   4.427 -24.273  1.00  0.00      A    H
ATOM    991  CB  ASP A  70      43.783   5.715 -23.087  1.00  0.00      A    C
ATOM    992  HB1 ASP A  70      43.692   6.197 -22.090  1.00  0.00      A    H
ATOM    993  HB2 ASP A  70      44.776   5.223 -23.010  1.00  0.00      A    H
ATOM    994  CG  ASP A  70      43.503   6.828 -24.068  1.00  0.00      A    C
ATOM    995  OD1 ASP A  70      43.805   6.591 -25.286  1.00  0.00      A    O
ATOM    996  OD2 ASP A  70      43.040   7.887 -23.628  1.00  0.00      A    O
ATOM    997  C   ASP A  70      43.172   3.368 -22.699  1.00  0.00      A    C
ATOM    998  O   ASP A  70      43.584   2.433 -23.383  1.00  0.00      A    O
ATOM    999  N   TYR A  71      43.288   3.310 -21.295  1.00  0.00      A    N
ATOM   1000  HN  TYR A  71      43.088   4.066 -20.678  1.00  0.00      A    H
ATOM   1001  CA  TYR A  71      43.776   2.159 -20.503  1.00  0.00      A    C
ATOM   1002  HA  TYR A  71      44.705   1.784 -20.907  1.00  0.00      A    H
ATOM   1003  CB  TYR A  71      43.966   2.596 -19.078  1.00  0.00      A    C
ATOM   1004  HB1 TYR A  71      43.059   2.997 -18.576  1.00  0.00      A    H
ATOM   1005  HB2 TYR A  71      44.385   1.700 -18.571  1.00  0.00      A    H
ATOM   1006  CG  TYR A  71      44.955   3.731 -19.016  1.00  0.00      A    C
ATOM   1007  CD1 TYR A  71      44.443   5.031 -18.756  1.00  0.00      A    C
ATOM   1008  HD1 TYR A  71      43.418   5.098 -18.423  1.00  0.00      A    H
ATOM   1009  CE1 TYR A  71      45.316   6.106 -18.733  1.00  0.00      A    C
ATOM   1010  HE1 TYR A  71      44.965   7.121 -18.614  1.00  0.00      A    H
ATOM   1011  CZ  TYR A  71      46.704   5.873 -18.920  1.00  0.00      A    C
ATOM   1012  OH  TYR A  71      47.625   6.922 -18.921  1.00  0.00      A    O
ATOM   1013  HH  TYR A  71      47.137   7.727 -19.109  1.00  0.00      A    H
ATOM   1014  CD2 TYR A  71      46.306   3.466 -19.210  1.00  0.00      A    C
ATOM   1015  HD2 TYR A  71      46.637   2.443 -19.309  1.00  0.00      A    H
ATOM   1016  CE2 TYR A  71      47.168   4.572 -19.163  1.00  0.00      A    C
ATOM   1017  HE2 TYR A  71      48.231   4.402 -19.256  1.00  0.00      A    H
ATOM   1018  C   TYR A  71      42.808   0.981 -20.592  1.00  0.00      A    C
ATOM   1019  O   TYR A  71      43.146  -0.176 -20.267  1.00  0.00      A    O
ATOM   1020  N   ALA A  72      41.561   1.228 -20.980  1.00  0.00      A    N
ATOM   1021  HN  ALA A  72      41.325   2.176 -21.177  1.00  0.00      A    H
ATOM   1022  CA  ALA A  72      40.610   0.273 -21.063  1.00  0.00      A    C
ATOM   1023  HA  ALA A  72      40.820  -0.590 -20.449  1.00  0.00      A    H
ATOM   1024  CB  ALA A  72      39.211   0.869 -20.764  1.00  0.00      A    C
ATOM   1025  HB1 ALA A  72      38.419   0.100 -20.895  1.00  0.00      A    H
ATOM   1026  HB2 ALA A  72      39.118   1.235 -19.719  1.00  0.00      A    H
ATOM   1027  HB3 ALA A  72      38.927   1.638 -21.514  1.00  0.00      A    H
ATOM   1028  C   ALA A  72      40.663  -0.322 -22.513  1.00  0.00      A    C
ATOM   1029  O   ALA A  72      40.670  -1.527 -22.659  1.00  0.00      A    O
ATOM   1030  N   PHE A  73      40.673   0.494 -23.591  1.00  0.00      A    N
ATOM   1031  HN  PHE A  73      40.482   1.472 -23.596  1.00  0.00      A    H
ATOM   1032  CA  PHE A  73      41.052  -0.135 -24.893  1.00  0.00      A    C
ATOM   1033  HA  PHE A  73      40.291  -0.829 -25.219  1.00  0.00      A    H
ATOM   1034  CB  PHE A  73      41.198   1.080 -25.868  1.00  0.00      A    C
ATOM   1035  HB1 PHE A  73      41.954   1.671 -25.308  1.00  0.00      A    H
ATOM   1036  HB2 PHE A  73      41.618   0.836 -26.867  1.00  0.00      A    H
ATOM   1037  CG  PHE A  73      40.023   1.920 -26.041  1.00  0.00      A    C
ATOM   1038  CD1 PHE A  73      40.225   3.316 -26.298  1.00  0.00      A    C
ATOM   1039  HD1 PHE A  73      41.179   3.822 -26.261  1.00  0.00      A    H
ATOM   1040  CE1 PHE A  73      39.135   4.088 -26.643  1.00  0.00      A    C
ATOM   1041  HE1 PHE A  73      39.267   5.134 -26.875  1.00  0.00      A    H
ATOM   1042  CZ  PHE A  73      37.780   3.630 -26.762  1.00  0.00      A    C
ATOM   1043  HZ  PHE A  73      36.950   4.274 -27.015  1.00  0.00      A    H
ATOM   1044  CD2 PHE A  73      38.740   1.421 -26.188  1.00  0.00      A    C
ATOM   1045  HD2 PHE A  73      38.584   0.385 -25.926  1.00  0.00      A    H
ATOM   1046  CE2 PHE A  73      37.644   2.268 -26.595  1.00  0.00      A    C
ATOM   1047  HE2 PHE A  73      36.659   1.896 -26.837  1.00  0.00      A    H
ATOM   1048  C   PHE A  73      42.336  -0.881 -24.854  1.00  0.00      A    C
ATOM   1049  O   PHE A  73      42.424  -2.030 -25.320  1.00  0.00      A    O
ATOM   1050  N   GLU A  74      43.262  -0.299 -24.119  1.00  0.00      A    N
ATOM   1051  HN  GLU A  74      43.180   0.666 -23.886  1.00  0.00      A    H
ATOM   1052  CA  GLU A  74      44.512  -1.014 -23.801  1.00  0.00      A    C
ATOM   1053  HA  GLU A  74      44.901  -1.177 -24.795  1.00  0.00      A    H
ATOM   1054  CB  GLU A  74      45.411  -0.161 -22.931  1.00  0.00      A    C
ATOM   1055  HB1 GLU A  74      45.057   0.883 -23.070  1.00  0.00      A    H
ATOM   1056  HB2 GLU A  74      45.265  -0.363 -21.848  1.00  0.00      A    H
ATOM   1057  CG  GLU A  74      46.912  -0.229 -23.291  1.00  0.00      A    C
ATOM   1058  HG1 GLU A  74      47.007  -0.555 -24.349  1.00  0.00      A    H
ATOM   1059  HG2 GLU A  74      47.403   0.759 -23.156  1.00  0.00      A    H
ATOM   1060  CD  GLU A  74      47.793  -1.219 -22.538  1.00  0.00      A    C
ATOM   1061  OE1 GLU A  74      47.645  -1.286 -21.257  1.00  0.00      A    O
ATOM   1062  OE2 GLU A  74      48.686  -1.805 -23.161  1.00  0.00      A    O
ATOM   1063  C   GLU A  74      44.419  -2.403 -23.151  1.00  0.00      A    C
ATOM   1064  O   GLU A  74      45.126  -3.374 -23.535  1.00  0.00      A    O
ATOM   1065  N   PHE A  75      43.523  -2.510 -22.176  1.00  0.00      A    N
ATOM   1066  HN  PHE A  75      43.061  -1.697 -21.833  1.00  0.00      A    H
ATOM   1067  CA  PHE A  75      43.122  -3.720 -21.492  1.00  0.00      A    C
ATOM   1068  HA  PHE A  75      43.968  -4.283 -21.129  1.00  0.00      A    H
ATOM   1069  CB  PHE A  75      42.283  -3.293 -20.179  1.00  0.00      A    C
ATOM   1070  HB1 PHE A  75      42.855  -2.512 -19.633  1.00  0.00      A    H
ATOM   1071  HB2 PHE A  75      41.351  -2.774 -20.490  1.00  0.00      A    H
ATOM   1072  CG  PHE A  75      41.957  -4.513 -19.374  1.00  0.00      A    C
ATOM   1073  CD1 PHE A  75      42.886  -5.460 -18.853  1.00  0.00      A    C
ATOM   1074  HD1 PHE A  75      43.938  -5.219 -18.812  1.00  0.00      A    H
ATOM   1075  CE1 PHE A  75      42.544  -6.622 -18.201  1.00  0.00      A    C
ATOM   1076  HE1 PHE A  75      43.263  -7.327 -17.810  1.00  0.00      A    H
ATOM   1077  CZ  PHE A  75      41.191  -6.823 -17.990  1.00  0.00      A    C
ATOM   1078  HZ  PHE A  75      40.897  -7.829 -17.729  1.00  0.00      A    H
ATOM   1079  CD2 PHE A  75      40.607  -4.850 -19.139  1.00  0.00      A    C
ATOM   1080  HD2 PHE A  75      39.947  -4.165 -19.651  1.00  0.00      A    H
ATOM   1081  CE2 PHE A  75      40.193  -6.023 -18.474  1.00  0.00      A    C
ATOM   1082  HE2 PHE A  75      39.192  -6.380 -18.284  1.00  0.00      A    H
ATOM   1083  C   PHE A  75      42.345  -4.683 -22.385  1.00  0.00      A    C
ATOM   1084  O   PHE A  75      42.735  -5.820 -22.392  1.00  0.00      A    O
ATOM   1085  N   ILE A  76      41.301  -4.291 -23.191  1.00  0.00      A    N
ATOM   1086  HN  ILE A  76      41.023  -3.334 -23.148  1.00  0.00      A    H
ATOM   1087  CA  ILE A  76      40.620  -5.160 -24.174  1.00  0.00      A    C
ATOM   1088  HA  ILE A  76      40.174  -5.987 -23.642  1.00  0.00      A    H
ATOM   1089  CB  ILE A  76      39.522  -4.361 -24.869  1.00  0.00      A    C
ATOM   1090  HB  ILE A  76      39.944  -3.348 -25.040  1.00  0.00      A    H
ATOM   1091  CG2 ILE A  76      39.053  -4.966 -26.175  1.00  0.00      A    C
ATOM   1092 HG21 ILE A  76      38.152  -4.496 -26.625  1.00  0.00      A    H
ATOM   1093 HG22 ILE A  76      39.859  -5.013 -26.939  1.00  0.00      A    H
ATOM   1094 HG23 ILE A  76      38.894  -6.054 -26.013  1.00  0.00      A    H
ATOM   1095  CG1 ILE A  76      38.449  -4.106 -23.836  1.00  0.00      A    C
ATOM   1096 HG11 ILE A  76      37.861  -5.020 -23.609  1.00  0.00      A    H
ATOM   1097 HG12 ILE A  76      38.997  -3.954 -22.882  1.00  0.00      A    H
ATOM   1098  CD  ILE A  76      37.482  -3.062 -24.272  1.00  0.00      A    C
ATOM   1099  HD1 ILE A  76      36.730  -2.779 -23.505  1.00  0.00      A    H
ATOM   1100  HD2 ILE A  76      38.026  -2.158 -24.620  1.00  0.00      A    H
ATOM   1101  HD3 ILE A  76      36.963  -3.513 -25.145  1.00  0.00      A    H
ATOM   1102  C   ILE A  76      41.569  -5.777 -25.179  1.00  0.00      A    C
ATOM   1103  O   ILE A  76      41.478  -6.948 -25.559  1.00  0.00      A    O
ATOM   1104  N   ILE A  77      42.587  -4.991 -25.594  1.00  0.00      A    N
ATOM   1105  HN  ILE A  77      42.667  -4.074 -25.212  1.00  0.00      A    H
ATOM   1106  CA  ILE A  77      43.647  -5.497 -26.455  1.00  0.00      A    C
ATOM   1107  HA  ILE A  77      43.133  -5.982 -27.271  1.00  0.00      A    H
ATOM   1108  CB  ILE A  77      44.445  -4.279 -26.973  1.00  0.00      A    C
ATOM   1109  HB  ILE A  77      44.727  -3.525 -26.207  1.00  0.00      A    H
ATOM   1110  CG2 ILE A  77      45.635  -4.821 -27.775  1.00  0.00      A    C
ATOM   1111 HG21 ILE A  77      46.247  -4.002 -28.210  1.00  0.00      A    H
ATOM   1112 HG22 ILE A  77      46.388  -5.331 -27.137  1.00  0.00      A    H
ATOM   1113 HG23 ILE A  77      45.295  -5.473 -28.609  1.00  0.00      A    H
ATOM   1114  CG1 ILE A  77      43.481  -3.544 -27.919  1.00  0.00      A    C
ATOM   1115 HG11 ILE A  77      43.298  -4.206 -28.792  1.00  0.00      A    H
ATOM   1116 HG12 ILE A  77      42.459  -3.470 -27.490  1.00  0.00      A    H
ATOM   1117  CD  ILE A  77      43.953  -2.209 -28.446  1.00  0.00      A    C
ATOM   1118  HD1 ILE A  77      45.049  -2.273 -28.614  1.00  0.00      A    H
ATOM   1119  HD2 ILE A  77      43.424  -2.017 -29.404  1.00  0.00      A    H
ATOM   1120  HD3 ILE A  77      43.718  -1.506 -27.619  1.00  0.00      A    H
ATOM   1121  C   ILE A  77      44.627  -6.530 -25.846  1.00  0.00      A    C
ATOM   1122  O   ILE A  77      44.827  -7.562 -26.453  1.00  0.00      A    O
ATOM   1123  N   LYS A  78      45.185  -6.242 -24.651  1.00  0.00      A    N
ATOM   1124  HN  LYS A  78      45.098  -5.319 -24.285  1.00  0.00      A    H
ATOM   1125  CA  LYS A  78      46.063  -7.116 -23.901  1.00  0.00      A    C
ATOM   1126  HA  LYS A  78      46.922  -7.432 -24.474  1.00  0.00      A    H
ATOM   1127  CB  LYS A  78      46.325  -6.205 -22.634  1.00  0.00      A    C
ATOM   1128  HB1 LYS A  78      46.639  -5.224 -23.051  1.00  0.00      A    H
ATOM   1129  HB2 LYS A  78      45.444  -6.008 -21.986  1.00  0.00      A    H
ATOM   1130  CG  LYS A  78      47.558  -6.679 -21.698  1.00  0.00      A    C
ATOM   1131  HG1 LYS A  78      47.375  -7.696 -21.290  1.00  0.00      A    H
ATOM   1132  HG2 LYS A  78      48.371  -6.720 -22.454  1.00  0.00      A    H
ATOM   1133  CD  LYS A  78      47.965  -5.812 -20.527  1.00  0.00      A    C
ATOM   1134  HD1 LYS A  78      47.173  -5.811 -19.747  1.00  0.00      A    H
ATOM   1135  HD2 LYS A  78      48.872  -6.266 -20.072  1.00  0.00      A    H
ATOM   1136  CE  LYS A  78      48.119  -4.344 -21.068  1.00  0.00      A    C
ATOM   1137  HE1 LYS A  78      48.894  -4.302 -21.863  1.00  0.00      A    H
ATOM   1138  HE2 LYS A  78      47.118  -3.977 -21.379  1.00  0.00      A    H
ATOM   1139  NZ  LYS A  78      48.504  -3.483 -19.887  1.00  0.00      A    N
ATOM   1140  HZ1 LYS A  78      49.421  -3.760 -19.482  1.00  0.00      A    H
ATOM   1141  HZ2 LYS A  78      48.481  -2.488 -20.189  1.00  0.00      A    H
ATOM   1142  HZ3 LYS A  78      47.824  -3.685 -19.126  1.00  0.00      A    H
ATOM   1143  C   LYS A  78      45.454  -8.365 -23.440  1.00  0.00      A    C
ATOM   1144  O   LYS A  78      46.106  -9.426 -23.439  1.00  0.00      A    O
ATOM   1145  N   ASN A  79      44.219  -8.369 -23.011  1.00  0.00      A    N
ATOM   1146  HN  ASN A  79      43.782  -7.473 -23.015  1.00  0.00      A    H
ATOM   1147  CA  ASN A  79      43.461  -9.502 -22.485  1.00  0.00      A    C
ATOM   1148  HA  ASN A  79      44.040 -10.125 -21.820  1.00  0.00      A    H
ATOM   1149  CB  ASN A  79      42.274  -8.887 -21.602  1.00  0.00      A    C
ATOM   1150  HB1 ASN A  79      42.660  -8.190 -20.828  1.00  0.00      A    H
ATOM   1151  HB2 ASN A  79      41.580  -8.387 -22.310  1.00  0.00      A    H
ATOM   1152  CG  ASN A  79      41.507  -9.926 -20.832  1.00  0.00      A    C
ATOM   1153  OD1 ASN A  79      42.074 -10.916 -20.364  1.00  0.00      A    O
ATOM   1154  ND2 ASN A  79      40.162  -9.803 -20.672  1.00  0.00      A    N
ATOM   1155 HD21 ASN A  79      39.709 -10.540 -20.171  1.00  0.00      A    H
ATOM   1156 HD22 ASN A  79      39.676  -8.997 -21.009  1.00  0.00      A    H
ATOM   1157  C   ASN A  79      42.979 -10.327 -23.669  1.00  0.00      A    C
ATOM   1158  O   ASN A  79      43.200 -11.546 -23.671  1.00  0.00      A    O
ATOM   1159  N   GLY A  80      42.352  -9.697 -24.701  1.00  0.00      A    N
ATOM   1160  HN  GLY A  80      42.216  -8.710 -24.697  1.00  0.00      A    H
ATOM   1161  CA  GLY A  80      41.859 -10.603 -25.780  1.00  0.00      A    C
ATOM   1162  HA1 GLY A  80      42.711 -10.764 -26.424  1.00  0.00      A    H
ATOM   1163  HA2 GLY A  80      41.446 -11.553 -25.473  1.00  0.00      A    H
ATOM   1164  C   GLY A  80      40.885  -9.937 -26.654  1.00  0.00      A    C
ATOM   1165  O   GLY A  80      41.171  -9.644 -27.815  1.00  0.00      A    O
ATOM   1166  N   GLY A  81      39.678  -9.690 -26.109  1.00  0.00      A    N
ATOM   1167  HN  GLY A  81      39.548  -9.947 -25.155  1.00  0.00      A    H
ATOM   1168  CA  GLY A  81      38.641  -8.836 -26.683  1.00  0.00      A    C
ATOM   1169  HA1 GLY A  81      39.065  -7.865 -26.891  1.00  0.00      A    H
ATOM   1170  HA2 GLY A  81      38.246  -9.385 -27.525  1.00  0.00      A    H
ATOM   1171  C   GLY A  81      37.598  -8.563 -25.729  1.00  0.00      A    C
ATOM   1172  O   GLY A  81      37.836  -8.219 -24.600  1.00  0.00      A    O
ATOM   1173  N   ILE A  82      36.333  -8.791 -26.205  1.00  0.00      A    N
ATOM   1174  HN  ILE A  82      36.124  -9.088 -27.133  1.00  0.00      A    H
ATOM   1175  CA  ILE A  82      35.214  -8.560 -25.271  1.00  0.00      A    C
ATOM   1176  HA  ILE A  82      35.488  -8.681 -24.233  1.00  0.00      A    H
ATOM   1177  CB  ILE A  82      34.700  -7.119 -25.183  1.00  0.00      A    C
ATOM   1178  HB  ILE A  82      35.687  -6.616 -25.269  1.00  0.00      A    H
ATOM   1179  CG2 ILE A  82      33.945  -6.599 -26.392  1.00  0.00      A    C
ATOM   1180 HG21 ILE A  82      33.580  -5.582 -26.135  1.00  0.00      A    H
ATOM   1181 HG22 ILE A  82      34.687  -6.695 -27.213  1.00  0.00      A    H
ATOM   1182 HG23 ILE A  82      33.068  -7.247 -26.604  1.00  0.00      A    H
ATOM   1183  CG1 ILE A  82      34.008  -6.711 -23.905  1.00  0.00      A    C
ATOM   1184 HG11 ILE A  82      33.490  -5.768 -24.181  1.00  0.00      A    H
ATOM   1185 HG12 ILE A  82      33.176  -7.394 -23.628  1.00  0.00      A    H
ATOM   1186  CD  ILE A  82      35.062  -6.415 -22.796  1.00  0.00      A    C
ATOM   1187  HD1 ILE A  82      35.715  -5.554 -23.052  1.00  0.00      A    H
ATOM   1188  HD2 ILE A  82      34.592  -6.327 -21.794  1.00  0.00      A    H
ATOM   1189  HD3 ILE A  82      35.758  -7.275 -22.689  1.00  0.00      A    H
ATOM   1190  C   ILE A  82      34.127  -9.541 -25.542  1.00  0.00      A    C
ATOM   1191  O   ILE A  82      33.989  -9.973 -26.680  1.00  0.00      A    O
ATOM   1192  N   ASP A  83      33.373  -9.970 -24.484  1.00  0.00      A    N
ATOM   1193  HN  ASP A  83      33.581  -9.674 -23.555  1.00  0.00      A    H
ATOM   1194  CA  ASP A  83      32.203 -10.783 -24.538  1.00  0.00      A    C
ATOM   1195  HA  ASP A  83      32.376 -11.541 -25.287  1.00  0.00      A    H
ATOM   1196  CB  ASP A  83      31.966 -11.441 -23.249  1.00  0.00      A    C
ATOM   1197  HB1 ASP A  83      31.767 -10.764 -22.391  1.00  0.00      A    H
ATOM   1198  HB2 ASP A  83      31.061 -12.081 -23.323  1.00  0.00      A    H
ATOM   1199  CG  ASP A  83      33.154 -12.251 -22.859  1.00  0.00      A    C
ATOM   1200  OD1 ASP A  83      33.816 -12.939 -23.730  1.00  0.00      A    O
ATOM   1201  OD2 ASP A  83      33.594 -12.232 -21.691  1.00  0.00      A    O
ATOM   1202  C   ASP A  83      30.977  -9.907 -24.781  1.00  0.00      A    C
ATOM   1203  O   ASP A  83      30.934  -8.764 -24.238  1.00  0.00      A    O
ATOM   1204  N   THR A  84      29.921 -10.516 -25.312  1.00  0.00      A    N
ATOM   1205  HN  THR A  84      30.000 -11.434 -25.694  1.00  0.00      A    H
ATOM   1206  CA  THR A  84      28.594  -9.957 -25.325  1.00  0.00      A    C
ATOM   1207  HA  THR A  84      28.703  -8.964 -25.734  1.00  0.00      A    H
ATOM   1208  CB  THR A  84      27.556 -10.598 -26.257  1.00  0.00      A    C
ATOM   1209  HB  THR A  84      26.684  -9.909 -26.256  1.00  0.00      A    H
ATOM   1210  OG1 THR A  84      27.011 -11.777 -25.713  1.00  0.00      A    O
ATOM   1211  HG1 THR A  84      27.459 -12.544 -26.078  1.00  0.00      A    H
ATOM   1212  CG2 THR A  84      28.143 -10.823 -27.635  1.00  0.00      A    C
ATOM   1213 HG21 THR A  84      29.015 -11.503 -27.525  1.00  0.00      A    H
ATOM   1214 HG22 THR A  84      27.469 -11.414 -28.291  1.00  0.00      A    H
ATOM   1215 HG23 THR A  84      28.469  -9.903 -28.165  1.00  0.00      A    H
ATOM   1216  C   THR A  84      27.953  -9.804 -23.874  1.00  0.00      A    C
ATOM   1217  O   THR A  84      28.350 -10.426 -22.920  1.00  0.00      A    O
ATOM   1218  N   ASP A  85      26.916  -9.013 -23.737  1.00  0.00      A    N
ATOM   1219  HN  ASP A  85      26.615  -8.404 -24.467  1.00  0.00      A    H
ATOM   1220  CA  ASP A  85      26.050  -8.924 -22.579  1.00  0.00      A    C
ATOM   1221  HA  ASP A  85      26.678  -8.580 -21.771  1.00  0.00      A    H
ATOM   1222  CB  ASP A  85      25.132  -7.732 -22.850  1.00  0.00      A    C
ATOM   1223  HB1 ASP A  85      25.841  -6.904 -23.066  1.00  0.00      A    H
ATOM   1224  HB2 ASP A  85      24.467  -7.774 -23.739  1.00  0.00      A    H
ATOM   1225  CG  ASP A  85      24.367  -7.346 -21.600  1.00  0.00      A    C
ATOM   1226  OD1 ASP A  85      25.078  -6.726 -20.768  1.00  0.00      A    O
ATOM   1227  OD2 ASP A  85      23.157  -7.621 -21.415  1.00  0.00      A    O
ATOM   1228  C   ASP A  85      25.295 -10.190 -22.261  1.00  0.00      A    C
ATOM   1229  O   ASP A  85      25.277 -10.500 -21.125  1.00  0.00      A    O
ATOM   1230  N   LYS A  86      24.733 -10.878 -23.311  1.00  0.00      A    N
ATOM   1231  HN  LYS A  86      24.948 -10.551 -24.228  1.00  0.00      A    H
ATOM   1232  CA  LYS A  86      23.971 -12.153 -23.226  1.00  0.00      A    C
ATOM   1233  HA  LYS A  86      23.194 -12.072 -22.481  1.00  0.00      A    H
ATOM   1234  CB  LYS A  86      23.354 -12.373 -24.613  1.00  0.00      A    C
ATOM   1235  HB1 LYS A  86      24.120 -12.111 -25.375  1.00  0.00      A    H
ATOM   1236  HB2 LYS A  86      23.033 -13.433 -24.695  1.00  0.00      A    H
ATOM   1237  CG  LYS A  86      22.093 -11.513 -24.734  1.00  0.00      A    C
ATOM   1238  HG1 LYS A  86      21.305 -11.998 -24.119  1.00  0.00      A    H
ATOM   1239  HG2 LYS A  86      22.251 -10.481 -24.354  1.00  0.00      A    H
ATOM   1240  CD  LYS A  86      21.538 -11.506 -26.169  1.00  0.00      A    C
ATOM   1241  HD1 LYS A  86      22.256 -11.028 -26.869  1.00  0.00      A    H
ATOM   1242  HD2 LYS A  86      21.347 -12.558 -26.472  1.00  0.00      A    H
ATOM   1243  CE  LYS A  86      20.207 -10.761 -26.221  1.00  0.00      A    C
ATOM   1244  HE1 LYS A  86      19.667 -10.563 -27.171  1.00  0.00      A    H
ATOM   1245  HE2 LYS A  86      19.461 -11.286 -25.586  1.00  0.00      A    H
ATOM   1246  NZ  LYS A  86      20.323  -9.443 -25.566  1.00  0.00      A    N
ATOM   1247  HZ1 LYS A  86      20.209  -9.494 -24.533  1.00  0.00      A    H
ATOM   1248  HZ2 LYS A  86      21.240  -8.990 -25.755  1.00  0.00      A    H
ATOM   1249  HZ3 LYS A  86      19.630  -8.778 -25.963  1.00  0.00      A    H
ATOM   1250  C   LYS A  86      24.848 -13.304 -22.880  1.00  0.00      A    C
ATOM   1251  O   LYS A  86      24.399 -14.362 -22.387  1.00  0.00      A    O
ATOM   1252  N   ASP A  87      26.197 -13.093 -22.973  1.00  0.00      A    N
ATOM   1253  HN  ASP A  87      26.456 -12.194 -23.318  1.00  0.00      A    H
ATOM   1254  CA  ASP A  87      27.203 -13.953 -22.560  1.00  0.00      A    C
ATOM   1255  HA  ASP A  87      26.851 -14.970 -22.468  1.00  0.00      A    H
ATOM   1256  CB  ASP A  87      28.345 -13.946 -23.711  1.00  0.00      A    C
ATOM   1257  HB1 ASP A  87      28.830 -12.956 -23.850  1.00  0.00      A    H
ATOM   1258  HB2 ASP A  87      29.109 -14.646 -23.310  1.00  0.00      A    H
ATOM   1259  CG  ASP A  87      27.881 -14.683 -24.966  1.00  0.00      A    C
ATOM   1260  OD1 ASP A  87      28.166 -14.183 -26.061  1.00  0.00      A    O
ATOM   1261  OD2 ASP A  87      27.202 -15.750 -24.864  1.00  0.00      A    O
ATOM   1262  C   ASP A  87      27.850 -13.615 -21.248  1.00  0.00      A    C
ATOM   1263  O   ASP A  87      27.970 -14.485 -20.401  1.00  0.00      A    O
ATOM   1264  N   TYR A  88      28.243 -12.411 -20.977  1.00  0.00      A    N
ATOM   1265  HN  TYR A  88      28.104 -11.746 -21.707  1.00  0.00      A    H
ATOM   1266  CA  TYR A  88      28.784 -12.042 -19.714  1.00  0.00      A    C
ATOM   1267  HA  TYR A  88      28.621 -12.843 -19.008  1.00  0.00      A    H
ATOM   1268  CB  TYR A  88      30.310 -11.889 -19.819  1.00  0.00      A    C
ATOM   1269  HB1 TYR A  88      30.713 -12.773 -20.359  1.00  0.00      A    H
ATOM   1270  HB2 TYR A  88      30.405 -10.932 -20.375  1.00  0.00      A    H
ATOM   1271  CG  TYR A  88      30.983 -11.780 -18.423  1.00  0.00      A    C
ATOM   1272  CD1 TYR A  88      31.034 -12.863 -17.511  1.00  0.00      A    C
ATOM   1273  HD1 TYR A  88      30.461 -13.761 -17.692  1.00  0.00      A    H
ATOM   1274  CE1 TYR A  88      31.715 -12.722 -16.308  1.00  0.00      A    C
ATOM   1275  HE1 TYR A  88      31.712 -13.544 -15.608  1.00  0.00      A    H
ATOM   1276  CZ  TYR A  88      32.412 -11.534 -16.004  1.00  0.00      A    C
ATOM   1277  OH  TYR A  88      33.111 -11.529 -14.774  1.00  0.00      A    O
ATOM   1278  HH  TYR A  88      33.322 -10.604 -14.625  1.00  0.00      A    H
ATOM   1279  CD2 TYR A  88      31.649 -10.568 -18.038  1.00  0.00      A    C
ATOM   1280  HD2 TYR A  88      31.571  -9.682 -18.650  1.00  0.00      A    H
ATOM   1281  CE2 TYR A  88      32.417 -10.480 -16.869  1.00  0.00      A    C
ATOM   1282  HE2 TYR A  88      32.848  -9.541 -16.552  1.00  0.00      A    H
ATOM   1283  C   TYR A  88      27.971 -10.873 -19.058  1.00  0.00      A    C
ATOM   1284  O   TYR A  88      28.241  -9.765 -19.314  1.00  0.00      A    O
ATOM   1285  N   PRO A  89      26.886 -11.170 -18.253  1.00  0.00      A    N
ATOM   1286  CD  PRO A  89      26.239 -12.440 -18.128  1.00  0.00      A    C
ATOM   1287  HD1 PRO A  89      26.467 -12.902 -17.144  1.00  0.00      A    H
ATOM   1288  HD2 PRO A  89      26.617 -13.153 -18.891  1.00  0.00      A    H
ATOM   1289  CA  PRO A  89      25.972 -10.061 -17.971  1.00  0.00      A    C
ATOM   1290  HA  PRO A  89      25.679  -9.515 -18.855  1.00  0.00      A    H
ATOM   1291  CB  PRO A  89      24.707 -10.791 -17.445  1.00  0.00      A    C
ATOM   1292  HB1 PRO A  89      24.790 -11.014 -16.360  1.00  0.00      A    H
ATOM   1293  HB2 PRO A  89      23.802 -10.218 -17.740  1.00  0.00      A    H
ATOM   1294  CG  PRO A  89      24.740 -12.123 -18.213  1.00  0.00      A    C
ATOM   1295  HG1 PRO A  89      24.011 -12.915 -17.939  1.00  0.00      A    H
ATOM   1296  HG2 PRO A  89      24.555 -11.879 -19.281  1.00  0.00      A    H
ATOM   1297  C   PRO A  89      26.458  -9.035 -16.994  1.00  0.00      A    C
ATOM   1298  O   PRO A  89      27.371  -9.412 -16.284  1.00  0.00      A    O
ATOM   1299  N   TYR A  90      25.807  -7.880 -16.940  1.00  0.00      A    N
ATOM   1300  HN  TYR A  90      24.999  -7.656 -17.480  1.00  0.00      A    H
ATOM   1301  CA  TYR A  90      26.168  -6.937 -15.848  1.00  0.00      A    C
ATOM   1302  HA  TYR A  90      27.247  -6.895 -15.891  1.00  0.00      A    H
ATOM   1303  CB  TYR A  90      25.575  -5.503 -16.023  1.00  0.00      A    C
ATOM   1304  HB1 TYR A  90      25.627  -5.301 -17.114  1.00  0.00      A    H
ATOM   1305  HB2 TYR A  90      24.546  -5.396 -15.619  1.00  0.00      A    H
ATOM   1306  CG  TYR A  90      26.604  -4.536 -15.463  1.00  0.00      A    C
ATOM   1307  CD1 TYR A  90      27.927  -4.456 -15.927  1.00  0.00      A    C
ATOM   1308  HD1 TYR A  90      28.163  -4.922 -16.872  1.00  0.00      A    H
ATOM   1309  CE1 TYR A  90      28.790  -3.617 -15.327  1.00  0.00      A    C
ATOM   1310  HE1 TYR A  90      29.734  -3.505 -15.839  1.00  0.00      A    H
ATOM   1311  CZ  TYR A  90      28.473  -2.978 -14.126  1.00  0.00      A    C
ATOM   1312  OH  TYR A  90      29.463  -2.272 -13.378  1.00  0.00      A    O
ATOM   1313  HH  TYR A  90      29.229  -2.528 -12.483  1.00  0.00      A    H
ATOM   1314  CD2 TYR A  90      26.230  -3.769 -14.343  1.00  0.00      A    C
ATOM   1315  HD2 TYR A  90      25.176  -3.796 -14.112  1.00  0.00      A    H
ATOM   1316  CE2 TYR A  90      27.128  -2.933 -13.626  1.00  0.00      A    C
ATOM   1317  HE2 TYR A  90      26.867  -2.434 -12.704  1.00  0.00      A    H
ATOM   1318  C   TYR A  90      25.810  -7.510 -14.507  1.00  0.00      A    C
ATOM   1319  O   TYR A  90      24.716  -8.045 -14.373  1.00  0.00      A    O
ATOM   1320  N   LYS A  91      26.719  -7.485 -13.478  1.00  0.00      A    N
ATOM   1321  HN  LYS A  91      27.587  -7.048 -13.702  1.00  0.00      A    H
ATOM   1322  CA  LYS A  91      26.387  -7.902 -12.125  1.00  0.00      A    C
ATOM   1323  HA  LYS A  91      25.517  -8.540 -12.079  1.00  0.00      A    H
ATOM   1324  CB  LYS A  91      27.658  -8.571 -11.539  1.00  0.00      A    C
ATOM   1325  HB1 LYS A  91      28.503  -7.935 -11.878  1.00  0.00      A    H
ATOM   1326  HB2 LYS A  91      27.670  -8.679 -10.433  1.00  0.00      A    H
ATOM   1327  CG  LYS A  91      27.967 -10.011 -12.029  1.00  0.00      A    C
ATOM   1328  HG1 LYS A  91      27.184 -10.648 -11.566  1.00  0.00      A    H
ATOM   1329  HG2 LYS A  91      27.857 -10.031 -13.134  1.00  0.00      A    H
ATOM   1330  CD  LYS A  91      29.377 -10.466 -11.593  1.00  0.00      A    C
ATOM   1331  HD1 LYS A  91      29.562  -9.964 -10.620  1.00  0.00      A    H
ATOM   1332  HD2 LYS A  91      29.465 -11.541 -11.328  1.00  0.00      A    H
ATOM   1333  CE  LYS A  91      30.564 -10.039 -12.447  1.00  0.00      A    C
ATOM   1334  HE1 LYS A  91      30.512 -10.258 -13.535  1.00  0.00      A    H
ATOM   1335  HE2 LYS A  91      30.721  -8.943 -12.357  1.00  0.00      A    H
ATOM   1336  NZ  LYS A  91      31.911 -10.364 -11.762  1.00  0.00      A    N
ATOM   1337  HZ1 LYS A  91      31.998 -11.389 -11.912  1.00  0.00      A    H
ATOM   1338  HZ2 LYS A  91      32.665  -9.913 -12.319  1.00  0.00      A    H
ATOM   1339  HZ3 LYS A  91      31.967 -10.007 -10.787  1.00  0.00      A    H
ATOM   1340  C   LYS A  91      26.137  -6.610 -11.364  1.00  0.00      A    C
ATOM   1341  O   LYS A  91      25.012  -6.304 -11.002  1.00  0.00      A    O
ATOM   1342  N   GLY A  92      27.129  -5.815 -11.111  1.00  0.00      A    N
ATOM   1343  HN  GLY A  92      28.055  -6.026 -11.416  1.00  0.00      A    H
ATOM   1344  CA  GLY A  92      27.029  -4.597 -10.362  1.00  0.00      A    C
ATOM   1345  HA1 GLY A  92      26.429  -3.934 -10.967  1.00  0.00      A    H
ATOM   1346  HA2 GLY A  92      26.517  -4.682  -9.415  1.00  0.00      A    H
ATOM   1347  C   GLY A  92      28.418  -3.871 -10.211  1.00  0.00      A    C
ATOM   1348  O   GLY A  92      28.766  -3.003 -10.996  1.00  0.00      A    O
ATOM   1349  N   VAL A  93      29.134  -4.217  -9.138  1.00  0.00      A    N
ATOM   1350  HN  VAL A  93      28.778  -4.976  -8.598  1.00  0.00      A    H
ATOM   1351  CA  VAL A  93      30.327  -3.618  -8.671  1.00  0.00      A    C
ATOM   1352  HA  VAL A  93      30.418  -2.585  -8.972  1.00  0.00      A    H
ATOM   1353  CB  VAL A  93      30.373  -3.603  -7.115  1.00  0.00      A    C
ATOM   1354  HB  VAL A  93      31.397  -3.288  -6.819  1.00  0.00      A    H
ATOM   1355  CG1 VAL A  93      29.377  -2.533  -6.505  1.00  0.00      A    C
ATOM   1356 HG11 VAL A  93      28.442  -3.119  -6.371  1.00  0.00      A    H
ATOM   1357 HG12 VAL A  93      29.673  -2.248  -5.472  1.00  0.00      A    H
ATOM   1358 HG13 VAL A  93      29.307  -1.645  -7.169  1.00  0.00      A    H
ATOM   1359  CG2 VAL A  93      30.165  -4.991  -6.529  1.00  0.00      A    C
ATOM   1360 HG21 VAL A  93      31.004  -5.679  -6.766  1.00  0.00      A    H
ATOM   1361 HG22 VAL A  93      30.062  -5.034  -5.424  1.00  0.00      A    H
ATOM   1362 HG23 VAL A  93      29.263  -5.454  -6.983  1.00  0.00      A    H
ATOM   1363  C   VAL A  93      31.458  -4.436  -9.213  1.00  0.00      A    C
ATOM   1364  O   VAL A  93      31.241  -5.288 -10.084  1.00  0.00      A    O
ATOM   1365  N   ASP A  94      32.703  -4.098  -8.886  1.00  0.00      A    N
ATOM   1366  HN  ASP A  94      32.840  -3.339  -8.254  1.00  0.00      A    H
ATOM   1367  CA  ASP A  94      33.881  -4.864  -9.247  1.00  0.00      A    C
ATOM   1368  HA  ASP A  94      33.773  -5.262 -10.245  1.00  0.00      A    H
ATOM   1369  CB  ASP A  94      35.114  -3.862  -9.171  1.00  0.00      A    C
ATOM   1370  HB1 ASP A  94      36.078  -4.351  -9.429  1.00  0.00      A    H
ATOM   1371  HB2 ASP A  94      34.839  -3.156  -9.983  1.00  0.00      A    H
ATOM   1372  CG  ASP A  94      35.313  -3.048  -7.827  1.00  0.00      A    C
ATOM   1373  OD1 ASP A  94      34.331  -2.327  -7.453  1.00  0.00      A    O
ATOM   1374  OD2 ASP A  94      36.380  -3.082  -7.226  1.00  0.00      A    O
ATOM   1375  C   ASP A  94      34.121  -6.096  -8.338  1.00  0.00      A    C
ATOM   1376  O   ASP A  94      33.271  -6.579  -7.597  1.00  0.00      A    O
ATOM   1377  N   GLY A  95      35.319  -6.804  -8.548  1.00  0.00      A    N
ATOM   1378  HN  GLY A  95      36.022  -6.584  -9.219  1.00  0.00      A    H
ATOM   1379  CA  GLY A  95      35.513  -8.067  -7.907  1.00  0.00      A    C
ATOM   1380  HA1 GLY A  95      35.942  -7.820  -6.947  1.00  0.00      A    H
ATOM   1381  HA2 GLY A  95      34.609  -8.641  -7.766  1.00  0.00      A    H
ATOM   1382  C   GLY A  95      36.452  -8.975  -8.621  1.00  0.00      A    C
ATOM   1383  O   GLY A  95      37.417  -8.600  -9.218  1.00  0.00      A    O
ATOM   1384  N   THR A  96      36.147 -10.243  -8.497  1.00  0.00      A    N
ATOM   1385  HN  THR A  96      35.282 -10.417  -8.032  1.00  0.00      A    H
ATOM   1386  CA  THR A  96      36.779 -11.317  -9.325  1.00  0.00      A    C
ATOM   1387  HA  THR A  96      37.771 -11.115  -9.700  1.00  0.00      A    H
ATOM   1388  CB  THR A  96      36.993 -12.541  -8.554  1.00  0.00      A    C
ATOM   1389  HB  THR A  96      36.030 -12.877  -8.115  1.00  0.00      A    H
ATOM   1390  OG1 THR A  96      37.769 -12.380  -7.411  1.00  0.00      A    O
ATOM   1391  HG1 THR A  96      38.554 -12.930  -7.460  1.00  0.00      A    H
ATOM   1392  CG2 THR A  96      37.496 -13.756  -9.396  1.00  0.00      A    C
ATOM   1393 HG21 THR A  96      37.608 -14.632  -8.721  1.00  0.00      A    H
ATOM   1394 HG22 THR A  96      36.798 -13.925 -10.244  1.00  0.00      A    H
ATOM   1395 HG23 THR A  96      38.536 -13.608  -9.757  1.00  0.00      A    H
ATOM   1396  C   THR A  96      35.981 -11.561 -10.596  1.00  0.00      A    C
ATOM   1397  O   THR A  96      34.750 -11.677 -10.528  1.00  0.00      A    O
ATOM   1398  N   CYS A  97      36.670 -11.604 -11.728  1.00  0.00      A    N
ATOM   1399  HN  CYS A  97      37.650 -11.438 -11.651  1.00  0.00      A    H
ATOM   1400  CA  CYS A  97      36.197 -11.829 -13.026  1.00  0.00      A    C
ATOM   1401  HA  CYS A  97      35.134 -11.664 -13.127  1.00  0.00      A    H
ATOM   1402  CB  CYS A  97      36.751 -11.002 -14.174  1.00  0.00      A    C
ATOM   1403  HB1 CYS A  97      36.726 -11.546 -15.142  1.00  0.00      A    H
ATOM   1404  HB2 CYS A  97      36.128 -10.100 -14.353  1.00  0.00      A    H
ATOM   1405  SG  CYS A  97      38.425 -10.386 -13.940  1.00  0.00      A    S
ATOM   1406  C   CYS A  97      36.391 -13.264 -13.373  1.00  0.00      A    C
ATOM   1407  O   CYS A  97      37.525 -13.750 -13.425  1.00  0.00      A    O
ATOM   1408  N   ASP A  98      35.301 -13.986 -13.749  1.00  0.00      A    N
ATOM   1409  HN  ASP A  98      34.462 -13.511 -14.006  1.00  0.00      A    H
ATOM   1410  CA  ASP A  98      35.395 -15.434 -14.184  1.00  0.00      A    C
ATOM   1411  HA  ASP A  98      36.080 -15.904 -13.493  1.00  0.00      A    H
ATOM   1412  CB  ASP A  98      33.961 -16.040 -14.084  1.00  0.00      A    C
ATOM   1413  HB1 ASP A  98      33.202 -15.326 -14.470  1.00  0.00      A    H
ATOM   1414  HB2 ASP A  98      33.719 -17.021 -14.547  1.00  0.00      A    H
ATOM   1415  CG  ASP A  98      33.663 -16.211 -12.606  1.00  0.00      A    C
ATOM   1416  OD1 ASP A  98      34.513 -16.724 -11.884  1.00  0.00      A    O
ATOM   1417  OD2 ASP A  98      32.582 -15.794 -12.162  1.00  0.00      A    O
ATOM   1418  C   ASP A  98      35.888 -15.577 -15.599  1.00  0.00      A    C
ATOM   1419  O   ASP A  98      35.256 -15.923 -16.576  1.00  0.00      A    O
ATOM   1420  N   GLN A  99      37.214 -15.281 -15.788  1.00  0.00      A    N
ATOM   1421  HN  GLN A  99      37.722 -15.090 -14.952  1.00  0.00      A    H
ATOM   1422  CA  GLN A  99      38.002 -15.274 -16.988  1.00  0.00      A    C
ATOM   1423  HA  GLN A  99      37.450 -14.747 -17.752  1.00  0.00      A    H
ATOM   1424  CB  GLN A  99      39.353 -14.614 -16.727  1.00  0.00      A    C
ATOM   1425  HB1 GLN A  99      39.905 -15.030 -15.857  1.00  0.00      A    H
ATOM   1426  HB2 GLN A  99      39.996 -14.674 -17.631  1.00  0.00      A    H
ATOM   1427  CG  GLN A  99      39.157 -13.080 -16.464  1.00  0.00      A    C
ATOM   1428  HG1 GLN A  99      38.330 -12.610 -17.038  1.00  0.00      A    H
ATOM   1429  HG2 GLN A  99      38.817 -13.021 -15.408  1.00  0.00      A    H
ATOM   1430  CD  GLN A  99      40.488 -12.268 -16.560  1.00  0.00      A    C
ATOM   1431  OE1 GLN A  99      41.041 -11.887 -15.528  1.00  0.00      A    O
ATOM   1432  NE2 GLN A  99      40.989 -12.134 -17.780  1.00  0.00      A    N
ATOM   1433 HE21 GLN A  99      41.880 -11.698 -17.906  1.00  0.00      A    H
ATOM   1434 HE22 GLN A  99      40.364 -12.504 -18.467  1.00  0.00      A    H
ATOM   1435  C   GLN A  99      38.271 -16.610 -17.588  1.00  0.00      A    C
ATOM   1436  O   GLN A  99      37.951 -16.850 -18.742  1.00  0.00      A    O
ATOM   1437  N   ILE A 100      38.777 -17.533 -16.794  1.00  0.00      A    N
ATOM   1438  HN  ILE A 100      39.088 -17.401 -15.856  1.00  0.00      A    H
ATOM   1439  CA  ILE A 100      39.195 -18.858 -17.261  1.00  0.00      A    C
ATOM   1440  HA  ILE A 100      39.567 -18.743 -18.269  1.00  0.00      A    H
ATOM   1441  CB  ILE A 100      40.324 -19.489 -16.338  1.00  0.00      A    C
ATOM   1442  HB  ILE A 100      40.509 -20.517 -16.718  1.00  0.00      A    H
ATOM   1443  CG2 ILE A 100      41.538 -18.564 -16.534  1.00  0.00      A    C
ATOM   1444 HG21 ILE A 100      41.673 -18.369 -17.619  1.00  0.00      A    H
ATOM   1445 HG22 ILE A 100      41.424 -17.515 -16.187  1.00  0.00      A    H
ATOM   1446 HG23 ILE A 100      42.467 -19.021 -16.131  1.00  0.00      A    H
ATOM   1447  CG1 ILE A 100      39.853 -19.684 -14.831  1.00  0.00      A    C
ATOM   1448 HG11 ILE A 100      39.834 -18.738 -14.249  1.00  0.00      A    H
ATOM   1449 HG12 ILE A 100      38.864 -20.181 -14.737  1.00  0.00      A    H
ATOM   1450  CD  ILE A 100      40.821 -20.619 -14.125  1.00  0.00      A    C
ATOM   1451  HD1 ILE A 100      41.153 -21.462 -14.768  1.00  0.00      A    H
ATOM   1452  HD2 ILE A 100      41.735 -20.095 -13.774  1.00  0.00      A    H
ATOM   1453  HD3 ILE A 100      40.387 -21.008 -13.178  1.00  0.00      A    H
ATOM   1454  C   ILE A 100      38.032 -19.876 -17.472  1.00  0.00      A    C
ATOM   1455  O   ILE A 100      38.056 -20.851 -18.194  1.00  0.00      A    O
ATOM   1456  N   ARG A 101      36.952 -19.602 -16.700  1.00  0.00      A    N
ATOM   1457  HN  ARG A 101      37.057 -18.809 -16.105  1.00  0.00      A    H
ATOM   1458  CA  ARG A 101      35.696 -20.246 -16.796  1.00  0.00      A    C
ATOM   1459  HA  ARG A 101      35.902 -21.307 -16.788  1.00  0.00      A    H
ATOM   1460  CB  ARG A 101      34.858 -19.675 -15.646  1.00  0.00      A    C
ATOM   1461  HB1 ARG A 101      35.078 -18.595 -15.506  1.00  0.00      A    H
ATOM   1462  HB2 ARG A 101      33.761 -19.568 -15.791  1.00  0.00      A    H
ATOM   1463  CG  ARG A 101      35.233 -20.410 -14.346  1.00  0.00      A    C
ATOM   1464  HG1 ARG A 101      35.058 -21.487 -14.553  1.00  0.00      A    H
ATOM   1465  HG2 ARG A 101      36.306 -20.291 -14.086  1.00  0.00      A    H
ATOM   1466  CD  ARG A 101      34.419 -19.989 -13.153  1.00  0.00      A    C
ATOM   1467  HD1 ARG A 101      34.551 -18.893 -13.029  1.00  0.00      A    H
ATOM   1468  HD2 ARG A 101      33.344 -20.195 -13.339  1.00  0.00      A    H
ATOM   1469  NE  ARG A 101      34.793 -20.700 -11.917  1.00  0.00      A    N
ATOM   1470  HE  ARG A 101      35.176 -21.621 -11.991  1.00  0.00      A    H
ATOM   1471  CZ  ARG A 101      34.352 -20.280 -10.718  1.00  0.00      A    C
ATOM   1472  NH1 ARG A 101      33.945 -19.032 -10.441  1.00  0.00      A    N
ATOM   1473 HH11 ARG A 101      34.025 -18.220 -11.018  1.00  0.00      A    H
ATOM   1474 HH12 ARG A 101      33.831 -18.838  -9.467  1.00  0.00      A    H
ATOM   1475  NH2 ARG A 101      34.625 -21.004  -9.645  1.00  0.00      A    N
ATOM   1476 HH21 ARG A 101      35.379 -21.656  -9.735  1.00  0.00      A    H
ATOM   1477 HH22 ARG A 101      34.346 -20.593  -8.777  1.00  0.00      A    H
ATOM   1478  C   ARG A 101      34.940 -20.041 -18.167  1.00  0.00      A    C
ATOM   1479  O   ARG A 101      34.859 -21.052 -18.853  1.00  0.00      A    O
ATOM   1480  N   LYS A 102      34.535 -18.782 -18.467  1.00  0.00      A    N
ATOM   1481  HN  LYS A 102      34.504 -18.049 -17.792  1.00  0.00      A    H
ATOM   1482  CA  LYS A 102      33.728 -18.682 -19.696  1.00  0.00      A    C
ATOM   1483  HA  LYS A 102      32.977 -19.457 -19.737  1.00  0.00      A    H
ATOM   1484  CB  LYS A 102      32.947 -17.326 -19.486  1.00  0.00      A    C
ATOM   1485  HB1 LYS A 102      32.039 -17.184 -20.110  1.00  0.00      A    H
ATOM   1486  HB2 LYS A 102      32.476 -17.373 -18.481  1.00  0.00      A    H
ATOM   1487  CG  LYS A 102      33.875 -16.107 -19.492  1.00  0.00      A    C
ATOM   1488  HG1 LYS A 102      34.610 -16.154 -18.661  1.00  0.00      A    H
ATOM   1489  HG2 LYS A 102      34.472 -16.119 -20.429  1.00  0.00      A    H
ATOM   1490  CD  LYS A 102      33.131 -14.767 -19.307  1.00  0.00      A    C
ATOM   1491  HD1 LYS A 102      32.626 -14.533 -20.269  1.00  0.00      A    H
ATOM   1492  HD2 LYS A 102      32.256 -14.875 -18.631  1.00  0.00      A    H
ATOM   1493  CE  LYS A 102      34.060 -13.639 -18.777  1.00  0.00      A    C
ATOM   1494  HE1 LYS A 102      33.459 -12.742 -18.515  1.00  0.00      A    H
ATOM   1495  HE2 LYS A 102      34.482 -13.935 -17.794  1.00  0.00      A    H
ATOM   1496  NZ  LYS A 102      35.148 -13.181 -19.740  1.00  0.00      A    N
ATOM   1497  HZ1 LYS A 102      34.728 -12.699 -20.560  1.00  0.00      A    H
ATOM   1498  HZ2 LYS A 102      35.853 -12.552 -19.306  1.00  0.00      A    H
ATOM   1499  HZ3 LYS A 102      35.576 -14.074 -20.059  1.00  0.00      A    H
ATOM   1500  C   LYS A 102      34.488 -18.670 -20.992  1.00  0.00      A    C
ATOM   1501  O   LYS A 102      35.710 -18.794 -21.019  1.00  0.00      A    O
ATOM   1502  N   ASN A 103      33.756 -18.650 -22.130  1.00  0.00      A    N
ATOM   1503  HN  ASN A 103      32.787 -18.606 -21.900  1.00  0.00      A    H
ATOM   1504  CA  ASN A 103      34.298 -18.836 -23.479  1.00  0.00      A    C
ATOM   1505  HA  ASN A 103      35.108 -18.153 -23.691  1.00  0.00      A    H
ATOM   1506  CB  ASN A 103      34.924 -20.295 -23.781  1.00  0.00      A    C
ATOM   1507  HB1 ASN A 103      35.056 -20.276 -24.884  1.00  0.00      A    H
ATOM   1508  HB2 ASN A 103      35.917 -20.395 -23.294  1.00  0.00      A    H
ATOM   1509  CG  ASN A 103      34.092 -21.462 -23.370  1.00  0.00      A    C
ATOM   1510  OD1 ASN A 103      34.215 -21.990 -22.285  1.00  0.00      A    O
ATOM   1511  ND2 ASN A 103      33.134 -21.900 -24.176  1.00  0.00      A    N
ATOM   1512 HD21 ASN A 103      32.693 -22.736 -23.850  1.00  0.00      A    H
ATOM   1513 HD22 ASN A 103      33.090 -21.472 -25.079  1.00  0.00      A    H
ATOM   1514  C   ASN A 103      33.305 -18.360 -24.578  1.00  0.00      A    C
ATOM   1515  O   ASN A 103      32.705 -19.188 -25.249  1.00  0.00      A    O
ATOM   1516  N   ALA A 104      33.137 -16.974 -24.680  1.00  0.00      A    N
ATOM   1517  HN  ALA A 104      33.634 -16.368 -24.063  1.00  0.00      A    H
ATOM   1518  CA  ALA A 104      32.130 -16.391 -25.564  1.00  0.00      A    C
ATOM   1519  HA  ALA A 104      31.254 -17.008 -25.697  1.00  0.00      A    H
ATOM   1520  CB  ALA A 104      31.605 -15.010 -25.086  1.00  0.00      A    C
ATOM   1521  HB1 ALA A 104      31.256 -15.153 -24.042  1.00  0.00      A    H
ATOM   1522  HB2 ALA A 104      32.481 -14.326 -25.084  1.00  0.00      A    H
ATOM   1523  HB3 ALA A 104      30.801 -14.593 -25.731  1.00  0.00      A    H
ATOM   1524  C   ALA A 104      32.819 -16.208 -26.973  1.00  0.00      A    C
ATOM   1525  O   ALA A 104      33.408 -17.120 -27.533  1.00  0.00      A    O
ATOM   1526  N   LYS A 105      32.732 -15.033 -27.528  1.00  0.00      A    N
ATOM   1527  HN  LYS A 105      32.311 -14.345 -26.942  1.00  0.00      A    H
ATOM   1528  CA  LYS A 105      33.339 -14.655 -28.836  1.00  0.00      A    C
ATOM   1529  HA  LYS A 105      33.948 -15.433 -29.271  1.00  0.00      A    H
ATOM   1530  CB  LYS A 105      32.123 -14.395 -29.821  1.00  0.00      A    C
ATOM   1531  HB1 LYS A 105      31.560 -15.352 -29.817  1.00  0.00      A    H
ATOM   1532  HB2 LYS A 105      31.549 -13.515 -29.458  1.00  0.00      A    H
ATOM   1533  CG  LYS A 105      32.700 -14.196 -31.197  1.00  0.00      A    C
ATOM   1534  HG1 LYS A 105      33.219 -13.214 -31.205  1.00  0.00      A    H
ATOM   1535  HG2 LYS A 105      33.436 -14.981 -31.475  1.00  0.00      A    H
ATOM   1536  CD  LYS A 105      31.666 -14.027 -32.293  1.00  0.00      A    C
ATOM   1537  HD1 LYS A 105      31.487 -15.016 -32.767  1.00  0.00      A    H
ATOM   1538  HD2 LYS A 105      30.761 -13.502 -31.920  1.00  0.00      A    H
ATOM   1539  CE  LYS A 105      31.864 -13.026 -33.429  1.00  0.00      A    C
ATOM   1540  HE1 LYS A 105      31.230 -13.169 -34.330  1.00  0.00      A    H
ATOM   1541  HE2 LYS A 105      31.737 -12.031 -32.951  1.00  0.00      A    H
ATOM   1542  NZ  LYS A 105      33.169 -13.243 -34.145  1.00  0.00      A    N
ATOM   1543  HZ1 LYS A 105      33.088 -13.706 -35.073  1.00  0.00      A    H
ATOM   1544  HZ2 LYS A 105      33.614 -12.336 -34.391  1.00  0.00      A    H
ATOM   1545  HZ3 LYS A 105      33.788 -13.847 -33.567  1.00  0.00      A    H
ATOM   1546  C   LYS A 105      34.306 -13.517 -28.636  1.00  0.00      A    C
ATOM   1547  O   LYS A 105      34.032 -12.524 -28.025  1.00  0.00      A    O
ATOM   1548  N   VAL A 106      35.488 -13.586 -29.274  1.00  0.00      A    N
ATOM   1549  HN  VAL A 106      35.644 -14.431 -29.780  1.00  0.00      A    H
ATOM   1550  CA  VAL A 106      36.581 -12.625 -29.208  1.00  0.00      A    C
ATOM   1551  HA  VAL A 106      36.570 -12.127 -28.250  1.00  0.00      A    H
ATOM   1552  CB  VAL A 106      37.901 -13.371 -29.200  1.00  0.00      A    C
ATOM   1553  HB  VAL A 106      38.046 -13.740 -30.238  1.00  0.00      A    H
ATOM   1554  CG1 VAL A 106      38.996 -12.362 -28.760  1.00  0.00      A    C
ATOM   1555 HG11 VAL A 106      39.074 -11.424 -29.350  1.00  0.00      A    H
ATOM   1556 HG12 VAL A 106      38.731 -11.974 -27.754  1.00  0.00      A    H
ATOM   1557 HG13 VAL A 106      40.009 -12.796 -28.613  1.00  0.00      A    H
ATOM   1558  CG2 VAL A 106      37.849 -14.600 -28.265  1.00  0.00      A    C
ATOM   1559 HG21 VAL A 106      37.587 -14.263 -27.239  1.00  0.00      A    H
ATOM   1560 HG22 VAL A 106      37.065 -15.266 -28.686  1.00  0.00      A    H
ATOM   1561 HG23 VAL A 106      38.752 -15.246 -28.283  1.00  0.00      A    H
ATOM   1562  C   VAL A 106      36.304 -11.565 -30.235  1.00  0.00      A    C
ATOM   1563  O   VAL A 106      36.741 -11.631 -31.406  1.00  0.00      A    O
ATOM   1564  N   VAL A 107      35.430 -10.563 -29.896  1.00  0.00      A    N
ATOM   1565  HN  VAL A 107      34.963 -10.704 -29.027  1.00  0.00      A    H
ATOM   1566  CA  VAL A 107      35.255  -9.285 -30.611  1.00  0.00      A    C
ATOM   1567  HA  VAL A 107      35.270  -9.478 -31.674  1.00  0.00      A    H
ATOM   1568  CB  VAL A 107      33.898  -8.597 -30.254  1.00  0.00      A    C
ATOM   1569  HB  VAL A 107      33.693  -8.832 -29.188  1.00  0.00      A    H
ATOM   1570  CG1 VAL A 107      33.898  -7.086 -30.432  1.00  0.00      A    C
ATOM   1571 HG11 VAL A 107      34.402  -6.809 -31.383  1.00  0.00      A    H
ATOM   1572 HG12 VAL A 107      32.815  -6.837 -30.441  1.00  0.00      A    H
ATOM   1573 HG13 VAL A 107      34.292  -6.482 -29.587  1.00  0.00      A    H
ATOM   1574  CG2 VAL A 107      32.899  -9.287 -31.208  1.00  0.00      A    C
ATOM   1575 HG21 VAL A 107      32.893 -10.394 -31.112  1.00  0.00      A    H
ATOM   1576 HG22 VAL A 107      31.898  -8.846 -31.012  1.00  0.00      A    H
ATOM   1577 HG23 VAL A 107      33.064  -8.988 -32.265  1.00  0.00      A    H
ATOM   1578  C   VAL A 107      36.416  -8.319 -30.264  1.00  0.00      A    C
ATOM   1579  O   VAL A 107      36.783  -8.168 -29.104  1.00  0.00      A    O
ATOM   1580  N   THR A 108      37.043  -7.722 -31.320  1.00  0.00      A    N
ATOM   1581  HN  THR A 108      36.581  -7.605 -32.196  1.00  0.00      A    H
ATOM   1582  CA  THR A 108      38.377  -7.110 -31.315  1.00  0.00      A    C
ATOM   1583  HA  THR A 108      38.807  -7.135 -30.324  1.00  0.00      A    H
ATOM   1584  CB  THR A 108      39.510  -8.022 -31.942  1.00  0.00      A    C
ATOM   1585  HB  THR A 108      40.497  -7.540 -31.774  1.00  0.00      A    H
ATOM   1586  OG1 THR A 108      39.293  -8.086 -33.335  1.00  0.00      A    O
ATOM   1587  HG1 THR A 108      40.035  -8.591 -33.675  1.00  0.00      A    H
ATOM   1588  CG2 THR A 108      39.590  -9.454 -31.374  1.00  0.00      A    C
ATOM   1589 HG21 THR A 108      39.607  -9.540 -30.267  1.00  0.00      A    H
ATOM   1590 HG22 THR A 108      38.698 -10.049 -31.666  1.00  0.00      A    H
ATOM   1591 HG23 THR A 108      40.432 -10.035 -31.808  1.00  0.00      A    H
ATOM   1592  C   THR A 108      38.507  -5.676 -31.797  1.00  0.00      A    C
ATOM   1593  O   THR A 108      37.743  -5.143 -32.606  1.00  0.00      A    O
ATOM   1594  N   ILE A 109      39.608  -5.059 -31.357  1.00  0.00      A    N
ATOM   1595  HN  ILE A 109      40.278  -5.544 -30.801  1.00  0.00      A    H
ATOM   1596  CA  ILE A 109      40.040  -3.738 -31.764  1.00  0.00      A    C
ATOM   1597  HA  ILE A 109      39.526  -3.595 -32.703  1.00  0.00      A    H
ATOM   1598  CB  ILE A 109      39.675  -2.510 -30.916  1.00  0.00      A    C
ATOM   1599  HB  ILE A 109      40.194  -1.631 -31.355  1.00  0.00      A    H
ATOM   1600  CG2 ILE A 109      38.119  -2.277 -31.047  1.00  0.00      A    C
ATOM   1601 HG21 ILE A 109      37.657  -3.205 -30.649  1.00  0.00      A    H
ATOM   1602 HG22 ILE A 109      37.762  -1.390 -30.480  1.00  0.00      A    H
ATOM   1603 HG23 ILE A 109      37.937  -2.113 -32.131  1.00  0.00      A    H
ATOM   1604  CG1 ILE A 109      40.072  -2.760 -29.396  1.00  0.00      A    C
ATOM   1605 HG11 ILE A 109      39.473  -3.620 -29.027  1.00  0.00      A    H
ATOM   1606 HG12 ILE A 109      41.147  -3.031 -29.323  1.00  0.00      A    H
ATOM   1607  CD  ILE A 109      39.887  -1.562 -28.495  1.00  0.00      A    C
ATOM   1608  HD1 ILE A 109      39.897  -1.779 -27.405  1.00  0.00      A    H
ATOM   1609  HD2 ILE A 109      40.513  -0.717 -28.855  1.00  0.00      A    H
ATOM   1610  HD3 ILE A 109      38.847  -1.200 -28.638  1.00  0.00      A    H
ATOM   1611  C   ILE A 109      41.530  -3.714 -31.978  1.00  0.00      A    C
ATOM   1612  O   ILE A 109      42.293  -4.427 -31.282  1.00  0.00      A    O
ATOM   1613  N   ASP A 110      42.031  -2.854 -32.908  1.00  0.00      A    N
ATOM   1614  HN  ASP A 110      41.497  -2.132 -33.340  1.00  0.00      A    H
ATOM   1615  CA  ASP A 110      43.401  -3.011 -33.403  1.00  0.00      A    C
ATOM   1616  HA  ASP A 110      43.639  -4.053 -33.245  1.00  0.00      A    H
ATOM   1617  CB  ASP A 110      43.439  -2.648 -34.923  1.00  0.00      A    C
ATOM   1618  HB1 ASP A 110      42.519  -3.089 -35.363  1.00  0.00      A    H
ATOM   1619  HB2 ASP A 110      43.324  -1.543 -34.899  1.00  0.00      A    H
ATOM   1620  CG  ASP A 110      44.622  -3.195 -35.635  1.00  0.00      A    C
ATOM   1621  OD1 ASP A 110      45.697  -2.559 -35.735  1.00  0.00      A    O
ATOM   1622  OD2 ASP A 110      44.555  -4.392 -36.048  1.00  0.00      A    O
ATOM   1623  C   ASP A 110      44.309  -2.181 -32.638  1.00  0.00      A    C
ATOM   1624  O   ASP A 110      45.231  -2.667 -31.936  1.00  0.00      A    O
ATOM   1625  N   SER A 111      44.090  -0.873 -32.649  1.00  0.00      A    N
ATOM   1626  HN  SER A 111      43.241  -0.481 -32.996  1.00  0.00      A    H
ATOM   1627  CA  SER A 111      44.879   0.089 -31.928  1.00  0.00      A    C
ATOM   1628  HA  SER A 111      45.347  -0.386 -31.078  1.00  0.00      A    H
ATOM   1629  CB  SER A 111      45.810   0.969 -32.756  1.00  0.00      A    C
ATOM   1630  HB1 SER A 111      46.287   0.261 -33.466  1.00  0.00      A    H
ATOM   1631  HB2 SER A 111      45.255   1.772 -33.286  1.00  0.00      A    H
ATOM   1632  OG  SER A 111      46.931   1.460 -31.954  1.00  0.00      A    O
ATOM   1633  HG1 SER A 111      47.461   1.979 -32.564  1.00  0.00      A    H
ATOM   1634  C   SER A 111      43.850   1.058 -31.324  1.00  0.00      A    C
ATOM   1635  O   SER A 111      42.659   0.838 -31.342  1.00  0.00      A    O
ATOM   1636  N   TYR A 112      44.397   2.129 -30.699  1.00  0.00      A    N
ATOM   1637  HN  TYR A 112      45.378   2.234 -30.841  1.00  0.00      A    H
ATOM   1638  CA  TYR A 112      43.625   3.239 -30.052  1.00  0.00      A    C
ATOM   1639  HA  TYR A 112      42.689   3.277 -30.588  1.00  0.00      A    H
ATOM   1640  CB  TYR A 112      43.244   2.758 -28.598  1.00  0.00      A    C
ATOM   1641  HB1 TYR A 112      42.548   3.539 -28.222  1.00  0.00      A    H
ATOM   1642  HB2 TYR A 112      42.760   1.765 -28.719  1.00  0.00      A    H
ATOM   1643  CG  TYR A 112      44.400   2.674 -27.751  1.00  0.00      A    C
ATOM   1644  CD1 TYR A 112      44.822   3.739 -26.980  1.00  0.00      A    C
ATOM   1645  HD1 TYR A 112      44.379   4.724 -26.996  1.00  0.00      A    H
ATOM   1646  CE1 TYR A 112      45.934   3.572 -26.196  1.00  0.00      A    C
ATOM   1647  HE1 TYR A 112      46.299   4.381 -25.582  1.00  0.00      A    H
ATOM   1648  CZ  TYR A 112      46.802   2.496 -26.252  1.00  0.00      A    C
ATOM   1649  OH  TYR A 112      47.726   2.379 -25.266  1.00  0.00      A    O
ATOM   1650  HH  TYR A 112      47.496   2.911 -24.500  1.00  0.00      A    H
ATOM   1651  CD2 TYR A 112      45.164   1.411 -27.739  1.00  0.00      A    C
ATOM   1652  HD2 TYR A 112      44.808   0.621 -28.383  1.00  0.00      A    H
ATOM   1653  CE2 TYR A 112      46.351   1.358 -27.040  1.00  0.00      A    C
ATOM   1654  HE2 TYR A 112      46.881   0.418 -26.997  1.00  0.00      A    H
ATOM   1655  C   TYR A 112      44.378   4.572 -30.242  1.00  0.00      A    C
ATOM   1656  O   TYR A 112      45.640   4.479 -30.320  1.00  0.00      A    O
ATOM   1657  N   GLU A 113      43.670   5.695 -30.278  1.00  0.00      A    N
ATOM   1658  HN  GLU A 113      42.679   5.796 -30.228  1.00  0.00      A    H
ATOM   1659  CA  GLU A 113      44.430   6.952 -30.577  1.00  0.00      A    C
ATOM   1660  HA  GLU A 113      45.424   6.961 -30.156  1.00  0.00      A    H
ATOM   1661  CB  GLU A 113      44.531   7.099 -32.076  1.00  0.00      A    C
ATOM   1662  HB1 GLU A 113      44.506   6.099 -32.560  1.00  0.00      A    H
ATOM   1663  HB2 GLU A 113      43.615   7.628 -32.413  1.00  0.00      A    H
ATOM   1664  CG  GLU A 113      45.635   8.061 -32.508  1.00  0.00      A    C
ATOM   1665  HG1 GLU A 113      45.504   9.087 -32.101  1.00  0.00      A    H
ATOM   1666  HG2 GLU A 113      46.616   7.684 -32.148  1.00  0.00      A    H
ATOM   1667  CD  GLU A 113      45.724   8.267 -33.992  1.00  0.00      A    C
ATOM   1668  OE1 GLU A 113      46.827   8.033 -34.511  1.00  0.00      A    O
ATOM   1669  OE2 GLU A 113      44.687   8.650 -34.622  1.00  0.00      A    O
ATOM   1670  C   GLU A 113      43.621   8.102 -29.905  1.00  0.00      A    C
ATOM   1671  O   GLU A 113      42.519   7.864 -29.250  1.00  0.00      A    O
ATOM   1672  N   ASP A 114      44.061   9.346 -29.979  1.00  0.00      A    N
ATOM   1673  HN  ASP A 114      44.997   9.559 -30.250  1.00  0.00      A    H
ATOM   1674  CA  ASP A 114      43.374  10.477 -29.199  1.00  0.00      A    C
ATOM   1675  HA  ASP A 114      42.639  10.045 -28.536  1.00  0.00      A    H
ATOM   1676  CB  ASP A 114      44.415  11.408 -28.446  1.00  0.00      A    C
ATOM   1677  HB1 ASP A 114      45.027  12.036 -29.128  1.00  0.00      A    H
ATOM   1678  HB2 ASP A 114      43.752  12.077 -27.858  1.00  0.00      A    H
ATOM   1679  CG  ASP A 114      45.251  10.622 -27.524  1.00  0.00      A    C
ATOM   1680  OD1 ASP A 114      44.753  10.194 -26.464  1.00  0.00      A    O
ATOM   1681  OD2 ASP A 114      46.450  10.372 -27.893  1.00  0.00      A    O
ATOM   1682  C   ASP A 114      42.624  11.289 -30.298  1.00  0.00      A    C
ATOM   1683  O   ASP A 114      43.264  11.397 -31.326  1.00  0.00      A    O
ATOM   1684  N   VAL A 115      41.412  11.842 -30.103  1.00  0.00      A    N
ATOM   1685  HN  VAL A 115      40.878  11.674 -29.278  1.00  0.00      A    H
ATOM   1686  CA  VAL A 115      40.718  12.783 -30.990  1.00  0.00      A    C
ATOM   1687  HA  VAL A 115      40.793  12.343 -31.973  1.00  0.00      A    H
ATOM   1688  CB  VAL A 115      39.268  12.806 -30.645  1.00  0.00      A    C
ATOM   1689  HB  VAL A 115      39.143  13.128 -29.589  1.00  0.00      A    H
ATOM   1690  CG1 VAL A 115      38.546  13.775 -31.539  1.00  0.00      A    C
ATOM   1691 HG11 VAL A 115      38.996  14.787 -31.453  1.00  0.00      A    H
ATOM   1692 HG12 VAL A 115      38.661  13.453 -32.596  1.00  0.00      A    H
ATOM   1693 HG13 VAL A 115      37.477  13.907 -31.269  1.00  0.00      A    H
ATOM   1694  CG2 VAL A 115      38.657  11.389 -30.821  1.00  0.00      A    C
ATOM   1695 HG21 VAL A 115      38.931  10.697 -29.996  1.00  0.00      A    H
ATOM   1696 HG22 VAL A 115      37.546  11.400 -30.806  1.00  0.00      A    H
ATOM   1697 HG23 VAL A 115      39.036  10.836 -31.707  1.00  0.00      A    H
ATOM   1698  C   VAL A 115      41.346  14.212 -30.907  1.00  0.00      A    C
ATOM   1699  O   VAL A 115      41.790  14.573 -29.852  1.00  0.00      A    O
ATOM   1700  N   PRO A 116      41.487  15.115 -31.864  1.00  0.00      A    N
ATOM   1701  CD  PRO A 116      41.220  14.888 -33.265  1.00  0.00      A    C
ATOM   1702  HD1 PRO A 116      40.134  14.940 -33.493  1.00  0.00      A    H
ATOM   1703  HD2 PRO A 116      41.637  13.902 -33.559  1.00  0.00      A    H
ATOM   1704  CA  PRO A 116      41.868  16.464 -31.659  1.00  0.00      A    C
ATOM   1705  HA  PRO A 116      42.887  16.438 -31.304  1.00  0.00      A    H
ATOM   1706  CB  PRO A 116      41.783  17.159 -33.055  1.00  0.00      A    C
ATOM   1707  HB1 PRO A 116      40.771  17.594 -33.200  1.00  0.00      A    H
ATOM   1708  HB2 PRO A 116      42.604  17.871 -33.285  1.00  0.00      A    H
ATOM   1709  CG  PRO A 116      41.924  15.970 -34.032  1.00  0.00      A    C
ATOM   1710  HG1 PRO A 116      41.398  16.181 -34.988  1.00  0.00      A    H
ATOM   1711  HG2 PRO A 116      42.890  15.547 -34.382  1.00  0.00      A    H
ATOM   1712  C   PRO A 116      40.932  17.260 -30.753  1.00  0.00      A    C
ATOM   1713  O   PRO A 116      39.822  16.824 -30.506  1.00  0.00      A    O
ATOM   1714  N   THR A 117      41.418  18.444 -30.203  1.00  0.00      A    N
ATOM   1715  HN  THR A 117      42.353  18.724 -30.407  1.00  0.00      A    H
ATOM   1716  CA  THR A 117      40.712  19.002 -29.003  1.00  0.00      A    C
ATOM   1717  HA  THR A 117      39.875  18.385 -28.713  1.00  0.00      A    H
ATOM   1718  CB  THR A 117      41.605  18.922 -27.763  1.00  0.00      A    C
ATOM   1719  HB  THR A 117      41.152  19.431 -26.886  1.00  0.00      A    H
ATOM   1720  OG1 THR A 117      42.928  19.352 -28.098  1.00  0.00      A    O
ATOM   1721  HG1 THR A 117      43.350  19.259 -27.241  1.00  0.00      A    H
ATOM   1722  CG2 THR A 117      41.719  17.502 -27.306  1.00  0.00      A    C
ATOM   1723 HG21 THR A 117      42.330  16.896 -28.009  1.00  0.00      A    H
ATOM   1724 HG22 THR A 117      42.268  17.386 -26.347  1.00  0.00      A    H
ATOM   1725 HG23 THR A 117      40.665  17.154 -27.270  1.00  0.00      A    H
ATOM   1726  C   THR A 117      40.176  20.408 -29.137  1.00  0.00      A    C
ATOM   1727  O   THR A 117      40.507  21.145 -30.014  1.00  0.00      A    O
ATOM   1728  N   TYR A 118      39.345  20.781 -28.168  1.00  0.00      A    N
ATOM   1729  HN  TYR A 118      38.996  20.066 -27.567  1.00  0.00      A    H
ATOM   1730  CA  TYR A 118      38.739  22.093 -28.138  1.00  0.00      A    C
ATOM   1731  HA  TYR A 118      38.278  22.101 -27.161  1.00  0.00      A    H
ATOM   1732  CB  TYR A 118      39.736  23.234 -28.105  1.00  0.00      A    C
ATOM   1733  HB1 TYR A 118      40.232  23.442 -29.078  1.00  0.00      A    H
ATOM   1734  HB2 TYR A 118      39.222  24.188 -27.861  1.00  0.00      A    H
ATOM   1735  CG  TYR A 118      40.857  23.070 -27.075  1.00  0.00      A    C
ATOM   1736  CD1 TYR A 118      42.220  23.111 -27.395  1.00  0.00      A    C
ATOM   1737  HD1 TYR A 118      42.616  23.254 -28.389  1.00  0.00      A    H
ATOM   1738  CE1 TYR A 118      43.155  22.868 -26.470  1.00  0.00      A    C
ATOM   1739  HE1 TYR A 118      44.195  22.812 -26.757  1.00  0.00      A    H
ATOM   1740  CZ  TYR A 118      42.823  22.538 -25.169  1.00  0.00      A    C
ATOM   1741  OH  TYR A 118      43.785  22.237 -24.117  1.00  0.00      A    O
ATOM   1742  HH  TYR A 118      44.665  22.339 -24.486  1.00  0.00      A    H
ATOM   1743  CD2 TYR A 118      40.447  22.791 -25.755  1.00  0.00      A    C
ATOM   1744  HD2 TYR A 118      39.397  22.748 -25.505  1.00  0.00      A    H
ATOM   1745  CE2 TYR A 118      41.481  22.509 -24.751  1.00  0.00      A    C
ATOM   1746  HE2 TYR A 118      41.175  22.390 -23.722  1.00  0.00      A    H
ATOM   1747  C   TYR A 118      37.679  22.239 -29.241  1.00  0.00      A    C
ATOM   1748  O   TYR A 118      36.506  22.203 -28.908  1.00  0.00      A    O
ATOM   1749  N   SER A 119      38.079  22.299 -30.523  1.00  0.00      A    N
ATOM   1750  HN  SER A 119      39.051  22.263 -30.741  1.00  0.00      A    H
ATOM   1751  CA  SER A 119      37.211  22.405 -31.674  1.00  0.00      A    C
ATOM   1752  HA  SER A 119      36.771  23.375 -31.493  1.00  0.00      A    H
ATOM   1753  CB  SER A 119      38.001  22.780 -32.950  1.00  0.00      A    C
ATOM   1754  HB1 SER A 119      38.502  23.746 -32.729  1.00  0.00      A    H
ATOM   1755  HB2 SER A 119      38.800  22.053 -33.208  1.00  0.00      A    H
ATOM   1756  OG  SER A 119      37.202  22.959 -34.136  1.00  0.00      A    O
ATOM   1757  HG1 SER A 119      37.802  23.327 -34.789  1.00  0.00      A    H
ATOM   1758  C   SER A 119      36.053  21.425 -31.802  1.00  0.00      A    C
ATOM   1759  O   SER A 119      36.213  20.244 -32.098  1.00  0.00      A    O
ATOM   1760  N   GLU A 120      34.831  21.964 -31.651  1.00  0.00      A    N
ATOM   1761  HN  GLU A 120      34.756  22.958 -31.617  1.00  0.00      A    H
ATOM   1762  CA  GLU A 120      33.635  21.328 -31.927  1.00  0.00      A    C
ATOM   1763  HA  GLU A 120      33.754  20.338 -31.513  1.00  0.00      A    H
ATOM   1764  CB  GLU A 120      32.508  22.074 -31.228  1.00  0.00      A    C
ATOM   1765  HB1 GLU A 120      32.681  23.171 -31.263  1.00  0.00      A    H
ATOM   1766  HB2 GLU A 120      31.504  21.869 -31.658  1.00  0.00      A    H
ATOM   1767  CG  GLU A 120      32.480  21.782 -29.717  1.00  0.00      A    C
ATOM   1768  HG1 GLU A 120      32.205  20.720 -29.538  1.00  0.00      A    H
ATOM   1769  HG2 GLU A 120      33.437  21.995 -29.195  1.00  0.00      A    H
ATOM   1770  CD  GLU A 120      31.339  22.518 -29.048  1.00  0.00      A    C
ATOM   1771  OE1 GLU A 120      31.651  23.205 -28.053  1.00  0.00      A    O
ATOM   1772  OE2 GLU A 120      30.175  22.341 -29.498  1.00  0.00      A    O
ATOM   1773  C   GLU A 120      33.440  20.993 -33.383  1.00  0.00      A    C
ATOM   1774  O   GLU A 120      32.643  20.186 -33.757  1.00  0.00      A    O
ATOM   1775  N   GLU A 121      34.231  21.572 -34.349  1.00  0.00      A    N
ATOM   1776  HN  GLU A 121      34.987  22.156 -34.064  1.00  0.00      A    H
ATOM   1777  CA  GLU A 121      34.190  21.035 -35.711  1.00  0.00      A    C
ATOM   1778  HA  GLU A 121      33.193  20.826 -36.072  1.00  0.00      A    H
ATOM   1779  CB  GLU A 121      34.941  22.033 -36.697  1.00  0.00      A    C
ATOM   1780  HB1 GLU A 121      35.955  22.370 -36.392  1.00  0.00      A    H
ATOM   1781  HB2 GLU A 121      35.270  21.437 -37.576  1.00  0.00      A    H
ATOM   1782  CG  GLU A 121      34.201  23.317 -37.070  1.00  0.00      A    C
ATOM   1783  HG1 GLU A 121      33.950  23.785 -36.094  1.00  0.00      A    H
ATOM   1784  HG2 GLU A 121      34.857  24.018 -37.628  1.00  0.00      A    H
ATOM   1785  CD  GLU A 121      32.825  23.166 -37.776  1.00  0.00      A    C
ATOM   1786  OE1 GLU A 121      32.799  23.046 -39.014  1.00  0.00      A    O
ATOM   1787  OE2 GLU A 121      31.809  23.246 -37.068  1.00  0.00      A    O
ATOM   1788  C   GLU A 121      35.036  19.760 -35.920  1.00  0.00      A    C
ATOM   1789  O   GLU A 121      34.670  18.737 -36.522  1.00  0.00      A    O
ATOM   1790  N   SER A 122      36.174  19.742 -35.237  1.00  0.00      A    N
ATOM   1791  HN  SER A 122      36.463  20.559 -34.745  1.00  0.00      A    H
ATOM   1792  CA  SER A 122      37.061  18.533 -35.225  1.00  0.00      A    C
ATOM   1793  HA  SER A 122      37.408  18.284 -36.217  1.00  0.00      A    H
ATOM   1794  CB  SER A 122      38.312  18.620 -34.303  1.00  0.00      A    C
ATOM   1795  HB1 SER A 122      38.025  18.891 -33.264  1.00  0.00      A    H
ATOM   1796  HB2 SER A 122      38.824  17.634 -34.278  1.00  0.00      A    H
ATOM   1797  OG  SER A 122      39.147  19.636 -34.797  1.00  0.00      A    O
ATOM   1798  HG1 SER A 122      39.794  19.949 -34.161  1.00  0.00      A    H
ATOM   1799  C   SER A 122      36.294  17.344 -34.567  1.00  0.00      A    C
ATOM   1800  O   SER A 122      36.399  16.218 -35.044  1.00  0.00      A    O
ATOM   1801  N   LEU A 123      35.552  17.516 -33.427  1.00  0.00      A    N
ATOM   1802  HN  LEU A 123      35.681  18.430 -33.049  1.00  0.00      A    H
ATOM   1803  CA  LEU A 123      34.750  16.499 -32.742  1.00  0.00      A    C
ATOM   1804  HA  LEU A 123      35.344  15.597 -32.759  1.00  0.00      A    H
ATOM   1805  CB  LEU A 123      34.480  16.900 -31.328  1.00  0.00      A    C
ATOM   1806  HB1 LEU A 123      35.535  17.012 -30.998  1.00  0.00      A    H
ATOM   1807  HB2 LEU A 123      33.941  17.863 -31.201  1.00  0.00      A    H
ATOM   1808  CG  LEU A 123      33.779  15.795 -30.542  1.00  0.00      A    C
ATOM   1809  HG  LEU A 123      32.805  15.654 -31.056  1.00  0.00      A    H
ATOM   1810  CD1 LEU A 123      34.530  14.490 -30.520  1.00  0.00      A    C
ATOM   1811 HD11 LEU A 123      33.981  13.744 -29.907  1.00  0.00      A    H
ATOM   1812 HD12 LEU A 123      34.656  14.171 -31.576  1.00  0.00      A    H
ATOM   1813 HD13 LEU A 123      35.538  14.627 -30.073  1.00  0.00      A    H
ATOM   1814  CD2 LEU A 123      33.440  16.164 -29.172  1.00  0.00      A    C
ATOM   1815 HD21 LEU A 123      34.363  16.572 -28.708  1.00  0.00      A    H
ATOM   1816 HD22 LEU A 123      32.640  16.933 -29.240  1.00  0.00      A    H
ATOM   1817 HD23 LEU A 123      33.026  15.357 -28.531  1.00  0.00      A    H
ATOM   1818  C   LEU A 123      33.524  16.138 -33.603  1.00  0.00      A    C
ATOM   1819  O   LEU A 123      33.126  14.993 -33.751  1.00  0.00      A    O
ATOM   1820  N   LYS A 124      32.947  17.165 -34.287  1.00  0.00      A    N
ATOM   1821  HN  LYS A 124      33.237  18.118 -34.248  1.00  0.00      A    H
ATOM   1822  CA  LYS A 124      31.878  16.827 -35.224  1.00  0.00      A    C
ATOM   1823  HA  LYS A 124      31.096  16.237 -34.770  1.00  0.00      A    H
ATOM   1824  CB  LYS A 124      31.249  18.130 -35.714  1.00  0.00      A    C
ATOM   1825  HB1 LYS A 124      30.899  18.746 -34.858  1.00  0.00      A    H
ATOM   1826  HB2 LYS A 124      32.019  18.767 -36.199  1.00  0.00      A    H
ATOM   1827  CG  LYS A 124      29.941  17.835 -36.529  1.00  0.00      A    C
ATOM   1828  HG1 LYS A 124      30.163  17.102 -37.334  1.00  0.00      A    H
ATOM   1829  HG2 LYS A 124      29.153  17.300 -35.957  1.00  0.00      A    H
ATOM   1830  CD  LYS A 124      29.437  19.151 -37.172  1.00  0.00      A    C
ATOM   1831  HD1 LYS A 124      28.731  19.654 -36.476  1.00  0.00      A    H
ATOM   1832  HD2 LYS A 124      30.316  19.770 -37.452  1.00  0.00      A    H
ATOM   1833  CE  LYS A 124      28.783  18.997 -38.583  1.00  0.00      A    C
ATOM   1834  HE1 LYS A 124      29.580  18.960 -39.357  1.00  0.00      A    H
ATOM   1835  HE2 LYS A 124      28.030  18.180 -38.609  1.00  0.00      A    H
ATOM   1836  NZ  LYS A 124      28.053  20.265 -38.965  1.00  0.00      A    N
ATOM   1837  HZ1 LYS A 124      28.704  21.074 -39.033  1.00  0.00      A    H
ATOM   1838  HZ2 LYS A 124      27.607  20.078 -39.886  1.00  0.00      A    H
ATOM   1839  HZ3 LYS A 124      27.359  20.404 -38.203  1.00  0.00      A    H
ATOM   1840  C   LYS A 124      32.300  15.933 -36.343  1.00  0.00      A    C
ATOM   1841  O   LYS A 124      31.616  14.974 -36.721  1.00  0.00      A    O
ATOM   1842  N   LYS A 125      33.426  16.154 -37.003  1.00  0.00      A    N
ATOM   1843  HN  LYS A 125      33.881  17.012 -36.778  1.00  0.00      A    H
ATOM   1844  CA  LYS A 125      34.114  15.233 -37.947  1.00  0.00      A    C
ATOM   1845  HA  LYS A 125      33.424  15.010 -38.747  1.00  0.00      A    H
ATOM   1846  CB  LYS A 125      35.392  15.943 -38.395  1.00  0.00      A    C
ATOM   1847  HB1 LYS A 125      35.114  16.910 -38.867  1.00  0.00      A    H
ATOM   1848  HB2 LYS A 125      35.953  16.208 -37.474  1.00  0.00      A    H
ATOM   1849  CG  LYS A 125      36.261  15.255 -39.463  1.00  0.00      A    C
ATOM   1850  HG1 LYS A 125      37.217  15.775 -39.687  1.00  0.00      A    H
ATOM   1851  HG2 LYS A 125      36.628  14.283 -39.068  1.00  0.00      A    H
ATOM   1852  CD  LYS A 125      35.594  14.951 -40.804  1.00  0.00      A    C
ATOM   1853  HD1 LYS A 125      36.062  14.180 -41.453  1.00  0.00      A    H
ATOM   1854  HD2 LYS A 125      34.616  14.469 -40.588  1.00  0.00      A    H
ATOM   1855  CE  LYS A 125      35.377  16.165 -41.703  1.00  0.00      A    C
ATOM   1856  HE1 LYS A 125      34.984  15.933 -42.716  1.00  0.00      A    H
ATOM   1857  HE2 LYS A 125      34.546  16.804 -41.334  1.00  0.00      A    H
ATOM   1858  NZ  LYS A 125      36.646  16.926 -41.831  1.00  0.00      A    N
ATOM   1859  HZ1 LYS A 125      37.076  17.227 -40.933  1.00  0.00      A    H
ATOM   1860  HZ2 LYS A 125      37.330  16.422 -42.432  1.00  0.00      A    H
ATOM   1861  HZ3 LYS A 125      36.474  17.831 -42.315  1.00  0.00      A    H
ATOM   1862  C   LYS A 125      34.421  13.908 -37.256  1.00  0.00      A    C
ATOM   1863  O   LYS A 125      34.235  12.874 -37.895  1.00  0.00      A    O
ATOM   1864  N   ALA A 126      34.973  13.886 -36.035  1.00  0.00      A    N
ATOM   1865  HN  ALA A 126      35.045  14.682 -35.440  1.00  0.00      A    H
ATOM   1866  CA  ALA A 126      35.157  12.647 -35.389  1.00  0.00      A    C
ATOM   1867  HA  ALA A 126      35.628  11.843 -35.935  1.00  0.00      A    H
ATOM   1868  CB  ALA A 126      35.931  12.828 -34.083  1.00  0.00      A    C
ATOM   1869  HB1 ALA A 126      36.320  11.930 -33.556  1.00  0.00      A    H
ATOM   1870  HB2 ALA A 126      36.722  13.600 -34.186  1.00  0.00      A    H
ATOM   1871  HB3 ALA A 126      35.167  13.216 -33.376  1.00  0.00      A    H
ATOM   1872  C   ALA A 126      33.852  11.887 -35.090  1.00  0.00      A    C
ATOM   1873  O   ALA A 126      33.737  10.701 -35.440  1.00  0.00      A    O
ATOM   1874  N   VAL A 127      32.764  12.497 -34.527  1.00  0.00      A    N
ATOM   1875  HN  VAL A 127      32.889  13.461 -34.303  1.00  0.00      A    H
ATOM   1876  CA  VAL A 127      31.474  11.831 -34.447  1.00  0.00      A    C
ATOM   1877  HA  VAL A 127      31.526  10.930 -33.853  1.00  0.00      A    H
ATOM   1878  CB  VAL A 127      30.411  12.737 -33.742  1.00  0.00      A    C
ATOM   1879  HB  VAL A 127      30.436  13.641 -34.387  1.00  0.00      A    H
ATOM   1880  CG1 VAL A 127      29.035  12.163 -33.765  1.00  0.00      A    C
ATOM   1881 HG11 VAL A 127      28.333  13.011 -33.616  1.00  0.00      A    H
ATOM   1882 HG12 VAL A 127      28.741  11.577 -34.662  1.00  0.00      A    H
ATOM   1883 HG13 VAL A 127      28.989  11.398 -32.962  1.00  0.00      A    H
ATOM   1884  CG2 VAL A 127      30.911  12.830 -32.277  1.00  0.00      A    C
ATOM   1885 HG21 VAL A 127      30.155  13.319 -31.625  1.00  0.00      A    H
ATOM   1886 HG22 VAL A 127      31.087  11.826 -31.837  1.00  0.00      A    H
ATOM   1887 HG23 VAL A 127      31.883  13.367 -32.267  1.00  0.00      A    H
ATOM   1888  C   VAL A 127      30.885  11.349 -35.830  1.00  0.00      A    C
ATOM   1889  O   VAL A 127      30.282  10.240 -36.018  1.00  0.00      A    O
ATOM   1890  N   ALA A 128      31.160  11.999 -36.964  1.00  0.00      A    N
ATOM   1891  HN  ALA A 128      31.644  12.870 -36.947  1.00  0.00      A    H
ATOM   1892  CA  ALA A 128      30.754  11.500 -38.330  1.00  0.00      A    C
ATOM   1893  HA  ALA A 128      29.715  11.211 -38.262  1.00  0.00      A    H
ATOM   1894  CB  ALA A 128      30.844  12.560 -39.394  1.00  0.00      A    C
ATOM   1895  HB1 ALA A 128      31.842  13.048 -39.409  1.00  0.00      A    H
ATOM   1896  HB2 ALA A 128      30.545  12.246 -40.416  1.00  0.00      A    H
ATOM   1897  HB3 ALA A 128      30.054  13.304 -39.158  1.00  0.00      A    H
ATOM   1898  C   ALA A 128      31.535  10.175 -38.749  1.00  0.00      A    C
ATOM   1899  O   ALA A 128      31.141   9.458 -39.593  1.00  0.00      A    O
ATOM   1900  N   HSE A 129      32.683   9.915 -38.141  1.00  0.00      A    N
ATOM   1901  HN  HSE A 129      33.027  10.594 -37.498  1.00  0.00      A    H
ATOM   1902  CA  HSE A 129      33.472   8.707 -38.492  1.00  0.00      A    C
ATOM   1903  HA  HSE A 129      33.449   8.488 -39.549  1.00  0.00      A    H
ATOM   1904  CB  HSE A 129      34.951   8.874 -38.049  1.00  0.00      A    C
ATOM   1905  HB1 HSE A 129      35.081   9.504 -37.143  1.00  0.00      A    H
ATOM   1906  HB2 HSE A 129      35.389   7.857 -37.955  1.00  0.00      A    H
ATOM   1907  ND1 HSE A 129      35.570   9.353 -40.426  1.00  0.00      A    N
ATOM   1908  CG  HSE A 129      35.709   9.659 -39.037  1.00  0.00      A    C
ATOM   1909  CE1 HSE A 129      36.546  10.076 -41.026  1.00  0.00      A    C
ATOM   1910  HE1 HSE A 129      36.872  10.057 -42.066  1.00  0.00      A    H
ATOM   1911  NE2 HSE A 129      37.321  10.746 -40.139  1.00  0.00      A    N
ATOM   1912  HE2 HSE A 129      38.230  11.120 -40.322  1.00  0.00      A    H
ATOM   1913  CD2 HSE A 129      36.775  10.559 -38.893  1.00  0.00      A    C
ATOM   1914  HD2 HSE A 129      37.008  11.102 -37.986  1.00  0.00      A    H
ATOM   1915  C   HSE A 129      32.834   7.525 -37.763  1.00  0.00      A    C
ATOM   1916  O   HSE A 129      32.478   6.517 -38.393  1.00  0.00      A    O
ATOM   1917  N   GLN A 130      32.726   7.723 -36.404  1.00  0.00      A    N
ATOM   1918  HN  GLN A 130      32.887   8.647 -36.065  1.00  0.00      A    H
ATOM   1919  CA  GLN A 130      32.312   6.644 -35.493  1.00  0.00      A    C
ATOM   1920  HA  GLN A 130      31.589   6.036 -36.016  1.00  0.00      A    H
ATOM   1921  CB  GLN A 130      33.506   5.783 -35.212  1.00  0.00      A    C
ATOM   1922  HB1 GLN A 130      33.230   4.929 -34.558  1.00  0.00      A    H
ATOM   1923  HB2 GLN A 130      33.927   5.438 -36.180  1.00  0.00      A    H
ATOM   1924  CG  GLN A 130      34.713   6.596 -34.524  1.00  0.00      A    C
ATOM   1925  HG1 GLN A 130      34.944   7.443 -35.204  1.00  0.00      A    H
ATOM   1926  HG2 GLN A 130      34.265   6.944 -33.568  1.00  0.00      A    H
ATOM   1927  CD  GLN A 130      35.943   5.815 -34.328  1.00  0.00      A    C
ATOM   1928  OE1 GLN A 130      36.925   5.970 -35.092  1.00  0.00      A    O
ATOM   1929  NE2 GLN A 130      35.739   4.828 -33.443  1.00  0.00      A    N
ATOM   1930 HE21 GLN A 130      36.386   4.168 -33.061  1.00  0.00      A    H
ATOM   1931 HE22 GLN A 130      34.946   4.892 -32.837  1.00  0.00      A    H
ATOM   1932  C   GLN A 130      31.782   7.199 -34.177  1.00  0.00      A    C
ATOM   1933  O   GLN A 130      32.246   8.317 -33.918  1.00  0.00      A    O
ATOM   1934  N   PRO A 131      31.036   6.521 -33.320  1.00  0.00      A    N
ATOM   1935  CD  PRO A 131      30.234   5.348 -33.633  1.00  0.00      A    C
ATOM   1936  HD1 PRO A 131      30.919   4.476 -33.562  1.00  0.00      A    H
ATOM   1937  HD2 PRO A 131      29.853   5.477 -34.668  1.00  0.00      A    H
ATOM   1938  CA  PRO A 131      30.818   6.998 -31.965  1.00  0.00      A    C
ATOM   1939  HA  PRO A 131      30.341   7.966 -32.014  1.00  0.00      A    H
ATOM   1940  CB  PRO A 131      29.744   6.000 -31.386  1.00  0.00      A    C
ATOM   1941  HB1 PRO A 131      30.208   5.177 -30.802  1.00  0.00      A    H
ATOM   1942  HB2 PRO A 131      29.009   6.571 -30.779  1.00  0.00      A    H
ATOM   1943  CG  PRO A 131      29.127   5.436 -32.606  1.00  0.00      A    C
ATOM   1944  HG1 PRO A 131      28.679   4.420 -32.570  1.00  0.00      A    H
ATOM   1945  HG2 PRO A 131      28.381   6.112 -33.074  1.00  0.00      A    H
ATOM   1946  C   PRO A 131      32.078   7.248 -31.158  1.00  0.00      A    C
ATOM   1947  O   PRO A 131      32.949   6.376 -31.213  1.00  0.00      A    O
ATOM   1948  N   ILE A 132      32.235   8.422 -30.528  1.00  0.00      A    N
ATOM   1949  HN  ILE A 132      31.547   9.143 -30.532  1.00  0.00      A    H
ATOM   1950  CA  ILE A 132      33.390   8.817 -29.754  1.00  0.00      A    C
ATOM   1951  HA  ILE A 132      34.229   8.235 -30.106  1.00  0.00      A    H
ATOM   1952  CB  ILE A 132      33.734  10.308 -29.987  1.00  0.00      A    C
ATOM   1953  HB  ILE A 132      32.972  11.042 -29.650  1.00  0.00      A    H
ATOM   1954  CG2 ILE A 132      34.953  10.829 -29.241  1.00  0.00      A    C
ATOM   1955 HG21 ILE A 132      35.885  10.256 -29.438  1.00  0.00      A    H
ATOM   1956 HG22 ILE A 132      35.022  11.919 -29.445  1.00  0.00      A    H
ATOM   1957 HG23 ILE A 132      34.690  10.793 -28.162  1.00  0.00      A    H
ATOM   1958  CG1 ILE A 132      33.898  10.645 -31.477  1.00  0.00      A    C
ATOM   1959 HG11 ILE A 132      32.954  10.643 -32.062  1.00  0.00      A    H
ATOM   1960 HG12 ILE A 132      34.104  11.737 -31.451  1.00  0.00      A    H
ATOM   1961  CD  ILE A 132      35.040   9.917 -32.160  1.00  0.00      A    C
ATOM   1962  HD1 ILE A 132      35.987  10.402 -31.838  1.00  0.00      A    H
ATOM   1963  HD2 ILE A 132      35.108   8.897 -31.724  1.00  0.00      A    H
ATOM   1964  HD3 ILE A 132      34.949   9.921 -33.267  1.00  0.00      A    H
ATOM   1965  C   ILE A 132      33.210   8.679 -28.226  1.00  0.00      A    C
ATOM   1966  O   ILE A 132      32.135   8.937 -27.643  1.00  0.00      A    O
ATOM   1967  N   SER A 133      34.261   8.266 -27.500  1.00  0.00      A    N
ATOM   1968  HN  SER A 133      35.124   8.038 -27.943  1.00  0.00      A    H
ATOM   1969  CA  SER A 133      34.213   8.160 -26.042  1.00  0.00      A    C
ATOM   1970  HA  SER A 133      33.204   7.883 -25.775  1.00  0.00      A    H
ATOM   1971  CB  SER A 133      35.175   7.081 -25.579  1.00  0.00      A    C
ATOM   1972  HB1 SER A 133      36.169   7.332 -26.006  1.00  0.00      A    H
ATOM   1973  HB2 SER A 133      35.267   7.155 -24.475  1.00  0.00      A    H
ATOM   1974  OG  SER A 133      34.794   5.851 -26.187  1.00  0.00      A    O
ATOM   1975  HG1 SER A 133      34.156   5.421 -25.613  1.00  0.00      A    H
ATOM   1976  C   SER A 133      34.692   9.514 -25.416  1.00  0.00      A    C
ATOM   1977  O   SER A 133      35.914   9.787 -25.449  1.00  0.00      A    O
ATOM   1978  N   ILE A 134      33.724  10.286 -24.962  1.00  0.00      A    N
ATOM   1979  HN  ILE A 134      32.801   9.927 -24.846  1.00  0.00      A    H
ATOM   1980  CA  ILE A 134      33.898  11.719 -24.734  1.00  0.00      A    C
ATOM   1981  HA  ILE A 134      34.786  12.117 -25.204  1.00  0.00      A    H
ATOM   1982  CB  ILE A 134      32.735  12.500 -25.225  1.00  0.00      A    C
ATOM   1983  HB  ILE A 134      32.686  13.463 -24.673  1.00  0.00      A    H
ATOM   1984  CG2 ILE A 134      33.181  12.921 -26.679  1.00  0.00      A    C
ATOM   1985 HG21 ILE A 134      32.414  13.540 -27.191  1.00  0.00      A    H
ATOM   1986 HG22 ILE A 134      34.130  13.493 -26.766  1.00  0.00      A    H
ATOM   1987 HG23 ILE A 134      33.191  11.993 -27.290  1.00  0.00      A    H
ATOM   1988  CG1 ILE A 134      31.400  11.823 -25.035  1.00  0.00      A    C
ATOM   1989 HG11 ILE A 134      31.429  10.956 -25.730  1.00  0.00      A    H
ATOM   1990 HG12 ILE A 134      31.276  11.349 -24.038  1.00  0.00      A    H
ATOM   1991  CD  ILE A 134      30.242  12.765 -25.173  1.00  0.00      A    C
ATOM   1992  HD1 ILE A 134      30.203  13.565 -24.404  1.00  0.00      A    H
ATOM   1993  HD2 ILE A 134      30.383  13.360 -26.101  1.00  0.00      A    H
ATOM   1994  HD3 ILE A 134      29.273  12.221 -25.183  1.00  0.00      A    H
ATOM   1995  C   ILE A 134      33.898  11.961 -23.292  1.00  0.00      A    C
ATOM   1996  O   ILE A 134      33.311  11.175 -22.568  1.00  0.00      A    O
ATOM   1997  N   ALA A 135      34.502  13.064 -22.804  1.00  0.00      A    N
ATOM   1998  HN  ALA A 135      35.007  13.724 -23.354  1.00  0.00      A    H
ATOM   1999  CA  ALA A 135      34.490  13.523 -21.434  1.00  0.00      A    C
ATOM   2000  HA  ALA A 135      34.491  12.657 -20.788  1.00  0.00      A    H
ATOM   2001  CB  ALA A 135      35.801  14.330 -21.335  1.00  0.00      A    C
ATOM   2002  HB1 ALA A 135      36.483  13.696 -21.941  1.00  0.00      A    H
ATOM   2003  HB2 ALA A 135      35.680  15.322 -21.819  1.00  0.00      A    H
ATOM   2004  HB3 ALA A 135      36.130  14.447 -20.280  1.00  0.00      A    H
ATOM   2005  C   ALA A 135      33.324  14.433 -21.104  1.00  0.00      A    C
ATOM   2006  O   ALA A 135      32.739  15.017 -21.990  1.00  0.00      A    O
ATOM   2007  N   ILE A 136      32.726  14.448 -19.850  1.00  0.00      A    N
ATOM   2008  HN  ILE A 136      33.025  13.678 -19.291  1.00  0.00      A    H
ATOM   2009  CA  ILE A 136      31.520  15.184 -19.478  1.00  0.00      A    C
ATOM   2010  HA  ILE A 136      31.516  16.107 -20.039  1.00  0.00      A    H
ATOM   2011  CB  ILE A 136      30.095  14.556 -19.794  1.00  0.00      A    C
ATOM   2012  HB  ILE A 136      30.313  14.039 -20.753  1.00  0.00      A    H
ATOM   2013  CG2 ILE A 136      29.619  13.402 -18.824  1.00  0.00      A    C
ATOM   2014 HG21 ILE A 136      30.438  12.663 -18.689  1.00  0.00      A    H
ATOM   2015 HG22 ILE A 136      29.346  13.968 -17.908  1.00  0.00      A    H
ATOM   2016 HG23 ILE A 136      28.666  12.907 -19.109  1.00  0.00      A    H
ATOM   2017  CG1 ILE A 136      28.947  15.596 -20.031  1.00  0.00      A    C
ATOM   2018 HG11 ILE A 136      28.023  14.981 -19.987  1.00  0.00      A    H
ATOM   2019 HG12 ILE A 136      28.837  16.434 -19.311  1.00  0.00      A    H
ATOM   2020  CD  ILE A 136      29.082  16.311 -21.362  1.00  0.00      A    C
ATOM   2021  HD1 ILE A 136      29.301  15.487 -22.073  1.00  0.00      A    H
ATOM   2022  HD2 ILE A 136      28.142  16.830 -21.649  1.00  0.00      A    H
ATOM   2023  HD3 ILE A 136      29.905  17.048 -21.479  1.00  0.00      A    H
ATOM   2024  C   ILE A 136      31.577  15.659 -18.049  1.00  0.00      A    C
ATOM   2025  O   ILE A 136      32.019  15.034 -17.069  1.00  0.00      A    O
ATOM   2026  N   GLU A 137      30.855  16.816 -17.735  1.00  0.00      A    N
ATOM   2027  HN  GLU A 137      30.664  17.471 -18.462  1.00  0.00      A    H
ATOM   2028  CA  GLU A 137      30.339  17.114 -16.426  1.00  0.00      A    C
ATOM   2029  HA  GLU A 137      30.941  16.617 -15.679  1.00  0.00      A    H
ATOM   2030  CB  GLU A 137      30.401  18.604 -16.113  1.00  0.00      A    C
ATOM   2031  HB1 GLU A 137      31.459  18.943 -16.104  1.00  0.00      A    H
ATOM   2032  HB2 GLU A 137      29.918  19.178 -16.932  1.00  0.00      A    H
ATOM   2033  CG  GLU A 137      29.631  19.011 -14.791  1.00  0.00      A    C
ATOM   2034  HG1 GLU A 137      28.575  18.671 -14.847  1.00  0.00      A    H
ATOM   2035  HG2 GLU A 137      30.183  18.503 -13.972  1.00  0.00      A    H
ATOM   2036  CD  GLU A 137      29.587  20.555 -14.526  1.00  0.00      A    C
ATOM   2037  OE1 GLU A 137      28.788  21.173 -15.195  1.00  0.00      A    O
ATOM   2038  OE2 GLU A 137      30.194  21.034 -13.493  1.00  0.00      A    O
ATOM   2039  C   GLU A 137      28.951  16.684 -16.415  1.00  0.00      A    C
ATOM   2040  O   GLU A 137      28.092  17.296 -17.055  1.00  0.00      A    O
ATOM   2041  N   ALA A 138      28.650  15.613 -15.602  1.00  0.00      A    N
ATOM   2042  HN  ALA A 138      29.326  15.284 -14.948  1.00  0.00      A    H
ATOM   2043  CA  ALA A 138      27.272  15.006 -15.505  1.00  0.00      A    C
ATOM   2044  HA  ALA A 138      26.708  15.295 -16.379  1.00  0.00      A    H
ATOM   2045  CB  ALA A 138      27.512  13.462 -15.471  1.00  0.00      A    C
ATOM   2046  HB1 ALA A 138      26.488  13.081 -15.269  1.00  0.00      A    H
ATOM   2047  HB2 ALA A 138      27.865  13.077 -16.451  1.00  0.00      A    H
ATOM   2048  HB3 ALA A 138      28.160  13.058 -14.664  1.00  0.00      A    H
ATOM   2049  C   ALA A 138      26.588  15.455 -14.243  1.00  0.00      A    C
ATOM   2050  O   ALA A 138      25.366  15.512 -14.163  1.00  0.00      A    O
ATOM   2051  N   GLY A 139      27.316  15.816 -13.175  1.00  0.00      A    N
ATOM   2052  HN  GLY A 139      28.312  15.771 -13.183  1.00  0.00      A    H
ATOM   2053  CA  GLY A 139      26.649  16.316 -11.992  1.00  0.00      A    C
ATOM   2054  HA1 GLY A 139      25.684  15.834 -11.924  1.00  0.00      A    H
ATOM   2055  HA2 GLY A 139      27.298  16.082 -11.161  1.00  0.00      A    H
ATOM   2056  C   GLY A 139      26.330  17.801 -12.038  1.00  0.00      A    C
ATOM   2057  O   GLY A 139      27.120  18.636 -11.546  1.00  0.00      A    O
ATOM   2058  N   GLY A 140      25.163  18.166 -12.676  1.00  0.00      A    N
ATOM   2059  HN  GLY A 140      24.642  17.403 -13.050  1.00  0.00      A    H
ATOM   2060  CA  GLY A 140      24.674  19.434 -12.591  1.00  0.00      A    C
ATOM   2061  HA1 GLY A 140      24.822  19.762 -11.572  1.00  0.00      A    H
ATOM   2062  HA2 GLY A 140      25.152  20.077 -13.315  1.00  0.00      A    H
ATOM   2063  C   GLY A 140      23.146  19.506 -12.787  1.00  0.00      A    C
ATOM   2064  O   GLY A 140      22.657  18.806 -13.689  1.00  0.00      A    O
ATOM   2065  N   ARG A 141      22.349  20.390 -12.122  1.00  0.00      A    N
ATOM   2066  HN  ARG A 141      22.803  21.019 -11.494  1.00  0.00      A    H
ATOM   2067  CA  ARG A 141      20.895  20.483 -12.118  1.00  0.00      A    C
ATOM   2068  HA  ARG A 141      20.548  19.571 -11.656  1.00  0.00      A    H
ATOM   2069  CB  ARG A 141      20.428  21.646 -11.238  1.00  0.00      A    C
ATOM   2070  HB1 ARG A 141      20.769  21.601 -10.182  1.00  0.00      A    H
ATOM   2071  HB2 ARG A 141      20.802  22.625 -11.610  1.00  0.00      A    H
ATOM   2072  CG  ARG A 141      18.930  21.721 -11.112  1.00  0.00      A    C
ATOM   2073  HG1 ARG A 141      18.309  21.908 -12.013  1.00  0.00      A    H
ATOM   2074  HG2 ARG A 141      18.607  20.733 -10.720  1.00  0.00      A    H
ATOM   2075  CD  ARG A 141      18.400  22.691 -10.102  1.00  0.00      A    C
ATOM   2076  HD1 ARG A 141      17.361  22.371  -9.876  1.00  0.00      A    H
ATOM   2077  HD2 ARG A 141      19.056  22.744  -9.207  1.00  0.00      A    H
ATOM   2078  NE  ARG A 141      18.314  24.073 -10.833  1.00  0.00      A    N
ATOM   2079  HE  ARG A 141      18.445  24.094 -11.824  1.00  0.00      A    H
ATOM   2080  CZ  ARG A 141      17.705  25.142 -10.418  1.00  0.00      A    C
ATOM   2081  NH1 ARG A 141      17.188  25.178  -9.237  1.00  0.00      A    N
ATOM   2082 HH11 ARG A 141      17.072  24.389  -8.634  1.00  0.00      A    H
ATOM   2083 HH12 ARG A 141      16.977  26.025  -8.749  1.00  0.00      A    H
ATOM   2084  NH2 ARG A 141      17.868  26.257 -11.216  1.00  0.00      A    N
ATOM   2085 HH21 ARG A 141      18.286  26.037 -12.097  1.00  0.00      A    H
ATOM   2086 HH22 ARG A 141      17.292  26.992 -10.859  1.00  0.00      A    H
ATOM   2087  C   ARG A 141      20.222  20.678 -13.551  1.00  0.00      A    C
ATOM   2088  O   ARG A 141      19.151  20.156 -13.772  1.00  0.00      A    O
ATOM   2089  N   ALA A 142      20.992  21.475 -14.329  1.00  0.00      A    N
ATOM   2090  HN  ALA A 142      21.827  21.835 -13.920  1.00  0.00      A    H
ATOM   2091  CA  ALA A 142      20.538  21.794 -15.715  1.00  0.00      A    C
ATOM   2092  HA  ALA A 142      19.502  22.062 -15.567  1.00  0.00      A    H
ATOM   2093  CB  ALA A 142      21.325  23.072 -16.076  1.00  0.00      A    C
ATOM   2094  HB1 ALA A 142      21.335  23.811 -15.247  1.00  0.00      A    H
ATOM   2095  HB2 ALA A 142      22.374  22.819 -16.342  1.00  0.00      A    H
ATOM   2096  HB3 ALA A 142      20.955  23.598 -16.982  1.00  0.00      A    H
ATOM   2097  C   ALA A 142      20.690  20.660 -16.757  1.00  0.00      A    C
ATOM   2098  O   ALA A 142      19.827  20.431 -17.586  1.00  0.00      A    O
ATOM   2099  N   PHE A 143      21.727  19.751 -16.606  1.00  0.00      A    N
ATOM   2100  HN  PHE A 143      22.426  20.057 -15.963  1.00  0.00      A    H
ATOM   2101  CA  PHE A 143      21.969  18.527 -17.307  1.00  0.00      A    C
ATOM   2102  HA  PHE A 143      21.656  18.629 -18.335  1.00  0.00      A    H
ATOM   2103  CB  PHE A 143      23.475  18.117 -17.213  1.00  0.00      A    C
ATOM   2104  HB1 PHE A 143      24.118  18.932 -17.609  1.00  0.00      A    H
ATOM   2105  HB2 PHE A 143      23.679  17.964 -16.131  1.00  0.00      A    H
ATOM   2106  CG  PHE A 143      23.779  16.813 -17.843  1.00  0.00      A    C
ATOM   2107  CD1 PHE A 143      24.433  16.779 -19.105  1.00  0.00      A    C
ATOM   2108  HD1 PHE A 143      24.740  17.719 -19.538  1.00  0.00      A    H
ATOM   2109  CE1 PHE A 143      24.935  15.587 -19.617  1.00  0.00      A    C
ATOM   2110  HE1 PHE A 143      25.542  15.599 -20.510  1.00  0.00      A    H
ATOM   2111  CZ  PHE A 143      24.554  14.385 -19.127  1.00  0.00      A    C
ATOM   2112  HZ  PHE A 143      24.934  13.533 -19.672  1.00  0.00      A    H
ATOM   2113  CD2 PHE A 143      23.578  15.543 -17.252  1.00  0.00      A    C
ATOM   2114  HD2 PHE A 143      23.093  15.307 -16.316  1.00  0.00      A    H
ATOM   2115  CE2 PHE A 143      24.012  14.392 -17.874  1.00  0.00      A    C
ATOM   2116  HE2 PHE A 143      23.851  13.447 -17.378  1.00  0.00      A    H
ATOM   2117  C   PHE A 143      20.962  17.515 -16.762  1.00  0.00      A    C
ATOM   2118  O   PHE A 143      20.282  16.718 -17.459  1.00  0.00      A    O
ATOM   2119  N   GLN A 144      20.823  17.495 -15.392  1.00  0.00      A    N
ATOM   2120  HN  GLN A 144      21.363  18.129 -14.844  1.00  0.00      A    H
ATOM   2121  CA  GLN A 144      20.002  16.529 -14.688  1.00  0.00      A    C
ATOM   2122  HA  GLN A 144      20.254  15.530 -15.010  1.00  0.00      A    H
ATOM   2123  CB  GLN A 144      19.896  16.501 -13.114  1.00  0.00      A    C
ATOM   2124  HB1 GLN A 144      20.871  16.284 -12.628  1.00  0.00      A    H
ATOM   2125  HB2 GLN A 144      19.501  17.525 -12.938  1.00  0.00      A    H
ATOM   2126  CG  GLN A 144      19.078  15.415 -12.472  1.00  0.00      A    C
ATOM   2127  HG1 GLN A 144      18.013  15.501 -12.777  1.00  0.00      A    H
ATOM   2128  HG2 GLN A 144      19.348  14.410 -12.860  1.00  0.00      A    H
ATOM   2129  CD  GLN A 144      19.102  15.574 -10.964  1.00  0.00      A    C
ATOM   2130  OE1 GLN A 144      18.196  16.080 -10.339  1.00  0.00      A    O
ATOM   2131  NE2 GLN A 144      20.170  15.072 -10.307  1.00  0.00      A    N
ATOM   2132 HE21 GLN A 144      20.145  15.058  -9.307  1.00  0.00      A    H
ATOM   2133 HE22 GLN A 144      20.803  14.514 -10.843  1.00  0.00      A    H
ATOM   2134  C   GLN A 144      18.527  16.616 -15.104  1.00  0.00      A    C
ATOM   2135  O   GLN A 144      17.916  15.618 -15.445  1.00  0.00      A    O
ATOM   2136  N   LEU A 145      17.916  17.842 -15.039  1.00  0.00      A    N
ATOM   2137  HN  LEU A 145      18.456  18.632 -14.758  1.00  0.00      A    H
ATOM   2138  CA  LEU A 145      16.426  17.923 -15.180  1.00  0.00      A    C
ATOM   2139  HA  LEU A 145      15.955  16.982 -14.938  1.00  0.00      A    H
ATOM   2140  CB  LEU A 145      15.809  19.099 -14.331  1.00  0.00      A    C
ATOM   2141  HB1 LEU A 145      16.275  20.071 -14.602  1.00  0.00      A    H
ATOM   2142  HB2 LEU A 145      14.760  19.237 -14.670  1.00  0.00      A    H
ATOM   2143  CG  LEU A 145      15.800  18.800 -12.786  1.00  0.00      A    C
ATOM   2144  HG  LEU A 145      16.802  18.491 -12.421  1.00  0.00      A    H
ATOM   2145  CD1 LEU A 145      15.573  20.087 -12.127  1.00  0.00      A    C
ATOM   2146 HD11 LEU A 145      15.285  19.999 -11.058  1.00  0.00      A    H
ATOM   2147 HD12 LEU A 145      16.496  20.706 -12.112  1.00  0.00      A    H
ATOM   2148 HD13 LEU A 145      14.651  20.506 -12.584  1.00  0.00      A    H
ATOM   2149  CD2 LEU A 145      14.845  17.643 -12.481  1.00  0.00      A    C
ATOM   2150 HD21 LEU A 145      14.954  16.845 -13.247  1.00  0.00      A    H
ATOM   2151 HD22 LEU A 145      15.105  17.164 -11.513  1.00  0.00      A    H
ATOM   2152 HD23 LEU A 145      13.850  18.118 -12.342  1.00  0.00      A    H
ATOM   2153  C   LEU A 145      16.106  18.143 -16.684  1.00  0.00      A    C
ATOM   2154  O   LEU A 145      15.522  19.124 -17.129  1.00  0.00      A    O
ATOM   2155  N   TYR A 146      16.580  17.205 -17.527  1.00  0.00      A    N
ATOM   2156  HN  TYR A 146      17.192  16.534 -17.117  1.00  0.00      A    H
ATOM   2157  CA  TYR A 146      16.153  17.076 -18.910  1.00  0.00      A    C
ATOM   2158  HA  TYR A 146      15.894  18.053 -19.290  1.00  0.00      A    H
ATOM   2159  CB  TYR A 146      17.275  16.561 -19.744  1.00  0.00      A    C
ATOM   2160  HB1 TYR A 146      18.077  17.330 -19.764  1.00  0.00      A    H
ATOM   2161  HB2 TYR A 146      17.724  15.607 -19.395  1.00  0.00      A    H
ATOM   2162  CG  TYR A 146      16.852  16.428 -21.180  1.00  0.00      A    C
ATOM   2163  CD1 TYR A 146      16.666  17.625 -22.013  1.00  0.00      A    C
ATOM   2164  HD1 TYR A 146      16.745  18.601 -21.559  1.00  0.00      A    H
ATOM   2165  CE1 TYR A 146      16.599  17.465 -23.418  1.00  0.00      A    C
ATOM   2166  HE1 TYR A 146      16.459  18.328 -24.052  1.00  0.00      A    H
ATOM   2167  CZ  TYR A 146      16.432  16.187 -24.002  1.00  0.00      A    C
ATOM   2168  OH  TYR A 146      16.361  16.023 -25.395  1.00  0.00      A    O
ATOM   2169  HH  TYR A 146      16.216  16.888 -25.785  1.00  0.00      A    H
ATOM   2170  CD2 TYR A 146      16.906  15.192 -21.865  1.00  0.00      A    C
ATOM   2171  HD2 TYR A 146      17.124  14.293 -21.307  1.00  0.00      A    H
ATOM   2172  CE2 TYR A 146      16.698  15.095 -23.203  1.00  0.00      A    C
ATOM   2173  HE2 TYR A 146      16.678  14.086 -23.588  1.00  0.00      A    H
ATOM   2174  C   TYR A 146      14.929  16.125 -18.929  1.00  0.00      A    C
ATOM   2175  O   TYR A 146      15.075  15.030 -18.475  1.00  0.00      A    O
ATOM   2176  N   ASP A 147      13.853  16.607 -19.611  1.00  0.00      A    N
ATOM   2177  HN  ASP A 147      13.806  17.573 -19.853  1.00  0.00      A    H
ATOM   2178  CA  ASP A 147      12.798  15.747 -20.165  1.00  0.00      A    C
ATOM   2179  HA  ASP A 147      12.898  14.761 -19.735  1.00  0.00      A    H
ATOM   2180  CB  ASP A 147      11.409  16.247 -19.803  1.00  0.00      A    C
ATOM   2181  HB1 ASP A 147      11.185  17.243 -20.242  1.00  0.00      A    H
ATOM   2182  HB2 ASP A 147      10.760  15.503 -20.313  1.00  0.00      A    H
ATOM   2183  CG  ASP A 147      11.070  16.416 -18.300  1.00  0.00      A    C
ATOM   2184  OD1 ASP A 147      10.992  17.570 -17.750  1.00  0.00      A    O
ATOM   2185  OD2 ASP A 147      10.949  15.347 -17.592  1.00  0.00      A    O
ATOM   2186  C   ASP A 147      12.974  15.446 -21.578  1.00  0.00      A    C
ATOM   2187  O   ASP A 147      13.392  14.397 -22.012  1.00  0.00      A    O
ATOM   2188  N   SER A 148      12.520  16.397 -22.430  1.00  0.00      A    N
ATOM   2189  HN  SER A 148      12.200  17.265 -22.057  1.00  0.00      A    H
ATOM   2190  CA  SER A 148      12.502  16.385 -23.876  1.00  0.00      A    C
ATOM   2191  HA  SER A 148      13.389  15.920 -24.281  1.00  0.00      A    H
ATOM   2192  CB  SER A 148      11.274  15.575 -24.340  1.00  0.00      A    C
ATOM   2193  HB1 SER A 148      11.418  14.572 -23.884  1.00  0.00      A    H
ATOM   2194  HB2 SER A 148      10.283  15.931 -23.985  1.00  0.00      A    H
ATOM   2195  OG  SER A 148      11.287  15.556 -25.812  1.00  0.00      A    O
ATOM   2196  HG1 SER A 148      11.928  14.910 -26.116  1.00  0.00      A    H
ATOM   2197  C   SER A 148      12.570  17.828 -24.437  1.00  0.00      A    C
ATOM   2198  O   SER A 148      11.992  18.823 -23.843  1.00  0.00      A    O
ATOM   2199  N   GLY A 149      13.286  17.990 -25.541  1.00  0.00      A    N
ATOM   2200  HN  GLY A 149      13.674  17.175 -25.965  1.00  0.00      A    H
ATOM   2201  CA  GLY A 149      13.697  19.302 -26.038  1.00  0.00      A    C
ATOM   2202  HA1 GLY A 149      13.094  19.492 -26.913  1.00  0.00      A    H
ATOM   2203  HA2 GLY A 149      13.608  20.056 -25.269  1.00  0.00      A    H
ATOM   2204  C   GLY A 149      15.085  19.257 -26.437  1.00  0.00      A    C
ATOM   2205  O   GLY A 149      15.696  18.217 -26.604  1.00  0.00      A    O
ATOM   2206  N   ILE A 150      15.726  20.408 -26.612  1.00  0.00      A    N
ATOM   2207  HN  ILE A 150      15.185  21.245 -26.598  1.00  0.00      A    H
ATOM   2208  CA  ILE A 150      17.213  20.572 -26.615  1.00  0.00      A    C
ATOM   2209  HA  ILE A 150      17.617  19.572 -26.570  1.00  0.00      A    H
ATOM   2210  CB  ILE A 150      17.679  21.268 -27.894  1.00  0.00      A    C
ATOM   2211  HB  ILE A 150      17.465  22.349 -27.755  1.00  0.00      A    H
ATOM   2212  CG2 ILE A 150      19.230  20.979 -27.859  1.00  0.00      A    C
ATOM   2213 HG21 ILE A 150      19.796  21.332 -28.747  1.00  0.00      A    H
ATOM   2214 HG22 ILE A 150      19.657  21.407 -26.927  1.00  0.00      A    H
ATOM   2215 HG23 ILE A 150      19.485  19.898 -27.894  1.00  0.00      A    H
ATOM   2216  CG1 ILE A 150      17.069  20.708 -29.186  1.00  0.00      A    C
ATOM   2217 HG11 ILE A 150      17.521  19.718 -29.410  1.00  0.00      A    H
ATOM   2218 HG12 ILE A 150      15.976  20.682 -28.987  1.00  0.00      A    H
ATOM   2219  CD  ILE A 150      17.258  21.659 -30.389  1.00  0.00      A    C
ATOM   2220  HD1 ILE A 150      16.457  21.512 -31.144  1.00  0.00      A    H
ATOM   2221  HD2 ILE A 150      17.244  22.724 -30.071  1.00  0.00      A    H
ATOM   2222  HD3 ILE A 150      18.235  21.469 -30.884  1.00  0.00      A    H
ATOM   2223  C   ILE A 150      17.733  21.254 -25.421  1.00  0.00      A    C
ATOM   2224  O   ILE A 150      17.453  22.434 -25.065  1.00  0.00      A    O
ATOM   2225  N   PHE A 151      18.712  20.623 -24.755  1.00  0.00      A    N
ATOM   2226  HN  PHE A 151      18.870  19.649 -24.897  1.00  0.00      A    H
ATOM   2227  CA  PHE A 151      19.322  21.150 -23.520  1.00  0.00      A    C
ATOM   2228  HA  PHE A 151      18.528  21.583 -22.929  1.00  0.00      A    H
ATOM   2229  CB  PHE A 151      19.858  20.040 -22.540  1.00  0.00      A    C
ATOM   2230  HB1 PHE A 151      19.012  19.581 -21.984  1.00  0.00      A    H
ATOM   2231  HB2 PHE A 151      20.311  19.239 -23.162  1.00  0.00      A    H
ATOM   2232  CG  PHE A 151      20.939  20.478 -21.543  1.00  0.00      A    C
ATOM   2233  CD1 PHE A 151      20.606  21.444 -20.656  1.00  0.00      A    C
ATOM   2234  HD1 PHE A 151      19.605  21.851 -20.657  1.00  0.00      A    H
ATOM   2235  CE1 PHE A 151      21.515  21.992 -19.747  1.00  0.00      A    C
ATOM   2236  HE1 PHE A 151      21.239  22.810 -19.098  1.00  0.00      A    H
ATOM   2237  CZ  PHE A 151      22.861  21.602 -19.826  1.00  0.00      A    C
ATOM   2238  HZ  PHE A 151      23.646  22.082 -19.261  1.00  0.00      A    H
ATOM   2239  CD2 PHE A 151      22.314  20.002 -21.567  1.00  0.00      A    C
ATOM   2240  HD2 PHE A 151      22.609  19.170 -22.189  1.00  0.00      A    H
ATOM   2241  CE2 PHE A 151      23.210  20.531 -20.646  1.00  0.00      A    C
ATOM   2242  HE2 PHE A 151      24.264  20.295 -20.674  1.00  0.00      A    H
ATOM   2243  C   PHE A 151      20.313  22.242 -23.902  1.00  0.00      A    C
ATOM   2244  O   PHE A 151      21.258  21.968 -24.638  1.00  0.00      A    O
ATOM   2245  N   ASP A 152      20.095  23.477 -23.319  1.00  0.00      A    N
ATOM   2246  HN  ASP A 152      19.318  23.490 -22.695  1.00  0.00      A    H
ATOM   2247  CA  ASP A 152      20.734  24.699 -23.904  1.00  0.00      A    C
ATOM   2248  HA  ASP A 152      21.169  24.350 -24.829  1.00  0.00      A    H
ATOM   2249  CB  ASP A 152      19.648  25.798 -24.146  1.00  0.00      A    C
ATOM   2250  HB1 ASP A 152      18.782  25.370 -24.696  1.00  0.00      A    H
ATOM   2251  HB2 ASP A 152      19.302  26.229 -23.183  1.00  0.00      A    H
ATOM   2252  CG  ASP A 152      20.122  26.916 -24.998  1.00  0.00      A    C
ATOM   2253  OD1 ASP A 152      19.681  28.061 -24.695  1.00  0.00      A    O
ATOM   2254  OD2 ASP A 152      20.828  26.757 -25.983  1.00  0.00      A    O
ATOM   2255  C   ASP A 152      21.842  25.076 -22.939  1.00  0.00      A    C
ATOM   2256  O   ASP A 152      22.963  25.133 -23.339  1.00  0.00      A    O
ATOM   2257  N   GLY A 153      21.596  25.204 -21.640  1.00  0.00      A    N
ATOM   2258  HN  GLY A 153      20.677  24.938 -21.359  1.00  0.00      A    H
ATOM   2259  CA  GLY A 153      22.652  25.327 -20.711  1.00  0.00      A    C
ATOM   2260  HA1 GLY A 153      23.225  24.413 -20.765  1.00  0.00      A    H
ATOM   2261  HA2 GLY A 153      23.184  26.247 -20.908  1.00  0.00      A    H
ATOM   2262  C   GLY A 153      22.122  25.540 -19.305  1.00  0.00      A    C
ATOM   2263  O   GLY A 153      20.901  25.471 -19.101  1.00  0.00      A    O
ATOM   2264  N   SER A 154      23.021  25.799 -18.248  1.00  0.00      A    N
ATOM   2265  HN  SER A 154      22.576  26.015 -17.382  1.00  0.00      A    H
ATOM   2266  CA  SER A 154      24.461  25.961 -18.198  1.00  0.00      A    C
ATOM   2267  HA  SER A 154      24.805  26.222 -19.187  1.00  0.00      A    H
ATOM   2268  CB  SER A 154      24.844  27.117 -17.124  1.00  0.00      A    C
ATOM   2269  HB1 SER A 154      24.116  27.955 -17.101  1.00  0.00      A    H
ATOM   2270  HB2 SER A 154      24.852  26.798 -16.060  1.00  0.00      A    H
ATOM   2271  OG  SER A 154      26.119  27.633 -17.472  1.00  0.00      A    O
ATOM   2272  HG1 SER A 154      26.426  28.209 -16.768  1.00  0.00      A    H
ATOM   2273  C   SER A 154      25.215  24.696 -17.712  1.00  0.00      A    C
ATOM   2274  O   SER A 154      24.644  23.662 -17.364  1.00  0.00      A    O
ATOM   2275  N   CYS A 155      26.529  24.734 -17.681  1.00  0.00      A    N
ATOM   2276  HN  CYS A 155      26.928  25.602 -17.966  1.00  0.00      A    H
ATOM   2277  CA  CYS A 155      27.349  23.723 -17.128  1.00  0.00      A    C
ATOM   2278  HA  CYS A 155      27.048  23.453 -16.126  1.00  0.00      A    H
ATOM   2279  CB  CYS A 155      27.504  22.527 -18.042  1.00  0.00      A    C
ATOM   2280  HB1 CYS A 155      28.228  21.720 -17.797  1.00  0.00      A    H
ATOM   2281  HB2 CYS A 155      26.477  22.102 -18.021  1.00  0.00      A    H
ATOM   2282  SG  CYS A 155      27.910  23.036 -19.757  1.00  0.00      A    S
ATOM   2283  C   CYS A 155      28.717  24.369 -16.917  1.00  0.00      A    C
ATOM   2284  O   CYS A 155      28.881  25.548 -17.235  1.00  0.00      A    O
ATOM   2285  N   GLY A 156      29.688  23.592 -16.276  1.00  0.00      A    N
ATOM   2286  HN  GLY A 156      29.463  22.650 -16.040  1.00  0.00      A    H
ATOM   2287  CA  GLY A 156      31.043  24.015 -15.814  1.00  0.00      A    C
ATOM   2288  HA1 GLY A 156      31.181  25.085 -15.860  1.00  0.00      A    H
ATOM   2289  HA2 GLY A 156      31.337  23.636 -14.847  1.00  0.00      A    H
ATOM   2290  C   GLY A 156      32.068  23.464 -16.815  1.00  0.00      A    C
ATOM   2291  O   GLY A 156      31.827  23.059 -17.947  1.00  0.00      A    O
ATOM   2292  N   THR A 157      33.302  23.319 -16.293  1.00  0.00      A    N
ATOM   2293  HN  THR A 157      33.513  23.750 -15.419  1.00  0.00      A    H
ATOM   2294  CA  THR A 157      34.424  22.777 -17.075  1.00  0.00      A    C
ATOM   2295  HA  THR A 157      34.192  22.463 -18.082  1.00  0.00      A    H
ATOM   2296  CB  THR A 157      35.521  23.834 -17.143  1.00  0.00      A    C
ATOM   2297  HB  THR A 157      36.448  23.360 -17.530  1.00  0.00      A    H
ATOM   2298  OG1 THR A 157      35.876  24.315 -15.895  1.00  0.00      A    O
ATOM   2299  HG1 THR A 157      36.420  25.091 -16.049  1.00  0.00      A    H
ATOM   2300  CG2 THR A 157      35.061  25.114 -17.905  1.00  0.00      A    C
ATOM   2301 HG21 THR A 157      34.098  25.464 -17.477  1.00  0.00      A    H
ATOM   2302 HG22 THR A 157      35.765  25.967 -17.798  1.00  0.00      A    H
ATOM   2303 HG23 THR A 157      34.910  24.875 -18.979  1.00  0.00      A    H
ATOM   2304  C   THR A 157      35.107  21.545 -16.501  1.00  0.00      A    C
ATOM   2305  O   THR A 157      35.700  20.788 -17.198  1.00  0.00      A    O
ATOM   2306  N   GLN A 158      35.044  21.450 -15.155  1.00  0.00      A    N
ATOM   2307  HN  GLN A 158      34.636  22.156 -14.581  1.00  0.00      A    H
ATOM   2308  CA  GLN A 158      35.529  20.365 -14.402  1.00  0.00      A    C
ATOM   2309  HA  GLN A 158      36.526  20.236 -14.795  1.00  0.00      A    H
ATOM   2310  CB  GLN A 158      35.449  20.526 -12.838  1.00  0.00      A    C
ATOM   2311  HB1 GLN A 158      35.760  21.568 -12.608  1.00  0.00      A    H
ATOM   2312  HB2 GLN A 158      34.377  20.530 -12.545  1.00  0.00      A    H
ATOM   2313  CG  GLN A 158      36.223  19.508 -11.944  1.00  0.00      A    C
ATOM   2314  HG1 GLN A 158      35.806  18.505 -12.178  1.00  0.00      A    H
ATOM   2315  HG2 GLN A 158      37.328  19.425 -12.025  1.00  0.00      A    H
ATOM   2316  CD  GLN A 158      35.866  19.867 -10.515  1.00  0.00      A    C
ATOM   2317  OE1 GLN A 158      36.404  20.887  -9.974  1.00  0.00      A    O
ATOM   2318  NE2 GLN A 158      35.046  19.025  -9.847  1.00  0.00      A    N
ATOM   2319 HE21 GLN A 158      35.061  19.136  -8.854  1.00  0.00      A    H
ATOM   2320 HE22 GLN A 158      34.600  18.265 -10.320  1.00  0.00      A    H
ATOM   2321  C   GLN A 158      34.776  19.065 -14.799  1.00  0.00      A    C
ATOM   2322  O   GLN A 158      33.570  19.013 -14.698  1.00  0.00      A    O
ATOM   2323  N   LEU A 159      35.435  17.972 -15.232  1.00  0.00      A    N
ATOM   2324  HN  LEU A 159      36.383  18.058 -15.529  1.00  0.00      A    H
ATOM   2325  CA  LEU A 159      34.717  16.800 -15.724  1.00  0.00      A    C
ATOM   2326  HA  LEU A 159      33.830  17.097 -16.264  1.00  0.00      A    H
ATOM   2327  CB  LEU A 159      35.732  16.072 -16.649  1.00  0.00      A    C
ATOM   2328  HB1 LEU A 159      36.544  15.653 -16.016  1.00  0.00      A    H
ATOM   2329  HB2 LEU A 159      35.206  15.187 -17.066  1.00  0.00      A    H
ATOM   2330  CG  LEU A 159      36.283  16.848 -17.776  1.00  0.00      A    C
ATOM   2331  HG  LEU A 159      36.766  17.760 -17.365  1.00  0.00      A    H
ATOM   2332  CD1 LEU A 159      37.396  16.072 -18.459  1.00  0.00      A    C
ATOM   2333 HD11 LEU A 159      38.255  16.283 -17.785  1.00  0.00      A    H
ATOM   2334 HD12 LEU A 159      37.124  15.004 -18.597  1.00  0.00      A    H
ATOM   2335 HD13 LEU A 159      37.439  16.503 -19.482  1.00  0.00      A    H
ATOM   2336  CD2 LEU A 159      35.097  17.249 -18.691  1.00  0.00      A    C
ATOM   2337 HD21 LEU A 159      34.811  18.304 -18.491  1.00  0.00      A    H
ATOM   2338 HD22 LEU A 159      35.489  17.269 -19.730  1.00  0.00      A    H
ATOM   2339 HD23 LEU A 159      34.289  16.496 -18.812  1.00  0.00      A    H
ATOM   2340  C   LEU A 159      34.389  15.838 -14.595  1.00  0.00      A    C
ATOM   2341  O   LEU A 159      35.096  15.739 -13.581  1.00  0.00      A    O
ATOM   2342  N   ASP A 160      33.296  15.098 -14.711  1.00  0.00      A    N
ATOM   2343  HN  ASP A 160      32.682  15.199 -15.490  1.00  0.00      A    H
ATOM   2344  CA  ASP A 160      32.958  14.090 -13.761  1.00  0.00      A    C
ATOM   2345  HA  ASP A 160      33.387  14.205 -12.777  1.00  0.00      A    H
ATOM   2346  CB  ASP A 160      31.422  13.978 -13.618  1.00  0.00      A    C
ATOM   2347  HB1 ASP A 160      30.980  14.064 -14.633  1.00  0.00      A    H
ATOM   2348  HB2 ASP A 160      31.112  13.003 -13.183  1.00  0.00      A    H
ATOM   2349  CG  ASP A 160      30.825  15.026 -12.665  1.00  0.00      A    C
ATOM   2350  OD1 ASP A 160      30.989  14.896 -11.467  1.00  0.00      A    O
ATOM   2351  OD2 ASP A 160      30.234  15.971 -13.160  1.00  0.00      A    O
ATOM   2352  C   ASP A 160      33.521  12.780 -14.274  1.00  0.00      A    C
ATOM   2353  O   ASP A 160      34.266  12.100 -13.568  1.00  0.00      A    O
ATOM   2354  N   HSP A 161      33.094  12.282 -15.437  1.00  0.00      A    N
ATOM   2355  HN  HSP A 161      32.603  12.872 -16.072  1.00  0.00      A    H
ATOM   2356  CA  HSP A 161      33.489  11.093 -16.033  1.00  0.00      A    C
ATOM   2357  HA  HSP A 161      34.527  10.951 -15.767  1.00  0.00      A    H
ATOM   2358  CB  HSP A 161      32.665   9.894 -15.459  1.00  0.00      A    C
ATOM   2359  HB1 HSP A 161      33.058   8.966 -15.927  1.00  0.00      A    H
ATOM   2360  HB2 HSP A 161      32.787   9.863 -14.355  1.00  0.00      A    H
ATOM   2361  CD2 HSP A 161      30.348  10.080 -14.481  1.00  0.00      A    C
ATOM   2362  HD2 HSP A 161      30.624  10.228 -13.444  1.00  0.00      A    H
ATOM   2363  CG  HSP A 161      31.170   9.982 -15.510  1.00  0.00      A    C
ATOM   2364  NE2 HSP A 161      29.070  10.105 -14.986  1.00  0.00      A    N
ATOM   2365  HE2 HSP A 161      28.273  10.235 -14.397  1.00  0.00      A    H
ATOM   2366  ND1 HSP A 161      30.447   9.836 -16.669  1.00  0.00      A    N
ATOM   2367  HD1 HSP A 161      30.712   9.575 -17.598  1.00  0.00      A    H
ATOM   2368  CE1 HSP A 161      29.124   9.968 -16.310  1.00  0.00      A    C
ATOM   2369  HE1 HSP A 161      28.247   9.991 -16.922  1.00  0.00      A    H
ATOM   2370  C   HSP A 161      33.246  11.131 -17.574  1.00  0.00      A    C
ATOM   2371  O   HSP A 161      32.837  12.142 -18.108  1.00  0.00      A    O
ATOM   2372  N   GLY A 162      33.544  10.028 -18.367  1.00  0.00      A    N
ATOM   2373  HN  GLY A 162      34.121   9.272 -18.066  1.00  0.00      A    H
ATOM   2374  CA  GLY A 162      33.217   9.958 -19.817  1.00  0.00      A    C
ATOM   2375  HA1 GLY A 162      33.160  10.989 -20.133  1.00  0.00      A    H
ATOM   2376  HA2 GLY A 162      33.945   9.363 -20.348  1.00  0.00      A    H
ATOM   2377  C   GLY A 162      31.827   9.494 -19.946  1.00  0.00      A    C
ATOM   2378  O   GLY A 162      31.289   8.769 -19.072  1.00  0.00      A    O
ATOM   2379  N   VAL A 163      31.235   9.709 -21.155  1.00  0.00      A    N
ATOM   2380  HN  VAL A 163      31.859  10.204 -21.755  1.00  0.00      A    H
ATOM   2381  CA  VAL A 163      30.007   9.147 -21.673  1.00  0.00      A    C
ATOM   2382  HA  VAL A 163      29.907   8.183 -21.197  1.00  0.00      A    H
ATOM   2383  CB  VAL A 163      28.682   9.886 -21.539  1.00  0.00      A    C
ATOM   2384  HB  VAL A 163      27.849   9.332 -22.024  1.00  0.00      A    H
ATOM   2385  CG1 VAL A 163      28.274   9.807 -20.066  1.00  0.00      A    C
ATOM   2386 HG11 VAL A 163      29.002  10.386 -19.459  1.00  0.00      A    H
ATOM   2387 HG12 VAL A 163      27.283  10.303 -19.980  1.00  0.00      A    H
ATOM   2388 HG13 VAL A 163      28.133   8.783 -19.658  1.00  0.00      A    H
ATOM   2389  CG2 VAL A 163      28.751  11.414 -22.074  1.00  0.00      A    C
ATOM   2390 HG21 VAL A 163      29.406  11.961 -21.363  1.00  0.00      A    H
ATOM   2391 HG22 VAL A 163      29.145  11.428 -23.113  1.00  0.00      A    H
ATOM   2392 HG23 VAL A 163      27.769  11.932 -22.102  1.00  0.00      A    H
ATOM   2393  C   VAL A 163      30.245   8.827 -23.184  1.00  0.00      A    C
ATOM   2394  O   VAL A 163      31.352   8.973 -23.627  1.00  0.00      A    O
ATOM   2395  N   VAL A 164      29.236   8.417 -24.011  1.00  0.00      A    N
ATOM   2396  HN  VAL A 164      28.315   8.331 -23.641  1.00  0.00      A    H
ATOM   2397  CA  VAL A 164      29.299   8.008 -25.337  1.00  0.00      A    C
ATOM   2398  HA  VAL A 164      30.349   8.037 -25.587  1.00  0.00      A    H
ATOM   2399  CB  VAL A 164      28.687   6.577 -25.588  1.00  0.00      A    C
ATOM   2400  HB  VAL A 164      27.582   6.695 -25.584  1.00  0.00      A    H
ATOM   2401  CG1 VAL A 164      29.132   6.080 -26.943  1.00  0.00      A    C
ATOM   2402 HG11 VAL A 164      30.234   6.057 -27.086  1.00  0.00      A    H
ATOM   2403 HG12 VAL A 164      28.665   5.111 -27.218  1.00  0.00      A    H
ATOM   2404 HG13 VAL A 164      28.672   6.737 -27.711  1.00  0.00      A    H
ATOM   2405  CG2 VAL A 164      29.117   5.646 -24.448  1.00  0.00      A    C
ATOM   2406 HG21 VAL A 164      30.208   5.482 -24.578  1.00  0.00      A    H
ATOM   2407 HG22 VAL A 164      28.958   6.170 -23.481  1.00  0.00      A    H
ATOM   2408 HG23 VAL A 164      28.677   4.625 -24.425  1.00  0.00      A    H
ATOM   2409  C   VAL A 164      28.650   9.016 -26.232  1.00  0.00      A    C
ATOM   2410  O   VAL A 164      27.403   9.277 -26.184  1.00  0.00      A    O
ATOM   2411  N   ALA A 165      29.413   9.567 -27.190  1.00  0.00      A    N
ATOM   2412  HN  ALA A 165      30.344   9.210 -27.192  1.00  0.00      A    H
ATOM   2413  CA  ALA A 165      28.934  10.477 -28.241  1.00  0.00      A    C
ATOM   2414  HA  ALA A 165      28.220  11.140 -27.775  1.00  0.00      A    H
ATOM   2415  CB  ALA A 165      30.055  11.422 -28.689  1.00  0.00      A    C
ATOM   2416  HB1 ALA A 165      30.500  11.902 -27.792  1.00  0.00      A    H
ATOM   2417  HB2 ALA A 165      30.861  10.869 -29.217  1.00  0.00      A    H
ATOM   2418  HB3 ALA A 165      29.606  12.179 -29.367  1.00  0.00      A    H
ATOM   2419  C   ALA A 165      28.399   9.780 -29.468  1.00  0.00      A    C
ATOM   2420  O   ALA A 165      29.096   9.360 -30.388  1.00  0.00      A    O
ATOM   2421  N   VAL A 166      27.007   9.752 -29.684  1.00  0.00      A    N
ATOM   2422  HN  VAL A 166      26.347  10.370 -29.265  1.00  0.00      A    H
ATOM   2423  CA  VAL A 166      26.459   8.843 -30.693  1.00  0.00      A    C
ATOM   2424  HA  VAL A 166      27.105   8.088 -31.118  1.00  0.00      A    H
ATOM   2425  CB  VAL A 166      25.433   7.815 -30.129  1.00  0.00      A    C
ATOM   2426  HB  VAL A 166      24.658   7.485 -30.853  1.00  0.00      A    H
ATOM   2427  CG1 VAL A 166      26.189   6.633 -29.468  1.00  0.00      A    C
ATOM   2428 HG11 VAL A 166      25.473   5.840 -29.163  1.00  0.00      A    H
ATOM   2429 HG12 VAL A 166      26.899   6.116 -30.149  1.00  0.00      A    H
ATOM   2430 HG13 VAL A 166      26.539   7.066 -28.507  1.00  0.00      A    H
ATOM   2431  CG2 VAL A 166      24.557   8.535 -29.099  1.00  0.00      A    C
ATOM   2432 HG21 VAL A 166      25.245   8.863 -28.290  1.00  0.00      A    H
ATOM   2433 HG22 VAL A 166      24.026   9.379 -29.589  1.00  0.00      A    H
ATOM   2434 HG23 VAL A 166      23.742   7.913 -28.671  1.00  0.00      A    H
ATOM   2435  C   VAL A 166      25.915   9.581 -31.899  1.00  0.00      A    C
ATOM   2436  O   VAL A 166      25.351   8.934 -32.855  1.00  0.00      A    O
ATOM   2437  N   GLY A 167      26.085  10.831 -32.062  1.00  0.00      A    N
ATOM   2438  HN  GLY A 167      26.551  11.396 -31.386  1.00  0.00      A    H
ATOM   2439  CA  GLY A 167      25.704  11.464 -33.230  1.00  0.00      A    C
ATOM   2440  HA1 GLY A 167      26.242  11.143 -34.110  1.00  0.00      A    H
ATOM   2441  HA2 GLY A 167      24.767  11.035 -33.552  1.00  0.00      A    H
ATOM   2442  C   GLY A 167      25.509  12.914 -33.128  1.00  0.00      A    C
ATOM   2443  O   GLY A 167      25.680  13.561 -32.071  1.00  0.00      A    O
ATOM   2444  N   TYR A 168      25.086  13.569 -34.244  1.00  0.00      A    N
ATOM   2445  HN  TYR A 168      25.080  13.139 -35.144  1.00  0.00      A    H
ATOM   2446  CA  TYR A 168      24.571  14.897 -34.159  1.00  0.00      A    C
ATOM   2447  HA  TYR A 168      24.129  15.120 -33.199  1.00  0.00      A    H
ATOM   2448  CB  TYR A 168      25.661  16.030 -34.380  1.00  0.00      A    C
ATOM   2449  HB1 TYR A 168      25.236  17.051 -34.272  1.00  0.00      A    H
ATOM   2450  HB2 TYR A 168      26.435  15.954 -33.586  1.00  0.00      A    H
ATOM   2451  CG  TYR A 168      26.336  15.987 -35.717  1.00  0.00      A    C
ATOM   2452  CD1 TYR A 168      25.654  16.422 -36.837  1.00  0.00      A    C
ATOM   2453  HD1 TYR A 168      24.710  16.945 -36.812  1.00  0.00      A    H
ATOM   2454  CE1 TYR A 168      26.144  16.261 -38.104  1.00  0.00      A    C
ATOM   2455  HE1 TYR A 168      25.618  16.703 -38.938  1.00  0.00      A    H
ATOM   2456  CZ  TYR A 168      27.355  15.607 -38.385  1.00  0.00      A    C
ATOM   2457  OH  TYR A 168      27.873  15.603 -39.682  1.00  0.00      A    O
ATOM   2458  HH  TYR A 168      27.283  16.064 -40.283  1.00  0.00      A    H
ATOM   2459  CD2 TYR A 168      27.617  15.344 -35.929  1.00  0.00      A    C
ATOM   2460  HD2 TYR A 168      28.229  14.935 -35.139  1.00  0.00      A    H
ATOM   2461  CE2 TYR A 168      28.064  15.148 -37.256  1.00  0.00      A    C
ATOM   2462  HE2 TYR A 168      29.053  14.737 -37.393  1.00  0.00      A    H
ATOM   2463  C   TYR A 168      23.349  15.027 -35.121  1.00  0.00      A    C
ATOM   2464  O   TYR A 168      23.050  14.266 -36.050  1.00  0.00      A    O
ATOM   2465  N   GLY A 169      22.602  16.101 -34.900  1.00  0.00      A    N
ATOM   2466  HN  GLY A 169      22.906  16.829 -34.290  1.00  0.00      A    H
ATOM   2467  CA  GLY A 169      21.381  16.517 -35.600  1.00  0.00      A    C
ATOM   2468  HA1 GLY A 169      21.590  16.447 -36.657  1.00  0.00      A    H
ATOM   2469  HA2 GLY A 169      20.519  15.964 -35.255  1.00  0.00      A    H
ATOM   2470  C   GLY A 169      21.194  18.038 -35.451  1.00  0.00      A    C
ATOM   2471  O   GLY A 169      21.873  18.758 -34.729  1.00  0.00      A    O
ATOM   2472  N   THR A 170      20.188  18.568 -36.188  1.00  0.00      A    N
ATOM   2473  HN  THR A 170      19.724  17.909 -36.776  1.00  0.00      A    H
ATOM   2474  CA  THR A 170      19.759  19.972 -36.219  1.00  0.00      A    C
ATOM   2475  HA  THR A 170      20.316  20.498 -35.457  1.00  0.00      A    H
ATOM   2476  CB  THR A 170      19.886  20.680 -37.650  1.00  0.00      A    C
ATOM   2477  HB  THR A 170      18.974  20.459 -38.244  1.00  0.00      A    H
ATOM   2478  OG1 THR A 170      21.033  20.243 -38.319  1.00  0.00      A    O
ATOM   2479  HG1 THR A 170      20.942  20.706 -39.156  1.00  0.00      A    H
ATOM   2480  CG2 THR A 170      20.093  22.162 -37.432  1.00  0.00      A    C
ATOM   2481 HG21 THR A 170      19.108  22.656 -37.291  1.00  0.00      A    H
ATOM   2482 HG22 THR A 170      20.709  22.426 -36.546  1.00  0.00      A    H
ATOM   2483 HG23 THR A 170      20.512  22.626 -38.350  1.00  0.00      A    H
ATOM   2484  C   THR A 170      18.330  20.127 -35.833  1.00  0.00      A    C
ATOM   2485  O   THR A 170      17.563  19.336 -36.324  1.00  0.00      A    O
ATOM   2486  N   GLU A 171      17.899  21.129 -35.099  1.00  0.00      A    N
ATOM   2487  HN  GLU A 171      18.519  21.760 -34.639  1.00  0.00      A    H
ATOM   2488  CA  GLU A 171      16.535  21.556 -35.156  1.00  0.00      A    C
ATOM   2489  HA  GLU A 171      16.017  20.999 -35.923  1.00  0.00      A    H
ATOM   2490  CB  GLU A 171      15.768  21.118 -33.920  1.00  0.00      A    C
ATOM   2491  HB1 GLU A 171      16.365  20.278 -33.506  1.00  0.00      A    H
ATOM   2492  HB2 GLU A 171      15.674  21.930 -33.167  1.00  0.00      A    H
ATOM   2493  CG  GLU A 171      14.357  20.571 -34.176  1.00  0.00      A    C
ATOM   2494  HG1 GLU A 171      13.882  21.516 -34.516  1.00  0.00      A    H
ATOM   2495  HG2 GLU A 171      14.277  19.743 -34.912  1.00  0.00      A    H
ATOM   2496  CD  GLU A 171      13.730  20.247 -32.827  1.00  0.00      A    C
ATOM   2497  OE1 GLU A 171      12.837  21.024 -32.398  1.00  0.00      A    O
ATOM   2498  OE2 GLU A 171      13.962  19.107 -32.313  1.00  0.00      A    O
ATOM   2499  C   GLU A 171      16.432  23.006 -35.425  1.00  0.00      A    C
ATOM   2500  O   GLU A 171      17.009  23.772 -34.677  1.00  0.00      A    O
ATOM   2501  N   ASN A 172      15.771  23.395 -36.538  1.00  0.00      A    N
ATOM   2502  HN  ASN A 172      15.227  22.671 -36.955  1.00  0.00      A    H
ATOM   2503  CA  ASN A 172      15.876  24.690 -37.225  1.00  0.00      A    C
ATOM   2504  HA  ASN A 172      15.496  24.540 -38.225  1.00  0.00      A    H
ATOM   2505  CB  ASN A 172      14.999  25.878 -36.714  1.00  0.00      A    C
ATOM   2506  HB1 ASN A 172      15.265  26.209 -35.687  1.00  0.00      A    H
ATOM   2507  HB2 ASN A 172      15.098  26.808 -37.314  1.00  0.00      A    H
ATOM   2508  CG  ASN A 172      13.588  25.337 -36.712  1.00  0.00      A    C
ATOM   2509  OD1 ASN A 172      13.095  24.856 -35.642  1.00  0.00      A    O
ATOM   2510  ND2 ASN A 172      12.919  25.442 -37.867  1.00  0.00      A    N
ATOM   2511 HD21 ASN A 172      12.087  24.894 -37.952  1.00  0.00      A    H
ATOM   2512 HD22 ASN A 172      13.108  26.172 -38.524  1.00  0.00      A    H
ATOM   2513  C   ASN A 172      17.335  25.112 -37.578  1.00  0.00      A    C
ATOM   2514  O   ASN A 172      17.891  24.727 -38.574  1.00  0.00      A    O
ATOM   2515  N   GLY A 173      17.957  25.928 -36.660  1.00  0.00      A    N
ATOM   2516  HN  GLY A 173      17.407  26.247 -35.891  1.00  0.00      A    H
ATOM   2517  CA  GLY A 173      19.307  26.388 -36.862  1.00  0.00      A    C
ATOM   2518  HA1 GLY A 173      19.717  26.004 -37.785  1.00  0.00      A    H
ATOM   2519  HA2 GLY A 173      19.295  27.467 -36.885  1.00  0.00      A    H
ATOM   2520  C   GLY A 173      20.254  25.940 -35.769  1.00  0.00      A    C
ATOM   2521  O   GLY A 173      21.482  25.655 -36.018  1.00  0.00      A    O
ATOM   2522  N   LYS A 174      19.711  25.808 -34.507  1.00  0.00      A    N
ATOM   2523  HN  LYS A 174      18.714  25.813 -34.503  1.00  0.00      A    H
ATOM   2524  CA  LYS A 174      20.435  25.259 -33.383  1.00  0.00      A    C
ATOM   2525  HA  LYS A 174      21.355  25.823 -33.423  1.00  0.00      A    H
ATOM   2526  CB  LYS A 174      19.676  25.511 -32.004  1.00  0.00      A    C
ATOM   2527  HB1 LYS A 174      19.336  26.568 -32.031  1.00  0.00      A    H
ATOM   2528  HB2 LYS A 174      18.823  24.812 -31.868  1.00  0.00      A    H
ATOM   2529  CG  LYS A 174      20.512  25.266 -30.722  1.00  0.00      A    C
ATOM   2530  HG1 LYS A 174      20.871  24.215 -30.726  1.00  0.00      A    H
ATOM   2531  HG2 LYS A 174      21.436  25.867 -30.864  1.00  0.00      A    H
ATOM   2532  CD  LYS A 174      19.686  25.406 -29.403  1.00  0.00      A    C
ATOM   2533  HD1 LYS A 174      18.733  24.853 -29.550  1.00  0.00      A    H
ATOM   2534  HD2 LYS A 174      20.207  24.937 -28.542  1.00  0.00      A    H
ATOM   2535  CE  LYS A 174      19.246  26.860 -29.101  1.00  0.00      A    C
ATOM   2536  HE1 LYS A 174      20.125  27.538 -29.145  1.00  0.00      A    H
ATOM   2537  HE2 LYS A 174      18.544  27.324 -29.827  1.00  0.00      A    H
ATOM   2538  NZ  LYS A 174      18.773  26.820 -27.717  1.00  0.00      A    N
ATOM   2539  HZ1 LYS A 174      19.527  26.925 -27.009  1.00  0.00      A    H
ATOM   2540  HZ2 LYS A 174      18.062  27.556 -27.530  1.00  0.00      A    H
ATOM   2541  HZ3 LYS A 174      18.330  25.892 -27.562  1.00  0.00      A    H
ATOM   2542  C   LYS A 174      20.817  23.798 -33.501  1.00  0.00      A    C
ATOM   2543  O   LYS A 174      19.907  22.995 -33.388  1.00  0.00      A    O
ATOM   2544  N   ASP A 175      22.093  23.436 -33.826  1.00  0.00      A    N
ATOM   2545  HN  ASP A 175      22.887  24.031 -33.924  1.00  0.00      A    H
ATOM   2546  CA  ASP A 175      22.446  22.013 -33.850  1.00  0.00      A    C
ATOM   2547  HA  ASP A 175      21.588  21.448 -34.183  1.00  0.00      A    H
ATOM   2548  CB  ASP A 175      23.565  21.795 -34.875  1.00  0.00      A    C
ATOM   2549  HB1 ASP A 175      23.716  20.699 -34.975  1.00  0.00      A    H
ATOM   2550  HB2 ASP A 175      23.227  22.128 -35.880  1.00  0.00      A    H
ATOM   2551  CG  ASP A 175      24.893  22.497 -34.841  1.00  0.00      A    C
ATOM   2552  OD1 ASP A 175      25.936  21.868 -35.270  1.00  0.00      A    O
ATOM   2553  OD2 ASP A 175      24.924  23.729 -34.576  1.00  0.00      A    O
ATOM   2554  C   ASP A 175      22.877  21.409 -32.484  1.00  0.00      A    C
ATOM   2555  O   ASP A 175      23.274  22.104 -31.570  1.00  0.00      A    O
ATOM   2556  N   TYR A 176      22.759  20.074 -32.312  1.00  0.00      A    N
ATOM   2557  HN  TYR A 176      22.541  19.392 -33.006  1.00  0.00      A    H
ATOM   2558  CA  TYR A 176      22.900  19.476 -31.052  1.00  0.00      A    C
ATOM   2559  HA  TYR A 176      23.544  20.141 -30.496  1.00  0.00      A    H
ATOM   2560  CB  TYR A 176      21.582  19.094 -30.277  1.00  0.00      A    C
ATOM   2561  HB1 TYR A 176      21.757  18.570 -29.312  1.00  0.00      A    H
ATOM   2562  HB2 TYR A 176      21.036  20.044 -30.093  1.00  0.00      A    H
ATOM   2563  CG  TYR A 176      20.620  18.296 -31.136  1.00  0.00      A    C
ATOM   2564  CD1 TYR A 176      20.654  16.913 -31.145  1.00  0.00      A    C
ATOM   2565  HD1 TYR A 176      21.273  16.339 -30.471  1.00  0.00      A    H
ATOM   2566  CE1 TYR A 176      19.797  16.230 -32.007  1.00  0.00      A    C
ATOM   2567  HE1 TYR A 176      19.757  15.152 -32.063  1.00  0.00      A    H
ATOM   2568  CZ  TYR A 176      18.934  16.877 -32.833  1.00  0.00      A    C
ATOM   2569  OH  TYR A 176      18.124  16.075 -33.593  1.00  0.00      A    O
ATOM   2570  HH  TYR A 176      17.303  16.571 -33.588  1.00  0.00      A    H
ATOM   2571  CD2 TYR A 176      19.693  18.963 -31.989  1.00  0.00      A    C
ATOM   2572  HD2 TYR A 176      19.688  20.030 -31.825  1.00  0.00      A    H
ATOM   2573  CE2 TYR A 176      18.751  18.217 -32.743  1.00  0.00      A    C
ATOM   2574  HE2 TYR A 176      17.990  18.719 -33.323  1.00  0.00      A    H
ATOM   2575  C   TYR A 176      23.716  18.102 -31.184  1.00  0.00      A    C
ATOM   2576  O   TYR A 176      23.772  17.490 -32.246  1.00  0.00      A    O
ATOM   2577  N   TRP A 177      24.262  17.693 -30.019  1.00  0.00      A    N
ATOM   2578  HN  TRP A 177      24.046  18.309 -29.265  1.00  0.00      A    H
ATOM   2579  CA  TRP A 177      25.067  16.445 -29.805  1.00  0.00      A    C
ATOM   2580  HA  TRP A 177      25.478  16.055 -30.724  1.00  0.00      A    H
ATOM   2581  CB  TRP A 177      26.127  16.657 -28.730  1.00  0.00      A    C
ATOM   2582  HB1 TRP A 177      25.670  16.894 -27.746  1.00  0.00      A    H
ATOM   2583  HB2 TRP A 177      26.750  15.742 -28.642  1.00  0.00      A    H
ATOM   2584  CG  TRP A 177      27.117  17.748 -29.155  1.00  0.00      A    C
ATOM   2585  CD1 TRP A 177      27.412  18.905 -28.670  1.00  0.00      A    C
ATOM   2586  HD1 TRP A 177      26.833  19.440 -27.933  1.00  0.00      A    H
ATOM   2587  NE1 TRP A 177      28.541  19.482 -29.221  1.00  0.00      A    N
ATOM   2588  HE1 TRP A 177      28.990  20.313 -28.977  1.00  0.00      A    H
ATOM   2589  CE2 TRP A 177      29.049  18.593 -30.070  1.00  0.00      A    C
ATOM   2590  CD2 TRP A 177      28.140  17.486 -30.161  1.00  0.00      A    C
ATOM   2591  CE3 TRP A 177      28.464  16.375 -30.927  1.00  0.00      A    C
ATOM   2592  HE3 TRP A 177      27.999  15.410 -30.793  1.00  0.00      A    H
ATOM   2593  CZ3 TRP A 177      29.454  16.483 -31.806  1.00  0.00      A    C
ATOM   2594  HZ3 TRP A 177      29.770  15.717 -32.498  1.00  0.00      A    H
ATOM   2595  CZ2 TRP A 177      30.212  18.651 -30.907  1.00  0.00      A    C
ATOM   2596  HZ2 TRP A 177      30.891  19.489 -30.853  1.00  0.00      A    H
ATOM   2597  CH2 TRP A 177      30.272  17.651 -31.836  1.00  0.00      A    C
ATOM   2598  HH2 TRP A 177      31.170  17.574 -32.431  1.00  0.00      A    H
ATOM   2599  C   TRP A 177      24.142  15.460 -29.208  1.00  0.00      A    C
ATOM   2600  O   TRP A 177      23.408  15.806 -28.214  1.00  0.00      A    O
ATOM   2601  N   ILE A 178      24.170  14.182 -29.691  1.00  0.00      A    N
ATOM   2602  HN  ILE A 178      24.847  13.949 -30.384  1.00  0.00      A    H
ATOM   2603  CA  ILE A 178      23.340  13.093 -29.190  1.00  0.00      A    C
ATOM   2604  HA  ILE A 178      22.493  13.523 -28.676  1.00  0.00      A    H
ATOM   2605  CB  ILE A 178      22.830  12.127 -30.220  1.00  0.00      A    C
ATOM   2606  HB  ILE A 178      23.668  11.515 -30.618  1.00  0.00      A    H
ATOM   2607  CG2 ILE A 178      21.790  11.271 -29.492  1.00  0.00      A    C
ATOM   2608 HG21 ILE A 178      21.226  10.597 -30.172  1.00  0.00      A    H
ATOM   2609 HG22 ILE A 178      22.362  10.601 -28.815  1.00  0.00      A    H
ATOM   2610 HG23 ILE A 178      21.078  11.848 -28.863  1.00  0.00      A    H
ATOM   2611  CG1 ILE A 178      22.124  12.814 -31.397  1.00  0.00      A    C
ATOM   2612 HG11 ILE A 178      21.089  13.077 -31.091  1.00  0.00      A    H
ATOM   2613 HG12 ILE A 178      22.556  13.819 -31.590  1.00  0.00      A    H
ATOM   2614  CD  ILE A 178      22.018  11.964 -32.644  1.00  0.00      A    C
ATOM   2615  HD1 ILE A 178      21.211  11.206 -32.547  1.00  0.00      A    H
ATOM   2616  HD2 ILE A 178      21.852  12.557 -33.568  1.00  0.00      A    H
ATOM   2617  HD3 ILE A 178      22.935  11.354 -32.794  1.00  0.00      A    H
ATOM   2618  C   ILE A 178      24.197  12.321 -28.219  1.00  0.00      A    C
ATOM   2619  O   ILE A 178      25.362  12.095 -28.581  1.00  0.00      A    O
ATOM   2620  N   VAL A 179      23.703  12.051 -26.980  1.00  0.00      A    N
ATOM   2621  HN  VAL A 179      22.742  12.205 -26.765  1.00  0.00      A    H
ATOM   2622  CA  VAL A 179      24.469  11.303 -25.968  1.00  0.00      A    C
ATOM   2623  HA  VAL A 179      25.431  11.121 -26.424  1.00  0.00      A    H
ATOM   2624  CB  VAL A 179      24.691  12.192 -24.783  1.00  0.00      A    C
ATOM   2625  HB  VAL A 179      23.667  12.239 -24.353  1.00  0.00      A    H
ATOM   2626  CG1 VAL A 179      25.612  11.470 -23.752  1.00  0.00      A    C
ATOM   2627 HG11 VAL A 179      25.867  12.260 -23.014  1.00  0.00      A    H
ATOM   2628 HG12 VAL A 179      25.096  10.608 -23.278  1.00  0.00      A    H
ATOM   2629 HG13 VAL A 179      26.521  11.081 -24.260  1.00  0.00      A    H
ATOM   2630  CG2 VAL A 179      25.195  13.712 -25.072  1.00  0.00      A    C
ATOM   2631 HG21 VAL A 179      24.455  14.284 -25.672  1.00  0.00      A    H
ATOM   2632 HG22 VAL A 179      25.362  14.194 -24.085  1.00  0.00      A    H
ATOM   2633 HG23 VAL A 179      26.165  13.733 -25.613  1.00  0.00      A    H
ATOM   2634  C   VAL A 179      23.758   9.952 -25.546  1.00  0.00      A    C
ATOM   2635  O   VAL A 179      22.543   9.858 -25.244  1.00  0.00      A    O
ATOM   2636  N   ARG A 180      24.528   8.870 -25.613  1.00  0.00      A    N
ATOM   2637  HN  ARG A 180      25.391   8.759 -26.101  1.00  0.00      A    H
ATOM   2638  CA  ARG A 180      24.160   7.664 -24.819  1.00  0.00      A    C
ATOM   2639  HA  ARG A 180      23.091   7.622 -24.676  1.00  0.00      A    H
ATOM   2640  CB  ARG A 180      24.483   6.353 -25.724  1.00  0.00      A    C
ATOM   2641  HB1 ARG A 180      24.000   6.473 -26.717  1.00  0.00      A    H
ATOM   2642  HB2 ARG A 180      25.581   6.319 -25.891  1.00  0.00      A    H
ATOM   2643  CG  ARG A 180      24.270   4.972 -24.966  1.00  0.00      A    C
ATOM   2644  HG1 ARG A 180      23.530   4.908 -24.138  1.00  0.00      A    H
ATOM   2645  HG2 ARG A 180      23.940   4.305 -25.791  1.00  0.00      A    H
ATOM   2646  CD  ARG A 180      25.526   4.059 -24.579  1.00  0.00      A    C
ATOM   2647  HD1 ARG A 180      26.467   4.137 -25.163  1.00  0.00      A    H
ATOM   2648  HD2 ARG A 180      25.685   4.404 -23.535  1.00  0.00      A    H
ATOM   2649  NE  ARG A 180      25.016   2.613 -24.570  1.00  0.00      A    N
ATOM   2650  HE  ARG A 180      24.043   2.450 -24.410  1.00  0.00      A    H
ATOM   2651  CZ  ARG A 180      25.648   1.661 -25.268  1.00  0.00      A    C
ATOM   2652  NH1 ARG A 180      26.968   1.583 -25.391  1.00  0.00      A    N
ATOM   2653 HH11 ARG A 180      27.520   1.874 -24.609  1.00  0.00      A    H
ATOM   2654 HH12 ARG A 180      27.311   0.717 -25.754  1.00  0.00      A    H
ATOM   2655  NH2 ARG A 180      24.930   0.676 -25.788  1.00  0.00      A    N
ATOM   2656 HH21 ARG A 180      23.973   0.657 -25.499  1.00  0.00      A    H
ATOM   2657 HH22 ARG A 180      25.468   0.022 -26.319  1.00  0.00      A    H
ATOM   2658  C   ARG A 180      24.909   7.630 -23.515  1.00  0.00      A    C
ATOM   2659  O   ARG A 180      26.024   8.141 -23.374  1.00  0.00      A    O
ATOM   2660  N   ASN A 181      24.211   7.114 -22.417  1.00  0.00      A    N
ATOM   2661  HN  ASN A 181      23.369   6.589 -22.516  1.00  0.00      A    H
ATOM   2662  CA  ASN A 181      24.823   6.960 -21.082  1.00  0.00      A    C
ATOM   2663  HA  ASN A 181      25.901   6.932 -21.139  1.00  0.00      A    H
ATOM   2664  CB  ASN A 181      24.410   8.157 -20.155  1.00  0.00      A    C
ATOM   2665  HB1 ASN A 181      24.881   8.125 -19.150  1.00  0.00      A    H
ATOM   2666  HB2 ASN A 181      24.812   9.067 -20.650  1.00  0.00      A    H
ATOM   2667  CG  ASN A 181      22.918   8.225 -19.973  1.00  0.00      A    C
ATOM   2668  OD1 ASN A 181      22.318   7.273 -19.507  1.00  0.00      A    O
ATOM   2669  ND2 ASN A 181      22.281   9.349 -20.458  1.00  0.00      A    N
ATOM   2670 HD21 ASN A 181      21.297   9.228 -20.583  1.00  0.00      A    H
ATOM   2671 HD22 ASN A 181      22.831  10.052 -20.910  1.00  0.00      A    H
ATOM   2672  C   ASN A 181      24.557   5.539 -20.478  1.00  0.00      A    C
ATOM   2673  O   ASN A 181      24.178   4.583 -21.157  1.00  0.00      A    O
ATOM   2674  N   SER A 182      24.816   5.383 -19.195  1.00  0.00      A    N
ATOM   2675  HN  SER A 182      25.247   6.107 -18.660  1.00  0.00      A    H
ATOM   2676  CA  SER A 182      24.484   4.161 -18.474  1.00  0.00      A    C
ATOM   2677  HA  SER A 182      23.909   3.441 -19.037  1.00  0.00      A    H
ATOM   2678  CB  SER A 182      25.846   3.564 -18.018  1.00  0.00      A    C
ATOM   2679  HB1 SER A 182      25.674   2.650 -17.411  1.00  0.00      A    H
ATOM   2680  HB2 SER A 182      26.399   3.318 -18.950  1.00  0.00      A    H
ATOM   2681  OG  SER A 182      26.649   4.536 -17.310  1.00  0.00      A    O
ATOM   2682  HG1 SER A 182      26.268   4.777 -16.462  1.00  0.00      A    H
ATOM   2683  C   SER A 182      23.533   4.414 -17.311  1.00  0.00      A    C
ATOM   2684  O   SER A 182      23.540   3.735 -16.266  1.00  0.00      A    O
ATOM   2685  N   TRP A 183      22.533   5.292 -17.462  1.00  0.00      A    N
ATOM   2686  HN  TRP A 183      22.508   5.808 -18.314  1.00  0.00      A    H
ATOM   2687  CA  TRP A 183      21.584   5.658 -16.436  1.00  0.00      A    C
ATOM   2688  HA  TRP A 183      21.912   5.428 -15.433  1.00  0.00      A    H
ATOM   2689  CB  TRP A 183      21.255   7.192 -16.511  1.00  0.00      A    C
ATOM   2690  HB1 TRP A 183      20.907   7.436 -17.537  1.00  0.00      A    H
ATOM   2691  HB2 TRP A 183      20.427   7.491 -15.834  1.00  0.00      A    H
ATOM   2692  CG  TRP A 183      22.379   8.125 -16.034  1.00  0.00      A    C
ATOM   2693  CD1 TRP A 183      23.617   7.805 -15.514  1.00  0.00      A    C
ATOM   2694  HD1 TRP A 183      24.012   6.812 -15.359  1.00  0.00      A    H
ATOM   2695  NE1 TRP A 183      24.359   8.969 -15.199  1.00  0.00      A    N
ATOM   2696  HE1 TRP A 183      25.254   9.035 -14.814  1.00  0.00      A    H
ATOM   2697  CE2 TRP A 183      23.514  10.019 -15.361  1.00  0.00      A    C
ATOM   2698  CD2 TRP A 183      22.252   9.566 -15.854  1.00  0.00      A    C
ATOM   2699  CE3 TRP A 183      21.245  10.365 -16.116  1.00  0.00      A    C
ATOM   2700  HE3 TRP A 183      20.236  10.121 -16.415  1.00  0.00      A    H
ATOM   2701  CZ3 TRP A 183      21.423  11.692 -15.681  1.00  0.00      A    C
ATOM   2702  HZ3 TRP A 183      20.614  12.379 -15.882  1.00  0.00      A    H
ATOM   2703  CZ2 TRP A 183      23.713  11.321 -15.003  1.00  0.00      A    C
ATOM   2704  HZ2 TRP A 183      24.728  11.599 -14.761  1.00  0.00      A    H
ATOM   2705  CH2 TRP A 183      22.643  12.245 -15.263  1.00  0.00      A    C
ATOM   2706  HH2 TRP A 183      22.656  13.291 -14.995  1.00  0.00      A    H
ATOM   2707  C   TRP A 183      20.345   4.877 -16.471  1.00  0.00      A    C
ATOM   2708  O   TRP A 183      20.289   3.709 -16.152  1.00  0.00      A    O
ATOM   2709  N   GLY A 184      19.192   5.536 -16.866  1.00  0.00      A    N
ATOM   2710  HN  GLY A 184      19.243   6.456 -17.248  1.00  0.00      A    H
ATOM   2711  CA  GLY A 184      17.930   4.881 -16.871  1.00  0.00      A    C
ATOM   2712  HA1 GLY A 184      18.053   3.808 -16.862  1.00  0.00      A    H
ATOM   2713  HA2 GLY A 184      17.441   5.300 -16.004  1.00  0.00      A    H
ATOM   2714  C   GLY A 184      17.092   5.339 -18.025  1.00  0.00      A    C
ATOM   2715  O   GLY A 184      17.092   6.521 -18.313  1.00  0.00      A    O
ATOM   2716  N   LYS A 185      16.297   4.412 -18.616  1.00  0.00      A    N
ATOM   2717  HN  LYS A 185      16.319   3.501 -18.211  1.00  0.00      A    H
ATOM   2718  CA  LYS A 185      15.438   4.657 -19.714  1.00  0.00      A    C
ATOM   2719  HA  LYS A 185      15.975   5.236 -20.451  1.00  0.00      A    H
ATOM   2720  CB  LYS A 185      14.840   3.382 -20.370  1.00  0.00      A    C
ATOM   2721  HB1 LYS A 185      14.170   2.781 -19.719  1.00  0.00      A    H
ATOM   2722  HB2 LYS A 185      14.199   3.700 -21.220  1.00  0.00      A    H
ATOM   2723  CG  LYS A 185      15.782   2.419 -21.002  1.00  0.00      A    C
ATOM   2724  HG1 LYS A 185      16.455   3.045 -21.625  1.00  0.00      A    H
ATOM   2725  HG2 LYS A 185      16.343   1.750 -20.315  1.00  0.00      A    H
ATOM   2726  CD  LYS A 185      15.180   1.440 -22.007  1.00  0.00      A    C
ATOM   2727  HD1 LYS A 185      14.316   0.984 -21.479  1.00  0.00      A    H
ATOM   2728  HD2 LYS A 185      14.788   2.014 -22.874  1.00  0.00      A    H
ATOM   2729  CE  LYS A 185      16.167   0.335 -22.492  1.00  0.00      A    C
ATOM   2730  HE1 LYS A 185      16.846   0.779 -23.251  1.00  0.00      A    H
ATOM   2731  HE2 LYS A 185      16.707  -0.106 -21.627  1.00  0.00      A    H
ATOM   2732  NZ  LYS A 185      15.543  -0.712 -23.263  1.00  0.00      A    N
ATOM   2733  HZ1 LYS A 185      15.233  -0.316 -24.173  1.00  0.00      A    H
ATOM   2734  HZ2 LYS A 185      16.219  -1.493 -23.388  1.00  0.00      A    H
ATOM   2735  HZ3 LYS A 185      14.752  -1.166 -22.762  1.00  0.00      A    H
ATOM   2736  C   LYS A 185      14.309   5.541 -19.333  1.00  0.00      A    C
ATOM   2737  O   LYS A 185      13.617   6.195 -20.164  1.00  0.00      A    O
ATOM   2738  N   SER A 186      13.975   5.577 -18.029  1.00  0.00      A    N
ATOM   2739  HN  SER A 186      14.613   5.380 -17.288  1.00  0.00      A    H
ATOM   2740  CA  SER A 186      12.820   6.356 -17.564  1.00  0.00      A    C
ATOM   2741  HA  SER A 186      12.030   6.292 -18.297  1.00  0.00      A    H
ATOM   2742  CB  SER A 186      12.196   5.669 -16.353  1.00  0.00      A    C
ATOM   2743  HB1 SER A 186      11.399   6.253 -15.844  1.00  0.00      A    H
ATOM   2744  HB2 SER A 186      11.672   4.755 -16.706  1.00  0.00      A    H
ATOM   2745  OG  SER A 186      13.244   5.221 -15.496  1.00  0.00      A    O
ATOM   2746  HG1 SER A 186      12.931   4.420 -15.071  1.00  0.00      A    H
ATOM   2747  C   SER A 186      13.247   7.845 -17.241  1.00  0.00      A    C
ATOM   2748  O   SER A 186      12.487   8.693 -16.760  1.00  0.00      A    O
ATOM   2749  N   TRP A 187      14.439   8.247 -17.694  1.00  0.00      A    N
ATOM   2750  HN  TRP A 187      15.028   7.567 -18.125  1.00  0.00      A    H
ATOM   2751  CA  TRP A 187      14.911   9.589 -17.840  1.00  0.00      A    C
ATOM   2752  HA  TRP A 187      14.329  10.305 -17.279  1.00  0.00      A    H
ATOM   2753  CB  TRP A 187      16.318   9.563 -17.339  1.00  0.00      A    C
ATOM   2754  HB1 TRP A 187      16.427   9.115 -16.328  1.00  0.00      A    H
ATOM   2755  HB2 TRP A 187      17.028   9.016 -17.996  1.00  0.00      A    H
ATOM   2756  CG  TRP A 187      17.124  10.863 -17.160  1.00  0.00      A    C
ATOM   2757  CD1 TRP A 187      17.050  11.850 -16.219  1.00  0.00      A    C
ATOM   2758  HD1 TRP A 187      16.501  11.738 -15.296  1.00  0.00      A    H
ATOM   2759  NE1 TRP A 187      17.832  12.935 -16.578  1.00  0.00      A    N
ATOM   2760  HE1 TRP A 187      17.966  13.843 -16.246  1.00  0.00      A    H
ATOM   2761  CE2 TRP A 187      18.540  12.606 -17.735  1.00  0.00      A    C
ATOM   2762  CD2 TRP A 187      18.164  11.318 -18.133  1.00  0.00      A    C
ATOM   2763  CE3 TRP A 187      18.738  10.749 -19.276  1.00  0.00      A    C
ATOM   2764  HE3 TRP A 187      18.304   9.815 -19.603  1.00  0.00      A    H
ATOM   2765  CZ3 TRP A 187      19.735  11.522 -19.926  1.00  0.00      A    C
ATOM   2766  HZ3 TRP A 187      20.252  11.190 -20.814  1.00  0.00      A    H
ATOM   2767  CZ2 TRP A 187      19.420  13.376 -18.447  1.00  0.00      A    C
ATOM   2768  HZ2 TRP A 187      19.737  14.294 -17.975  1.00  0.00      A    H
ATOM   2769  CH2 TRP A 187      20.007  12.871 -19.590  1.00  0.00      A    C
ATOM   2770  HH2 TRP A 187      20.727  13.416 -20.183  1.00  0.00      A    H
ATOM   2771  C   TRP A 187      14.827  10.025 -19.283  1.00  0.00      A    C
ATOM   2772  O   TRP A 187      14.801   9.167 -20.177  1.00  0.00      A    O
ATOM   2773  N   GLY A 188      14.917  11.348 -19.473  1.00  0.00      A    N
ATOM   2774  HN  GLY A 188      14.776  11.990 -18.724  1.00  0.00      A    H
ATOM   2775  CA  GLY A 188      15.134  11.974 -20.811  1.00  0.00      A    C
ATOM   2776  HA1 GLY A 188      14.808  12.985 -20.618  1.00  0.00      A    H
ATOM   2777  HA2 GLY A 188      16.197  11.861 -20.966  1.00  0.00      A    H
ATOM   2778  C   GLY A 188      14.351  11.387 -21.958  1.00  0.00      A    C
ATOM   2779  O   GLY A 188      13.187  11.125 -21.832  1.00  0.00      A    O
ATOM   2780  N   GLU A 189      14.951  11.275 -23.183  1.00  0.00      A    N
ATOM   2781  HN  GLU A 189      15.864  11.634 -23.358  1.00  0.00      A    H
ATOM   2782  CA  GLU A 189      14.158  10.767 -24.265  1.00  0.00      A    C
ATOM   2783  HA  GLU A 189      13.092  10.890 -24.136  1.00  0.00      A    H
ATOM   2784  CB  GLU A 189      14.541  11.527 -25.572  1.00  0.00      A    C
ATOM   2785  HB1 GLU A 189      15.576  11.207 -25.817  1.00  0.00      A    H
ATOM   2786  HB2 GLU A 189      14.019  11.071 -26.440  1.00  0.00      A    H
ATOM   2787  CG  GLU A 189      14.437  13.002 -25.529  1.00  0.00      A    C
ATOM   2788  HG1 GLU A 189      13.435  13.198 -25.091  1.00  0.00      A    H
ATOM   2789  HG2 GLU A 189      15.231  13.411 -24.869  1.00  0.00      A    H
ATOM   2790  CD  GLU A 189      14.574  13.655 -26.873  1.00  0.00      A    C
ATOM   2791  OE1 GLU A 189      15.425  13.268 -27.695  1.00  0.00      A    O
ATOM   2792  OE2 GLU A 189      13.709  14.488 -27.219  1.00  0.00      A    O
ATOM   2793  C   GLU A 189      14.324   9.243 -24.454  1.00  0.00      A    C
ATOM   2794  O   GLU A 189      14.976   8.804 -25.377  1.00  0.00      A    O
ATOM   2795  N   SER A 190      13.755   8.391 -23.444  1.00  0.00      A    N
ATOM   2796  HN  SER A 190      13.416   8.850 -22.627  1.00  0.00      A    H
ATOM   2797  CA  SER A 190      14.139   6.980 -23.302  1.00  0.00      A    C
ATOM   2798  HA  SER A 190      13.551   6.699 -22.441  1.00  0.00      A    H
ATOM   2799  CB  SER A 190      13.787   6.032 -24.548  1.00  0.00      A    C
ATOM   2800  HB1 SER A 190      14.239   6.416 -25.487  1.00  0.00      A    H
ATOM   2801  HB2 SER A 190      14.244   5.026 -24.433  1.00  0.00      A    H
ATOM   2802  OG  SER A 190      12.356   5.805 -24.770  1.00  0.00      A    O
ATOM   2803  HG1 SER A 190      12.057   6.682 -25.021  1.00  0.00      A    H
ATOM   2804  C   SER A 190      15.575   6.810 -23.076  1.00  0.00      A    C
ATOM   2805  O   SER A 190      16.316   6.182 -23.837  1.00  0.00      A    O
ATOM   2806  N   GLY A 191      16.150   7.491 -22.056  1.00  0.00      A    N
ATOM   2807  HN  GLY A 191      15.592   7.946 -21.367  1.00  0.00      A    H
ATOM   2808  CA  GLY A 191      17.491   7.582 -21.583  1.00  0.00      A    C
ATOM   2809  HA1 GLY A 191      17.443   7.952 -20.569  1.00  0.00      A    H
ATOM   2810  HA2 GLY A 191      18.023   6.647 -21.678  1.00  0.00      A    H
ATOM   2811  C   GLY A 191      18.413   8.574 -22.291  1.00  0.00      A    C
ATOM   2812  O   GLY A 191      19.531   8.862 -21.800  1.00  0.00      A    O
ATOM   2813  N   TYR A 192      18.091   8.856 -23.599  1.00  0.00      A    N
ATOM   2814  HN  TYR A 192      17.344   8.395 -24.072  1.00  0.00      A    H
ATOM   2815  CA  TYR A 192      18.944   9.616 -24.459  1.00  0.00      A    C
ATOM   2816  HA  TYR A 192      19.983   9.340 -24.353  1.00  0.00      A    H
ATOM   2817  CB  TYR A 192      18.585   9.409 -25.998  1.00  0.00      A    C
ATOM   2818  HB1 TYR A 192      17.489   9.538 -26.124  1.00  0.00      A    H
ATOM   2819  HB2 TYR A 192      19.206  10.089 -26.618  1.00  0.00      A    H
ATOM   2820  CG  TYR A 192      18.863   7.953 -26.413  1.00  0.00      A    C
ATOM   2821  CD1 TYR A 192      17.751   7.137 -26.755  1.00  0.00      A    C
ATOM   2822  HD1 TYR A 192      16.724   7.455 -26.651  1.00  0.00      A    H
ATOM   2823  CE1 TYR A 192      18.001   5.877 -27.303  1.00  0.00      A    C
ATOM   2824  HE1 TYR A 192      17.203   5.237 -27.651  1.00  0.00      A    H
ATOM   2825  CZ  TYR A 192      19.357   5.438 -27.451  1.00  0.00      A    C
ATOM   2826  OH  TYR A 192      19.675   4.196 -28.013  1.00  0.00      A    O
ATOM   2827  HH  TYR A 192      18.919   3.608 -27.952  1.00  0.00      A    H
ATOM   2828  CD2 TYR A 192      20.156   7.433 -26.462  1.00  0.00      A    C
ATOM   2829  HD2 TYR A 192      21.004   7.899 -25.982  1.00  0.00      A    H
ATOM   2830  CE2 TYR A 192      20.434   6.227 -27.039  1.00  0.00      A    C
ATOM   2831  HE2 TYR A 192      21.470   5.921 -27.052  1.00  0.00      A    H
ATOM   2832  C   TYR A 192      18.798  11.089 -24.257  1.00  0.00      A    C
ATOM   2833  O   TYR A 192      17.763  11.539 -23.814  1.00  0.00      A    O
ATOM   2834  N   LEU A 193      19.841  11.885 -24.584  1.00  0.00      A    N
ATOM   2835  HN  LEU A 193      20.687  11.487 -24.930  1.00  0.00      A    H
ATOM   2836  CA  LEU A 193      19.916  13.333 -24.364  1.00  0.00      A    C
ATOM   2837  HA  LEU A 193      18.944  13.745 -24.140  1.00  0.00      A    H
ATOM   2838  CB  LEU A 193      20.979  13.701 -23.318  1.00  0.00      A    C
ATOM   2839  HB1 LEU A 193      20.607  13.264 -22.367  1.00  0.00      A    H
ATOM   2840  HB2 LEU A 193      21.892  13.129 -23.590  1.00  0.00      A    H
ATOM   2841  CG  LEU A 193      21.405  15.089 -23.008  1.00  0.00      A    C
ATOM   2842  HG  LEU A 193      21.551  15.538 -24.013  1.00  0.00      A    H
ATOM   2843  CD1 LEU A 193      20.334  15.919 -22.228  1.00  0.00      A    C
ATOM   2844 HD11 LEU A 193      19.376  16.010 -22.783  1.00  0.00      A    H
ATOM   2845 HD12 LEU A 193      20.064  15.457 -21.254  1.00  0.00      A    H
ATOM   2846 HD13 LEU A 193      20.670  16.970 -22.104  1.00  0.00      A    H
ATOM   2847  CD2 LEU A 193      22.687  15.071 -22.216  1.00  0.00      A    C
ATOM   2848 HD21 LEU A 193      23.125  16.091 -22.247  1.00  0.00      A    H
ATOM   2849 HD22 LEU A 193      22.726  14.749 -21.153  1.00  0.00      A    H
ATOM   2850 HD23 LEU A 193      23.368  14.350 -22.717  1.00  0.00      A    H
ATOM   2851  C   LEU A 193      20.346  13.968 -25.612  1.00  0.00      A    C
ATOM   2852  O   LEU A 193      21.209  13.488 -26.352  1.00  0.00      A    O
ATOM   2853  N   ARG A 194      19.713  15.171 -25.910  1.00  0.00      A    N
ATOM   2854  HN  ARG A 194      18.998  15.600 -25.362  1.00  0.00      A    H
ATOM   2855  CA  ARG A 194      20.125  16.048 -26.972  1.00  0.00      A    C
ATOM   2856  HA  ARG A 194      20.842  15.595 -27.640  1.00  0.00      A    H
ATOM   2857  CB  ARG A 194      18.905  16.440 -27.829  1.00  0.00      A    C
ATOM   2858  HB1 ARG A 194      18.175  16.850 -27.099  1.00  0.00      A    H
ATOM   2859  HB2 ARG A 194      19.170  17.192 -28.603  1.00  0.00      A    H
ATOM   2860  CG  ARG A 194      18.331  15.245 -28.607  1.00  0.00      A    C
ATOM   2861  HG1 ARG A 194      19.180  14.796 -29.166  1.00  0.00      A    H
ATOM   2862  HG2 ARG A 194      17.953  14.492 -27.884  1.00  0.00      A    H
ATOM   2863  CD  ARG A 194      17.254  15.572 -29.668  1.00  0.00      A    C
ATOM   2864  HD1 ARG A 194      17.539  16.469 -30.258  1.00  0.00      A    H
ATOM   2865  HD2 ARG A 194      17.287  14.654 -30.293  1.00  0.00      A    H
ATOM   2866  NE  ARG A 194      15.946  15.779 -28.985  1.00  0.00      A    N
ATOM   2867  HE  ARG A 194      15.709  15.055 -28.336  1.00  0.00      A    H
ATOM   2868  CZ  ARG A 194      14.977  16.657 -29.381  1.00  0.00      A    C
ATOM   2869  NH1 ARG A 194      15.168  17.384 -30.461  1.00  0.00      A    N
ATOM   2870 HH11 ARG A 194      16.039  17.371 -30.952  1.00  0.00      A    H
ATOM   2871 HH12 ARG A 194      14.430  18.023 -30.681  1.00  0.00      A    H
ATOM   2872  NH2 ARG A 194      13.755  16.577 -28.845  1.00  0.00      A    N
ATOM   2873 HH21 ARG A 194      13.660  15.938 -28.081  1.00  0.00      A    H
ATOM   2874 HH22 ARG A 194      13.061  17.259 -29.077  1.00  0.00      A    H
ATOM   2875  C   ARG A 194      20.650  17.405 -26.369  1.00  0.00      A    C
ATOM   2876  O   ARG A 194      19.910  18.091 -25.637  1.00  0.00      A    O
ATOM   2877  N   MET A 195      21.932  17.724 -26.506  1.00  0.00      A    N
ATOM   2878  HN  MET A 195      22.586  17.284 -27.117  1.00  0.00      A    H
ATOM   2879  CA  MET A 195      22.597  18.904 -25.898  1.00  0.00      A    C
ATOM   2880  HA  MET A 195      22.008  19.475 -25.196  1.00  0.00      A    H
ATOM   2881  CB  MET A 195      23.723  18.374 -25.055  1.00  0.00      A    C
ATOM   2882  HB1 MET A 195      23.255  17.820 -24.214  1.00  0.00      A    H
ATOM   2883  HB2 MET A 195      24.344  17.631 -25.600  1.00  0.00      A    H
ATOM   2884  CG  MET A 195      24.703  19.367 -24.390  1.00  0.00      A    C
ATOM   2885  HG1 MET A 195      25.259  20.010 -25.105  1.00  0.00      A    H
ATOM   2886  HG2 MET A 195      23.996  20.041 -23.860  1.00  0.00      A    H
ATOM   2887  SD  MET A 195      25.749  18.714 -23.069  1.00  0.00      A    S
ATOM   2888  CE  MET A 195      27.017  17.911 -24.040  1.00  0.00      A    C
ATOM   2889  HE1 MET A 195      26.668  16.930 -24.425  1.00  0.00      A    H
ATOM   2890  HE2 MET A 195      27.441  18.553 -24.842  1.00  0.00      A    H
ATOM   2891  HE3 MET A 195      27.851  17.597 -23.376  1.00  0.00      A    H
ATOM   2892  C   MET A 195      23.122  19.786 -26.927  1.00  0.00      A    C
ATOM   2893  O   MET A 195      23.811  19.381 -27.844  1.00  0.00      A    O
ATOM   2894  N   ALA A 196      22.899  21.113 -26.831  1.00  0.00      A    N
ATOM   2895  HN  ALA A 196      22.460  21.511 -26.029  1.00  0.00      A    H
ATOM   2896  CA  ALA A 196      23.248  22.177 -27.784  1.00  0.00      A    C
ATOM   2897  HA  ALA A 196      22.792  21.995 -28.746  1.00  0.00      A    H
ATOM   2898  CB  ALA A 196      22.741  23.580 -27.326  1.00  0.00      A    C
ATOM   2899  HB1 ALA A 196      23.326  23.986 -26.473  1.00  0.00      A    H
ATOM   2900  HB2 ALA A 196      22.842  24.306 -28.160  1.00  0.00      A    H
ATOM   2901  HB3 ALA A 196      21.699  23.688 -26.955  1.00  0.00      A    H
ATOM   2902  C   ALA A 196      24.767  22.245 -28.123  1.00  0.00      A    C
ATOM   2903  O   ALA A 196      25.632  22.251 -27.262  1.00  0.00      A    O
ATOM   2904  N   ARG A 197      25.174  22.283 -29.402  1.00  0.00      A    N
ATOM   2905  HN  ARG A 197      24.499  22.247 -30.135  1.00  0.00      A    H
ATOM   2906  CA  ARG A 197      26.535  22.357 -29.847  1.00  0.00      A    C
ATOM   2907  HA  ARG A 197      27.195  21.808 -29.192  1.00  0.00      A    H
ATOM   2908  CB  ARG A 197      26.432  21.666 -31.218  1.00  0.00      A    C
ATOM   2909  HB1 ARG A 197      26.111  20.603 -31.168  1.00  0.00      A    H
ATOM   2910  HB2 ARG A 197      25.715  22.256 -31.827  1.00  0.00      A    H
ATOM   2911  CG  ARG A 197      27.798  21.700 -32.004  1.00  0.00      A    C
ATOM   2912  HG1 ARG A 197      28.013  22.721 -32.385  1.00  0.00      A    H
ATOM   2913  HG2 ARG A 197      28.643  21.418 -31.341  1.00  0.00      A    H
ATOM   2914  CD  ARG A 197      27.956  20.593 -33.099  1.00  0.00      A    C
ATOM   2915  HD1 ARG A 197      27.848  19.658 -32.508  1.00  0.00      A    H
ATOM   2916  HD2 ARG A 197      27.213  20.496 -33.919  1.00  0.00      A    H
ATOM   2917  NE  ARG A 197      29.328  20.800 -33.683  1.00  0.00      A    N
ATOM   2918  HE  ARG A 197      30.106  20.234 -33.411  1.00  0.00      A    H
ATOM   2919  CZ  ARG A 197      29.517  21.804 -34.572  1.00  0.00      A    C
ATOM   2920  NH1 ARG A 197      28.550  22.497 -35.231  1.00  0.00      A    N
ATOM   2921 HH11 ARG A 197      27.627  22.133 -35.110  1.00  0.00      A    H
ATOM   2922 HH12 ARG A 197      28.720  23.372 -35.685  1.00  0.00      A    H
ATOM   2923  NH2 ARG A 197      30.758  22.091 -34.897  1.00  0.00      A    N
ATOM   2924 HH21 ARG A 197      31.533  21.569 -34.540  1.00  0.00      A    H
ATOM   2925 HH22 ARG A 197      30.956  22.778 -35.596  1.00  0.00      A    H
ATOM   2926  C   ARG A 197      26.940  23.787 -29.994  1.00  0.00      A    C
ATOM   2927  O   ARG A 197      26.126  24.641 -30.302  1.00  0.00      A    O
ATOM   2928  N   ASN A 198      28.213  24.172 -29.810  1.00  0.00      A    N
ATOM   2929  HN  ASN A 198      28.910  23.459 -29.800  1.00  0.00      A    H
ATOM   2930  CA  ASN A 198      28.594  25.576 -29.978  1.00  0.00      A    C
ATOM   2931  HA  ASN A 198      27.825  26.205 -29.556  1.00  0.00      A    H
ATOM   2932  CB  ASN A 198      29.849  25.888 -29.094  1.00  0.00      A    C
ATOM   2933  HB1 ASN A 198      30.636  25.134 -29.310  1.00  0.00      A    H
ATOM   2934  HB2 ASN A 198      30.357  26.833 -29.384  1.00  0.00      A    H
ATOM   2935  CG  ASN A 198      29.531  26.067 -27.657  1.00  0.00      A    C
ATOM   2936  OD1 ASN A 198      28.731  26.958 -27.290  1.00  0.00      A    O
ATOM   2937  ND2 ASN A 198      30.216  25.306 -26.763  1.00  0.00      A    N
ATOM   2938 HD21 ASN A 198      30.066  25.406 -25.779  1.00  0.00      A    H
ATOM   2939 HD22 ASN A 198      30.773  24.564 -27.137  1.00  0.00      A    H
ATOM   2940  C   ASN A 198      28.794  26.087 -31.464  1.00  0.00      A    C
ATOM   2941  O   ASN A 198      28.660  25.335 -32.431  1.00  0.00      A    O
ATOM   2942  N   ILE A 199      29.129  27.351 -31.659  1.00  0.00      A    N
ATOM   2943  HN  ILE A 199      29.138  28.026 -30.926  1.00  0.00      A    H
ATOM   2944  CA  ILE A 199      29.507  27.797 -32.982  1.00  0.00      A    C
ATOM   2945  HA  ILE A 199      28.900  27.258 -33.695  1.00  0.00      A    H
ATOM   2946  CB  ILE A 199      29.041  29.284 -33.347  1.00  0.00      A    C
ATOM   2947  HB  ILE A 199      29.550  30.068 -32.747  1.00  0.00      A    H
ATOM   2948  CG2 ILE A 199      29.417  29.411 -34.833  1.00  0.00      A    C
ATOM   2949 HG21 ILE A 199      29.012  30.328 -35.314  1.00  0.00      A    H
ATOM   2950 HG22 ILE A 199      30.516  29.532 -34.940  1.00  0.00      A    H
ATOM   2951 HG23 ILE A 199      28.928  28.584 -35.389  1.00  0.00      A    H
ATOM   2952  CG1 ILE A 199      27.549  29.454 -33.150  1.00  0.00      A    C
ATOM   2953 HG11 ILE A 199      26.930  28.743 -33.738  1.00  0.00      A    H
ATOM   2954 HG12 ILE A 199      27.303  29.435 -32.066  1.00  0.00      A    H
ATOM   2955  CD  ILE A 199      26.882  30.859 -33.470  1.00  0.00      A    C
ATOM   2956  HD1 ILE A 199      25.773  30.864 -33.522  1.00  0.00      A    H
ATOM   2957  HD2 ILE A 199      27.319  31.659 -32.835  1.00  0.00      A    H
ATOM   2958  HD3 ILE A 199      27.236  31.196 -34.468  1.00  0.00      A    H
ATOM   2959  C   ILE A 199      30.922  27.514 -33.231  1.00  0.00      A    C
ATOM   2960  O   ILE A 199      31.827  28.301 -33.052  1.00  0.00      A    O
ATOM   2961  N   ALA A 200      31.209  26.295 -33.677  1.00  0.00      A    N
ATOM   2962  HN  ALA A 200      30.478  25.618 -33.705  1.00  0.00      A    H
ATOM   2963  CA  ALA A 200      32.590  25.905 -34.118  1.00  0.00      A    C
ATOM   2964  HA  ALA A 200      32.526  24.842 -34.300  1.00  0.00      A    H
ATOM   2965  CB  ALA A 200      32.871  26.653 -35.512  1.00  0.00      A    C
ATOM   2966  HB1 ALA A 200      33.869  26.505 -35.977  1.00  0.00      A    H
ATOM   2967  HB2 ALA A 200      31.979  26.239 -36.027  1.00  0.00      A    H
ATOM   2968  HB3 ALA A 200      32.759  27.744 -35.335  1.00  0.00      A    H
ATOM   2969  C   ALA A 200      33.733  26.030 -33.119  1.00  0.00      A    C
ATOM   2970  O   ALA A 200      33.950  25.046 -32.382  1.00  0.00      A    O
ATOM   2971  N   SER A 201      34.393  27.223 -33.074  1.00  0.00      A    N
ATOM   2972  HN  SER A 201      33.996  27.956 -33.620  1.00  0.00      A    H
ATOM   2973  CA  SER A 201      35.536  27.516 -32.263  1.00  0.00      A    C
ATOM   2974  HA  SER A 201      36.156  26.634 -32.330  1.00  0.00      A    H
ATOM   2975  CB  SER A 201      36.385  28.690 -32.666  1.00  0.00      A    C
ATOM   2976  HB1 SER A 201      36.375  28.717 -33.777  1.00  0.00      A    H
ATOM   2977  HB2 SER A 201      35.939  29.625 -32.265  1.00  0.00      A    H
ATOM   2978  OG  SER A 201      37.789  28.428 -32.301  1.00  0.00      A    O
ATOM   2979  HG1 SER A 201      38.429  29.074 -32.609  1.00  0.00      A    H
ATOM   2980  C   SER A 201      35.365  27.594 -30.769  1.00  0.00      A    C
ATOM   2981  O   SER A 201      34.797  28.541 -30.292  1.00  0.00      A    O
ATOM   2982  N   SER A 202      35.776  26.596 -29.925  1.00  0.00      A    N
ATOM   2983  HN  SER A 202      36.412  25.891 -30.228  1.00  0.00      A    H
ATOM   2984  CA  SER A 202      35.205  26.426 -28.592  1.00  0.00      A    C
ATOM   2985  HA  SER A 202      34.745  27.304 -28.163  1.00  0.00      A    H
ATOM   2986  CB  SER A 202      34.173  25.269 -28.677  1.00  0.00      A    C
ATOM   2987  HB1 SER A 202      33.601  25.424 -29.616  1.00  0.00      A    H
ATOM   2988  HB2 SER A 202      34.769  24.338 -28.777  1.00  0.00      A    H
ATOM   2989  OG  SER A 202      33.244  25.158 -27.569  1.00  0.00      A    O
ATOM   2990  HG1 SER A 202      32.509  24.598 -27.830  1.00  0.00      A    H
ATOM   2991  C   SER A 202      36.219  25.888 -27.582  1.00  0.00      A    C
ATOM   2992  O   SER A 202      37.406  25.676 -27.933  1.00  0.00      A    O
ATOM   2993  N   SER A 203      35.802  25.625 -26.330  1.00  0.00      A    N
ATOM   2994  HN  SER A 203      34.879  25.927 -26.106  1.00  0.00      A    H
ATOM   2995  CA  SER A 203      36.472  24.847 -25.323  1.00  0.00      A    C
ATOM   2996  HA  SER A 203      37.509  24.808 -25.623  1.00  0.00      A    H
ATOM   2997  CB  SER A 203      36.521  25.493 -23.924  1.00  0.00      A    C
ATOM   2998  HB1 SER A 203      36.934  24.740 -23.219  1.00  0.00      A    H
ATOM   2999  HB2 SER A 203      37.209  26.364 -23.887  1.00  0.00      A    H
ATOM   3000  OG  SER A 203      35.161  25.827 -23.549  1.00  0.00      A    O
ATOM   3001  HG1 SER A 203      34.970  25.148 -22.898  1.00  0.00      A    H
ATOM   3002  C   SER A 203      35.972  23.406 -25.300  1.00  0.00      A    C
ATOM   3003  O   SER A 203      36.715  22.433 -25.080  1.00  0.00      A    O
ATOM   3004  N   GLY A 204      34.686  23.131 -25.510  1.00  0.00      A    N
ATOM   3005  HN  GLY A 204      34.120  23.880 -25.846  1.00  0.00      A    H
ATOM   3006  CA  GLY A 204      33.979  21.899 -25.363  1.00  0.00      A    C
ATOM   3007  HA1 GLY A 204      33.678  21.762 -26.391  1.00  0.00      A    H
ATOM   3008  HA2 GLY A 204      34.711  21.163 -25.066  1.00  0.00      A    H
ATOM   3009  C   GLY A 204      32.817  21.864 -24.498  1.00  0.00      A    C
ATOM   3010  O   GLY A 204      32.930  21.795 -23.255  1.00  0.00      A    O
ATOM   3011  N   LYS A 205      31.608  22.015 -25.082  1.00  0.00      A    N
ATOM   3012  HN  LYS A 205      31.442  22.132 -26.058  1.00  0.00      A    H
ATOM   3013  CA  LYS A 205      30.343  22.005 -24.338  1.00  0.00      A    C
ATOM   3014  HA  LYS A 205      30.293  22.989 -23.895  1.00  0.00      A    H
ATOM   3015  CB  LYS A 205      29.179  21.818 -25.279  1.00  0.00      A    C
ATOM   3016  HB1 LYS A 205      29.262  22.613 -26.051  1.00  0.00      A    H
ATOM   3017  HB2 LYS A 205      29.155  20.805 -25.735  1.00  0.00      A    H
ATOM   3018  CG  LYS A 205      27.789  21.883 -24.654  1.00  0.00      A    C
ATOM   3019  HG1 LYS A 205      27.151  21.290 -25.343  1.00  0.00      A    H
ATOM   3020  HG2 LYS A 205      27.742  21.330 -23.691  1.00  0.00      A    H
ATOM   3021  CD  LYS A 205      27.300  23.283 -24.344  1.00  0.00      A    C
ATOM   3022  HD1 LYS A 205      27.922  23.629 -23.491  1.00  0.00      A    H
ATOM   3023  HD2 LYS A 205      27.584  23.749 -25.312  1.00  0.00      A    H
ATOM   3024  CE  LYS A 205      25.848  23.275 -24.063  1.00  0.00      A    C
ATOM   3025  HE1 LYS A 205      25.301  22.790 -24.900  1.00  0.00      A    H
ATOM   3026  HE2 LYS A 205      25.483  22.819 -23.118  1.00  0.00      A    H
ATOM   3027  NZ  LYS A 205      25.511  24.686 -24.004  1.00  0.00      A    N
ATOM   3028  HZ1 LYS A 205      24.515  24.978 -24.070  1.00  0.00      A    H
ATOM   3029  HZ2 LYS A 205      25.901  25.100 -23.133  1.00  0.00      A    H
ATOM   3030  HZ3 LYS A 205      26.058  25.048 -24.811  1.00  0.00      A    H
ATOM   3031  C   LYS A 205      30.181  21.005 -23.218  1.00  0.00      A    C
ATOM   3032  O   LYS A 205      29.965  19.828 -23.464  1.00  0.00      A    O
ATOM   3033  N   CYS A 206      30.125  21.466 -21.962  1.00  0.00      A    N
ATOM   3034  HN  CYS A 206      30.271  22.452 -21.922  1.00  0.00      A    H
ATOM   3035  CA  CYS A 206      30.006  20.726 -20.734  1.00  0.00      A    C
ATOM   3036  HA  CYS A 206      30.134  21.396 -19.897  1.00  0.00      A    H
ATOM   3037  CB  CYS A 206      28.580  20.196 -20.615  1.00  0.00      A    C
ATOM   3038  HB1 CYS A 206      28.447  19.282 -21.232  1.00  0.00      A    H
ATOM   3039  HB2 CYS A 206      28.486  19.849 -19.563  1.00  0.00      A    H
ATOM   3040  SG  CYS A 206      27.283  21.447 -20.872  1.00  0.00      A    S
ATOM   3041  C   CYS A 206      31.071  19.680 -20.472  1.00  0.00      A    C
ATOM   3042  O   CYS A 206      30.757  18.744 -19.777  1.00  0.00      A    O
ATOM   3043  N   GLY A 207      32.262  19.790 -21.110  1.00  0.00      A    N
ATOM   3044  HN  GLY A 207      32.435  20.575 -21.700  1.00  0.00      A    H
ATOM   3045  CA  GLY A 207      33.392  18.933 -21.021  1.00  0.00      A    C
ATOM   3046  HA1 GLY A 207      34.273  19.485 -20.729  1.00  0.00      A    H
ATOM   3047  HA2 GLY A 207      33.109  18.165 -20.316  1.00  0.00      A    H
ATOM   3048  C   GLY A 207      33.757  18.177 -22.228  1.00  0.00      A    C
ATOM   3049  O   GLY A 207      34.802  17.572 -22.236  1.00  0.00      A    O
ATOM   3050  N   ILE A 208      32.829  18.151 -23.245  1.00  0.00      A    N
ATOM   3051  HN  ILE A 208      31.984  18.635 -23.033  1.00  0.00      A    H
ATOM   3052  CA  ILE A 208      32.914  17.206 -24.404  1.00  0.00      A    C
ATOM   3053  HA  ILE A 208      32.807  16.204 -24.015  1.00  0.00      A    H
ATOM   3054  CB  ILE A 208      31.676  17.331 -25.279  1.00  0.00      A    C
ATOM   3055  HB  ILE A 208      30.782  17.435 -24.627  1.00  0.00      A    H
ATOM   3056  CG2 ILE A 208      31.672  18.672 -26.034  1.00  0.00      A    C
ATOM   3057 HG21 ILE A 208      31.711  19.472 -25.263  1.00  0.00      A    H
ATOM   3058 HG22 ILE A 208      32.440  18.879 -26.809  1.00  0.00      A    H
ATOM   3059 HG23 ILE A 208      30.682  18.936 -26.463  1.00  0.00      A    H
ATOM   3060  CG1 ILE A 208      31.482  16.059 -26.171  1.00  0.00      A    C
ATOM   3061 HG11 ILE A 208      32.346  16.000 -26.867  1.00  0.00      A    H
ATOM   3062 HG12 ILE A 208      31.421  15.156 -25.527  1.00  0.00      A    H
ATOM   3063  CD  ILE A 208      30.239  16.163 -27.088  1.00  0.00      A    C
ATOM   3064  HD1 ILE A 208      30.428  17.017 -27.773  1.00  0.00      A    H
ATOM   3065  HD2 ILE A 208      30.048  15.187 -27.584  1.00  0.00      A    H
ATOM   3066  HD3 ILE A 208      29.345  16.329 -26.449  1.00  0.00      A    H
ATOM   3067  C   ILE A 208      34.220  17.183 -25.250  1.00  0.00      A    C
ATOM   3068  O   ILE A 208      34.937  16.141 -25.193  1.00  0.00      A    O
ATOM   3069  N   ALA A 209      34.651  18.201 -25.931  1.00  0.00      A    N
ATOM   3070  HN  ALA A 209      34.108  19.033 -25.846  1.00  0.00      A    H
ATOM   3071  CA  ALA A 209      35.762  18.267 -26.845  1.00  0.00      A    C
ATOM   3072  HA  ALA A 209      35.738  17.360 -27.432  1.00  0.00      A    H
ATOM   3073  CB  ALA A 209      35.406  19.471 -27.682  1.00  0.00      A    C
ATOM   3074  HB1 ALA A 209      35.489  20.385 -27.055  1.00  0.00      A    H
ATOM   3075  HB2 ALA A 209      36.172  19.676 -28.459  1.00  0.00      A    H
ATOM   3076  HB3 ALA A 209      34.382  19.490 -28.112  1.00  0.00      A    H
ATOM   3077  C   ALA A 209      37.101  18.413 -26.133  1.00  0.00      A    C
ATOM   3078  O   ALA A 209      38.056  18.690 -26.778  1.00  0.00      A    O
ATOM   3079  N   ILE A 210      37.100  18.257 -24.763  1.00  0.00      A    N
ATOM   3080  HN  ILE A 210      36.248  17.993 -24.316  1.00  0.00      A    H
ATOM   3081  CA  ILE A 210      38.314  18.580 -24.009  1.00  0.00      A    C
ATOM   3082  HA  ILE A 210      38.735  19.471 -24.450  1.00  0.00      A    H
ATOM   3083  CB  ILE A 210      37.885  18.887 -22.530  1.00  0.00      A    C
ATOM   3084  HB  ILE A 210      37.306  18.064 -22.061  1.00  0.00      A    H
ATOM   3085  CG2 ILE A 210      39.245  18.886 -21.671  1.00  0.00      A    C
ATOM   3086 HG21 ILE A 210      39.707  17.904 -21.434  1.00  0.00      A    H
ATOM   3087 HG22 ILE A 210      40.025  19.518 -22.147  1.00  0.00      A    H
ATOM   3088 HG23 ILE A 210      39.055  19.257 -20.641  1.00  0.00      A    H
ATOM   3089  CG1 ILE A 210      37.194  20.240 -22.522  1.00  0.00      A    C
ATOM   3090 HG11 ILE A 210      37.751  21.005 -23.105  1.00  0.00      A    H
ATOM   3091 HG12 ILE A 210      36.288  20.019 -23.126  1.00  0.00      A    H
ATOM   3092  CD  ILE A 210      36.798  20.788 -21.100  1.00  0.00      A    C
ATOM   3093  HD1 ILE A 210      36.152  20.117 -20.494  1.00  0.00      A    H
ATOM   3094  HD2 ILE A 210      37.658  21.097 -20.469  1.00  0.00      A    H
ATOM   3095  HD3 ILE A 210      36.107  21.647 -21.240  1.00  0.00      A    H
ATOM   3096  C   ILE A 210      39.304  17.417 -24.044  1.00  0.00      A    C
ATOM   3097  O   ILE A 210      40.433  17.674 -24.385  1.00  0.00      A    O
ATOM   3098  N   GLU A 211      38.828  16.220 -23.875  1.00  0.00      A    N
ATOM   3099  HN  GLU A 211      37.847  16.189 -23.699  1.00  0.00      A    H
ATOM   3100  CA  GLU A 211      39.683  15.038 -24.038  1.00  0.00      A    C
ATOM   3101  HA  GLU A 211      40.474  15.253 -24.741  1.00  0.00      A    H
ATOM   3102  CB  GLU A 211      40.461  14.703 -22.698  1.00  0.00      A    C
ATOM   3103  HB1 GLU A 211      41.030  13.756 -22.815  1.00  0.00      A    H
ATOM   3104  HB2 GLU A 211      41.185  15.505 -22.437  1.00  0.00      A    H
ATOM   3105  CG  GLU A 211      39.602  14.727 -21.386  1.00  0.00      A    C
ATOM   3106  HG1 GLU A 211      39.267  15.779 -21.264  1.00  0.00      A    H
ATOM   3107  HG2 GLU A 211      38.777  13.995 -21.524  1.00  0.00      A    H
ATOM   3108  CD  GLU A 211      40.356  14.304 -20.154  1.00  0.00      A    C
ATOM   3109  OE1 GLU A 211      40.161  13.199 -19.632  1.00  0.00      A    O
ATOM   3110  OE2 GLU A 211      41.104  15.144 -19.706  1.00  0.00      A    O
ATOM   3111  C   GLU A 211      39.002  13.775 -24.591  1.00  0.00      A    C
ATOM   3112  O   GLU A 211      38.842  12.824 -23.787  1.00  0.00      A    O
ATOM   3113  N   PRO A 212      38.731  13.738 -25.951  1.00  0.00      A    N
ATOM   3114  CD  PRO A 212      38.993  14.732 -26.949  1.00  0.00      A    C
ATOM   3115  HD1 PRO A 212      39.846  14.372 -27.562  1.00  0.00      A    H
ATOM   3116  HD2 PRO A 212      39.109  15.781 -26.604  1.00  0.00      A    H
ATOM   3117  CA  PRO A 212      37.941  12.598 -26.477  1.00  0.00      A    C
ATOM   3118  HA  PRO A 212      37.254  12.165 -25.764  1.00  0.00      A    H
ATOM   3119  CB  PRO A 212      37.216  13.194 -27.700  1.00  0.00      A    C
ATOM   3120  HB1 PRO A 212      37.314  12.570 -28.614  1.00  0.00      A    H
ATOM   3121  HB2 PRO A 212      36.138  13.314 -27.460  1.00  0.00      A    H
ATOM   3122  CG  PRO A 212      37.667  14.628 -27.733  1.00  0.00      A    C
ATOM   3123  HG1 PRO A 212      37.783  14.917 -28.799  1.00  0.00      A    H
ATOM   3124  HG2 PRO A 212      36.949  15.191 -27.099  1.00  0.00      A    H
ATOM   3125  C   PRO A 212      38.857  11.404 -26.839  1.00  0.00      A    C
ATOM   3126  O   PRO A 212      39.995  11.662 -27.153  1.00  0.00      A    O
ATOM   3127  N   SER A 213      38.431  10.135 -26.836  1.00  0.00      A    N
ATOM   3128  HN  SER A 213      37.605   9.955 -26.308  1.00  0.00      A    H
ATOM   3129  CA  SER A 213      39.262   8.961 -27.232  1.00  0.00      A    C
ATOM   3130  HA  SER A 213      40.232   9.262 -27.600  1.00  0.00      A    H
ATOM   3131  CB  SER A 213      39.496   7.959 -26.103  1.00  0.00      A    C
ATOM   3132  HB1 SER A 213      38.567   7.599 -25.612  1.00  0.00      A    H
ATOM   3133  HB2 SER A 213      40.114   7.103 -26.450  1.00  0.00      A    H
ATOM   3134  OG  SER A 213      40.091   8.543 -24.982  1.00  0.00      A    O
ATOM   3135  HG1 SER A 213      41.031   8.671 -25.127  1.00  0.00      A    H
ATOM   3136  C   SER A 213      38.597   8.212 -28.384  1.00  0.00      A    C
ATOM   3137  O   SER A 213      37.361   8.160 -28.519  1.00  0.00      A    O
ATOM   3138  N   TYR A 214      39.370   7.456 -29.145  1.00  0.00      A    N
ATOM   3139  HN  TYR A 214      40.366   7.413 -29.144  1.00  0.00      A    H
ATOM   3140  CA  TYR A 214      38.767   6.634 -30.185  1.00  0.00      A    C
ATOM   3141  HA  TYR A 214      37.909   6.202 -29.692  1.00  0.00      A    H
ATOM   3142  CB  TYR A 214      38.135   7.293 -31.514  1.00  0.00      A    C
ATOM   3143  HB1 TYR A 214      37.836   6.545 -32.278  1.00  0.00      A    H
ATOM   3144  HB2 TYR A 214      37.272   7.913 -31.189  1.00  0.00      A    H
ATOM   3145  CG  TYR A 214      39.009   8.153 -32.314  1.00  0.00      A    C
ATOM   3146  CD1 TYR A 214      38.319   8.839 -33.370  1.00  0.00      A    C
ATOM   3147  HD1 TYR A 214      37.281   8.633 -33.585  1.00  0.00      A    H
ATOM   3148  CE1 TYR A 214      39.015   9.752 -34.234  1.00  0.00      A    C
ATOM   3149  HE1 TYR A 214      38.486  10.404 -34.914  1.00  0.00      A    H
ATOM   3150  CZ  TYR A 214      40.351   9.988 -34.079  1.00  0.00      A    C
ATOM   3151  OH  TYR A 214      41.100  10.755 -34.943  1.00  0.00      A    O
ATOM   3152  HH  TYR A 214      41.982  10.641 -34.583  1.00  0.00      A    H
ATOM   3153  CD2 TYR A 214      40.398   8.437 -32.146  1.00  0.00      A    C
ATOM   3154  HD2 TYR A 214      40.983   7.948 -31.381  1.00  0.00      A    H
ATOM   3155  CE2 TYR A 214      41.043   9.307 -33.144  1.00  0.00      A    C
ATOM   3156  HE2 TYR A 214      42.116   9.340 -33.261  1.00  0.00      A    H
ATOM   3157  C   TYR A 214      39.658   5.421 -30.527  1.00  0.00      A    C
ATOM   3158  O   TYR A 214      40.887   5.571 -30.626  1.00  0.00      A    O
ATOM   3159  N   PRO A 215      39.105   4.192 -30.607  1.00  0.00      A    N
ATOM   3160  CD  PRO A 215      37.661   3.939 -30.414  1.00  0.00      A    C
ATOM   3161  HD1 PRO A 215      36.985   4.609 -30.987  1.00  0.00      A    H
ATOM   3162  HD2 PRO A 215      37.347   4.107 -29.362  1.00  0.00      A    H
ATOM   3163  CA  PRO A 215      39.906   3.008 -31.030  1.00  0.00      A    C
ATOM   3164  HA  PRO A 215      40.857   3.056 -30.521  1.00  0.00      A    H
ATOM   3165  CB  PRO A 215      38.969   1.871 -30.571  1.00  0.00      A    C
ATOM   3166  HB1 PRO A 215      39.039   0.934 -31.163  1.00  0.00      A    H
ATOM   3167  HB2 PRO A 215      39.195   1.664 -29.503  1.00  0.00      A    H
ATOM   3168  CG  PRO A 215      37.519   2.362 -30.743  1.00  0.00      A    C
ATOM   3169  HG1 PRO A 215      37.338   2.208 -31.829  1.00  0.00      A    H
ATOM   3170  HG2 PRO A 215      36.722   1.884 -30.134  1.00  0.00      A    H
ATOM   3171  C   PRO A 215      40.067   3.055 -32.583  1.00  0.00      A    C
ATOM   3172  O   PRO A 215      39.350   3.728 -33.300  1.00  0.00      A    O
ATOM   3173  N   ILE A 216      41.097   2.286 -33.101  1.00  0.00      A    N
ATOM   3174  HN  ILE A 216      41.594   1.639 -32.527  1.00  0.00      A    H
ATOM   3175  CA  ILE A 216      41.320   2.102 -34.559  1.00  0.00      A    C
ATOM   3176  HA  ILE A 216      40.657   2.742 -35.122  1.00  0.00      A    H
ATOM   3177  CB  ILE A 216      42.776   2.368 -34.931  1.00  0.00      A    C
ATOM   3178  HB  ILE A 216      43.488   1.823 -34.275  1.00  0.00      A    H
ATOM   3179  CG2 ILE A 216      43.123   1.939 -36.342  1.00  0.00      A    C
ATOM   3180 HG21 ILE A 216      44.186   2.113 -36.613  1.00  0.00      A    H
ATOM   3181 HG22 ILE A 216      42.956   0.848 -36.475  1.00  0.00      A    H
ATOM   3182 HG23 ILE A 216      42.563   2.473 -37.139  1.00  0.00      A    H
ATOM   3183  CG1 ILE A 216      42.915   3.913 -34.902  1.00  0.00      A    C
ATOM   3184 HG11 ILE A 216      42.215   4.409 -35.609  1.00  0.00      A    H
ATOM   3185 HG12 ILE A 216      42.670   4.248 -33.871  1.00  0.00      A    H
ATOM   3186  CD  ILE A 216      44.313   4.444 -35.113  1.00  0.00      A    C
ATOM   3187  HD1 ILE A 216      45.032   4.074 -34.352  1.00  0.00      A    H
ATOM   3188  HD2 ILE A 216      44.699   4.100 -36.096  1.00  0.00      A    H
ATOM   3189  HD3 ILE A 216      44.349   5.554 -35.068  1.00  0.00      A    H
ATOM   3190  C   ILE A 216      40.996   0.631 -34.831  1.00  0.00      A    C
ATOM   3191  O   ILE A 216      41.257  -0.266 -33.993  1.00  0.00      A    O
ATOM   3192  N   LYS A 217      40.355   0.288 -35.948  1.00  0.00      A    N
ATOM   3193  HN  LYS A 217      39.886   0.983 -36.488  1.00  0.00      A    H
ATOM   3194  CA  LYS A 217      40.170  -1.097 -36.349  1.00  0.00      A    C
ATOM   3195  HA  LYS A 217      40.699  -1.860 -35.797  1.00  0.00      A    H
ATOM   3196  CB  LYS A 217      38.713  -1.586 -36.283  1.00  0.00      A    C
ATOM   3197  HB1 LYS A 217      38.151  -1.194 -35.408  1.00  0.00      A    H
ATOM   3198  HB2 LYS A 217      38.206  -1.214 -37.198  1.00  0.00      A    H
ATOM   3199  CG  LYS A 217      38.497  -3.048 -36.092  1.00  0.00      A    C
ATOM   3200  HG1 LYS A 217      39.062  -3.583 -36.885  1.00  0.00      A    H
ATOM   3201  HG2 LYS A 217      38.854  -3.427 -35.111  1.00  0.00      A    H
ATOM   3202  CD  LYS A 217      37.080  -3.545 -36.115  1.00  0.00      A    C
ATOM   3203  HD1 LYS A 217      36.545  -3.189 -35.208  1.00  0.00      A    H
ATOM   3204  HD2 LYS A 217      36.679  -2.994 -36.992  1.00  0.00      A    H
ATOM   3205  CE  LYS A 217      36.915  -4.992 -36.358  1.00  0.00      A    C
ATOM   3206  HE1 LYS A 217      35.853  -5.302 -36.250  1.00  0.00      A    H
ATOM   3207  HE2 LYS A 217      37.251  -5.291 -37.374  1.00  0.00      A    H
ATOM   3208  NZ  LYS A 217      37.612  -5.873 -35.443  1.00  0.00      A    N
ATOM   3209  HZ1 LYS A 217      37.511  -6.844 -35.800  1.00  0.00      A    H
ATOM   3210  HZ2 LYS A 217      38.635  -5.688 -35.403  1.00  0.00      A    H
ATOM   3211  HZ3 LYS A 217      37.165  -5.761 -34.511  1.00  0.00      A    H
ATOM   3212  C   LYS A 217      40.757  -1.282 -37.804  1.00  0.00      A    C
ATOM   3213  O   LYS A 217      41.386  -2.337 -38.021  1.00  0.00      A    O
ATOM   3214  N   ASN A 218      40.592  -0.370 -38.746  1.00  0.00      A    N
ATOM   3215  HN  ASN A 218      40.231   0.515 -38.463  1.00  0.00      A    H
ATOM   3216  CA  ASN A 218      41.153  -0.370 -40.094  1.00  0.00      A    C
ATOM   3217  HA  ASN A 218      40.993  -1.316 -40.591  1.00  0.00      A    H
ATOM   3218  CB  ASN A 218      40.313   0.632 -40.964  1.00  0.00      A    C
ATOM   3219  HB1 ASN A 218      40.653   1.613 -40.569  1.00  0.00      A    H
ATOM   3220  HB2 ASN A 218      40.708   0.534 -41.997  1.00  0.00      A    H
ATOM   3221  CG  ASN A 218      38.791   0.482 -40.910  1.00  0.00      A    C
ATOM   3222  OD1 ASN A 218      38.202   1.037 -39.963  1.00  0.00      A    O
ATOM   3223  ND2 ASN A 218      38.150  -0.084 -41.945  1.00  0.00      A    N
ATOM   3224 HD21 ASN A 218      37.152  -0.106 -41.893  1.00  0.00      A    H
ATOM   3225 HD22 ASN A 218      38.625  -0.538 -42.700  1.00  0.00      A    H
ATOM   3226  C   ASN A 218      42.679  -0.223 -40.029  1.00  0.00      A    C
ATOM   3227  O   ASN A 218      43.381  -1.234 -40.153  1.00  0.00      A    O
ATOM   3228  N   GLY A 219      43.223   0.974 -39.839  1.00  0.00      A    N
ATOM   3229  HN  GLY A 219      42.636   1.764 -39.680  1.00  0.00      A    H
ATOM   3230  CA  GLY A 219      44.676   1.062 -39.860  1.00  0.00      A    C
ATOM   3231  HA1 GLY A 219      44.941   0.257 -39.191  1.00  0.00      A    H
ATOM   3232  HA2 GLY A 219      45.070   0.924 -40.856  1.00  0.00      A    H
ATOM   3233  C   GLY A 219      45.153   2.349 -39.220  1.00  0.00      A    C
ATOM   3234  O   GLY A 219      44.657   3.454 -39.439  1.00  0.00      A    O
ATOM   3235  N   GLU A 220      46.247   2.299 -38.435  1.00  0.00      A    N
ATOM   3236  HN  GLU A 220      46.651   1.470 -38.054  1.00  0.00      A    H
ATOM   3237  CA  GLU A 220      47.045   3.436 -38.097  1.00  0.00      A    C
ATOM   3238  HA  GLU A 220      46.353   4.173 -37.719  1.00  0.00      A    H
ATOM   3239  CB  GLU A 220      47.966   3.119 -36.884  1.00  0.00      A    C
ATOM   3240  HB1 GLU A 220      48.044   4.087 -36.345  1.00  0.00      A    H
ATOM   3241  HB2 GLU A 220      47.313   2.471 -36.261  1.00  0.00      A    H
ATOM   3242  CG  GLU A 220      49.260   2.370 -37.147  1.00  0.00      A    C
ATOM   3243  HG1 GLU A 220      49.225   1.412 -37.708  1.00  0.00      A    H
ATOM   3244  HG2 GLU A 220      49.912   3.026 -37.761  1.00  0.00      A    H
ATOM   3245  CD  GLU A 220      50.112   2.108 -35.928  1.00  0.00      A    C
ATOM   3246  OE1 GLU A 220      50.554   3.002 -35.187  1.00  0.00      A    O
ATOM   3247  OE2 GLU A 220      50.498   0.911 -35.724  1.00  0.00      A    O
ATOM   3248  C   GLU A 220      47.824   3.950 -39.244  1.00  0.00      A    C
ATOM   3249  O   GLU A 220      48.070   3.362 -40.278  1.00  0.00      A    O
ATOM   3250  N   ASN A 221      48.305   5.127 -39.039  1.00  0.00      A    N
ATOM   3251  HN  ASN A 221      47.926   5.589 -38.241  1.00  0.00      A    H
ATOM   3252  CA  ASN A 221      49.192   5.844 -39.931  1.00  0.00      A    C
ATOM   3253  HA  ASN A 221      48.963   5.467 -40.916  1.00  0.00      A    H
ATOM   3254  CB  ASN A 221      48.872   7.396 -39.782  1.00  0.00      A    C
ATOM   3255  HB1 ASN A 221      49.043   7.656 -38.715  1.00  0.00      A    H
ATOM   3256  HB2 ASN A 221      49.446   8.108 -40.412  1.00  0.00      A    H
ATOM   3257  CG  ASN A 221      47.352   7.621 -40.012  1.00  0.00      A    C
ATOM   3258  OD1 ASN A 221      46.728   7.216 -40.951  1.00  0.00      A    O
ATOM   3259  ND2 ASN A 221      46.714   8.245 -38.998  1.00  0.00      A    N
ATOM   3260 HD21 ASN A 221      45.720   8.235 -39.103  1.00  0.00      A    H
ATOM   3261 HD22 ASN A 221      47.193   8.679 -38.235  1.00  0.00      A    H
ATOM   3262  C   ASN A 221      50.636   5.464 -39.775  1.00  0.00      A    C
ATOM   3263  O   ASN A 221      50.973   4.687 -38.903  1.00  0.00      A    O
ATOM   3264  N   PRO A 222      51.631   5.899 -40.582  1.00  0.00      A    N
ATOM   3265  CD  PRO A 222      51.277   6.341 -41.939  1.00  0.00      A    C
ATOM   3266  HD1 PRO A 222      50.810   7.349 -41.970  1.00  0.00      A    H
ATOM   3267  HD2 PRO A 222      50.617   5.539 -42.335  1.00  0.00      A    H
ATOM   3268  CA  PRO A 222      53.063   5.480 -40.495  1.00  0.00      A    C
ATOM   3269  HA  PRO A 222      53.041   4.401 -40.534  1.00  0.00      A    H
ATOM   3270  CB  PRO A 222      53.584   6.145 -41.764  1.00  0.00      A    C
ATOM   3271  HB1 PRO A 222      53.861   7.198 -41.541  1.00  0.00      A    H
ATOM   3272  HB2 PRO A 222      54.445   5.519 -42.082  1.00  0.00      A    H
ATOM   3273  CG  PRO A 222      52.548   6.144 -42.852  1.00  0.00      A    C
ATOM   3274  HG1 PRO A 222      52.662   6.935 -43.624  1.00  0.00      A    H
ATOM   3275  HG2 PRO A 222      52.539   5.142 -43.331  1.00  0.00      A    H
ATOM   3276  C   PRO A 222      53.755   5.943 -39.284  1.00  0.00      A    C
ATOM   3277  O   PRO A 222      53.317   6.977 -38.764  1.00  0.00      A    O
ATOM   3278  N   PRO A 223      54.768   5.376 -38.821  1.00  0.00      A    N
ATOM   3279  CD  PRO A 223      55.404   4.280 -39.436  1.00  0.00      A    C
ATOM   3280  HD1 PRO A 223      55.554   4.402 -40.530  1.00  0.00      A    H
ATOM   3281  HD2 PRO A 223      54.728   3.401 -39.359  1.00  0.00      A    H
ATOM   3282  CA  PRO A 223      55.500   5.907 -37.646  1.00  0.00      A    C
ATOM   3283  HA  PRO A 223      54.712   6.126 -36.941  1.00  0.00      A    H
ATOM   3284  CB  PRO A 223      56.435   4.800 -37.349  1.00  0.00      A    C
ATOM   3285  HB1 PRO A 223      57.401   5.076 -36.876  1.00  0.00      A    H
ATOM   3286  HB2 PRO A 223      55.927   4.076 -36.676  1.00  0.00      A    H
ATOM   3287  CG  PRO A 223      56.696   4.157 -38.684  1.00  0.00      A    C
ATOM   3288  HG1 PRO A 223      57.402   4.733 -39.320  1.00  0.00      A    H
ATOM   3289  HG2 PRO A 223      57.058   3.118 -38.526  1.00  0.00      A    H
ATOM   3290  C   PRO A 223      56.196   7.169 -38.056  1.00  0.00      A    C
ATOM   3291  O   PRO A 223      56.447   7.414 -39.231  1.00  0.00      A    O
ATOM   3292  N   ASN A 224      56.615   7.931 -37.063  1.00  0.00      A    N
ATOM   3293  HN  ASN A 224      56.551   7.523 -36.156  1.00  0.00      A    H
ATOM   3294  CA  ASN A 224      57.234   9.229 -37.229  1.00  0.00      A    C
ATOM   3295  HA  ASN A 224      56.906   9.706 -38.140  1.00  0.00      A    H
ATOM   3296  CB  ASN A 224      56.886  10.183 -36.027  1.00  0.00      A    C
ATOM   3297  HB1 ASN A 224      57.107   9.545 -35.145  1.00  0.00      A    H
ATOM   3298  HB2 ASN A 224      57.592  11.040 -36.009  1.00  0.00      A    H
ATOM   3299  CG  ASN A 224      55.429  10.656 -36.194  1.00  0.00      A    C
ATOM   3300  OD1 ASN A 224      55.217  11.809 -36.493  1.00  0.00      A    O
ATOM   3301  ND2 ASN A 224      54.442   9.759 -36.027  1.00  0.00      A    N
ATOM   3302 HD21 ASN A 224      53.492  10.070 -36.059  1.00  0.00      A    H
ATOM   3303 HD22 ASN A 224      54.696   8.837 -35.736  1.00  0.00      A    H
ATOM   3304  C   ASN A 224      58.730   9.055 -37.429  1.00  0.00      A    C
ATOM   3305  O   ASN A 224      59.351   8.493 -36.609  1.00  0.00      A    O
ATOM   3306  N   PRO A 225      59.417   9.652 -38.425  1.00  0.00      A    N
ATOM   3307  CD  PRO A 225      58.828  10.450 -39.540  1.00  0.00      A    C
ATOM   3308  HD1 PRO A 225      58.308  11.359 -39.169  1.00  0.00      A    H
ATOM   3309  HD2 PRO A 225      58.162   9.888 -40.229  1.00  0.00      A    H
ATOM   3310  CA  PRO A 225      60.823   9.377 -38.619  1.00  0.00      A    C
ATOM   3311  HA  PRO A 225      61.028   8.320 -38.528  1.00  0.00      A    H
ATOM   3312  CB  PRO A 225      61.025   9.823 -40.109  1.00  0.00      A    C
ATOM   3313  HB1 PRO A 225      62.088  10.016 -40.368  1.00  0.00      A    H
ATOM   3314  HB2 PRO A 225      60.715   8.981 -40.764  1.00  0.00      A    H
ATOM   3315  CG  PRO A 225      60.038  10.912 -40.416  1.00  0.00      A    C
ATOM   3316  HG1 PRO A 225      60.534  11.873 -40.160  1.00  0.00      A    H
ATOM   3317  HG2 PRO A 225      59.711  10.842 -41.476  1.00  0.00      A    H
ATOM   3318  C   PRO A 225      61.708  10.178 -37.663  1.00  0.00      A    C
ATOM   3319  O   PRO A 225      61.155  11.046 -37.003  1.00  0.00      A    O
ATOM   3320  N   GLY A 226      63.008   9.903 -37.456  1.00  0.00      A    N
ATOM   3321  HN  GLY A 226      63.326   9.022 -37.797  1.00  0.00      A    H
ATOM   3322  CA  GLY A 226      63.849  10.757 -36.618  1.00  0.00      A    C
ATOM   3323  HA1 GLY A 226      63.764  11.813 -36.830  1.00  0.00      A    H
ATOM   3324  HA2 GLY A 226      63.641  10.570 -35.575  1.00  0.00      A    H
ATOM   3325  C   GLY A 226      65.316  10.318 -36.729  1.00  0.00      A    C
ATOM   3326  O   GLY A 226      65.737   9.972 -37.826  1.00  0.00      A    O
ATOM   3327  N   PRO A 227      66.198  10.359 -35.666  1.00  0.00      A    N
ATOM   3328  CD  PRO A 227      65.822  10.885 -34.330  1.00  0.00      A    C
ATOM   3329  HD1 PRO A 227      64.978  10.305 -33.900  1.00  0.00      A    H
ATOM   3330  HD2 PRO A 227      65.467  11.935 -34.403  1.00  0.00      A    H
ATOM   3331  CA  PRO A 227      67.625  10.152 -35.836  1.00  0.00      A    C
ATOM   3332  HA  PRO A 227      67.921  10.528 -36.804  1.00  0.00      A    H
ATOM   3333  CB  PRO A 227      68.266  10.751 -34.575  1.00  0.00      A    C
ATOM   3334  HB1 PRO A 227      69.157  10.149 -34.295  1.00  0.00      A    H
ATOM   3335  HB2 PRO A 227      68.541  11.776 -34.902  1.00  0.00      A    H
ATOM   3336  CG  PRO A 227      67.122  10.758 -33.512  1.00  0.00      A    C
ATOM   3337  HG1 PRO A 227      66.939   9.739 -33.110  1.00  0.00      A    H
ATOM   3338  HG2 PRO A 227      67.218  11.581 -32.772  1.00  0.00      A    H
ATOM   3339  C   PRO A 227      67.864   8.626 -35.858  1.00  0.00      A    C
ATOM   3340  O   PRO A 227      66.967   7.859 -35.433  1.00  0.00      A    O
ATOM   3341  N   SER A 228      68.982   8.238 -36.448  1.00  0.00      A    N
ATOM   3342  HN  SER A 228      69.529   8.940 -36.898  1.00  0.00      A    H
ATOM   3343  CA  SER A 228      69.437   6.857 -36.606  1.00  0.00      A    C
ATOM   3344  HA  SER A 228      68.555   6.252 -36.754  1.00  0.00      A    H
ATOM   3345  CB  SER A 228      70.318   6.677 -37.820  1.00  0.00      A    C
ATOM   3346  HB1 SER A 228      70.856   5.707 -37.762  1.00  0.00      A    H
ATOM   3347  HB2 SER A 228      69.726   6.656 -38.760  1.00  0.00      A    H
ATOM   3348  OG  SER A 228      71.341   7.720 -37.844  1.00  0.00      A    O
ATOM   3349  HG1 SER A 228      71.954   7.482 -38.543  1.00  0.00      A    H
ATOM   3350  C   SER A 228      70.050   6.390 -35.322  1.00  0.00      A    C
ATOM   3351  O   SER A 228      70.614   7.233 -34.600  1.00  0.00      A    O
ATOM   3352  N   PRO A 229      70.020   5.070 -35.030  1.00  0.00      A    N
ATOM   3353  CD  PRO A 229      69.148   4.096 -35.703  1.00  0.00      A    C
ATOM   3354  HD1 PRO A 229      69.415   3.880 -36.760  1.00  0.00      A    H
ATOM   3355  HD2 PRO A 229      68.155   4.486 -35.395  1.00  0.00      A    H
ATOM   3356  CA  PRO A 229      70.717   4.631 -33.791  1.00  0.00      A    C
ATOM   3357  HA  PRO A 229      70.376   5.168 -32.919  1.00  0.00      A    H
ATOM   3358  CB  PRO A 229      70.094   3.208 -33.601  1.00  0.00      A    C
ATOM   3359  HB1 PRO A 229      70.843   2.460 -33.263  1.00  0.00      A    H
ATOM   3360  HB2 PRO A 229      69.437   3.221 -32.704  1.00  0.00      A    H
ATOM   3361  CG  PRO A 229      69.541   2.762 -34.974  1.00  0.00      A    C
ATOM   3362  HG1 PRO A 229      70.347   2.201 -35.493  1.00  0.00      A    H
ATOM   3363  HG2 PRO A 229      68.725   2.009 -35.004  1.00  0.00      A    H
ATOM   3364  C   PRO A 229      72.237   4.613 -33.874  1.00  0.00      A    C
ATOM   3365  O   PRO A 229      72.731   4.209 -34.918  1.00  0.00      A    O
ATOM   3366  N   PRO A 230      73.110   4.982 -32.965  1.00  0.00      A    N
ATOM   3367  CD  PRO A 230      72.761   5.848 -31.907  1.00  0.00      A    C
ATOM   3368  HD1 PRO A 230      71.860   5.488 -31.367  1.00  0.00      A    H
ATOM   3369  HD2 PRO A 230      72.426   6.775 -32.421  1.00  0.00      A    H
ATOM   3370  CA  PRO A 230      74.532   4.644 -33.065  1.00  0.00      A    C
ATOM   3371  HA  PRO A 230      74.913   5.017 -34.004  1.00  0.00      A    H
ATOM   3372  CB  PRO A 230      75.124   5.488 -31.941  1.00  0.00      A    C
ATOM   3373  HB1 PRO A 230      75.916   4.945 -31.382  1.00  0.00      A    H
ATOM   3374  HB2 PRO A 230      75.573   6.448 -32.272  1.00  0.00      A    H
ATOM   3375  CG  PRO A 230      73.965   5.880 -30.976  1.00  0.00      A    C
ATOM   3376  HG1 PRO A 230      73.906   5.004 -30.295  1.00  0.00      A    H
ATOM   3377  HG2 PRO A 230      73.998   6.876 -30.483  1.00  0.00      A    H
ATOM   3378  C   PRO A 230      74.857   3.174 -33.061  1.00  0.00      A    C
ATOM   3379  O   PRO A 230      75.885   2.777 -33.573  1.00  0.00      A    O
ATOM   3380  N   SER A 231      74.004   2.389 -32.478  1.00  0.00      A    N
ATOM   3381  HN  SER A 231      73.165   2.846 -32.195  1.00  0.00      A    H
ATOM   3382  CA  SER A 231      74.208   0.933 -32.296  1.00  0.00      A    C
ATOM   3383  HA  SER A 231      75.029   0.563 -32.891  1.00  0.00      A    H
ATOM   3384  CB  SER A 231      74.474   0.723 -30.758  1.00  0.00      A    C
ATOM   3385  HB1 SER A 231      75.444   1.237 -30.586  1.00  0.00      A    H
ATOM   3386  HB2 SER A 231      73.709   1.191 -30.102  1.00  0.00      A    H
ATOM   3387  OG  SER A 231      74.690  -0.686 -30.511  1.00  0.00      A    O
ATOM   3388  HG1 SER A 231      75.350  -0.736 -29.815  1.00  0.00      A    H
ATOM   3389  C   SER A 231      72.924   0.177 -32.569  1.00  0.00      A    C
ATOM   3390  O   SER A 231      71.865   0.466 -31.990  1.00  0.00      A    O
ATOM   3391  N   PRO A 232      72.875  -0.830 -33.402  1.00  0.00      A    N
ATOM   3392  CD  PRO A 232      73.882  -1.284 -34.321  1.00  0.00      A    C
ATOM   3393  HD1 PRO A 232      74.829  -1.407 -33.753  1.00  0.00      A    H
ATOM   3394  HD2 PRO A 232      74.041  -0.428 -35.012  1.00  0.00      A    H
ATOM   3395  CA  PRO A 232      71.575  -1.523 -33.627  1.00  0.00      A    C
ATOM   3396  HA  PRO A 232      70.788  -0.791 -33.735  1.00  0.00      A    H
ATOM   3397  CB  PRO A 232      71.879  -2.322 -34.902  1.00  0.00      A    C
ATOM   3398  HB1 PRO A 232      71.248  -3.235 -34.955  1.00  0.00      A    H
ATOM   3399  HB2 PRO A 232      71.635  -1.845 -35.875  1.00  0.00      A    H
ATOM   3400  CG  PRO A 232      73.328  -2.614 -34.834  1.00  0.00      A    C
ATOM   3401  HG1 PRO A 232      73.396  -3.428 -34.080  1.00  0.00      A    H
ATOM   3402  HG2 PRO A 232      73.803  -2.962 -35.776  1.00  0.00      A    H
ATOM   3403  C   PRO A 232      71.134  -2.496 -32.453  1.00  0.00      A    C
ATOM   3404  O   PRO A 232      69.984  -2.993 -32.625  1.00  0.00      A    O
ATOM   3405  N   ILE A 233      71.981  -2.903 -31.441  1.00  0.00      A    N
ATOM   3406  HN  ILE A 233      72.927  -2.593 -31.392  1.00  0.00      A    H
ATOM   3407  CA  ILE A 233      71.700  -3.877 -30.436  1.00  0.00      A    C
ATOM   3408  HA  ILE A 233      70.932  -4.560 -30.766  1.00  0.00      A    H
ATOM   3409  CB  ILE A 233      72.890  -4.774 -30.025  1.00  0.00      A    C
ATOM   3410  HB  ILE A 233      72.544  -5.466 -29.227  1.00  0.00      A    H
ATOM   3411  CG2 ILE A 233      73.274  -5.657 -31.202  1.00  0.00      A    C
ATOM   3412 HG21 ILE A 233      73.871  -5.102 -31.956  1.00  0.00      A    H
ATOM   3413 HG22 ILE A 233      74.006  -6.435 -30.897  1.00  0.00      A    H
ATOM   3414 HG23 ILE A 233      72.414  -6.182 -31.670  1.00  0.00      A    H
ATOM   3415  CG1 ILE A 233      74.073  -3.951 -29.524  1.00  0.00      A    C
ATOM   3416 HG11 ILE A 233      74.437  -3.437 -30.440  1.00  0.00      A    H
ATOM   3417 HG12 ILE A 233      73.742  -3.204 -28.771  1.00  0.00      A    H
ATOM   3418  CD  ILE A 233      75.109  -4.763 -28.739  1.00  0.00      A    C
ATOM   3419  HD1 ILE A 233      74.809  -5.531 -27.994  1.00  0.00      A    H
ATOM   3420  HD2 ILE A 233      75.785  -5.222 -29.492  1.00  0.00      A    H
ATOM   3421  HD3 ILE A 233      75.625  -3.945 -28.192  1.00  0.00      A    H
ATOM   3422  C   ILE A 233      71.135  -3.300 -29.153  1.00  0.00      A    C
ATOM   3423  O   ILE A 233      70.443  -4.040 -28.355  1.00  0.00      A    O
ATOM   3424  N   LYS A 234      71.421  -2.025 -28.887  1.00  0.00      A    N
ATOM   3425  HN  LYS A 234      72.076  -1.484 -29.409  1.00  0.00      A    H
ATOM   3426  CA  LYS A 234      70.743  -1.365 -27.738  1.00  0.00      A    C
ATOM   3427  HA  LYS A 234      71.010  -1.948 -26.869  1.00  0.00      A    H
ATOM   3428  CB  LYS A 234      71.444  -0.040 -27.506  1.00  0.00      A    C
ATOM   3429  HB1 LYS A 234      71.272   0.668 -28.345  1.00  0.00      A    H
ATOM   3430  HB2 LYS A 234      70.898   0.491 -26.696  1.00  0.00      A    H
ATOM   3431  CG  LYS A 234      72.958  -0.010 -27.302  1.00  0.00      A    C
ATOM   3432  HG1 LYS A 234      73.085  -0.864 -26.603  1.00  0.00      A    H
ATOM   3433  HG2 LYS A 234      73.467  -0.317 -28.241  1.00  0.00      A    H
ATOM   3434  CD  LYS A 234      73.484   1.361 -26.719  1.00  0.00      A    C
ATOM   3435  HD1 LYS A 234      73.225   2.030 -27.567  1.00  0.00      A    H
ATOM   3436  HD2 LYS A 234      73.031   1.682 -25.757  1.00  0.00      A    H
ATOM   3437  CE  LYS A 234      75.034   1.372 -26.623  1.00  0.00      A    C
ATOM   3438  HE1 LYS A 234      75.331   1.150 -27.670  1.00  0.00      A    H
ATOM   3439  HE2 LYS A 234      75.490   2.365 -26.423  1.00  0.00      A    H
ATOM   3440  NZ  LYS A 234      75.598   0.343 -25.658  1.00  0.00      A    N
ATOM   3441  HZ1 LYS A 234      76.636   0.377 -25.707  1.00  0.00      A    H
ATOM   3442  HZ2 LYS A 234      75.205   0.625 -24.738  1.00  0.00      A    H
ATOM   3443  HZ3 LYS A 234      75.403  -0.639 -25.938  1.00  0.00      A    H
ATOM   3444  C   LYS A 234      69.242  -1.281 -27.884  1.00  0.00      A    C
ATOM   3445  O   LYS A 234      68.665  -1.210 -28.968  1.00  0.00      A    O
ATOM   3446  N   PRO A 235      68.531  -1.226 -26.758  1.00  0.00      A    N
ATOM   3447  CD  PRO A 235      69.013  -1.840 -25.509  1.00  0.00      A    C
ATOM   3448  HD1 PRO A 235      69.568  -1.181 -24.807  1.00  0.00      A    H
ATOM   3449  HD2 PRO A 235      69.574  -2.781 -25.690  1.00  0.00      A    H
ATOM   3450  CA  PRO A 235      67.123  -0.895 -26.741  1.00  0.00      A    C
ATOM   3451  HA  PRO A 235      66.779  -1.594 -27.490  1.00  0.00      A    H
ATOM   3452  CB  PRO A 235      66.691  -1.153 -25.276  1.00  0.00      A    C
ATOM   3453  HB1 PRO A 235      66.927  -0.223 -24.715  1.00  0.00      A    H
ATOM   3454  HB2 PRO A 235      65.607  -1.369 -25.166  1.00  0.00      A    H
ATOM   3455  CG  PRO A 235      67.641  -2.243 -24.832  1.00  0.00      A    C
ATOM   3456  HG1 PRO A 235      67.764  -2.155 -23.731  1.00  0.00      A    H
ATOM   3457  HG2 PRO A 235      67.378  -3.290 -25.097  1.00  0.00      A    H
ATOM   3458  C   PRO A 235      66.794   0.582 -27.075  1.00  0.00      A    C
ATOM   3459  O   PRO A 235      67.587   1.498 -26.873  1.00  0.00      A    O
ATOM   3460  N   PRO A 236      65.639   0.927 -27.600  1.00  0.00      A    N
ATOM   3461  CD  PRO A 236      64.835  -0.056 -28.368  1.00  0.00      A    C
ATOM   3462  HD1 PRO A 236      64.579  -0.794 -27.578  1.00  0.00      A    H
ATOM   3463  HD2 PRO A 236      65.469  -0.542 -29.140  1.00  0.00      A    H
ATOM   3464  CA  PRO A 236      65.247   2.257 -27.871  1.00  0.00      A    C
ATOM   3465  HA  PRO A 236      66.069   2.872 -28.205  1.00  0.00      A    H
ATOM   3466  CB  PRO A 236      64.143   2.140 -28.960  1.00  0.00      A    C
ATOM   3467  HB1 PRO A 236      63.357   2.914 -29.091  1.00  0.00      A    H
ATOM   3468  HB2 PRO A 236      64.764   2.246 -29.875  1.00  0.00      A    H
ATOM   3469  CG  PRO A 236      63.601   0.695 -28.855  1.00  0.00      A    C
ATOM   3470  HG1 PRO A 236      62.837   0.573 -28.057  1.00  0.00      A    H
ATOM   3471  HG2 PRO A 236      63.184   0.367 -29.832  1.00  0.00      A    H
ATOM   3472  C   PRO A 236      64.715   2.866 -26.562  1.00  0.00      A    C
ATOM   3473  O   PRO A 236      64.252   2.250 -25.643  1.00  0.00      A    O
ATOM   3474  N   THR A 237      64.683   4.199 -26.497  1.00  0.00      A    N
ATOM   3475  HN  THR A 237      64.747   4.758 -27.320  1.00  0.00      A    H
ATOM   3476  CA  THR A 237      64.147   5.003 -25.387  1.00  0.00      A    C
ATOM   3477  HA  THR A 237      64.145   4.414 -24.481  1.00  0.00      A    H
ATOM   3478  CB  THR A 237      65.021   6.182 -25.065  1.00  0.00      A    C
ATOM   3479  HB  THR A 237      65.080   6.940 -25.875  1.00  0.00      A    H
ATOM   3480  OG1 THR A 237      66.404   5.746 -24.893  1.00  0.00      A    O
ATOM   3481  HG1 THR A 237      66.984   6.451 -25.190  1.00  0.00      A    H
ATOM   3482  CG2 THR A 237      64.606   6.945 -23.769  1.00  0.00      A    C
ATOM   3483 HG21 THR A 237      65.349   7.709 -23.455  1.00  0.00      A    H
ATOM   3484 HG22 THR A 237      63.666   7.508 -23.953  1.00  0.00      A    H
ATOM   3485 HG23 THR A 237      64.549   6.164 -22.982  1.00  0.00      A    H
ATOM   3486  C   THR A 237      62.756   5.570 -25.696  1.00  0.00      A    C
ATOM   3487  O   THR A 237      62.341   5.887 -26.833  1.00  0.00      A    O
ATOM   3488  N   GLN A 238      61.825   5.684 -24.704  1.00  0.00      A    N
ATOM   3489  HN  GLN A 238      62.079   5.415 -23.778  1.00  0.00      A    H
ATOM   3490  CA  GLN A 238      60.478   6.107 -24.973  1.00  0.00      A    C
ATOM   3491  HA  GLN A 238      60.299   6.042 -26.036  1.00  0.00      A    H
ATOM   3492  CB  GLN A 238      59.535   5.188 -24.143  1.00  0.00      A    C
ATOM   3493  HB1 GLN A 238      59.828   4.116 -24.126  1.00  0.00      A    H
ATOM   3494  HB2 GLN A 238      59.570   5.530 -23.087  1.00  0.00      A    H
ATOM   3495  CG  GLN A 238      58.039   5.214 -24.589  1.00  0.00      A    C
ATOM   3496  HG1 GLN A 238      57.380   4.641 -23.902  1.00  0.00      A    H
ATOM   3497  HG2 GLN A 238      57.707   6.271 -24.501  1.00  0.00      A    H
ATOM   3498  CD  GLN A 238      57.845   4.713 -25.902  1.00  0.00      A    C
ATOM   3499  OE1 GLN A 238      58.673   3.930 -26.424  1.00  0.00      A    O
ATOM   3500  NE2 GLN A 238      56.754   5.019 -26.592  1.00  0.00      A    N
ATOM   3501 HE21 GLN A 238      56.443   4.436 -27.343  1.00  0.00      A    H
ATOM   3502 HE22 GLN A 238      56.112   5.650 -26.156  1.00  0.00      A    H
ATOM   3503  C   GLN A 238      60.287   7.539 -24.501  1.00  0.00      A    C
ATOM   3504  O   GLN A 238      60.525   7.811 -23.328  1.00  0.00      A    O
ATOM   3505  N   CYS A 239      59.845   8.521 -25.372  1.00  0.00      A    N
ATOM   3506  HN  CYS A 239      59.762   8.336 -26.348  1.00  0.00      A    H
ATOM   3507  CA  CYS A 239      59.497   9.865 -24.994  1.00  0.00      A    C
ATOM   3508  HA  CYS A 239      60.035  10.219 -24.126  1.00  0.00      A    H
ATOM   3509  CB  CYS A 239      59.625  10.846 -26.213  1.00  0.00      A    C
ATOM   3510  HB1 CYS A 239      59.102  10.454 -27.111  1.00  0.00      A    H
ATOM   3511  HB2 CYS A 239      59.306  11.875 -25.939  1.00  0.00      A    H
ATOM   3512  SG  CYS A 239      61.292  11.022 -26.775  1.00  0.00      A    S
ATOM   3513  C   CYS A 239      58.030  10.048 -24.507  1.00  0.00      A    C
ATOM   3514  O   CYS A 239      57.840  10.452 -23.375  1.00  0.00      A    O
ATOM   3515  N   ASP A 240      57.014   9.592 -25.276  1.00  0.00      A    N
ATOM   3516  HN  ASP A 240      57.140   9.038 -26.095  1.00  0.00      A    H
ATOM   3517  CA  ASP A 240      55.570   9.698 -24.918  1.00  0.00      A    C
ATOM   3518  HA  ASP A 240      55.437   9.666 -23.846  1.00  0.00      A    H
ATOM   3519  CB  ASP A 240      54.877  11.006 -25.513  1.00  0.00      A    C
ATOM   3520  HB1 ASP A 240      55.581  11.807 -25.202  1.00  0.00      A    H
ATOM   3521  HB2 ASP A 240      54.857  11.047 -26.623  1.00  0.00      A    H
ATOM   3522  CG  ASP A 240      53.633  11.319 -24.818  1.00  0.00      A    C
ATOM   3523  OD1 ASP A 240      52.745  11.875 -25.544  1.00  0.00      A    O
ATOM   3524  OD2 ASP A 240      53.434  11.052 -23.606  1.00  0.00      A    O
ATOM   3525  C   ASP A 240      55.058   8.402 -25.496  1.00  0.00      A    C
ATOM   3526  O   ASP A 240      55.751   7.397 -25.571  1.00  0.00      A    O
ATOM   3527  N   SER A 241      53.782   8.348 -25.929  1.00  0.00      A    N
ATOM   3528  HN  SER A 241      53.326   9.233 -25.965  1.00  0.00      A    H
ATOM   3529  CA  SER A 241      53.109   7.164 -26.400  1.00  0.00      A    C
ATOM   3530  HA  SER A 241      53.269   6.442 -25.613  1.00  0.00      A    H
ATOM   3531  CB  SER A 241      51.570   7.369 -26.568  1.00  0.00      A    C
ATOM   3532  HB1 SER A 241      51.079   6.540 -27.120  1.00  0.00      A    H
ATOM   3533  HB2 SER A 241      51.059   7.341 -25.582  1.00  0.00      A    H
ATOM   3534  OG  SER A 241      51.303   8.652 -27.154  1.00  0.00      A    O
ATOM   3535  HG1 SER A 241      50.346   8.677 -27.086  1.00  0.00      A    H
ATOM   3536  C   SER A 241      53.657   6.631 -27.713  1.00  0.00      A    C
ATOM   3537  O   SER A 241      54.080   5.454 -27.789  1.00  0.00      A    O
ATOM   3538  N   TYR A 242      53.612   7.432 -28.740  1.00  0.00      A    N
ATOM   3539  HN  TYR A 242      53.351   8.379 -28.566  1.00  0.00      A    H
ATOM   3540  CA  TYR A 242      54.083   7.050 -30.055  1.00  0.00      A    C
ATOM   3541  HA  TYR A 242      53.943   5.982 -30.129  1.00  0.00      A    H
ATOM   3542  CB  TYR A 242      53.132   7.481 -31.210  1.00  0.00      A    C
ATOM   3543  HB1 TYR A 242      53.571   7.185 -32.186  1.00  0.00      A    H
ATOM   3544  HB2 TYR A 242      52.212   6.863 -31.123  1.00  0.00      A    H
ATOM   3545  CG  TYR A 242      52.703   8.938 -31.282  1.00  0.00      A    C
ATOM   3546  CD1 TYR A 242      53.519   9.768 -32.016  1.00  0.00      A    C
ATOM   3547  HD1 TYR A 242      54.444   9.469 -32.488  1.00  0.00      A    H
ATOM   3548  CE1 TYR A 242      53.059  11.024 -32.223  1.00  0.00      A    C
ATOM   3549  HE1 TYR A 242      53.534  11.683 -32.935  1.00  0.00      A    H
ATOM   3550  CZ  TYR A 242      52.172  11.692 -31.350  1.00  0.00      A    C
ATOM   3551  OH  TYR A 242      51.702  13.052 -31.499  1.00  0.00      A    O
ATOM   3552  HH  TYR A 242      50.772  13.060 -31.260  1.00  0.00      A    H
ATOM   3553  CD2 TYR A 242      51.673   9.461 -30.507  1.00  0.00      A    C
ATOM   3554  HD2 TYR A 242      51.051   8.855 -29.866  1.00  0.00      A    H
ATOM   3555  CE2 TYR A 242      51.465  10.844 -30.438  1.00  0.00      A    C
ATOM   3556  HE2 TYR A 242      50.621  11.304 -29.946  1.00  0.00      A    H
ATOM   3557  C   TYR A 242      55.513   7.462 -30.346  1.00  0.00      A    C
ATOM   3558  O   TYR A 242      56.241   6.778 -31.019  1.00  0.00      A    O
ATOM   3559  N   TYR A 243      55.930   8.608 -29.875  1.00  0.00      A    N
ATOM   3560  HN  TYR A 243      55.260   9.121 -29.344  1.00  0.00      A    H
ATOM   3561  CA  TYR A 243      57.254   9.102 -30.079  1.00  0.00      A    C
ATOM   3562  HA  TYR A 243      57.489   9.036 -31.131  1.00  0.00      A    H
ATOM   3563  CB  TYR A 243      57.490  10.615 -29.690  1.00  0.00      A    C
ATOM   3564  HB1 TYR A 243      56.991  10.747 -28.707  1.00  0.00      A    H
ATOM   3565  HB2 TYR A 243      58.565  10.862 -29.559  1.00  0.00      A    H
ATOM   3566  CG  TYR A 243      57.051  11.626 -30.698  1.00  0.00      A    C
ATOM   3567  CD1 TYR A 243      56.056  12.576 -30.359  1.00  0.00      A    C
ATOM   3568  HD1 TYR A 243      55.724  12.601 -29.332  1.00  0.00      A    H
ATOM   3569  CE1 TYR A 243      55.472  13.395 -31.310  1.00  0.00      A    C
ATOM   3570  HE1 TYR A 243      54.826  14.216 -31.034  1.00  0.00      A    H
ATOM   3571  CZ  TYR A 243      55.901  13.335 -32.602  1.00  0.00      A    C
ATOM   3572  OH  TYR A 243      55.247  14.048 -33.615  1.00  0.00      A    O
ATOM   3573  HH  TYR A 243      55.792  13.995 -34.404  1.00  0.00      A    H
ATOM   3574  CD2 TYR A 243      57.449  11.460 -32.053  1.00  0.00      A    C
ATOM   3575  HD2 TYR A 243      58.298  10.875 -32.374  1.00  0.00      A    H
ATOM   3576  CE2 TYR A 243      56.903  12.374 -32.992  1.00  0.00      A    C
ATOM   3577  HE2 TYR A 243      57.121  12.161 -34.028  1.00  0.00      A    H
ATOM   3578  C   TYR A 243      58.271   8.308 -29.308  1.00  0.00      A    C
ATOM   3579  O   TYR A 243      58.331   8.402 -28.059  1.00  0.00      A    O
ATOM   3580  N   THR A 244      59.002   7.438 -30.049  1.00  0.00      A    N
ATOM   3581  HN  THR A 244      58.821   7.271 -31.015  1.00  0.00      A    H
ATOM   3582  CA  THR A 244      60.010   6.647 -29.434  1.00  0.00      A    C
ATOM   3583  HA  THR A 244      60.089   6.833 -28.373  1.00  0.00      A    H
ATOM   3584  CB  THR A 244      59.780   5.193 -29.803  1.00  0.00      A    C
ATOM   3585  HB  THR A 244      59.707   5.127 -30.910  1.00  0.00      A    H
ATOM   3586  OG1 THR A 244      58.538   4.635 -29.414  1.00  0.00      A    O
ATOM   3587  HG1 THR A 244      58.518   4.439 -28.475  1.00  0.00      A    H
ATOM   3588  CG2 THR A 244      60.866   4.285 -29.224  1.00  0.00      A    C
ATOM   3589 HG21 THR A 244      61.876   4.366 -29.680  1.00  0.00      A    H
ATOM   3590 HG22 THR A 244      60.988   4.422 -28.128  1.00  0.00      A    H
ATOM   3591 HG23 THR A 244      60.540   3.243 -29.429  1.00  0.00      A    H
ATOM   3592  C   THR A 244      61.331   7.230 -30.004  1.00  0.00      A    C
ATOM   3593  O   THR A 244      61.339   7.857 -31.055  1.00  0.00      A    O
ATOM   3594  N   CYS A 245      62.433   7.063 -29.284  1.00  0.00      A    N
ATOM   3595  HN  CYS A 245      62.373   6.475 -28.481  1.00  0.00      A    H
ATOM   3596  CA  CYS A 245      63.612   7.910 -29.460  1.00  0.00      A    C
ATOM   3597  HA  CYS A 245      63.615   8.552 -30.329  1.00  0.00      A    H
ATOM   3598  CB  CYS A 245      63.598   8.930 -28.366  1.00  0.00      A    C
ATOM   3599  HB1 CYS A 245      62.633   9.473 -28.278  1.00  0.00      A    H
ATOM   3600  HB2 CYS A 245      63.650   8.385 -27.399  1.00  0.00      A    H
ATOM   3601  SG  CYS A 245      64.928  10.190 -28.406  1.00  0.00      A    S
ATOM   3602  C   CYS A 245      64.779   6.962 -29.339  1.00  0.00      A    C
ATOM   3603  O   CYS A 245      64.766   6.116 -28.464  1.00  0.00      A    O
ATOM   3604  N   PRO A 246      65.849   6.988 -30.195  1.00  0.00      A    N
ATOM   3605  CD  PRO A 246      65.682   7.403 -31.528  1.00  0.00      A    C
ATOM   3606  HD1 PRO A 246      65.879   8.485 -31.688  1.00  0.00      A    H
ATOM   3607  HD2 PRO A 246      64.760   7.202 -32.114  1.00  0.00      A    H
ATOM   3608  CA  PRO A 246      66.982   6.105 -29.920  1.00  0.00      A    C
ATOM   3609  HA  PRO A 246      66.692   5.095 -29.669  1.00  0.00      A    H
ATOM   3610  CB  PRO A 246      67.809   6.250 -31.209  1.00  0.00      A    C
ATOM   3611  HB1 PRO A 246      68.441   7.163 -31.175  1.00  0.00      A    H
ATOM   3612  HB2 PRO A 246      68.397   5.337 -31.443  1.00  0.00      A    H
ATOM   3613  CG  PRO A 246      66.765   6.640 -32.276  1.00  0.00      A    C
ATOM   3614  HG1 PRO A 246      67.373   7.296 -32.935  1.00  0.00      A    H
ATOM   3615  HG2 PRO A 246      66.350   5.732 -32.763  1.00  0.00      A    H
ATOM   3616  C   PRO A 246      67.817   6.525 -28.722  1.00  0.00      A    C
ATOM   3617  O   PRO A 246      67.713   7.654 -28.256  1.00  0.00      A    O
ATOM   3618  N   GLU A 247      68.576   5.661 -28.073  1.00  0.00      A    N
ATOM   3619  HN  GLU A 247      68.700   4.772 -28.508  1.00  0.00      A    H
ATOM   3620  CA  GLU A 247      69.635   5.983 -27.089  1.00  0.00      A    C
ATOM   3621  HA  GLU A 247      69.104   6.375 -26.234  1.00  0.00      A    H
ATOM   3622  CB  GLU A 247      70.361   4.609 -26.701  1.00  0.00      A    C
ATOM   3623  HB1 GLU A 247      69.460   4.016 -26.436  1.00  0.00      A    H
ATOM   3624  HB2 GLU A 247      70.772   4.199 -27.648  1.00  0.00      A    H
ATOM   3625  CG  GLU A 247      71.441   4.576 -25.587  1.00  0.00      A    C
ATOM   3626  HG1 GLU A 247      71.490   3.514 -25.266  1.00  0.00      A    H
ATOM   3627  HG2 GLU A 247      72.455   4.910 -25.896  1.00  0.00      A    H
ATOM   3628  CD  GLU A 247      71.124   5.371 -24.363  1.00  0.00      A    C
ATOM   3629  OE1 GLU A 247      70.816   4.697 -23.308  1.00  0.00      A    O
ATOM   3630  OE2 GLU A 247      71.197   6.615 -24.303  1.00  0.00      A    O
ATOM   3631  C   GLU A 247      70.651   7.089 -27.665  1.00  0.00      A    C
ATOM   3632  O   GLU A 247      70.847   7.216 -28.903  1.00  0.00      A    O
ATOM   3633  N   SER A 248      71.289   7.755 -26.692  1.00  0.00      A    N
ATOM   3634  HN  SER A 248      71.251   7.379 -25.770  1.00  0.00      A    H
ATOM   3635  CA  SER A 248      72.051   9.046 -26.787  1.00  0.00      A    C
ATOM   3636  HA  SER A 248      72.339   9.205 -25.758  1.00  0.00      A    H
ATOM   3637  CB  SER A 248      73.389   8.982 -27.712  1.00  0.00      A    C
ATOM   3638  HB1 SER A 248      73.999   9.882 -27.486  1.00  0.00      A    H
ATOM   3639  HB2 SER A 248      74.020   8.149 -27.333  1.00  0.00      A    H
ATOM   3640  OG  SER A 248      73.154   8.755 -29.110  1.00  0.00      A    O
ATOM   3641  HG1 SER A 248      72.470   8.101 -29.272  1.00  0.00      A    H
ATOM   3642  C   SER A 248      71.276  10.285 -27.054  1.00  0.00      A    C
ATOM   3643  O   SER A 248      71.744  11.324 -26.616  1.00  0.00      A    O
ATOM   3644  N   ASN A 249      70.202  10.175 -27.820  1.00  0.00      A    N
ATOM   3645  HN  ASN A 249      69.923   9.362 -28.325  1.00  0.00      A    H
ATOM   3646  CA  ASN A 249      69.343  11.227 -28.235  1.00  0.00      A    C
ATOM   3647  HA  ASN A 249      69.936  12.114 -28.405  1.00  0.00      A    H
ATOM   3648  CB  ASN A 249      68.556  10.973 -29.471  1.00  0.00      A    C
ATOM   3649  HB1 ASN A 249      67.953  10.056 -29.299  1.00  0.00      A    H
ATOM   3650  HB2 ASN A 249      67.907  11.848 -29.691  1.00  0.00      A    H
ATOM   3651  CG  ASN A 249      69.596  10.793 -30.624  1.00  0.00      A    C
ATOM   3652  OD1 ASN A 249      69.620   9.729 -31.332  1.00  0.00      A    O
ATOM   3653  ND2 ASN A 249      70.317  11.914 -30.980  1.00  0.00      A    N
ATOM   3654 HD21 ASN A 249      70.795  11.960 -31.857  1.00  0.00      A    H
ATOM   3655 HD22 ASN A 249      70.164  12.777 -30.499  1.00  0.00      A    H
ATOM   3656  C   ASN A 249      68.369  11.771 -27.142  1.00  0.00      A    C
ATOM   3657  O   ASN A 249      68.322  11.221 -26.006  1.00  0.00      A    O
ATOM   3658  N   THR A 250      67.616  12.934 -27.279  1.00  0.00      A    N
ATOM   3659  HN  THR A 250      67.557  13.510 -28.091  1.00  0.00      A    H
ATOM   3660  CA  THR A 250      66.866  13.570 -26.143  1.00  0.00      A    C
ATOM   3661  HA  THR A 250      66.994  12.976 -25.250  1.00  0.00      A    H
ATOM   3662  CB  THR A 250      67.357  14.916 -25.633  1.00  0.00      A    C
ATOM   3663  HB  THR A 250      66.681  15.387 -24.887  1.00  0.00      A    H
ATOM   3664  OG1 THR A 250      67.541  15.775 -26.742  1.00  0.00      A    O
ATOM   3665  HG1 THR A 250      68.234  16.396 -26.503  1.00  0.00      A    H
ATOM   3666  CG2 THR A 250      68.798  14.755 -25.040  1.00  0.00      A    C
ATOM   3667 HG21 THR A 250      68.778  14.298 -24.028  1.00  0.00      A    H
ATOM   3668 HG22 THR A 250      69.526  14.279 -25.731  1.00  0.00      A    H
ATOM   3669 HG23 THR A 250      69.313  15.721 -24.851  1.00  0.00      A    H
ATOM   3670  C   THR A 250      65.367  13.682 -26.499  1.00  0.00      A    C
ATOM   3671  O   THR A 250      64.907  13.564 -27.601  1.00  0.00      A    O
ATOM   3672  N   CYS A 251      64.445  13.700 -25.486  1.00  0.00      A    N
ATOM   3673  HN  CYS A 251      64.624  13.516 -24.522  1.00  0.00      A    H
ATOM   3674  CA  CYS A 251      63.030  13.967 -25.708  1.00  0.00      A    C
ATOM   3675  HA  CYS A 251      62.754  13.679 -26.712  1.00  0.00      A    H
ATOM   3676  CB  CYS A 251      62.270  13.057 -24.749  1.00  0.00      A    C
ATOM   3677  HB1 CYS A 251      62.847  13.039 -23.800  1.00  0.00      A    H
ATOM   3678  HB2 CYS A 251      61.258  13.418 -24.464  1.00  0.00      A    H
ATOM   3679  SG  CYS A 251      62.463  11.241 -25.123  1.00  0.00      A    S
ATOM   3680  C   CYS A 251      62.768  15.451 -25.414  1.00  0.00      A    C
ATOM   3681  O   CYS A 251      62.700  15.904 -24.278  1.00  0.00      A    O
ATOM   3682  N   CYS A 252      62.732  16.268 -26.493  1.00  0.00      A    N
ATOM   3683  HN  CYS A 252      62.788  15.964 -27.441  1.00  0.00      A    H
ATOM   3684  CA  CYS A 252      62.669  17.713 -26.450  1.00  0.00      A    C
ATOM   3685  HA  CYS A 252      63.292  18.098 -25.656  1.00  0.00      A    H
ATOM   3686  CB  CYS A 252      63.277  18.228 -27.714  1.00  0.00      A    C
ATOM   3687  HB1 CYS A 252      63.135  19.330 -27.702  1.00  0.00      A    H
ATOM   3688  HB2 CYS A 252      64.359  17.987 -27.652  1.00  0.00      A    H
ATOM   3689  SG  CYS A 252      62.398  17.669 -29.206  1.00  0.00      A    S
ATOM   3690  HG1 CYS A 252      61.201  18.065 -28.797  1.00  0.00      A    H
ATOM   3691  C   CYS A 252      61.246  18.253 -26.350  1.00  0.00      A    C
ATOM   3692  O   CYS A 252      61.030  19.480 -26.213  1.00  0.00      A    O
ATOM   3693  N   CYS A 253      60.254  17.317 -26.307  1.00  0.00      A    N
ATOM   3694  HN  CYS A 253      60.450  16.350 -26.449  1.00  0.00      A    H
ATOM   3695  CA  CYS A 253      58.845  17.662 -26.382  1.00  0.00      A    C
ATOM   3696  HA  CYS A 253      58.663  18.427 -27.123  1.00  0.00      A    H
ATOM   3697  CB  CYS A 253      57.898  16.485 -26.902  1.00  0.00      A    C
ATOM   3698  HB1 CYS A 253      56.861  16.820 -26.687  1.00  0.00      A    H
ATOM   3699  HB2 CYS A 253      58.075  16.434 -27.997  1.00  0.00      A    H
ATOM   3700  SG  CYS A 253      58.156  14.790 -26.201  1.00  0.00      A    S
ATOM   3701  HG1 CYS A 253      57.697  15.039 -24.983  1.00  0.00      A    H
ATOM   3702  C   CYS A 253      58.227  18.204 -25.099  1.00  0.00      A    C
ATOM   3703  O   CYS A 253      57.455  19.141 -25.066  1.00  0.00      A    O
ATOM   3704  N   LEU A 254      58.588  17.581 -23.915  1.00  0.00      A    N
ATOM   3705  HN  LEU A 254      59.086  16.720 -23.844  1.00  0.00      A    H
ATOM   3706  CA  LEU A 254      57.909  17.930 -22.662  1.00  0.00      A    C
ATOM   3707  HA  LEU A 254      56.857  18.091 -22.845  1.00  0.00      A    H
ATOM   3708  CB  LEU A 254      57.944  16.748 -21.650  1.00  0.00      A    C
ATOM   3709  HB1 LEU A 254      59.014  16.629 -21.373  1.00  0.00      A    H
ATOM   3710  HB2 LEU A 254      57.360  17.034 -20.749  1.00  0.00      A    H
ATOM   3711  CG  LEU A 254      57.470  15.385 -22.243  1.00  0.00      A    C
ATOM   3712  HG  LEU A 254      58.076  15.150 -23.144  1.00  0.00      A    H
ATOM   3713  CD1 LEU A 254      57.512  14.294 -21.182  1.00  0.00      A    C
ATOM   3714 HD11 LEU A 254      56.749  14.484 -20.398  1.00  0.00      A    H
ATOM   3715 HD12 LEU A 254      57.105  13.372 -21.649  1.00  0.00      A    H
ATOM   3716 HD13 LEU A 254      58.562  14.100 -20.874  1.00  0.00      A    H
ATOM   3717  CD2 LEU A 254      56.070  15.483 -22.843  1.00  0.00      A    C
ATOM   3718 HD21 LEU A 254      56.049  15.868 -23.885  1.00  0.00      A    H
ATOM   3719 HD22 LEU A 254      55.387  14.621 -22.679  1.00  0.00      A    H
ATOM   3720 HD23 LEU A 254      55.405  16.127 -22.227  1.00  0.00      A    H
ATOM   3721  C   LEU A 254      58.385  19.212 -21.990  1.00  0.00      A    C
ATOM   3722  O   LEU A 254      58.598  19.280 -20.773  1.00  0.00      A    O
ATOM   3723  N   PHE A 255      58.388  20.327 -22.783  1.00  0.00      A    N
ATOM   3724  HN  PHE A 255      58.289  20.092 -23.747  1.00  0.00      A    H
ATOM   3725  CA  PHE A 255      58.800  21.635 -22.330  1.00  0.00      A    C
ATOM   3726  HA  PHE A 255      58.785  21.659 -21.251  1.00  0.00      A    H
ATOM   3727  CB  PHE A 255      60.142  21.993 -22.873  1.00  0.00      A    C
ATOM   3728  HB1 PHE A 255      60.132  21.785 -23.964  1.00  0.00      A    H
ATOM   3729  HB2 PHE A 255      60.326  23.048 -22.579  1.00  0.00      A    H
ATOM   3730  CG  PHE A 255      61.234  21.075 -22.268  1.00  0.00      A    C
ATOM   3731  CD1 PHE A 255      61.545  19.818 -22.859  1.00  0.00      A    C
ATOM   3732  HD1 PHE A 255      60.986  19.362 -23.663  1.00  0.00      A    H
ATOM   3733  CE1 PHE A 255      62.558  19.078 -22.221  1.00  0.00      A    C
ATOM   3734  HE1 PHE A 255      62.910  18.251 -22.818  1.00  0.00      A    H
ATOM   3735  CZ  PHE A 255      63.227  19.540 -21.053  1.00  0.00      A    C
ATOM   3736  HZ  PHE A 255      64.092  18.967 -20.753  1.00  0.00      A    H
ATOM   3737  CD2 PHE A 255      62.024  21.607 -21.247  1.00  0.00      A    C
ATOM   3738  HD2 PHE A 255      61.911  22.607 -20.856  1.00  0.00      A    H
ATOM   3739  CE2 PHE A 255      62.895  20.811 -20.541  1.00  0.00      A    C
ATOM   3740  HE2 PHE A 255      63.432  21.184 -19.682  1.00  0.00      A    H
ATOM   3741  C   PHE A 255      57.815  22.690 -22.866  1.00  0.00      A    C
ATOM   3742  O   PHE A 255      56.908  22.395 -23.641  1.00  0.00      A    O
ATOM   3743  N   GLU A 256      57.846  24.008 -22.426  1.00  0.00      A    N
ATOM   3744  HN  GLU A 256      58.427  24.299 -21.670  1.00  0.00      A    H
ATOM   3745  CA  GLU A 256      56.796  24.977 -22.854  1.00  0.00      A    C
ATOM   3746  HA  GLU A 256      56.553  24.756 -23.883  1.00  0.00      A    H
ATOM   3747  CB  GLU A 256      55.390  24.921 -22.081  1.00  0.00      A    C
ATOM   3748  HB1 GLU A 256      55.106  23.853 -21.964  1.00  0.00      A    H
ATOM   3749  HB2 GLU A 256      55.497  25.293 -21.039  1.00  0.00      A    H
ATOM   3750  CG  GLU A 256      54.236  25.702 -22.787  1.00  0.00      A    C
ATOM   3751  HG1 GLU A 256      54.431  26.776 -22.582  1.00  0.00      A    H
ATOM   3752  HG2 GLU A 256      54.220  25.415 -23.861  1.00  0.00      A    H
ATOM   3753  CD  GLU A 256      52.857  25.374 -22.253  1.00  0.00      A    C
ATOM   3754  OE1 GLU A 256      52.491  25.824 -21.078  1.00  0.00      A    O
ATOM   3755  OE2 GLU A 256      52.039  24.797 -23.007  1.00  0.00      A    O
ATOM   3756  C   GLU A 256      57.381  26.392 -22.718  1.00  0.00      A    C
ATOM   3757  O   GLU A 256      57.611  26.868 -21.606  1.00  0.00      A    O
ATOM   3758  N   TYR A 257      57.571  27.172 -23.849  1.00  0.00      A    N
ATOM   3759  HN  TYR A 257      57.195  26.854 -24.715  1.00  0.00      A    H
ATOM   3760  CA  TYR A 257      57.787  28.620 -23.797  1.00  0.00      A    C
ATOM   3761  HA  TYR A 257      58.275  28.848 -22.861  1.00  0.00      A    H
ATOM   3762  CB  TYR A 257      58.638  29.193 -24.925  1.00  0.00      A    C
ATOM   3763  HB1 TYR A 257      58.234  28.995 -25.941  1.00  0.00      A    H
ATOM   3764  HB2 TYR A 257      58.563  30.296 -24.819  1.00  0.00      A    H
ATOM   3765  CG  TYR A 257      60.039  28.719 -24.828  1.00  0.00      A    C
ATOM   3766  CD1 TYR A 257      60.941  29.182 -23.943  1.00  0.00      A    C
ATOM   3767  HD1 TYR A 257      60.674  29.955 -23.237  1.00  0.00      A    H
ATOM   3768  CE1 TYR A 257      62.220  28.685 -23.833  1.00  0.00      A    C
ATOM   3769  HE1 TYR A 257      62.938  29.075 -23.126  1.00  0.00      A    H
ATOM   3770  CZ  TYR A 257      62.578  27.591 -24.703  1.00  0.00      A    C
ATOM   3771  OH  TYR A 257      63.866  27.176 -24.688  1.00  0.00      A    O
ATOM   3772  HH  TYR A 257      63.881  26.463 -25.330  1.00  0.00      A    H
ATOM   3773  CD2 TYR A 257      60.407  27.679 -25.708  1.00  0.00      A    C
ATOM   3774  HD2 TYR A 257      59.684  27.368 -26.447  1.00  0.00      A    H
ATOM   3775  CE2 TYR A 257      61.639  27.049 -25.614  1.00  0.00      A    C
ATOM   3776  HE2 TYR A 257      61.908  26.306 -26.350  1.00  0.00      A    H
ATOM   3777  C   TYR A 257      56.455  29.365 -23.807  1.00  0.00      A    C
ATOM   3778  O   TYR A 257      56.097  29.925 -24.816  1.00  0.00      A    O
ATOM   3779  N   GLY A 258      55.682  29.193 -22.730  1.00  0.00      A    N
ATOM   3780  HN  GLY A 258      56.099  28.806 -21.911  1.00  0.00      A    H
ATOM   3781  CA  GLY A 258      54.353  29.611 -22.535  1.00  0.00      A    C
ATOM   3782  HA1 GLY A 258      53.960  28.955 -21.772  1.00  0.00      A    H
ATOM   3783  HA2 GLY A 258      54.365  30.650 -22.241  1.00  0.00      A    H
ATOM   3784  C   GLY A 258      53.248  29.355 -23.606  1.00  0.00      A    C
ATOM   3785  O   GLY A 258      52.513  28.383 -23.550  1.00  0.00      A    O
ATOM   3786  N   LYS A 259      53.218  30.208 -24.699  1.00  0.00      A    N
ATOM   3787  HN  LYS A 259      53.963  30.862 -24.594  1.00  0.00      A    H
ATOM   3788  CA  LYS A 259      52.426  30.135 -25.877  1.00  0.00      A    C
ATOM   3789  HA  LYS A 259      51.432  29.834 -25.582  1.00  0.00      A    H
ATOM   3790  CB  LYS A 259      52.476  31.561 -26.508  1.00  0.00      A    C
ATOM   3791  HB1 LYS A 259      51.931  32.294 -25.876  1.00  0.00      A    H
ATOM   3792  HB2 LYS A 259      53.533  31.892 -26.590  1.00  0.00      A    H
ATOM   3793  CG  LYS A 259      51.695  31.713 -27.845  1.00  0.00      A    C
ATOM   3794  HG1 LYS A 259      52.261  31.197 -28.651  1.00  0.00      A    H
ATOM   3795  HG2 LYS A 259      50.630  31.415 -27.743  1.00  0.00      A    H
ATOM   3796  CD  LYS A 259      51.916  33.219 -28.240  1.00  0.00      A    C
ATOM   3797  HD1 LYS A 259      51.521  33.760 -27.354  1.00  0.00      A    H
ATOM   3798  HD2 LYS A 259      52.995  33.458 -28.356  1.00  0.00      A    H
ATOM   3799  CE  LYS A 259      51.301  33.578 -29.603  1.00  0.00      A    C
ATOM   3800  HE1 LYS A 259      51.782  32.885 -30.325  1.00  0.00      A    H
ATOM   3801  HE2 LYS A 259      50.207  33.398 -29.676  1.00  0.00      A    H
ATOM   3802  NZ  LYS A 259      51.524  34.985 -29.943  1.00  0.00      A    N
ATOM   3803  HZ1 LYS A 259      51.168  35.661 -29.238  1.00  0.00      A    H
ATOM   3804  HZ2 LYS A 259      52.554  35.065 -30.061  1.00  0.00      A    H
ATOM   3805  HZ3 LYS A 259      51.043  35.135 -30.853  1.00  0.00      A    H
ATOM   3806  C   LYS A 259      52.910  29.098 -26.907  1.00  0.00      A    C
ATOM   3807  O   LYS A 259      52.142  28.553 -27.752  1.00  0.00      A    O
ATOM   3808  N   TYR A 260      54.276  28.762 -26.801  1.00  0.00      A    N
ATOM   3809  HN  TYR A 260      54.797  29.123 -26.031  1.00  0.00      A    H
ATOM   3810  CA  TYR A 260      54.791  27.643 -27.596  1.00  0.00      A    C
ATOM   3811  HA  TYR A 260      54.187  27.485 -28.478  1.00  0.00      A    H
ATOM   3812  CB  TYR A 260      56.328  27.949 -27.973  1.00  0.00      A    C
ATOM   3813  HB1 TYR A 260      56.704  28.928 -27.606  1.00  0.00      A    H
ATOM   3814  HB2 TYR A 260      57.003  27.159 -27.581  1.00  0.00      A    H
ATOM   3815  CG  TYR A 260      56.645  27.971 -29.467  1.00  0.00      A    C
ATOM   3816  CD1 TYR A 260      56.721  29.229 -30.132  1.00  0.00      A    C
ATOM   3817  HD1 TYR A 260      56.610  30.158 -29.593  1.00  0.00      A    H
ATOM   3818  CE1 TYR A 260      57.021  29.290 -31.515  1.00  0.00      A    C
ATOM   3819  HE1 TYR A 260      57.257  30.252 -31.946  1.00  0.00      A    H
ATOM   3820  CZ  TYR A 260      57.136  28.130 -32.298  1.00  0.00      A    C
ATOM   3821  OH  TYR A 260      57.486  28.256 -33.704  1.00  0.00      A    O
ATOM   3822  HH  TYR A 260      57.688  27.372 -34.019  1.00  0.00      A    H
ATOM   3823  CD2 TYR A 260      56.781  26.812 -30.266  1.00  0.00      A    C
ATOM   3824  HD2 TYR A 260      56.837  25.800 -29.893  1.00  0.00      A    H
ATOM   3825  CE2 TYR A 260      56.996  26.932 -31.656  1.00  0.00      A    C
ATOM   3826  HE2 TYR A 260      57.156  26.060 -32.274  1.00  0.00      A    H
ATOM   3827  C   TYR A 260      54.726  26.269 -26.865  1.00  0.00      A    C
ATOM   3828  O   TYR A 260      55.601  26.027 -26.025  1.00  0.00      A    O
ATOM   3829  N   CYS A 261      53.807  25.398 -27.169  1.00  0.00      A    N
ATOM   3830  HN  CYS A 261      53.178  25.745 -27.860  1.00  0.00      A    H
ATOM   3831  CA  CYS A 261      53.894  24.047 -26.843  1.00  0.00      A    C
ATOM   3832  HA  CYS A 261      54.422  23.911 -25.910  1.00  0.00      A    H
ATOM   3833  CB  CYS A 261      52.551  23.311 -26.714  1.00  0.00      A    C
ATOM   3834  HB1 CYS A 261      52.778  22.262 -26.425  1.00  0.00      A    H
ATOM   3835  HB2 CYS A 261      52.093  23.811 -25.834  1.00  0.00      A    H
ATOM   3836  SG  CYS A 261      51.473  23.496 -28.258  1.00  0.00      A    S
ATOM   3837  HG1 CYS A 261      52.499  23.476 -29.097  1.00  0.00      A    H
ATOM   3838  C   CYS A 261      54.621  23.268 -27.961  1.00  0.00      A    C
ATOM   3839  O   CYS A 261      54.922  23.789 -29.028  1.00  0.00      A    O
ATOM   3840  N   PHE A 262      54.982  21.924 -27.703  1.00  0.00      A    N
ATOM   3841  HN  PHE A 262      54.925  21.547 -26.782  1.00  0.00      A    H
ATOM   3842  CA  PHE A 262      55.544  21.114 -28.736  1.00  0.00      A    C
ATOM   3843  HA  PHE A 262      55.784  21.658 -29.638  1.00  0.00      A    H
ATOM   3844  CB  PHE A 262      56.971  20.618 -28.257  1.00  0.00      A    C
ATOM   3845  HB1 PHE A 262      56.983  20.019 -27.322  1.00  0.00      A    H
ATOM   3846  HB2 PHE A 262      57.460  20.044 -29.073  1.00  0.00      A    H
ATOM   3847  CG  PHE A 262      57.789  21.881 -27.972  1.00  0.00      A    C
ATOM   3848  CD1 PHE A 262      58.079  22.920 -28.958  1.00  0.00      A    C
ATOM   3849  HD1 PHE A 262      57.843  22.741 -29.996  1.00  0.00      A    H
ATOM   3850  CE1 PHE A 262      58.840  24.018 -28.632  1.00  0.00      A    C
ATOM   3851  HE1 PHE A 262      59.187  24.671 -29.420  1.00  0.00      A    H
ATOM   3852  CZ  PHE A 262      59.307  24.200 -27.323  1.00  0.00      A    C
ATOM   3853  HZ  PHE A 262      59.989  25.026 -27.180  1.00  0.00      A    H
ATOM   3854  CD2 PHE A 262      58.218  22.064 -26.674  1.00  0.00      A    C
ATOM   3855  HD2 PHE A 262      57.960  21.329 -25.926  1.00  0.00      A    H
ATOM   3856  CE2 PHE A 262      58.932  23.261 -26.352  1.00  0.00      A    C
ATOM   3857  HE2 PHE A 262      59.313  23.404 -25.352  1.00  0.00      A    H
ATOM   3858  C   PHE A 262      54.659  19.970 -29.114  1.00  0.00      A    C
ATOM   3859  O   PHE A 262      53.709  19.588 -28.471  1.00  0.00      A    O
ATOM   3860  N   ALA A 263      54.754  19.493 -30.410  1.00  0.00      A    N
ATOM   3861  HN  ALA A 263      55.253  19.941 -31.148  1.00  0.00      A    H
ATOM   3862  CA  ALA A 263      54.178  18.255 -30.828  1.00  0.00      A    C
ATOM   3863  HA  ALA A 263      53.417  17.826 -30.193  1.00  0.00      A    H
ATOM   3864  CB  ALA A 263      53.632  18.619 -32.228  1.00  0.00      A    C
ATOM   3865  HB1 ALA A 263      53.030  17.767 -32.610  1.00  0.00      A    H
ATOM   3866  HB2 ALA A 263      52.849  19.399 -32.120  1.00  0.00      A    H
ATOM   3867  HB3 ALA A 263      54.384  19.069 -32.911  1.00  0.00      A    H
ATOM   3868  C   ALA A 263      55.419  17.268 -30.900  1.00  0.00      A    C
ATOM   3869  O   ALA A 263      55.500  16.273 -30.092  1.00  0.00      A    O
ATOM   3870  N   TRP A 264      56.505  17.559 -31.680  1.00  0.00      A    N
ATOM   3871  HN  TRP A 264      56.491  18.333 -32.308  1.00  0.00      A    H
ATOM   3872  CA  TRP A 264      57.684  16.718 -31.794  1.00  0.00      A    C
ATOM   3873  HA  TRP A 264      57.462  15.721 -31.442  1.00  0.00      A    H
ATOM   3874  CB  TRP A 264      58.243  16.573 -33.213  1.00  0.00      A    C
ATOM   3875  HB1 TRP A 264      59.219  16.052 -33.113  1.00  0.00      A    H
ATOM   3876  HB2 TRP A 264      57.520  15.845 -33.640  1.00  0.00      A    H
ATOM   3877  CG  TRP A 264      58.458  17.857 -34.010  1.00  0.00      A    C
ATOM   3878  CD1 TRP A 264      59.477  18.685 -33.760  1.00  0.00      A    C
ATOM   3879  HD1 TRP A 264      60.110  18.593 -32.890  1.00  0.00      A    H
ATOM   3880  NE1 TRP A 264      59.262  19.874 -34.380  1.00  0.00      A    N
ATOM   3881  HE1 TRP A 264      59.765  20.704 -34.278  1.00  0.00      A    H
ATOM   3882  CE2 TRP A 264      58.116  19.724 -35.187  1.00  0.00      A    C
ATOM   3883  CD2 TRP A 264      57.635  18.389 -35.022  1.00  0.00      A    C
ATOM   3884  CE3 TRP A 264      56.514  17.937 -35.695  1.00  0.00      A    C
ATOM   3885  HE3 TRP A 264      55.951  17.046 -35.457  1.00  0.00      A    H
ATOM   3886  CZ3 TRP A 264      55.867  18.823 -36.610  1.00  0.00      A    C
ATOM   3887  HZ3 TRP A 264      54.914  18.586 -37.060  1.00  0.00      A    H
ATOM   3888  CZ2 TRP A 264      57.457  20.583 -36.000  1.00  0.00      A    C
ATOM   3889  HZ2 TRP A 264      57.763  21.615 -36.079  1.00  0.00      A    H
ATOM   3890  CH2 TRP A 264      56.363  20.170 -36.735  1.00  0.00      A    C
ATOM   3891  HH2 TRP A 264      55.913  20.774 -37.509  1.00  0.00      A    H
ATOM   3892  C   TRP A 264      58.776  17.136 -30.806  1.00  0.00      A    C
ATOM   3893  O   TRP A 264      58.978  18.290 -30.419  1.00  0.00      A    O
ATOM   3894  N   GLY A 265      59.595  16.131 -30.316  1.00  0.00      A    N
ATOM   3895  HN  GLY A 265      60.258  16.313 -29.593  1.00  0.00      A    H
ATOM   3896  CA  GLY A 265      59.629  14.712 -30.577  1.00  0.00      A    C
ATOM   3897  HA1 GLY A 265      58.824  14.292 -29.991  1.00  0.00      A    H
ATOM   3898  HA2 GLY A 265      59.754  14.588 -31.642  1.00  0.00      A    H
ATOM   3899  C   GLY A 265      60.845  14.292 -29.875  1.00  0.00      A    C
ATOM   3900  O   GLY A 265      61.198  14.856 -28.857  1.00  0.00      A    O
ATOM   3901  N   CYS A 266      61.560  13.319 -30.517  1.00  0.00      A    N
ATOM   3902  HN  CYS A 266      61.164  12.972 -31.363  1.00  0.00      A    H
ATOM   3903  CA  CYS A 266      62.900  12.910 -30.170  1.00  0.00      A    C
ATOM   3904  HA  CYS A 266      63.012  12.820 -29.099  1.00  0.00      A    H
ATOM   3905  CB  CYS A 266      63.181  11.403 -30.643  1.00  0.00      A    C
ATOM   3906  HB1 CYS A 266      62.477  10.749 -30.085  1.00  0.00      A    H
ATOM   3907  HB2 CYS A 266      62.884  11.355 -31.713  1.00  0.00      A    H
ATOM   3908  SG  CYS A 266      64.819  10.736 -30.377  1.00  0.00      A    S
ATOM   3909  C   CYS A 266      63.896  13.792 -30.874  1.00  0.00      A    C
ATOM   3910  O   CYS A 266      63.792  13.982 -32.115  1.00  0.00      A    O
ATOM   3911  N   CYS A 267      64.839  14.452 -30.198  1.00  0.00      A    N
ATOM   3912  HN  CYS A 267      65.021  14.212 -29.248  1.00  0.00      A    H
ATOM   3913  CA  CYS A 267      65.713  15.465 -30.818  1.00  0.00      A    C
ATOM   3914  HA  CYS A 267      65.215  16.060 -31.570  1.00  0.00      A    H
ATOM   3915  CB  CYS A 267      66.256  16.535 -29.756  1.00  0.00      A    C
ATOM   3916  HB1 CYS A 267      65.438  16.641 -29.011  1.00  0.00      A    H
ATOM   3917  HB2 CYS A 267      67.029  16.050 -29.122  1.00  0.00      A    H
ATOM   3918  SG  CYS A 267      66.644  18.186 -30.469  1.00  0.00      A    S
ATOM   3919  HG1 CYS A 267      66.960  18.904 -29.402  1.00  0.00      A    H
ATOM   3920  C   CYS A 267      66.991  14.801 -31.408  1.00  0.00      A    C
ATOM   3921  O   CYS A 267      67.641  13.994 -30.702  1.00  0.00      A    O
ATOM   3922  N   PRO A 268      67.481  15.135 -32.587  1.00  0.00      A    N
ATOM   3923  CD  PRO A 268      66.705  15.937 -33.629  1.00  0.00      A    C
ATOM   3924  HD1 PRO A 268      67.012  17.004 -33.596  1.00  0.00      A    H
ATOM   3925  HD2 PRO A 268      65.600  15.841 -33.574  1.00  0.00      A    H
ATOM   3926  CA  PRO A 268      68.555  14.383 -33.238  1.00  0.00      A    C
ATOM   3927  HA  PRO A 268      68.288  13.341 -33.135  1.00  0.00      A    H
ATOM   3928  CB  PRO A 268      68.649  14.845 -34.701  1.00  0.00      A    C
ATOM   3929  HB1 PRO A 268      69.451  15.586 -34.908  1.00  0.00      A    H
ATOM   3930  HB2 PRO A 268      68.772  14.049 -35.466  1.00  0.00      A    H
ATOM   3931  CG  PRO A 268      67.277  15.410 -34.961  1.00  0.00      A    C
ATOM   3932  HG1 PRO A 268      67.287  15.976 -35.917  1.00  0.00      A    H
ATOM   3933  HG2 PRO A 268      66.588  14.552 -35.111  1.00  0.00      A    H
ATOM   3934  C   PRO A 268      69.947  14.462 -32.627  1.00  0.00      A    C
ATOM   3935  O   PRO A 268      70.916  13.779 -33.038  1.00  0.00      A    O
ATOM   3936  N   LEU A 269      70.065  15.353 -31.636  1.00  0.00      A    N
ATOM   3937  HN  LEU A 269      69.321  15.824 -31.169  1.00  0.00      A    H
ATOM   3938  CA  LEU A 269      71.382  15.709 -31.152  1.00  0.00      A    C
ATOM   3939  HA  LEU A 269      72.155  15.495 -31.874  1.00  0.00      A    H
ATOM   3940  CB  LEU A 269      71.477  17.240 -30.947  1.00  0.00      A    C
ATOM   3941  HB1 LEU A 269      72.315  17.554 -30.288  1.00  0.00      A    H
ATOM   3942  HB2 LEU A 269      71.723  17.561 -31.982  1.00  0.00      A    H
ATOM   3943  CG  LEU A 269      70.188  18.058 -30.526  1.00  0.00      A    C
ATOM   3944  HG  LEU A 269      69.226  17.705 -30.954  1.00  0.00      A    H
ATOM   3945  CD1 LEU A 269      70.002  17.853 -29.048  1.00  0.00      A    C
ATOM   3946 HD11 LEU A 269      69.071  18.366 -28.725  1.00  0.00      A    H
ATOM   3947 HD12 LEU A 269      69.748  16.806 -28.780  1.00  0.00      A    H
ATOM   3948 HD13 LEU A 269      70.857  18.298 -28.495  1.00  0.00      A    H
ATOM   3949  CD2 LEU A 269      70.381  19.579 -30.916  1.00  0.00      A    C
ATOM   3950 HD21 LEU A 269      70.789  19.675 -31.945  1.00  0.00      A    H
ATOM   3951 HD22 LEU A 269      69.373  20.047 -30.913  1.00  0.00      A    H
ATOM   3952 HD23 LEU A 269      71.113  20.198 -30.355  1.00  0.00      A    H
ATOM   3953  C   LEU A 269      71.616  14.927 -29.748  1.00  0.00      A    C
ATOM   3954  O   LEU A 269      70.668  14.316 -29.209  1.00  0.00      A    O
ATOM   3955  N   GLU A 270      72.919  14.909 -29.355  1.00  0.00      A    N
ATOM   3956  HN  GLU A 270      73.620  15.190 -30.006  1.00  0.00      A    H
ATOM   3957  CA  GLU A 270      73.277  14.205 -28.169  1.00  0.00      A    C
ATOM   3958  HA  GLU A 270      72.745  13.267 -28.224  1.00  0.00      A    H
ATOM   3959  CB  GLU A 270      74.672  13.587 -28.216  1.00  0.00      A    C
ATOM   3960  HB1 GLU A 270      75.217  14.403 -28.737  1.00  0.00      A    H
ATOM   3961  HB2 GLU A 270      75.092  13.414 -27.202  1.00  0.00      A    H
ATOM   3962  CG  GLU A 270      74.822  12.338 -29.024  1.00  0.00      A    C
ATOM   3963  HG1 GLU A 270      74.330  11.485 -28.510  1.00  0.00      A    H
ATOM   3964  HG2 GLU A 270      74.334  12.460 -30.015  1.00  0.00      A    H
ATOM   3965  CD  GLU A 270      76.249  11.868 -29.288  1.00  0.00      A    C
ATOM   3966  OE1 GLU A 270      76.902  12.284 -30.324  1.00  0.00      A    O
ATOM   3967  OE2 GLU A 270      76.823  11.066 -28.486  1.00  0.00      A    O
ATOM   3968  C   GLU A 270      73.129  14.866 -26.807  1.00  0.00      A    C
ATOM   3969  O   GLU A 270      72.516  14.300 -25.900  1.00  0.00      A    O
ATOM   3970  N   ALA A 271      73.653  16.046 -26.665  1.00  0.00      A    N
ATOM   3971  HN  ALA A 271      74.088  16.487 -27.446  1.00  0.00      A    H
ATOM   3972  CA  ALA A 271      73.733  16.724 -25.415  1.00  0.00      A    C
ATOM   3973  HA  ALA A 271      73.721  16.028 -24.589  1.00  0.00      A    H
ATOM   3974  CB  ALA A 271      75.115  17.423 -25.400  1.00  0.00      A    C
ATOM   3975  HB1 ALA A 271      75.043  18.327 -26.042  1.00  0.00      A    H
ATOM   3976  HB2 ALA A 271      75.316  17.768 -24.363  1.00  0.00      A    H
ATOM   3977  HB3 ALA A 271      75.910  16.685 -25.639  1.00  0.00      A    H
ATOM   3978  C   ALA A 271      72.591  17.708 -25.116  1.00  0.00      A    C
ATOM   3979  O   ALA A 271      71.998  17.547 -24.013  1.00  0.00      A    O
ATOM   3980  N   ALA A 272      72.215  18.597 -26.024  1.00  0.00      A    N
ATOM   3981  HN  ALA A 272      72.630  18.501 -26.925  1.00  0.00      A    H
ATOM   3982  CA  ALA A 272      71.128  19.631 -25.821  1.00  0.00      A    C
ATOM   3983  HA  ALA A 272      71.259  20.113 -24.864  1.00  0.00      A    H
ATOM   3984  CB  ALA A 272      71.364  20.744 -26.935  1.00  0.00      A    C
ATOM   3985  HB1 ALA A 272      70.720  21.643 -26.827  1.00  0.00      A    H
ATOM   3986  HB2 ALA A 272      72.414  21.086 -26.818  1.00  0.00      A    H
ATOM   3987  HB3 ALA A 272      71.210  20.445 -27.994  1.00  0.00      A    H
ATOM   3988  C   ALA A 272      69.727  19.007 -25.820  1.00  0.00      A    C
ATOM   3989  O   ALA A 272      69.569  17.822 -26.149  1.00  0.00      A    O
ATOM   3990  N   THR A 273      68.753  19.823 -25.437  1.00  0.00      A    N
ATOM   3991  HN  THR A 273      69.037  20.683 -25.021  1.00  0.00      A    H
ATOM   3992  CA  THR A 273      67.309  19.454 -25.518  1.00  0.00      A    C
ATOM   3993  HA  THR A 273      67.254  18.469 -25.957  1.00  0.00      A    H
ATOM   3994  CB  THR A 273      66.630  19.228 -24.128  1.00  0.00      A    C
ATOM   3995  HB  THR A 273      67.351  18.542 -23.634  1.00  0.00      A    H
ATOM   3996  OG1 THR A 273      65.380  18.516 -24.209  1.00  0.00      A    O
ATOM   3997  HG1 THR A 273      65.453  17.738 -23.651  1.00  0.00      A    H
ATOM   3998  CG2 THR A 273      66.363  20.451 -23.190  1.00  0.00      A    C
ATOM   3999 HG21 THR A 273      65.898  20.013 -22.281  1.00  0.00      A    H
ATOM   4000 HG22 THR A 273      67.299  21.015 -22.986  1.00  0.00      A    H
ATOM   4001 HG23 THR A 273      65.662  21.168 -23.668  1.00  0.00      A    H
ATOM   4002  C   THR A 273      66.577  20.432 -26.455  1.00  0.00      A    C
ATOM   4003  O   THR A 273      66.063  20.043 -27.493  1.00  0.00      A    O
ATOM   4004  N   CYS A 274      66.621  21.731 -26.099  1.00  0.00      A    N
ATOM   4005  HN  CYS A 274      67.172  21.993 -25.309  1.00  0.00      A    H
ATOM   4006  CA  CYS A 274      66.076  22.816 -26.885  1.00  0.00      A    C
ATOM   4007  HA  CYS A 274      65.310  22.382 -27.510  1.00  0.00      A    H
ATOM   4008  CB  CYS A 274      65.671  23.915 -25.810  1.00  0.00      A    C
ATOM   4009  HB1 CYS A 274      66.476  24.167 -25.088  1.00  0.00      A    H
ATOM   4010  HB2 CYS A 274      65.464  24.900 -26.279  1.00  0.00      A    H
ATOM   4011  SG  CYS A 274      64.121  23.412 -24.977  1.00  0.00      A    S
ATOM   4012  HG1 CYS A 274      64.563  22.342 -24.333  1.00  0.00      A    H
ATOM   4013  C   CYS A 274      67.070  23.465 -27.848  1.00  0.00      A    C
ATOM   4014  O   CYS A 274      66.615  23.797 -28.907  1.00  0.00      A    O
ATOM   4015  N   CYS A 275      68.354  23.668 -27.474  1.00  0.00      A    N
ATOM   4016  HN  CYS A 275      68.660  23.263 -26.615  1.00  0.00      A    H
ATOM   4017  CA  CYS A 275      69.356  24.498 -28.232  1.00  0.00      A    C
ATOM   4018  HA  CYS A 275      68.885  24.976 -29.078  1.00  0.00      A    H
ATOM   4019  CB  CYS A 275      69.896  25.634 -27.252  1.00  0.00      A    C
ATOM   4020  HB1 CYS A 275      70.264  25.148 -26.323  1.00  0.00      A    H
ATOM   4021  HB2 CYS A 275      70.672  26.248 -27.757  1.00  0.00      A    H
ATOM   4022  SG  CYS A 275      68.633  26.926 -26.746  1.00  0.00      A    S
ATOM   4023  HG1 CYS A 275      67.732  26.076 -26.276  1.00  0.00      A    H
ATOM   4024  C   CYS A 275      70.505  23.725 -28.789  1.00  0.00      A    C
ATOM   4025  O   CYS A 275      70.287  22.690 -29.482  1.00  0.00      A    O
ATOM   4026  N   ASP A 276      71.695  24.188 -28.791  1.00  0.00      A    N
ATOM   4027  HN  ASP A 276      71.836  25.001 -28.232  1.00  0.00      A    H
ATOM   4028  CA  ASP A 276      72.886  23.817 -29.698  1.00  0.00      A    C
ATOM   4029  HA  ASP A 276      73.525  24.536 -29.206  1.00  0.00      A    H
ATOM   4030  CB  ASP A 276      73.385  22.313 -29.379  1.00  0.00      A    C
ATOM   4031  HB1 ASP A 276      72.456  21.718 -29.245  1.00  0.00      A    H
ATOM   4032  HB2 ASP A 276      73.749  21.829 -30.311  1.00  0.00      A    H
ATOM   4033  CG  ASP A 276      74.306  22.109 -28.246  1.00  0.00      A    C
ATOM   4034  OD1 ASP A 276      74.376  23.011 -27.384  1.00  0.00      A    O
ATOM   4035  OD2 ASP A 276      75.045  21.062 -28.138  1.00  0.00      A    O
ATOM   4036  C   ASP A 276      72.750  24.225 -31.148  1.00  0.00      A    C
ATOM   4037  O   ASP A 276      72.109  25.196 -31.421  1.00  0.00      A    O
ATOM   4038  N   ASP A 277      73.336  23.486 -32.090  1.00  0.00      A    N
ATOM   4039  HN  ASP A 277      73.785  22.649 -31.789  1.00  0.00      A    H
ATOM   4040  CA  ASP A 277      73.675  23.913 -33.473  1.00  0.00      A    C
ATOM   4041  HA  ASP A 277      73.789  24.983 -33.382  1.00  0.00      A    H
ATOM   4042  CB  ASP A 277      75.046  23.281 -33.907  1.00  0.00      A    C
ATOM   4043  HB1 ASP A 277      75.309  23.655 -34.920  1.00  0.00      A    H
ATOM   4044  HB2 ASP A 277      75.730  23.816 -33.215  1.00  0.00      A    H
ATOM   4045  CG  ASP A 277      74.985  21.831 -33.670  1.00  0.00      A    C
ATOM   4046  OD1 ASP A 277      74.818  21.325 -32.520  1.00  0.00      A    O
ATOM   4047  OD2 ASP A 277      75.183  21.033 -34.655  1.00  0.00      A    O
ATOM   4048  C   ASP A 277      72.648  23.865 -34.638  1.00  0.00      A    C
ATOM   4049  O   ASP A 277      71.833  24.674 -34.957  1.00  0.00      A    O
ATOM   4050  N   ASN A 278      72.794  22.744 -35.413  1.00  0.00      A    N
ATOM   4051  HN  ASN A 278      73.503  22.123 -35.088  1.00  0.00      A    H
ATOM   4052  CA  ASN A 278      72.118  22.432 -36.619  1.00  0.00      A    C
ATOM   4053  HA  ASN A 278      72.040  23.401 -37.088  1.00  0.00      A    H
ATOM   4054  CB  ASN A 278      72.862  21.377 -37.507  1.00  0.00      A    C
ATOM   4055  HB1 ASN A 278      73.211  20.431 -37.041  1.00  0.00      A    H
ATOM   4056  HB2 ASN A 278      72.149  21.005 -38.273  1.00  0.00      A    H
ATOM   4057  CG  ASN A 278      74.006  22.003 -38.242  1.00  0.00      A    C
ATOM   4058  OD1 ASN A 278      73.795  22.582 -39.318  1.00  0.00      A    O
ATOM   4059  ND2 ASN A 278      75.303  21.900 -37.709  1.00  0.00      A    N
ATOM   4060 HD21 ASN A 278      76.084  22.082 -38.306  1.00  0.00      A    H
ATOM   4061 HD22 ASN A 278      75.591  21.372 -36.910  1.00  0.00      A    H
ATOM   4062  C   ASN A 278      70.727  21.877 -36.213  1.00  0.00      A    C
ATOM   4063  O   ASN A 278      69.686  22.458 -36.508  1.00  0.00      A    O
ATOM   4064  N   TYR A 279      70.656  20.691 -35.483  1.00  0.00      A    N
ATOM   4065  HN  TYR A 279      71.482  20.253 -35.136  1.00  0.00      A    H
ATOM   4066  CA  TYR A 279      69.420  20.088 -35.255  1.00  0.00      A    C
ATOM   4067  HA  TYR A 279      68.701  20.275 -36.039  1.00  0.00      A    H
ATOM   4068  CB  TYR A 279      69.652  18.558 -35.089  1.00  0.00      A    C
ATOM   4069  HB1 TYR A 279      70.483  18.347 -34.383  1.00  0.00      A    H
ATOM   4070  HB2 TYR A 279      68.804  18.038 -34.594  1.00  0.00      A    H
ATOM   4071  CG  TYR A 279      69.912  17.935 -36.348  1.00  0.00      A    C
ATOM   4072  CD1 TYR A 279      71.103  17.278 -36.669  1.00  0.00      A    C
ATOM   4073  HD1 TYR A 279      71.869  17.275 -35.908  1.00  0.00      A    H
ATOM   4074  CE1 TYR A 279      71.321  16.654 -37.917  1.00  0.00      A    C
ATOM   4075  HE1 TYR A 279      72.344  16.376 -38.122  1.00  0.00      A    H
ATOM   4076  CZ  TYR A 279      70.304  16.589 -38.841  1.00  0.00      A    C
ATOM   4077  OH  TYR A 279      70.519  15.898 -40.026  1.00  0.00      A    O
ATOM   4078  HH  TYR A 279      69.629  15.660 -40.296  1.00  0.00      A    H
ATOM   4079  CD2 TYR A 279      68.919  17.913 -37.382  1.00  0.00      A    C
ATOM   4080  HD2 TYR A 279      68.050  18.545 -37.271  1.00  0.00      A    H
ATOM   4081  CE2 TYR A 279      69.058  17.197 -38.616  1.00  0.00      A    C
ATOM   4082  HE2 TYR A 279      68.313  17.310 -39.390  1.00  0.00      A    H
ATOM   4083  C   TYR A 279      68.730  20.632 -34.015  1.00  0.00      A    C
ATOM   4084  O   TYR A 279      68.127  19.852 -33.271  1.00  0.00      A    O
ATOM   4085  N   SER A 280      68.850  21.923 -33.673  1.00  0.00      A    N
ATOM   4086  HN  SER A 280      69.330  22.521 -34.310  1.00  0.00      A    H
ATOM   4087  CA  SER A 280      68.164  22.512 -32.522  1.00  0.00      A    C
ATOM   4088  HA  SER A 280      68.538  21.972 -31.666  1.00  0.00      A    H
ATOM   4089  CB  SER A 280      68.699  23.972 -32.305  1.00  0.00      A    C
ATOM   4090  HB1 SER A 280      68.306  24.466 -31.391  1.00  0.00      A    H
ATOM   4091  HB2 SER A 280      69.743  23.842 -31.950  1.00  0.00      A    H
ATOM   4092  OG  SER A 280      68.584  24.827 -33.506  1.00  0.00      A    O
ATOM   4093  HG1 SER A 280      69.154  25.582 -33.342  1.00  0.00      A    H
ATOM   4094  C   SER A 280      66.645  22.601 -32.694  1.00  0.00      A    C
ATOM   4095  O   SER A 280      66.043  22.268 -33.753  1.00  0.00      A    O
ATOM   4096  N   CYS A 281      65.953  22.949 -31.608  1.00  0.00      A    N
ATOM   4097  HN  CYS A 281      66.387  23.167 -30.737  1.00  0.00      A    H
ATOM   4098  CA  CYS A 281      64.494  23.175 -31.677  1.00  0.00      A    C
ATOM   4099  HA  CYS A 281      64.013  22.758 -32.549  1.00  0.00      A    H
ATOM   4100  CB  CYS A 281      63.796  22.437 -30.500  1.00  0.00      A    C
ATOM   4101  HB1 CYS A 281      64.277  22.890 -29.607  1.00  0.00      A    H
ATOM   4102  HB2 CYS A 281      62.719  22.709 -30.482  1.00  0.00      A    H
ATOM   4103  SG  CYS A 281      64.060  20.751 -30.517  1.00  0.00      A    S
ATOM   4104  HG1 CYS A 281      64.187  20.484 -29.225  1.00  0.00      A    H
ATOM   4105  C   CYS A 281      64.370  24.728 -31.688  1.00  0.00      A    C
ATOM   4106  O   CYS A 281      63.602  25.308 -32.404  1.00  0.00      A    O
ATOM   4107  N   CYS A 282      65.228  25.437 -30.883  1.00  0.00      A    N
ATOM   4108  HN  CYS A 282      65.969  25.010 -30.370  1.00  0.00      A    H
ATOM   4109  CA  CYS A 282      65.301  26.886 -30.804  1.00  0.00      A    C
ATOM   4110  HA  CYS A 282      64.383  27.192 -31.284  1.00  0.00      A    H
ATOM   4111  CB  CYS A 282      65.305  27.368 -29.319  1.00  0.00      A    C
ATOM   4112  HB1 CYS A 282      66.253  27.126 -28.794  1.00  0.00      A    H
ATOM   4113  HB2 CYS A 282      65.237  28.477 -29.327  1.00  0.00      A    H
ATOM   4114  SG  CYS A 282      63.924  26.614 -28.391  1.00  0.00      A    S
ATOM   4115  HG1 CYS A 282      63.019  27.442 -28.893  1.00  0.00      A    H
ATOM   4116  C   CYS A 282      66.555  27.559 -31.416  1.00  0.00      A    C
ATOM   4117  O   CYS A 282      67.670  26.973 -31.339  1.00  0.00      A    O
ATOM   4118  N   PRO A 283      66.265  28.665 -32.144  1.00  0.00      A    N
ATOM   4119  CD  PRO A 283      64.948  29.208 -32.415  1.00  0.00      A    C
ATOM   4120  HD1 PRO A 283      64.302  29.409 -31.534  1.00  0.00      A    H
ATOM   4121  HD2 PRO A 283      64.397  28.534 -33.105  1.00  0.00      A    H
ATOM   4122  CA  PRO A 283      67.356  29.363 -32.844  1.00  0.00      A    C
ATOM   4123  HA  PRO A 283      67.901  28.677 -33.476  1.00  0.00      A    H
ATOM   4124  CB  PRO A 283      66.580  30.388 -33.699  1.00  0.00      A    C
ATOM   4125  HB1 PRO A 283      66.996  31.418 -33.687  1.00  0.00      A    H
ATOM   4126  HB2 PRO A 283      66.399  29.987 -34.719  1.00  0.00      A    H
ATOM   4127  CG  PRO A 283      65.163  30.545 -33.103  1.00  0.00      A    C
ATOM   4128  HG1 PRO A 283      65.251  31.406 -32.407  1.00  0.00      A    H
ATOM   4129  HG2 PRO A 283      64.409  30.742 -33.895  1.00  0.00      A    H
ATOM   4130  C   PRO A 283      68.367  30.025 -31.855  1.00  0.00      A    C
ATOM   4131  O   PRO A 283      68.166  30.103 -30.669  1.00  0.00      A    O
ATOM   4132  N   HSE A 284      69.473  30.565 -32.394  1.00  0.00      A    N
ATOM   4133  HN  HSE A 284      69.708  30.339 -33.336  1.00  0.00      A    H
ATOM   4134  CA  HSE A 284      70.510  31.187 -31.593  1.00  0.00      A    C
ATOM   4135  HA  HSE A 284      70.549  30.652 -30.656  1.00  0.00      A    H
ATOM   4136  CB  HSE A 284      71.925  31.046 -32.260  1.00  0.00      A    C
ATOM   4137  HB1 HSE A 284      71.893  31.517 -33.265  1.00  0.00      A    H
ATOM   4138  HB2 HSE A 284      72.700  31.548 -31.643  1.00  0.00      A    H
ATOM   4139  ND1 HSE A 284      73.031  29.014 -31.146  1.00  0.00      A    N
ATOM   4140  CG  HSE A 284      72.473  29.672 -32.273  1.00  0.00      A    C
ATOM   4141  CE1 HSE A 284      73.577  27.968 -31.618  1.00  0.00      A    C
ATOM   4142  HE1 HSE A 284      74.190  27.290 -31.024  1.00  0.00      A    H
ATOM   4143  NE2 HSE A 284      73.549  27.896 -32.950  1.00  0.00      A    N
ATOM   4144  HE2 HSE A 284      74.059  27.297 -33.566  1.00  0.00      A    H
ATOM   4145  CD2 HSE A 284      72.813  29.035 -33.406  1.00  0.00      A    C
ATOM   4146  HD2 HSE A 284      72.711  29.304 -34.450  1.00  0.00      A    H
ATOM   4147  C   HSE A 284      70.270  32.635 -31.322  1.00  0.00      A    C
ATOM   4148  O   HSE A 284      71.208  33.222 -30.872  1.00  0.00      A    O
ATOM   4149  N   GLU A 285      69.040  33.132 -31.462  1.00  0.00      A    N
ATOM   4150  HN  GLU A 285      68.246  32.586 -31.720  1.00  0.00      A    H
ATOM   4151  CA  GLU A 285      68.672  34.524 -31.342  1.00  0.00      A    C
ATOM   4152  HA  GLU A 285      69.317  35.113 -31.977  1.00  0.00      A    H
ATOM   4153  CB  GLU A 285      67.208  34.653 -31.810  1.00  0.00      A    C
ATOM   4154  HB1 GLU A 285      67.268  34.457 -32.902  1.00  0.00      A    H
ATOM   4155  HB2 GLU A 285      66.377  34.037 -31.405  1.00  0.00      A    H
ATOM   4156  CG  GLU A 285      66.694  36.127 -31.806  1.00  0.00      A    C
ATOM   4157  HG1 GLU A 285      66.541  36.439 -30.751  1.00  0.00      A    H
ATOM   4158  HG2 GLU A 285      67.410  36.876 -32.208  1.00  0.00      A    H
ATOM   4159  CD  GLU A 285      65.367  36.292 -32.559  1.00  0.00      A    C
ATOM   4160  OE1 GLU A 285      64.931  35.338 -33.251  1.00  0.00      A    O
ATOM   4161  OE2 GLU A 285      64.659  37.285 -32.363  1.00  0.00      A    O
ATOM   4162  C   GLU A 285      68.938  35.040 -29.953  1.00  0.00      A    C
ATOM   4163  O   GLU A 285      69.912  35.770 -29.743  1.00  0.00      A    O
ATOM   4164  N   TYR A 286      68.079  34.712 -28.990  1.00  0.00      A    N
ATOM   4165  HN  TYR A 286      67.255  34.197 -29.214  1.00  0.00      A    H
ATOM   4166  CA  TYR A 286      68.206  35.171 -27.606  1.00  0.00      A    C
ATOM   4167  HA  TYR A 286      68.459  36.221 -27.626  1.00  0.00      A    H
ATOM   4168  CB  TYR A 286      66.926  35.145 -26.757  1.00  0.00      A    C
ATOM   4169  HB1 TYR A 286      66.621  34.099 -26.540  1.00  0.00      A    H
ATOM   4170  HB2 TYR A 286      67.086  35.651 -25.781  1.00  0.00      A    H
ATOM   4171  CG  TYR A 286      65.915  35.844 -27.506  1.00  0.00      A    C
ATOM   4172  CD1 TYR A 286      64.846  35.127 -28.119  1.00  0.00      A    C
ATOM   4173  HD1 TYR A 286      64.770  34.101 -27.788  1.00  0.00      A    H
ATOM   4174  CE1 TYR A 286      63.818  35.763 -28.803  1.00  0.00      A    C
ATOM   4175  HE1 TYR A 286      62.971  35.267 -29.255  1.00  0.00      A    H
ATOM   4176  CZ  TYR A 286      63.783  37.156 -28.934  1.00  0.00      A    C
ATOM   4177  OH  TYR A 286      62.613  37.649 -29.540  1.00  0.00      A    O
ATOM   4178  HH  TYR A 286      62.593  38.609 -29.531  1.00  0.00      A    H
ATOM   4179  CD2 TYR A 286      65.958  37.315 -27.681  1.00  0.00      A    C
ATOM   4180  HD2 TYR A 286      66.806  37.890 -27.339  1.00  0.00      A    H
ATOM   4181  CE2 TYR A 286      64.871  37.900 -28.371  1.00  0.00      A    C
ATOM   4182  HE2 TYR A 286      64.730  38.938 -28.632  1.00  0.00      A    H
ATOM   4183  C   TYR A 286      69.360  34.441 -26.909  1.00  0.00      A    C
ATOM   4184  O   TYR A 286      69.551  33.240 -27.116  1.00  0.00      A    O
ATOM   4185  N   PRO A 287      70.204  35.093 -26.039  1.00  0.00      A    N
ATOM   4186  CD  PRO A 287      70.389  36.580 -26.015  1.00  0.00      A    C
ATOM   4187  HD1 PRO A 287      69.429  37.136 -26.058  1.00  0.00      A    H
ATOM   4188  HD2 PRO A 287      71.004  36.923 -26.875  1.00  0.00      A    H
ATOM   4189  CA  PRO A 287      70.930  34.367 -24.982  1.00  0.00      A    C
ATOM   4190  HA  PRO A 287      71.348  33.469 -25.414  1.00  0.00      A    H
ATOM   4191  CB  PRO A 287      71.764  35.473 -24.283  1.00  0.00      A    C
ATOM   4192  HB1 PRO A 287      71.827  35.533 -23.175  1.00  0.00      A    H
ATOM   4193  HB2 PRO A 287      72.807  35.428 -24.661  1.00  0.00      A    H
ATOM   4194  CG  PRO A 287      71.184  36.891 -24.715  1.00  0.00      A    C
ATOM   4195  HG1 PRO A 287      70.417  37.264 -24.002  1.00  0.00      A    H
ATOM   4196  HG2 PRO A 287      71.959  37.669 -24.879  1.00  0.00      A    H
ATOM   4197  C   PRO A 287      69.948  33.775 -24.005  1.00  0.00      A    C
ATOM   4198  O   PRO A 287      68.800  34.119 -23.895  1.00  0.00      A    O
ATOM   4199  N   VAL A 288      70.357  32.703 -23.276  1.00  0.00      A    N
ATOM   4200  HN  VAL A 288      69.676  32.414 -22.607  1.00  0.00      A    H
ATOM   4201  CA  VAL A 288      71.585  31.911 -23.328  1.00  0.00      A    C
ATOM   4202  HA  VAL A 288      71.897  31.699 -24.340  1.00  0.00      A    H
ATOM   4203  CB  VAL A 288      72.684  32.568 -22.527  1.00  0.00      A    C
ATOM   4204  HB  VAL A 288      72.666  33.624 -22.871  1.00  0.00      A    H
ATOM   4205  CG1 VAL A 288      72.394  32.742 -21.040  1.00  0.00      A    C
ATOM   4206 HG11 VAL A 288      71.444  33.306 -20.922  1.00  0.00      A    H
ATOM   4207 HG12 VAL A 288      72.408  31.874 -20.347  1.00  0.00      A    H
ATOM   4208 HG13 VAL A 288      73.236  33.282 -20.557  1.00  0.00      A    H
ATOM   4209  CG2 VAL A 288      74.047  31.898 -22.760  1.00  0.00      A    C
ATOM   4210 HG21 VAL A 288      74.039  30.859 -22.365  1.00  0.00      A    H
ATOM   4211 HG22 VAL A 288      74.364  31.898 -23.824  1.00  0.00      A    H
ATOM   4212 HG23 VAL A 288      74.874  32.327 -22.155  1.00  0.00      A    H
ATOM   4213  C   VAL A 288      71.128  30.655 -22.705  1.00  0.00      A    C
ATOM   4214  O   VAL A 288      70.204  30.620 -21.955  1.00  0.00      A    O
ATOM   4215  N   CYS A 289      71.621  29.508 -23.080  1.00  0.00      A    N
ATOM   4216  HN  CYS A 289      72.303  29.383 -23.797  1.00  0.00      A    H
ATOM   4217  CA  CYS A 289      70.966  28.272 -22.673  1.00  0.00      A    C
ATOM   4218  HA  CYS A 289      69.891  28.355 -22.726  1.00  0.00      A    H
ATOM   4219  CB  CYS A 289      71.335  27.071 -23.649  1.00  0.00      A    C
ATOM   4220  HB1 CYS A 289      71.118  27.380 -24.694  1.00  0.00      A    H
ATOM   4221  HB2 CYS A 289      72.407  26.797 -23.546  1.00  0.00      A    H
ATOM   4222  SG  CYS A 289      70.391  25.572 -23.265  1.00  0.00      A    S
ATOM   4223  HG1 CYS A 289      71.051  24.862 -24.168  1.00  0.00      A    H
ATOM   4224  C   CYS A 289      71.464  27.926 -21.271  1.00  0.00      A    C
ATOM   4225  O   CYS A 289      72.656  28.029 -20.980  1.00  0.00      A    O
ATOM   4226  N   ASP A 290      70.566  27.659 -20.365  1.00  0.00      A    N
ATOM   4227  HN  ASP A 290      69.629  27.523 -20.677  1.00  0.00      A    H
ATOM   4228  CA  ASP A 290      70.785  27.559 -18.935  1.00  0.00      A    C
ATOM   4229  HA  ASP A 290      71.723  27.037 -18.817  1.00  0.00      A    H
ATOM   4230  CB  ASP A 290      70.954  28.911 -18.113  1.00  0.00      A    C
ATOM   4231  HB1 ASP A 290      71.302  29.647 -18.870  1.00  0.00      A    H
ATOM   4232  HB2 ASP A 290      69.998  29.311 -17.711  1.00  0.00      A    H
ATOM   4233  CG  ASP A 290      71.931  28.853 -16.969  1.00  0.00      A    C
ATOM   4234  OD1 ASP A 290      71.646  28.018 -16.046  1.00  0.00      A    O
ATOM   4235  OD2 ASP A 290      73.026  29.493 -17.026  1.00  0.00      A    O
ATOM   4236  C   ASP A 290      69.616  26.811 -18.328  1.00  0.00      A    C
ATOM   4237  O   ASP A 290      68.846  26.144 -19.025  1.00  0.00      A    O
ATOM   4238  N   LEU A 291      69.377  26.983 -16.965  1.00  0.00      A    N
ATOM   4239  HN  LEU A 291      70.108  27.341 -16.389  1.00  0.00      A    H
ATOM   4240  CA  LEU A 291      68.276  26.338 -16.219  1.00  0.00      A    C
ATOM   4241  HA  LEU A 291      68.362  26.743 -15.221  1.00  0.00      A    H
ATOM   4242  CB  LEU A 291      66.862  26.920 -16.692  1.00  0.00      A    C
ATOM   4243  HB1 LEU A 291      66.986  28.007 -16.882  1.00  0.00      A    H
ATOM   4244  HB2 LEU A 291      66.569  26.336 -17.591  1.00  0.00      A    H
ATOM   4245  CG  LEU A 291      65.614  26.739 -15.720  1.00  0.00      A    C
ATOM   4246  HG  LEU A 291      65.672  25.642 -15.550  1.00  0.00      A    H
ATOM   4247  CD1 LEU A 291      65.726  27.457 -14.361  1.00  0.00      A    C
ATOM   4248 HD11 LEU A 291      64.701  27.616 -13.963  1.00  0.00      A    H
ATOM   4249 HD12 LEU A 291      66.339  27.038 -13.534  1.00  0.00      A    H
ATOM   4250 HD13 LEU A 291      66.060  28.467 -14.679  1.00  0.00      A    H
ATOM   4251  CD2 LEU A 291      64.279  27.016 -16.419  1.00  0.00      A    C
ATOM   4252 HD21 LEU A 291      64.110  28.108 -16.536  1.00  0.00      A    H
ATOM   4253 HD22 LEU A 291      64.092  26.502 -17.386  1.00  0.00      A    H
ATOM   4254 HD23 LEU A 291      63.516  26.591 -15.731  1.00  0.00      A    H
ATOM   4255  C   LEU A 291      68.257  24.834 -16.218  1.00  0.00      A    C
ATOM   4256  O   LEU A 291      67.290  24.166 -16.549  1.00  0.00      A    O
ATOM   4257  N   ASP A 292      69.359  24.188 -15.657  1.00  0.00      A    N
ATOM   4258  HN  ASP A 292      70.107  24.806 -15.423  1.00  0.00      A    H
ATOM   4259  CA  ASP A 292      69.526  22.811 -15.370  1.00  0.00      A    C
ATOM   4260  HA  ASP A 292      70.493  22.658 -14.915  1.00  0.00      A    H
ATOM   4261  CB  ASP A 292      68.618  22.178 -14.267  1.00  0.00      A    C
ATOM   4262  HB1 ASP A 292      67.542  22.348 -14.487  1.00  0.00      A    H
ATOM   4263  HB2 ASP A 292      68.766  21.093 -14.077  1.00  0.00      A    H
ATOM   4264  CG  ASP A 292      68.726  22.823 -12.877  1.00  0.00      A    C
ATOM   4265  OD1 ASP A 292      69.817  23.313 -12.448  1.00  0.00      A    O
ATOM   4266  OD2 ASP A 292      67.749  22.730 -12.096  1.00  0.00      A    O
ATOM   4267  C   ASP A 292      69.579  21.834 -16.499  1.00  0.00      A    C
ATOM   4268  O   ASP A 292      70.674  21.380 -16.857  1.00  0.00      A    O
ATOM   4269  N   GLN A 293      68.378  21.443 -17.021  1.00  0.00      A    N
ATOM   4270  HN  GLN A 293      67.515  21.809 -16.679  1.00  0.00      A    H
ATOM   4271  CA  GLN A 293      68.345  20.544 -18.167  1.00  0.00      A    C
ATOM   4272  HA  GLN A 293      68.893  19.618 -18.067  1.00  0.00      A    H
ATOM   4273  CB  GLN A 293      66.811  20.117 -18.463  1.00  0.00      A    C
ATOM   4274  HB1 GLN A 293      66.151  20.984 -18.682  1.00  0.00      A    H
ATOM   4275  HB2 GLN A 293      66.839  19.543 -19.414  1.00  0.00      A    H
ATOM   4276  CG  GLN A 293      66.120  19.324 -17.286  1.00  0.00      A    C
ATOM   4277  HG1 GLN A 293      65.136  18.910 -17.597  1.00  0.00      A    H
ATOM   4278  HG2 GLN A 293      66.776  18.466 -17.027  1.00  0.00      A    H
ATOM   4279  CD  GLN A 293      65.899  20.212 -16.083  1.00  0.00      A    C
ATOM   4280  OE1 GLN A 293      66.313  20.022 -14.944  1.00  0.00      A    O
ATOM   4281  NE2 GLN A 293      65.180  21.360 -16.258  1.00  0.00      A    N
ATOM   4282 HE21 GLN A 293      64.989  22.022 -15.532  1.00  0.00      A    H
ATOM   4283 HE22 GLN A 293      64.816  21.465 -17.183  1.00  0.00      A    H
ATOM   4284  C   GLN A 293      68.874  21.346 -19.370  1.00  0.00      A    C
ATOM   4285  O   GLN A 293      69.926  21.025 -19.917  1.00  0.00      A    O
ATOM   4286  N   GLY A 294      68.323  22.544 -19.724  1.00  0.00      A    N
ATOM   4287  HN  GLY A 294      67.483  22.724 -19.219  1.00  0.00      A    H
ATOM   4288  CA  GLY A 294      68.828  23.168 -20.886  1.00  0.00      A    C
ATOM   4289  HA1 GLY A 294      69.526  23.940 -20.599  1.00  0.00      A    H
ATOM   4290  HA2 GLY A 294      69.301  22.512 -21.601  1.00  0.00      A    H
ATOM   4291  C   GLY A 294      67.781  23.806 -21.764  1.00  0.00      A    C
ATOM   4292  O   GLY A 294      67.614  23.423 -22.900  1.00  0.00      A    O
ATOM   4293  N   THR A 295      67.052  24.792 -21.147  1.00  0.00      A    N
ATOM   4294  HN  THR A 295      67.208  25.171 -20.238  1.00  0.00      A    H
ATOM   4295  CA  THR A 295      66.208  25.777 -21.879  1.00  0.00      A    C
ATOM   4296  HA  THR A 295      66.102  25.411 -22.889  1.00  0.00      A    H
ATOM   4297  CB  THR A 295      64.772  25.999 -21.234  1.00  0.00      A    C
ATOM   4298  HB  THR A 295      64.258  26.717 -21.909  1.00  0.00      A    H
ATOM   4299  OG1 THR A 295      64.722  26.367 -19.876  1.00  0.00      A    O
ATOM   4300  HG1 THR A 295      65.059  27.262 -19.801  1.00  0.00      A    H
ATOM   4301  CG2 THR A 295      63.979  24.758 -21.265  1.00  0.00      A    C
ATOM   4302 HG21 THR A 295      64.336  23.922 -20.627  1.00  0.00      A    H
ATOM   4303 HG22 THR A 295      62.965  24.946 -20.852  1.00  0.00      A    H
ATOM   4304 HG23 THR A 295      63.780  24.486 -22.324  1.00  0.00      A    H
ATOM   4305  C   THR A 295      66.845  27.167 -21.953  1.00  0.00      A    C
ATOM   4306  O   THR A 295      67.804  27.496 -21.320  1.00  0.00      A    O
ATOM   4307  N   CYS A 296      66.293  28.175 -22.770  1.00  0.00      A    N
ATOM   4308  HN  CYS A 296      65.505  27.950 -23.338  1.00  0.00      A    H
ATOM   4309  CA  CYS A 296      66.836  29.475 -22.900  1.00  0.00      A    C
ATOM   4310  HA  CYS A 296      67.893  29.438 -22.682  1.00  0.00      A    H
ATOM   4311  CB  CYS A 296      66.530  29.790 -24.394  1.00  0.00      A    C
ATOM   4312  HB1 CYS A 296      66.814  28.942 -25.053  1.00  0.00      A    H
ATOM   4313  HB2 CYS A 296      65.452  29.910 -24.635  1.00  0.00      A    H
ATOM   4314  SG  CYS A 296      67.693  31.236 -24.820  1.00  0.00      A    S
ATOM   4315  HG1 CYS A 296      66.710  32.020 -24.400  1.00  0.00      A    H
ATOM   4316  C   CYS A 296      66.259  30.507 -21.998  1.00  0.00      A    C
ATOM   4317  O   CYS A 296      65.055  30.588 -21.766  1.00  0.00      A    O
ATOM   4318  N   LEU A 297      67.182  31.240 -21.314  1.00  0.00      A    N
ATOM   4319  HN  LEU A 297      68.128  30.948 -21.434  1.00  0.00      A    H
ATOM   4320  CA  LEU A 297      66.993  32.271 -20.334  1.00  0.00      A    C
ATOM   4321  HA  LEU A 297      66.528  31.871 -19.445  1.00  0.00      A    H
ATOM   4322  CB  LEU A 297      68.292  32.966 -19.967  1.00  0.00      A    C
ATOM   4323  HB1 LEU A 297      68.994  32.182 -19.611  1.00  0.00      A    H
ATOM   4324  HB2 LEU A 297      68.906  33.429 -20.768  1.00  0.00      A    H
ATOM   4325  CG  LEU A 297      68.280  34.088 -18.906  1.00  0.00      A    C
ATOM   4326  HG  LEU A 297      67.930  35.040 -19.358  1.00  0.00      A    H
ATOM   4327  CD1 LEU A 297      67.328  33.790 -17.700  1.00  0.00      A    C
ATOM   4328 HD11 LEU A 297      66.400  33.282 -18.041  1.00  0.00      A    H
ATOM   4329 HD12 LEU A 297      67.836  33.173 -16.928  1.00  0.00      A    H
ATOM   4330 HD13 LEU A 297      66.996  34.768 -17.292  1.00  0.00      A    H
ATOM   4331  CD2 LEU A 297      69.754  34.251 -18.310  1.00  0.00      A    C
ATOM   4332 HD21 LEU A 297      70.470  34.563 -19.100  1.00  0.00      A    H
ATOM   4333 HD22 LEU A 297      69.667  34.954 -17.455  1.00  0.00      A    H
ATOM   4334 HD23 LEU A 297      70.089  33.226 -18.044  1.00  0.00      A    H
ATOM   4335  C   LEU A 297      65.933  33.303 -20.814  1.00  0.00      A    C
ATOM   4336  O   LEU A 297      64.811  33.450 -20.257  1.00  0.00      A    O
ATOM   4337  N   LEU A 298      66.256  34.051 -21.892  1.00  0.00      A    N
ATOM   4338  HN  LEU A 298      67.219  34.070 -22.148  1.00  0.00      A    H
ATOM   4339  CA  LEU A 298      65.252  34.771 -22.678  1.00  0.00      A    C
ATOM   4340  HA  LEU A 298      64.431  35.014 -22.020  1.00  0.00      A    H
ATOM   4341  CB  LEU A 298      65.845  36.041 -23.281  1.00  0.00      A    C
ATOM   4342  HB1 LEU A 298      66.722  35.602 -23.803  1.00  0.00      A    H
ATOM   4343  HB2 LEU A 298      65.157  36.567 -23.977  1.00  0.00      A    H
ATOM   4344  CG  LEU A 298      66.445  37.135 -22.367  1.00  0.00      A    C
ATOM   4345  HG  LEU A 298      67.052  36.590 -21.613  1.00  0.00      A    H
ATOM   4346  CD1 LEU A 298      67.251  38.102 -23.248  1.00  0.00      A    C
ATOM   4347 HD11 LEU A 298      68.091  37.555 -23.727  1.00  0.00      A    H
ATOM   4348 HD12 LEU A 298      66.714  38.482 -24.144  1.00  0.00      A    H
ATOM   4349 HD13 LEU A 298      67.617  38.991 -22.690  1.00  0.00      A    H
ATOM   4350  CD2 LEU A 298      65.266  37.777 -21.633  1.00  0.00      A    C
ATOM   4351 HD21 LEU A 298      65.606  38.783 -21.305  1.00  0.00      A    H
ATOM   4352 HD22 LEU A 298      64.378  38.012 -22.258  1.00  0.00      A    H
ATOM   4353 HD23 LEU A 298      64.921  37.200 -20.749  1.00  0.00      A    H
ATOM   4354  C   LEU A 298      64.607  34.013 -23.775  1.00  0.00      A    C
ATOM   4355  O   LEU A 298      65.127  32.988 -24.221  1.00  0.00      A    O
ATOM   4356  N   SER A 299      63.448  34.434 -24.274  1.00  0.00      A    N
ATOM   4357  HN  SER A 299      63.123  35.293 -23.886  1.00  0.00      A    H
ATOM   4358  CA  SER A 299      62.691  33.849 -25.411  1.00  0.00      A    C
ATOM   4359  HA  SER A 299      63.336  33.624 -26.248  1.00  0.00      A    H
ATOM   4360  CB  SER A 299      61.845  32.564 -25.177  1.00  0.00      A    C
ATOM   4361  HB1 SER A 299      61.277  32.499 -26.130  1.00  0.00      A    H
ATOM   4362  HB2 SER A 299      62.577  31.733 -25.082  1.00  0.00      A    H
ATOM   4363  OG  SER A 299      60.822  32.705 -24.165  1.00  0.00      A    O
ATOM   4364  HG1 SER A 299      61.248  32.531 -23.322  1.00  0.00      A    H
ATOM   4365  C   SER A 299      61.846  35.043 -25.883  1.00  0.00      A    C
ATOM   4366  O   SER A 299      61.939  36.148 -25.341  1.00  0.00      A    O
ATOM   4367  N   LYS A 300      61.077  34.920 -26.967  1.00  0.00      A    N
ATOM   4368  HN  LYS A 300      61.345  34.192 -27.593  1.00  0.00      A    H
ATOM   4369  CA  LYS A 300      60.122  35.842 -27.426  1.00  0.00      A    C
ATOM   4370  HA  LYS A 300      60.557  36.830 -27.394  1.00  0.00      A    H
ATOM   4371  CB  LYS A 300      59.788  35.555 -28.943  1.00  0.00      A    C
ATOM   4372  HB1 LYS A 300      60.734  35.406 -29.507  1.00  0.00      A    H
ATOM   4373  HB2 LYS A 300      59.185  34.624 -29.008  1.00  0.00      A    H
ATOM   4374  CG  LYS A 300      59.056  36.692 -29.633  1.00  0.00      A    C
ATOM   4375  HG1 LYS A 300      58.125  36.937 -29.079  1.00  0.00      A    H
ATOM   4376  HG2 LYS A 300      59.739  37.557 -29.493  1.00  0.00      A    H
ATOM   4377  CD  LYS A 300      58.724  36.449 -31.128  1.00  0.00      A    C
ATOM   4378  HD1 LYS A 300      59.625  36.625 -31.755  1.00  0.00      A    H
ATOM   4379  HD2 LYS A 300      58.370  35.413 -31.316  1.00  0.00      A    H
ATOM   4380  CE  LYS A 300      57.607  37.336 -31.711  1.00  0.00      A    C
ATOM   4381  HE1 LYS A 300      57.483  37.178 -32.804  1.00  0.00      A    H
ATOM   4382  HE2 LYS A 300      56.668  37.168 -31.141  1.00  0.00      A    H
ATOM   4383  NZ  LYS A 300      58.054  38.835 -31.598  1.00  0.00      A    N
ATOM   4384  HZ1 LYS A 300      59.084  38.908 -31.720  1.00  0.00      A    H
ATOM   4385  HZ2 LYS A 300      57.531  39.288 -32.375  1.00  0.00      A    H
ATOM   4386  HZ3 LYS A 300      57.812  39.225 -30.665  1.00  0.00      A    H
ATOM   4387  C   LYS A 300      58.883  35.798 -26.527  1.00  0.00      A    C
ATOM   4388  O   LYS A 300      58.279  36.781 -26.119  1.00  0.00      A    O
ATOM   4389  N   ASN A 301      58.516  34.545 -26.244  1.00  0.00      A    N
ATOM   4390  HN  ASN A 301      58.990  33.738 -26.588  1.00  0.00      A    H
ATOM   4391  CA  ASN A 301      57.338  34.226 -25.591  1.00  0.00      A    C
ATOM   4392  HA  ASN A 301      56.600  34.861 -26.058  1.00  0.00      A    H
ATOM   4393  CB  ASN A 301      57.067  32.712 -25.755  1.00  0.00      A    C
ATOM   4394  HB1 ASN A 301      57.896  32.122 -25.311  1.00  0.00      A    H
ATOM   4395  HB2 ASN A 301      56.126  32.347 -25.290  1.00  0.00      A    H
ATOM   4396  CG  ASN A 301      57.048  32.391 -27.189  1.00  0.00      A    C
ATOM   4397  OD1 ASN A 301      57.888  31.570 -27.630  1.00  0.00      A    O
ATOM   4398  ND2 ASN A 301      56.173  32.956 -28.061  1.00  0.00      A    N
ATOM   4399 HD21 ASN A 301      56.239  32.774 -29.042  1.00  0.00      A    H
ATOM   4400 HD22 ASN A 301      55.698  33.803 -27.823  1.00  0.00      A    H
ATOM   4401  C   ASN A 301      57.225  34.493 -24.060  1.00  0.00      A    C
ATOM   4402  O   ASN A 301      56.594  35.488 -23.619  1.00  0.00      A    O
ATOM   4403  N   SER A 302      57.862  33.549 -23.260  1.00  0.00      A    N
ATOM   4404  HN  SER A 302      58.423  32.826 -23.658  1.00  0.00      A    H
ATOM   4405  CA  SER A 302      57.826  33.687 -21.817  1.00  0.00      A    C
ATOM   4406  HA  SER A 302      57.397  34.635 -21.528  1.00  0.00      A    H
ATOM   4407  CB  SER A 302      57.021  32.497 -21.261  1.00  0.00      A    C
ATOM   4408  HB1 SER A 302      57.235  31.551 -21.801  1.00  0.00      A    H
ATOM   4409  HB2 SER A 302      57.164  32.265 -20.184  1.00  0.00      A    H
ATOM   4410  OG  SER A 302      55.607  32.801 -21.296  1.00  0.00      A    O
ATOM   4411  HG1 SER A 302      55.196  32.851 -20.430  1.00  0.00      A    H
ATOM   4412  C   SER A 302      59.235  33.566 -21.121  1.00  0.00      A    C
ATOM   4413  O   SER A 302      59.620  32.410 -20.860  1.00  0.00      A    O
ATOM   4414  N   PRO A 303      60.002  34.613 -20.838  1.00  0.00      A    N
ATOM   4415  CD  PRO A 303      59.750  35.879 -21.484  1.00  0.00      A    C
ATOM   4416  HD1 PRO A 303      59.126  36.613 -20.930  1.00  0.00      A    H
ATOM   4417  HD2 PRO A 303      59.442  35.607 -22.517  1.00  0.00      A    H
ATOM   4418  CA  PRO A 303      61.327  34.492 -20.342  1.00  0.00      A    C
ATOM   4419  HA  PRO A 303      62.036  33.919 -20.922  1.00  0.00      A    H
ATOM   4420  CB  PRO A 303      61.768  35.933 -20.365  1.00  0.00      A    C
ATOM   4421  HB1 PRO A 303      61.298  36.534 -19.557  1.00  0.00      A    H
ATOM   4422  HB2 PRO A 303      62.854  36.063 -20.170  1.00  0.00      A    H
ATOM   4423  CG  PRO A 303      61.233  36.433 -21.653  1.00  0.00      A    C
ATOM   4424  HG1 PRO A 303      61.212  37.523 -21.869  1.00  0.00      A    H
ATOM   4425  HG2 PRO A 303      61.631  35.925 -22.557  1.00  0.00      A    H
ATOM   4426  C   PRO A 303      61.451  33.977 -18.941  1.00  0.00      A    C
ATOM   4427  O   PRO A 303      60.516  34.148 -18.192  1.00  0.00      A    O
ATOM   4428  N   PHE A 304      62.583  33.322 -18.606  1.00  0.00      A    N
ATOM   4429  HN  PHE A 304      63.322  33.275 -19.274  1.00  0.00      A    H
ATOM   4430  CA  PHE A 304      62.823  32.975 -17.164  1.00  0.00      A    C
ATOM   4431  HA  PHE A 304      61.899  32.841 -16.621  1.00  0.00      A    H
ATOM   4432  CB  PHE A 304      63.740  31.776 -16.958  1.00  0.00      A    C
ATOM   4433  HB1 PHE A 304      64.738  31.902 -17.429  1.00  0.00      A    H
ATOM   4434  HB2 PHE A 304      63.960  31.591 -15.885  1.00  0.00      A    H
ATOM   4435  CG  PHE A 304      63.199  30.609 -17.544  1.00  0.00      A    C
ATOM   4436  CD1 PHE A 304      63.434  30.326 -18.881  1.00  0.00      A    C
ATOM   4437  HD1 PHE A 304      64.160  30.913 -19.423  1.00  0.00      A    H
ATOM   4438  CE1 PHE A 304      62.807  29.285 -19.540  1.00  0.00      A    C
ATOM   4439  HE1 PHE A 304      62.941  29.182 -20.607  1.00  0.00      A    H
ATOM   4440  CZ  PHE A 304      61.837  28.586 -18.851  1.00  0.00      A    C
ATOM   4441  HZ  PHE A 304      61.355  27.773 -19.373  1.00  0.00      A    H
ATOM   4442  CD2 PHE A 304      62.252  29.789 -16.761  1.00  0.00      A    C
ATOM   4443  HD2 PHE A 304      61.893  30.064 -15.780  1.00  0.00      A    H
ATOM   4444  CE2 PHE A 304      61.556  28.870 -17.470  1.00  0.00      A    C
ATOM   4445  HE2 PHE A 304      60.768  28.263 -17.050  1.00  0.00      A    H
ATOM   4446  C   PHE A 304      63.521  34.070 -16.457  1.00  0.00      A    C
ATOM   4447  O   PHE A 304      63.919  35.030 -17.114  1.00  0.00      A    O
ATOM   4448  N   SER A 305      63.579  34.085 -15.157  1.00  0.00      A    N
ATOM   4449  HN  SER A 305      63.048  33.398 -14.666  1.00  0.00      A    H
ATOM   4450  CA  SER A 305      64.314  35.069 -14.368  1.00  0.00      A    C
ATOM   4451  HA  SER A 305      64.406  35.965 -14.964  1.00  0.00      A    H
ATOM   4452  CB  SER A 305      63.695  35.464 -13.057  1.00  0.00      A    C
ATOM   4453  HB1 SER A 305      64.292  36.269 -12.580  1.00  0.00      A    H
ATOM   4454  HB2 SER A 305      62.701  35.801 -13.423  1.00  0.00      A    H
ATOM   4455  OG  SER A 305      63.528  34.444 -12.106  1.00  0.00      A    O
ATOM   4456  HG1 SER A 305      62.967  34.813 -11.421  1.00  0.00      A    H
ATOM   4457  C   SER A 305      65.796  34.629 -14.198  1.00  0.00      A    C
ATOM   4458  O   SER A 305      66.115  33.490 -14.551  1.00  0.00      A    O
ATOM   4459  N   VAL A 306      66.672  35.565 -13.679  1.00  0.00      A    N
ATOM   4460  HN  VAL A 306      66.386  36.515 -13.579  1.00  0.00      A    H
ATOM   4461  CA  VAL A 306      68.015  35.266 -13.190  1.00  0.00      A    C
ATOM   4462  HA  VAL A 306      68.537  34.564 -13.823  1.00  0.00      A    H
ATOM   4463  CB  VAL A 306      68.904  36.478 -12.981  1.00  0.00      A    C
ATOM   4464  HB  VAL A 306      68.428  37.099 -12.193  1.00  0.00      A    H
ATOM   4465  CG1 VAL A 306      70.348  36.145 -12.572  1.00  0.00      A    C
ATOM   4466 HG11 VAL A 306      70.971  35.744 -13.399  1.00  0.00      A    H
ATOM   4467 HG12 VAL A 306      70.801  37.101 -12.231  1.00  0.00      A    H
ATOM   4468 HG13 VAL A 306      70.281  35.513 -11.660  1.00  0.00      A    H
ATOM   4469  CG2 VAL A 306      68.921  37.230 -14.365  1.00  0.00      A    C
ATOM   4470 HG21 VAL A 306      69.394  36.525 -15.081  1.00  0.00      A    H
ATOM   4471 HG22 VAL A 306      67.896  37.584 -14.604  1.00  0.00      A    H
ATOM   4472 HG23 VAL A 306      69.464  38.196 -14.282  1.00  0.00      A    H
ATOM   4473  C   VAL A 306      67.798  34.527 -11.920  1.00  0.00      A    C
ATOM   4474  O   VAL A 306      68.519  33.557 -11.720  1.00  0.00      A    O
ATOM   4475  N   LYS A 307      66.862  34.899 -11.045  1.00  0.00      A    N
ATOM   4476  HN  LYS A 307      66.493  35.790 -11.301  1.00  0.00      A    H
ATOM   4477  CA  LYS A 307      66.493  34.257  -9.790  1.00  0.00      A    C
ATOM   4478  HA  LYS A 307      67.253  34.402  -9.036  1.00  0.00      A    H
ATOM   4479  CB  LYS A 307      65.335  35.085  -9.141  1.00  0.00      A    C
ATOM   4480  HB1 LYS A 307      65.538  36.156  -9.355  1.00  0.00      A    H
ATOM   4481  HB2 LYS A 307      64.390  34.805  -9.654  1.00  0.00      A    H
ATOM   4482  CG  LYS A 307      65.194  34.930  -7.560  1.00  0.00      A    C
ATOM   4483  HG1 LYS A 307      65.143  33.830  -7.417  1.00  0.00      A    H
ATOM   4484  HG2 LYS A 307      66.179  35.202  -7.124  1.00  0.00      A    H
ATOM   4485  CD  LYS A 307      63.913  35.665  -7.120  1.00  0.00      A    C
ATOM   4486  HD1 LYS A 307      63.939  36.738  -7.407  1.00  0.00      A    H
ATOM   4487  HD2 LYS A 307      62.975  35.317  -7.602  1.00  0.00      A    H
ATOM   4488  CE  LYS A 307      63.876  35.603  -5.569  1.00  0.00      A    C
ATOM   4489  HE1 LYS A 307      64.212  34.634  -5.140  1.00  0.00      A    H
ATOM   4490  HE2 LYS A 307      64.516  36.322  -5.013  1.00  0.00      A    H
ATOM   4491  NZ  LYS A 307      62.498  35.824  -5.023  1.00  0.00      A    N
ATOM   4492  HZ1 LYS A 307      62.278  36.834  -5.136  1.00  0.00      A    H
ATOM   4493  HZ2 LYS A 307      61.714  35.151  -5.148  1.00  0.00      A    H
ATOM   4494  HZ3 LYS A 307      62.634  35.799  -3.992  1.00  0.00      A    H
ATOM   4495  C   LYS A 307      66.120  32.722  -9.873  1.00  0.00      A    C
ATOM   4496  O   LYS A 307      66.498  31.918  -8.962  1.00  0.00      A    O
ATOM   4497  N   ALA A 308      65.409  32.342 -10.963  1.00  0.00      A    N
ATOM   4498  HN  ALA A 308      65.072  33.149 -11.442  1.00  0.00      A    H
ATOM   4499  CA  ALA A 308      65.016  31.098 -11.496  1.00  0.00      A    C
ATOM   4500  HA  ALA A 308      64.442  30.647 -10.701  1.00  0.00      A    H
ATOM   4501  CB  ALA A 308      64.193  31.105 -12.763  1.00  0.00      A    C
ATOM   4502  HB1 ALA A 308      63.299  31.725 -12.536  1.00  0.00      A    H
ATOM   4503  HB2 ALA A 308      64.754  31.506 -13.634  1.00  0.00      A    H
ATOM   4504  HB3 ALA A 308      63.922  30.057 -13.012  1.00  0.00      A    H
ATOM   4505  C   ALA A 308      66.265  30.212 -11.656  1.00  0.00      A    C
ATOM   4506  O   ALA A 308      66.205  29.006 -11.385  1.00  0.00      A    O
ATOM   4507  N   LEU A 309      67.370  30.788 -12.178  1.00  0.00      A    N
ATOM   4508  HN  LEU A 309      67.262  31.763 -12.353  1.00  0.00      A    H
ATOM   4509  CA  LEU A 309      68.597  30.003 -12.450  1.00  0.00      A    C
ATOM   4510  HA  LEU A 309      68.325  29.070 -12.920  1.00  0.00      A    H
ATOM   4511  CB  LEU A 309      69.670  30.779 -13.286  1.00  0.00      A    C
ATOM   4512  HB1 LEU A 309      70.096  31.610 -12.684  1.00  0.00      A    H
ATOM   4513  HB2 LEU A 309      70.519  30.128 -13.588  1.00  0.00      A    H
ATOM   4514  CG  LEU A 309      69.140  31.387 -14.569  1.00  0.00      A    C
ATOM   4515  HG  LEU A 309      68.312  32.058 -14.256  1.00  0.00      A    H
ATOM   4516  CD1 LEU A 309      70.254  32.151 -15.293  1.00  0.00      A    C
ATOM   4517 HD11 LEU A 309      70.765  32.827 -14.574  1.00  0.00      A    H
ATOM   4518 HD12 LEU A 309      70.987  31.450 -15.746  1.00  0.00      A    H
ATOM   4519 HD13 LEU A 309      69.765  32.724 -16.109  1.00  0.00      A    H
ATOM   4520  CD2 LEU A 309      68.593  30.225 -15.437  1.00  0.00      A    C
ATOM   4521 HD21 LEU A 309      69.273  29.351 -15.524  1.00  0.00      A    H
ATOM   4522 HD22 LEU A 309      67.616  29.855 -15.059  1.00  0.00      A    H
ATOM   4523 HD23 LEU A 309      68.457  30.597 -16.476  1.00  0.00      A    H
ATOM   4524  C   LEU A 309      69.348  29.669 -11.151  1.00  0.00      A    C
ATOM   4525  O   LEU A 309      69.836  28.586 -10.896  1.00  0.00      A    O
ATOM   4526  N   LYS A 310      69.376  30.604 -10.209  1.00  0.00      A    N
ATOM   4527  HN  LYS A 310      68.846  31.438 -10.341  1.00  0.00      A    H
ATOM   4528  CA  LYS A 310      69.877  30.376  -8.867  1.00  0.00      A    C
ATOM   4529  HA  LYS A 310      70.890  30.015  -8.768  1.00  0.00      A    H
ATOM   4530  CB  LYS A 310      69.754  31.808  -8.274  1.00  0.00      A    C
ATOM   4531  HB1 LYS A 310      68.743  32.260  -8.363  1.00  0.00      A    H
ATOM   4532  HB2 LYS A 310      69.861  31.709  -7.172  1.00  0.00      A    H
ATOM   4533  CG  LYS A 310      70.729  32.805  -8.801  1.00  0.00      A    C
ATOM   4534  HG1 LYS A 310      71.817  32.579  -8.804  1.00  0.00      A    H
ATOM   4535  HG2 LYS A 310      70.609  32.997  -9.888  1.00  0.00      A    H
ATOM   4536  CD  LYS A 310      70.519  34.106  -8.004  1.00  0.00      A    C
ATOM   4537  HD1 LYS A 310      69.451  34.220  -7.718  1.00  0.00      A    H
ATOM   4538  HD2 LYS A 310      71.003  34.103  -7.004  1.00  0.00      A    H
ATOM   4539  CE  LYS A 310      71.091  35.360  -8.665  1.00  0.00      A    C
ATOM   4540  HE1 LYS A 310      72.196  35.297  -8.564  1.00  0.00      A    H
ATOM   4541  HE2 LYS A 310      70.884  35.423  -9.755  1.00  0.00      A    H
ATOM   4542  NZ  LYS A 310      70.546  36.576  -7.978  1.00  0.00      A    N
ATOM   4543  HZ1 LYS A 310      70.414  36.533  -6.947  1.00  0.00      A    H
ATOM   4544  HZ2 LYS A 310      71.087  37.433  -8.211  1.00  0.00      A    H
ATOM   4545  HZ3 LYS A 310      69.549  36.717  -8.236  1.00  0.00      A    H
ATOM   4546  C   LYS A 310      68.996  29.373  -8.094  1.00  0.00      A    C
ATOM   4547  O   LYS A 310      69.459  28.407  -7.521  1.00  0.00      A    O
ATOM   4548  N   ARG A 311      67.653  29.571  -8.099  1.00  0.00      A    N
ATOM   4549  HN  ARG A 311      67.477  30.422  -8.588  1.00  0.00      A    H
ATOM   4550  CA  ARG A 311      66.644  28.793  -7.330  1.00  0.00      A    C
ATOM   4551  HA  ARG A 311      67.139  28.160  -6.608  1.00  0.00      A    H
ATOM   4552  CB  ARG A 311      65.626  29.717  -6.520  1.00  0.00      A    C
ATOM   4553  HB1 ARG A 311      65.056  30.289  -7.283  1.00  0.00      A    H
ATOM   4554  HB2 ARG A 311      64.931  28.989  -6.049  1.00  0.00      A    H
ATOM   4555  CG  ARG A 311      66.330  30.654  -5.463  1.00  0.00      A    C
ATOM   4556  HG1 ARG A 311      66.961  30.222  -4.657  1.00  0.00      A    H
ATOM   4557  HG2 ARG A 311      67.004  31.297  -6.069  1.00  0.00      A    H
ATOM   4558  CD  ARG A 311      65.547  31.724  -4.713  1.00  0.00      A    C
ATOM   4559  HD1 ARG A 311      64.973  32.375  -5.406  1.00  0.00      A    H
ATOM   4560  HD2 ARG A 311      64.720  31.261  -4.134  1.00  0.00      A    H
ATOM   4561  NE  ARG A 311      66.572  32.474  -3.927  1.00  0.00      A    N
ATOM   4562  HE  ARG A 311      67.548  32.461  -4.144  1.00  0.00      A    H
ATOM   4563  CZ  ARG A 311      66.348  33.212  -2.820  1.00  0.00      A    C
ATOM   4564  NH1 ARG A 311      65.159  33.495  -2.323  1.00  0.00      A    N
ATOM   4565 HH11 ARG A 311      64.408  32.881  -2.563  1.00  0.00      A    H
ATOM   4566 HH12 ARG A 311      65.083  34.057  -1.499  1.00  0.00      A    H
ATOM   4567  NH2 ARG A 311      67.441  33.766  -2.357  1.00  0.00      A    N
ATOM   4568 HH21 ARG A 311      68.334  33.627  -2.784  1.00  0.00      A    H
ATOM   4569 HH22 ARG A 311      67.287  34.459  -1.652  1.00  0.00      A    H
ATOM   4570  C   ARG A 311      65.895  27.767  -8.109  1.00  0.00      A    C
ATOM   4571  O   ARG A 311      66.529  26.801  -8.533  1.00  0.00      A    O
ATOM   4572  N   LYS A 312      64.505  27.835  -8.349  1.00  0.00      A    N
ATOM   4573  HN  LYS A 312      63.927  28.514  -7.903  1.00  0.00      A    H
ATOM   4574  CA  LYS A 312      63.774  26.856  -9.146  1.00  0.00      A    C
ATOM   4575  HA  LYS A 312      64.451  26.306  -9.783  1.00  0.00      A    H
ATOM   4576  CB  LYS A 312      62.877  25.971  -8.267  1.00  0.00      A    C
ATOM   4577  HB1 LYS A 312      62.267  26.559  -7.549  1.00  0.00      A    H
ATOM   4578  HB2 LYS A 312      62.168  25.363  -8.869  1.00  0.00      A    H
ATOM   4579  CG  LYS A 312      63.639  24.990  -7.330  1.00  0.00      A    C
ATOM   4580  HG1 LYS A 312      64.059  24.267  -8.061  1.00  0.00      A    H
ATOM   4581  HG2 LYS A 312      64.440  25.585  -6.842  1.00  0.00      A    H
ATOM   4582  CD  LYS A 312      62.740  24.317  -6.297  1.00  0.00      A    C
ATOM   4583  HD1 LYS A 312      62.225  25.060  -5.651  1.00  0.00      A    H
ATOM   4584  HD2 LYS A 312      61.978  23.756  -6.877  1.00  0.00      A    H
ATOM   4585  CE  LYS A 312      63.588  23.376  -5.442  1.00  0.00      A    C
ATOM   4586  HE1 LYS A 312      64.151  22.667  -6.085  1.00  0.00      A    H
ATOM   4587  HE2 LYS A 312      64.234  24.072  -4.866  1.00  0.00      A    H
ATOM   4588  NZ  LYS A 312      62.747  22.640  -4.498  1.00  0.00      A    N
ATOM   4589  HZ1 LYS A 312      62.997  23.003  -3.556  1.00  0.00      A    H
ATOM   4590  HZ2 LYS A 312      61.768  22.932  -4.693  1.00  0.00      A    H
ATOM   4591  HZ3 LYS A 312      62.811  21.605  -4.420  1.00  0.00      A    H
ATOM   4592  C   LYS A 312      62.843  27.630 -10.031  1.00  0.00      A    C
ATOM   4593  O   LYS A 312      62.451  28.725  -9.652  1.00  0.00      A    O
ATOM   4594  N   PRO A 313      62.341  27.168 -11.178  1.00  0.00      A    N
ATOM   4595  CD  PRO A 313      62.723  25.887 -11.778  1.00  0.00      A    C
ATOM   4596  HD1 PRO A 313      62.491  25.085 -11.045  1.00  0.00      A    H
ATOM   4597  HD2 PRO A 313      63.777  25.920 -12.126  1.00  0.00      A    H
ATOM   4598  CA  PRO A 313      61.343  27.871 -11.979  1.00  0.00      A    C
ATOM   4599  HA  PRO A 313      61.641  28.908 -12.021  1.00  0.00      A    H
ATOM   4600  CB  PRO A 313      61.364  27.130 -13.291  1.00  0.00      A    C
ATOM   4601  HB1 PRO A 313      60.600  27.421 -14.044  1.00  0.00      A    H
ATOM   4602  HB2 PRO A 313      62.345  27.298 -13.784  1.00  0.00      A    H
ATOM   4603  CG  PRO A 313      61.609  25.713 -12.859  1.00  0.00      A    C
ATOM   4604  HG1 PRO A 313      60.738  25.286 -12.318  1.00  0.00      A    H
ATOM   4605  HG2 PRO A 313      61.904  25.066 -13.713  1.00  0.00      A    H
ATOM   4606  C   PRO A 313      59.982  27.853 -11.370  1.00  0.00      A    C
ATOM   4607  O   PRO A 313      59.684  27.196 -10.365  1.00  0.00      A    O
ATOM   4608  N   ALA A 314      59.054  28.468 -12.165  1.00  0.00      A    N
ATOM   4609  HN  ALA A 314      59.354  28.916 -13.003  1.00  0.00      A    H
ATOM   4610  CA  ALA A 314      57.691  28.620 -11.840  1.00  0.00      A    C
ATOM   4611  HA  ALA A 314      57.570  28.640 -10.767  1.00  0.00      A    H
ATOM   4612  CB  ALA A 314      57.144  29.956 -12.296  1.00  0.00      A    C
ATOM   4613  HB1 ALA A 314      56.078  30.146 -12.048  1.00  0.00      A    H
ATOM   4614  HB2 ALA A 314      57.800  30.728 -11.839  1.00  0.00      A    H
ATOM   4615  HB3 ALA A 314      57.201  29.995 -13.405  1.00  0.00      A    H
ATOM   4616  C   ALA A 314      56.815  27.417 -12.212  1.00  0.00      A    C
ATOM   4617  O   ALA A 314      57.314  26.493 -12.849  1.00  0.00      A    O
ATOM   4618  N   THR A 315      55.537  27.430 -11.775  1.00  0.00      A    N
ATOM   4619  HN  THR A 315      55.262  28.226 -11.241  1.00  0.00      A    H
ATOM   4620  CA  THR A 315      54.663  26.334 -11.805  1.00  0.00      A    C
ATOM   4621  HA  THR A 315      55.115  25.402 -12.113  1.00  0.00      A    H
ATOM   4622  CB  THR A 315      54.081  26.020 -10.491  1.00  0.00      A    C
ATOM   4623  HB  THR A 315      53.498  26.869 -10.074  1.00  0.00      A    H
ATOM   4624  OG1 THR A 315      55.050  25.529  -9.580  1.00  0.00      A    O
ATOM   4625  HG1 THR A 315      54.656  25.607  -8.708  1.00  0.00      A    H
ATOM   4626  CG2 THR A 315      53.046  24.821 -10.528  1.00  0.00      A    C
ATOM   4627 HG21 THR A 315      52.714  24.609  -9.489  1.00  0.00      A    H
ATOM   4628 HG22 THR A 315      52.172  25.133 -11.140  1.00  0.00      A    H
ATOM   4629 HG23 THR A 315      53.526  23.867 -10.832  1.00  0.00      A    H
ATOM   4630  C   THR A 315      53.495  26.660 -12.760  1.00  0.00      A    C
ATOM   4631  O   THR A 315      53.033  27.779 -12.583  1.00  0.00      A    O
ATOM   4632  N   PRO A 316      53.047  25.792 -13.658  1.00  0.00      A    N
ATOM   4633  CD  PRO A 316      51.923  26.106 -14.516  1.00  0.00      A    C
ATOM   4634  HD1 PRO A 316      52.083  27.099 -14.988  1.00  0.00      A    H
ATOM   4635  HD2 PRO A 316      51.005  26.168 -13.893  1.00  0.00      A    H
ATOM   4636  CA  PRO A 316      53.635  24.503 -14.105  1.00  0.00      A    C
ATOM   4637  HA  PRO A 316      53.970  23.913 -13.265  1.00  0.00      A    H
ATOM   4638  CB  PRO A 316      52.488  23.889 -14.909  1.00  0.00      A    C
ATOM   4639  HB1 PRO A 316      52.762  23.121 -15.664  1.00  0.00      A    H
ATOM   4640  HB2 PRO A 316      51.758  23.363 -14.258  1.00  0.00      A    H
ATOM   4641  CG  PRO A 316      51.749  25.019 -15.537  1.00  0.00      A    C
ATOM   4642  HG1 PRO A 316      52.309  25.284 -16.458  1.00  0.00      A    H
ATOM   4643  HG2 PRO A 316      50.682  24.848 -15.798  1.00  0.00      A    H
ATOM   4644  C   PRO A 316      54.839  24.703 -15.023  1.00  0.00      A    C
ATOM   4645  O   PRO A 316      54.994  25.846 -15.553  1.00  0.00      A    O
ATOM   4646  N   PHE A 317      55.713  23.801 -15.266  1.00  0.00      A    N
ATOM   4647  HN  PHE A 317      55.745  22.898 -14.844  1.00  0.00      A    H
ATOM   4648  CA  PHE A 317      56.879  23.832 -16.188  1.00  0.00      A    C
ATOM   4649  HA  PHE A 317      57.189  24.865 -16.236  1.00  0.00      A    H
ATOM   4650  CB  PHE A 317      58.085  23.029 -15.453  1.00  0.00      A    C
ATOM   4651  HB1 PHE A 317      57.968  23.194 -14.360  1.00  0.00      A    H
ATOM   4652  HB2 PHE A 317      57.909  21.972 -15.745  1.00  0.00      A    H
ATOM   4653  CG  PHE A 317      59.389  23.445 -16.052  1.00  0.00      A    C
ATOM   4654  CD1 PHE A 317      59.853  24.743 -15.866  1.00  0.00      A    C
ATOM   4655  HD1 PHE A 317      59.284  25.402 -15.228  1.00  0.00      A    H
ATOM   4656  CE1 PHE A 317      61.008  25.163 -16.444  1.00  0.00      A    C
ATOM   4657  HE1 PHE A 317      61.472  26.106 -16.194  1.00  0.00      A    H
ATOM   4658  CZ  PHE A 317      61.703  24.223 -17.321  1.00  0.00      A    C
ATOM   4659  HZ  PHE A 317      62.654  24.527 -17.731  1.00  0.00      A    H
ATOM   4660  CD2 PHE A 317      60.002  22.584 -16.995  1.00  0.00      A    C
ATOM   4661  HD2 PHE A 317      59.598  21.585 -17.074  1.00  0.00      A    H
ATOM   4662  CE2 PHE A 317      61.231  22.907 -17.585  1.00  0.00      A    C
ATOM   4663  HE2 PHE A 317      61.804  22.235 -18.206  1.00  0.00      A    H
ATOM   4664  C   PHE A 317      56.492  23.322 -17.562  1.00  0.00      A    C
ATOM   4665  O   PHE A 317      57.167  23.506 -18.568  1.00  0.00      A    O
ATOM   4666  N   TRP A 318      55.299  22.616 -17.630  1.00  0.00      A    N
ATOM   4667  HN  TRP A 318      54.946  22.359 -16.733  1.00  0.00      A    H
ATOM   4668  CA  TRP A 318      54.693  22.158 -18.779  1.00  0.00      A    C
ATOM   4669  HA  TRP A 318      54.886  22.865 -19.572  1.00  0.00      A    H
ATOM   4670  CB  TRP A 318      55.326  20.780 -19.120  1.00  0.00      A    C
ATOM   4671  HB1 TRP A 318      56.410  20.915 -19.325  1.00  0.00      A    H
ATOM   4672  HB2 TRP A 318      55.296  20.109 -18.235  1.00  0.00      A    H
ATOM   4673  CG  TRP A 318      54.773  20.074 -20.321  1.00  0.00      A    C
ATOM   4674  CD1 TRP A 318      55.023  20.330 -21.671  1.00  0.00      A    C
ATOM   4675  HD1 TRP A 318      55.746  21.081 -21.953  1.00  0.00      A    H
ATOM   4676  NE1 TRP A 318      54.372  19.458 -22.506  1.00  0.00      A    N
ATOM   4677  HE1 TRP A 318      54.407  19.581 -23.473  1.00  0.00      A    H
ATOM   4678  CE2 TRP A 318      53.714  18.538 -21.728  1.00  0.00      A    C
ATOM   4679  CD2 TRP A 318      53.862  18.895 -20.374  1.00  0.00      A    C
ATOM   4680  CE3 TRP A 318      53.204  18.172 -19.393  1.00  0.00      A    C
ATOM   4681  HE3 TRP A 318      53.359  18.312 -18.333  1.00  0.00      A    H
ATOM   4682  CZ3 TRP A 318      52.322  17.165 -19.745  1.00  0.00      A    C
ATOM   4683  HZ3 TRP A 318      51.798  16.569 -19.012  1.00  0.00      A    H
ATOM   4684  CZ2 TRP A 318      52.865  17.421 -22.140  1.00  0.00      A    C
ATOM   4685  HZ2 TRP A 318      52.634  17.217 -23.175  1.00  0.00      A    H
ATOM   4686  CH2 TRP A 318      52.097  16.736 -21.061  1.00  0.00      A    C
ATOM   4687  HH2 TRP A 318      51.491  15.863 -21.256  1.00  0.00      A    H
ATOM   4688  C   TRP A 318      53.142  22.230 -18.508  1.00  0.00      A    C
ATOM   4689  O   TRP A 318      52.577  23.301 -18.525  1.00  0.00      A    O
ATOM   4690  N   SER A 319      52.582  21.089 -18.207  1.00  0.00      A    N
ATOM   4691  HN  SER A 319      53.133  20.264 -18.305  1.00  0.00      A    H
ATOM   4692  CA  SER A 319      51.291  20.999 -17.551  1.00  0.00      A    C
ATOM   4693  HA  SER A 319      51.186  21.950 -17.049  1.00  0.00      A    H
ATOM   4694  CB  SER A 319      50.135  20.714 -18.594  1.00  0.00      A    C
ATOM   4695  HB1 SER A 319      50.290  21.311 -19.518  1.00  0.00      A    H
ATOM   4696  HB2 SER A 319      50.115  19.634 -18.856  1.00  0.00      A    H
ATOM   4697  OG  SER A 319      48.885  21.209 -18.211  1.00  0.00      A    O
ATOM   4698  HG1 SER A 319      48.182  20.705 -18.627  1.00  0.00      A    H
ATOM   4699  C   SER A 319      51.192  20.010 -16.444  1.00  0.00      A    C
ATOM   4700  O   SER A 319      52.218  19.791 -15.781  1.00  0.00      A    O
ATOM   4701  N   GLN A 320      50.052  19.404 -16.256  1.00  0.00      A    N
ATOM   4702  HN  GLN A 320      49.241  19.775 -16.702  1.00  0.00      A    H
ATOM   4703  CA  GLN A 320      49.945  18.255 -15.292  1.00  0.00      A    C
ATOM   4704  HA  GLN A 320      50.743  18.226 -14.565  1.00  0.00      A    H
ATOM   4705  CB  GLN A 320      48.697  18.301 -14.325  1.00  0.00      A    C
ATOM   4706  HB1 GLN A 320      47.792  17.860 -14.795  1.00  0.00      A    H
ATOM   4707  HB2 GLN A 320      48.868  17.559 -13.516  1.00  0.00      A    H
ATOM   4708  CG  GLN A 320      48.445  19.641 -13.727  1.00  0.00      A    C
ATOM   4709  HG1 GLN A 320      49.365  20.010 -13.227  1.00  0.00      A    H
ATOM   4710  HG2 GLN A 320      48.153  20.396 -14.488  1.00  0.00      A    H
ATOM   4711  CD  GLN A 320      47.216  19.537 -12.784  1.00  0.00      A    C
ATOM   4712  OE1 GLN A 320      46.629  18.496 -12.574  1.00  0.00      A    O
ATOM   4713  NE2 GLN A 320      47.026  20.617 -12.072  1.00  0.00      A    N
ATOM   4714 HE21 GLN A 320      46.470  20.477 -11.253  1.00  0.00      A    H
ATOM   4715 HE22 GLN A 320      47.637  21.403 -12.160  1.00  0.00      A    H
ATOM   4716  C   GLN A 320      49.903  16.893 -16.028  1.00  0.00      A    C
ATOM   4717  O   GLN A 320      48.880  16.601 -16.672  1.00  0.00      A    O
ATOM   4718  N   GLY A 321      50.971  16.104 -15.979  1.00  0.00      A    N
ATOM   4719  HN  GLY A 321      51.727  16.392 -15.396  1.00  0.00      A    H
ATOM   4720  CA  GLY A 321      50.959  14.758 -16.627  1.00  0.00      A    C
ATOM   4721  HA1 GLY A 321      50.882  14.071 -15.797  1.00  0.00      A    H
ATOM   4722  HA2 GLY A 321      50.156  14.681 -17.345  1.00  0.00      A    H
ATOM   4723  C   GLY A 321      52.339  14.489 -17.209  1.00  0.00      A    C
ATOM   4724  O   GLY A 321      52.574  13.719 -18.072  1.00  0.00      A    O
ATOM   4725  N   ARG A 322      53.324  15.242 -16.798  1.00  0.00      A    N
ATOM   4726  HN  ARG A 322      53.228  15.817 -15.989  1.00  0.00      A    H
ATOM   4727  CA  ARG A 322      54.695  15.239 -17.431  1.00  0.00      A    C
ATOM   4728  HA  ARG A 322      54.469  15.198 -18.486  1.00  0.00      A    H
ATOM   4729  CB  ARG A 322      55.555  16.433 -17.008  1.00  0.00      A    C
ATOM   4730  HB1 ARG A 322      55.028  17.393 -17.197  1.00  0.00      A    H
ATOM   4731  HB2 ARG A 322      55.657  16.437 -15.902  1.00  0.00      A    H
ATOM   4732  CG  ARG A 322      56.976  16.543 -17.732  1.00  0.00      A    C
ATOM   4733  HG1 ARG A 322      57.589  15.771 -17.219  1.00  0.00      A    H
ATOM   4734  HG2 ARG A 322      56.761  16.331 -18.801  1.00  0.00      A    H
ATOM   4735  CD  ARG A 322      57.585  17.865 -17.445  1.00  0.00      A    C
ATOM   4736  HD1 ARG A 322      56.854  18.626 -17.794  1.00  0.00      A    H
ATOM   4737  HD2 ARG A 322      57.829  17.973 -16.366  1.00  0.00      A    H
ATOM   4738  NE  ARG A 322      58.815  18.001 -18.275  1.00  0.00      A    N
ATOM   4739  HE  ARG A 322      58.683  18.259 -19.233  1.00  0.00      A    H
ATOM   4740  CZ  ARG A 322      60.048  17.744 -17.933  1.00  0.00      A    C
ATOM   4741  NH1 ARG A 322      60.438  17.164 -16.808  1.00  0.00      A    N
ATOM   4742 HH11 ARG A 322      59.715  16.887 -16.174  1.00  0.00      A    H
ATOM   4743 HH12 ARG A 322      61.265  16.605 -16.749  1.00  0.00      A    H
ATOM   4744  NH2 ARG A 322      61.039  18.137 -18.787  1.00  0.00      A    N
ATOM   4745 HH21 ARG A 322      60.750  18.609 -19.619  1.00  0.00      A    H
ATOM   4746 HH22 ARG A 322      61.983  17.872 -18.592  1.00  0.00      A    H
ATOM   4747  C   ARG A 322      55.499  14.016 -17.020  1.00  0.00      A    C
ATOM   4748  O   ARG A 322      55.636  13.653 -15.815  1.00  0.00      A    O
ATOM   4749  N   LYS A 323      55.945  13.148 -18.012  1.00  0.00      A    N
ATOM   4750  HN  LYS A 323      55.816  13.372 -18.975  1.00  0.00      A    H
ATOM   4751  CA  LYS A 323      56.671  11.937 -17.744  1.00  0.00      A    C
ATOM   4752  HA  LYS A 323      56.241  11.482 -16.863  1.00  0.00      A    H
ATOM   4753  CB  LYS A 323      56.489  10.990 -18.961  1.00  0.00      A    C
ATOM   4754  HB1 LYS A 323      56.958  11.303 -19.918  1.00  0.00      A    H
ATOM   4755  HB2 LYS A 323      57.027  10.048 -18.721  1.00  0.00      A    H
ATOM   4756  CG  LYS A 323      55.026  10.526 -19.119  1.00  0.00      A    C
ATOM   4757  HG1 LYS A 323      54.656   9.911 -18.271  1.00  0.00      A    H
ATOM   4758  HG2 LYS A 323      54.323  11.386 -19.118  1.00  0.00      A    H
ATOM   4759  CD  LYS A 323      54.816   9.716 -20.396  1.00  0.00      A    C
ATOM   4760  HD1 LYS A 323      55.184  10.386 -21.202  1.00  0.00      A    H
ATOM   4761  HD2 LYS A 323      55.589   8.922 -20.469  1.00  0.00      A    H
ATOM   4762  CE  LYS A 323      53.376   9.179 -20.534  1.00  0.00      A    C
ATOM   4763  HE1 LYS A 323      53.419   8.314 -19.837  1.00  0.00      A    H
ATOM   4764  HE2 LYS A 323      52.593   9.952 -20.382  1.00  0.00      A    H
ATOM   4765  NZ  LYS A 323      53.281   8.762 -22.028  1.00  0.00      A    N
ATOM   4766  HZ1 LYS A 323      54.032   8.084 -22.267  1.00  0.00      A    H
ATOM   4767  HZ2 LYS A 323      52.348   8.368 -22.263  1.00  0.00      A    H
ATOM   4768  HZ3 LYS A 323      53.322   9.619 -22.616  1.00  0.00      A    H
ATOM   4769  C   LYS A 323      58.193  12.217 -17.416  1.00  0.00      A    C
ATOM   4770  O   LYS A 323      58.762  13.321 -17.635  1.00  0.00      A    O
ATOM   4771  N   ASN A 324      58.854  11.268 -16.737  1.00  0.00      A    N
ATOM   4772  HN  ASN A 324      58.430  10.381 -16.569  1.00  0.00      A    H
ATOM   4773  CA  ASN A 324      60.240  11.297 -16.232  1.00  0.00      A    C
ATOM   4774  HA  ASN A 324      60.369  12.339 -15.979  1.00  0.00      A    H
ATOM   4775  CB  ASN A 324      60.359  10.296 -15.059  1.00  0.00      A    C
ATOM   4776  HB1 ASN A 324      60.170   9.245 -15.367  1.00  0.00      A    H
ATOM   4777  HB2 ASN A 324      61.404  10.299 -14.683  1.00  0.00      A    H
ATOM   4778  CG  ASN A 324      59.418  10.810 -13.976  1.00  0.00      A    C
ATOM   4779  OD1 ASN A 324      59.252  12.021 -13.814  1.00  0.00      A    O
ATOM   4780  ND2 ASN A 324      58.676   9.857 -13.392  1.00  0.00      A    N
ATOM   4781 HD21 ASN A 324      57.942  10.151 -12.780  1.00  0.00      A    H
ATOM   4782 HD22 ASN A 324      59.165   9.001 -13.222  1.00  0.00      A    H
ATOM   4783  C   ASN A 324      61.382  11.001 -17.284  1.00  0.00      A    C
ATOM   4784  O   ASN A 324      62.158  10.037 -17.254  1.00  0.00      A    O
ATOM   4785  N   ILE A 325      61.411  11.872 -18.316  1.00  0.00      A    N
ATOM   4786  HN  ILE A 325      60.817  12.672 -18.329  1.00  0.00      A    H
ATOM   4787  CA  ILE A 325      62.482  11.905 -19.325  1.00  0.00      A    C
ATOM   4788  HA  ILE A 325      62.626  10.897 -19.685  1.00  0.00      A    H
ATOM   4789  CB  ILE A 325      61.941  12.748 -20.521  1.00  0.00      A    C
ATOM   4790  HB  ILE A 325      62.681  12.721 -21.349  1.00  0.00      A    H
ATOM   4791  CG2 ILE A 325      60.768  12.099 -21.170  1.00  0.00      A    C
ATOM   4792 HG21 ILE A 325      59.907  12.152 -20.470  1.00  0.00      A    H
ATOM   4793 HG22 ILE A 325      60.464  12.696 -22.057  1.00  0.00      A    H
ATOM   4794 HG23 ILE A 325      60.942  11.045 -21.476  1.00  0.00      A    H
ATOM   4795  CG1 ILE A 325      61.616  14.170 -20.117  1.00  0.00      A    C
ATOM   4796 HG11 ILE A 325      60.677  14.148 -19.524  1.00  0.00      A    H
ATOM   4797 HG12 ILE A 325      62.351  14.468 -19.338  1.00  0.00      A    H
ATOM   4798  CD  ILE A 325      61.501  15.027 -21.354  1.00  0.00      A    C
ATOM   4799  HD1 ILE A 325      61.409  16.075 -20.998  1.00  0.00      A    H
ATOM   4800  HD2 ILE A 325      62.482  14.936 -21.868  1.00  0.00      A    H
ATOM   4801  HD3 ILE A 325      60.614  14.811 -21.987  1.00  0.00      A    H
ATOM   4802  C   ILE A 325      63.835  12.265 -18.794  1.00  0.00      A    C
ATOM   4803  O   ILE A 325      64.041  12.947 -17.762  1.00  0.00      A    O
ATOM   4804  N   ALA A 326      64.789  11.903 -19.561  1.00  0.00      A    N
ATOM   4805  HN  ALA A 326      64.601  11.319 -20.347  1.00  0.00      A    H
ATOM   4806  CA  ALA A 326      66.185  12.073 -19.278  1.00  0.00      A    C
ATOM   4807  HA  ALA A 326      66.230  11.759 -18.245  1.00  0.00      A    H
ATOM   4808  CB  ALA A 326      67.022  11.105 -20.157  1.00  0.00      A    C
ATOM   4809  HB1 ALA A 326      66.539  10.119 -20.327  1.00  0.00      A    H
ATOM   4810  HB2 ALA A 326      67.244  11.523 -21.162  1.00  0.00      A    H
ATOM   4811  HB3 ALA A 326      68.017  11.002 -19.675  1.00  0.00      A    H
ATOM   4812  C   ALA A 326      66.666  13.517 -19.349  1.00  0.00      A    C
ATOM   4813  OT1 ALA A 326      66.530  14.236 -20.378  1.00  0.00      A    O
ATOM   4814  OT2 ALA A 326      67.411  13.915 -18.365  1.00  0.00      A    O
END
