# Supplementary material for: Sequence comparison, molecular modeling, and network analysis predict structural diversity in cysteine proteases from the Cape sundew, Drosera capensis
Source: Comput Struct Biotechnol J. 2016 Jun 14;14:271–82. doi: 10.1016/j.csbj.2016.05.003 (PMC4949590; doi:10.1016/j.csbj.2016.05.003)
Supplement: Supplementary file 4 [file mmc4.zip › Rosetta_mature/SAG39_ORYSJ_mature_m1.pdb]

CRYST1   60.476   67.379   56.797  90.00  90.00  90.00 P 1           1
ATOM      1  N   LEU A   1      17.526   1.131 -27.775  1.00  0.00      A    N
ATOM      2  HT1 LEU A   1      18.137   0.389 -28.172  1.00  0.00      A    H
ATOM      3  HT2 LEU A   1      17.988   1.578 -26.957  1.00  0.00      A    H
ATOM      4  HT3 LEU A   1      17.443   1.880 -28.491  1.00  0.00      A    H
ATOM      5  CA  LEU A   1      16.248   0.535 -27.537  1.00  0.00      A    C
ATOM      6  HA  LEU A   1      16.306  -0.374 -28.118  1.00  0.00      A    H
ATOM      7  CB  LEU A   1      16.036   0.172 -26.043  1.00  0.00      A    C
ATOM      8  HB1 LEU A   1      16.410   0.976 -25.375  1.00  0.00      A    H
ATOM      9  HB2 LEU A   1      14.960   0.043 -25.797  1.00  0.00      A    H
ATOM     10  CG  LEU A   1      16.785  -1.128 -25.659  1.00  0.00      A    C
ATOM     11  HG  LEU A   1      17.776  -1.085 -26.159  1.00  0.00      A    H
ATOM     12  CD1 LEU A   1      16.823  -1.351 -24.227  1.00  0.00      A    C
ATOM     13 HD11 LEU A   1      17.201  -0.404 -23.785  1.00  0.00      A    H
ATOM     14 HD12 LEU A   1      15.844  -1.582 -23.755  1.00  0.00      A    H
ATOM     15 HD13 LEU A   1      17.565  -2.120 -23.925  1.00  0.00      A    H
ATOM     16  CD2 LEU A   1      16.182  -2.382 -26.283  1.00  0.00      A    C
ATOM     17 HD21 LEU A   1      16.937  -3.181 -26.124  1.00  0.00      A    H
ATOM     18 HD22 LEU A   1      15.292  -2.817 -25.781  1.00  0.00      A    H
ATOM     19 HD23 LEU A   1      15.982  -2.373 -27.376  1.00  0.00      A    H
ATOM     20  C   LEU A   1      15.096   1.387 -28.170  1.00  0.00      A    C
ATOM     21  O   LEU A   1      15.290   2.590 -28.427  1.00  0.00      A    O
ATOM     22  N   PRO A   2      13.815   0.927 -28.270  1.00  0.00      A    N
ATOM     23  CD  PRO A   2      13.567  -0.551 -28.319  1.00  0.00      A    C
ATOM     24  HD1 PRO A   2      13.376  -0.881 -27.275  1.00  0.00      A    H
ATOM     25  HD2 PRO A   2      14.337  -1.240 -28.727  1.00  0.00      A    H
ATOM     26  CA  PRO A   2      12.707   1.688 -28.733  1.00  0.00      A    C
ATOM     27  HA  PRO A   2      13.082   2.078 -29.667  1.00  0.00      A    H
ATOM     28  CB  PRO A   2      11.594   0.683 -28.925  1.00  0.00      A    C
ATOM     29  HB1 PRO A   2      10.957   0.585 -28.020  1.00  0.00      A    H
ATOM     30  HB2 PRO A   2      10.924   1.037 -29.737  1.00  0.00      A    H
ATOM     31  CG  PRO A   2      12.342  -0.641 -29.217  1.00  0.00      A    C
ATOM     32  HG1 PRO A   2      11.810  -1.567 -28.912  1.00  0.00      A    H
ATOM     33  HG2 PRO A   2      12.621  -0.675 -30.292  1.00  0.00      A    H
ATOM     34  C   PRO A   2      12.344   2.760 -27.737  1.00  0.00      A    C
ATOM     35  O   PRO A   2      12.815   2.692 -26.582  1.00  0.00      A    O
ATOM     36  N   ALA A   3      11.673   3.783 -28.187  1.00  0.00      A    N
ATOM     37  HN  ALA A   3      11.332   3.812 -29.124  1.00  0.00      A    H
ATOM     38  CA  ALA A   3      11.323   4.913 -27.348  1.00  0.00      A    C
ATOM     39  HA  ALA A   3      12.007   5.102 -26.534  1.00  0.00      A    H
ATOM     40  CB  ALA A   3      11.216   6.072 -28.312  1.00  0.00      A    C
ATOM     41  HB1 ALA A   3      12.195   6.433 -28.695  1.00  0.00      A    H
ATOM     42  HB2 ALA A   3      10.549   5.745 -29.138  1.00  0.00      A    H
ATOM     43  HB3 ALA A   3      10.725   7.026 -28.024  1.00  0.00      A    H
ATOM     44  C   ALA A   3       9.970   4.668 -26.692  1.00  0.00      A    C
ATOM     45  O   ALA A   3       9.785   4.812 -25.483  1.00  0.00      A    O
ATOM     46  N   THR A   4       8.990   4.353 -27.527  1.00  0.00      A    N
ATOM     47  HN  THR A   4       9.230   4.339 -28.495  1.00  0.00      A    H
ATOM     48  CA  THR A   4       7.565   4.118 -27.271  1.00  0.00      A    C
ATOM     49  HA  THR A   4       7.246   4.474 -26.303  1.00  0.00      A    H
ATOM     50  CB  THR A   4       6.692   4.802 -28.354  1.00  0.00      A    C
ATOM     51  HB  THR A   4       7.006   4.466 -29.365  1.00  0.00      A    H
ATOM     52  OG1 THR A   4       6.947   6.206 -28.350  1.00  0.00      A    O
ATOM     53  HG1 THR A   4       6.800   6.346 -29.288  1.00  0.00      A    H
ATOM     54  CG2 THR A   4       5.245   4.608 -28.014  1.00  0.00      A    C
ATOM     55 HG21 THR A   4       4.583   5.349 -28.512  1.00  0.00      A    H
ATOM     56 HG22 THR A   4       4.821   3.588 -28.138  1.00  0.00      A    H
ATOM     57 HG23 THR A   4       5.102   4.871 -26.945  1.00  0.00      A    H
ATOM     58  C   THR A   4       7.411   2.599 -27.474  1.00  0.00      A    C
ATOM     59  O   THR A   4       7.496   2.033 -28.592  1.00  0.00      A    O
ATOM     60  N   VAL A   5       7.094   1.953 -26.372  1.00  0.00      A    N
ATOM     61  HN  VAL A   5       7.068   2.360 -25.462  1.00  0.00      A    H
ATOM     62  CA  VAL A   5       6.565   0.557 -26.302  1.00  0.00      A    C
ATOM     63  HA  VAL A   5       6.633   0.146 -27.298  1.00  0.00      A    H
ATOM     64  CB  VAL A   5       7.367  -0.375 -25.377  1.00  0.00      A    C
ATOM     65  HB  VAL A   5       7.336   0.085 -24.366  1.00  0.00      A    H
ATOM     66  CG1 VAL A   5       6.837  -1.815 -25.414  1.00  0.00      A    C
ATOM     67 HG11 VAL A   5       6.791  -2.228 -26.445  1.00  0.00      A    H
ATOM     68 HG12 VAL A   5       7.474  -2.467 -24.779  1.00  0.00      A    H
ATOM     69 HG13 VAL A   5       5.807  -2.017 -25.050  1.00  0.00      A    H
ATOM     70  CG2 VAL A   5       8.843  -0.413 -25.852  1.00  0.00      A    C
ATOM     71 HG21 VAL A   5       9.410  -1.224 -25.346  1.00  0.00      A    H
ATOM     72 HG22 VAL A   5       8.797  -0.538 -26.955  1.00  0.00      A    H
ATOM     73 HG23 VAL A   5       9.335   0.534 -25.544  1.00  0.00      A    H
ATOM     74  C   VAL A   5       5.168   0.682 -25.778  1.00  0.00      A    C
ATOM     75  O   VAL A   5       4.964   1.329 -24.765  1.00  0.00      A    O
ATOM     76  N   ASP A   6       4.163   0.129 -26.452  1.00  0.00      A    N
ATOM     77  HN  ASP A   6       4.263  -0.428 -27.273  1.00  0.00      A    H
ATOM     78  CA  ASP A   6       2.760   0.031 -25.889  1.00  0.00      A    C
ATOM     79  HA  ASP A   6       2.808  -0.055 -24.813  1.00  0.00      A    H
ATOM     80  CB  ASP A   6       2.027   1.375 -26.312  1.00  0.00      A    C
ATOM     81  HB1 ASP A   6       2.561   2.349 -26.286  1.00  0.00      A    H
ATOM     82  HB2 ASP A   6       1.706   1.179 -27.357  1.00  0.00      A    H
ATOM     83  CG  ASP A   6       0.668   1.613 -25.577  1.00  0.00      A    C
ATOM     84  OD1 ASP A   6       0.028   0.584 -25.227  1.00  0.00      A    O
ATOM     85  OD2 ASP A   6       0.251   2.767 -25.590  1.00  0.00      A    O
ATOM     86  C   ASP A   6       1.982  -1.120 -26.551  1.00  0.00      A    C
ATOM     87  O   ASP A   6       1.915  -1.244 -27.829  1.00  0.00      A    O
ATOM     88  N   TRP A   7       1.383  -2.042 -25.774  1.00  0.00      A    N
ATOM     89  HN  TRP A   7       1.476  -2.030 -24.781  1.00  0.00      A    H
ATOM     90  CA  TRP A   7       0.692  -3.211 -26.314  1.00  0.00      A    C
ATOM     91  HA  TRP A   7       1.255  -3.529 -27.179  1.00  0.00      A    H
ATOM     92  CB  TRP A   7       0.768  -4.266 -25.260  1.00  0.00      A    C
ATOM     93  HB1 TRP A   7       0.514  -3.908 -24.240  1.00  0.00      A    H
ATOM     94  HB2 TRP A   7       0.234  -5.194 -25.558  1.00  0.00      A    H
ATOM     95  CG  TRP A   7       2.199  -4.889 -25.317  1.00  0.00      A    C
ATOM     96  CD1 TRP A   7       3.126  -5.039 -24.300  1.00  0.00      A    C
ATOM     97  HD1 TRP A   7       3.107  -4.632 -23.299  1.00  0.00      A    H
ATOM     98  NE1 TRP A   7       4.254  -5.616 -24.789  1.00  0.00      A    N
ATOM     99  HE1 TRP A   7       5.007  -5.893 -24.233  1.00  0.00      A    H
ATOM    100  CE2 TRP A   7       4.096  -5.903 -26.112  1.00  0.00      A    C
ATOM    101  CD2 TRP A   7       2.787  -5.529 -26.488  1.00  0.00      A    C
ATOM    102  CE3 TRP A   7       2.325  -5.706 -27.826  1.00  0.00      A    C
ATOM    103  HE3 TRP A   7       1.338  -5.494 -28.208  1.00  0.00      A    H
ATOM    104  CZ3 TRP A   7       3.194  -6.434 -28.690  1.00  0.00      A    C
ATOM    105  HZ3 TRP A   7       2.727  -6.681 -29.633  1.00  0.00      A    H
ATOM    106  CZ2 TRP A   7       4.861  -6.710 -26.976  1.00  0.00      A    C
ATOM    107  HZ2 TRP A   7       5.855  -7.045 -26.721  1.00  0.00      A    H
ATOM    108  CH2 TRP A   7       4.377  -6.925 -28.276  1.00  0.00      A    C
ATOM    109  HH2 TRP A   7       4.968  -7.438 -29.020  1.00  0.00      A    H
ATOM    110  C   TRP A   7      -0.704  -2.848 -26.713  1.00  0.00      A    C
ATOM    111  O   TRP A   7      -1.523  -3.740 -27.108  1.00  0.00      A    O
ATOM    112  N   ARG A   8      -1.133  -1.573 -26.596  1.00  0.00      A    N
ATOM    113  HN  ARG A   8      -0.510  -0.858 -26.290  1.00  0.00      A    H
ATOM    114  CA  ARG A   8      -2.567  -1.244 -26.935  1.00  0.00      A    C
ATOM    115  HA  ARG A   8      -3.212  -2.054 -26.627  1.00  0.00      A    H
ATOM    116  CB  ARG A   8      -3.047  -0.013 -26.184  1.00  0.00      A    C
ATOM    117  HB1 ARG A   8      -2.315   0.801 -26.373  1.00  0.00      A    H
ATOM    118  HB2 ARG A   8      -4.059   0.335 -26.484  1.00  0.00      A    H
ATOM    119  CG  ARG A   8      -3.036  -0.176 -24.625  1.00  0.00      A    C
ATOM    120  HG1 ARG A   8      -3.812  -0.951 -24.450  1.00  0.00      A    H
ATOM    121  HG2 ARG A   8      -2.067  -0.628 -24.323  1.00  0.00      A    H
ATOM    122  CD  ARG A   8      -3.372   1.057 -23.792  1.00  0.00      A    C
ATOM    123  HD1 ARG A   8      -4.214   1.506 -24.361  1.00  0.00      A    H
ATOM    124  HD2 ARG A   8      -3.616   0.784 -22.743  1.00  0.00      A    H
ATOM    125  NE  ARG A   8      -2.210   1.958 -23.862  1.00  0.00      A    N
ATOM    126  HE  ARG A   8      -1.422   1.616 -24.373  1.00  0.00      A    H
ATOM    127  CZ  ARG A   8      -2.148   3.148 -23.326  1.00  0.00      A    C
ATOM    128  NH1 ARG A   8      -3.233   3.787 -22.819  1.00  0.00      A    N
ATOM    129 HH11 ARG A   8      -4.139   3.363 -22.807  1.00  0.00      A    H
ATOM    130 HH12 ARG A   8      -3.129   4.768 -22.658  1.00  0.00      A    H
ATOM    131  NH2 ARG A   8      -1.063   3.865 -23.400  1.00  0.00      A    N
ATOM    132 HH21 ARG A   8      -0.438   3.485 -24.082  1.00  0.00      A    H
ATOM    133 HH22 ARG A   8      -1.098   4.861 -23.318  1.00  0.00      A    H
ATOM    134  C   ARG A   8      -2.697  -1.031 -28.411  1.00  0.00      A    C
ATOM    135  O   ARG A   8      -3.691  -1.413 -29.027  1.00  0.00      A    O
ATOM    136  N   THR A   9      -1.705  -0.415 -29.046  1.00  0.00      A    N
ATOM    137  HN  THR A   9      -0.931  -0.268 -28.435  1.00  0.00      A    H
ATOM    138  CA  THR A   9      -1.689   0.095 -30.454  1.00  0.00      A    C
ATOM    139  HA  THR A   9      -2.409   0.884 -30.613  1.00  0.00      A    H
ATOM    140  CB  THR A   9      -0.251   0.502 -30.832  1.00  0.00      A    C
ATOM    141  HB  THR A   9       0.530  -0.279 -30.716  1.00  0.00      A    H
ATOM    142  OG1 THR A   9       0.181   1.506 -29.951  1.00  0.00      A    O
ATOM    143  HG1 THR A   9       1.135   1.467 -30.044  1.00  0.00      A    H
ATOM    144  CG2 THR A   9      -0.272   1.197 -32.164  1.00  0.00      A    C
ATOM    145 HG21 THR A   9      -0.546   0.505 -32.989  1.00  0.00      A    H
ATOM    146 HG22 THR A   9      -1.037   1.996 -32.263  1.00  0.00      A    H
ATOM    147 HG23 THR A   9       0.737   1.614 -32.368  1.00  0.00      A    H
ATOM    148  C   THR A   9      -2.149  -0.973 -31.550  1.00  0.00      A    C
ATOM    149  O   THR A   9      -3.190  -0.911 -32.219  1.00  0.00      A    O
ATOM    150  N   LYS A  10      -1.466  -2.128 -31.662  1.00  0.00      A    N
ATOM    151  HN  LYS A  10      -0.634  -2.253 -31.128  1.00  0.00      A    H
ATOM    152  CA  LYS A  10      -1.863  -3.278 -32.519  1.00  0.00      A    C
ATOM    153  HA  LYS A  10      -2.095  -2.903 -33.505  1.00  0.00      A    H
ATOM    154  CB  LYS A  10      -0.608  -4.172 -32.602  1.00  0.00      A    C
ATOM    155  HB1 LYS A  10      -0.363  -4.472 -31.561  1.00  0.00      A    H
ATOM    156  HB2 LYS A  10      -0.853  -5.053 -33.233  1.00  0.00      A    H
ATOM    157  CG  LYS A  10       0.680  -3.607 -33.193  1.00  0.00      A    C
ATOM    158  HG1 LYS A  10       0.458  -3.344 -34.249  1.00  0.00      A    H
ATOM    159  HG2 LYS A  10       0.978  -2.612 -32.797  1.00  0.00      A    H
ATOM    160  CD  LYS A  10       1.877  -4.594 -33.208  1.00  0.00      A    C
ATOM    161  HD1 LYS A  10       2.048  -5.020 -32.196  1.00  0.00      A    H
ATOM    162  HD2 LYS A  10       1.685  -5.514 -33.801  1.00  0.00      A    H
ATOM    163  CE  LYS A  10       3.213  -3.987 -33.633  1.00  0.00      A    C
ATOM    164  HE1 LYS A  10       3.039  -3.272 -34.465  1.00  0.00      A    H
ATOM    165  HE2 LYS A  10       3.693  -3.492 -32.763  1.00  0.00      A    H
ATOM    166  NZ  LYS A  10       4.137  -5.014 -33.922  1.00  0.00      A    N
ATOM    167  HZ1 LYS A  10       4.678  -5.421 -33.132  1.00  0.00      A    H
ATOM    168  HZ2 LYS A  10       3.730  -5.891 -34.305  1.00  0.00      A    H
ATOM    169  HZ3 LYS A  10       4.853  -4.546 -34.512  1.00  0.00      A    H
ATOM    170  C   LYS A  10      -3.051  -4.098 -31.934  1.00  0.00      A    C
ATOM    171  O   LYS A  10      -3.432  -5.059 -32.572  1.00  0.00      A    O
ATOM    172  N   GLY A  11      -3.571  -3.749 -30.696  1.00  0.00      A    N
ATOM    173  HN  GLY A  11      -3.305  -2.859 -30.333  1.00  0.00      A    H
ATOM    174  CA  GLY A  11      -4.600  -4.604 -30.085  1.00  0.00      A    C
ATOM    175  HA1 GLY A  11      -5.077  -3.994 -29.332  1.00  0.00      A    H
ATOM    176  HA2 GLY A  11      -5.284  -4.916 -30.860  1.00  0.00      A    H
ATOM    177  C   GLY A  11      -4.129  -5.912 -29.486  1.00  0.00      A    C
ATOM    178  O   GLY A  11      -4.802  -6.907 -29.579  1.00  0.00      A    O
ATOM    179  N   ALA A  12      -2.916  -5.953 -28.906  1.00  0.00      A    N
ATOM    180  HN  ALA A  12      -2.252  -5.209 -28.889  1.00  0.00      A    H
ATOM    181  CA  ALA A  12      -2.377  -7.137 -28.303  1.00  0.00      A    C
ATOM    182  HA  ALA A  12      -2.740  -7.952 -28.912  1.00  0.00      A    H
ATOM    183  CB  ALA A  12      -0.815  -7.105 -28.220  1.00  0.00      A    C
ATOM    184  HB1 ALA A  12      -0.388  -7.938 -27.622  1.00  0.00      A    H
ATOM    185  HB2 ALA A  12      -0.314  -7.044 -29.210  1.00  0.00      A    H
ATOM    186  HB3 ALA A  12      -0.580  -6.167 -27.674  1.00  0.00      A    H
ATOM    187  C   ALA A  12      -2.878  -7.507 -26.885  1.00  0.00      A    C
ATOM    188  O   ALA A  12      -3.019  -8.715 -26.580  1.00  0.00      A    O
ATOM    189  N   VAL A  13      -3.132  -6.515 -26.048  1.00  0.00      A    N
ATOM    190  HN  VAL A  13      -2.975  -5.570 -26.325  1.00  0.00      A    H
ATOM    191  CA  VAL A  13      -3.524  -6.697 -24.699  1.00  0.00      A    C
ATOM    192  HA  VAL A  13      -3.625  -7.752 -24.492  1.00  0.00      A    H
ATOM    193  CB  VAL A  13      -2.501  -6.102 -23.737  1.00  0.00      A    C
ATOM    194  HB  VAL A  13      -1.495  -6.496 -23.995  1.00  0.00      A    H
ATOM    195  CG1 VAL A  13      -2.471  -4.589 -23.749  1.00  0.00      A    C
ATOM    196 HG11 VAL A  13      -3.331  -4.156 -23.196  1.00  0.00      A    H
ATOM    197 HG12 VAL A  13      -1.614  -4.191 -23.166  1.00  0.00      A    H
ATOM    198 HG13 VAL A  13      -2.435  -4.090 -24.741  1.00  0.00      A    H
ATOM    199  CG2 VAL A  13      -2.667  -6.516 -22.274  1.00  0.00      A    C
ATOM    200 HG21 VAL A  13      -2.577  -7.623 -22.233  1.00  0.00      A    H
ATOM    201 HG22 VAL A  13      -1.862  -6.064 -21.656  1.00  0.00      A    H
ATOM    202 HG23 VAL A  13      -3.692  -6.307 -21.901  1.00  0.00      A    H
ATOM    203  C   VAL A  13      -4.877  -6.092 -24.624  1.00  0.00      A    C
ATOM    204  O   VAL A  13      -5.164  -5.189 -25.408  1.00  0.00      A    O
ATOM    205  N   THR A  14      -5.716  -6.552 -23.718  1.00  0.00      A    N
ATOM    206  HN  THR A  14      -5.536  -7.313 -23.100  1.00  0.00      A    H
ATOM    207  CA  THR A  14      -7.185  -6.151 -23.638  1.00  0.00      A    C
ATOM    208  HA  THR A  14      -7.405  -5.707 -24.598  1.00  0.00      A    H
ATOM    209  CB  THR A  14      -8.074  -7.357 -23.331  1.00  0.00      A    C
ATOM    210  HB  THR A  14      -9.144  -7.081 -23.452  1.00  0.00      A    H
ATOM    211  OG1 THR A  14      -7.922  -7.653 -21.975  1.00  0.00      A    O
ATOM    212  HG1 THR A  14      -7.025  -7.997 -21.957  1.00  0.00      A    H
ATOM    213  CG2 THR A  14      -7.694  -8.507 -24.297  1.00  0.00      A    C
ATOM    214 HG21 THR A  14      -8.466  -9.303 -24.226  1.00  0.00      A    H
ATOM    215 HG22 THR A  14      -7.608  -8.060 -25.310  1.00  0.00      A    H
ATOM    216 HG23 THR A  14      -6.779  -9.034 -23.954  1.00  0.00      A    H
ATOM    217  C   THR A  14      -7.333  -4.953 -22.650  1.00  0.00      A    C
ATOM    218  O   THR A  14      -6.503  -4.713 -21.784  1.00  0.00      A    O
ATOM    219  N   PRO A  15      -8.529  -4.308 -22.619  1.00  0.00      A    N
ATOM    220  CD  PRO A  15      -9.351  -4.074 -23.816  1.00  0.00      A    C
ATOM    221  HD1 PRO A  15      -9.926  -4.995 -24.052  1.00  0.00      A    H
ATOM    222  HD2 PRO A  15      -8.777  -3.927 -24.755  1.00  0.00      A    H
ATOM    223  CA  PRO A  15      -8.910  -3.428 -21.561  1.00  0.00      A    C
ATOM    224  HA  PRO A  15      -8.228  -2.590 -21.557  1.00  0.00      A    H
ATOM    225  CB  PRO A  15     -10.376  -3.047 -22.003  1.00  0.00      A    C
ATOM    226  HB1 PRO A  15     -11.064  -3.886 -21.763  1.00  0.00      A    H
ATOM    227  HB2 PRO A  15     -10.714  -2.095 -21.542  1.00  0.00      A    H
ATOM    228  CG  PRO A  15     -10.282  -2.891 -23.541  1.00  0.00      A    C
ATOM    229  HG1 PRO A  15     -11.228  -2.999 -24.113  1.00  0.00      A    H
ATOM    230  HG2 PRO A  15      -9.782  -1.949 -23.852  1.00  0.00      A    H
ATOM    231  C   PRO A  15      -8.946  -3.862 -20.094  1.00  0.00      A    C
ATOM    232  O   PRO A  15      -8.504  -4.985 -19.794  1.00  0.00      A    O
ATOM    233  N   ILE A  16      -9.475  -2.969 -19.228  1.00  0.00      A    N
ATOM    234  HN  ILE A  16     -10.049  -2.220 -19.549  1.00  0.00      A    H
ATOM    235  CA  ILE A  16      -9.493  -3.167 -17.792  1.00  0.00      A    C
ATOM    236  HA  ILE A  16      -8.532  -3.618 -17.597  1.00  0.00      A    H
ATOM    237  CB  ILE A  16      -9.526  -1.833 -17.052  1.00  0.00      A    C
ATOM    238  HB  ILE A  16     -10.542  -1.413 -17.208  1.00  0.00      A    H
ATOM    239  CG2 ILE A  16      -9.479  -2.035 -15.476  1.00  0.00      A    C
ATOM    240 HG21 ILE A  16      -9.508  -1.077 -14.913  1.00  0.00      A    H
ATOM    241 HG22 ILE A  16     -10.473  -2.452 -15.205  1.00  0.00      A    H
ATOM    242 HG23 ILE A  16      -8.662  -2.628 -15.013  1.00  0.00      A    H
ATOM    243  CG1 ILE A  16      -8.453  -0.909 -17.472  1.00  0.00      A    C
ATOM    244 HG11 ILE A  16      -8.682  -0.569 -18.505  1.00  0.00      A    H
ATOM    245 HG12 ILE A  16      -8.617  -0.001 -16.853  1.00  0.00      A    H
ATOM    246  CD  ILE A  16      -7.025  -1.362 -17.255  1.00  0.00      A    C
ATOM    247  HD1 ILE A  16      -6.837  -1.774 -16.240  1.00  0.00      A    H
ATOM    248  HD2 ILE A  16      -6.801  -2.122 -18.033  1.00  0.00      A    H
ATOM    249  HD3 ILE A  16      -6.260  -0.583 -17.461  1.00  0.00      A    H
ATOM    250  C   ILE A  16     -10.618  -4.071 -17.356  1.00  0.00      A    C
ATOM    251  O   ILE A  16     -11.771  -4.021 -17.859  1.00  0.00      A    O
ATOM    252  N   LYS A  17     -10.380  -4.909 -16.295  1.00  0.00      A    N
ATOM    253  HN  LYS A  17      -9.489  -5.029 -15.863  1.00  0.00      A    H
ATOM    254  CA  LYS A  17     -11.417  -5.764 -15.758  1.00  0.00      A    C
ATOM    255  HA  LYS A  17     -12.070  -6.008 -16.583  1.00  0.00      A    H
ATOM    256  CB  LYS A  17     -10.749  -7.062 -15.272  1.00  0.00      A    C
ATOM    257  HB1 LYS A  17     -10.177  -6.806 -14.355  1.00  0.00      A    H
ATOM    258  HB2 LYS A  17     -11.515  -7.802 -14.954  1.00  0.00      A    H
ATOM    259  CG  LYS A  17      -9.663  -7.700 -16.217  1.00  0.00      A    C
ATOM    260  HG1 LYS A  17     -10.041  -8.072 -17.193  1.00  0.00      A    H
ATOM    261  HG2 LYS A  17      -8.783  -7.024 -16.274  1.00  0.00      A    H
ATOM    262  CD  LYS A  17      -9.201  -9.036 -15.514  1.00  0.00      A    C
ATOM    263  HD1 LYS A  17      -8.645  -8.601 -14.656  1.00  0.00      A    H
ATOM    264  HD2 LYS A  17     -10.104  -9.596 -15.189  1.00  0.00      A    H
ATOM    265  CE  LYS A  17      -8.284  -9.975 -16.368  1.00  0.00      A    C
ATOM    266  HE1 LYS A  17      -7.428  -9.368 -16.733  1.00  0.00      A    H
ATOM    267  HE2 LYS A  17      -7.807 -10.763 -15.747  1.00  0.00      A    H
ATOM    268  NZ  LYS A  17      -8.948 -10.730 -17.446  1.00  0.00      A    N
ATOM    269  HZ1 LYS A  17      -8.321 -10.965 -18.242  1.00  0.00      A    H
ATOM    270  HZ2 LYS A  17      -9.304 -11.597 -16.995  1.00  0.00      A    H
ATOM    271  HZ3 LYS A  17      -9.788 -10.215 -17.779  1.00  0.00      A    H
ATOM    272  C   LYS A  17     -12.203  -5.101 -14.621  1.00  0.00      A    C
ATOM    273  O   LYS A  17     -11.948  -4.003 -14.195  1.00  0.00      A    O
ATOM    274  N   ASP A  18     -13.184  -5.794 -14.084  1.00  0.00      A    N
ATOM    275  HN  ASP A  18     -13.488  -6.602 -14.584  1.00  0.00      A    H
ATOM    276  CA  ASP A  18     -13.808  -5.417 -12.828  1.00  0.00      A    C
ATOM    277  HA  ASP A  18     -13.170  -4.686 -12.355  1.00  0.00      A    H
ATOM    278  CB  ASP A  18     -15.254  -4.999 -13.204  1.00  0.00      A    C
ATOM    279  HB1 ASP A  18     -15.167  -4.358 -14.107  1.00  0.00      A    H
ATOM    280  HB2 ASP A  18     -15.861  -5.917 -13.352  1.00  0.00      A    H
ATOM    281  CG  ASP A  18     -15.823  -4.167 -12.129  1.00  0.00      A    C
ATOM    282  OD1 ASP A  18     -16.106  -4.672 -11.018  1.00  0.00      A    O
ATOM    283  OD2 ASP A  18     -16.198  -2.991 -12.382  1.00  0.00      A    O
ATOM    284  C   ASP A  18     -13.822  -6.670 -11.950  1.00  0.00      A    C
ATOM    285  O   ASP A  18     -13.867  -7.812 -12.378  1.00  0.00      A    O
ATOM    286  N   GLN A  19     -13.693  -6.480 -10.612  1.00  0.00      A    N
ATOM    287  HN  GLN A  19     -13.913  -5.589 -10.224  1.00  0.00      A    H
ATOM    288  CA  GLN A  19     -13.487  -7.574  -9.762  1.00  0.00      A    C
ATOM    289  HA  GLN A  19     -13.090  -8.427 -10.292  1.00  0.00      A    H
ATOM    290  CB  GLN A  19     -12.396  -7.300  -8.691  1.00  0.00      A    C
ATOM    291  HB1 GLN A  19     -12.699  -6.589  -7.893  1.00  0.00      A    H
ATOM    292  HB2 GLN A  19     -12.075  -8.277  -8.272  1.00  0.00      A    H
ATOM    293  CG  GLN A  19     -11.076  -6.804  -9.320  1.00  0.00      A    C
ATOM    294  HG1 GLN A  19     -10.656  -7.523 -10.055  1.00  0.00      A    H
ATOM    295  HG2 GLN A  19     -11.223  -5.790  -9.749  1.00  0.00      A    H
ATOM    296  CD  GLN A  19      -9.908  -6.648  -8.270  1.00  0.00      A    C
ATOM    297  OE1 GLN A  19      -8.760  -7.041  -8.451  1.00  0.00      A    O
ATOM    298  NE2 GLN A  19     -10.233  -5.990  -7.112  1.00  0.00      A    N
ATOM    299 HE21 GLN A  19      -9.437  -5.943  -6.508  1.00  0.00      A    H
ATOM    300 HE22 GLN A  19     -11.127  -5.589  -6.914  1.00  0.00      A    H
ATOM    301  C   GLN A  19     -14.730  -8.043  -9.070  1.00  0.00      A    C
ATOM    302  O   GLN A  19     -15.684  -8.497  -9.714  1.00  0.00      A    O
ATOM    303  N   GLY A  20     -14.846  -7.843  -7.659  1.00  0.00      A    N
ATOM    304  HN  GLY A  20     -13.972  -7.690  -7.204  1.00  0.00      A    H
ATOM    305  CA  GLY A  20     -16.081  -7.957  -6.893  1.00  0.00      A    C
ATOM    306  HA1 GLY A  20     -16.838  -7.433  -7.457  1.00  0.00      A    H
ATOM    307  HA2 GLY A  20     -16.246  -9.006  -6.694  1.00  0.00      A    H
ATOM    308  C   GLY A  20     -15.826  -7.351  -5.568  1.00  0.00      A    C
ATOM    309  O   GLY A  20     -15.154  -6.319  -5.429  1.00  0.00      A    O
ATOM    310  N   GLN A  21     -16.267  -7.886  -4.471  1.00  0.00      A    N
ATOM    311  HN  GLN A  21     -16.845  -8.698  -4.479  1.00  0.00      A    H
ATOM    312  CA  GLN A  21     -15.714  -7.560  -3.098  1.00  0.00      A    C
ATOM    313  HA  GLN A  21     -15.710  -6.480  -3.084  1.00  0.00      A    H
ATOM    314  CB  GLN A  21     -16.481  -8.252  -1.939  1.00  0.00      A    C
ATOM    315  HB1 GLN A  21     -17.541  -7.922  -1.993  1.00  0.00      A    H
ATOM    316  HB2 GLN A  21     -16.435  -9.356  -2.051  1.00  0.00      A    H
ATOM    317  CG  GLN A  21     -15.997  -7.754  -0.496  1.00  0.00      A    C
ATOM    318  HG1 GLN A  21     -15.039  -8.243  -0.218  1.00  0.00      A    H
ATOM    319  HG2 GLN A  21     -15.709  -6.682  -0.540  1.00  0.00      A    H
ATOM    320  CD  GLN A  21     -17.098  -8.017   0.505  1.00  0.00      A    C
ATOM    321  OE1 GLN A  21     -18.107  -7.398   0.574  1.00  0.00      A    O
ATOM    322  NE2 GLN A  21     -16.938  -9.066   1.367  1.00  0.00      A    N
ATOM    323 HE21 GLN A  21     -17.708  -9.158   1.998  1.00  0.00      A    H
ATOM    324 HE22 GLN A  21     -16.038  -9.489   1.479  1.00  0.00      A    H
ATOM    325  C   GLN A  21     -14.242  -7.879  -2.947  1.00  0.00      A    C
ATOM    326  O   GLN A  21     -13.452  -7.083  -2.495  1.00  0.00      A    O
ATOM    327  N   CYS A  22     -13.875  -9.062  -3.402  1.00  0.00      A    N
ATOM    328  HN  CYS A  22     -14.512  -9.769  -3.698  1.00  0.00      A    H
ATOM    329  CA  CYS A  22     -12.525  -9.546  -3.286  1.00  0.00      A    C
ATOM    330  HA  CYS A  22     -11.893  -8.832  -2.779  1.00  0.00      A    H
ATOM    331  CB  CYS A  22     -12.408 -10.901  -2.573  1.00  0.00      A    C
ATOM    332  HB1 CYS A  22     -13.041 -11.640  -3.109  1.00  0.00      A    H
ATOM    333  HB2 CYS A  22     -11.340 -11.204  -2.519  1.00  0.00      A    H
ATOM    334  SG  CYS A  22     -13.050 -10.853  -0.786  1.00  0.00      A    S
ATOM    335  C   CYS A  22     -11.864  -9.774  -4.706  1.00  0.00      A    C
ATOM    336  O   CYS A  22     -12.556 -10.140  -5.650  1.00  0.00      A    O
ATOM    337  N   GLY A  23     -10.563  -9.525  -4.844  1.00  0.00      A    N
ATOM    338  HN  GLY A  23      -9.988  -9.320  -4.056  1.00  0.00      A    H
ATOM    339  CA  GLY A  23      -9.849  -9.552  -6.045  1.00  0.00      A    C
ATOM    340  HA1 GLY A  23     -10.141 -10.493  -6.487  1.00  0.00      A    H
ATOM    341  HA2 GLY A  23     -10.146  -8.783  -6.743  1.00  0.00      A    H
ATOM    342  C   GLY A  23      -8.374  -9.460  -5.932  1.00  0.00      A    C
ATOM    343  O   GLY A  23      -7.912  -8.419  -5.541  1.00  0.00      A    O
ATOM    344  N   CYS A  24      -7.592 -10.499  -6.169  1.00  0.00      A    N
ATOM    345  HN  CYS A  24      -8.015 -11.355  -6.455  1.00  0.00      A    H
ATOM    346  CA  CYS A  24      -6.192 -10.657  -5.932  1.00  0.00      A    C
ATOM    347  HA  CYS A  24      -5.805  -9.796  -5.407  1.00  0.00      A    H
ATOM    348  CB  CYS A  24      -6.012 -11.918  -4.965  1.00  0.00      A    C
ATOM    349  HB1 CYS A  24      -6.459 -12.798  -5.477  1.00  0.00      A    H
ATOM    350  HB2 CYS A  24      -4.915 -12.045  -4.842  1.00  0.00      A    H
ATOM    351  SG  CYS A  24      -6.944 -11.673  -3.455  1.00  0.00      A    S
ATOM    352  HG1 CYS A  24      -6.901 -12.927  -3.030  1.00  0.00      A    H
ATOM    353  C   CYS A  24      -5.283 -10.811  -7.116  1.00  0.00      A    C
ATOM    354  O   CYS A  24      -5.654 -11.085  -8.239  1.00  0.00      A    O
ATOM    355  N   CYS A  25      -3.950 -10.733  -6.870  1.00  0.00      A    N
ATOM    356  HN  CYS A  25      -3.490 -10.477  -6.023  1.00  0.00      A    H
ATOM    357  CA  CYS A  25      -2.903 -10.675  -7.845  1.00  0.00      A    C
ATOM    358  HA  CYS A  25      -3.084  -9.823  -8.483  1.00  0.00      A    H
ATOM    359  CB  CYS A  25      -1.553 -10.457  -7.122  1.00  0.00      A    C
ATOM    360  HB1 CYS A  25      -1.256 -11.353  -6.536  1.00  0.00      A    H
ATOM    361  HB2 CYS A  25      -0.716 -10.467  -7.852  1.00  0.00      A    H
ATOM    362  SG  CYS A  25      -1.376  -8.911  -6.279  1.00  0.00      A    S
ATOM    363  C   CYS A  25      -2.780 -11.984  -8.742  1.00  0.00      A    C
ATOM    364  O   CYS A  25      -2.699 -11.955  -9.953  1.00  0.00      A    O
ATOM    365  N   TRP A  26      -2.845 -13.118  -8.097  1.00  0.00      A    N
ATOM    366  HN  TRP A  26      -2.879 -13.096  -7.101  1.00  0.00      A    H
ATOM    367  CA  TRP A  26      -2.842 -14.447  -8.638  1.00  0.00      A    C
ATOM    368  HA  TRP A  26      -1.900 -14.606  -9.141  1.00  0.00      A    H
ATOM    369  CB  TRP A  26      -2.883 -15.549  -7.485  1.00  0.00      A    C
ATOM    370  HB1 TRP A  26      -2.997 -16.538  -7.977  1.00  0.00      A    H
ATOM    371  HB2 TRP A  26      -1.962 -15.449  -6.872  1.00  0.00      A    H
ATOM    372  CG  TRP A  26      -4.053 -15.420  -6.490  1.00  0.00      A    C
ATOM    373  CD1 TRP A  26      -3.997 -14.818  -5.283  1.00  0.00      A    C
ATOM    374  HD1 TRP A  26      -3.180 -14.217  -4.913  1.00  0.00      A    H
ATOM    375  NE1 TRP A  26      -5.077 -15.207  -4.550  1.00  0.00      A    N
ATOM    376  HE1 TRP A  26      -5.098 -15.176  -3.574  1.00  0.00      A    H
ATOM    377  CE2 TRP A  26      -5.862 -16.025  -5.317  1.00  0.00      A    C
ATOM    378  CD2 TRP A  26      -5.248 -16.209  -6.555  1.00  0.00      A    C
ATOM    379  CE3 TRP A  26      -5.736 -17.120  -7.517  1.00  0.00      A    C
ATOM    380  HE3 TRP A  26      -5.271 -17.304  -8.474  1.00  0.00      A    H
ATOM    381  CZ3 TRP A  26      -6.890 -17.795  -7.133  1.00  0.00      A    C
ATOM    382  HZ3 TRP A  26      -7.199 -18.550  -7.840  1.00  0.00      A    H
ATOM    383  CZ2 TRP A  26      -6.975 -16.768  -4.952  1.00  0.00      A    C
ATOM    384  HZ2 TRP A  26      -7.390 -16.702  -3.957  1.00  0.00      A    H
ATOM    385  CH2 TRP A  26      -7.549 -17.610  -5.908  1.00  0.00      A    C
ATOM    386  HH2 TRP A  26      -8.513 -18.064  -5.730  1.00  0.00      A    H
ATOM    387  C   TRP A  26      -3.984 -14.634  -9.653  1.00  0.00      A    C
ATOM    388  O   TRP A  26      -3.840 -15.260 -10.691  1.00  0.00      A    O
ATOM    389  N   ALA A  27      -5.193 -14.137  -9.370  1.00  0.00      A    N
ATOM    390  HN  ALA A  27      -5.276 -13.483  -8.622  1.00  0.00      A    H
ATOM    391  CA  ALA A  27      -6.278 -14.278 -10.182  1.00  0.00      A    C
ATOM    392  HA  ALA A  27      -6.247 -15.302 -10.524  1.00  0.00      A    H
ATOM    393  CB  ALA A  27      -7.572 -14.199  -9.331  1.00  0.00      A    C
ATOM    394  HB1 ALA A  27      -7.406 -13.340  -8.647  1.00  0.00      A    H
ATOM    395  HB2 ALA A  27      -8.556 -14.149  -9.842  1.00  0.00      A    H
ATOM    396  HB3 ALA A  27      -7.599 -15.042  -8.607  1.00  0.00      A    H
ATOM    397  C   ALA A  27      -6.242 -13.310 -11.304  1.00  0.00      A    C
ATOM    398  O   ALA A  27      -6.203 -13.635 -12.507  1.00  0.00      A    O
ATOM    399  N   PHE A  28      -6.267 -12.029 -10.990  1.00  0.00      A    N
ATOM    400  HN  PHE A  28      -6.163 -11.821 -10.021  1.00  0.00      A    H
ATOM    401  CA  PHE A  28      -6.559 -10.916 -11.806  1.00  0.00      A    C
ATOM    402  HA  PHE A  28      -7.181 -11.257 -12.621  1.00  0.00      A    H
ATOM    403  CB  PHE A  28      -7.249  -9.756 -10.931  1.00  0.00      A    C
ATOM    404  HB1 PHE A  28      -6.674  -9.528 -10.008  1.00  0.00      A    H
ATOM    405  HB2 PHE A  28      -7.371  -8.802 -11.487  1.00  0.00      A    H
ATOM    406  CG  PHE A  28      -8.628 -10.159 -10.596  1.00  0.00      A    C
ATOM    407  CD1 PHE A  28      -9.004 -10.905  -9.425  1.00  0.00      A    C
ATOM    408  HD1 PHE A  28      -8.205 -11.108  -8.727  1.00  0.00      A    H
ATOM    409  CE1 PHE A  28     -10.268 -11.418  -9.249  1.00  0.00      A    C
ATOM    410  HE1 PHE A  28     -10.521 -12.076  -8.430  1.00  0.00      A    H
ATOM    411  CZ  PHE A  28     -11.272 -11.033 -10.086  1.00  0.00      A    C
ATOM    412  HZ  PHE A  28     -12.263 -11.407  -9.874  1.00  0.00      A    H
ATOM    413  CD2 PHE A  28      -9.683  -9.837 -11.476  1.00  0.00      A    C
ATOM    414  HD2 PHE A  28      -9.560  -9.338 -12.426  1.00  0.00      A    H
ATOM    415  CE2 PHE A  28     -10.971 -10.278 -11.197  1.00  0.00      A    C
ATOM    416  HE2 PHE A  28     -11.735 -10.273 -11.960  1.00  0.00      A    H
ATOM    417  C   PHE A  28      -5.337 -10.400 -12.495  1.00  0.00      A    C
ATOM    418  O   PHE A  28      -5.460 -10.179 -13.692  1.00  0.00      A    O
ATOM    419  N   SER A  29      -4.219 -10.116 -11.813  1.00  0.00      A    N
ATOM    420  HN  SER A  29      -4.197 -10.271 -10.829  1.00  0.00      A    H
ATOM    421  CA  SER A  29      -3.052  -9.576 -12.376  1.00  0.00      A    C
ATOM    422  HA  SER A  29      -3.346  -8.726 -12.973  1.00  0.00      A    H
ATOM    423  CB  SER A  29      -2.177  -9.011 -11.317  1.00  0.00      A    C
ATOM    424  HB1 SER A  29      -1.812  -9.767 -10.590  1.00  0.00      A    H
ATOM    425  HB2 SER A  29      -1.285  -8.610 -11.845  1.00  0.00      A    H
ATOM    426  OG  SER A  29      -2.843  -7.941 -10.596  1.00  0.00      A    O
ATOM    427  HG1 SER A  29      -2.050  -7.470 -10.332  1.00  0.00      A    H
ATOM    428  C   SER A  29      -2.200 -10.597 -13.140  1.00  0.00      A    C
ATOM    429  O   SER A  29      -1.507 -10.309 -14.135  1.00  0.00      A    O
ATOM    430  N   ALA A  30      -2.215 -11.900 -12.746  1.00  0.00      A    N
ATOM    431  HN  ALA A  30      -2.800 -12.256 -12.021  1.00  0.00      A    H
ATOM    432  CA  ALA A  30      -1.576 -12.891 -13.470  1.00  0.00      A    C
ATOM    433  HA  ALA A  30      -0.544 -12.628 -13.648  1.00  0.00      A    H
ATOM    434  CB  ALA A  30      -1.379 -14.251 -12.648  1.00  0.00      A    C
ATOM    435  HB1 ALA A  30      -0.928 -15.078 -13.237  1.00  0.00      A    H
ATOM    436  HB2 ALA A  30      -0.724 -14.101 -11.763  1.00  0.00      A    H
ATOM    437  HB3 ALA A  30      -2.354 -14.635 -12.280  1.00  0.00      A    H
ATOM    438  C   ALA A  30      -2.125 -13.144 -14.874  1.00  0.00      A    C
ATOM    439  O   ALA A  30      -1.402 -13.337 -15.858  1.00  0.00      A    O
ATOM    440  N   VAL A  31      -3.458 -13.213 -15.045  1.00  0.00      A    N
ATOM    441  HN  VAL A  31      -4.042 -13.147 -14.240  1.00  0.00      A    H
ATOM    442  CA  VAL A  31      -4.225 -13.361 -16.300  1.00  0.00      A    C
ATOM    443  HA  VAL A  31      -3.713 -14.157 -16.821  1.00  0.00      A    H
ATOM    444  CB  VAL A  31      -5.703 -13.751 -15.989  1.00  0.00      A    C
ATOM    445  HB  VAL A  31      -6.062 -12.989 -15.264  1.00  0.00      A    H
ATOM    446  CG1 VAL A  31      -6.528 -13.711 -17.249  1.00  0.00      A    C
ATOM    447 HG11 VAL A  31      -7.540 -14.052 -16.943  1.00  0.00      A    H
ATOM    448 HG12 VAL A  31      -6.552 -12.762 -17.826  1.00  0.00      A    H
ATOM    449 HG13 VAL A  31      -6.087 -14.509 -17.884  1.00  0.00      A    H
ATOM    450  CG2 VAL A  31      -5.642 -15.082 -15.321  1.00  0.00      A    C
ATOM    451 HG21 VAL A  31      -5.506 -15.802 -16.157  1.00  0.00      A    H
ATOM    452 HG22 VAL A  31      -4.829 -15.239 -14.581  1.00  0.00      A    H
ATOM    453 HG23 VAL A  31      -6.566 -15.386 -14.784  1.00  0.00      A    H
ATOM    454  C   VAL A  31      -4.128 -12.135 -17.212  1.00  0.00      A    C
ATOM    455  O   VAL A  31      -4.035 -12.199 -18.442  1.00  0.00      A    O
ATOM    456  N   ALA A  32      -3.887 -11.007 -16.596  1.00  0.00      A    N
ATOM    457  HN  ALA A  32      -4.016 -10.988 -15.608  1.00  0.00      A    H
ATOM    458  CA  ALA A  32      -3.841  -9.688 -17.234  1.00  0.00      A    C
ATOM    459  HA  ALA A  32      -4.599  -9.488 -17.977  1.00  0.00      A    H
ATOM    460  CB  ALA A  32      -4.112  -8.641 -16.187  1.00  0.00      A    C
ATOM    461  HB1 ALA A  32      -3.413  -8.801 -15.338  1.00  0.00      A    H
ATOM    462  HB2 ALA A  32      -4.063  -7.598 -16.567  1.00  0.00      A    H
ATOM    463  HB3 ALA A  32      -5.149  -8.826 -15.834  1.00  0.00      A    H
ATOM    464  C   ALA A  32      -2.457  -9.477 -17.779  1.00  0.00      A    C
ATOM    465  O   ALA A  32      -2.200  -8.620 -18.635  1.00  0.00      A    O
ATOM    466  N   ALA A  33      -1.478 -10.353 -17.458  1.00  0.00      A    N
ATOM    467  HN  ALA A  33      -1.619 -10.920 -16.651  1.00  0.00      A    H
ATOM    468  CA  ALA A  33      -0.200 -10.397 -18.073  1.00  0.00      A    C
ATOM    469  HA  ALA A  33       0.003  -9.471 -18.592  1.00  0.00      A    H
ATOM    470  CB  ALA A  33       0.854 -10.736 -17.015  1.00  0.00      A    C
ATOM    471  HB1 ALA A  33       1.113  -9.827 -16.430  1.00  0.00      A    H
ATOM    472  HB2 ALA A  33       0.523 -11.531 -16.314  1.00  0.00      A    H
ATOM    473  HB3 ALA A  33       1.805 -11.117 -17.445  1.00  0.00      A    H
ATOM    474  C   ALA A  33      -0.243 -11.463 -19.142  1.00  0.00      A    C
ATOM    475  O   ALA A  33       0.075 -11.174 -20.320  1.00  0.00      A    O
ATOM    476  N   MET A  34      -0.784 -12.672 -18.834  1.00  0.00      A    N
ATOM    477  HN  MET A  34      -1.143 -12.858 -17.923  1.00  0.00      A    H
ATOM    478  CA  MET A  34      -0.971 -13.825 -19.695  1.00  0.00      A    C
ATOM    479  HA  MET A  34      -0.021 -14.329 -19.800  1.00  0.00      A    H
ATOM    480  CB  MET A  34      -1.878 -14.769 -18.799  1.00  0.00      A    C
ATOM    481  HB1 MET A  34      -1.303 -14.743 -17.848  1.00  0.00      A    H
ATOM    482  HB2 MET A  34      -2.946 -14.471 -18.725  1.00  0.00      A    H
ATOM    483  CG  MET A  34      -1.748 -16.206 -19.347  1.00  0.00      A    C
ATOM    484  HG1 MET A  34      -2.258 -16.210 -20.334  1.00  0.00      A    H
ATOM    485  HG2 MET A  34      -0.702 -16.557 -19.474  1.00  0.00      A    H
ATOM    486  SD  MET A  34      -2.492 -17.388 -18.233  1.00  0.00      A    S
ATOM    487  CE  MET A  34      -1.353 -17.400 -16.769  1.00  0.00      A    C
ATOM    488  HE1 MET A  34      -0.290 -17.333 -17.085  1.00  0.00      A    H
ATOM    489  HE2 MET A  34      -1.581 -16.515 -16.138  1.00  0.00      A    H
ATOM    490  HE3 MET A  34      -1.446 -18.278 -16.095  1.00  0.00      A    H
ATOM    491  C   MET A  34      -1.507 -13.628 -21.047  1.00  0.00      A    C
ATOM    492  O   MET A  34      -0.983 -14.161 -22.039  1.00  0.00      A    O
ATOM    493  N   GLU A  35      -2.630 -12.859 -21.083  1.00  0.00      A    N
ATOM    494  HN  GLU A  35      -3.088 -12.474 -20.285  1.00  0.00      A    H
ATOM    495  CA  GLU A  35      -3.404 -12.616 -22.310  1.00  0.00      A    C
ATOM    496  HA  GLU A  35      -3.726 -13.586 -22.659  1.00  0.00      A    H
ATOM    497  CB  GLU A  35      -4.578 -11.634 -21.998  1.00  0.00      A    C
ATOM    498  HB1 GLU A  35      -5.161 -11.358 -22.903  1.00  0.00      A    H
ATOM    499  HB2 GLU A  35      -5.146 -12.120 -21.177  1.00  0.00      A    H
ATOM    500  CG  GLU A  35      -4.108 -10.214 -21.511  1.00  0.00      A    C
ATOM    501  HG1 GLU A  35      -3.496 -10.310 -20.589  1.00  0.00      A    H
ATOM    502  HG2 GLU A  35      -3.512  -9.677 -22.280  1.00  0.00      A    H
ATOM    503  CD  GLU A  35      -5.277  -9.440 -20.998  1.00  0.00      A    C
ATOM    504  OE1 GLU A  35      -5.360  -8.206 -21.260  1.00  0.00      A    O
ATOM    505  OE2 GLU A  35      -6.104  -9.966 -20.252  1.00  0.00      A    O
ATOM    506  C   GLU A  35      -2.611 -12.054 -23.460  1.00  0.00      A    C
ATOM    507  O   GLU A  35      -2.844 -12.526 -24.612  1.00  0.00      A    O
ATOM    508  N   GLY A  36      -1.631 -11.115 -23.278  1.00  0.00      A    N
ATOM    509  HN  GLY A  36      -1.403 -10.845 -22.345  1.00  0.00      A    H
ATOM    510  CA  GLY A  36      -0.935 -10.503 -24.419  1.00  0.00      A    C
ATOM    511  HA1 GLY A  36      -1.724 -10.192 -25.087  1.00  0.00      A    H
ATOM    512  HA2 GLY A  36      -0.308  -9.732 -23.995  1.00  0.00      A    H
ATOM    513  C   GLY A  36      -0.078 -11.614 -24.996  1.00  0.00      A    C
ATOM    514  O   GLY A  36       0.022 -11.826 -26.236  1.00  0.00      A    O
ATOM    515  N   ILE A  37       0.612 -12.420 -24.186  1.00  0.00      A    N
ATOM    516  HN  ILE A  37       0.476 -12.389 -23.199  1.00  0.00      A    H
ATOM    517  CA  ILE A  37       1.484 -13.407 -24.760  1.00  0.00      A    C
ATOM    518  HA  ILE A  37       2.061 -12.938 -25.544  1.00  0.00      A    H
ATOM    519  CB  ILE A  37       2.612 -13.837 -23.847  1.00  0.00      A    C
ATOM    520  HB  ILE A  37       2.814 -13.138 -23.008  1.00  0.00      A    H
ATOM    521  CG2 ILE A  37       2.188 -15.182 -23.138  1.00  0.00      A    C
ATOM    522 HG21 ILE A  37       2.948 -15.267 -22.332  1.00  0.00      A    H
ATOM    523 HG22 ILE A  37       1.212 -15.111 -22.612  1.00  0.00      A    H
ATOM    524 HG23 ILE A  37       2.280 -16.119 -23.728  1.00  0.00      A    H
ATOM    525  CG1 ILE A  37       3.989 -13.905 -24.578  1.00  0.00      A    C
ATOM    526 HG11 ILE A  37       4.342 -12.924 -24.961  1.00  0.00      A    H
ATOM    527 HG12 ILE A  37       4.776 -14.198 -23.851  1.00  0.00      A    H
ATOM    528  CD  ILE A  37       4.142 -14.896 -25.754  1.00  0.00      A    C
ATOM    529  HD1 ILE A  37       3.723 -14.461 -26.686  1.00  0.00      A    H
ATOM    530  HD2 ILE A  37       5.227 -15.071 -25.921  1.00  0.00      A    H
ATOM    531  HD3 ILE A  37       3.508 -15.795 -25.599  1.00  0.00      A    H
ATOM    532  C   ILE A  37       0.639 -14.578 -25.418  1.00  0.00      A    C
ATOM    533  O   ILE A  37       1.080 -15.138 -26.454  1.00  0.00      A    O
ATOM    534  N   VAL A  38      -0.562 -14.760 -24.894  1.00  0.00      A    N
ATOM    535  HN  VAL A  38      -0.803 -14.407 -23.993  1.00  0.00      A    H
ATOM    536  CA  VAL A  38      -1.514 -15.644 -25.645  1.00  0.00      A    C
ATOM    537  HA  VAL A  38      -0.980 -16.550 -25.892  1.00  0.00      A    H
ATOM    538  CB  VAL A  38      -2.597 -16.096 -24.657  1.00  0.00      A    C
ATOM    539  HB  VAL A  38      -3.109 -15.207 -24.232  1.00  0.00      A    H
ATOM    540  CG1 VAL A  38      -3.703 -16.955 -25.362  1.00  0.00      A    C
ATOM    541 HG11 VAL A  38      -3.178 -17.756 -25.925  1.00  0.00      A    H
ATOM    542 HG12 VAL A  38      -4.506 -17.383 -24.725  1.00  0.00      A    H
ATOM    543 HG13 VAL A  38      -4.126 -16.408 -26.232  1.00  0.00      A    H
ATOM    544  CG2 VAL A  38      -2.010 -16.956 -23.519  1.00  0.00      A    C
ATOM    545 HG21 VAL A  38      -1.208 -16.332 -23.071  1.00  0.00      A    H
ATOM    546 HG22 VAL A  38      -2.675 -17.256 -22.681  1.00  0.00      A    H
ATOM    547 HG23 VAL A  38      -1.550 -17.887 -23.913  1.00  0.00      A    H
ATOM    548  C   VAL A  38      -2.033 -15.084 -26.959  1.00  0.00      A    C
ATOM    549  O   VAL A  38      -2.115 -15.842 -27.877  1.00  0.00      A    O
ATOM    550  N   LYS A  39      -2.295 -13.793 -27.015  1.00  0.00      A    N
ATOM    551  HN  LYS A  39      -2.301 -13.225 -26.196  1.00  0.00      A    H
ATOM    552  CA  LYS A  39      -2.552 -13.070 -28.265  1.00  0.00      A    C
ATOM    553  HA  LYS A  39      -3.282 -13.703 -28.747  1.00  0.00      A    H
ATOM    554  CB  LYS A  39      -3.148 -11.610 -28.022  1.00  0.00      A    C
ATOM    555  HB1 LYS A  39      -4.090 -11.719 -27.444  1.00  0.00      A    H
ATOM    556  HB2 LYS A  39      -2.478 -11.023 -27.357  1.00  0.00      A    H
ATOM    557  CG  LYS A  39      -3.223 -10.705 -29.256  1.00  0.00      A    C
ATOM    558  HG1 LYS A  39      -3.824  -9.823 -28.948  1.00  0.00      A    H
ATOM    559  HG2 LYS A  39      -2.222 -10.324 -29.549  1.00  0.00      A    H
ATOM    560  CD  LYS A  39      -3.859 -11.248 -30.566  1.00  0.00      A    C
ATOM    561  HD1 LYS A  39      -3.146 -11.867 -31.151  1.00  0.00      A    H
ATOM    562  HD2 LYS A  39      -4.765 -11.867 -30.392  1.00  0.00      A    H
ATOM    563  CE  LYS A  39      -4.311 -10.096 -31.585  1.00  0.00      A    C
ATOM    564  HE1 LYS A  39      -5.138 -10.486 -32.216  1.00  0.00      A    H
ATOM    565  HE2 LYS A  39      -4.715  -9.259 -30.976  1.00  0.00      A    H
ATOM    566  NZ  LYS A  39      -3.194  -9.732 -32.459  1.00  0.00      A    N
ATOM    567  HZ1 LYS A  39      -3.567  -9.304 -33.331  1.00  0.00      A    H
ATOM    568  HZ2 LYS A  39      -2.527  -9.041 -32.060  1.00  0.00      A    H
ATOM    569  HZ3 LYS A  39      -2.628 -10.552 -32.759  1.00  0.00      A    H
ATOM    570  C   LYS A  39      -1.401 -13.159 -29.280  1.00  0.00      A    C
ATOM    571  O   LYS A  39      -1.612 -13.474 -30.455  1.00  0.00      A    O
ATOM    572  N   LEU A  40      -0.139 -12.837 -28.803  1.00  0.00      A    N
ATOM    573  HN  LEU A  40      -0.008 -12.488 -27.878  1.00  0.00      A    H
ATOM    574  CA  LEU A  40       1.090 -12.829 -29.525  1.00  0.00      A    C
ATOM    575  HA  LEU A  40       0.984 -12.329 -30.476  1.00  0.00      A    H
ATOM    576  CB  LEU A  40       2.242 -12.098 -28.772  1.00  0.00      A    C
ATOM    577  HB1 LEU A  40       2.315 -12.413 -27.709  1.00  0.00      A    H
ATOM    578  HB2 LEU A  40       3.224 -12.248 -29.269  1.00  0.00      A    H
ATOM    579  CG  LEU A  40       2.073 -10.591 -28.584  1.00  0.00      A    C
ATOM    580  HG  LEU A  40       1.035 -10.423 -28.226  1.00  0.00      A    H
ATOM    581  CD1 LEU A  40       2.998 -10.049 -27.438  1.00  0.00      A    C
ATOM    582 HD11 LEU A  40       3.109  -8.943 -27.414  1.00  0.00      A    H
ATOM    583 HD12 LEU A  40       2.599 -10.519 -26.514  1.00  0.00      A    H
ATOM    584 HD13 LEU A  40       3.965 -10.578 -27.575  1.00  0.00      A    H
ATOM    585  CD2 LEU A  40       2.419  -9.983 -29.893  1.00  0.00      A    C
ATOM    586 HD21 LEU A  40       1.783 -10.436 -30.683  1.00  0.00      A    H
ATOM    587 HD22 LEU A  40       2.152  -8.905 -29.892  1.00  0.00      A    H
ATOM    588 HD23 LEU A  40       3.464  -9.969 -30.271  1.00  0.00      A    H
ATOM    589  C   LEU A  40       1.515 -14.205 -30.085  1.00  0.00      A    C
ATOM    590  O   LEU A  40       1.789 -14.320 -31.259  1.00  0.00      A    O
ATOM    591  N   SER A  41       1.437 -15.286 -29.325  1.00  0.00      A    N
ATOM    592  HN  SER A  41       1.398 -15.221 -28.331  1.00  0.00      A    H
ATOM    593  CA  SER A  41       1.744 -16.556 -29.862  1.00  0.00      A    C
ATOM    594  HA  SER A  41       2.555 -16.455 -30.568  1.00  0.00      A    H
ATOM    595  CB  SER A  41       2.280 -17.465 -28.774  1.00  0.00      A    C
ATOM    596  HB1 SER A  41       1.485 -17.733 -28.045  1.00  0.00      A    H
ATOM    597  HB2 SER A  41       2.607 -18.364 -29.339  1.00  0.00      A    H
ATOM    598  OG  SER A  41       3.364 -16.845 -28.026  1.00  0.00      A    O
ATOM    599  HG1 SER A  41       3.775 -17.558 -27.532  1.00  0.00      A    H
ATOM    600  C   SER A  41       0.582 -17.258 -30.577  1.00  0.00      A    C
ATOM    601  O   SER A  41       0.744 -17.927 -31.599  1.00  0.00      A    O
ATOM    602  N   THR A  42      -0.685 -17.269 -30.021  1.00  0.00      A    N
ATOM    603  HN  THR A  42      -0.884 -16.828 -29.150  1.00  0.00      A    H
ATOM    604  CA  THR A  42      -1.771 -18.050 -30.765  1.00  0.00      A    C
ATOM    605  HA  THR A  42      -1.452 -19.035 -31.071  1.00  0.00      A    H
ATOM    606  CB  THR A  42      -2.998 -18.521 -29.892  1.00  0.00      A    C
ATOM    607  HB  THR A  42      -3.690 -19.124 -30.517  1.00  0.00      A    H
ATOM    608  OG1 THR A  42      -3.719 -17.451 -29.384  1.00  0.00      A    O
ATOM    609  HG1 THR A  42      -3.260 -17.109 -28.614  1.00  0.00      A    H
ATOM    610  CG2 THR A  42      -2.429 -19.207 -28.687  1.00  0.00      A    C
ATOM    611 HG21 THR A  42      -3.258 -19.631 -28.080  1.00  0.00      A    H
ATOM    612 HG22 THR A  42      -1.725 -20.021 -28.962  1.00  0.00      A    H
ATOM    613 HG23 THR A  42      -1.828 -18.587 -27.988  1.00  0.00      A    H
ATOM    614  C   THR A  42      -2.279 -17.322 -31.994  1.00  0.00      A    C
ATOM    615  O   THR A  42      -2.217 -17.723 -33.132  1.00  0.00      A    O
ATOM    616  N   GLY A  43      -2.783 -16.103 -31.755  1.00  0.00      A    N
ATOM    617  HN  GLY A  43      -2.787 -15.708 -30.840  1.00  0.00      A    H
ATOM    618  CA  GLY A  43      -3.440 -15.274 -32.789  1.00  0.00      A    C
ATOM    619  HA1 GLY A  43      -2.766 -14.539 -33.203  1.00  0.00      A    H
ATOM    620  HA2 GLY A  43      -3.836 -15.898 -33.577  1.00  0.00      A    H
ATOM    621  C   GLY A  43      -4.653 -14.584 -32.235  1.00  0.00      A    C
ATOM    622  O   GLY A  43      -5.089 -13.572 -32.754  1.00  0.00      A    O
ATOM    623  N   LYS A  44      -5.282 -15.228 -31.222  1.00  0.00      A    N
ATOM    624  HN  LYS A  44      -4.731 -15.978 -30.862  1.00  0.00      A    H
ATOM    625  CA  LYS A  44      -6.597 -14.920 -30.629  1.00  0.00      A    C
ATOM    626  HA  LYS A  44      -7.165 -14.543 -31.467  1.00  0.00      A    H
ATOM    627  CB  LYS A  44      -7.170 -16.346 -30.074  1.00  0.00      A    C
ATOM    628  HB1 LYS A  44      -6.472 -16.684 -29.278  1.00  0.00      A    H
ATOM    629  HB2 LYS A  44      -8.102 -16.193 -29.490  1.00  0.00      A    H
ATOM    630  CG  LYS A  44      -7.425 -17.397 -31.094  1.00  0.00      A    C
ATOM    631  HG1 LYS A  44      -6.467 -17.642 -31.599  1.00  0.00      A    H
ATOM    632  HG2 LYS A  44      -7.780 -18.336 -30.617  1.00  0.00      A    H
ATOM    633  CD  LYS A  44      -8.527 -17.093 -32.113  1.00  0.00      A    C
ATOM    634  HD1 LYS A  44      -9.502 -17.157 -31.584  1.00  0.00      A    H
ATOM    635  HD2 LYS A  44      -8.509 -16.068 -32.542  1.00  0.00      A    H
ATOM    636  CE  LYS A  44      -8.653 -18.063 -33.193  1.00  0.00      A    C
ATOM    637  HE1 LYS A  44      -9.456 -17.835 -33.925  1.00  0.00      A    H
ATOM    638  HE2 LYS A  44      -7.744 -18.093 -33.831  1.00  0.00      A    H
ATOM    639  NZ  LYS A  44      -8.878 -19.379 -32.652  1.00  0.00      A    N
ATOM    640  HZ1 LYS A  44      -9.139 -20.091 -33.364  1.00  0.00      A    H
ATOM    641  HZ2 LYS A  44      -8.017 -19.845 -32.299  1.00  0.00      A    H
ATOM    642  HZ3 LYS A  44      -9.610 -19.483 -31.920  1.00  0.00      A    H
ATOM    643  C   LYS A  44      -6.644 -13.923 -29.522  1.00  0.00      A    C
ATOM    644  O   LYS A  44      -5.838 -13.970 -28.540  1.00  0.00      A    O
ATOM    645  N   LEU A  45      -7.522 -12.857 -29.631  1.00  0.00      A    N
ATOM    646  HN  LEU A  45      -8.082 -12.742 -30.447  1.00  0.00      A    H
ATOM    647  CA  LEU A  45      -7.529 -11.733 -28.770  1.00  0.00      A    C
ATOM    648  HA  LEU A  45      -6.565 -11.651 -28.290  1.00  0.00      A    H
ATOM    649  CB  LEU A  45      -7.820 -10.447 -29.412  1.00  0.00      A    C
ATOM    650  HB1 LEU A  45      -7.039 -10.233 -30.173  1.00  0.00      A    H
ATOM    651  HB2 LEU A  45      -8.771 -10.723 -29.915  1.00  0.00      A    H
ATOM    652  CG  LEU A  45      -7.965  -9.215 -28.502  1.00  0.00      A    C
ATOM    653  HG  LEU A  45      -8.824  -9.415 -27.826  1.00  0.00      A    H
ATOM    654  CD1 LEU A  45      -6.575  -9.049 -27.763  1.00  0.00      A    C
ATOM    655 HD11 LEU A  45      -5.740  -8.791 -28.448  1.00  0.00      A    H
ATOM    656 HD12 LEU A  45      -6.628  -8.128 -27.145  1.00  0.00      A    H
ATOM    657 HD13 LEU A  45      -6.271  -9.854 -27.061  1.00  0.00      A    H
ATOM    658  CD2 LEU A  45      -8.328  -8.047 -29.444  1.00  0.00      A    C
ATOM    659 HD21 LEU A  45      -7.496  -7.831 -30.148  1.00  0.00      A    H
ATOM    660 HD22 LEU A  45      -9.293  -8.255 -29.953  1.00  0.00      A    H
ATOM    661 HD23 LEU A  45      -8.399  -7.171 -28.764  1.00  0.00      A    H
ATOM    662  C   LEU A  45      -8.554 -12.042 -27.674  1.00  0.00      A    C
ATOM    663  O   LEU A  45      -9.745 -11.618 -27.637  1.00  0.00      A    O
ATOM    664  N   ILE A  46      -8.111 -12.768 -26.677  1.00  0.00      A    N
ATOM    665  HN  ILE A  46      -7.256 -13.250 -26.852  1.00  0.00      A    H
ATOM    666  CA  ILE A  46      -8.858 -13.382 -25.562  1.00  0.00      A    C
ATOM    667  HA  ILE A  46      -9.781 -12.827 -25.477  1.00  0.00      A    H
ATOM    668  CB  ILE A  46      -9.063 -14.815 -25.698  1.00  0.00      A    C
ATOM    669  HB  ILE A  46      -9.338 -15.324 -24.750  1.00  0.00      A    H
ATOM    670  CG2 ILE A  46     -10.302 -15.088 -26.604  1.00  0.00      A    C
ATOM    671 HG21 ILE A  46     -10.402 -16.138 -26.952  1.00  0.00      A    H
ATOM    672 HG22 ILE A  46     -11.205 -14.708 -26.079  1.00  0.00      A    H
ATOM    673 HG23 ILE A  46     -10.265 -14.481 -27.534  1.00  0.00      A    H
ATOM    674  CG1 ILE A  46      -7.759 -15.569 -26.218  1.00  0.00      A    C
ATOM    675 HG11 ILE A  46      -7.786 -15.376 -27.311  1.00  0.00      A    H
ATOM    676 HG12 ILE A  46      -6.837 -15.160 -25.753  1.00  0.00      A    H
ATOM    677  CD  ILE A  46      -7.820 -17.041 -25.943  1.00  0.00      A    C
ATOM    678  HD1 ILE A  46      -6.925 -17.556 -26.354  1.00  0.00      A    H
ATOM    679  HD2 ILE A  46      -7.709 -17.304 -24.870  1.00  0.00      A    H
ATOM    680  HD3 ILE A  46      -8.672 -17.594 -26.393  1.00  0.00      A    H
ATOM    681  C   ILE A  46      -8.128 -13.157 -24.330  1.00  0.00      A    C
ATOM    682  O   ILE A  46      -6.848 -13.235 -24.245  1.00  0.00      A    O
ATOM    683  N   SER A  47      -8.927 -12.838 -23.239  1.00  0.00      A    N
ATOM    684  HN  SER A  47      -9.884 -12.586 -23.368  1.00  0.00      A    H
ATOM    685  CA  SER A  47      -8.359 -13.036 -21.874  1.00  0.00      A    C
ATOM    686  HA  SER A  47      -7.279 -13.011 -21.883  1.00  0.00      A    H
ATOM    687  CB  SER A  47      -8.798 -11.886 -20.895  1.00  0.00      A    C
ATOM    688  HB1 SER A  47      -8.690 -10.923 -21.439  1.00  0.00      A    H
ATOM    689  HB2 SER A  47      -9.856 -11.880 -20.558  1.00  0.00      A    H
ATOM    690  OG  SER A  47      -7.926 -11.764 -19.813  1.00  0.00      A    O
ATOM    691  HG1 SER A  47      -7.255 -11.155 -20.130  1.00  0.00      A    H
ATOM    692  C   SER A  47      -8.967 -14.299 -21.329  1.00  0.00      A    C
ATOM    693  O   SER A  47      -9.940 -14.803 -21.864  1.00  0.00      A    O
ATOM    694  N   LEU A  48      -8.360 -14.933 -20.295  1.00  0.00      A    N
ATOM    695  HN  LEU A  48      -7.616 -14.469 -19.821  1.00  0.00      A    H
ATOM    696  CA  LEU A  48      -8.790 -16.264 -19.825  1.00  0.00      A    C
ATOM    697  HA  LEU A  48      -9.374 -16.756 -20.588  1.00  0.00      A    H
ATOM    698  CB  LEU A  48      -7.471 -17.036 -19.490  1.00  0.00      A    C
ATOM    699  HB1 LEU A  48      -6.908 -16.553 -18.663  1.00  0.00      A    H
ATOM    700  HB2 LEU A  48      -7.715 -18.021 -19.038  1.00  0.00      A    H
ATOM    701  CG  LEU A  48      -6.543 -17.248 -20.737  1.00  0.00      A    C
ATOM    702  HG  LEU A  48      -7.107 -17.497 -21.661  1.00  0.00      A    H
ATOM    703  CD1 LEU A  48      -5.572 -16.041 -20.832  1.00  0.00      A    C
ATOM    704 HD11 LEU A  48      -5.896 -15.181 -21.457  1.00  0.00      A    H
ATOM    705 HD12 LEU A  48      -5.387 -15.648 -19.810  1.00  0.00      A    H
ATOM    706 HD13 LEU A  48      -4.626 -16.413 -21.281  1.00  0.00      A    H
ATOM    707  CD2 LEU A  48      -5.658 -18.497 -20.481  1.00  0.00      A    C
ATOM    708 HD21 LEU A  48      -4.995 -18.361 -19.600  1.00  0.00      A    H
ATOM    709 HD22 LEU A  48      -6.314 -19.375 -20.299  1.00  0.00      A    H
ATOM    710 HD23 LEU A  48      -5.015 -18.772 -21.344  1.00  0.00      A    H
ATOM    711  C   LEU A  48      -9.663 -16.156 -18.566  1.00  0.00      A    C
ATOM    712  O   LEU A  48      -9.770 -15.021 -18.068  1.00  0.00      A    O
ATOM    713  N   SER A  49     -10.226 -17.259 -18.032  1.00  0.00      A    N
ATOM    714  HN  SER A  49     -10.135 -18.119 -18.528  1.00  0.00      A    H
ATOM    715  CA  SER A  49     -11.090 -17.247 -16.896  1.00  0.00      A    C
ATOM    716  HA  SER A  49     -11.773 -16.414 -16.979  1.00  0.00      A    H
ATOM    717  CB  SER A  49     -11.953 -18.542 -16.759  1.00  0.00      A    C
ATOM    718  HB1 SER A  49     -12.581 -18.702 -17.661  1.00  0.00      A    H
ATOM    719  HB2 SER A  49     -11.369 -19.481 -16.871  1.00  0.00      A    H
ATOM    720  OG  SER A  49     -12.855 -18.473 -15.652  1.00  0.00      A    O
ATOM    721  HG1 SER A  49     -13.636 -18.048 -16.015  1.00  0.00      A    H
ATOM    722  C   SER A  49     -10.290 -17.170 -15.591  1.00  0.00      A    C
ATOM    723  O   SER A  49      -9.495 -18.039 -15.296  1.00  0.00      A    O
ATOM    724  N   GLU A  50     -10.477 -16.141 -14.720  1.00  0.00      A    N
ATOM    725  HN  GLU A  50     -11.145 -15.435 -14.946  1.00  0.00      A    H
ATOM    726  CA  GLU A  50      -9.886 -15.991 -13.451  1.00  0.00      A    C
ATOM    727  HA  GLU A  50      -8.877 -16.362 -13.549  1.00  0.00      A    H
ATOM    728  CB  GLU A  50      -9.974 -14.559 -12.908  1.00  0.00      A    C
ATOM    729  HB1 GLU A  50     -11.027 -14.348 -12.622  1.00  0.00      A    H
ATOM    730  HB2 GLU A  50      -9.423 -14.573 -11.944  1.00  0.00      A    H
ATOM    731  CG  GLU A  50      -9.511 -13.420 -13.893  1.00  0.00      A    C
ATOM    732  HG1 GLU A  50      -9.239 -12.580 -13.219  1.00  0.00      A    H
ATOM    733  HG2 GLU A  50      -8.617 -13.693 -14.493  1.00  0.00      A    H
ATOM    734  CD  GLU A  50     -10.595 -12.821 -14.857  1.00  0.00      A    C
ATOM    735  OE1 GLU A  50     -11.809 -12.858 -14.495  1.00  0.00      A    O
ATOM    736  OE2 GLU A  50     -10.190 -12.531 -15.944  1.00  0.00      A    O
ATOM    737  C   GLU A  50     -10.771 -16.826 -12.552  1.00  0.00      A    C
ATOM    738  O   GLU A  50     -10.227 -17.423 -11.607  1.00  0.00      A    O
ATOM    739  N   GLN A  51     -12.097 -16.925 -12.863  1.00  0.00      A    N
ATOM    740  HN  GLN A  51     -12.468 -16.391 -13.619  1.00  0.00      A    H
ATOM    741  CA  GLN A  51     -13.075 -17.729 -12.152  1.00  0.00      A    C
ATOM    742  HA  GLN A  51     -12.996 -17.355 -11.142  1.00  0.00      A    H
ATOM    743  CB  GLN A  51     -14.533 -17.642 -12.806  1.00  0.00      A    C
ATOM    744  HB1 GLN A  51     -14.854 -16.665 -13.226  1.00  0.00      A    H
ATOM    745  HB2 GLN A  51     -14.609 -18.427 -13.589  1.00  0.00      A    H
ATOM    746  CG  GLN A  51     -15.668 -18.073 -11.799  1.00  0.00      A    C
ATOM    747  HG1 GLN A  51     -16.609 -17.738 -12.286  1.00  0.00      A    H
ATOM    748  HG2 GLN A  51     -15.737 -19.181 -11.747  1.00  0.00      A    H
ATOM    749  CD  GLN A  51     -15.434 -17.461 -10.467  1.00  0.00      A    C
ATOM    750  OE1 GLN A  51     -15.863 -16.343 -10.194  1.00  0.00      A    O
ATOM    751  NE2 GLN A  51     -15.008 -18.356  -9.535  1.00  0.00      A    N
ATOM    752 HE21 GLN A  51     -15.047 -18.125  -8.563  1.00  0.00      A    H
ATOM    753 HE22 GLN A  51     -14.713 -19.286  -9.757  1.00  0.00      A    H
ATOM    754  C   GLN A  51     -12.696 -19.172 -11.983  1.00  0.00      A    C
ATOM    755  O   GLN A  51     -12.974 -19.810 -10.934  1.00  0.00      A    O
ATOM    756  N   GLU A  52     -12.149 -19.799 -13.030  1.00  0.00      A    N
ATOM    757  HN  GLU A  52     -11.996 -19.238 -13.840  1.00  0.00      A    H
ATOM    758  CA  GLU A  52     -11.669 -21.133 -13.085  1.00  0.00      A    C
ATOM    759  HA  GLU A  52     -12.386 -21.797 -12.627  1.00  0.00      A    H
ATOM    760  CB  GLU A  52     -11.348 -21.486 -14.565  1.00  0.00      A    C
ATOM    761  HB1 GLU A  52     -12.044 -20.979 -15.267  1.00  0.00      A    H
ATOM    762  HB2 GLU A  52     -10.322 -21.153 -14.830  1.00  0.00      A    H
ATOM    763  CG  GLU A  52     -11.459 -23.065 -14.772  1.00  0.00      A    C
ATOM    764  HG1 GLU A  52     -10.687 -23.467 -14.082  1.00  0.00      A    H
ATOM    765  HG2 GLU A  52     -12.411 -23.520 -14.422  1.00  0.00      A    H
ATOM    766  CD  GLU A  52     -11.430 -23.434 -16.219  1.00  0.00      A    C
ATOM    767  OE1 GLU A  52     -11.729 -24.582 -16.627  1.00  0.00      A    O
ATOM    768  OE2 GLU A  52     -11.148 -22.530 -17.011  1.00  0.00      A    O
ATOM    769  C   GLU A  52     -10.412 -21.343 -12.176  1.00  0.00      A    C
ATOM    770  O   GLU A  52     -10.337 -22.321 -11.450  1.00  0.00      A    O
ATOM    771  N   LEU A  53      -9.615 -20.300 -12.037  1.00  0.00      A    N
ATOM    772  HN  LEU A  53      -9.674 -19.537 -12.676  1.00  0.00      A    H
ATOM    773  CA  LEU A  53      -8.381 -20.341 -11.209  1.00  0.00      A    C
ATOM    774  HA  LEU A  53      -7.863 -21.287 -11.276  1.00  0.00      A    H
ATOM    775  CB  LEU A  53      -7.364 -19.170 -11.583  1.00  0.00      A    C
ATOM    776  HB1 LEU A  53      -7.276 -19.195 -12.690  1.00  0.00      A    H
ATOM    777  HB2 LEU A  53      -7.811 -18.188 -11.316  1.00  0.00      A    H
ATOM    778  CG  LEU A  53      -5.864 -19.317 -11.114  1.00  0.00      A    C
ATOM    779  HG  LEU A  53      -5.787 -19.287 -10.006  1.00  0.00      A    H
ATOM    780  CD1 LEU A  53      -5.156 -20.474 -11.697  1.00  0.00      A    C
ATOM    781 HD11 LEU A  53      -5.758 -21.394 -11.534  1.00  0.00      A    H
ATOM    782 HD12 LEU A  53      -4.934 -20.358 -12.780  1.00  0.00      A    H
ATOM    783 HD13 LEU A  53      -4.273 -20.582 -11.032  1.00  0.00      A    H
ATOM    784  CD2 LEU A  53      -5.195 -18.039 -11.491  1.00  0.00      A    C
ATOM    785 HD21 LEU A  53      -5.686 -17.167 -11.010  1.00  0.00      A    H
ATOM    786 HD22 LEU A  53      -4.105 -18.216 -11.362  1.00  0.00      A    H
ATOM    787 HD23 LEU A  53      -5.244 -17.742 -12.560  1.00  0.00      A    H
ATOM    788  C   LEU A  53      -8.827 -20.237  -9.733  1.00  0.00      A    C
ATOM    789  O   LEU A  53      -8.329 -20.920  -8.860  1.00  0.00      A    O
ATOM    790  N   VAL A  54      -9.838 -19.405  -9.473  1.00  0.00      A    N
ATOM    791  HN  VAL A  54     -10.165 -18.926 -10.284  1.00  0.00      A    H
ATOM    792  CA  VAL A  54     -10.517 -19.114  -8.202  1.00  0.00      A    C
ATOM    793  HA  VAL A  54      -9.671 -19.095  -7.532  1.00  0.00      A    H
ATOM    794  CB  VAL A  54     -11.249 -17.811  -8.171  1.00  0.00      A    C
ATOM    795  HB  VAL A  54     -11.997 -17.637  -8.974  1.00  0.00      A    H
ATOM    796  CG1 VAL A  54     -11.991 -17.605  -6.877  1.00  0.00      A    C
ATOM    797 HG11 VAL A  54     -12.295 -16.538  -6.949  1.00  0.00      A    H
ATOM    798 HG12 VAL A  54     -12.833 -18.280  -6.616  1.00  0.00      A    H
ATOM    799 HG13 VAL A  54     -11.320 -17.742  -6.001  1.00  0.00      A    H
ATOM    800  CG2 VAL A  54     -10.215 -16.657  -8.320  1.00  0.00      A    C
ATOM    801 HG21 VAL A  54     -10.689 -15.734  -7.923  1.00  0.00      A    H
ATOM    802 HG22 VAL A  54      -9.392 -16.793  -7.586  1.00  0.00      A    H
ATOM    803 HG23 VAL A  54      -9.871 -16.462  -9.358  1.00  0.00      A    H
ATOM    804  C   VAL A  54     -11.394 -20.285  -7.733  1.00  0.00      A    C
ATOM    805  O   VAL A  54     -11.220 -20.558  -6.550  1.00  0.00      A    O
ATOM    806  N   ASP A  55     -12.104 -20.954  -8.674  1.00  0.00      A    N
ATOM    807  HN  ASP A  55     -12.289 -20.578  -9.579  1.00  0.00      A    H
ATOM    808  CA  ASP A  55     -12.877 -22.186  -8.361  1.00  0.00      A    C
ATOM    809  HA  ASP A  55     -13.554 -21.868  -7.583  1.00  0.00      A    H
ATOM    810  CB  ASP A  55     -13.574 -22.629  -9.682  1.00  0.00      A    C
ATOM    811  HB1 ASP A  55     -12.878 -22.382 -10.512  1.00  0.00      A    H
ATOM    812  HB2 ASP A  55     -13.749 -23.723  -9.761  1.00  0.00      A    H
ATOM    813  CG  ASP A  55     -14.910 -21.979  -9.895  1.00  0.00      A    C
ATOM    814  OD1 ASP A  55     -15.442 -21.194  -9.032  1.00  0.00      A    O
ATOM    815  OD2 ASP A  55     -15.481 -22.442 -10.925  1.00  0.00      A    O
ATOM    816  C   ASP A  55     -12.010 -23.314  -7.883  1.00  0.00      A    C
ATOM    817  O   ASP A  55     -12.357 -24.004  -6.950  1.00  0.00      A    O
ATOM    818  N   CYS A  56     -10.792 -23.419  -8.503  1.00  0.00      A    N
ATOM    819  HN  CYS A  56     -10.624 -22.883  -9.326  1.00  0.00      A    H
ATOM    820  CA  CYS A  56      -9.800 -24.395  -7.990  1.00  0.00      A    C
ATOM    821  HA  CYS A  56     -10.294 -25.347  -7.861  1.00  0.00      A    H
ATOM    822  CB  CYS A  56      -8.658 -24.650  -9.013  1.00  0.00      A    C
ATOM    823  HB1 CYS A  56      -8.202 -23.668  -9.260  1.00  0.00      A    H
ATOM    824  HB2 CYS A  56      -7.892 -25.289  -8.525  1.00  0.00      A    H
ATOM    825  SG  CYS A  56      -9.144 -25.571 -10.530  1.00  0.00      A    S
ATOM    826  C   CYS A  56      -9.220 -24.053  -6.622  1.00  0.00      A    C
ATOM    827  O   CYS A  56      -9.195 -24.886  -5.740  1.00  0.00      A    O
ATOM    828  N   ASP A  57      -8.733 -22.807  -6.379  1.00  0.00      A    N
ATOM    829  HN  ASP A  57      -8.778 -22.073  -7.052  1.00  0.00      A    H
ATOM    830  CA  ASP A  57      -8.095 -22.435  -5.104  1.00  0.00      A    C
ATOM    831  HA  ASP A  57      -7.414 -23.252  -4.917  1.00  0.00      A    H
ATOM    832  CB  ASP A  57      -7.348 -21.079  -5.160  1.00  0.00      A    C
ATOM    833  HB1 ASP A  57      -7.600 -20.549  -6.103  1.00  0.00      A    H
ATOM    834  HB2 ASP A  57      -7.336 -20.462  -4.237  1.00  0.00      A    H
ATOM    835  CG  ASP A  57      -5.813 -21.255  -5.498  1.00  0.00      A    C
ATOM    836  OD1 ASP A  57      -5.287 -22.331  -5.295  1.00  0.00      A    O
ATOM    837  OD2 ASP A  57      -5.207 -20.298  -6.050  1.00  0.00      A    O
ATOM    838  C   ASP A  57      -9.078 -22.321  -3.906  1.00  0.00      A    C
ATOM    839  O   ASP A  57      -9.031 -23.056  -2.931  1.00  0.00      A    O
ATOM    840  N   VAL A  58     -10.152 -21.505  -3.908  1.00  0.00      A    N
ATOM    841  HN  VAL A  58     -10.416 -20.947  -4.691  1.00  0.00      A    H
ATOM    842  CA  VAL A  58     -10.977 -21.271  -2.721  1.00  0.00      A    C
ATOM    843  HA  VAL A  58     -10.216 -21.111  -1.971  1.00  0.00      A    H
ATOM    844  CB  VAL A  58     -11.689 -19.910  -2.883  1.00  0.00      A    C
ATOM    845  HB  VAL A  58     -10.936 -19.168  -3.223  1.00  0.00      A    H
ATOM    846  CG1 VAL A  58     -13.035 -20.036  -3.707  1.00  0.00      A    C
ATOM    847 HG11 VAL A  58     -13.413 -18.994  -3.769  1.00  0.00      A    H
ATOM    848 HG12 VAL A  58     -12.795 -20.456  -4.708  1.00  0.00      A    H
ATOM    849 HG13 VAL A  58     -13.766 -20.651  -3.140  1.00  0.00      A    H
ATOM    850  CG2 VAL A  58     -12.085 -19.378  -1.484  1.00  0.00      A    C
ATOM    851 HG21 VAL A  58     -11.211 -19.272  -0.807  1.00  0.00      A    H
ATOM    852 HG22 VAL A  58     -12.599 -18.394  -1.518  1.00  0.00      A    H
ATOM    853 HG23 VAL A  58     -12.858 -20.062  -1.073  1.00  0.00      A    H
ATOM    854  C   VAL A  58     -11.894 -22.434  -2.366  1.00  0.00      A    C
ATOM    855  O   VAL A  58     -12.389 -23.114  -3.300  1.00  0.00      A    O
ATOM    856  N   HSE A  59     -12.181 -22.564  -1.025  1.00  0.00      A    N
ATOM    857  HN  HSE A  59     -11.753 -21.860  -0.463  1.00  0.00      A    H
ATOM    858  CA  HSE A  59     -12.946 -23.549  -0.343  1.00  0.00      A    C
ATOM    859  HA  HSE A  59     -12.946 -23.351   0.718  1.00  0.00      A    H
ATOM    860  CB  HSE A  59     -14.384 -23.694  -0.820  1.00  0.00      A    C
ATOM    861  HB1 HSE A  59     -14.415 -23.865  -1.917  1.00  0.00      A    H
ATOM    862  HB2 HSE A  59     -14.815 -24.565  -0.283  1.00  0.00      A    H
ATOM    863  ND1 HSE A  59     -15.499 -22.271   0.678  1.00  0.00      A    N
ATOM    864  CG  HSE A  59     -15.207 -22.522  -0.593  1.00  0.00      A    C
ATOM    865  CE1 HSE A  59     -16.231 -21.192   0.671  1.00  0.00      A    C
ATOM    866  HE1 HSE A  59     -16.681 -20.661   1.511  1.00  0.00      A    H
ATOM    867  NE2 HSE A  59     -16.326 -20.679  -0.593  1.00  0.00      A    N
ATOM    868  HE2 HSE A  59     -16.809 -19.876  -0.941  1.00  0.00      A    H
ATOM    869  CD2 HSE A  59     -15.713 -21.570  -1.400  1.00  0.00      A    C
ATOM    870  HD2 HSE A  59     -15.616 -21.474  -2.475  1.00  0.00      A    H
ATOM    871  C   HSE A  59     -12.216 -24.854  -0.526  1.00  0.00      A    C
ATOM    872  O   HSE A  59     -12.675 -25.856  -1.131  1.00  0.00      A    O
ATOM    873  N   GLY A  60     -10.945 -24.899  -0.083  1.00  0.00      A    N
ATOM    874  HN  GLY A  60     -10.551 -24.106   0.375  1.00  0.00      A    H
ATOM    875  CA  GLY A  60     -10.091 -26.048  -0.268  1.00  0.00      A    C
ATOM    876  HA1 GLY A  60     -10.496 -26.926   0.212  1.00  0.00      A    H
ATOM    877  HA2 GLY A  60      -9.874 -26.181  -1.318  1.00  0.00      A    H
ATOM    878  C   GLY A  60      -8.841 -25.862   0.470  1.00  0.00      A    C
ATOM    879  O   GLY A  60      -8.872 -25.568   1.598  1.00  0.00      A    O
ATOM    880  N   GLU A  61      -7.655 -25.947  -0.142  1.00  0.00      A    N
ATOM    881  HN  GLU A  61      -7.587 -26.075  -1.129  1.00  0.00      A    H
ATOM    882  CA  GLU A  61      -6.348 -25.888   0.451  1.00  0.00      A    C
ATOM    883  HA  GLU A  61      -6.270 -26.494   1.341  1.00  0.00      A    H
ATOM    884  CB  GLU A  61      -5.298 -26.574  -0.410  1.00  0.00      A    C
ATOM    885  HB1 GLU A  61      -5.256 -26.020  -1.372  1.00  0.00      A    H
ATOM    886  HB2 GLU A  61      -4.293 -26.496   0.057  1.00  0.00      A    H
ATOM    887  CG  GLU A  61      -5.531 -28.056  -0.857  1.00  0.00      A    C
ATOM    888  HG1 GLU A  61      -6.520 -27.998  -1.361  1.00  0.00      A    H
ATOM    889  HG2 GLU A  61      -4.760 -28.389  -1.584  1.00  0.00      A    H
ATOM    890  CD  GLU A  61      -5.534 -28.936   0.383  1.00  0.00      A    C
ATOM    891  OE1 GLU A  61      -6.548 -28.920   1.149  1.00  0.00      A    O
ATOM    892  OE2 GLU A  61      -4.536 -29.669   0.621  1.00  0.00      A    O
ATOM    893  C   GLU A  61      -6.021 -24.480   0.701  1.00  0.00      A    C
ATOM    894  O   GLU A  61      -6.168 -23.970   1.818  1.00  0.00      A    O
ATOM    895  N   ASP A  62      -5.681 -23.647  -0.285  1.00  0.00      A    N
ATOM    896  HN  ASP A  62      -5.645 -24.023  -1.207  1.00  0.00      A    H
ATOM    897  CA  ASP A  62      -5.000 -22.363  -0.204  1.00  0.00      A    C
ATOM    898  HA  ASP A  62      -4.252 -22.442   0.571  1.00  0.00      A    H
ATOM    899  CB  ASP A  62      -4.250 -22.037  -1.521  1.00  0.00      A    C
ATOM    900  HB1 ASP A  62      -4.893 -22.288  -2.392  1.00  0.00      A    H
ATOM    901  HB2 ASP A  62      -3.768 -21.043  -1.633  1.00  0.00      A    H
ATOM    902  CG  ASP A  62      -3.033 -22.968  -1.649  1.00  0.00      A    C
ATOM    903  OD1 ASP A  62      -1.894 -22.583  -1.268  1.00  0.00      A    O
ATOM    904  OD2 ASP A  62      -3.181 -24.021  -2.219  1.00  0.00      A    O
ATOM    905  C   ASP A  62      -5.970 -21.170   0.073  1.00  0.00      A    C
ATOM    906  O   ASP A  62      -6.806 -21.185   0.976  1.00  0.00      A    O
ATOM    907  N   GLN A  63      -5.923 -20.060  -0.714  1.00  0.00      A    N
ATOM    908  HN  GLN A  63      -5.265 -20.092  -1.463  1.00  0.00      A    H
ATOM    909  CA  GLN A  63      -6.375 -18.726  -0.289  1.00  0.00      A    C
ATOM    910  HA  GLN A  63      -6.378 -18.614   0.786  1.00  0.00      A    H
ATOM    911  CB  GLN A  63      -5.369 -17.703  -0.775  1.00  0.00      A    C
ATOM    912  HB1 GLN A  63      -5.422 -17.635  -1.883  1.00  0.00      A    H
ATOM    913  HB2 GLN A  63      -5.713 -16.738  -0.344  1.00  0.00      A    H
ATOM    914  CG  GLN A  63      -3.847 -17.795  -0.360  1.00  0.00      A    C
ATOM    915  HG1 GLN A  63      -3.333 -18.663  -0.825  1.00  0.00      A    H
ATOM    916  HG2 GLN A  63      -3.428 -16.907  -0.881  1.00  0.00      A    H
ATOM    917  CD  GLN A  63      -3.616 -17.731   1.131  1.00  0.00      A    C
ATOM    918  OE1 GLN A  63      -3.772 -18.654   1.924  1.00  0.00      A    O
ATOM    919  NE2 GLN A  63      -3.242 -16.520   1.612  1.00  0.00      A    N
ATOM    920 HE21 GLN A  63      -3.166 -16.320   2.589  1.00  0.00      A    H
ATOM    921 HE22 GLN A  63      -3.048 -15.752   1.001  1.00  0.00      A    H
ATOM    922  C   GLN A  63      -7.819 -18.407  -0.698  1.00  0.00      A    C
ATOM    923  O   GLN A  63      -8.770 -19.120  -0.370  1.00  0.00      A    O
ATOM    924  N   GLY A  64      -8.076 -17.296  -1.377  1.00  0.00      A    N
ATOM    925  HN  GLY A  64      -7.400 -16.574  -1.502  1.00  0.00      A    H
ATOM    926  CA  GLY A  64      -9.463 -16.897  -1.765  1.00  0.00      A    C
ATOM    927  HA1 GLY A  64      -9.649 -17.273  -2.760  1.00  0.00      A    H
ATOM    928  HA2 GLY A  64     -10.246 -17.339  -1.166  1.00  0.00      A    H
ATOM    929  C   GLY A  64      -9.717 -15.397  -1.836  1.00  0.00      A    C
ATOM    930  O   GLY A  64      -9.528 -14.792  -2.905  1.00  0.00      A    O
ATOM    931  N   CYS A  65     -10.218 -14.743  -0.787  1.00  0.00      A    N
ATOM    932  HN  CYS A  65     -10.322 -15.202   0.092  1.00  0.00      A    H
ATOM    933  CA  CYS A  65     -10.222 -13.250  -0.597  1.00  0.00      A    C
ATOM    934  HA  CYS A  65     -10.558 -12.844  -1.540  1.00  0.00      A    H
ATOM    935  CB  CYS A  65     -11.101 -12.830   0.559  1.00  0.00      A    C
ATOM    936  HB1 CYS A  65     -12.062 -13.365   0.400  1.00  0.00      A    H
ATOM    937  HB2 CYS A  65     -10.710 -13.123   1.556  1.00  0.00      A    H
ATOM    938  SG  CYS A  65     -11.418 -10.999   0.446  1.00  0.00      A    S
ATOM    939  C   CYS A  65      -8.808 -12.714  -0.337  1.00  0.00      A    C
ATOM    940  O   CYS A  65      -8.475 -11.666  -0.793  1.00  0.00      A    O
ATOM    941  N   GLU A  66      -8.001 -13.612   0.237  1.00  0.00      A    N
ATOM    942  HN  GLU A  66      -8.434 -14.410   0.648  1.00  0.00      A    H
ATOM    943  CA  GLU A  66      -6.605 -13.415   0.595  1.00  0.00      A    C
ATOM    944  HA  GLU A  66      -6.543 -12.426   1.026  1.00  0.00      A    H
ATOM    945  CB  GLU A  66      -6.145 -14.436   1.746  1.00  0.00      A    C
ATOM    946  HB1 GLU A  66      -5.908 -15.413   1.273  1.00  0.00      A    H
ATOM    947  HB2 GLU A  66      -5.152 -14.098   2.112  1.00  0.00      A    H
ATOM    948  CG  GLU A  66      -7.097 -14.588   2.935  1.00  0.00      A    C
ATOM    949  HG1 GLU A  66      -6.543 -15.055   3.777  1.00  0.00      A    H
ATOM    950  HG2 GLU A  66      -7.351 -13.544   3.219  1.00  0.00      A    H
ATOM    951  CD  GLU A  66      -8.420 -15.317   2.677  1.00  0.00      A    C
ATOM    952  OE1 GLU A  66      -8.757 -15.799   1.587  1.00  0.00      A    O
ATOM    953  OE2 GLU A  66      -9.128 -15.443   3.749  1.00  0.00      A    O
ATOM    954  C   GLU A  66      -5.611 -13.526  -0.517  1.00  0.00      A    C
ATOM    955  O   GLU A  66      -5.615 -14.490  -1.367  1.00  0.00      A    O
ATOM    956  N   GLY A  67      -4.621 -12.599  -0.467  1.00  0.00      A    N
ATOM    957  HN  GLY A  67      -4.566 -12.211   0.450  1.00  0.00      A    H
ATOM    958  CA  GLY A  67      -3.504 -12.468  -1.476  1.00  0.00      A    C
ATOM    959  HA1 GLY A  67      -3.874 -12.439  -2.491  1.00  0.00      A    H
ATOM    960  HA2 GLY A  67      -2.863 -11.671  -1.129  1.00  0.00      A    H
ATOM    961  C   GLY A  67      -2.584 -13.711  -1.545  1.00  0.00      A    C
ATOM    962  O   GLY A  67      -2.446 -14.527  -0.623  1.00  0.00      A    O
ATOM    963  N   GLY A  68      -1.901 -13.753  -2.684  1.00  0.00      A    N
ATOM    964  HN  GLY A  68      -1.966 -13.020  -3.356  1.00  0.00      A    H
ATOM    965  CA  GLY A  68      -1.176 -15.013  -3.063  1.00  0.00      A    C
ATOM    966  HA1 GLY A  68      -0.604 -15.389  -2.227  1.00  0.00      A    H
ATOM    967  HA2 GLY A  68      -1.842 -15.778  -3.435  1.00  0.00      A    H
ATOM    968  C   GLY A  68      -0.253 -14.746  -4.182  1.00  0.00      A    C
ATOM    969  O   GLY A  68      -0.548 -14.001  -5.162  1.00  0.00      A    O
ATOM    970  N   LEU A  69       1.039 -15.191  -4.131  1.00  0.00      A    N
ATOM    971  HN  LEU A  69       1.274 -15.758  -3.345  1.00  0.00      A    H
ATOM    972  CA  LEU A  69       2.027 -14.683  -5.092  1.00  0.00      A    C
ATOM    973  HA  LEU A  69       2.106 -13.608  -5.165  1.00  0.00      A    H
ATOM    974  CB  LEU A  69       3.493 -15.136  -4.648  1.00  0.00      A    C
ATOM    975  HB1 LEU A  69       3.270 -16.188  -4.368  1.00  0.00      A    H
ATOM    976  HB2 LEU A  69       4.244 -15.135  -5.467  1.00  0.00      A    H
ATOM    977  CG  LEU A  69       4.059 -14.347  -3.429  1.00  0.00      A    C
ATOM    978  HG  LEU A  69       3.342 -14.294  -2.582  1.00  0.00      A    H
ATOM    979  CD1 LEU A  69       5.274 -15.078  -3.010  1.00  0.00      A    C
ATOM    980 HD11 LEU A  69       5.073 -16.007  -2.436  1.00  0.00      A    H
ATOM    981 HD12 LEU A  69       5.897 -15.207  -3.921  1.00  0.00      A    H
ATOM    982 HD13 LEU A  69       5.953 -14.432  -2.415  1.00  0.00      A    H
ATOM    983  CD2 LEU A  69       4.394 -12.811  -3.751  1.00  0.00      A    C
ATOM    984 HD21 LEU A  69       4.834 -12.340  -2.847  1.00  0.00      A    H
ATOM    985 HD22 LEU A  69       5.163 -12.679  -4.542  1.00  0.00      A    H
ATOM    986 HD23 LEU A  69       3.499 -12.162  -3.860  1.00  0.00      A    H
ATOM    987  C   LEU A  69       1.827 -15.237  -6.500  1.00  0.00      A    C
ATOM    988  O   LEU A  69       1.131 -16.265  -6.756  1.00  0.00      A    O
ATOM    989  N   MET A  70       2.375 -14.574  -7.483  1.00  0.00      A    N
ATOM    990  HN  MET A  70       2.864 -13.722  -7.317  1.00  0.00      A    H
ATOM    991  CA  MET A  70       1.949 -14.699  -8.932  1.00  0.00      A    C
ATOM    992  HA  MET A  70       0.900 -14.950  -8.979  1.00  0.00      A    H
ATOM    993  CB  MET A  70       2.101 -13.400  -9.782  1.00  0.00      A    C
ATOM    994  HB1 MET A  70       3.152 -13.042  -9.737  1.00  0.00      A    H
ATOM    995  HB2 MET A  70       1.896 -13.668 -10.841  1.00  0.00      A    H
ATOM    996  CG  MET A  70       1.015 -12.305  -9.402  1.00  0.00      A    C
ATOM    997  HG1 MET A  70       0.029 -12.813  -9.331  1.00  0.00      A    H
ATOM    998  HG2 MET A  70       1.177 -12.051  -8.333  1.00  0.00      A    H
ATOM    999  SD  MET A  70       0.894 -10.861 -10.534  1.00  0.00      A    S
ATOM   1000  CE  MET A  70       2.623 -10.474 -10.505  1.00  0.00      A    C
ATOM   1001  HE1 MET A  70       2.933 -10.157  -9.487  1.00  0.00      A    H
ATOM   1002  HE2 MET A  70       3.258 -11.337 -10.797  1.00  0.00      A    H
ATOM   1003  HE3 MET A  70       2.831  -9.633 -11.201  1.00  0.00      A    H
ATOM   1004  C   MET A  70       2.661 -15.789  -9.649  1.00  0.00      A    C
ATOM   1005  O   MET A  70       2.128 -16.485 -10.534  1.00  0.00      A    O
ATOM   1006  N   ASP A  71       3.907 -15.913  -9.189  1.00  0.00      A    N
ATOM   1007  HN  ASP A  71       4.337 -15.213  -8.624  1.00  0.00      A    H
ATOM   1008  CA  ASP A  71       4.796 -16.944  -9.609  1.00  0.00      A    C
ATOM   1009  HA  ASP A  71       4.987 -16.769 -10.658  1.00  0.00      A    H
ATOM   1010  CB  ASP A  71       6.203 -16.847  -8.811  1.00  0.00      A    C
ATOM   1011  HB1 ASP A  71       5.878 -17.020  -7.763  1.00  0.00      A    H
ATOM   1012  HB2 ASP A  71       6.804 -17.745  -9.067  1.00  0.00      A    H
ATOM   1013  CG  ASP A  71       6.877 -15.541  -9.085  1.00  0.00      A    C
ATOM   1014  OD1 ASP A  71       7.912 -15.614  -9.808  1.00  0.00      A    O
ATOM   1015  OD2 ASP A  71       6.464 -14.469  -8.608  1.00  0.00      A    O
ATOM   1016  C   ASP A  71       4.213 -18.369  -9.589  1.00  0.00      A    C
ATOM   1017  O   ASP A  71       4.038 -19.058 -10.606  1.00  0.00      A    O
ATOM   1018  N   ASP A  72       3.814 -18.805  -8.392  1.00  0.00      A    N
ATOM   1019  HN  ASP A  72       3.968 -18.319  -7.535  1.00  0.00      A    H
ATOM   1020  CA  ASP A  72       3.084 -20.121  -8.225  1.00  0.00      A    C
ATOM   1021  HA  ASP A  72       3.673 -20.895  -8.694  1.00  0.00      A    H
ATOM   1022  CB  ASP A  72       2.983 -20.362  -6.688  1.00  0.00      A    C
ATOM   1023  HB1 ASP A  72       2.656 -19.438  -6.164  1.00  0.00      A    H
ATOM   1024  HB2 ASP A  72       2.403 -21.239  -6.331  1.00  0.00      A    H
ATOM   1025  CG  ASP A  72       4.388 -20.598  -6.202  1.00  0.00      A    C
ATOM   1026  OD1 ASP A  72       4.878 -21.712  -6.344  1.00  0.00      A    O
ATOM   1027  OD2 ASP A  72       5.010 -19.593  -5.784  1.00  0.00      A    O
ATOM   1028  C   ASP A  72       1.658 -20.179  -8.902  1.00  0.00      A    C
ATOM   1029  O   ASP A  72       1.179 -21.274  -9.202  1.00  0.00      A    O
ATOM   1030  N   ALA A  73       1.083 -19.044  -9.328  1.00  0.00      A    N
ATOM   1031  HN  ALA A  73       1.454 -18.130  -9.180  1.00  0.00      A    H
ATOM   1032  CA  ALA A  73      -0.163 -18.964 -10.127  1.00  0.00      A    C
ATOM   1033  HA  ALA A  73      -0.849 -19.741  -9.819  1.00  0.00      A    H
ATOM   1034  CB  ALA A  73      -0.839 -17.593  -9.849  1.00  0.00      A    C
ATOM   1035  HB1 ALA A  73      -1.862 -17.665 -10.275  1.00  0.00      A    H
ATOM   1036  HB2 ALA A  73      -0.914 -17.462  -8.748  1.00  0.00      A    H
ATOM   1037  HB3 ALA A  73      -0.272 -16.746 -10.292  1.00  0.00      A    H
ATOM   1038  C   ALA A  73       0.144 -19.286 -11.598  1.00  0.00      A    C
ATOM   1039  O   ALA A  73      -0.636 -19.780 -12.383  1.00  0.00      A    O
ATOM   1040  N   PHE A  74       1.433 -19.032 -11.990  1.00  0.00      A    N
ATOM   1041  HN  PHE A  74       1.979 -18.415 -11.428  1.00  0.00      A    H
ATOM   1042  CA  PHE A  74       1.837 -19.291 -13.333  1.00  0.00      A    C
ATOM   1043  HA  PHE A  74       1.079 -19.000 -14.044  1.00  0.00      A    H
ATOM   1044  CB  PHE A  74       3.144 -18.494 -13.671  1.00  0.00      A    C
ATOM   1045  HB1 PHE A  74       3.812 -18.528 -12.784  1.00  0.00      A    H
ATOM   1046  HB2 PHE A  74       3.470 -18.846 -14.673  1.00  0.00      A    H
ATOM   1047  CG  PHE A  74       2.872 -17.030 -13.962  1.00  0.00      A    C
ATOM   1048  CD1 PHE A  74       3.719 -16.118 -13.340  1.00  0.00      A    C
ATOM   1049  HD1 PHE A  74       4.610 -16.466 -12.838  1.00  0.00      A    H
ATOM   1050  CE1 PHE A  74       3.474 -14.737 -13.440  1.00  0.00      A    C
ATOM   1051  HE1 PHE A  74       4.175 -13.983 -13.117  1.00  0.00      A    H
ATOM   1052  CZ  PHE A  74       2.440 -14.286 -14.263  1.00  0.00      A    C
ATOM   1053  HZ  PHE A  74       2.356 -13.215 -14.375  1.00  0.00      A    H
ATOM   1054  CD2 PHE A  74       1.836 -16.599 -14.808  1.00  0.00      A    C
ATOM   1055  HD2 PHE A  74       1.256 -17.382 -15.274  1.00  0.00      A    H
ATOM   1056  CE2 PHE A  74       1.591 -15.194 -14.977  1.00  0.00      A    C
ATOM   1057  HE2 PHE A  74       0.745 -14.773 -15.501  1.00  0.00      A    H
ATOM   1058  C   PHE A  74       2.011 -20.779 -13.463  1.00  0.00      A    C
ATOM   1059  O   PHE A  74       1.389 -21.424 -14.325  1.00  0.00      A    O
ATOM   1060  N   LYS A  75       2.671 -21.371 -12.516  1.00  0.00      A    N
ATOM   1061  HN  LYS A  75       3.026 -20.910 -11.706  1.00  0.00      A    H
ATOM   1062  CA  LYS A  75       2.910 -22.853 -12.384  1.00  0.00      A    C
ATOM   1063  HA  LYS A  75       3.543 -23.064 -13.233  1.00  0.00      A    H
ATOM   1064  CB  LYS A  75       3.658 -23.183 -11.133  1.00  0.00      A    C
ATOM   1065  HB1 LYS A  75       3.030 -23.007 -10.234  1.00  0.00      A    H
ATOM   1066  HB2 LYS A  75       3.897 -24.268 -11.096  1.00  0.00      A    H
ATOM   1067  CG  LYS A  75       4.945 -22.374 -10.938  1.00  0.00      A    C
ATOM   1068  HG1 LYS A  75       5.697 -22.753 -11.662  1.00  0.00      A    H
ATOM   1069  HG2 LYS A  75       4.901 -21.280 -11.127  1.00  0.00      A    H
ATOM   1070  CD  LYS A  75       5.506 -22.579  -9.495  1.00  0.00      A    C
ATOM   1071  HD1 LYS A  75       4.759 -22.475  -8.679  1.00  0.00      A    H
ATOM   1072  HD2 LYS A  75       5.818 -23.643  -9.430  1.00  0.00      A    H
ATOM   1073  CE  LYS A  75       6.748 -21.736  -9.200  1.00  0.00      A    C
ATOM   1074  HE1 LYS A  75       7.641 -22.144  -9.721  1.00  0.00      A    H
ATOM   1075  HE2 LYS A  75       6.547 -20.668  -9.428  1.00  0.00      A    H
ATOM   1076  NZ  LYS A  75       7.144 -21.978  -7.843  1.00  0.00      A    N
ATOM   1077  HZ1 LYS A  75       7.867 -21.300  -7.527  1.00  0.00      A    H
ATOM   1078  HZ2 LYS A  75       6.387 -21.754  -7.166  1.00  0.00      A    H
ATOM   1079  HZ3 LYS A  75       7.362 -22.967  -7.608  1.00  0.00      A    H
ATOM   1080  C   LYS A  75       1.650 -23.710 -12.578  1.00  0.00      A    C
ATOM   1081  O   LYS A  75       1.673 -24.799 -13.120  1.00  0.00      A    O
ATOM   1082  N   PHE A  76       0.500 -23.263 -12.064  1.00  0.00      A    N
ATOM   1083  HN  PHE A  76       0.426 -22.369 -11.627  1.00  0.00      A    H
ATOM   1084  CA  PHE A  76      -0.795 -24.000 -12.134  1.00  0.00      A    C
ATOM   1085  HA  PHE A  76      -0.587 -24.939 -11.642  1.00  0.00      A    H
ATOM   1086  CB  PHE A  76      -1.842 -23.140 -11.424  1.00  0.00      A    C
ATOM   1087  HB1 PHE A  76      -1.478 -22.849 -10.416  1.00  0.00      A    H
ATOM   1088  HB2 PHE A  76      -2.047 -22.168 -11.921  1.00  0.00      A    H
ATOM   1089  CG  PHE A  76      -3.155 -23.874 -11.223  1.00  0.00      A    C
ATOM   1090  CD1 PHE A  76      -3.337 -24.825 -10.244  1.00  0.00      A    C
ATOM   1091  HD1 PHE A  76      -2.514 -25.058  -9.585  1.00  0.00      A    H
ATOM   1092  CE1 PHE A  76      -4.512 -25.512  -9.978  1.00  0.00      A    C
ATOM   1093  HE1 PHE A  76      -4.507 -26.272  -9.211  1.00  0.00      A    H
ATOM   1094  CZ  PHE A  76      -5.598 -25.292 -10.846  1.00  0.00      A    C
ATOM   1095  HZ  PHE A  76      -6.525 -25.847 -10.846  1.00  0.00      A    H
ATOM   1096  CD2 PHE A  76      -4.235 -23.666 -12.090  1.00  0.00      A    C
ATOM   1097  HD2 PHE A  76      -4.119 -23.093 -12.998  1.00  0.00      A    H
ATOM   1098  CE2 PHE A  76      -5.481 -24.366 -11.890  1.00  0.00      A    C
ATOM   1099  HE2 PHE A  76      -6.251 -24.269 -12.642  1.00  0.00      A    H
ATOM   1100  C   PHE A  76      -1.289 -24.336 -13.567  1.00  0.00      A    C
ATOM   1101  O   PHE A  76      -1.612 -25.526 -13.907  1.00  0.00      A    O
ATOM   1102  N   ILE A  77      -1.412 -23.287 -14.460  1.00  0.00      A    N
ATOM   1103  HN  ILE A  77      -1.316 -22.336 -14.177  1.00  0.00      A    H
ATOM   1104  CA  ILE A  77      -1.786 -23.524 -15.863  1.00  0.00      A    C
ATOM   1105  HA  ILE A  77      -2.659 -24.160 -15.862  1.00  0.00      A    H
ATOM   1106  CB  ILE A  77      -2.249 -22.171 -16.519  1.00  0.00      A    C
ATOM   1107  HB  ILE A  77      -3.025 -21.837 -15.797  1.00  0.00      A    H
ATOM   1108  CG2 ILE A  77      -1.068 -21.154 -16.614  1.00  0.00      A    C
ATOM   1109 HG21 ILE A  77      -1.470 -20.149 -16.864  1.00  0.00      A    H
ATOM   1110 HG22 ILE A  77      -0.472 -21.075 -15.680  1.00  0.00      A    H
ATOM   1111 HG23 ILE A  77      -0.299 -21.433 -17.366  1.00  0.00      A    H
ATOM   1112  CG1 ILE A  77      -2.876 -22.393 -17.932  1.00  0.00      A    C
ATOM   1113 HG11 ILE A  77      -2.123 -22.663 -18.703  1.00  0.00      A    H
ATOM   1114 HG12 ILE A  77      -3.528 -23.290 -17.876  1.00  0.00      A    H
ATOM   1115  CD  ILE A  77      -3.562 -21.087 -18.477  1.00  0.00      A    C
ATOM   1116  HD1 ILE A  77      -4.314 -20.834 -17.699  1.00  0.00      A    H
ATOM   1117  HD2 ILE A  77      -2.792 -20.289 -18.545  1.00  0.00      A    H
ATOM   1118  HD3 ILE A  77      -4.044 -21.252 -19.464  1.00  0.00      A    H
ATOM   1119  C   ILE A  77      -0.842 -24.277 -16.619  1.00  0.00      A    C
ATOM   1120  O   ILE A  77      -1.152 -25.131 -17.385  1.00  0.00      A    O
ATOM   1121  N   ILE A  78       0.461 -24.104 -16.329  1.00  0.00      A    N
ATOM   1122  HN  ILE A  78       0.765 -23.413 -15.678  1.00  0.00      A    H
ATOM   1123  CA  ILE A  78       1.561 -24.938 -16.835  1.00  0.00      A    C
ATOM   1124  HA  ILE A  78       1.511 -25.002 -17.912  1.00  0.00      A    H
ATOM   1125  CB  ILE A  78       3.030 -24.359 -16.642  1.00  0.00      A    C
ATOM   1126  HB  ILE A  78       3.359 -24.538 -15.596  1.00  0.00      A    H
ATOM   1127  CG2 ILE A  78       4.000 -25.185 -17.561  1.00  0.00      A    C
ATOM   1128 HG21 ILE A  78       3.874 -24.850 -18.613  1.00  0.00      A    H
ATOM   1129 HG22 ILE A  78       5.014 -24.920 -17.190  1.00  0.00      A    H
ATOM   1130 HG23 ILE A  78       3.993 -26.283 -17.394  1.00  0.00      A    H
ATOM   1131  CG1 ILE A  78       3.226 -22.829 -16.853  1.00  0.00      A    C
ATOM   1132 HG11 ILE A  78       3.183 -22.728 -17.958  1.00  0.00      A    H
ATOM   1133 HG12 ILE A  78       2.367 -22.210 -16.516  1.00  0.00      A    H
ATOM   1134  CD  ILE A  78       4.392 -22.238 -16.189  1.00  0.00      A    C
ATOM   1135  HD1 ILE A  78       4.351 -21.146 -16.388  1.00  0.00      A    H
ATOM   1136  HD2 ILE A  78       4.222 -22.309 -15.093  1.00  0.00      A    H
ATOM   1137  HD3 ILE A  78       5.316 -22.753 -16.529  1.00  0.00      A    H
ATOM   1138  C   ILE A  78       1.529 -26.367 -16.452  1.00  0.00      A    C
ATOM   1139  O   ILE A  78       1.563 -27.251 -17.370  1.00  0.00      A    O
ATOM   1140  N   LYS A  79       1.564 -26.820 -15.119  1.00  0.00      A    N
ATOM   1141  HN  LYS A  79       1.611 -26.221 -14.323  1.00  0.00      A    H
ATOM   1142  CA  LYS A  79       1.606 -28.182 -14.763  1.00  0.00      A    C
ATOM   1143  HA  LYS A  79       2.397 -28.676 -15.308  1.00  0.00      A    H
ATOM   1144  CB  LYS A  79       2.020 -28.215 -13.265  1.00  0.00      A    C
ATOM   1145  HB1 LYS A  79       1.170 -27.843 -12.654  1.00  0.00      A    H
ATOM   1146  HB2 LYS A  79       1.991 -29.276 -12.938  1.00  0.00      A    H
ATOM   1147  CG  LYS A  79       3.475 -27.652 -13.088  1.00  0.00      A    C
ATOM   1148  HG1 LYS A  79       4.107 -28.179 -13.834  1.00  0.00      A    H
ATOM   1149  HG2 LYS A  79       3.537 -26.567 -13.319  1.00  0.00      A    H
ATOM   1150  CD  LYS A  79       3.904 -27.812 -11.641  1.00  0.00      A    C
ATOM   1151  HD1 LYS A  79       3.225 -27.288 -10.935  1.00  0.00      A    H
ATOM   1152  HD2 LYS A  79       3.950 -28.912 -11.492  1.00  0.00      A    H
ATOM   1153  CE  LYS A  79       5.291 -27.178 -11.504  1.00  0.00      A    C
ATOM   1154  HE1 LYS A  79       6.110 -27.612 -12.117  1.00  0.00      A    H
ATOM   1155  HE2 LYS A  79       5.214 -26.107 -11.790  1.00  0.00      A    H
ATOM   1156  NZ  LYS A  79       5.780 -27.303 -10.089  1.00  0.00      A    N
ATOM   1157  HZ1 LYS A  79       5.846 -28.249  -9.661  1.00  0.00      A    H
ATOM   1158  HZ2 LYS A  79       6.745 -26.917 -10.060  1.00  0.00      A    H
ATOM   1159  HZ3 LYS A  79       5.170 -26.745  -9.458  1.00  0.00      A    H
ATOM   1160  C   LYS A  79       0.381 -29.030 -14.945  1.00  0.00      A    C
ATOM   1161  O   LYS A  79       0.397 -30.253 -15.209  1.00  0.00      A    O
ATOM   1162  N   ASN A  80      -0.755 -28.351 -14.875  1.00  0.00      A    N
ATOM   1163  HN  ASN A  80      -0.843 -27.359 -14.835  1.00  0.00      A    H
ATOM   1164  CA  ASN A  80      -2.073 -29.097 -14.891  1.00  0.00      A    C
ATOM   1165  HA  ASN A  80      -1.857 -30.108 -14.582  1.00  0.00      A    H
ATOM   1166  CB  ASN A  80      -3.076 -28.512 -13.877  1.00  0.00      A    C
ATOM   1167  HB1 ASN A  80      -3.263 -27.423 -14.000  1.00  0.00      A    H
ATOM   1168  HB2 ASN A  80      -4.041 -29.058 -13.934  1.00  0.00      A    H
ATOM   1169  CG  ASN A  80      -2.555 -28.655 -12.445  1.00  0.00      A    C
ATOM   1170  OD1 ASN A  80      -2.931 -29.624 -11.810  1.00  0.00      A    O
ATOM   1171  ND2 ASN A  80      -1.853 -27.625 -11.971  1.00  0.00      A    N
ATOM   1172 HD21 ASN A  80      -1.579 -27.606 -11.009  1.00  0.00      A    H
ATOM   1173 HD22 ASN A  80      -1.866 -26.842 -12.592  1.00  0.00      A    H
ATOM   1174  C   ASN A  80      -2.667 -29.134 -16.336  1.00  0.00      A    C
ATOM   1175  O   ASN A  80      -2.635 -30.199 -16.976  1.00  0.00      A    O
ATOM   1176  N   GLY A  81      -3.119 -28.004 -16.881  1.00  0.00      A    N
ATOM   1177  HN  GLY A  81      -3.005 -27.124 -16.428  1.00  0.00      A    H
ATOM   1178  CA  GLY A  81      -4.009 -27.939 -18.028  1.00  0.00      A    C
ATOM   1179  HA1 GLY A  81      -3.424 -28.186 -18.902  1.00  0.00      A    H
ATOM   1180  HA2 GLY A  81      -4.861 -28.598 -17.956  1.00  0.00      A    H
ATOM   1181  C   GLY A  81      -4.615 -26.591 -18.317  1.00  0.00      A    C
ATOM   1182  O   GLY A  81      -4.636 -25.772 -17.390  1.00  0.00      A    O
ATOM   1183  N   GLY A  82      -5.176 -26.347 -19.516  1.00  0.00      A    N
ATOM   1184  HN  GLY A  82      -5.196 -27.099 -20.171  1.00  0.00      A    H
ATOM   1185  CA  GLY A  82      -5.580 -25.017 -19.983  1.00  0.00      A    C
ATOM   1186  HA1 GLY A  82      -4.857 -24.303 -19.616  1.00  0.00      A    H
ATOM   1187  HA2 GLY A  82      -5.593 -25.054 -21.062  1.00  0.00      A    H
ATOM   1188  C   GLY A  82      -6.917 -24.593 -19.458  1.00  0.00      A    C
ATOM   1189  O   GLY A  82      -7.964 -25.247 -19.563  1.00  0.00      A    O
ATOM   1190  N   LEU A  83      -6.914 -23.353 -18.982  1.00  0.00      A    N
ATOM   1191  HN  LEU A  83      -6.028 -22.934 -18.797  1.00  0.00      A    H
ATOM   1192  CA  LEU A  83      -8.093 -22.592 -18.624  1.00  0.00      A    C
ATOM   1193  HA  LEU A  83      -8.679 -23.292 -18.046  1.00  0.00      A    H
ATOM   1194  CB  LEU A  83      -7.727 -21.362 -17.662  1.00  0.00      A    C
ATOM   1195  HB1 LEU A  83      -6.844 -20.885 -18.137  1.00  0.00      A    H
ATOM   1196  HB2 LEU A  83      -8.640 -20.730 -17.669  1.00  0.00      A    H
ATOM   1197  CG  LEU A  83      -7.506 -21.888 -16.165  1.00  0.00      A    C
ATOM   1198  HG  LEU A  83      -8.259 -22.666 -15.916  1.00  0.00      A    H
ATOM   1199  CD1 LEU A  83      -6.182 -22.603 -15.932  1.00  0.00      A    C
ATOM   1200 HD11 LEU A  83      -5.986 -23.502 -16.554  1.00  0.00      A    H
ATOM   1201 HD12 LEU A  83      -5.323 -21.902 -16.008  1.00  0.00      A    H
ATOM   1202 HD13 LEU A  83      -6.186 -22.975 -14.885  1.00  0.00      A    H
ATOM   1203  CD2 LEU A  83      -7.672 -20.814 -15.145  1.00  0.00      A    C
ATOM   1204 HD21 LEU A  83      -8.580 -20.176 -15.184  1.00  0.00      A    H
ATOM   1205 HD22 LEU A  83      -7.502 -21.120 -14.091  1.00  0.00      A    H
ATOM   1206 HD23 LEU A  83      -6.832 -20.105 -15.310  1.00  0.00      A    H
ATOM   1207  C   LEU A  83      -8.959 -22.048 -19.770  1.00  0.00      A    C
ATOM   1208  O   LEU A  83      -8.563 -21.819 -20.911  1.00  0.00      A    O
ATOM   1209  N   THR A  84     -10.239 -21.850 -19.404  1.00  0.00      A    N
ATOM   1210  HN  THR A  84     -10.575 -22.089 -18.496  1.00  0.00      A    H
ATOM   1211  CA  THR A  84     -11.253 -21.346 -20.402  1.00  0.00      A    C
ATOM   1212  HA  THR A  84     -10.990 -21.681 -21.395  1.00  0.00      A    H
ATOM   1213  CB  THR A  84     -12.634 -21.821 -20.121  1.00  0.00      A    C
ATOM   1214  HB  THR A  84     -13.425 -21.178 -20.564  1.00  0.00      A    H
ATOM   1215  OG1 THR A  84     -13.017 -21.611 -18.731  1.00  0.00      A    O
ATOM   1216  HG1 THR A  84     -12.268 -21.929 -18.221  1.00  0.00      A    H
ATOM   1217  CG2 THR A  84     -12.795 -23.349 -20.461  1.00  0.00      A    C
ATOM   1218 HG21 THR A  84     -13.850 -23.682 -20.362  1.00  0.00      A    H
ATOM   1219 HG22 THR A  84     -12.392 -23.559 -21.475  1.00  0.00      A    H
ATOM   1220 HG23 THR A  84     -12.100 -23.880 -19.775  1.00  0.00      A    H
ATOM   1221  C   THR A  84     -11.198 -19.902 -20.497  1.00  0.00      A    C
ATOM   1222  O   THR A  84     -10.526 -19.246 -19.769  1.00  0.00      A    O
ATOM   1223  N   THR A  85     -11.825 -19.262 -21.502  1.00  0.00      A    N
ATOM   1224  HN  THR A  85     -12.318 -19.755 -22.214  1.00  0.00      A    H
ATOM   1225  CA  THR A  85     -11.671 -17.892 -21.825  1.00  0.00      A    C
ATOM   1226  HA  THR A  85     -10.654 -17.607 -21.598  1.00  0.00      A    H
ATOM   1227  CB  THR A  85     -11.791 -17.642 -23.369  1.00  0.00      A    C
ATOM   1228  HB  THR A  85     -11.809 -16.576 -23.681  1.00  0.00      A    H
ATOM   1229  OG1 THR A  85     -12.943 -18.291 -23.836  1.00  0.00      A    O
ATOM   1230  HG1 THR A  85     -12.885 -18.275 -24.794  1.00  0.00      A    H
ATOM   1231  CG2 THR A  85     -10.593 -18.354 -24.012  1.00  0.00      A    C
ATOM   1232 HG21 THR A  85      -9.664 -18.024 -23.500  1.00  0.00      A    H
ATOM   1233 HG22 THR A  85     -10.673 -19.428 -23.741  1.00  0.00      A    H
ATOM   1234 HG23 THR A  85     -10.385 -18.121 -25.078  1.00  0.00      A    H
ATOM   1235  C   THR A  85     -12.728 -16.999 -21.108  1.00  0.00      A    C
ATOM   1236  O   THR A  85     -13.745 -17.496 -20.642  1.00  0.00      A    O
ATOM   1237  N   GLU A  86     -12.456 -15.690 -21.035  1.00  0.00      A    N
ATOM   1238  HN  GLU A  86     -11.629 -15.368 -21.490  1.00  0.00      A    H
ATOM   1239  CA  GLU A  86     -13.527 -14.770 -20.656  1.00  0.00      A    C
ATOM   1240  HA  GLU A  86     -13.620 -14.917 -19.590  1.00  0.00      A    H
ATOM   1241  CB  GLU A  86     -13.035 -13.342 -20.951  1.00  0.00      A    C
ATOM   1242  HB1 GLU A  86     -11.958 -13.383 -20.683  1.00  0.00      A    H
ATOM   1243  HB2 GLU A  86     -13.119 -13.013 -22.009  1.00  0.00      A    H
ATOM   1244  CG  GLU A  86     -13.911 -12.242 -20.198  1.00  0.00      A    C
ATOM   1245  HG1 GLU A  86     -14.966 -12.531 -20.390  1.00  0.00      A    H
ATOM   1246  HG2 GLU A  86     -13.703 -12.314 -19.109  1.00  0.00      A    H
ATOM   1247  CD  GLU A  86     -13.584 -10.868 -20.722  1.00  0.00      A    C
ATOM   1248  OE1 GLU A  86     -13.691  -9.940 -19.909  1.00  0.00      A    O
ATOM   1249  OE2 GLU A  86     -13.298 -10.707 -21.952  1.00  0.00      A    O
ATOM   1250  C   GLU A  86     -14.904 -14.868 -21.263  1.00  0.00      A    C
ATOM   1251  O   GLU A  86     -15.925 -14.934 -20.553  1.00  0.00      A    O
ATOM   1252  N   SER A  87     -14.987 -14.908 -22.654  1.00  0.00      A    N
ATOM   1253  HN  SER A  87     -14.090 -14.807 -23.076  1.00  0.00      A    H
ATOM   1254  CA  SER A  87     -16.259 -14.939 -23.400  1.00  0.00      A    C
ATOM   1255  HA  SER A  87     -16.723 -14.066 -22.964  1.00  0.00      A    H
ATOM   1256  CB  SER A  87     -16.103 -14.993 -24.952  1.00  0.00      A    C
ATOM   1257  HB1 SER A  87     -15.559 -15.903 -25.284  1.00  0.00      A    H
ATOM   1258  HB2 SER A  87     -17.127 -15.218 -25.321  1.00  0.00      A    H
ATOM   1259  OG  SER A  87     -15.456 -13.831 -25.404  1.00  0.00      A    O
ATOM   1260  HG1 SER A  87     -15.773 -13.573 -26.272  1.00  0.00      A    H
ATOM   1261  C   SER A  87     -17.087 -16.131 -23.085  1.00  0.00      A    C
ATOM   1262  O   SER A  87     -18.340 -16.155 -23.429  1.00  0.00      A    O
ATOM   1263  N   ASN A  88     -16.460 -17.190 -22.497  1.00  0.00      A    N
ATOM   1264  HN  ASN A  88     -15.517 -17.076 -22.193  1.00  0.00      A    H
ATOM   1265  CA  ASN A  88     -17.184 -18.383 -22.221  1.00  0.00      A    C
ATOM   1266  HA  ASN A  88     -18.171 -18.345 -22.658  1.00  0.00      A    H
ATOM   1267  CB  ASN A  88     -16.556 -19.657 -22.791  1.00  0.00      A    C
ATOM   1268  HB1 ASN A  88     -15.590 -19.812 -22.265  1.00  0.00      A    H
ATOM   1269  HB2 ASN A  88     -17.267 -20.486 -22.585  1.00  0.00      A    H
ATOM   1270  CG  ASN A  88     -16.526 -19.584 -24.329  1.00  0.00      A    C
ATOM   1271  OD1 ASN A  88     -17.450 -19.533 -25.150  1.00  0.00      A    O
ATOM   1272  ND2 ASN A  88     -15.289 -19.587 -24.824  1.00  0.00      A    N
ATOM   1273 HD21 ASN A  88     -15.231 -19.570 -25.822  1.00  0.00      A    H
ATOM   1274 HD22 ASN A  88     -14.550 -19.684 -24.156  1.00  0.00      A    H
ATOM   1275  C   ASN A  88     -17.516 -18.496 -20.689  1.00  0.00      A    C
ATOM   1276  O   ASN A  88     -18.673 -18.376 -20.290  1.00  0.00      A    O
ATOM   1277  N   TYR A  89     -16.499 -18.630 -19.754  1.00  0.00      A    N
ATOM   1278  HN  TYR A  89     -15.542 -18.525 -20.012  1.00  0.00      A    H
ATOM   1279  CA  TYR A  89     -16.809 -18.840 -18.339  1.00  0.00      A    C
ATOM   1280  HA  TYR A  89     -17.878 -18.813 -18.185  1.00  0.00      A    H
ATOM   1281  CB  TYR A  89     -16.116 -20.131 -17.896  1.00  0.00      A    C
ATOM   1282  HB1 TYR A  89     -16.431 -20.897 -18.636  1.00  0.00      A    H
ATOM   1283  HB2 TYR A  89     -15.006 -20.097 -17.852  1.00  0.00      A    H
ATOM   1284  CG  TYR A  89     -16.579 -20.604 -16.577  1.00  0.00      A    C
ATOM   1285  CD1 TYR A  89     -17.943 -21.035 -16.246  1.00  0.00      A    C
ATOM   1286  HD1 TYR A  89     -18.723 -21.078 -16.992  1.00  0.00      A    H
ATOM   1287  CE1 TYR A  89     -18.286 -21.404 -14.957  1.00  0.00      A    C
ATOM   1288  HE1 TYR A  89     -19.242 -21.836 -14.703  1.00  0.00      A    H
ATOM   1289  CZ  TYR A  89     -17.234 -21.501 -13.992  1.00  0.00      A    C
ATOM   1290  OH  TYR A  89     -17.546 -22.174 -12.803  1.00  0.00      A    O
ATOM   1291  HH  TYR A  89     -16.766 -22.120 -12.246  1.00  0.00      A    H
ATOM   1292  CD2 TYR A  89     -15.612 -20.582 -15.542  1.00  0.00      A    C
ATOM   1293  HD2 TYR A  89     -14.613 -20.200 -15.695  1.00  0.00      A    H
ATOM   1294  CE2 TYR A  89     -15.906 -21.059 -14.299  1.00  0.00      A    C
ATOM   1295  HE2 TYR A  89     -15.193 -21.066 -13.488  1.00  0.00      A    H
ATOM   1296  C   TYR A  89     -16.330 -17.720 -17.447  1.00  0.00      A    C
ATOM   1297  O   TYR A  89     -15.187 -17.724 -16.917  1.00  0.00      A    O
ATOM   1298  N   PRO A  90     -17.082 -16.596 -17.235  1.00  0.00      A    N
ATOM   1299  CD  PRO A  90     -18.324 -16.255 -17.997  1.00  0.00      A    C
ATOM   1300  HD1 PRO A  90     -18.941 -17.178 -18.028  1.00  0.00      A    H
ATOM   1301  HD2 PRO A  90     -17.864 -15.996 -18.975  1.00  0.00      A    H
ATOM   1302  CA  PRO A  90     -16.589 -15.371 -16.573  1.00  0.00      A    C
ATOM   1303  HA  PRO A  90     -15.548 -15.169 -16.773  1.00  0.00      A    H
ATOM   1304  CB  PRO A  90     -17.602 -14.276 -17.142  1.00  0.00      A    C
ATOM   1305  HB1 PRO A  90     -17.622 -13.411 -16.446  1.00  0.00      A    H
ATOM   1306  HB2 PRO A  90     -17.222 -13.877 -18.106  1.00  0.00      A    H
ATOM   1307  CG  PRO A  90     -18.837 -15.050 -17.341  1.00  0.00      A    C
ATOM   1308  HG1 PRO A  90     -19.144 -15.358 -16.318  1.00  0.00      A    H
ATOM   1309  HG2 PRO A  90     -19.570 -14.464 -17.936  1.00  0.00      A    H
ATOM   1310  C   PRO A  90     -16.756 -15.447 -15.042  1.00  0.00      A    C
ATOM   1311  O   PRO A  90     -17.053 -16.565 -14.570  1.00  0.00      A    O
ATOM   1312  N   TYR A  91     -16.432 -14.356 -14.307  1.00  0.00      A    N
ATOM   1313  HN  TYR A  91     -16.059 -13.626 -14.874  1.00  0.00      A    H
ATOM   1314  CA  TYR A  91     -16.456 -14.312 -12.851  1.00  0.00      A    C
ATOM   1315  HA  TYR A  91     -16.141 -15.259 -12.437  1.00  0.00      A    H
ATOM   1316  CB  TYR A  91     -15.472 -13.182 -12.451  1.00  0.00      A    C
ATOM   1317  HB1 TYR A  91     -14.586 -13.336 -13.105  1.00  0.00      A    H
ATOM   1318  HB2 TYR A  91     -15.635 -12.180 -12.903  1.00  0.00      A    H
ATOM   1319  CG  TYR A  91     -15.007 -13.166 -10.976  1.00  0.00      A    C
ATOM   1320  CD1 TYR A  91     -14.162 -14.215 -10.565  1.00  0.00      A    C
ATOM   1321  HD1 TYR A  91     -13.996 -15.015 -11.271  1.00  0.00      A    H
ATOM   1322  CE1 TYR A  91     -13.664 -14.235  -9.272  1.00  0.00      A    C
ATOM   1323  HE1 TYR A  91     -13.017 -14.999  -8.868  1.00  0.00      A    H
ATOM   1324  CZ  TYR A  91     -13.842 -13.160  -8.401  1.00  0.00      A    C
ATOM   1325  OH  TYR A  91     -13.121 -13.183  -7.212  1.00  0.00      A    O
ATOM   1326  HH  TYR A  91     -13.204 -12.348  -6.744  1.00  0.00      A    H
ATOM   1327  CD2 TYR A  91     -15.238 -12.071 -10.094  1.00  0.00      A    C
ATOM   1328  HD2 TYR A  91     -15.777 -11.255 -10.552  1.00  0.00      A    H
ATOM   1329  CE2 TYR A  91     -14.677 -12.066  -8.757  1.00  0.00      A    C
ATOM   1330  HE2 TYR A  91     -14.781 -11.174  -8.158  1.00  0.00      A    H
ATOM   1331  C   TYR A  91     -17.820 -14.203 -12.194  1.00  0.00      A    C
ATOM   1332  O   TYR A  91     -18.710 -13.469 -12.718  1.00  0.00      A    O
ATOM   1333  N   ALA A  92     -18.066 -14.793 -11.033  1.00  0.00      A    N
ATOM   1334  HN  ALA A  92     -17.377 -15.428 -10.692  1.00  0.00      A    H
ATOM   1335  CA  ALA A  92     -19.352 -14.808 -10.336  1.00  0.00      A    C
ATOM   1336  HA  ALA A  92     -19.990 -14.062 -10.786  1.00  0.00      A    H
ATOM   1337  CB  ALA A  92     -20.015 -16.200 -10.251  1.00  0.00      A    C
ATOM   1338  HB1 ALA A  92     -20.019 -16.602 -11.287  1.00  0.00      A    H
ATOM   1339  HB2 ALA A  92     -19.482 -16.930  -9.606  1.00  0.00      A    H
ATOM   1340  HB3 ALA A  92     -21.056 -16.090  -9.880  1.00  0.00      A    H
ATOM   1341  C   ALA A  92     -19.165 -14.445  -8.910  1.00  0.00      A    C
ATOM   1342  O   ALA A  92     -18.054 -14.221  -8.407  1.00  0.00      A    O
ATOM   1343  N   ALA A  93     -20.267 -14.410  -8.176  1.00  0.00      A    N
ATOM   1344  HN  ALA A  93     -21.152 -14.414  -8.635  1.00  0.00      A    H
ATOM   1345  CA  ALA A  93     -20.287 -14.296  -6.746  1.00  0.00      A    C
ATOM   1346  HA  ALA A  93     -19.407 -13.777  -6.397  1.00  0.00      A    H
ATOM   1347  CB  ALA A  93     -21.608 -13.575  -6.315  1.00  0.00      A    C
ATOM   1348  HB1 ALA A  93     -21.532 -13.649  -5.209  1.00  0.00      A    H
ATOM   1349  HB2 ALA A  93     -21.627 -12.527  -6.681  1.00  0.00      A    H
ATOM   1350  HB3 ALA A  93     -22.504 -14.114  -6.693  1.00  0.00      A    H
ATOM   1351  C   ALA A  93     -20.166 -15.681  -6.185  1.00  0.00      A    C
ATOM   1352  O   ALA A  93     -19.418 -15.907  -5.187  1.00  0.00      A    O
ATOM   1353  N   ALA A  94     -20.865 -16.665  -6.777  1.00  0.00      A    N
ATOM   1354  HN  ALA A  94     -21.288 -16.564  -7.674  1.00  0.00      A    H
ATOM   1355  CA  ALA A  94     -20.913 -17.972  -6.213  1.00  0.00      A    C
ATOM   1356  HA  ALA A  94     -20.968 -17.915  -5.136  1.00  0.00      A    H
ATOM   1357  CB  ALA A  94     -22.145 -18.563  -6.920  1.00  0.00      A    C
ATOM   1358  HB1 ALA A  94     -22.569 -19.445  -6.394  1.00  0.00      A    H
ATOM   1359  HB2 ALA A  94     -23.005 -17.871  -6.798  1.00  0.00      A    H
ATOM   1360  HB3 ALA A  94     -21.879 -18.689  -7.992  1.00  0.00      A    H
ATOM   1361  C   ALA A  94     -19.700 -18.769  -6.563  1.00  0.00      A    C
ATOM   1362  O   ALA A  94     -18.913 -18.550  -7.488  1.00  0.00      A    O
ATOM   1363  N   ASP A  95     -19.462 -19.747  -5.726  1.00  0.00      A    N
ATOM   1364  HN  ASP A  95     -20.013 -19.901  -4.909  1.00  0.00      A    H
ATOM   1365  CA  ASP A  95     -18.261 -20.601  -5.818  1.00  0.00      A    C
ATOM   1366  HA  ASP A  95     -17.493 -20.161  -6.436  1.00  0.00      A    H
ATOM   1367  CB  ASP A  95     -17.858 -21.017  -4.366  1.00  0.00      A    C
ATOM   1368  HB1 ASP A  95     -17.002 -21.716  -4.482  1.00  0.00      A    H
ATOM   1369  HB2 ASP A  95     -17.516 -20.192  -3.705  1.00  0.00      A    H
ATOM   1370  CG  ASP A  95     -19.022 -21.550  -3.556  1.00  0.00      A    C
ATOM   1371  OD1 ASP A  95     -18.959 -22.614  -2.957  1.00  0.00      A    O
ATOM   1372  OD2 ASP A  95     -19.999 -20.758  -3.378  1.00  0.00      A    O
ATOM   1373  C   ASP A  95     -18.698 -21.880  -6.652  1.00  0.00      A    C
ATOM   1374  O   ASP A  95     -19.917 -22.189  -6.829  1.00  0.00      A    O
ATOM   1375  N   ASP A  96     -17.713 -22.570  -7.263  1.00  0.00      A    N
ATOM   1376  HN  ASP A  96     -16.744 -22.361  -7.161  1.00  0.00      A    H
ATOM   1377  CA  ASP A  96     -17.964 -23.869  -7.945  1.00  0.00      A    C
ATOM   1378  HA  ASP A  96     -18.606 -24.363  -7.231  1.00  0.00      A    H
ATOM   1379  CB  ASP A  96     -18.585 -23.708  -9.426  1.00  0.00      A    C
ATOM   1380  HB1 ASP A  96     -19.411 -22.965  -9.398  1.00  0.00      A    H
ATOM   1381  HB2 ASP A  96     -17.809 -23.333 -10.128  1.00  0.00      A    H
ATOM   1382  CG  ASP A  96     -19.299 -24.980  -9.897  1.00  0.00      A    C
ATOM   1383  OD1 ASP A  96     -18.639 -25.810 -10.597  1.00  0.00      A    O
ATOM   1384  OD2 ASP A  96     -20.529 -25.058  -9.654  1.00  0.00      A    O
ATOM   1385  C   ASP A  96     -16.665 -24.716  -7.907  1.00  0.00      A    C
ATOM   1386  O   ASP A  96     -15.670 -24.360  -7.226  1.00  0.00      A    O
ATOM   1387  N   LYS A  97     -16.658 -25.847  -8.674  1.00  0.00      A    N
ATOM   1388  HN  LYS A  97     -17.442 -26.112  -9.230  1.00  0.00      A    H
ATOM   1389  CA  LYS A  97     -15.630 -26.851  -8.499  1.00  0.00      A    C
ATOM   1390  HA  LYS A  97     -15.352 -26.780  -7.458  1.00  0.00      A    H
ATOM   1391  CB  LYS A  97     -16.153 -28.291  -8.632  1.00  0.00      A    C
ATOM   1392  HB1 LYS A  97     -16.602 -28.346  -9.647  1.00  0.00      A    H
ATOM   1393  HB2 LYS A  97     -15.281 -28.977  -8.691  1.00  0.00      A    H
ATOM   1394  CG  LYS A  97     -17.249 -28.771  -7.639  1.00  0.00      A    C
ATOM   1395  HG1 LYS A  97     -16.718 -28.798  -6.663  1.00  0.00      A    H
ATOM   1396  HG2 LYS A  97     -18.148 -28.121  -7.578  1.00  0.00      A    H
ATOM   1397  CD  LYS A  97     -17.620 -30.161  -8.160  1.00  0.00      A    C
ATOM   1398  HD1 LYS A  97     -17.833 -30.223  -9.249  1.00  0.00      A    H
ATOM   1399  HD2 LYS A  97     -16.685 -30.735  -7.981  1.00  0.00      A    H
ATOM   1400  CE  LYS A  97     -18.866 -30.893  -7.505  1.00  0.00      A    C
ATOM   1401  HE1 LYS A  97     -18.486 -31.173  -6.499  1.00  0.00      A    H
ATOM   1402  HE2 LYS A  97     -19.821 -30.335  -7.604  1.00  0.00      A    H
ATOM   1403  NZ  LYS A  97     -19.067 -32.194  -8.248  1.00  0.00      A    N
ATOM   1404  HZ1 LYS A  97     -19.637 -32.886  -7.722  1.00  0.00      A    H
ATOM   1405  HZ2 LYS A  97     -19.622 -31.913  -9.081  1.00  0.00      A    H
ATOM   1406  HZ3 LYS A  97     -18.189 -32.683  -8.513  1.00  0.00      A    H
ATOM   1407  C   LYS A  97     -14.485 -26.668  -9.467  1.00  0.00      A    C
ATOM   1408  O   LYS A  97     -14.608 -26.016 -10.479  1.00  0.00      A    O
ATOM   1409  N   CYS A  98     -13.323 -27.367  -9.179  1.00  0.00      A    N
ATOM   1410  HN  CYS A  98     -13.157 -27.846  -8.320  1.00  0.00      A    H
ATOM   1411  CA  CYS A  98     -12.161 -27.344 -10.049  1.00  0.00      A    C
ATOM   1412  HA  CYS A  98     -12.047 -26.296 -10.285  1.00  0.00      A    H
ATOM   1413  CB  CYS A  98     -10.870 -27.753  -9.213  1.00  0.00      A    C
ATOM   1414  HB1 CYS A  98     -11.013 -27.211  -8.254  1.00  0.00      A    H
ATOM   1415  HB2 CYS A  98     -10.937 -28.843  -9.006  1.00  0.00      A    H
ATOM   1416  SG  CYS A  98      -9.259 -27.566 -10.083  1.00  0.00      A    S
ATOM   1417  C   CYS A  98     -12.378 -27.903 -11.396  1.00  0.00      A    C
ATOM   1418  O   CYS A  98     -12.808 -28.972 -11.525  1.00  0.00      A    O
ATOM   1419  N   LYS A  99     -11.948 -27.097 -12.384  1.00  0.00      A    N
ATOM   1420  HN  LYS A  99     -11.730 -26.140 -12.212  1.00  0.00      A    H
ATOM   1421  CA  LYS A  99     -12.140 -27.440 -13.839  1.00  0.00      A    C
ATOM   1422  HA  LYS A  99     -12.626 -28.403 -13.894  1.00  0.00      A    H
ATOM   1423  CB  LYS A  99     -13.110 -26.443 -14.507  1.00  0.00      A    C
ATOM   1424  HB1 LYS A  99     -12.682 -25.424 -14.623  1.00  0.00      A    H
ATOM   1425  HB2 LYS A  99     -13.221 -26.805 -15.552  1.00  0.00      A    H
ATOM   1426  CG  LYS A  99     -14.425 -26.336 -13.825  1.00  0.00      A    C
ATOM   1427  HG1 LYS A  99     -14.930 -27.326 -13.809  1.00  0.00      A    H
ATOM   1428  HG2 LYS A  99     -14.203 -26.015 -12.785  1.00  0.00      A    H
ATOM   1429  CD  LYS A  99     -15.257 -25.297 -14.522  1.00  0.00      A    C
ATOM   1430  HD1 LYS A  99     -14.712 -24.329 -14.541  1.00  0.00      A    H
ATOM   1431  HD2 LYS A  99     -15.439 -25.665 -15.555  1.00  0.00      A    H
ATOM   1432  CE  LYS A  99     -16.633 -25.071 -13.794  1.00  0.00      A    C
ATOM   1433  HE1 LYS A  99     -17.261 -24.267 -14.234  1.00  0.00      A    H
ATOM   1434  HE2 LYS A  99     -17.172 -26.035 -13.911  1.00  0.00      A    H
ATOM   1435  NZ  LYS A  99     -16.524 -24.840 -12.349  1.00  0.00      A    N
ATOM   1436  HZ1 LYS A  99     -17.346 -25.190 -11.817  1.00  0.00      A    H
ATOM   1437  HZ2 LYS A  99     -15.771 -25.417 -11.922  1.00  0.00      A    H
ATOM   1438  HZ3 LYS A  99     -16.295 -23.887 -12.002  1.00  0.00      A    H
ATOM   1439  C   LYS A  99     -10.789 -27.491 -14.587  1.00  0.00      A    C
ATOM   1440  O   LYS A  99      -9.997 -28.376 -14.272  1.00  0.00      A    O
ATOM   1441  N   SER A 100     -10.505 -26.594 -15.540  1.00  0.00      A    N
ATOM   1442  HN  SER A 100     -11.132 -25.873 -15.824  1.00  0.00      A    H
ATOM   1443  CA  SER A 100      -9.256 -26.554 -16.277  1.00  0.00      A    C
ATOM   1444  HA  SER A 100      -9.419 -25.773 -17.004  1.00  0.00      A    H
ATOM   1445  CB  SER A 100      -8.048 -25.932 -15.551  1.00  0.00      A    C
ATOM   1446  HB1 SER A 100      -7.276 -25.875 -16.347  1.00  0.00      A    H
ATOM   1447  HB2 SER A 100      -8.196 -24.934 -15.085  1.00  0.00      A    H
ATOM   1448  OG  SER A 100      -7.562 -26.848 -14.517  1.00  0.00      A    O
ATOM   1449  HG1 SER A 100      -8.280 -27.019 -13.904  1.00  0.00      A    H
ATOM   1450  C   SER A 100      -8.908 -27.807 -17.144  1.00  0.00      A    C
ATOM   1451  O   SER A 100      -9.236 -27.857 -18.326  1.00  0.00      A    O
ATOM   1452  N   VAL A 101      -8.306 -28.871 -16.660  1.00  0.00      A    N
ATOM   1453  HN  VAL A 101      -7.984 -28.860 -15.717  1.00  0.00      A    H
ATOM   1454  CA  VAL A 101      -7.820 -30.085 -17.375  1.00  0.00      A    C
ATOM   1455  HA  VAL A 101      -7.361 -29.841 -18.322  1.00  0.00      A    H
ATOM   1456  CB  VAL A 101      -7.000 -31.036 -16.553  1.00  0.00      A    C
ATOM   1457  HB  VAL A 101      -7.646 -31.567 -15.821  1.00  0.00      A    H
ATOM   1458  CG1 VAL A 101      -6.164 -32.052 -17.343  1.00  0.00      A    C
ATOM   1459 HG11 VAL A 101      -5.499 -32.700 -16.731  1.00  0.00      A    H
ATOM   1460 HG12 VAL A 101      -6.919 -32.674 -17.870  1.00  0.00      A    H
ATOM   1461 HG13 VAL A 101      -5.445 -31.577 -18.044  1.00  0.00      A    H
ATOM   1462  CG2 VAL A 101      -6.146 -30.286 -15.517  1.00  0.00      A    C
ATOM   1463 HG21 VAL A 101      -6.736 -29.754 -14.740  1.00  0.00      A    H
ATOM   1464 HG22 VAL A 101      -5.469 -31.022 -15.032  1.00  0.00      A    H
ATOM   1465 HG23 VAL A 101      -5.547 -29.504 -16.032  1.00  0.00      A    H
ATOM   1466  C   VAL A 101      -9.000 -30.843 -17.877  1.00  0.00      A    C
ATOM   1467  O   VAL A 101      -8.816 -31.473 -18.940  1.00  0.00      A    O
ATOM   1468  N   SER A 102     -10.178 -30.751 -17.280  1.00  0.00      A    N
ATOM   1469  HN  SER A 102     -10.275 -30.237 -16.431  1.00  0.00      A    H
ATOM   1470  CA  SER A 102     -11.436 -31.237 -17.880  1.00  0.00      A    C
ATOM   1471  HA  SER A 102     -11.347 -32.306 -18.004  1.00  0.00      A    H
ATOM   1472  CB  SER A 102     -12.621 -30.832 -16.933  1.00  0.00      A    C
ATOM   1473  HB1 SER A 102     -13.608 -30.917 -17.436  1.00  0.00      A    H
ATOM   1474  HB2 SER A 102     -12.425 -31.450 -16.030  1.00  0.00      A    H
ATOM   1475  OG  SER A 102     -12.462 -29.495 -16.417  1.00  0.00      A    O
ATOM   1476  HG1 SER A 102     -13.301 -29.066 -16.599  1.00  0.00      A    H
ATOM   1477  C   SER A 102     -11.654 -30.625 -19.316  1.00  0.00      A    C
ATOM   1478  O   SER A 102     -12.200 -31.221 -20.230  1.00  0.00      A    O
ATOM   1479  N   ASN A 103     -11.341 -29.316 -19.432  1.00  0.00      A    N
ATOM   1480  HN  ASN A 103     -10.994 -28.841 -18.628  1.00  0.00      A    H
ATOM   1481  CA  ASN A 103     -11.530 -28.448 -20.606  1.00  0.00      A    C
ATOM   1482  HA  ASN A 103     -12.449 -28.806 -21.046  1.00  0.00      A    H
ATOM   1483  CB  ASN A 103     -11.811 -27.016 -20.118  1.00  0.00      A    C
ATOM   1484  HB1 ASN A 103     -10.969 -26.526 -19.583  1.00  0.00      A    H
ATOM   1485  HB2 ASN A 103     -11.954 -26.344 -20.991  1.00  0.00      A    H
ATOM   1486  CG  ASN A 103     -13.079 -27.094 -19.161  1.00  0.00      A    C
ATOM   1487  OD1 ASN A 103     -13.931 -28.034 -19.271  1.00  0.00      A    O
ATOM   1488  ND2 ASN A 103     -13.262 -26.206 -18.213  1.00  0.00      A    N
ATOM   1489 HD21 ASN A 103     -13.781 -26.451 -17.395  1.00  0.00      A    H
ATOM   1490 HD22 ASN A 103     -12.691 -25.389 -18.130  1.00  0.00      A    H
ATOM   1491  C   ASN A 103     -10.330 -28.455 -21.562  1.00  0.00      A    C
ATOM   1492  O   ASN A 103     -10.449 -28.701 -22.784  1.00  0.00      A    O
ATOM   1493  N   SER A 104      -9.150 -28.286 -20.945  1.00  0.00      A    N
ATOM   1494  HN  SER A 104      -9.266 -28.302 -19.955  1.00  0.00      A    H
ATOM   1495  CA  SER A 104      -7.848 -28.101 -21.516  1.00  0.00      A    C
ATOM   1496  HA  SER A 104      -7.513 -27.575 -20.634  1.00  0.00      A    H
ATOM   1497  CB  SER A 104      -6.979 -29.375 -21.731  1.00  0.00      A    C
ATOM   1498  HB1 SER A 104      -7.374 -30.208 -21.112  1.00  0.00      A    H
ATOM   1499  HB2 SER A 104      -7.016 -29.675 -22.800  1.00  0.00      A    H
ATOM   1500  OG  SER A 104      -5.599 -29.208 -21.346  1.00  0.00      A    O
ATOM   1501  HG1 SER A 104      -5.013 -29.801 -21.823  1.00  0.00      A    H
ATOM   1502  C   SER A 104      -7.584 -27.089 -22.587  1.00  0.00      A    C
ATOM   1503  O   SER A 104      -7.018 -27.471 -23.562  1.00  0.00      A    O
ATOM   1504  N   VAL A 105      -8.161 -25.864 -22.490  1.00  0.00      A    N
ATOM   1505  HN  VAL A 105      -8.754 -25.637 -21.721  1.00  0.00      A    H
ATOM   1506  CA  VAL A 105      -8.222 -24.923 -23.528  1.00  0.00      A    C
ATOM   1507  HA  VAL A 105      -8.367 -25.583 -24.370  1.00  0.00      A    H
ATOM   1508  CB  VAL A 105      -9.518 -24.137 -23.464  1.00  0.00      A    C
ATOM   1509  HB  VAL A 105      -9.368 -23.378 -22.667  1.00  0.00      A    H
ATOM   1510  CG1 VAL A 105      -9.701 -23.327 -24.791  1.00  0.00      A    C
ATOM   1511 HG11 VAL A 105      -9.883 -23.963 -25.684  1.00  0.00      A    H
ATOM   1512 HG12 VAL A 105     -10.563 -22.630 -24.716  1.00  0.00      A    H
ATOM   1513 HG13 VAL A 105      -8.810 -22.712 -25.039  1.00  0.00      A    H
ATOM   1514  CG2 VAL A 105     -10.688 -25.034 -23.252  1.00  0.00      A    C
ATOM   1515 HG21 VAL A 105     -10.869 -25.360 -22.206  1.00  0.00      A    H
ATOM   1516 HG22 VAL A 105     -11.627 -24.599 -23.656  1.00  0.00      A    H
ATOM   1517 HG23 VAL A 105     -10.482 -25.893 -23.925  1.00  0.00      A    H
ATOM   1518  C   VAL A 105      -6.900 -24.129 -23.767  1.00  0.00      A    C
ATOM   1519  O   VAL A 105      -6.059 -24.620 -24.555  1.00  0.00      A    O
ATOM   1520  N   ALA A 106      -6.747 -22.916 -23.133  1.00  0.00      A    N
ATOM   1521  HN  ALA A 106      -7.361 -22.461 -22.493  1.00  0.00      A    H
ATOM   1522  CA  ALA A 106      -5.661 -22.051 -23.479  1.00  0.00      A    C
ATOM   1523  HA  ALA A 106      -5.362 -22.281 -24.491  1.00  0.00      A    H
ATOM   1524  CB  ALA A 106      -5.940 -20.528 -23.258  1.00  0.00      A    C
ATOM   1525  HB1 ALA A 106      -5.172 -19.984 -23.850  1.00  0.00      A    H
ATOM   1526  HB2 ALA A 106      -6.919 -20.148 -23.621  1.00  0.00      A    H
ATOM   1527  HB3 ALA A 106      -5.882 -20.350 -22.163  1.00  0.00      A    H
ATOM   1528  C   ALA A 106      -4.389 -22.481 -22.778  1.00  0.00      A    C
ATOM   1529  O   ALA A 106      -4.361 -22.440 -21.572  1.00  0.00      A    O
ATOM   1530  N   SER A 107      -3.328 -22.948 -23.557  1.00  0.00      A    N
ATOM   1531  HN  SER A 107      -3.250 -22.928 -24.550  1.00  0.00      A    H
ATOM   1532  CA  SER A 107      -2.161 -23.462 -22.950  1.00  0.00      A    C
ATOM   1533  HA  SER A 107      -2.402 -23.871 -21.980  1.00  0.00      A    H
ATOM   1534  CB  SER A 107      -1.621 -24.696 -23.709  1.00  0.00      A    C
ATOM   1535  HB1 SER A 107      -0.690 -24.954 -23.161  1.00  0.00      A    H
ATOM   1536  HB2 SER A 107      -2.368 -25.515 -23.635  1.00  0.00      A    H
ATOM   1537  OG  SER A 107      -1.157 -24.497 -25.078  1.00  0.00      A    O
ATOM   1538  HG1 SER A 107      -1.245 -25.322 -25.562  1.00  0.00      A    H
ATOM   1539  C   SER A 107      -1.022 -22.430 -22.854  1.00  0.00      A    C
ATOM   1540  O   SER A 107      -0.835 -21.560 -23.704  1.00  0.00      A    O
ATOM   1541  N   ILE A 108      -0.272 -22.567 -21.747  1.00  0.00      A    N
ATOM   1542  HN  ILE A 108      -0.535 -23.241 -21.061  1.00  0.00      A    H
ATOM   1543  CA  ILE A 108       0.927 -21.824 -21.421  1.00  0.00      A    C
ATOM   1544  HA  ILE A 108       1.084 -21.106 -22.212  1.00  0.00      A    H
ATOM   1545  CB  ILE A 108       0.772 -21.147 -20.088  1.00  0.00      A    C
ATOM   1546  HB  ILE A 108       0.308 -21.807 -19.325  1.00  0.00      A    H
ATOM   1547  CG2 ILE A 108       2.151 -20.590 -19.595  1.00  0.00      A    C
ATOM   1548 HG21 ILE A 108       2.079 -20.004 -18.654  1.00  0.00      A    H
ATOM   1549 HG22 ILE A 108       2.867 -21.439 -19.562  1.00  0.00      A    H
ATOM   1550 HG23 ILE A 108       2.567 -19.866 -20.328  1.00  0.00      A    H
ATOM   1551  CG1 ILE A 108      -0.300 -19.938 -20.226  1.00  0.00      A    C
ATOM   1552 HG11 ILE A 108      -1.284 -20.428 -20.386  1.00  0.00      A    H
ATOM   1553 HG12 ILE A 108      -0.290 -19.339 -19.290  1.00  0.00      A    H
ATOM   1554  CD  ILE A 108       0.021 -18.982 -21.353  1.00  0.00      A    C
ATOM   1555  HD1 ILE A 108      -0.678 -18.120 -21.387  1.00  0.00      A    H
ATOM   1556  HD2 ILE A 108       1.016 -18.492 -21.288  1.00  0.00      A    H
ATOM   1557  HD3 ILE A 108      -0.088 -19.521 -22.319  1.00  0.00      A    H
ATOM   1558  C   ILE A 108       1.966 -22.897 -21.373  1.00  0.00      A    C
ATOM   1559  O   ILE A 108       1.835 -23.953 -20.763  1.00  0.00      A    O
ATOM   1560  N   LYS A 109       3.047 -22.749 -22.128  1.00  0.00      A    N
ATOM   1561  HN  LYS A 109       3.136 -21.922 -22.677  1.00  0.00      A    H
ATOM   1562  CA  LYS A 109       4.152 -23.574 -22.211  1.00  0.00      A    C
ATOM   1563  HA  LYS A 109       3.826 -24.602 -22.160  1.00  0.00      A    H
ATOM   1564  CB  LYS A 109       4.965 -23.280 -23.471  1.00  0.00      A    C
ATOM   1565  HB1 LYS A 109       5.413 -22.264 -23.474  1.00  0.00      A    H
ATOM   1566  HB2 LYS A 109       5.788 -24.018 -23.367  1.00  0.00      A    H
ATOM   1567  CG  LYS A 109       4.351 -23.465 -24.846  1.00  0.00      A    C
ATOM   1568  HG1 LYS A 109       4.122 -24.543 -24.981  1.00  0.00      A    H
ATOM   1569  HG2 LYS A 109       3.399 -22.920 -25.022  1.00  0.00      A    H
ATOM   1570  CD  LYS A 109       5.356 -23.071 -25.920  1.00  0.00      A    C
ATOM   1571  HD1 LYS A 109       5.462 -21.965 -25.943  1.00  0.00      A    H
ATOM   1572  HD2 LYS A 109       6.373 -23.466 -25.714  1.00  0.00      A    H
ATOM   1573  CE  LYS A 109       4.956 -23.482 -27.385  1.00  0.00      A    C
ATOM   1574  HE1 LYS A 109       5.788 -23.115 -28.023  1.00  0.00      A    H
ATOM   1575  HE2 LYS A 109       4.947 -24.593 -27.409  1.00  0.00      A    H
ATOM   1576  NZ  LYS A 109       3.729 -22.753 -27.716  1.00  0.00      A    N
ATOM   1577  HZ1 LYS A 109       3.637 -22.739 -28.752  1.00  0.00      A    H
ATOM   1578  HZ2 LYS A 109       2.846 -23.118 -27.305  1.00  0.00      A    H
ATOM   1579  HZ3 LYS A 109       3.767 -21.797 -27.309  1.00  0.00      A    H
ATOM   1580  C   LYS A 109       5.052 -23.462 -20.996  1.00  0.00      A    C
ATOM   1581  O   LYS A 109       5.546 -24.465 -20.398  1.00  0.00      A    O
ATOM   1582  N   GLY A 110       5.401 -22.265 -20.541  1.00  0.00      A    N
ATOM   1583  HN  GLY A 110       5.155 -21.432 -21.030  1.00  0.00      A    H
ATOM   1584  CA  GLY A 110       6.156 -22.174 -19.320  1.00  0.00      A    C
ATOM   1585  HA1 GLY A 110       5.762 -22.739 -18.488  1.00  0.00      A    H
ATOM   1586  HA2 GLY A 110       7.185 -22.406 -19.553  1.00  0.00      A    H
ATOM   1587  C   GLY A 110       6.126 -20.715 -18.776  1.00  0.00      A    C
ATOM   1588  O   GLY A 110       5.408 -19.900 -19.134  1.00  0.00      A    O
ATOM   1589  N   TYR A 111       7.093 -20.450 -17.870  1.00  0.00      A    N
ATOM   1590  HN  TYR A 111       7.582 -21.266 -17.573  1.00  0.00      A    H
ATOM   1591  CA  TYR A 111       7.321 -19.148 -17.271  1.00  0.00      A    C
ATOM   1592  HA  TYR A 111       6.950 -18.508 -18.057  1.00  0.00      A    H
ATOM   1593  CB  TYR A 111       6.561 -18.819 -15.965  1.00  0.00      A    C
ATOM   1594  HB1 TYR A 111       6.542 -17.717 -15.820  1.00  0.00      A    H
ATOM   1595  HB2 TYR A 111       5.534 -19.242 -15.973  1.00  0.00      A    H
ATOM   1596  CG  TYR A 111       7.225 -19.378 -14.707  1.00  0.00      A    C
ATOM   1597  CD1 TYR A 111       7.629 -18.426 -13.776  1.00  0.00      A    C
ATOM   1598  HD1 TYR A 111       7.304 -17.398 -13.832  1.00  0.00      A    H
ATOM   1599  CE1 TYR A 111       8.383 -18.856 -12.678  1.00  0.00      A    C
ATOM   1600  HE1 TYR A 111       8.668 -18.155 -11.908  1.00  0.00      A    H
ATOM   1601  CZ  TYR A 111       8.694 -20.190 -12.489  1.00  0.00      A    C
ATOM   1602  OH  TYR A 111       9.313 -20.698 -11.336  1.00  0.00      A    O
ATOM   1603  HH  TYR A 111       9.847 -20.036 -10.891  1.00  0.00      A    H
ATOM   1604  CD2 TYR A 111       7.517 -20.674 -14.430  1.00  0.00      A    C
ATOM   1605  HD2 TYR A 111       7.080 -21.365 -15.135  1.00  0.00      A    H
ATOM   1606  CE2 TYR A 111       8.229 -21.142 -13.365  1.00  0.00      A    C
ATOM   1607  HE2 TYR A 111       8.538 -22.160 -13.178  1.00  0.00      A    H
ATOM   1608  C   TYR A 111       8.806 -18.823 -17.213  1.00  0.00      A    C
ATOM   1609  O   TYR A 111       9.662 -19.691 -17.236  1.00  0.00      A    O
ATOM   1610  N   GLU A 112       9.177 -17.565 -17.258  1.00  0.00      A    N
ATOM   1611  HN  GLU A 112       8.523 -16.812 -17.269  1.00  0.00      A    H
ATOM   1612  CA  GLU A 112      10.542 -17.191 -17.329  1.00  0.00      A    C
ATOM   1613  HA  GLU A 112      11.141 -17.970 -16.882  1.00  0.00      A    H
ATOM   1614  CB  GLU A 112      11.003 -16.935 -18.742  1.00  0.00      A    C
ATOM   1615  HB1 GLU A 112      10.402 -16.126 -19.210  1.00  0.00      A    H
ATOM   1616  HB2 GLU A 112      12.034 -16.537 -18.626  1.00  0.00      A    H
ATOM   1617  CG  GLU A 112      10.953 -18.272 -19.580  1.00  0.00      A    C
ATOM   1618  HG1 GLU A 112      11.576 -18.978 -18.991  1.00  0.00      A    H
ATOM   1619  HG2 GLU A 112       9.905 -18.640 -19.565  1.00  0.00      A    H
ATOM   1620  CD  GLU A 112      11.683 -18.033 -20.844  1.00  0.00      A    C
ATOM   1621  OE1 GLU A 112      12.869 -17.714 -20.729  1.00  0.00      A    O
ATOM   1622  OE2 GLU A 112      11.107 -18.086 -21.962  1.00  0.00      A    O
ATOM   1623  C   GLU A 112      10.858 -15.947 -16.459  1.00  0.00      A    C
ATOM   1624  O   GLU A 112      10.164 -14.966 -16.511  1.00  0.00      A    O
ATOM   1625  N   ASP A 113      12.003 -16.009 -15.728  1.00  0.00      A    N
ATOM   1626  HN  ASP A 113      12.521 -16.852 -15.603  1.00  0.00      A    H
ATOM   1627  CA  ASP A 113      12.479 -14.884 -15.003  1.00  0.00      A    C
ATOM   1628  HA  ASP A 113      11.700 -14.176 -14.762  1.00  0.00      A    H
ATOM   1629  CB  ASP A 113      13.222 -15.311 -13.620  1.00  0.00      A    C
ATOM   1630  HB1 ASP A 113      13.543 -14.318 -13.239  1.00  0.00      A    H
ATOM   1631  HB2 ASP A 113      12.411 -15.664 -12.948  1.00  0.00      A    H
ATOM   1632  CG  ASP A 113      14.304 -16.310 -13.813  1.00  0.00      A    C
ATOM   1633  OD1 ASP A 113      15.474 -16.084 -13.456  1.00  0.00      A    O
ATOM   1634  OD2 ASP A 113      14.075 -17.440 -14.342  1.00  0.00      A    O
ATOM   1635  C   ASP A 113      13.382 -14.027 -15.838  1.00  0.00      A    C
ATOM   1636  O   ASP A 113      14.066 -14.416 -16.747  1.00  0.00      A    O
ATOM   1637  N   VAL A 114      13.399 -12.717 -15.530  1.00  0.00      A    N
ATOM   1638  HN  VAL A 114      12.926 -12.433 -14.699  1.00  0.00      A    H
ATOM   1639  CA  VAL A 114      14.220 -11.711 -16.158  1.00  0.00      A    C
ATOM   1640  HA  VAL A 114      14.320 -11.982 -17.198  1.00  0.00      A    H
ATOM   1641  CB  VAL A 114      13.421 -10.366 -16.060  1.00  0.00      A    C
ATOM   1642  HB  VAL A 114      13.107 -10.276 -14.998  1.00  0.00      A    H
ATOM   1643  CG1 VAL A 114      14.345  -9.108 -16.387  1.00  0.00      A    C
ATOM   1644 HG11 VAL A 114      14.736  -9.262 -17.415  1.00  0.00      A    H
ATOM   1645 HG12 VAL A 114      13.721  -8.201 -16.234  1.00  0.00      A    H
ATOM   1646 HG13 VAL A 114      15.211  -9.038 -15.695  1.00  0.00      A    H
ATOM   1647  CG2 VAL A 114      12.191 -10.375 -17.044  1.00  0.00      A    C
ATOM   1648 HG21 VAL A 114      11.679  -9.415 -16.817  1.00  0.00      A    H
ATOM   1649 HG22 VAL A 114      12.549 -10.272 -18.090  1.00  0.00      A    H
ATOM   1650 HG23 VAL A 114      11.480 -11.214 -16.888  1.00  0.00      A    H
ATOM   1651  C   VAL A 114      15.513 -11.631 -15.442  1.00  0.00      A    C
ATOM   1652  O   VAL A 114      15.501 -11.893 -14.232  1.00  0.00      A    O
ATOM   1653  N   PRO A 115      16.716 -11.265 -15.938  1.00  0.00      A    N
ATOM   1654  CD  PRO A 115      17.046 -11.485 -17.356  1.00  0.00      A    C
ATOM   1655  HD1 PRO A 115      16.434 -10.730 -17.894  1.00  0.00      A    H
ATOM   1656  HD2 PRO A 115      16.727 -12.454 -17.797  1.00  0.00      A    H
ATOM   1657  CA  PRO A 115      17.894 -10.959 -15.110  1.00  0.00      A    C
ATOM   1658  HA  PRO A 115      18.099 -11.907 -14.636  1.00  0.00      A    H
ATOM   1659  CB  PRO A 115      18.901 -10.501 -16.177  1.00  0.00      A    C
ATOM   1660  HB1 PRO A 115      18.723  -9.414 -16.322  1.00  0.00      A    H
ATOM   1661  HB2 PRO A 115      19.928 -10.752 -15.834  1.00  0.00      A    H
ATOM   1662  CG  PRO A 115      18.608 -11.289 -17.392  1.00  0.00      A    C
ATOM   1663  HG1 PRO A 115      18.944 -10.760 -18.309  1.00  0.00      A    H
ATOM   1664  HG2 PRO A 115      19.157 -12.255 -17.386  1.00  0.00      A    H
ATOM   1665  C   PRO A 115      17.828  -9.975 -13.950  1.00  0.00      A    C
ATOM   1666  O   PRO A 115      17.044  -8.990 -14.013  1.00  0.00      A    O
ATOM   1667  N   ALA A 116      18.554 -10.225 -12.903  1.00  0.00      A    N
ATOM   1668  HN  ALA A 116      19.301 -10.884 -12.911  1.00  0.00      A    H
ATOM   1669  CA  ALA A 116      18.291  -9.651 -11.635  1.00  0.00      A    C
ATOM   1670  HA  ALA A 116      17.229  -9.616 -11.444  1.00  0.00      A    H
ATOM   1671  CB  ALA A 116      18.990 -10.463 -10.578  1.00  0.00      A    C
ATOM   1672  HB1 ALA A 116      18.806 -10.031  -9.571  1.00  0.00      A    H
ATOM   1673  HB2 ALA A 116      18.472 -11.445 -10.553  1.00  0.00      A    H
ATOM   1674  HB3 ALA A 116      20.071 -10.617 -10.784  1.00  0.00      A    H
ATOM   1675  C   ALA A 116      18.918  -8.278 -11.507  1.00  0.00      A    C
ATOM   1676  O   ALA A 116      20.050  -8.012 -11.827  1.00  0.00      A    O
ATOM   1677  N   ASN A 117      18.145  -7.328 -11.022  1.00  0.00      A    N
ATOM   1678  HN  ASN A 117      17.227  -7.611 -10.755  1.00  0.00      A    H
ATOM   1679  CA  ASN A 117      18.448  -5.901 -10.871  1.00  0.00      A    C
ATOM   1680  HA  ASN A 117      17.534  -5.454 -10.508  1.00  0.00      A    H
ATOM   1681  CB  ASN A 117      19.480  -5.669  -9.766  1.00  0.00      A    C
ATOM   1682  HB1 ASN A 117      20.462  -6.177  -9.877  1.00  0.00      A    H
ATOM   1683  HB2 ASN A 117      19.679  -4.579  -9.685  1.00  0.00      A    H
ATOM   1684  CG  ASN A 117      18.908  -6.217  -8.386  1.00  0.00      A    C
ATOM   1685  OD1 ASN A 117      18.362  -5.620  -7.460  1.00  0.00      A    O
ATOM   1686  ND2 ASN A 117      19.138  -7.516  -8.182  1.00  0.00      A    N
ATOM   1687 HD21 ASN A 117      18.700  -7.937  -7.388  1.00  0.00      A    H
ATOM   1688 HD22 ASN A 117      19.730  -8.009  -8.820  1.00  0.00      A    H
ATOM   1689  C   ASN A 117      18.671  -5.155 -12.162  1.00  0.00      A    C
ATOM   1690  O   ASN A 117      19.475  -4.249 -12.300  1.00  0.00      A    O
ATOM   1691  N   ASN A 118      18.017  -5.662 -13.184  1.00  0.00      A    N
ATOM   1692  HN  ASN A 118      17.523  -6.518 -13.047  1.00  0.00      A    H
ATOM   1693  CA  ASN A 118      18.348  -5.280 -14.555  1.00  0.00      A    C
ATOM   1694  HA  ASN A 118      19.087  -4.494 -14.502  1.00  0.00      A    H
ATOM   1695  CB  ASN A 118      18.939  -6.475 -15.277  1.00  0.00      A    C
ATOM   1696  HB1 ASN A 118      19.707  -7.054 -14.721  1.00  0.00      A    H
ATOM   1697  HB2 ASN A 118      18.107  -7.109 -15.650  1.00  0.00      A    H
ATOM   1698  CG  ASN A 118      19.771  -6.044 -16.490  1.00  0.00      A    C
ATOM   1699  OD1 ASN A 118      19.328  -5.264 -17.372  1.00  0.00      A    O
ATOM   1700  ND2 ASN A 118      21.043  -6.478 -16.613  1.00  0.00      A    N
ATOM   1701 HD21 ASN A 118      21.736  -6.271 -17.304  1.00  0.00      A    H
ATOM   1702 HD22 ASN A 118      21.290  -7.132 -15.898  1.00  0.00      A    H
ATOM   1703  C   ASN A 118      17.117  -4.625 -15.238  1.00  0.00      A    C
ATOM   1704  O   ASN A 118      16.133  -5.256 -15.573  1.00  0.00      A    O
ATOM   1705  N   GLU A 119      17.268  -3.299 -15.565  1.00  0.00      A    N
ATOM   1706  HN  GLU A 119      18.145  -2.915 -15.287  1.00  0.00      A    H
ATOM   1707  CA  GLU A 119      16.338  -2.427 -16.236  1.00  0.00      A    C
ATOM   1708  HA  GLU A 119      15.344  -2.594 -15.847  1.00  0.00      A    H
ATOM   1709  CB  GLU A 119      16.916  -0.993 -16.016  1.00  0.00      A    C
ATOM   1710  HB1 GLU A 119      16.908  -0.711 -14.942  1.00  0.00      A    H
ATOM   1711  HB2 GLU A 119      17.985  -0.885 -16.298  1.00  0.00      A    H
ATOM   1712  CG  GLU A 119      16.120   0.125 -16.767  1.00  0.00      A    C
ATOM   1713  HG1 GLU A 119      16.097   0.003 -17.871  1.00  0.00      A    H
ATOM   1714  HG2 GLU A 119      15.084   0.195 -16.374  1.00  0.00      A    H
ATOM   1715  CD  GLU A 119      16.834   1.438 -16.461  1.00  0.00      A    C
ATOM   1716  OE1 GLU A 119      16.088   2.430 -16.171  1.00  0.00      A    O
ATOM   1717  OE2 GLU A 119      18.087   1.494 -16.713  1.00  0.00      A    O
ATOM   1718  C   GLU A 119      16.300  -2.790 -17.619  1.00  0.00      A    C
ATOM   1719  O   GLU A 119      15.217  -3.143 -18.141  1.00  0.00      A    O
ATOM   1720  N   ALA A 120      17.464  -2.698 -18.327  1.00  0.00      A    N
ATOM   1721  HN  ALA A 120      18.316  -2.485 -17.855  1.00  0.00      A    H
ATOM   1722  CA  ALA A 120      17.617  -3.090 -19.699  1.00  0.00      A    C
ATOM   1723  HA  ALA A 120      16.987  -2.358 -20.183  1.00  0.00      A    H
ATOM   1724  CB  ALA A 120      19.089  -2.877 -20.171  1.00  0.00      A    C
ATOM   1725  HB1 ALA A 120      19.805  -3.711 -20.015  1.00  0.00      A    H
ATOM   1726  HB2 ALA A 120      19.153  -2.791 -21.277  1.00  0.00      A    H
ATOM   1727  HB3 ALA A 120      19.495  -1.914 -19.795  1.00  0.00      A    H
ATOM   1728  C   ALA A 120      17.120  -4.480 -20.027  1.00  0.00      A    C
ATOM   1729  O   ALA A 120      16.544  -4.744 -21.086  1.00  0.00      A    O
ATOM   1730  N   ALA A 121      17.276  -5.485 -19.118  1.00  0.00      A    N
ATOM   1731  HN  ALA A 121      17.867  -5.236 -18.354  1.00  0.00      A    H
ATOM   1732  CA  ALA A 121      16.701  -6.798 -19.226  1.00  0.00      A    C
ATOM   1733  HA  ALA A 121      16.820  -7.183 -20.228  1.00  0.00      A    H
ATOM   1734  CB  ALA A 121      17.342  -7.722 -18.209  1.00  0.00      A    C
ATOM   1735  HB1 ALA A 121      17.180  -8.811 -18.357  1.00  0.00      A    H
ATOM   1736  HB2 ALA A 121      18.441  -7.573 -18.135  1.00  0.00      A    H
ATOM   1737  HB3 ALA A 121      16.948  -7.590 -17.179  1.00  0.00      A    H
ATOM   1738  C   ALA A 121      15.178  -6.672 -19.078  1.00  0.00      A    C
ATOM   1739  O   ALA A 121      14.456  -7.235 -19.895  1.00  0.00      A    O
ATOM   1740  N   LEU A 122      14.547  -5.893 -18.123  1.00  0.00      A    N
ATOM   1741  HN  LEU A 122      15.119  -5.263 -17.603  1.00  0.00      A    H
ATOM   1742  CA  LEU A 122      13.156  -5.655 -18.061  1.00  0.00      A    C
ATOM   1743  HA  LEU A 122      12.708  -6.637 -18.075  1.00  0.00      A    H
ATOM   1744  CB  LEU A 122      12.796  -4.835 -16.812  1.00  0.00      A    C
ATOM   1745  HB1 LEU A 122      13.276  -5.403 -15.986  1.00  0.00      A    H
ATOM   1746  HB2 LEU A 122      13.208  -3.805 -16.874  1.00  0.00      A    H
ATOM   1747  CG  LEU A 122      11.336  -4.736 -16.516  1.00  0.00      A    C
ATOM   1748  HG  LEU A 122      10.852  -4.083 -17.274  1.00  0.00      A    H
ATOM   1749  CD1 LEU A 122      10.579  -6.074 -16.698  1.00  0.00      A    C
ATOM   1750 HD11 LEU A 122      10.527  -6.383 -17.764  1.00  0.00      A    H
ATOM   1751 HD12 LEU A 122      11.148  -6.822 -16.105  1.00  0.00      A    H
ATOM   1752 HD13 LEU A 122       9.551  -5.973 -16.290  1.00  0.00      A    H
ATOM   1753  CD2 LEU A 122      11.212  -4.200 -15.088  1.00  0.00      A    C
ATOM   1754 HD21 LEU A 122      11.638  -5.002 -14.448  1.00  0.00      A    H
ATOM   1755 HD22 LEU A 122      11.672  -3.203 -14.915  1.00  0.00      A    H
ATOM   1756 HD23 LEU A 122      10.145  -4.022 -14.833  1.00  0.00      A    H
ATOM   1757  C   LEU A 122      12.540  -4.935 -19.302  1.00  0.00      A    C
ATOM   1758  O   LEU A 122      11.435  -5.266 -19.745  1.00  0.00      A    O
ATOM   1759  N   MET A 123      13.192  -3.907 -19.848  1.00  0.00      A    N
ATOM   1760  HN  MET A 123      13.934  -3.454 -19.358  1.00  0.00      A    H
ATOM   1761  CA  MET A 123      12.732  -3.231 -21.061  1.00  0.00      A    C
ATOM   1762  HA  MET A 123      11.718  -2.864 -21.003  1.00  0.00      A    H
ATOM   1763  CB  MET A 123      13.922  -2.289 -21.488  1.00  0.00      A    C
ATOM   1764  HB1 MET A 123      14.879  -2.850 -21.553  1.00  0.00      A    H
ATOM   1765  HB2 MET A 123      13.627  -2.011 -22.522  1.00  0.00      A    H
ATOM   1766  CG  MET A 123      14.048  -1.050 -20.534  1.00  0.00      A    C
ATOM   1767  HG1 MET A 123      13.021  -0.629 -20.582  1.00  0.00      A    H
ATOM   1768  HG2 MET A 123      14.203  -1.372 -19.482  1.00  0.00      A    H
ATOM   1769  SD  MET A 123      15.315   0.141 -21.126  1.00  0.00      A    S
ATOM   1770  CE  MET A 123      14.493   1.117 -22.398  1.00  0.00      A    C
ATOM   1771  HE1 MET A 123      13.660   1.608 -21.851  1.00  0.00      A    H
ATOM   1772  HE2 MET A 123      15.232   1.810 -22.854  1.00  0.00      A    H
ATOM   1773  HE3 MET A 123      14.039   0.572 -23.253  1.00  0.00      A    H
ATOM   1774  C   MET A 123      12.660  -4.251 -22.188  1.00  0.00      A    C
ATOM   1775  O   MET A 123      11.627  -4.328 -22.849  1.00  0.00      A    O
ATOM   1776  N   LYS A 124      13.758  -5.071 -22.474  1.00  0.00      A    N
ATOM   1777  HN  LYS A 124      14.530  -5.118 -21.845  1.00  0.00      A    H
ATOM   1778  CA  LYS A 124      13.676  -6.058 -23.522  1.00  0.00      A    C
ATOM   1779  HA  LYS A 124      13.418  -5.643 -24.485  1.00  0.00      A    H
ATOM   1780  CB  LYS A 124      15.128  -6.685 -23.634  1.00  0.00      A    C
ATOM   1781  HB1 LYS A 124      15.398  -7.034 -22.614  1.00  0.00      A    H
ATOM   1782  HB2 LYS A 124      15.179  -7.553 -24.326  1.00  0.00      A    H
ATOM   1783  CG  LYS A 124      16.221  -5.674 -23.946  1.00  0.00      A    C
ATOM   1784  HG1 LYS A 124      15.856  -5.355 -24.946  1.00  0.00      A    H
ATOM   1785  HG2 LYS A 124      16.054  -4.757 -23.341  1.00  0.00      A    H
ATOM   1786  CD  LYS A 124      17.619  -6.256 -23.841  1.00  0.00      A    C
ATOM   1787  HD1 LYS A 124      17.684  -6.853 -22.907  1.00  0.00      A    H
ATOM   1788  HD2 LYS A 124      17.820  -6.880 -24.738  1.00  0.00      A    H
ATOM   1789  CE  LYS A 124      18.683  -5.091 -23.667  1.00  0.00      A    C
ATOM   1790  HE1 LYS A 124      18.813  -4.556 -24.632  1.00  0.00      A    H
ATOM   1791  HE2 LYS A 124      18.378  -4.360 -22.888  1.00  0.00      A    H
ATOM   1792  NZ  LYS A 124      19.987  -5.699 -23.366  1.00  0.00      A    N
ATOM   1793  HZ1 LYS A 124      20.096  -6.057 -22.395  1.00  0.00      A    H
ATOM   1794  HZ2 LYS A 124      19.991  -6.562 -23.946  1.00  0.00      A    H
ATOM   1795  HZ3 LYS A 124      20.719  -4.998 -23.600  1.00  0.00      A    H
ATOM   1796  C   LYS A 124      12.604  -7.125 -23.286  1.00  0.00      A    C
ATOM   1797  O   LYS A 124      11.965  -7.468 -24.221  1.00  0.00      A    O
ATOM   1798  N   ALA A 125      12.272  -7.580 -22.050  1.00  0.00      A    N
ATOM   1799  HN  ALA A 125      12.730  -7.201 -21.250  1.00  0.00      A    H
ATOM   1800  CA  ALA A 125      11.189  -8.462 -21.719  1.00  0.00      A    C
ATOM   1801  HA  ALA A 125      11.233  -9.299 -22.400  1.00  0.00      A    H
ATOM   1802  CB  ALA A 125      11.296  -8.894 -20.270  1.00  0.00      A    C
ATOM   1803  HB1 ALA A 125      10.367  -9.352 -19.869  1.00  0.00      A    H
ATOM   1804  HB2 ALA A 125      12.078  -9.660 -20.081  1.00  0.00      A    H
ATOM   1805  HB3 ALA A 125      11.650  -8.016 -19.688  1.00  0.00      A    H
ATOM   1806  C   ALA A 125       9.852  -7.720 -22.121  1.00  0.00      A    C
ATOM   1807  O   ALA A 125       8.965  -8.234 -22.812  1.00  0.00      A    O
ATOM   1808  N   VAL A 126       9.687  -6.496 -21.655  1.00  0.00      A    N
ATOM   1809  HN  VAL A 126      10.394  -6.168 -21.034  1.00  0.00      A    H
ATOM   1810  CA  VAL A 126       8.502  -5.538 -21.948  1.00  0.00      A    C
ATOM   1811  HA  VAL A 126       7.590  -6.028 -21.641  1.00  0.00      A    H
ATOM   1812  CB  VAL A 126       8.651  -4.252 -21.210  1.00  0.00      A    C
ATOM   1813  HB  VAL A 126       9.692  -3.864 -21.227  1.00  0.00      A    H
ATOM   1814  CG1 VAL A 126       7.738  -3.176 -21.802  1.00  0.00      A    C
ATOM   1815 HG11 VAL A 126       8.118  -2.759 -22.759  1.00  0.00      A    H
ATOM   1816 HG12 VAL A 126       6.792  -3.720 -22.007  1.00  0.00      A    H
ATOM   1817 HG13 VAL A 126       7.323  -2.397 -21.127  1.00  0.00      A    H
ATOM   1818  CG2 VAL A 126       8.277  -4.538 -19.767  1.00  0.00      A    C
ATOM   1819 HG21 VAL A 126       7.362  -5.169 -19.753  1.00  0.00      A    H
ATOM   1820 HG22 VAL A 126       9.078  -5.128 -19.273  1.00  0.00      A    H
ATOM   1821 HG23 VAL A 126       8.201  -3.541 -19.284  1.00  0.00      A    H
ATOM   1822  C   VAL A 126       8.257  -5.357 -23.451  1.00  0.00      A    C
ATOM   1823  O   VAL A 126       7.144  -5.245 -23.961  1.00  0.00      A    O
ATOM   1824  N   ALA A 127       9.307  -5.349 -24.273  1.00  0.00      A    N
ATOM   1825  HN  ALA A 127      10.209  -5.498 -23.875  1.00  0.00      A    H
ATOM   1826  CA  ALA A 127       9.255  -5.134 -25.684  1.00  0.00      A    C
ATOM   1827  HA  ALA A 127       8.559  -4.350 -25.942  1.00  0.00      A    H
ATOM   1828  CB  ALA A 127      10.644  -4.649 -26.155  1.00  0.00      A    C
ATOM   1829  HB1 ALA A 127      10.768  -3.562 -25.963  1.00  0.00      A    H
ATOM   1830  HB2 ALA A 127      11.509  -5.159 -25.680  1.00  0.00      A    H
ATOM   1831  HB3 ALA A 127      10.756  -4.774 -27.253  1.00  0.00      A    H
ATOM   1832  C   ALA A 127       8.858  -6.399 -26.535  1.00  0.00      A    C
ATOM   1833  O   ALA A 127       8.483  -6.287 -27.669  1.00  0.00      A    O
ATOM   1834  N   ASN A 128       8.923  -7.549 -25.901  1.00  0.00      A    N
ATOM   1835  HN  ASN A 128       9.114  -7.524 -24.923  1.00  0.00      A    H
ATOM   1836  CA  ASN A 128       8.556  -8.847 -26.566  1.00  0.00      A    C
ATOM   1837  HA  ASN A 128       8.434  -8.669 -27.624  1.00  0.00      A    H
ATOM   1838  CB  ASN A 128       9.610  -9.896 -26.182  1.00  0.00      A    C
ATOM   1839  HB1 ASN A 128       9.942  -9.895 -25.122  1.00  0.00      A    H
ATOM   1840  HB2 ASN A 128       9.213 -10.930 -26.266  1.00  0.00      A    H
ATOM   1841  CG  ASN A 128      10.863  -9.916 -27.081  1.00  0.00      A    C
ATOM   1842  OD1 ASN A 128      11.036 -10.619 -28.068  1.00  0.00      A    O
ATOM   1843  ND2 ASN A 128      11.831  -8.993 -26.761  1.00  0.00      A    N
ATOM   1844 HD21 ASN A 128      12.685  -9.167 -27.252  1.00  0.00      A    H
ATOM   1845 HD22 ASN A 128      11.841  -8.540 -25.869  1.00  0.00      A    H
ATOM   1846  C   ASN A 128       7.209  -9.288 -26.063  1.00  0.00      A    C
ATOM   1847  O   ASN A 128       6.548 -10.127 -26.717  1.00  0.00      A    O
ATOM   1848  N   GLN A 129       6.767  -8.842 -24.889  1.00  0.00      A    N
ATOM   1849  HN  GLN A 129       7.313  -8.446 -24.155  1.00  0.00      A    H
ATOM   1850  CA  GLN A 129       5.388  -9.106 -24.418  1.00  0.00      A    C
ATOM   1851  HA  GLN A 129       4.708  -8.994 -25.249  1.00  0.00      A    H
ATOM   1852  CB  GLN A 129       5.343 -10.645 -23.922  1.00  0.00      A    C
ATOM   1853  HB1 GLN A 129       4.318 -11.050 -23.781  1.00  0.00      A    H
ATOM   1854  HB2 GLN A 129       5.768 -11.257 -24.746  1.00  0.00      A    H
ATOM   1855  CG  GLN A 129       6.331 -11.018 -22.782  1.00  0.00      A    C
ATOM   1856  HG1 GLN A 129       7.345 -10.955 -23.232  1.00  0.00      A    H
ATOM   1857  HG2 GLN A 129       6.281 -10.254 -21.976  1.00  0.00      A    H
ATOM   1858  CD  GLN A 129       6.011 -12.454 -22.248  1.00  0.00      A    C
ATOM   1859  OE1 GLN A 129       6.704 -13.376 -22.776  1.00  0.00      A    O
ATOM   1860  NE2 GLN A 129       5.057 -12.757 -21.302  1.00  0.00      A    N
ATOM   1861 HE21 GLN A 129       4.860 -13.725 -21.148  1.00  0.00      A    H
ATOM   1862 HE22 GLN A 129       4.699 -11.978 -20.787  1.00  0.00      A    H
ATOM   1863  C   GLN A 129       4.948  -8.256 -23.225  1.00  0.00      A    C
ATOM   1864  O   GLN A 129       5.811  -7.533 -22.701  1.00  0.00      A    O
ATOM   1865  N   PRO A 130       3.731  -8.239 -22.695  1.00  0.00      A    N
ATOM   1866  CD  PRO A 130       2.451  -8.326 -23.485  1.00  0.00      A    C
ATOM   1867  HD1 PRO A 130       2.155  -9.392 -23.593  1.00  0.00      A    H
ATOM   1868  HD2 PRO A 130       2.691  -7.914 -24.489  1.00  0.00      A    H
ATOM   1869  CA  PRO A 130       3.396  -7.668 -21.352  1.00  0.00      A    C
ATOM   1870  HA  PRO A 130       3.773  -6.659 -21.271  1.00  0.00      A    H
ATOM   1871  CB  PRO A 130       1.884  -7.744 -21.208  1.00  0.00      A    C
ATOM   1872  HB1 PRO A 130       1.681  -8.821 -21.023  1.00  0.00      A    H
ATOM   1873  HB2 PRO A 130       1.453  -7.016 -20.489  1.00  0.00      A    H
ATOM   1874  CG  PRO A 130       1.418  -7.505 -22.632  1.00  0.00      A    C
ATOM   1875  HG1 PRO A 130       0.367  -7.770 -22.874  1.00  0.00      A    H
ATOM   1876  HG2 PRO A 130       1.497  -6.404 -22.755  1.00  0.00      A    H
ATOM   1877  C   PRO A 130       4.065  -8.336 -20.173  1.00  0.00      A    C
ATOM   1878  O   PRO A 130       4.044  -9.587 -20.143  1.00  0.00      A    O
ATOM   1879  N   VAL A 131       4.764  -7.593 -19.311  1.00  0.00      A    N
ATOM   1880  HN  VAL A 131       5.041  -6.648 -19.464  1.00  0.00      A    H
ATOM   1881  CA  VAL A 131       5.376  -8.247 -18.147  1.00  0.00      A    C
ATOM   1882  HA  VAL A 131       5.303  -9.325 -18.159  1.00  0.00      A    H
ATOM   1883  CB  VAL A 131       6.844  -7.892 -18.202  1.00  0.00      A    C
ATOM   1884  HB  VAL A 131       6.930  -6.808 -17.973  1.00  0.00      A    H
ATOM   1885  CG1 VAL A 131       7.743  -8.583 -17.163  1.00  0.00      A    C
ATOM   1886 HG11 VAL A 131       8.815  -8.310 -17.271  1.00  0.00      A    H
ATOM   1887 HG12 VAL A 131       7.509  -8.346 -16.103  1.00  0.00      A    H
ATOM   1888 HG13 VAL A 131       7.675  -9.670 -17.384  1.00  0.00      A    H
ATOM   1889  CG2 VAL A 131       7.408  -8.281 -19.572  1.00  0.00      A    C
ATOM   1890 HG21 VAL A 131       7.062  -7.734 -20.474  1.00  0.00      A    H
ATOM   1891 HG22 VAL A 131       8.504  -8.109 -19.625  1.00  0.00      A    H
ATOM   1892 HG23 VAL A 131       7.219  -9.370 -19.686  1.00  0.00      A    H
ATOM   1893  C   VAL A 131       4.739  -7.938 -16.842  1.00  0.00      A    C
ATOM   1894  O   VAL A 131       4.586  -6.804 -16.402  1.00  0.00      A    O
ATOM   1895  N   SER A 132       4.384  -8.973 -16.161  1.00  0.00      A    N
ATOM   1896  HN  SER A 132       4.501  -9.843 -16.633  1.00  0.00      A    H
ATOM   1897  CA  SER A 132       3.944  -8.999 -14.737  1.00  0.00      A    C
ATOM   1898  HA  SER A 132       3.127  -8.313 -14.570  1.00  0.00      A    H
ATOM   1899  CB  SER A 132       3.490 -10.460 -14.311  1.00  0.00      A    C
ATOM   1900  HB1 SER A 132       3.657 -10.536 -13.215  1.00  0.00      A    H
ATOM   1901  HB2 SER A 132       2.401 -10.566 -14.503  1.00  0.00      A    H
ATOM   1902  OG  SER A 132       4.241 -11.499 -14.940  1.00  0.00      A    O
ATOM   1903  HG1 SER A 132       5.134 -11.334 -14.629  1.00  0.00      A    H
ATOM   1904  C   SER A 132       5.168  -8.593 -13.861  1.00  0.00      A    C
ATOM   1905  O   SER A 132       6.133  -9.340 -13.764  1.00  0.00      A    O
ATOM   1906  N   VAL A 133       5.112  -7.398 -13.257  1.00  0.00      A    N
ATOM   1907  HN  VAL A 133       4.212  -6.973 -13.311  1.00  0.00      A    H
ATOM   1908  CA  VAL A 133       6.047  -6.993 -12.222  1.00  0.00      A    C
ATOM   1909  HA  VAL A 133       6.657  -7.834 -11.925  1.00  0.00      A    H
ATOM   1910  CB  VAL A 133       6.991  -5.875 -12.649  1.00  0.00      A    C
ATOM   1911  HB  VAL A 133       7.760  -5.734 -11.859  1.00  0.00      A    H
ATOM   1912  CG1 VAL A 133       7.714  -6.340 -13.882  1.00  0.00      A    C
ATOM   1913 HG11 VAL A 133       6.956  -6.396 -14.693  1.00  0.00      A    H
ATOM   1914 HG12 VAL A 133       8.509  -5.607 -14.138  1.00  0.00      A    H
ATOM   1915 HG13 VAL A 133       8.030  -7.405 -13.889  1.00  0.00      A    H
ATOM   1916  CG2 VAL A 133       6.256  -4.533 -12.879  1.00  0.00      A    C
ATOM   1917 HG21 VAL A 133       5.284  -4.751 -13.373  1.00  0.00      A    H
ATOM   1918 HG22 VAL A 133       6.075  -3.941 -11.957  1.00  0.00      A    H
ATOM   1919 HG23 VAL A 133       6.918  -4.018 -13.607  1.00  0.00      A    H
ATOM   1920  C   VAL A 133       5.244  -6.725 -10.954  1.00  0.00      A    C
ATOM   1921  O   VAL A 133       4.075  -7.063 -10.923  1.00  0.00      A    O
ATOM   1922  N   ALA A 134       5.854  -6.031  -9.977  1.00  0.00      A    N
ATOM   1923  HN  ALA A 134       6.763  -5.647  -9.836  1.00  0.00      A    H
ATOM   1924  CA  ALA A 134       5.065  -5.631  -8.864  1.00  0.00      A    C
ATOM   1925  HA  ALA A 134       4.034  -5.416  -9.106  1.00  0.00      A    H
ATOM   1926  CB  ALA A 134       4.957  -6.758  -7.777  1.00  0.00      A    C
ATOM   1927  HB1 ALA A 134       5.951  -7.042  -7.371  1.00  0.00      A    H
ATOM   1928  HB2 ALA A 134       4.351  -6.432  -6.904  1.00  0.00      A    H
ATOM   1929  HB3 ALA A 134       4.502  -7.659  -8.242  1.00  0.00      A    H
ATOM   1930  C   ALA A 134       5.614  -4.375  -8.386  1.00  0.00      A    C
ATOM   1931  O   ALA A 134       6.797  -4.135  -8.437  1.00  0.00      A    O
ATOM   1932  N   VAL A 135       4.626  -3.523  -7.932  1.00  0.00      A    N
ATOM   1933  HN  VAL A 135       3.670  -3.768  -8.077  1.00  0.00      A    H
ATOM   1934  CA  VAL A 135       4.984  -2.311  -7.214  1.00  0.00      A    C
ATOM   1935  HA  VAL A 135       6.048  -2.308  -7.031  1.00  0.00      A    H
ATOM   1936  CB  VAL A 135       4.496  -1.062  -7.909  1.00  0.00      A    C
ATOM   1937  HB  VAL A 135       4.760  -0.229  -7.223  1.00  0.00      A    H
ATOM   1938  CG1 VAL A 135       5.251  -0.881  -9.240  1.00  0.00      A    C
ATOM   1939 HG11 VAL A 135       5.156  -1.806  -9.848  1.00  0.00      A    H
ATOM   1940 HG12 VAL A 135       4.963   0.061  -9.753  1.00  0.00      A    H
ATOM   1941 HG13 VAL A 135       6.342  -0.852  -9.031  1.00  0.00      A    H
ATOM   1942  CG2 VAL A 135       2.953  -1.099  -8.065  1.00  0.00      A    C
ATOM   1943 HG21 VAL A 135       2.695  -0.206  -8.674  1.00  0.00      A    H
ATOM   1944 HG22 VAL A 135       2.646  -2.004  -8.632  1.00  0.00      A    H
ATOM   1945 HG23 VAL A 135       2.542  -1.101  -7.033  1.00  0.00      A    H
ATOM   1946  C   VAL A 135       4.613  -2.342  -5.774  1.00  0.00      A    C
ATOM   1947  O   VAL A 135       3.797  -3.126  -5.373  1.00  0.00      A    O
ATOM   1948  N   ASP A 136       5.220  -1.363  -4.988  1.00  0.00      A    N
ATOM   1949  HN  ASP A 136       5.921  -0.762  -5.365  1.00  0.00      A    H
ATOM   1950  CA  ASP A 136       4.783  -0.981  -3.625  1.00  0.00      A    C
ATOM   1951  HA  ASP A 136       4.383  -1.826  -3.084  1.00  0.00      A    H
ATOM   1952  CB  ASP A 136       6.050  -0.515  -2.900  1.00  0.00      A    C
ATOM   1953  HB1 ASP A 136       6.764  -1.364  -2.949  1.00  0.00      A    H
ATOM   1954  HB2 ASP A 136       6.481   0.383  -3.391  1.00  0.00      A    H
ATOM   1955  CG  ASP A 136       5.870  -0.399  -1.364  1.00  0.00      A    C
ATOM   1956  OD1 ASP A 136       5.808   0.820  -0.936  1.00  0.00      A    O
ATOM   1957  OD2 ASP A 136       5.802  -1.385  -0.599  1.00  0.00      A    O
ATOM   1958  C   ASP A 136       3.648   0.033  -3.707  1.00  0.00      A    C
ATOM   1959  O   ASP A 136       2.875   0.070  -4.654  1.00  0.00      A    O
ATOM   1960  N   GLY A 137       3.590   0.968  -2.679  1.00  0.00      A    N
ATOM   1961  HN  GLY A 137       4.318   0.845  -2.008  1.00  0.00      A    H
ATOM   1962  CA  GLY A 137       2.582   2.012  -2.487  1.00  0.00      A    C
ATOM   1963  HA1 GLY A 137       3.129   2.874  -2.134  1.00  0.00      A    H
ATOM   1964  HA2 GLY A 137       2.059   2.078  -3.430  1.00  0.00      A    H
ATOM   1965  C   GLY A 137       1.622   1.705  -1.377  1.00  0.00      A    C
ATOM   1966  O   GLY A 137       0.494   1.279  -1.699  1.00  0.00      A    O
ATOM   1967  N   GLY A 138       2.059   1.874  -0.081  1.00  0.00      A    N
ATOM   1968  HN  GLY A 138       3.014   2.079   0.120  1.00  0.00      A    H
ATOM   1969  CA  GLY A 138       1.219   1.558   1.024  1.00  0.00      A    C
ATOM   1970  HA1 GLY A 138       0.378   0.954   0.717  1.00  0.00      A    H
ATOM   1971  HA2 GLY A 138       1.760   0.990   1.766  1.00  0.00      A    H
ATOM   1972  C   GLY A 138       0.720   2.787   1.789  1.00  0.00      A    C
ATOM   1973  O   GLY A 138       0.910   2.888   3.008  1.00  0.00      A    O
ATOM   1974  N   ASP A 139       0.067   3.724   1.024  1.00  0.00      A    N
ATOM   1975  HN  ASP A 139      -0.145   3.529   0.070  1.00  0.00      A    H
ATOM   1976  CA  ASP A 139      -0.260   5.089   1.398  1.00  0.00      A    C
ATOM   1977  HA  ASP A 139      -0.347   4.974   2.468  1.00  0.00      A    H
ATOM   1978  CB  ASP A 139       0.884   6.032   0.871  1.00  0.00      A    C
ATOM   1979  HB1 ASP A 139       1.781   5.656   1.408  1.00  0.00      A    H
ATOM   1980  HB2 ASP A 139       1.034   6.085  -0.228  1.00  0.00      A    H
ATOM   1981  CG  ASP A 139       0.800   7.485   1.357  1.00  0.00      A    C
ATOM   1982  OD1 ASP A 139       0.805   7.734   2.573  1.00  0.00      A    O
ATOM   1983  OD2 ASP A 139       0.554   8.313   0.500  1.00  0.00      A    O
ATOM   1984  C   ASP A 139      -1.596   5.491   0.911  1.00  0.00      A    C
ATOM   1985  O   ASP A 139      -2.224   4.843   0.054  1.00  0.00      A    O
ATOM   1986  N   MET A 140      -2.193   6.579   1.421  1.00  0.00      A    N
ATOM   1987  HN  MET A 140      -1.814   7.009   2.237  1.00  0.00      A    H
ATOM   1988  CA  MET A 140      -3.354   7.348   0.966  1.00  0.00      A    C
ATOM   1989  HA  MET A 140      -4.137   6.646   0.722  1.00  0.00      A    H
ATOM   1990  CB  MET A 140      -3.905   8.172   2.172  1.00  0.00      A    C
ATOM   1991  HB1 MET A 140      -3.171   8.884   2.606  1.00  0.00      A    H
ATOM   1992  HB2 MET A 140      -4.780   8.754   1.814  1.00  0.00      A    H
ATOM   1993  CG  MET A 140      -4.357   7.192   3.275  1.00  0.00      A    C
ATOM   1994  HG1 MET A 140      -3.533   6.462   3.433  1.00  0.00      A    H
ATOM   1995  HG2 MET A 140      -4.479   7.718   4.246  1.00  0.00      A    H
ATOM   1996  SD  MET A 140      -5.966   6.365   3.000  1.00  0.00      A    S
ATOM   1997  CE  MET A 140      -5.521   5.122   4.306  1.00  0.00      A    C
ATOM   1998  HE1 MET A 140      -4.615   4.586   3.952  1.00  0.00      A    H
ATOM   1999  HE2 MET A 140      -5.335   5.539   5.319  1.00  0.00      A    H
ATOM   2000  HE3 MET A 140      -6.342   4.379   4.401  1.00  0.00      A    H
ATOM   2001  C   MET A 140      -3.203   8.075  -0.355  1.00  0.00      A    C
ATOM   2002  O   MET A 140      -3.971   7.935  -1.264  1.00  0.00      A    O
ATOM   2003  N   THR A 141      -2.121   8.804  -0.604  1.00  0.00      A    N
ATOM   2004  HN  THR A 141      -1.386   8.873   0.066  1.00  0.00      A    H
ATOM   2005  CA  THR A 141      -1.887   9.590  -1.840  1.00  0.00      A    C
ATOM   2006  HA  THR A 141      -2.778  10.155  -2.068  1.00  0.00      A    H
ATOM   2007  CB  THR A 141      -0.675  10.588  -1.692  1.00  0.00      A    C
ATOM   2008  HB  THR A 141      -0.667  11.317  -2.530  1.00  0.00      A    H
ATOM   2009  OG1 THR A 141       0.597   9.923  -1.580  1.00  0.00      A    O
ATOM   2010  HG1 THR A 141       0.494   9.252  -0.901  1.00  0.00      A    H
ATOM   2011  CG2 THR A 141      -0.962  11.452  -0.454  1.00  0.00      A    C
ATOM   2012 HG21 THR A 141      -1.148  10.812   0.434  1.00  0.00      A    H
ATOM   2013 HG22 THR A 141      -0.061  12.087  -0.313  1.00  0.00      A    H
ATOM   2014 HG23 THR A 141      -1.789  12.183  -0.585  1.00  0.00      A    H
ATOM   2015  C   THR A 141      -1.664   8.669  -3.059  1.00  0.00      A    C
ATOM   2016  O   THR A 141      -1.887   9.031  -4.182  1.00  0.00      A    O
ATOM   2017  N   PHE A 142      -1.298   7.396  -2.763  1.00  0.00      A    N
ATOM   2018  HN  PHE A 142      -1.034   7.212  -1.819  1.00  0.00      A    H
ATOM   2019  CA  PHE A 142      -1.167   6.302  -3.697  1.00  0.00      A    C
ATOM   2020  HA  PHE A 142      -0.668   6.781  -4.526  1.00  0.00      A    H
ATOM   2021  CB  PHE A 142      -0.329   5.220  -3.029  1.00  0.00      A    C
ATOM   2022  HB1 PHE A 142       0.334   5.631  -2.238  1.00  0.00      A    H
ATOM   2023  HB2 PHE A 142      -0.904   4.381  -2.581  1.00  0.00      A    H
ATOM   2024  CG  PHE A 142       0.520   4.542  -4.029  1.00  0.00      A    C
ATOM   2025  CD1 PHE A 142       1.797   5.036  -4.226  1.00  0.00      A    C
ATOM   2026  HD1 PHE A 142       2.092   5.914  -3.671  1.00  0.00      A    H
ATOM   2027  CE1 PHE A 142       2.632   4.513  -5.184  1.00  0.00      A    C
ATOM   2028  HE1 PHE A 142       3.588   4.963  -5.407  1.00  0.00      A    H
ATOM   2029  CZ  PHE A 142       2.156   3.439  -5.910  1.00  0.00      A    C
ATOM   2030  HZ  PHE A 142       2.854   2.878  -6.515  1.00  0.00      A    H
ATOM   2031  CD2 PHE A 142      -0.013   3.507  -4.821  1.00  0.00      A    C
ATOM   2032  HD2 PHE A 142      -1.038   3.186  -4.710  1.00  0.00      A    H
ATOM   2033  CE2 PHE A 142       0.866   2.883  -5.709  1.00  0.00      A    C
ATOM   2034  HE2 PHE A 142       0.579   2.034  -6.312  1.00  0.00      A    H
ATOM   2035  C   PHE A 142      -2.505   5.757  -4.258  1.00  0.00      A    C
ATOM   2036  O   PHE A 142      -2.663   5.507  -5.416  1.00  0.00      A    O
ATOM   2037  N   GLN A 143      -3.481   5.600  -3.310  1.00  0.00      A    N
ATOM   2038  HN  GLN A 143      -3.253   5.786  -2.358  1.00  0.00      A    H
ATOM   2039  CA  GLN A 143      -4.844   5.262  -3.523  1.00  0.00      A    C
ATOM   2040  HA  GLN A 143      -4.895   4.396  -4.165  1.00  0.00      A    H
ATOM   2041  CB  GLN A 143      -5.494   5.198  -2.179  1.00  0.00      A    C
ATOM   2042  HB1 GLN A 143      -4.762   4.671  -1.531  1.00  0.00      A    H
ATOM   2043  HB2 GLN A 143      -5.637   6.218  -1.762  1.00  0.00      A    H
ATOM   2044  CG  GLN A 143      -6.877   4.481  -2.062  1.00  0.00      A    C
ATOM   2045  HG1 GLN A 143      -7.691   5.170  -2.371  1.00  0.00      A    H
ATOM   2046  HG2 GLN A 143      -6.959   3.470  -2.515  1.00  0.00      A    H
ATOM   2047  CD  GLN A 143      -7.213   4.218  -0.600  1.00  0.00      A    C
ATOM   2048  OE1 GLN A 143      -8.017   4.954  -0.043  1.00  0.00      A    O
ATOM   2049  NE2 GLN A 143      -6.731   3.089  -0.004  1.00  0.00      A    N
ATOM   2050 HE21 GLN A 143      -7.124   2.753   0.852  1.00  0.00      A    H
ATOM   2051 HE22 GLN A 143      -6.162   2.463  -0.538  1.00  0.00      A    H
ATOM   2052  C   GLN A 143      -5.482   6.366  -4.369  1.00  0.00      A    C
ATOM   2053  O   GLN A 143      -6.450   6.108  -5.098  1.00  0.00      A    O
ATOM   2054  N   PHE A 144      -5.053   7.614  -4.093  1.00  0.00      A    N
ATOM   2055  HN  PHE A 144      -4.178   7.745  -3.635  1.00  0.00      A    H
ATOM   2056  CA  PHE A 144      -5.727   8.795  -4.643  1.00  0.00      A    C
ATOM   2057  HA  PHE A 144      -6.780   8.571  -4.730  1.00  0.00      A    H
ATOM   2058  CB  PHE A 144      -5.655   9.991  -3.609  1.00  0.00      A    C
ATOM   2059  HB1 PHE A 144      -4.573  10.165  -3.426  1.00  0.00      A    H
ATOM   2060  HB2 PHE A 144      -6.069  10.872  -4.143  1.00  0.00      A    H
ATOM   2061  CG  PHE A 144      -6.326   9.858  -2.180  1.00  0.00      A    C
ATOM   2062  CD1 PHE A 144      -5.885  10.680  -1.117  1.00  0.00      A    C
ATOM   2063  HD1 PHE A 144      -5.276  11.534  -1.371  1.00  0.00      A    H
ATOM   2064  CE1 PHE A 144      -6.288  10.366   0.146  1.00  0.00      A    C
ATOM   2065  HE1 PHE A 144      -5.962  10.990   0.964  1.00  0.00      A    H
ATOM   2066  CZ  PHE A 144      -7.137   9.287   0.447  1.00  0.00      A    C
ATOM   2067  HZ  PHE A 144      -7.431   9.203   1.483  1.00  0.00      A    H
ATOM   2068  CD2 PHE A 144      -7.132   8.791  -1.922  1.00  0.00      A    C
ATOM   2069  HD2 PHE A 144      -7.398   8.158  -2.755  1.00  0.00      A    H
ATOM   2070  CE2 PHE A 144      -7.518   8.510  -0.621  1.00  0.00      A    C
ATOM   2071  HE2 PHE A 144      -8.077   7.605  -0.437  1.00  0.00      A    H
ATOM   2072  C   PHE A 144      -5.150   9.222  -6.070  1.00  0.00      A    C
ATOM   2073  O   PHE A 144      -5.421  10.251  -6.666  1.00  0.00      A    O
ATOM   2074  N   TYR A 145      -4.404   8.272  -6.648  1.00  0.00      A    N
ATOM   2075  HN  TYR A 145      -4.161   7.427  -6.179  1.00  0.00      A    H
ATOM   2076  CA  TYR A 145      -3.912   8.475  -7.976  1.00  0.00      A    C
ATOM   2077  HA  TYR A 145      -3.521   9.478  -8.061  1.00  0.00      A    H
ATOM   2078  CB  TYR A 145      -2.936   7.294  -8.181  1.00  0.00      A    C
ATOM   2079  HB1 TYR A 145      -2.094   7.274  -7.456  1.00  0.00      A    H
ATOM   2080  HB2 TYR A 145      -3.468   6.330  -8.033  1.00  0.00      A    H
ATOM   2081  CG  TYR A 145      -2.241   7.409  -9.495  1.00  0.00      A    C
ATOM   2082  CD1 TYR A 145      -1.258   8.357  -9.684  1.00  0.00      A    C
ATOM   2083  HD1 TYR A 145      -1.140   9.160  -8.972  1.00  0.00      A    H
ATOM   2084  CE1 TYR A 145      -0.611   8.495 -10.981  1.00  0.00      A    C
ATOM   2085  HE1 TYR A 145       0.135   9.264 -11.109  1.00  0.00      A    H
ATOM   2086  CZ  TYR A 145      -0.839   7.520 -11.951  1.00  0.00      A    C
ATOM   2087  OH  TYR A 145      -0.208   7.489 -13.184  1.00  0.00      A    O
ATOM   2088  HH  TYR A 145      -0.150   8.373 -13.553  1.00  0.00      A    H
ATOM   2089  CD2 TYR A 145      -2.495   6.464 -10.547  1.00  0.00      A    C
ATOM   2090  HD2 TYR A 145      -3.256   5.700 -10.484  1.00  0.00      A    H
ATOM   2091  CE2 TYR A 145      -1.808   6.527 -11.739  1.00  0.00      A    C
ATOM   2092  HE2 TYR A 145      -2.038   5.779 -12.484  1.00  0.00      A    H
ATOM   2093  C   TYR A 145      -5.122   8.368  -8.885  1.00  0.00      A    C
ATOM   2094  O   TYR A 145      -5.717   7.300  -9.080  1.00  0.00      A    O
ATOM   2095  N   LYS A 146      -5.390   9.510  -9.602  1.00  0.00      A    N
ATOM   2096  HN  LYS A 146      -4.834  10.312  -9.395  1.00  0.00      A    H
ATOM   2097  CA  LYS A 146      -6.429   9.714 -10.636  1.00  0.00      A    C
ATOM   2098  HA  LYS A 146      -6.964   8.781 -10.729  1.00  0.00      A    H
ATOM   2099  CB  LYS A 146      -7.425  10.807 -10.186  1.00  0.00      A    C
ATOM   2100  HB1 LYS A 146      -6.949  11.791  -9.985  1.00  0.00      A    H
ATOM   2101  HB2 LYS A 146      -8.184  10.971 -10.980  1.00  0.00      A    H
ATOM   2102  CG  LYS A 146      -8.289  10.414  -8.934  1.00  0.00      A    C
ATOM   2103  HG1 LYS A 146      -7.648  10.082  -8.089  1.00  0.00      A    H
ATOM   2104  HG2 LYS A 146      -8.764  11.342  -8.552  1.00  0.00      A    H
ATOM   2105  CD  LYS A 146      -9.314   9.327  -9.328  1.00  0.00      A    C
ATOM   2106  HD1 LYS A 146      -9.802   9.778 -10.218  1.00  0.00      A    H
ATOM   2107  HD2 LYS A 146      -8.787   8.410  -9.670  1.00  0.00      A    H
ATOM   2108  CE  LYS A 146     -10.325   8.802  -8.264  1.00  0.00      A    C
ATOM   2109  HE1 LYS A 146     -11.175   9.518  -8.267  1.00  0.00      A    H
ATOM   2110  HE2 LYS A 146     -10.823   7.852  -8.550  1.00  0.00      A    H
ATOM   2111  NZ  LYS A 146      -9.799   8.588  -6.926  1.00  0.00      A    N
ATOM   2112  HZ1 LYS A 146      -9.649   9.484  -6.421  1.00  0.00      A    H
ATOM   2113  HZ2 LYS A 146     -10.500   8.094  -6.338  1.00  0.00      A    H
ATOM   2114  HZ3 LYS A 146      -8.981   7.956  -7.042  1.00  0.00      A    H
ATOM   2115  C   LYS A 146      -5.835  10.117 -12.010  1.00  0.00      A    C
ATOM   2116  O   LYS A 146      -6.516   9.875 -12.967  1.00  0.00      A    O
ATOM   2117  N   GLY A 147      -4.693  10.793 -12.027  1.00  0.00      A    N
ATOM   2118  HN  GLY A 147      -4.224  11.029 -11.180  1.00  0.00      A    H
ATOM   2119  CA  GLY A 147      -4.173  11.373 -13.278  1.00  0.00      A    C
ATOM   2120  HA1 GLY A 147      -4.093  10.559 -13.983  1.00  0.00      A    H
ATOM   2121  HA2 GLY A 147      -4.914  12.104 -13.568  1.00  0.00      A    H
ATOM   2122  C   GLY A 147      -2.818  12.021 -13.057  1.00  0.00      A    C
ATOM   2123  O   GLY A 147      -2.672  12.905 -12.202  1.00  0.00      A    O
ATOM   2124  N   GLY A 148      -1.830  11.701 -13.933  1.00  0.00      A    N
ATOM   2125  HN  GLY A 148      -2.051  11.136 -14.724  1.00  0.00      A    H
ATOM   2126  CA  GLY A 148      -0.535  12.212 -13.852  1.00  0.00      A    C
ATOM   2127  HA1 GLY A 148      -0.389  12.839 -14.719  1.00  0.00      A    H
ATOM   2128  HA2 GLY A 148      -0.371  12.751 -12.931  1.00  0.00      A    H
ATOM   2129  C   GLY A 148       0.413  11.043 -13.916  1.00  0.00      A    C
ATOM   2130  O   GLY A 148      -0.057   9.952 -14.071  1.00  0.00      A    O
ATOM   2131  N   VAL A 149       1.685  11.350 -13.698  1.00  0.00      A    N
ATOM   2132  HN  VAL A 149       1.934  12.315 -13.675  1.00  0.00      A    H
ATOM   2133  CA  VAL A 149       2.719  10.361 -13.408  1.00  0.00      A    C
ATOM   2134  HA  VAL A 149       2.318   9.405 -13.710  1.00  0.00      A    H
ATOM   2135  CB  VAL A 149       4.042  10.803 -14.017  1.00  0.00      A    C
ATOM   2136  HB  VAL A 149       4.378  11.787 -13.626  1.00  0.00      A    H
ATOM   2137  CG1 VAL A 149       5.118   9.762 -13.735  1.00  0.00      A    C
ATOM   2138 HG11 VAL A 149       6.019   9.932 -14.362  1.00  0.00      A    H
ATOM   2139 HG12 VAL A 149       5.354   9.594 -12.662  1.00  0.00      A    H
ATOM   2140 HG13 VAL A 149       4.874   8.722 -14.041  1.00  0.00      A    H
ATOM   2141  CG2 VAL A 149       3.808  10.803 -15.526  1.00  0.00      A    C
ATOM   2142 HG21 VAL A 149       3.320   9.829 -15.741  1.00  0.00      A    H
ATOM   2143 HG22 VAL A 149       3.171  11.603 -15.961  1.00  0.00      A    H
ATOM   2144 HG23 VAL A 149       4.739  10.878 -16.127  1.00  0.00      A    H
ATOM   2145  C   VAL A 149       2.787  10.243 -11.920  1.00  0.00      A    C
ATOM   2146  O   VAL A 149       2.681  11.273 -11.263  1.00  0.00      A    O
ATOM   2147  N   MET A 150       3.091   9.072 -11.383  1.00  0.00      A    N
ATOM   2148  HN  MET A 150       3.316   8.203 -11.817  1.00  0.00      A    H
ATOM   2149  CA  MET A 150       3.182   8.897  -9.946  1.00  0.00      A    C
ATOM   2150  HA  MET A 150       2.211   9.147  -9.545  1.00  0.00      A    H
ATOM   2151  CB  MET A 150       3.329   7.383  -9.630  1.00  0.00      A    C
ATOM   2152  HB1 MET A 150       2.502   6.938 -10.224  1.00  0.00      A    H
ATOM   2153  HB2 MET A 150       4.323   7.006  -9.954  1.00  0.00      A    H
ATOM   2154  CG  MET A 150       3.307   7.016  -8.159  1.00  0.00      A    C
ATOM   2155  HG1 MET A 150       3.389   5.911  -8.088  1.00  0.00      A    H
ATOM   2156  HG2 MET A 150       4.191   7.438  -7.634  1.00  0.00      A    H
ATOM   2157  SD  MET A 150       1.668   7.410  -7.409  1.00  0.00      A    S
ATOM   2158  CE  MET A 150       0.920   5.958  -8.248  1.00  0.00      A    C
ATOM   2159  HE1 MET A 150       0.066   5.556  -7.662  1.00  0.00      A    H
ATOM   2160  HE2 MET A 150       0.472   6.278  -9.213  1.00  0.00      A    H
ATOM   2161  HE3 MET A 150       1.675   5.154  -8.383  1.00  0.00      A    H
ATOM   2162  C   MET A 150       4.224   9.665  -9.228  1.00  0.00      A    C
ATOM   2163  O   MET A 150       5.398   9.576  -9.306  1.00  0.00      A    O
ATOM   2164  N   THR A 151       3.797  10.584  -8.365  1.00  0.00      A    N
ATOM   2165  HN  THR A 151       2.813  10.665  -8.229  1.00  0.00      A    H
ATOM   2166  CA  THR A 151       4.613  11.478  -7.491  1.00  0.00      A    C
ATOM   2167  HA  THR A 151       5.491  11.854  -7.993  1.00  0.00      A    H
ATOM   2168  CB  THR A 151       3.885  12.788  -7.193  1.00  0.00      A    C
ATOM   2169  HB  THR A 151       4.409  13.377  -6.411  1.00  0.00      A    H
ATOM   2170  OG1 THR A 151       2.580  12.492  -6.697  1.00  0.00      A    O
ATOM   2171  HG1 THR A 151       2.502  13.171  -6.022  1.00  0.00      A    H
ATOM   2172  CG2 THR A 151       3.763  13.593  -8.460  1.00  0.00      A    C
ATOM   2173 HG21 THR A 151       3.204  14.542  -8.318  1.00  0.00      A    H
ATOM   2174 HG22 THR A 151       4.797  13.802  -8.808  1.00  0.00      A    H
ATOM   2175 HG23 THR A 151       3.367  12.927  -9.256  1.00  0.00      A    H
ATOM   2176  C   THR A 151       4.989  10.823  -6.216  1.00  0.00      A    C
ATOM   2177  O   THR A 151       6.062  11.042  -5.580  1.00  0.00      A    O
ATOM   2178  N   GLY A 152       4.176   9.891  -5.691  1.00  0.00      A    N
ATOM   2179  HN  GLY A 152       3.282   9.822  -6.127  1.00  0.00      A    H
ATOM   2180  CA  GLY A 152       4.384   9.245  -4.443  1.00  0.00      A    C
ATOM   2181  HA1 GLY A 152       4.904   8.307  -4.570  1.00  0.00      A    H
ATOM   2182  HA2 GLY A 152       4.911   9.946  -3.813  1.00  0.00      A    H
ATOM   2183  C   GLY A 152       3.171   8.737  -3.765  1.00  0.00      A    C
ATOM   2184  O   GLY A 152       2.085   8.842  -4.288  1.00  0.00      A    O
ATOM   2185  N   SER A 153       3.188   8.176  -2.522  1.00  0.00      A    N
ATOM   2186  HN  SER A 153       2.315   8.127  -2.044  1.00  0.00      A    H
ATOM   2187  CA  SER A 153       4.465   7.896  -1.707  1.00  0.00      A    C
ATOM   2188  HA  SER A 153       5.374   8.309  -2.120  1.00  0.00      A    H
ATOM   2189  CB  SER A 153       4.219   8.528  -0.342  1.00  0.00      A    C
ATOM   2190  HB1 SER A 153       4.161   9.631  -0.466  1.00  0.00      A    H
ATOM   2191  HB2 SER A 153       3.296   8.180   0.170  1.00  0.00      A    H
ATOM   2192  OG  SER A 153       5.391   8.447   0.543  1.00  0.00      A    O
ATOM   2193  HG1 SER A 153       4.972   8.223   1.378  1.00  0.00      A    H
ATOM   2194  C   SER A 153       4.703   6.401  -1.535  1.00  0.00      A    C
ATOM   2195  O   SER A 153       3.924   5.741  -0.871  1.00  0.00      A    O
ATOM   2196  N   CYS A 154       5.777   5.819  -2.086  1.00  0.00      A    N
ATOM   2197  HN  CYS A 154       6.528   6.249  -2.580  1.00  0.00      A    H
ATOM   2198  CA  CYS A 154       5.936   4.358  -2.007  1.00  0.00      A    C
ATOM   2199  HA  CYS A 154       5.181   3.955  -1.347  1.00  0.00      A    H
ATOM   2200  CB  CYS A 154       5.874   3.679  -3.411  1.00  0.00      A    C
ATOM   2201  HB1 CYS A 154       5.913   2.575  -3.294  1.00  0.00      A    H
ATOM   2202  HB2 CYS A 154       4.899   3.906  -3.894  1.00  0.00      A    H
ATOM   2203  SG  CYS A 154       7.151   4.230  -4.573  1.00  0.00      A    S
ATOM   2204  C   CYS A 154       7.225   4.056  -1.353  1.00  0.00      A    C
ATOM   2205  O   CYS A 154       8.093   4.939  -1.165  1.00  0.00      A    O
ATOM   2206  N   GLY A 155       7.442   2.808  -0.927  1.00  0.00      A    N
ATOM   2207  HN  GLY A 155       6.781   2.067  -1.015  1.00  0.00      A    H
ATOM   2208  CA  GLY A 155       8.775   2.406  -0.569  1.00  0.00      A    C
ATOM   2209  HA1 GLY A 155       9.448   3.232  -0.395  1.00  0.00      A    H
ATOM   2210  HA2 GLY A 155       8.650   1.686   0.226  1.00  0.00      A    H
ATOM   2211  C   GLY A 155       9.531   1.533  -1.627  1.00  0.00      A    C
ATOM   2212  O   GLY A 155       9.379   1.791  -2.793  1.00  0.00      A    O
ATOM   2213  N   THR A 156      10.407   0.573  -1.103  1.00  0.00      A    N
ATOM   2214  HN  THR A 156      10.532   0.426  -0.125  1.00  0.00      A    H
ATOM   2215  CA  THR A 156      11.338  -0.073  -1.925  1.00  0.00      A    C
ATOM   2216  HA  THR A 156      11.240   0.230  -2.956  1.00  0.00      A    H
ATOM   2217  CB  THR A 156      12.793   0.288  -1.611  1.00  0.00      A    C
ATOM   2218  HB  THR A 156      13.404  -0.494  -2.111  1.00  0.00      A    H
ATOM   2219  OG1 THR A 156      12.933   0.349  -0.174  1.00  0.00      A    O
ATOM   2220  HG1 THR A 156      13.827   0.132   0.103  1.00  0.00      A    H
ATOM   2221  CG2 THR A 156      13.138   1.648  -2.149  1.00  0.00      A    C
ATOM   2222 HG21 THR A 156      13.303   1.728  -3.245  1.00  0.00      A    H
ATOM   2223 HG22 THR A 156      12.544   2.493  -1.740  1.00  0.00      A    H
ATOM   2224 HG23 THR A 156      14.169   1.866  -1.798  1.00  0.00      A    H
ATOM   2225  C   THR A 156      11.141  -1.582  -1.853  1.00  0.00      A    C
ATOM   2226  O   THR A 156      12.119  -2.356  -1.773  1.00  0.00      A    O
ATOM   2227  N   ASP A 157       9.919  -2.058  -1.992  1.00  0.00      A    N
ATOM   2228  HN  ASP A 157       9.185  -1.418  -2.208  1.00  0.00      A    H
ATOM   2229  CA  ASP A 157       9.536  -3.488  -1.862  1.00  0.00      A    C
ATOM   2230  HA  ASP A 157      10.381  -4.161  -1.854  1.00  0.00      A    H
ATOM   2231  CB  ASP A 157       8.785  -3.882  -0.549  1.00  0.00      A    C
ATOM   2232  HB1 ASP A 157       7.871  -3.251  -0.567  1.00  0.00      A    H
ATOM   2233  HB2 ASP A 157       8.291  -4.877  -0.521  1.00  0.00      A    H
ATOM   2234  CG  ASP A 157       9.561  -3.573   0.761  1.00  0.00      A    C
ATOM   2235  OD1 ASP A 157       9.575  -2.434   1.308  1.00  0.00      A    O
ATOM   2236  OD2 ASP A 157      10.065  -4.579   1.298  1.00  0.00      A    O
ATOM   2237  C   ASP A 157       8.667  -3.846  -3.071  1.00  0.00      A    C
ATOM   2238  O   ASP A 157       8.212  -2.950  -3.813  1.00  0.00      A    O
ATOM   2239  N   LEU A 158       8.268  -5.101  -3.215  1.00  0.00      A    N
ATOM   2240  HN  LEU A 158       8.692  -5.842  -2.700  1.00  0.00      A    H
ATOM   2241  CA  LEU A 158       7.285  -5.532  -4.198  1.00  0.00      A    C
ATOM   2242  HA  LEU A 158       7.117  -4.818  -4.990  1.00  0.00      A    H
ATOM   2243  CB  LEU A 158       7.731  -6.861  -4.849  1.00  0.00      A    C
ATOM   2244  HB1 LEU A 158       7.964  -7.535  -3.996  1.00  0.00      A    H
ATOM   2245  HB2 LEU A 158       6.891  -7.382  -5.355  1.00  0.00      A    H
ATOM   2246  CG  LEU A 158       9.056  -6.753  -5.704  1.00  0.00      A    C
ATOM   2247  HG  LEU A 158       9.838  -6.320  -5.044  1.00  0.00      A    H
ATOM   2248  CD1 LEU A 158       9.575  -8.129  -5.904  1.00  0.00      A    C
ATOM   2249 HD11 LEU A 158       9.143  -8.546  -6.838  1.00  0.00      A    H
ATOM   2250 HD12 LEU A 158      10.664  -7.978  -6.066  1.00  0.00      A    H
ATOM   2251 HD13 LEU A 158       9.336  -8.903  -5.144  1.00  0.00      A    H
ATOM   2252  CD2 LEU A 158       8.911  -5.881  -7.006  1.00  0.00      A    C
ATOM   2253 HD21 LEU A 158       9.822  -5.826  -7.639  1.00  0.00      A    H
ATOM   2254 HD22 LEU A 158       8.264  -6.405  -7.742  1.00  0.00      A    H
ATOM   2255 HD23 LEU A 158       8.458  -4.905  -6.731  1.00  0.00      A    H
ATOM   2256  C   LEU A 158       6.022  -5.783  -3.346  1.00  0.00      A    C
ATOM   2257  O   LEU A 158       6.048  -6.413  -2.238  1.00  0.00      A    O
ATOM   2258  N   ASP A 159       4.885  -5.494  -3.911  1.00  0.00      A    N
ATOM   2259  HN  ASP A 159       4.890  -5.043  -4.800  1.00  0.00      A    H
ATOM   2260  CA  ASP A 159       3.637  -5.855  -3.294  1.00  0.00      A    C
ATOM   2261  HA  ASP A 159       3.757  -6.824  -2.832  1.00  0.00      A    H
ATOM   2262  CB  ASP A 159       3.237  -4.631  -2.404  1.00  0.00      A    C
ATOM   2263  HB1 ASP A 159       4.175  -4.092  -2.151  1.00  0.00      A    H
ATOM   2264  HB2 ASP A 159       2.683  -3.883  -3.011  1.00  0.00      A    H
ATOM   2265  CG  ASP A 159       2.630  -5.056  -1.084  1.00  0.00      A    C
ATOM   2266  OD1 ASP A 159       1.459  -5.559  -1.138  1.00  0.00      A    O
ATOM   2267  OD2 ASP A 159       3.297  -4.912  -0.029  1.00  0.00      A    O
ATOM   2268  C   ASP A 159       2.516  -6.211  -4.317  1.00  0.00      A    C
ATOM   2269  O   ASP A 159       2.341  -7.419  -4.548  1.00  0.00      A    O
ATOM   2270  N   HSP A 160       1.677  -5.305  -4.783  1.00  0.00      A    N
ATOM   2271  HN  HSP A 160       1.735  -4.311  -4.736  1.00  0.00      A    H
ATOM   2272  CA  HSP A 160       0.638  -5.681  -5.704  1.00  0.00      A    C
ATOM   2273  HA  HSP A 160       0.246  -6.630  -5.367  1.00  0.00      A    H
ATOM   2274  CB  HSP A 160      -0.585  -4.654  -5.736  1.00  0.00      A    C
ATOM   2275  HB1 HSP A 160      -1.207  -4.659  -4.815  1.00  0.00      A    H
ATOM   2276  HB2 HSP A 160      -0.101  -3.658  -5.824  1.00  0.00      A    H
ATOM   2277  CD2 HSP A 160      -2.228  -3.963  -7.607  1.00  0.00      A    C
ATOM   2278  HD2 HSP A 160      -2.128  -2.900  -7.790  1.00  0.00      A    H
ATOM   2279  CG  HSP A 160      -1.623  -4.873  -6.808  1.00  0.00      A    C
ATOM   2280  NE2 HSP A 160      -2.976  -4.627  -8.473  1.00  0.00      A    N
ATOM   2281  HE2 HSP A 160      -3.440  -4.299  -9.296  1.00  0.00      A    H
ATOM   2282  ND1 HSP A 160      -2.116  -6.101  -7.226  1.00  0.00      A    N
ATOM   2283  HD1 HSP A 160      -1.855  -6.993  -6.857  1.00  0.00      A    H
ATOM   2284  CE1 HSP A 160      -2.891  -5.961  -8.271  1.00  0.00      A    C
ATOM   2285  HE1 HSP A 160      -3.341  -6.755  -8.829  1.00  0.00      A    H
ATOM   2286  C   HSP A 160       1.094  -5.872  -7.107  1.00  0.00      A    C
ATOM   2287  O   HSP A 160       1.659  -4.956  -7.737  1.00  0.00      A    O
ATOM   2288  N   GLY A 161       1.014  -7.137  -7.645  1.00  0.00      A    N
ATOM   2289  HN  GLY A 161       0.688  -7.862  -7.043  1.00  0.00      A    H
ATOM   2290  CA  GLY A 161       1.336  -7.463  -9.098  1.00  0.00      A    C
ATOM   2291  HA1 GLY A 161       2.416  -7.453  -9.136  1.00  0.00      A    H
ATOM   2292  HA2 GLY A 161       0.998  -8.488  -9.127  1.00  0.00      A    H
ATOM   2293  C   GLY A 161       0.687  -6.623 -10.139  1.00  0.00      A    C
ATOM   2294  O   GLY A 161      -0.542  -6.612 -10.292  1.00  0.00      A    O
ATOM   2295  N   ILE A 162       1.446  -5.894 -10.962  1.00  0.00      A    N
ATOM   2296  HN  ILE A 162       2.434  -6.008 -11.030  1.00  0.00      A    H
ATOM   2297  CA  ILE A 162       0.863  -5.029 -11.980  1.00  0.00      A    C
ATOM   2298  HA  ILE A 162      -0.183  -5.285 -12.071  1.00  0.00      A    H
ATOM   2299  CB  ILE A 162       0.983  -3.618 -11.374  1.00  0.00      A    C
ATOM   2300  HB  ILE A 162       0.474  -3.745 -10.395  1.00  0.00      A    H
ATOM   2301  CG2 ILE A 162       2.510  -3.311 -11.104  1.00  0.00      A    C
ATOM   2302 HG21 ILE A 162       2.961  -3.840 -10.238  1.00  0.00      A    H
ATOM   2303 HG22 ILE A 162       3.064  -3.382 -12.065  1.00  0.00      A    H
ATOM   2304 HG23 ILE A 162       2.423  -2.284 -10.690  1.00  0.00      A    H
ATOM   2305  CG1 ILE A 162       0.223  -2.434 -12.114  1.00  0.00      A    C
ATOM   2306 HG11 ILE A 162       0.820  -2.146 -13.006  1.00  0.00      A    H
ATOM   2307 HG12 ILE A 162      -0.733  -2.821 -12.525  1.00  0.00      A    H
ATOM   2308  CD  ILE A 162      -0.227  -1.381 -11.087  1.00  0.00      A    C
ATOM   2309  HD1 ILE A 162       0.607  -0.832 -10.600  1.00  0.00      A    H
ATOM   2310  HD2 ILE A 162      -0.804  -0.587 -11.608  1.00  0.00      A    H
ATOM   2311  HD3 ILE A 162      -0.867  -1.964 -10.391  1.00  0.00      A    H
ATOM   2312  C   ILE A 162       1.576  -5.263 -13.255  1.00  0.00      A    C
ATOM   2313  O   ILE A 162       2.739  -5.798 -13.272  1.00  0.00      A    O
ATOM   2314  N   VAL A 163       0.944  -4.978 -14.374  1.00  0.00      A    N
ATOM   2315  HN  VAL A 163       0.050  -4.544 -14.292  1.00  0.00      A    H
ATOM   2316  CA  VAL A 163       1.550  -5.404 -15.610  1.00  0.00      A    C
ATOM   2317  HA  VAL A 163       2.344  -6.122 -15.469  1.00  0.00      A    H
ATOM   2318  CB  VAL A 163       0.464  -6.085 -16.499  1.00  0.00      A    C
ATOM   2319  HB  VAL A 163      -0.245  -5.293 -16.824  1.00  0.00      A    H
ATOM   2320  CG1 VAL A 163       1.068  -6.763 -17.769  1.00  0.00      A    C
ATOM   2321 HG11 VAL A 163       0.266  -7.076 -18.471  1.00  0.00      A    H
ATOM   2322 HG12 VAL A 163       1.696  -6.131 -18.433  1.00  0.00      A    H
ATOM   2323 HG13 VAL A 163       1.540  -7.747 -17.562  1.00  0.00      A    H
ATOM   2324  CG2 VAL A 163      -0.316  -7.189 -15.761  1.00  0.00      A    C
ATOM   2325 HG21 VAL A 163       0.429  -7.946 -15.437  1.00  0.00      A    H
ATOM   2326 HG22 VAL A 163      -0.765  -6.842 -14.806  1.00  0.00      A    H
ATOM   2327 HG23 VAL A 163      -1.084  -7.719 -16.364  1.00  0.00      A    H
ATOM   2328  C   VAL A 163       2.097  -4.253 -16.448  1.00  0.00      A    C
ATOM   2329  O   VAL A 163       1.370  -3.404 -17.036  1.00  0.00      A    O
ATOM   2330  N   ALA A 164       3.407  -4.231 -16.613  1.00  0.00      A    N
ATOM   2331  HN  ALA A 164       4.000  -4.941 -16.243  1.00  0.00      A    H
ATOM   2332  CA  ALA A 164       4.002  -3.370 -17.609  1.00  0.00      A    C
ATOM   2333  HA  ALA A 164       3.543  -2.410 -17.419  1.00  0.00      A    H
ATOM   2334  CB  ALA A 164       5.533  -3.112 -17.347  1.00  0.00      A    C
ATOM   2335  HB1 ALA A 164       5.705  -2.673 -16.341  1.00  0.00      A    H
ATOM   2336  HB2 ALA A 164       6.080  -4.062 -17.531  1.00  0.00      A    H
ATOM   2337  HB3 ALA A 164       5.749  -2.405 -18.175  1.00  0.00      A    H
ATOM   2338  C   ALA A 164       3.627  -3.713 -19.072  1.00  0.00      A    C
ATOM   2339  O   ALA A 164       3.996  -4.746 -19.554  1.00  0.00      A    O
ATOM   2340  N   ILE A 165       2.807  -2.912 -19.717  1.00  0.00      A    N
ATOM   2341  HN  ILE A 165       2.428  -2.111 -19.259  1.00  0.00      A    H
ATOM   2342  CA  ILE A 165       2.304  -3.067 -21.107  1.00  0.00      A    C
ATOM   2343  HA  ILE A 165       2.469  -4.075 -21.460  1.00  0.00      A    H
ATOM   2344  CB  ILE A 165       0.799  -2.727 -21.173  1.00  0.00      A    C
ATOM   2345  HB  ILE A 165       0.513  -2.845 -22.240  1.00  0.00      A    H
ATOM   2346  CG2 ILE A 165       0.046  -3.784 -20.402  1.00  0.00      A    C
ATOM   2347 HG21 ILE A 165       0.256  -3.804 -19.311  1.00  0.00      A    H
ATOM   2348 HG22 ILE A 165      -1.042  -3.563 -20.374  1.00  0.00      A    H
ATOM   2349 HG23 ILE A 165       0.158  -4.793 -20.853  1.00  0.00      A    H
ATOM   2350  CG1 ILE A 165       0.502  -1.271 -20.795  1.00  0.00      A    C
ATOM   2351 HG11 ILE A 165       0.628  -1.230 -19.692  1.00  0.00      A    H
ATOM   2352 HG12 ILE A 165       1.192  -0.682 -21.436  1.00  0.00      A    H
ATOM   2353  CD  ILE A 165      -0.911  -0.916 -21.176  1.00  0.00      A    C
ATOM   2354  HD1 ILE A 165      -1.104   0.178 -21.213  1.00  0.00      A    H
ATOM   2355  HD2 ILE A 165      -1.078  -1.256 -22.220  1.00  0.00      A    H
ATOM   2356  HD3 ILE A 165      -1.674  -1.416 -20.542  1.00  0.00      A    H
ATOM   2357  C   ILE A 165       3.058  -2.143 -21.964  1.00  0.00      A    C
ATOM   2358  O   ILE A 165       2.815  -2.072 -23.199  1.00  0.00      A    O
ATOM   2359  N   GLY A 166       4.005  -1.377 -21.396  1.00  0.00      A    N
ATOM   2360  HN  GLY A 166       4.188  -1.393 -20.416  1.00  0.00      A    H
ATOM   2361  CA  GLY A 166       5.012  -0.658 -22.211  1.00  0.00      A    C
ATOM   2362  HA1 GLY A 166       5.750  -1.325 -22.631  1.00  0.00      A    H
ATOM   2363  HA2 GLY A 166       4.406  -0.147 -22.945  1.00  0.00      A    H
ATOM   2364  C   GLY A 166       5.796   0.382 -21.489  1.00  0.00      A    C
ATOM   2365  O   GLY A 166       6.135   0.225 -20.328  1.00  0.00      A    O
ATOM   2366  N   TYR A 167       6.124   1.523 -22.176  1.00  0.00      A    N
ATOM   2367  HN  TYR A 167       5.680   1.695 -23.052  1.00  0.00      A    H
ATOM   2368  CA  TYR A 167       6.967   2.599 -21.602  1.00  0.00      A    C
ATOM   2369  HA  TYR A 167       6.343   3.011 -20.823  1.00  0.00      A    H
ATOM   2370  CB  TYR A 167       8.404   2.210 -20.984  1.00  0.00      A    C
ATOM   2371  HB1 TYR A 167       8.811   3.076 -20.418  1.00  0.00      A    H
ATOM   2372  HB2 TYR A 167       8.249   1.327 -20.328  1.00  0.00      A    H
ATOM   2373  CG  TYR A 167       9.510   1.801 -22.025  1.00  0.00      A    C
ATOM   2374  CD1 TYR A 167      10.154   2.740 -22.853  1.00  0.00      A    C
ATOM   2375  HD1 TYR A 167       9.859   3.776 -22.772  1.00  0.00      A    H
ATOM   2376  CE1 TYR A 167      11.113   2.214 -23.731  1.00  0.00      A    C
ATOM   2377  HE1 TYR A 167      11.664   2.902 -24.356  1.00  0.00      A    H
ATOM   2378  CZ  TYR A 167      11.341   0.886 -23.942  1.00  0.00      A    C
ATOM   2379  OH  TYR A 167      12.142   0.549 -25.026  1.00  0.00      A    O
ATOM   2380  HH  TYR A 167      12.416   1.315 -25.535  1.00  0.00      A    H
ATOM   2381  CD2 TYR A 167       9.722   0.451 -22.217  1.00  0.00      A    C
ATOM   2382  HD2 TYR A 167       9.142  -0.287 -21.683  1.00  0.00      A    H
ATOM   2383  CE2 TYR A 167      10.693  -0.001 -23.175  1.00  0.00      A    C
ATOM   2384  HE2 TYR A 167      10.643  -1.027 -23.511  1.00  0.00      A    H
ATOM   2385  C   TYR A 167       7.112   3.707 -22.600  1.00  0.00      A    C
ATOM   2386  O   TYR A 167       6.893   3.584 -23.762  1.00  0.00      A    O
ATOM   2387  N   GLY A 168       7.382   4.952 -22.094  1.00  0.00      A    N
ATOM   2388  HN  GLY A 168       7.396   5.189 -21.126  1.00  0.00      A    H
ATOM   2389  CA  GLY A 168       7.493   5.999 -23.067  1.00  0.00      A    C
ATOM   2390  HA1 GLY A 168       8.233   5.926 -23.850  1.00  0.00      A    H
ATOM   2391  HA2 GLY A 168       6.523   6.204 -23.495  1.00  0.00      A    H
ATOM   2392  C   GLY A 168       7.896   7.252 -22.420  1.00  0.00      A    C
ATOM   2393  O   GLY A 168       7.970   7.389 -21.215  1.00  0.00      A    O
ATOM   2394  N   LYS A 169       8.095   8.300 -23.281  1.00  0.00      A    N
ATOM   2395  HN  LYS A 169       8.013   8.109 -24.256  1.00  0.00      A    H
ATOM   2396  CA  LYS A 169       8.541   9.629 -22.918  1.00  0.00      A    C
ATOM   2397  HA  LYS A 169       8.965   9.592 -21.926  1.00  0.00      A    H
ATOM   2398  CB  LYS A 169       9.643  10.262 -23.913  1.00  0.00      A    C
ATOM   2399  HB1 LYS A 169       9.248  10.582 -24.901  1.00  0.00      A    H
ATOM   2400  HB2 LYS A 169      10.112  11.159 -23.455  1.00  0.00      A    H
ATOM   2401  CG  LYS A 169      10.816   9.278 -24.183  1.00  0.00      A    C
ATOM   2402  HG1 LYS A 169      11.293   8.848 -23.276  1.00  0.00      A    H
ATOM   2403  HG2 LYS A 169      10.310   8.413 -24.663  1.00  0.00      A    H
ATOM   2404  CD  LYS A 169      11.874   9.752 -25.111  1.00  0.00      A    C
ATOM   2405  HD1 LYS A 169      12.614   8.924 -25.134  1.00  0.00      A    H
ATOM   2406  HD2 LYS A 169      11.564   9.793 -26.177  1.00  0.00      A    H
ATOM   2407  CE  LYS A 169      12.432  11.105 -24.661  1.00  0.00      A    C
ATOM   2408  HE1 LYS A 169      11.675  11.914 -24.737  1.00  0.00      A    H
ATOM   2409  HE2 LYS A 169      12.790  11.022 -23.612  1.00  0.00      A    H
ATOM   2410  NZ  LYS A 169      13.616  11.405 -25.451  1.00  0.00      A    N
ATOM   2411  HZ1 LYS A 169      14.320  10.648 -25.334  1.00  0.00      A    H
ATOM   2412  HZ2 LYS A 169      13.342  11.440 -26.454  1.00  0.00      A    H
ATOM   2413  HZ3 LYS A 169      14.078  12.320 -25.275  1.00  0.00      A    H
ATOM   2414  C   LYS A 169       7.406  10.602 -22.883  1.00  0.00      A    C
ATOM   2415  O   LYS A 169       6.435  10.543 -23.615  1.00  0.00      A    O
ATOM   2416  N   ALA A 170       7.471  11.641 -22.049  1.00  0.00      A    N
ATOM   2417  HN  ALA A 170       8.166  11.759 -21.343  1.00  0.00      A    H
ATOM   2418  CA  ALA A 170       6.535  12.693 -22.051  1.00  0.00      A    C
ATOM   2419  HA  ALA A 170       5.555  12.429 -22.419  1.00  0.00      A    H
ATOM   2420  CB  ALA A 170       6.607  13.279 -20.568  1.00  0.00      A    C
ATOM   2421  HB1 ALA A 170       5.812  14.040 -20.411  1.00  0.00      A    H
ATOM   2422  HB2 ALA A 170       6.492  12.480 -19.804  1.00  0.00      A    H
ATOM   2423  HB3 ALA A 170       7.559  13.826 -20.403  1.00  0.00      A    H
ATOM   2424  C   ALA A 170       6.838  13.806 -23.093  1.00  0.00      A    C
ATOM   2425  O   ALA A 170       7.749  13.635 -23.901  1.00  0.00      A    O
ATOM   2426  N   SER A 171       6.134  14.951 -23.094  1.00  0.00      A    N
ATOM   2427  HN  SER A 171       5.431  15.127 -22.409  1.00  0.00      A    H
ATOM   2428  CA  SER A 171       6.530  16.026 -23.961  1.00  0.00      A    C
ATOM   2429  HA  SER A 171       6.805  15.607 -24.918  1.00  0.00      A    H
ATOM   2430  CB  SER A 171       5.466  17.054 -24.293  1.00  0.00      A    C
ATOM   2431  HB1 SER A 171       5.058  17.406 -23.321  1.00  0.00      A    H
ATOM   2432  HB2 SER A 171       5.849  17.871 -24.940  1.00  0.00      A    H
ATOM   2433  OG  SER A 171       4.396  16.335 -24.948  1.00  0.00      A    O
ATOM   2434  HG1 SER A 171       4.110  16.951 -25.627  1.00  0.00      A    H
ATOM   2435  C   SER A 171       7.744  16.764 -23.457  1.00  0.00      A    C
ATOM   2436  O   SER A 171       8.600  17.224 -24.204  1.00  0.00      A    O
ATOM   2437  N   ASP A 172       7.887  16.907 -22.119  1.00  0.00      A    N
ATOM   2438  HN  ASP A 172       7.085  16.625 -21.598  1.00  0.00      A    H
ATOM   2439  CA  ASP A 172       8.979  17.615 -21.460  1.00  0.00      A    C
ATOM   2440  HA  ASP A 172       8.994  18.583 -21.939  1.00  0.00      A    H
ATOM   2441  CB  ASP A 172       8.627  18.031 -19.937  1.00  0.00      A    C
ATOM   2442  HB1 ASP A 172       9.477  18.403 -19.327  1.00  0.00      A    H
ATOM   2443  HB2 ASP A 172       7.790  18.753 -19.825  1.00  0.00      A    H
ATOM   2444  CG  ASP A 172       8.181  16.818 -19.143  1.00  0.00      A    C
ATOM   2445  OD1 ASP A 172       6.962  16.701 -18.858  1.00  0.00      A    O
ATOM   2446  OD2 ASP A 172       9.018  15.959 -18.732  1.00  0.00      A    O
ATOM   2447  C   ASP A 172      10.331  17.062 -21.640  1.00  0.00      A    C
ATOM   2448  O   ASP A 172      11.021  17.472 -22.551  1.00  0.00      A    O
ATOM   2449  N   GLY A 173      10.823  16.094 -20.874  1.00  0.00      A    N
ATOM   2450  HN  GLY A 173      10.203  15.909 -20.115  1.00  0.00      A    H
ATOM   2451  CA  GLY A 173      11.980  15.214 -21.078  1.00  0.00      A    C
ATOM   2452  HA1 GLY A 173      11.974  14.710 -22.033  1.00  0.00      A    H
ATOM   2453  HA2 GLY A 173      12.936  15.717 -21.080  1.00  0.00      A    H
ATOM   2454  C   GLY A 173      12.142  14.107 -20.085  1.00  0.00      A    C
ATOM   2455  O   GLY A 173      13.040  13.267 -20.201  1.00  0.00      A    O
ATOM   2456  N   THR A 174      11.087  13.929 -19.127  1.00  0.00      A    N
ATOM   2457  HN  THR A 174      10.340  14.589 -19.134  1.00  0.00      A    H
ATOM   2458  CA  THR A 174      11.041  12.756 -18.260  1.00  0.00      A    C
ATOM   2459  HA  THR A 174      11.998  12.302 -18.047  1.00  0.00      A    H
ATOM   2460  CB  THR A 174      10.396  13.037 -16.869  1.00  0.00      A    C
ATOM   2461  HB  THR A 174      10.305  12.118 -16.252  1.00  0.00      A    H
ATOM   2462  OG1 THR A 174       9.183  13.753 -17.046  1.00  0.00      A    O
ATOM   2463  HG1 THR A 174       9.351  14.585 -17.495  1.00  0.00      A    H
ATOM   2464  CG2 THR A 174      11.417  13.896 -16.108  1.00  0.00      A    C
ATOM   2465 HG21 THR A 174      11.602  14.838 -16.666  1.00  0.00      A    H
ATOM   2466 HG22 THR A 174      11.037  14.009 -15.070  1.00  0.00      A    H
ATOM   2467 HG23 THR A 174      12.390  13.364 -16.039  1.00  0.00      A    H
ATOM   2468  C   THR A 174      10.343  11.518 -18.864  1.00  0.00      A    C
ATOM   2469  O   THR A 174       9.536  11.660 -19.780  1.00  0.00      A    O
ATOM   2470  N   LYS A 175      10.772  10.294 -18.503  1.00  0.00      A    N
ATOM   2471  HN  LYS A 175      11.536  10.242 -17.864  1.00  0.00      A    H
ATOM   2472  CA  LYS A 175      10.290   9.102 -19.088  1.00  0.00      A    C
ATOM   2473  HA  LYS A 175       9.645   9.367 -19.913  1.00  0.00      A    H
ATOM   2474  CB  LYS A 175      11.432   8.216 -19.555  1.00  0.00      A    C
ATOM   2475  HB1 LYS A 175      12.039   7.961 -18.661  1.00  0.00      A    H
ATOM   2476  HB2 LYS A 175      11.159   7.309 -20.136  1.00  0.00      A    H
ATOM   2477  CG  LYS A 175      12.315   9.033 -20.564  1.00  0.00      A    C
ATOM   2478  HG1 LYS A 175      11.630   9.354 -21.377  1.00  0.00      A    H
ATOM   2479  HG2 LYS A 175      12.707   9.968 -20.110  1.00  0.00      A    H
ATOM   2480  CD  LYS A 175      13.466   8.300 -21.249  1.00  0.00      A    C
ATOM   2481  HD1 LYS A 175      13.116   7.321 -21.640  1.00  0.00      A    H
ATOM   2482  HD2 LYS A 175      14.007   8.922 -21.993  1.00  0.00      A    H
ATOM   2483  CE  LYS A 175      14.457   7.630 -20.224  1.00  0.00      A    C
ATOM   2484  HE1 LYS A 175      13.880   6.861 -19.668  1.00  0.00      A    H
ATOM   2485  HE2 LYS A 175      15.192   7.140 -20.899  1.00  0.00      A    H
ATOM   2486  NZ  LYS A 175      15.054   8.630 -19.335  1.00  0.00      A    N
ATOM   2487  HZ1 LYS A 175      15.374   8.100 -18.500  1.00  0.00      A    H
ATOM   2488  HZ2 LYS A 175      15.880   9.175 -19.656  1.00  0.00      A    H
ATOM   2489  HZ3 LYS A 175      14.472   9.405 -18.956  1.00  0.00      A    H
ATOM   2490  C   LYS A 175       9.705   8.197 -18.015  1.00  0.00      A    C
ATOM   2491  O   LYS A 175      10.056   8.195 -16.828  1.00  0.00      A    O
ATOM   2492  N   TYR A 176       8.621   7.468 -18.437  1.00  0.00      A    N
ATOM   2493  HN  TYR A 176       8.337   7.512 -19.392  1.00  0.00      A    H
ATOM   2494  CA  TYR A 176       7.787   6.642 -17.661  1.00  0.00      A    C
ATOM   2495  HA  TYR A 176       8.170   6.524 -16.658  1.00  0.00      A    H
ATOM   2496  CB  TYR A 176       6.360   7.208 -17.554  1.00  0.00      A    C
ATOM   2497  HB1 TYR A 176       5.649   6.697 -16.869  1.00  0.00      A    H
ATOM   2498  HB2 TYR A 176       6.383   8.181 -17.018  1.00  0.00      A    H
ATOM   2499  CG  TYR A 176       5.670   7.429 -18.857  1.00  0.00      A    C
ATOM   2500  CD1 TYR A 176       4.895   6.369 -19.408  1.00  0.00      A    C
ATOM   2501  HD1 TYR A 176       4.731   5.400 -18.960  1.00  0.00      A    H
ATOM   2502  CE1 TYR A 176       4.342   6.526 -20.652  1.00  0.00      A    C
ATOM   2503  HE1 TYR A 176       3.756   5.724 -21.075  1.00  0.00      A    H
ATOM   2504  CZ  TYR A 176       4.314   7.738 -21.262  1.00  0.00      A    C
ATOM   2505  OH  TYR A 176       3.490   7.881 -22.386  1.00  0.00      A    O
ATOM   2506  HH  TYR A 176       3.512   8.800 -22.665  1.00  0.00      A    H
ATOM   2507  CD2 TYR A 176       5.806   8.627 -19.585  1.00  0.00      A    C
ATOM   2508  HD2 TYR A 176       6.499   9.387 -19.257  1.00  0.00      A    H
ATOM   2509  CE2 TYR A 176       5.075   8.863 -20.793  1.00  0.00      A    C
ATOM   2510  HE2 TYR A 176       5.056   9.797 -21.335  1.00  0.00      A    H
ATOM   2511  C   TYR A 176       7.629   5.169 -18.166  1.00  0.00      A    C
ATOM   2512  O   TYR A 176       7.667   4.837 -19.363  1.00  0.00      A    O
ATOM   2513  N   TRP A 177       7.400   4.286 -17.219  1.00  0.00      A    N
ATOM   2514  HN  TRP A 177       7.351   4.616 -16.279  1.00  0.00      A    H
ATOM   2515  CA  TRP A 177       6.921   2.900 -17.407  1.00  0.00      A    C
ATOM   2516  HA  TRP A 177       7.266   2.598 -18.385  1.00  0.00      A    H
ATOM   2517  CB  TRP A 177       7.381   1.987 -16.284  1.00  0.00      A    C
ATOM   2518  HB1 TRP A 177       6.935   2.422 -15.364  1.00  0.00      A    H
ATOM   2519  HB2 TRP A 177       6.848   1.013 -16.339  1.00  0.00      A    H
ATOM   2520  CG  TRP A 177       8.893   1.675 -16.099  1.00  0.00      A    C
ATOM   2521  CD1 TRP A 177       9.828   2.188 -15.235  1.00  0.00      A    C
ATOM   2522  HD1 TRP A 177       9.558   2.827 -14.408  1.00  0.00      A    H
ATOM   2523  NE1 TRP A 177      11.046   1.639 -15.466  1.00  0.00      A    N
ATOM   2524  HE1 TRP A 177      11.837   1.662 -14.895  1.00  0.00      A    H
ATOM   2525  CE2 TRP A 177      10.902   0.575 -16.390  1.00  0.00      A    C
ATOM   2526  CD2 TRP A 177       9.561   0.547 -16.806  1.00  0.00      A    C
ATOM   2527  CE3 TRP A 177       9.140  -0.391 -17.733  1.00  0.00      A    C
ATOM   2528  HE3 TRP A 177       8.106  -0.424 -18.044  1.00  0.00      A    H
ATOM   2529  CZ3 TRP A 177      10.069  -1.190 -18.422  1.00  0.00      A    C
ATOM   2530  HZ3 TRP A 177       9.729  -1.700 -19.312  1.00  0.00      A    H
ATOM   2531  CZ2 TRP A 177      11.855  -0.287 -16.966  1.00  0.00      A    C
ATOM   2532  HZ2 TRP A 177      12.900  -0.185 -16.712  1.00  0.00      A    H
ATOM   2533  CH2 TRP A 177      11.437  -1.160 -17.997  1.00  0.00      A    C
ATOM   2534  HH2 TRP A 177      12.158  -1.721 -18.572  1.00  0.00      A    H
ATOM   2535  C   TRP A 177       5.428   3.027 -17.392  1.00  0.00      A    C
ATOM   2536  O   TRP A 177       4.837   3.803 -16.656  1.00  0.00      A    O
ATOM   2537  N   LEU A 178       4.825   2.327 -18.366  1.00  0.00      A    N
ATOM   2538  HN  LEU A 178       5.422   1.715 -18.878  1.00  0.00      A    H
ATOM   2539  CA  LEU A 178       3.333   2.369 -18.780  1.00  0.00      A    C
ATOM   2540  HA  LEU A 178       2.901   3.187 -18.221  1.00  0.00      A    H
ATOM   2541  CB  LEU A 178       3.201   2.541 -20.323  1.00  0.00      A    C
ATOM   2542  HB1 LEU A 178       3.800   3.415 -20.658  1.00  0.00      A    H
ATOM   2543  HB2 LEU A 178       3.676   1.605 -20.687  1.00  0.00      A    H
ATOM   2544  CG  LEU A 178       1.739   2.598 -20.842  1.00  0.00      A    C
ATOM   2545  HG  LEU A 178       1.115   1.801 -20.385  1.00  0.00      A    H
ATOM   2546  CD1 LEU A 178       1.142   3.983 -20.335  1.00  0.00      A    C
ATOM   2547 HD11 LEU A 178       0.186   4.174 -20.868  1.00  0.00      A    H
ATOM   2548 HD12 LEU A 178       0.962   3.964 -19.239  1.00  0.00      A    H
ATOM   2549 HD13 LEU A 178       1.850   4.820 -20.516  1.00  0.00      A    H
ATOM   2550  CD2 LEU A 178       1.788   2.319 -22.355  1.00  0.00      A    C
ATOM   2551 HD21 LEU A 178       0.749   2.213 -22.734  1.00  0.00      A    H
ATOM   2552 HD22 LEU A 178       2.260   3.082 -23.011  1.00  0.00      A    H
ATOM   2553 HD23 LEU A 178       2.288   1.332 -22.459  1.00  0.00      A    H
ATOM   2554  C   LEU A 178       2.790   1.034 -18.215  1.00  0.00      A    C
ATOM   2555  O   LEU A 178       3.139  -0.054 -18.689  1.00  0.00      A    O
ATOM   2556  N   LEU A 179       1.798   1.056 -17.291  1.00  0.00      A    N
ATOM   2557  HN  LEU A 179       1.369   1.871 -16.910  1.00  0.00      A    H
ATOM   2558  CA  LEU A 179       1.299  -0.222 -16.754  1.00  0.00      A    C
ATOM   2559  HA  LEU A 179       1.659  -1.054 -17.341  1.00  0.00      A    H
ATOM   2560  CB  LEU A 179       1.893  -0.509 -15.299  1.00  0.00      A    C
ATOM   2561  HB1 LEU A 179       1.571   0.206 -14.511  1.00  0.00      A    H
ATOM   2562  HB2 LEU A 179       1.552  -1.483 -14.887  1.00  0.00      A    H
ATOM   2563  CG  LEU A 179       3.385  -0.515 -15.142  1.00  0.00      A    C
ATOM   2564  HG  LEU A 179       3.925  -0.705 -16.094  1.00  0.00      A    H
ATOM   2565  CD1 LEU A 179       4.057   0.843 -14.715  1.00  0.00      A    C
ATOM   2566 HD11 LEU A 179       3.745   1.691 -15.362  1.00  0.00      A    H
ATOM   2567 HD12 LEU A 179       3.793   0.964 -13.643  1.00  0.00      A    H
ATOM   2568 HD13 LEU A 179       5.164   0.775 -14.647  1.00  0.00      A    H
ATOM   2569  CD2 LEU A 179       3.923  -1.551 -14.123  1.00  0.00      A    C
ATOM   2570 HD21 LEU A 179       3.385  -1.362 -13.170  1.00  0.00      A    H
ATOM   2571 HD22 LEU A 179       3.561  -2.573 -14.363  1.00  0.00      A    H
ATOM   2572 HD23 LEU A 179       5.013  -1.625 -13.923  1.00  0.00      A    H
ATOM   2573  C   LEU A 179      -0.211  -0.392 -16.808  1.00  0.00      A    C
ATOM   2574  O   LEU A 179      -0.964   0.614 -16.829  1.00  0.00      A    O
ATOM   2575  N   LYS A 180      -0.696  -1.627 -16.837  1.00  0.00      A    N
ATOM   2576  HN  LYS A 180      -0.088  -2.416 -16.789  1.00  0.00      A    H
ATOM   2577  CA  LYS A 180      -2.078  -1.978 -16.664  1.00  0.00      A    C
ATOM   2578  HA  LYS A 180      -2.648  -1.063 -16.736  1.00  0.00      A    H
ATOM   2579  CB  LYS A 180      -2.480  -2.948 -17.793  1.00  0.00      A    C
ATOM   2580  HB1 LYS A 180      -2.502  -2.402 -18.761  1.00  0.00      A    H
ATOM   2581  HB2 LYS A 180      -1.616  -3.644 -17.730  1.00  0.00      A    H
ATOM   2582  CG  LYS A 180      -3.832  -3.660 -17.670  1.00  0.00      A    C
ATOM   2583  HG1 LYS A 180      -4.032  -4.159 -16.697  1.00  0.00      A    H
ATOM   2584  HG2 LYS A 180      -4.507  -2.809 -17.904  1.00  0.00      A    H
ATOM   2585  CD  LYS A 180      -4.011  -4.709 -18.802  1.00  0.00      A    C
ATOM   2586  HD1 LYS A 180      -3.955  -4.099 -19.729  1.00  0.00      A    H
ATOM   2587  HD2 LYS A 180      -3.190  -5.456 -18.849  1.00  0.00      A    H
ATOM   2588  CE  LYS A 180      -5.351  -5.450 -18.579  1.00  0.00      A    C
ATOM   2589  HE1 LYS A 180      -5.264  -6.217 -17.780  1.00  0.00      A    H
ATOM   2590  HE2 LYS A 180      -6.081  -4.684 -18.240  1.00  0.00      A    H
ATOM   2591  NZ  LYS A 180      -5.790  -6.217 -19.741  1.00  0.00      A    N
ATOM   2592  HZ1 LYS A 180      -6.707  -6.707 -19.703  1.00  0.00      A    H
ATOM   2593  HZ2 LYS A 180      -5.832  -5.585 -20.565  1.00  0.00      A    H
ATOM   2594  HZ3 LYS A 180      -5.107  -6.944 -20.035  1.00  0.00      A    H
ATOM   2595  C   LYS A 180      -2.272  -2.531 -15.219  1.00  0.00      A    C
ATOM   2596  O   LYS A 180      -1.566  -3.418 -14.769  1.00  0.00      A    O
ATOM   2597  N   ASN A 181      -3.160  -1.880 -14.519  1.00  0.00      A    N
ATOM   2598  HN  ASN A 181      -3.787  -1.285 -15.017  1.00  0.00      A    H
ATOM   2599  CA  ASN A 181      -3.694  -2.385 -13.240  1.00  0.00      A    C
ATOM   2600  HA  ASN A 181      -2.982  -3.005 -12.715  1.00  0.00      A    H
ATOM   2601  CB  ASN A 181      -4.088  -1.103 -12.319  1.00  0.00      A    C
ATOM   2602  HB1 ASN A 181      -3.374  -0.353 -12.719  1.00  0.00      A    H
ATOM   2603  HB2 ASN A 181      -5.114  -0.740 -12.543  1.00  0.00      A    H
ATOM   2604  CG  ASN A 181      -4.153  -1.332 -10.847  1.00  0.00      A    C
ATOM   2605  OD1 ASN A 181      -4.106  -2.478 -10.348  1.00  0.00      A    O
ATOM   2606  ND2 ASN A 181      -4.169  -0.299  -9.928  1.00  0.00      A    N
ATOM   2607 HD21 ASN A 181      -4.388  -0.460  -8.966  1.00  0.00      A    H
ATOM   2608 HD22 ASN A 181      -4.021   0.632 -10.261  1.00  0.00      A    H
ATOM   2609  C   ASN A 181      -4.890  -3.329 -13.369  1.00  0.00      A    C
ATOM   2610  O   ASN A 181      -5.627  -3.340 -14.366  1.00  0.00      A    O
ATOM   2611  N   SER A 182      -5.159  -4.132 -12.328  1.00  0.00      A    N
ATOM   2612  HN  SER A 182      -4.627  -4.042 -11.490  1.00  0.00      A    H
ATOM   2613  CA  SER A 182      -6.201  -5.177 -12.361  1.00  0.00      A    C
ATOM   2614  HA  SER A 182      -6.385  -5.495 -13.377  1.00  0.00      A    H
ATOM   2615  CB  SER A 182      -5.807  -6.369 -11.462  1.00  0.00      A    C
ATOM   2616  HB1 SER A 182      -6.681  -7.050 -11.376  1.00  0.00      A    H
ATOM   2617  HB2 SER A 182      -4.961  -6.987 -11.830  1.00  0.00      A    H
ATOM   2618  OG  SER A 182      -5.401  -5.937 -10.147  1.00  0.00      A    O
ATOM   2619  HG1 SER A 182      -5.489  -6.628  -9.487  1.00  0.00      A    H
ATOM   2620  C   SER A 182      -7.513  -4.501 -11.801  1.00  0.00      A    C
ATOM   2621  O   SER A 182      -8.584  -4.768 -12.333  1.00  0.00      A    O
ATOM   2622  N   TRP A 183      -7.422  -3.666 -10.726  1.00  0.00      A    N
ATOM   2623  HN  TRP A 183      -6.532  -3.307 -10.455  1.00  0.00      A    H
ATOM   2624  CA  TRP A 183      -8.552  -3.295  -9.889  1.00  0.00      A    C
ATOM   2625  HA  TRP A 183      -8.942  -4.128  -9.322  1.00  0.00      A    H
ATOM   2626  CB  TRP A 183      -8.208  -2.218  -8.800  1.00  0.00      A    C
ATOM   2627  HB1 TRP A 183      -7.884  -1.239  -9.214  1.00  0.00      A    H
ATOM   2628  HB2 TRP A 183      -9.140  -2.104  -8.206  1.00  0.00      A    H
ATOM   2629  CG  TRP A 183      -7.138  -2.664  -7.853  1.00  0.00      A    C
ATOM   2630  CD1 TRP A 183      -6.627  -3.965  -7.583  1.00  0.00      A    C
ATOM   2631  HD1 TRP A 183      -6.992  -4.907  -7.965  1.00  0.00      A    H
ATOM   2632  NE1 TRP A 183      -5.642  -3.866  -6.640  1.00  0.00      A    N
ATOM   2633  HE1 TRP A 183      -5.206  -4.554  -6.102  1.00  0.00      A    H
ATOM   2634  CE2 TRP A 183      -5.401  -2.568  -6.370  1.00  0.00      A    C
ATOM   2635  CD2 TRP A 183      -6.249  -1.752  -7.181  1.00  0.00      A    C
ATOM   2636  CE3 TRP A 183      -6.073  -0.333  -7.181  1.00  0.00      A    C
ATOM   2637  HE3 TRP A 183      -6.717   0.259  -7.815  1.00  0.00      A    H
ATOM   2638  CZ3 TRP A 183      -5.166   0.148  -6.218  1.00  0.00      A    C
ATOM   2639  HZ3 TRP A 183      -5.111   1.218  -6.083  1.00  0.00      A    H
ATOM   2640  CZ2 TRP A 183      -4.496  -2.042  -5.468  1.00  0.00      A    C
ATOM   2641  HZ2 TRP A 183      -4.094  -2.752  -4.761  1.00  0.00      A    H
ATOM   2642  CH2 TRP A 183      -4.361  -0.659  -5.395  1.00  0.00      A    C
ATOM   2643  HH2 TRP A 183      -3.720  -0.208  -4.652  1.00  0.00      A    H
ATOM   2644  C   TRP A 183      -9.706  -2.677 -10.536  1.00  0.00      A    C
ATOM   2645  O   TRP A 183     -10.835  -3.233 -10.409  1.00  0.00      A    O
ATOM   2646  N   GLY A 184      -9.573  -1.563 -11.295  1.00  0.00      A    N
ATOM   2647  HN  GLY A 184      -8.746  -1.022 -11.427  1.00  0.00      A    H
ATOM   2648  CA  GLY A 184     -10.674  -1.018 -11.944  1.00  0.00      A    C
ATOM   2649  HA1 GLY A 184     -10.982  -1.654 -12.760  1.00  0.00      A    H
ATOM   2650  HA2 GLY A 184     -11.490  -0.796 -11.272  1.00  0.00      A    H
ATOM   2651  C   GLY A 184     -10.396   0.264 -12.577  1.00  0.00      A    C
ATOM   2652  O   GLY A 184      -9.263   0.728 -12.624  1.00  0.00      A    O
ATOM   2653  N   THR A 185     -11.410   0.841 -13.243  1.00  0.00      A    N
ATOM   2654  HN  THR A 185     -12.292   0.377 -13.243  1.00  0.00      A    H
ATOM   2655  CA  THR A 185     -11.280   2.164 -13.920  1.00  0.00      A    C
ATOM   2656  HA  THR A 185     -10.269   2.337 -14.260  1.00  0.00      A    H
ATOM   2657  CB  THR A 185     -12.164   2.216 -15.196  1.00  0.00      A    C
ATOM   2658  HB  THR A 185     -11.929   3.189 -15.680  1.00  0.00      A    H
ATOM   2659  OG1 THR A 185     -13.541   2.137 -14.915  1.00  0.00      A    O
ATOM   2660  HG1 THR A 185     -14.004   1.747 -15.661  1.00  0.00      A    H
ATOM   2661  CG2 THR A 185     -11.811   1.137 -16.186  1.00  0.00      A    C
ATOM   2662 HG21 THR A 185     -10.783   1.350 -16.552  1.00  0.00      A    H
ATOM   2663 HG22 THR A 185     -11.842   0.103 -15.781  1.00  0.00      A    H
ATOM   2664 HG23 THR A 185     -12.470   1.195 -17.079  1.00  0.00      A    H
ATOM   2665  C   THR A 185     -11.662   3.345 -13.016  1.00  0.00      A    C
ATOM   2666  O   THR A 185     -11.696   4.475 -13.539  1.00  0.00      A    O
ATOM   2667  N   THR A 186     -11.884   3.184 -11.684  1.00  0.00      A    N
ATOM   2668  HN  THR A 186     -12.074   2.238 -11.432  1.00  0.00      A    H
ATOM   2669  CA  THR A 186     -12.040   4.341 -10.847  1.00  0.00      A    C
ATOM   2670  HA  THR A 186     -12.563   5.158 -11.323  1.00  0.00      A    H
ATOM   2671  CB  THR A 186     -12.977   4.243  -9.668  1.00  0.00      A    C
ATOM   2672  HB  THR A 186     -13.076   5.202  -9.117  1.00  0.00      A    H
ATOM   2673  OG1 THR A 186     -12.446   3.315  -8.674  1.00  0.00      A    O
ATOM   2674  HG1 THR A 186     -13.037   3.399  -7.921  1.00  0.00      A    H
ATOM   2675  CG2 THR A 186     -14.309   3.629 -10.087  1.00  0.00      A    C
ATOM   2676 HG21 THR A 186     -14.222   2.531 -10.236  1.00  0.00      A    H
ATOM   2677 HG22 THR A 186     -15.093   3.966  -9.375  1.00  0.00      A    H
ATOM   2678 HG23 THR A 186     -14.523   3.999 -11.113  1.00  0.00      A    H
ATOM   2679  C   THR A 186     -10.733   5.044 -10.476  1.00  0.00      A    C
ATOM   2680  O   THR A 186     -10.522   6.233 -10.290  1.00  0.00      A    O
ATOM   2681  N   TRP A 187      -9.720   4.197 -10.272  1.00  0.00      A    N
ATOM   2682  HN  TRP A 187      -9.988   3.245 -10.396  1.00  0.00      A    H
ATOM   2683  CA  TRP A 187      -8.281   4.579 -10.085  1.00  0.00      A    C
ATOM   2684  HA  TRP A 187      -8.301   5.543  -9.598  1.00  0.00      A    H
ATOM   2685  CB  TRP A 187      -7.555   3.382  -9.332  1.00  0.00      A    C
ATOM   2686  HB1 TRP A 187      -8.203   3.028  -8.502  1.00  0.00      A    H
ATOM   2687  HB2 TRP A 187      -7.466   2.578 -10.093  1.00  0.00      A    H
ATOM   2688  CG  TRP A 187      -6.170   3.678  -8.742  1.00  0.00      A    C
ATOM   2689  CD1 TRP A 187      -5.843   3.870  -7.401  1.00  0.00      A    C
ATOM   2690  HD1 TRP A 187      -6.555   4.099  -6.622  1.00  0.00      A    H
ATOM   2691  NE1 TRP A 187      -4.470   3.926  -7.292  1.00  0.00      A    N
ATOM   2692  HE1 TRP A 187      -3.950   4.134  -6.492  1.00  0.00      A    H
ATOM   2693  CE2 TRP A 187      -3.906   3.528  -8.523  1.00  0.00      A    C
ATOM   2694  CD2 TRP A 187      -4.919   3.413  -9.455  1.00  0.00      A    C
ATOM   2695  CE3 TRP A 187      -4.679   2.862 -10.703  1.00  0.00      A    C
ATOM   2696  HE3 TRP A 187      -5.406   2.615 -11.463  1.00  0.00      A    H
ATOM   2697  CZ3 TRP A 187      -3.367   2.654 -11.031  1.00  0.00      A    C
ATOM   2698  HZ3 TRP A 187      -3.141   2.338 -12.038  1.00  0.00      A    H
ATOM   2699  CZ2 TRP A 187      -2.574   3.234  -8.775  1.00  0.00      A    C
ATOM   2700  HZ2 TRP A 187      -1.861   3.539  -8.023  1.00  0.00      A    H
ATOM   2701  CH2 TRP A 187      -2.273   2.812 -10.036  1.00  0.00      A    C
ATOM   2702  HH2 TRP A 187      -1.238   2.663 -10.305  1.00  0.00      A    H
ATOM   2703  C   TRP A 187      -7.555   4.829 -11.411  1.00  0.00      A    C
ATOM   2704  O   TRP A 187      -7.784   4.266 -12.482  1.00  0.00      A    O
ATOM   2705  N   GLY A 188      -6.459   5.608 -11.290  1.00  0.00      A    N
ATOM   2706  HN  GLY A 188      -6.178   5.804 -10.354  1.00  0.00      A    H
ATOM   2707  CA  GLY A 188      -5.438   5.784 -12.344  1.00  0.00      A    C
ATOM   2708  HA1 GLY A 188      -4.726   6.483 -11.929  1.00  0.00      A    H
ATOM   2709  HA2 GLY A 188      -5.037   4.827 -12.642  1.00  0.00      A    H
ATOM   2710  C   GLY A 188      -5.978   6.470 -13.530  1.00  0.00      A    C
ATOM   2711  O   GLY A 188      -6.986   7.123 -13.576  1.00  0.00      A    O
ATOM   2712  N   GLU A 189      -5.215   6.257 -14.589  1.00  0.00      A    N
ATOM   2713  HN  GLU A 189      -4.466   5.609 -14.471  1.00  0.00      A    H
ATOM   2714  CA  GLU A 189      -5.466   6.833 -15.865  1.00  0.00      A    C
ATOM   2715  HA  GLU A 189      -5.920   7.803 -15.724  1.00  0.00      A    H
ATOM   2716  CB  GLU A 189      -4.066   7.074 -16.595  1.00  0.00      A    C
ATOM   2717  HB1 GLU A 189      -3.645   6.073 -16.829  1.00  0.00      A    H
ATOM   2718  HB2 GLU A 189      -4.249   7.667 -17.516  1.00  0.00      A    H
ATOM   2719  CG  GLU A 189      -3.087   7.859 -15.717  1.00  0.00      A    C
ATOM   2720  HG1 GLU A 189      -3.700   8.454 -15.007  1.00  0.00      A    H
ATOM   2721  HG2 GLU A 189      -2.522   7.126 -15.103  1.00  0.00      A    H
ATOM   2722  CD  GLU A 189      -2.219   8.725 -16.522  1.00  0.00      A    C
ATOM   2723  OE1 GLU A 189      -2.216   9.958 -16.354  1.00  0.00      A    O
ATOM   2724  OE2 GLU A 189      -1.484   8.197 -17.377  1.00  0.00      A    O
ATOM   2725  C   GLU A 189      -6.385   5.876 -16.663  1.00  0.00      A    C
ATOM   2726  O   GLU A 189      -6.034   5.257 -17.608  1.00  0.00      A    O
ATOM   2727  N   ASN A 190      -7.648   5.942 -16.316  1.00  0.00      A    N
ATOM   2728  HN  ASN A 190      -7.863   6.704 -15.710  1.00  0.00      A    H
ATOM   2729  CA  ASN A 190      -8.756   5.047 -16.639  1.00  0.00      A    C
ATOM   2730  HA  ASN A 190      -9.614   5.332 -16.048  1.00  0.00      A    H
ATOM   2731  CB  ASN A 190      -9.159   5.029 -18.176  1.00  0.00      A    C
ATOM   2732  HB1 ASN A 190      -8.513   4.511 -18.917  1.00  0.00      A    H
ATOM   2733  HB2 ASN A 190     -10.093   4.433 -18.265  1.00  0.00      A    H
ATOM   2734  CG  ASN A 190      -9.218   6.512 -18.718  1.00  0.00      A    C
ATOM   2735  OD1 ASN A 190     -10.200   7.265 -18.537  1.00  0.00      A    O
ATOM   2736  ND2 ASN A 190      -8.181   6.901 -19.492  1.00  0.00      A    N
ATOM   2737 HD21 ASN A 190      -8.147   7.785 -19.958  1.00  0.00      A    H
ATOM   2738 HD22 ASN A 190      -7.501   6.210 -19.739  1.00  0.00      A    H
ATOM   2739  C   ASN A 190      -8.415   3.560 -16.247  1.00  0.00      A    C
ATOM   2740  O   ASN A 190      -8.719   2.652 -17.018  1.00  0.00      A    O
ATOM   2741  N   GLY A 191      -7.779   3.288 -15.068  1.00  0.00      A    N
ATOM   2742  HN  GLY A 191      -7.755   3.955 -14.328  1.00  0.00      A    H
ATOM   2743  CA  GLY A 191      -7.359   1.972 -14.647  1.00  0.00      A    C
ATOM   2744  HA1 GLY A 191      -7.415   1.841 -13.577  1.00  0.00      A    H
ATOM   2745  HA2 GLY A 191      -7.970   1.227 -15.134  1.00  0.00      A    H
ATOM   2746  C   GLY A 191      -5.906   1.613 -14.959  1.00  0.00      A    C
ATOM   2747  O   GLY A 191      -5.466   0.443 -14.768  1.00  0.00      A    O
ATOM   2748  N   PHE A 192      -5.195   2.590 -15.546  1.00  0.00      A    N
ATOM   2749  HN  PHE A 192      -5.705   3.387 -15.860  1.00  0.00      A    H
ATOM   2750  CA  PHE A 192      -3.840   2.413 -16.052  1.00  0.00      A    C
ATOM   2751  HA  PHE A 192      -3.426   1.429 -15.887  1.00  0.00      A    H
ATOM   2752  CB  PHE A 192      -3.708   2.758 -17.546  1.00  0.00      A    C
ATOM   2753  HB1 PHE A 192      -4.086   3.785 -17.734  1.00  0.00      A    H
ATOM   2754  HB2 PHE A 192      -2.656   2.794 -17.900  1.00  0.00      A    H
ATOM   2755  CG  PHE A 192      -4.456   1.802 -18.402  1.00  0.00      A    C
ATOM   2756  CD1 PHE A 192      -5.710   2.061 -18.929  1.00  0.00      A    C
ATOM   2757  HD1 PHE A 192      -6.259   2.950 -18.655  1.00  0.00      A    H
ATOM   2758  CE1 PHE A 192      -6.411   1.163 -19.812  1.00  0.00      A    C
ATOM   2759  HE1 PHE A 192      -7.407   1.400 -20.154  1.00  0.00      A    H
ATOM   2760  CZ  PHE A 192      -5.674   0.047 -20.326  1.00  0.00      A    C
ATOM   2761  HZ  PHE A 192      -6.131  -0.673 -20.989  1.00  0.00      A    H
ATOM   2762  CD2 PHE A 192      -3.774   0.685 -18.927  1.00  0.00      A    C
ATOM   2763  HD2 PHE A 192      -2.770   0.530 -18.560  1.00  0.00      A    H
ATOM   2764  CE2 PHE A 192      -4.396  -0.193 -19.829  1.00  0.00      A    C
ATOM   2765  HE2 PHE A 192      -3.861  -1.077 -20.141  1.00  0.00      A    H
ATOM   2766  C   PHE A 192      -2.902   3.318 -15.277  1.00  0.00      A    C
ATOM   2767  O   PHE A 192      -3.297   4.323 -14.685  1.00  0.00      A    O
ATOM   2768  N   LEU A 193      -1.590   3.029 -15.297  1.00  0.00      A    N
ATOM   2769  HN  LEU A 193      -1.238   2.218 -15.758  1.00  0.00      A    H
ATOM   2770  CA  LEU A 193      -0.648   3.736 -14.407  1.00  0.00      A    C
ATOM   2771  HA  LEU A 193      -1.084   4.599 -13.925  1.00  0.00      A    H
ATOM   2772  CB  LEU A 193      -0.305   2.687 -13.218  1.00  0.00      A    C
ATOM   2773  HB1 LEU A 193      -1.214   2.569 -12.591  1.00  0.00      A    H
ATOM   2774  HB2 LEU A 193      -0.191   1.724 -13.760  1.00  0.00      A    H
ATOM   2775  CG  LEU A 193       0.974   3.094 -12.399  1.00  0.00      A    C
ATOM   2776  HG  LEU A 193       1.791   3.397 -13.088  1.00  0.00      A    H
ATOM   2777  CD1 LEU A 193       0.830   4.345 -11.476  1.00  0.00      A    C
ATOM   2778 HD11 LEU A 193       1.775   4.591 -10.946  1.00  0.00      A    H
ATOM   2779 HD12 LEU A 193       0.494   5.099 -12.220  1.00  0.00      A    H
ATOM   2780 HD13 LEU A 193       0.070   4.083 -10.710  1.00  0.00      A    H
ATOM   2781  CD2 LEU A 193       1.393   1.912 -11.504  1.00  0.00      A    C
ATOM   2782 HD21 LEU A 193       1.844   1.066 -12.065  1.00  0.00      A    H
ATOM   2783 HD22 LEU A 193       2.113   2.317 -10.761  1.00  0.00      A    H
ATOM   2784 HD23 LEU A 193       0.508   1.589 -10.915  1.00  0.00      A    H
ATOM   2785  C   LEU A 193       0.558   4.196 -15.134  1.00  0.00      A    C
ATOM   2786  O   LEU A 193       1.062   3.628 -16.121  1.00  0.00      A    O
ATOM   2787  N   ARG A 194       1.131   5.335 -14.668  1.00  0.00      A    N
ATOM   2788  HN  ARG A 194       0.770   5.860 -13.901  1.00  0.00      A    H
ATOM   2789  CA  ARG A 194       2.411   5.792 -15.090  1.00  0.00      A    C
ATOM   2790  HA  ARG A 194       2.907   5.048 -15.696  1.00  0.00      A    H
ATOM   2791  CB  ARG A 194       2.465   7.141 -15.824  1.00  0.00      A    C
ATOM   2792  HB1 ARG A 194       1.984   7.918 -15.191  1.00  0.00      A    H
ATOM   2793  HB2 ARG A 194       3.506   7.420 -16.091  1.00  0.00      A    H
ATOM   2794  CG  ARG A 194       1.824   7.055 -17.271  1.00  0.00      A    C
ATOM   2795  HG1 ARG A 194       2.310   6.164 -17.724  1.00  0.00      A    H
ATOM   2796  HG2 ARG A 194       0.776   6.718 -17.120  1.00  0.00      A    H
ATOM   2797  CD  ARG A 194       1.951   8.382 -18.076  1.00  0.00      A    C
ATOM   2798  HD1 ARG A 194       2.947   8.865 -17.986  1.00  0.00      A    H
ATOM   2799  HD2 ARG A 194       1.757   8.295 -19.167  1.00  0.00      A    H
ATOM   2800  NE  ARG A 194       0.923   9.358 -17.585  1.00  0.00      A    N
ATOM   2801  HE  ARG A 194       0.052   8.941 -17.325  1.00  0.00      A    H
ATOM   2802  CZ  ARG A 194       0.868  10.698 -17.729  1.00  0.00      A    C
ATOM   2803  NH1 ARG A 194       1.791  11.414 -18.409  1.00  0.00      A    N
ATOM   2804 HH11 ARG A 194       2.630  10.975 -18.732  1.00  0.00      A    H
ATOM   2805 HH12 ARG A 194       1.755  12.392 -18.204  1.00  0.00      A    H
ATOM   2806  NH2 ARG A 194      -0.107  11.304 -17.121  1.00  0.00      A    N
ATOM   2807 HH21 ARG A 194      -0.762  10.726 -16.634  1.00  0.00      A    H
ATOM   2808 HH22 ARG A 194      -0.447  12.209 -17.379  1.00  0.00      A    H
ATOM   2809  C   ARG A 194       3.361   5.925 -13.929  1.00  0.00      A    C
ATOM   2810  O   ARG A 194       3.043   6.565 -12.954  1.00  0.00      A    O
ATOM   2811  N   MET A 195       4.542   5.255 -14.023  1.00  0.00      A    N
ATOM   2812  HN  MET A 195       4.676   4.806 -14.903  1.00  0.00      A    H
ATOM   2813  CA  MET A 195       5.625   5.193 -13.017  1.00  0.00      A    C
ATOM   2814  HA  MET A 195       5.419   5.762 -12.123  1.00  0.00      A    H
ATOM   2815  CB  MET A 195       5.863   3.739 -12.626  1.00  0.00      A    C
ATOM   2816  HB1 MET A 195       4.940   3.120 -12.640  1.00  0.00      A    H
ATOM   2817  HB2 MET A 195       6.536   3.381 -13.433  1.00  0.00      A    H
ATOM   2818  CG  MET A 195       6.604   3.559 -11.344  1.00  0.00      A    C
ATOM   2819  HG1 MET A 195       6.610   2.483 -11.065  1.00  0.00      A    H
ATOM   2820  HG2 MET A 195       7.655   3.903 -11.446  1.00  0.00      A    H
ATOM   2821  SD  MET A 195       5.817   4.375  -9.902  1.00  0.00      A    S
ATOM   2822  CE  MET A 195       4.419   3.269  -9.550  1.00  0.00      A    C
ATOM   2823  HE1 MET A 195       3.747   3.108 -10.420  1.00  0.00      A    H
ATOM   2824  HE2 MET A 195       4.744   2.247  -9.262  1.00  0.00      A    H
ATOM   2825  HE3 MET A 195       3.896   3.504  -8.599  1.00  0.00      A    H
ATOM   2826  C   MET A 195       6.867   5.859 -13.519  1.00  0.00      A    C
ATOM   2827  O   MET A 195       7.252   5.579 -14.648  1.00  0.00      A    O
ATOM   2828  N   GLU A 196       7.470   6.777 -12.787  1.00  0.00      A    N
ATOM   2829  HN  GLU A 196       7.177   6.972 -11.854  1.00  0.00      A    H
ATOM   2830  CA  GLU A 196       8.619   7.522 -13.302  1.00  0.00      A    C
ATOM   2831  HA  GLU A 196       8.442   7.783 -14.334  1.00  0.00      A    H
ATOM   2832  CB  GLU A 196       8.974   8.698 -12.311  1.00  0.00      A    C
ATOM   2833  HB1 GLU A 196       7.976   9.038 -11.963  1.00  0.00      A    H
ATOM   2834  HB2 GLU A 196       9.526   8.379 -11.402  1.00  0.00      A    H
ATOM   2835  CG  GLU A 196       9.585   9.855 -13.101  1.00  0.00      A    C
ATOM   2836  HG1 GLU A 196      10.670   9.778 -13.328  1.00  0.00      A    H
ATOM   2837  HG2 GLU A 196       9.127  10.015 -14.101  1.00  0.00      A    H
ATOM   2838  CD  GLU A 196       9.472  11.241 -12.349  1.00  0.00      A    C
ATOM   2839  OE1 GLU A 196       9.638  11.306 -11.154  1.00  0.00      A    O
ATOM   2840  OE2 GLU A 196       9.089  12.254 -12.961  1.00  0.00      A    O
ATOM   2841  C   GLU A 196       9.841   6.529 -13.396  1.00  0.00      A    C
ATOM   2842  O   GLU A 196      10.008   5.628 -12.564  1.00  0.00      A    O
ATOM   2843  N   LYS A 197      10.733   6.597 -14.462  1.00  0.00      A    N
ATOM   2844  HN  LYS A 197      10.511   7.267 -15.165  1.00  0.00      A    H
ATOM   2845  CA  LYS A 197      12.062   5.995 -14.473  1.00  0.00      A    C
ATOM   2846  HA  LYS A 197      12.139   5.443 -13.548  1.00  0.00      A    H
ATOM   2847  CB  LYS A 197      12.277   4.994 -15.613  1.00  0.00      A    C
ATOM   2848  HB1 LYS A 197      12.950   4.173 -15.286  1.00  0.00      A    H
ATOM   2849  HB2 LYS A 197      11.326   4.432 -15.726  1.00  0.00      A    H
ATOM   2850  CG  LYS A 197      12.469   5.514 -17.032  1.00  0.00      A    C
ATOM   2851  HG1 LYS A 197      11.627   6.198 -17.271  1.00  0.00      A    H
ATOM   2852  HG2 LYS A 197      13.475   5.984 -17.016  1.00  0.00      A    H
ATOM   2853  CD  LYS A 197      12.421   4.424 -18.141  1.00  0.00      A    C
ATOM   2854  HD1 LYS A 197      11.480   3.835 -18.093  1.00  0.00      A    H
ATOM   2855  HD2 LYS A 197      12.573   4.880 -19.143  1.00  0.00      A    H
ATOM   2856  CE  LYS A 197      13.638   3.416 -18.088  1.00  0.00      A    C
ATOM   2857  HE1 LYS A 197      13.530   2.811 -17.162  1.00  0.00      A    H
ATOM   2858  HE2 LYS A 197      13.588   2.779 -18.997  1.00  0.00      A    H
ATOM   2859  NZ  LYS A 197      14.994   4.049 -18.097  1.00  0.00      A    N
ATOM   2860  HZ1 LYS A 197      14.914   5.008 -17.703  1.00  0.00      A    H
ATOM   2861  HZ2 LYS A 197      15.435   3.398 -17.417  1.00  0.00      A    H
ATOM   2862  HZ3 LYS A 197      15.429   3.934 -19.035  1.00  0.00      A    H
ATOM   2863  C   LYS A 197      13.081   6.976 -14.388  1.00  0.00      A    C
ATOM   2864  O   LYS A 197      12.842   8.178 -14.522  1.00  0.00      A    O
ATOM   2865  N   ASP A 198      14.325   6.566 -14.017  1.00  0.00      A    N
ATOM   2866  HN  ASP A 198      14.470   5.592 -13.865  1.00  0.00      A    H
ATOM   2867  CA  ASP A 198      15.533   7.318 -13.940  1.00  0.00      A    C
ATOM   2868  HA  ASP A 198      16.291   6.591 -13.689  1.00  0.00      A    H
ATOM   2869  CB  ASP A 198      15.863   8.041 -15.377  1.00  0.00      A    C
ATOM   2870  HB1 ASP A 198      15.066   8.716 -15.756  1.00  0.00      A    H
ATOM   2871  HB2 ASP A 198      16.651   8.813 -15.244  1.00  0.00      A    H
ATOM   2872  CG  ASP A 198      16.313   7.003 -16.366  1.00  0.00      A    C
ATOM   2873  OD1 ASP A 198      15.839   6.890 -17.488  1.00  0.00      A    O
ATOM   2874  OD2 ASP A 198      17.200   6.236 -15.965  1.00  0.00      A    O
ATOM   2875  C   ASP A 198      15.352   8.364 -12.919  1.00  0.00      A    C
ATOM   2876  O   ASP A 198      15.806   9.528 -13.143  1.00  0.00      A    O
ATOM   2877  N   ILE A 199      14.807   7.960 -11.750  1.00  0.00      A    N
ATOM   2878  HN  ILE A 199      14.448   7.032 -11.696  1.00  0.00      A    H
ATOM   2879  CA  ILE A 199      14.910   8.702 -10.586  1.00  0.00      A    C
ATOM   2880  HA  ILE A 199      15.077   9.758 -10.741  1.00  0.00      A    H
ATOM   2881  CB  ILE A 199      13.682   8.547  -9.711  1.00  0.00      A    C
ATOM   2882  HB  ILE A 199      13.811   9.095  -8.753  1.00  0.00      A    H
ATOM   2883  CG2 ILE A 199      12.439   9.218 -10.333  1.00  0.00      A    C
ATOM   2884 HG21 ILE A 199      12.631  10.272 -10.625  1.00  0.00      A    H
ATOM   2885 HG22 ILE A 199      12.058   8.519 -11.107  1.00  0.00      A    H
ATOM   2886 HG23 ILE A 199      11.557   9.276  -9.660  1.00  0.00      A    H
ATOM   2887  CG1 ILE A 199      13.432   7.050  -9.180  1.00  0.00      A    C
ATOM   2888 HG11 ILE A 199      13.139   6.407 -10.036  1.00  0.00      A    H
ATOM   2889 HG12 ILE A 199      14.380   6.594  -8.824  1.00  0.00      A    H
ATOM   2890  CD  ILE A 199      12.486   7.095  -8.017  1.00  0.00      A    C
ATOM   2891  HD1 ILE A 199      12.204   6.126  -7.552  1.00  0.00      A    H
ATOM   2892  HD2 ILE A 199      12.851   7.856  -7.295  1.00  0.00      A    H
ATOM   2893  HD3 ILE A 199      11.475   7.390  -8.372  1.00  0.00      A    H
ATOM   2894  C   ILE A 199      16.150   8.272  -9.864  1.00  0.00      A    C
ATOM   2895  O   ILE A 199      17.157   7.868 -10.378  1.00  0.00      A    O
ATOM   2896  N   SER A 200      16.234   8.374  -8.513  1.00  0.00      A    N
ATOM   2897  HN  SER A 200      15.601   8.832  -7.893  1.00  0.00      A    H
ATOM   2898  CA  SER A 200      17.481   8.155  -7.697  1.00  0.00      A    C
ATOM   2899  HA  SER A 200      18.253   8.607  -8.303  1.00  0.00      A    H
ATOM   2900  CB  SER A 200      17.409   8.818  -6.308  1.00  0.00      A    C
ATOM   2901  HB1 SER A 200      18.239   8.520  -5.632  1.00  0.00      A    H
ATOM   2902  HB2 SER A 200      17.297   9.921  -6.375  1.00  0.00      A    H
ATOM   2903  OG  SER A 200      16.252   8.271  -5.626  1.00  0.00      A    O
ATOM   2904  HG1 SER A 200      16.057   8.706  -4.793  1.00  0.00      A    H
ATOM   2905  C   SER A 200      17.732   6.680  -7.545  1.00  0.00      A    C
ATOM   2906  O   SER A 200      18.864   6.248  -7.416  1.00  0.00      A    O
ATOM   2907  N   ASP A 201      16.726   5.818  -7.634  1.00  0.00      A    N
ATOM   2908  HN  ASP A 201      15.862   6.305  -7.729  1.00  0.00      A    H
ATOM   2909  CA  ASP A 201      16.731   4.379  -7.670  1.00  0.00      A    C
ATOM   2910  HA  ASP A 201      17.445   3.959  -6.977  1.00  0.00      A    H
ATOM   2911  CB  ASP A 201      15.513   3.851  -6.945  1.00  0.00      A    C
ATOM   2912  HB1 ASP A 201      15.391   4.429  -6.005  1.00  0.00      A    H
ATOM   2913  HB2 ASP A 201      14.575   3.964  -7.530  1.00  0.00      A    H
ATOM   2914  CG  ASP A 201      15.677   2.403  -6.406  1.00  0.00      A    C
ATOM   2915  OD1 ASP A 201      16.308   1.473  -7.002  1.00  0.00      A    O
ATOM   2916  OD2 ASP A 201      15.183   2.265  -5.276  1.00  0.00      A    O
ATOM   2917  C   ASP A 201      17.013   3.770  -9.053  1.00  0.00      A    C
ATOM   2918  O   ASP A 201      16.371   4.103 -10.033  1.00  0.00      A    O
ATOM   2919  N   LYS A 202      18.098   2.963  -9.152  1.00  0.00      A    N
ATOM   2920  HN  LYS A 202      18.627   2.801  -8.323  1.00  0.00      A    H
ATOM   2921  CA  LYS A 202      18.772   2.487 -10.349  1.00  0.00      A    C
ATOM   2922  HA  LYS A 202      18.685   3.272 -11.085  1.00  0.00      A    H
ATOM   2923  CB  LYS A 202      20.240   2.278 -10.025  1.00  0.00      A    C
ATOM   2924  HB1 LYS A 202      20.791   1.772 -10.846  1.00  0.00      A    H
ATOM   2925  HB2 LYS A 202      20.755   3.259  -9.941  1.00  0.00      A    H
ATOM   2926  CG  LYS A 202      20.421   1.343  -8.821  1.00  0.00      A    C
ATOM   2927  HG1 LYS A 202      19.646   1.497  -8.040  1.00  0.00      A    H
ATOM   2928  HG2 LYS A 202      20.325   0.331  -9.270  1.00  0.00      A    H
ATOM   2929  CD  LYS A 202      21.855   1.390  -8.285  1.00  0.00      A    C
ATOM   2930  HD1 LYS A 202      22.532   1.180  -9.141  1.00  0.00      A    H
ATOM   2931  HD2 LYS A 202      22.164   2.377  -7.881  1.00  0.00      A    H
ATOM   2932  CE  LYS A 202      22.169   0.206  -7.261  1.00  0.00      A    C
ATOM   2933  HE1 LYS A 202      21.912  -0.777  -7.710  1.00  0.00      A    H
ATOM   2934  HE2 LYS A 202      23.271   0.145  -7.138  1.00  0.00      A    H
ATOM   2935  NZ  LYS A 202      21.504   0.344  -5.915  1.00  0.00      A    N
ATOM   2936  HZ1 LYS A 202      21.812   1.255  -5.519  1.00  0.00      A    H
ATOM   2937  HZ2 LYS A 202      20.468   0.339  -6.010  1.00  0.00      A    H
ATOM   2938  HZ3 LYS A 202      21.959  -0.393  -5.340  1.00  0.00      A    H
ATOM   2939  C   LYS A 202      18.060   1.291 -10.830  1.00  0.00      A    C
ATOM   2940  O   LYS A 202      18.324   0.784 -11.957  1.00  0.00      A    O
ATOM   2941  N   ARG A 203      17.134   0.761  -9.994  1.00  0.00      A    N
ATOM   2942  HN  ARG A 203      17.005   1.013  -9.038  1.00  0.00      A    H
ATOM   2943  CA  ARG A 203      16.105  -0.197 -10.465  1.00  0.00      A    C
ATOM   2944  HA  ARG A 203      16.577  -0.675 -11.310  1.00  0.00      A    H
ATOM   2945  CB  ARG A 203      15.565  -1.166  -9.302  1.00  0.00      A    C
ATOM   2946  HB1 ARG A 203      15.078  -0.565  -8.505  1.00  0.00      A    H
ATOM   2947  HB2 ARG A 203      14.787  -1.844  -9.712  1.00  0.00      A    H
ATOM   2948  CG  ARG A 203      16.696  -1.949  -8.650  1.00  0.00      A    C
ATOM   2949  HG1 ARG A 203      17.060  -2.762  -9.315  1.00  0.00      A    H
ATOM   2950  HG2 ARG A 203      17.553  -1.268  -8.465  1.00  0.00      A    H
ATOM   2951  CD  ARG A 203      16.384  -2.475  -7.255  1.00  0.00      A    C
ATOM   2952  HD1 ARG A 203      15.464  -3.088  -7.142  1.00  0.00      A    H
ATOM   2953  HD2 ARG A 203      17.230  -3.068  -6.848  1.00  0.00      A    H
ATOM   2954  NE  ARG A 203      16.249  -1.146  -6.430  1.00  0.00      A    N
ATOM   2955  HE  ARG A 203      16.237  -0.196  -6.743  1.00  0.00      A    H
ATOM   2956  CZ  ARG A 203      15.897  -1.321  -5.157  1.00  0.00      A    C
ATOM   2957  NH1 ARG A 203      15.954  -2.455  -4.436  1.00  0.00      A    N
ATOM   2958 HH11 ARG A 203      16.481  -3.190  -4.863  1.00  0.00      A    H
ATOM   2959 HH12 ARG A 203      15.952  -2.460  -3.436  1.00  0.00      A    H
ATOM   2960  NH2 ARG A 203      15.583  -0.220  -4.459  1.00  0.00      A    N
ATOM   2961 HH21 ARG A 203      15.552   0.656  -4.941  1.00  0.00      A    H
ATOM   2962 HH22 ARG A 203      15.431  -0.241  -3.471  1.00  0.00      A    H
ATOM   2963  C   ARG A 203      14.859   0.374 -11.110  1.00  0.00      A    C
ATOM   2964  O   ARG A 203      14.541  -0.058 -12.205  1.00  0.00      A    O
ATOM   2965  N   GLY A 204      14.170   1.320 -10.375  1.00  0.00      A    N
ATOM   2966  HN  GLY A 204      14.229   1.508  -9.398  1.00  0.00      A    H
ATOM   2967  CA  GLY A 204      12.849   1.670 -10.817  1.00  0.00      A    C
ATOM   2968  HA1 GLY A 204      12.954   2.455 -11.551  1.00  0.00      A    H
ATOM   2969  HA2 GLY A 204      12.309   0.786 -11.124  1.00  0.00      A    H
ATOM   2970  C   GLY A 204      12.197   2.366  -9.665  1.00  0.00      A    C
ATOM   2971  O   GLY A 204      12.485   2.242  -8.486  1.00  0.00      A    O
ATOM   2972  N   MET A 205      11.184   3.156 -10.042  1.00  0.00      A    N
ATOM   2973  HN  MET A 205      10.966   3.252 -11.010  1.00  0.00      A    H
ATOM   2974  CA  MET A 205      10.315   3.753  -8.997  1.00  0.00      A    C
ATOM   2975  HA  MET A 205      10.955   4.122  -8.209  1.00  0.00      A    H
ATOM   2976  CB  MET A 205       9.813   5.103  -9.462  1.00  0.00      A    C
ATOM   2977  HB1 MET A 205      10.652   5.741  -9.811  1.00  0.00      A    H
ATOM   2978  HB2 MET A 205       9.186   4.864 -10.348  1.00  0.00      A    H
ATOM   2979  CG  MET A 205       9.024   5.889  -8.388  1.00  0.00      A    C
ATOM   2980  HG1 MET A 205       8.329   5.175  -7.897  1.00  0.00      A    H
ATOM   2981  HG2 MET A 205       9.787   6.267  -7.674  1.00  0.00      A    H
ATOM   2982  SD  MET A 205       7.983   7.167  -9.085  1.00  0.00      A    S
ATOM   2983  CE  MET A 205       7.305   7.805  -7.570  1.00  0.00      A    C
ATOM   2984  HE1 MET A 205       7.878   7.336  -6.741  1.00  0.00      A    H
ATOM   2985  HE2 MET A 205       7.580   8.882  -7.574  1.00  0.00      A    H
ATOM   2986  HE3 MET A 205       6.232   7.553  -7.431  1.00  0.00      A    H
ATOM   2987  C   MET A 205       9.331   2.675  -8.523  1.00  0.00      A    C
ATOM   2988  O   MET A 205       8.772   1.935  -9.332  1.00  0.00      A    O
ATOM   2989  N   CYS A 206       9.111   2.682  -7.180  1.00  0.00      A    N
ATOM   2990  HN  CYS A 206       9.539   3.414  -6.656  1.00  0.00      A    H
ATOM   2991  CA  CYS A 206       8.464   1.604  -6.392  1.00  0.00      A    C
ATOM   2992  HA  CYS A 206       8.631   1.833  -5.350  1.00  0.00      A    H
ATOM   2993  CB  CYS A 206       6.913   1.767  -6.476  1.00  0.00      A    C
ATOM   2994  HB1 CYS A 206       6.508   1.326  -7.411  1.00  0.00      A    H
ATOM   2995  HB2 CYS A 206       6.521   1.264  -5.566  1.00  0.00      A    H
ATOM   2996  SG  CYS A 206       6.399   3.516  -6.293  1.00  0.00      A    S
ATOM   2997  C   CYS A 206       9.017   0.183  -6.577  1.00  0.00      A    C
ATOM   2998  O   CYS A 206       8.305  -0.764  -6.792  1.00  0.00      A    O
ATOM   2999  N   GLY A 207      10.400   0.025  -6.513  1.00  0.00      A    N
ATOM   3000  HN  GLY A 207      11.131   0.667  -6.294  1.00  0.00      A    H
ATOM   3001  CA  GLY A 207      10.940  -1.322  -6.470  1.00  0.00      A    C
ATOM   3002  HA1 GLY A 207      11.877  -1.257  -5.937  1.00  0.00      A    H
ATOM   3003  HA2 GLY A 207      10.224  -1.989  -6.014  1.00  0.00      A    H
ATOM   3004  C   GLY A 207      11.193  -1.796  -7.911  1.00  0.00      A    C
ATOM   3005  O   GLY A 207      12.338  -1.560  -8.425  1.00  0.00      A    O
ATOM   3006  N   LEU A 208      10.177  -2.532  -8.457  1.00  0.00      A    N
ATOM   3007  HN  LEU A 208       9.387  -2.640  -7.857  1.00  0.00      A    H
ATOM   3008  CA  LEU A 208       9.993  -2.729  -9.874  1.00  0.00      A    C
ATOM   3009  HA  LEU A 208       8.996  -3.100 -10.061  1.00  0.00      A    H
ATOM   3010  CB  LEU A 208      10.084  -1.435 -10.692  1.00  0.00      A    C
ATOM   3011  HB1 LEU A 208       9.194  -0.824 -10.430  1.00  0.00      A    H
ATOM   3012  HB2 LEU A 208      11.029  -0.901 -10.457  1.00  0.00      A    H
ATOM   3013  CG  LEU A 208       9.816  -1.596 -12.203  1.00  0.00      A    C
ATOM   3014  HG  LEU A 208      10.256  -2.578 -12.482  1.00  0.00      A    H
ATOM   3015  CD1 LEU A 208       8.310  -1.497 -12.468  1.00  0.00      A    C
ATOM   3016 HD11 LEU A 208       8.114  -1.636 -13.553  1.00  0.00      A    H
ATOM   3017 HD12 LEU A 208       7.856  -2.346 -11.912  1.00  0.00      A    H
ATOM   3018 HD13 LEU A 208       7.988  -0.459 -12.238  1.00  0.00      A    H
ATOM   3019  CD2 LEU A 208      10.607  -0.669 -13.049  1.00  0.00      A    C
ATOM   3020 HD21 LEU A 208      11.708  -0.804 -12.978  1.00  0.00      A    H
ATOM   3021 HD22 LEU A 208      10.385  -0.828 -14.126  1.00  0.00      A    H
ATOM   3022 HD23 LEU A 208      10.237   0.356 -12.836  1.00  0.00      A    H
ATOM   3023  C   LEU A 208      10.855  -3.908 -10.343  1.00  0.00      A    C
ATOM   3024  O   LEU A 208      10.450  -5.037 -10.641  1.00  0.00      A    O
ATOM   3025  N   ALA A 209      12.147  -3.549 -10.352  1.00  0.00      A    N
ATOM   3026  HN  ALA A 209      12.341  -2.663  -9.939  1.00  0.00      A    H
ATOM   3027  CA  ALA A 209      13.195  -4.294 -10.983  1.00  0.00      A    C
ATOM   3028  HA  ALA A 209      12.750  -5.096 -11.554  1.00  0.00      A    H
ATOM   3029  CB  ALA A 209      13.899  -3.520 -12.108  1.00  0.00      A    C
ATOM   3030  HB1 ALA A 209      14.451  -4.213 -12.777  1.00  0.00      A    H
ATOM   3031  HB2 ALA A 209      13.309  -2.838 -12.756  1.00  0.00      A    H
ATOM   3032  HB3 ALA A 209      14.612  -2.834 -11.603  1.00  0.00      A    H
ATOM   3033  C   ALA A 209      14.100  -5.119 -10.120  1.00  0.00      A    C
ATOM   3034  O   ALA A 209      15.329  -4.994 -10.134  1.00  0.00      A    O
ATOM   3035  N   MET A 210      13.585  -6.001  -9.245  1.00  0.00      A    N
ATOM   3036  HN  MET A 210      12.595  -6.104  -9.188  1.00  0.00      A    H
ATOM   3037  CA  MET A 210      14.429  -6.953  -8.569  1.00  0.00      A    C
ATOM   3038  HA  MET A 210      15.387  -6.547  -8.280  1.00  0.00      A    H
ATOM   3039  CB  MET A 210      13.752  -7.444  -7.281  1.00  0.00      A    C
ATOM   3040  HB1 MET A 210      12.727  -7.840  -7.443  1.00  0.00      A    H
ATOM   3041  HB2 MET A 210      14.290  -8.285  -6.793  1.00  0.00      A    H
ATOM   3042  CG  MET A 210      13.695  -6.457  -6.067  1.00  0.00      A    C
ATOM   3043  HG1 MET A 210      13.557  -6.952  -5.082  1.00  0.00      A    H
ATOM   3044  HG2 MET A 210      14.733  -6.063  -6.031  1.00  0.00      A    H
ATOM   3045  SD  MET A 210      12.571  -5.077  -6.078  1.00  0.00      A    S
ATOM   3046  CE  MET A 210      12.740  -4.483  -4.376  1.00  0.00      A    C
ATOM   3047  HE1 MET A 210      13.636  -5.036  -4.021  1.00  0.00      A    H
ATOM   3048  HE2 MET A 210      12.874  -3.381  -4.355  1.00  0.00      A    H
ATOM   3049  HE3 MET A 210      11.873  -4.820  -3.769  1.00  0.00      A    H
ATOM   3050  C   MET A 210      14.709  -8.168  -9.498  1.00  0.00      A    C
ATOM   3051  O   MET A 210      15.739  -8.181 -10.203  1.00  0.00      A    O
ATOM   3052  N   GLU A 211      13.786  -9.160  -9.573  1.00  0.00      A    N
ATOM   3053  HN  GLU A 211      12.949  -9.028  -9.048  1.00  0.00      A    H
ATOM   3054  CA  GLU A 211      13.955 -10.261 -10.483  1.00  0.00      A    C
ATOM   3055  HA  GLU A 211      14.581 -10.002 -11.324  1.00  0.00      A    H
ATOM   3056  CB  GLU A 211      14.583 -11.559  -9.755  1.00  0.00      A    C
ATOM   3057  HB1 GLU A 211      15.443 -11.246  -9.125  1.00  0.00      A    H
ATOM   3058  HB2 GLU A 211      13.888 -11.879  -8.950  1.00  0.00      A    H
ATOM   3059  CG  GLU A 211      14.972 -12.657 -10.774  1.00  0.00      A    C
ATOM   3060  HG1 GLU A 211      14.136 -12.888 -11.468  1.00  0.00      A    H
ATOM   3061  HG2 GLU A 211      15.948 -12.405 -11.241  1.00  0.00      A    H
ATOM   3062  CD  GLU A 211      15.245 -13.890  -9.889  1.00  0.00      A    C
ATOM   3063  OE1 GLU A 211      14.342 -14.658  -9.581  1.00  0.00      A    O
ATOM   3064  OE2 GLU A 211      16.419 -14.112  -9.559  1.00  0.00      A    O
ATOM   3065  C   GLU A 211      12.572 -10.484 -10.983  1.00  0.00      A    C
ATOM   3066  O   GLU A 211      11.872 -11.288 -10.403  1.00  0.00      A    O
ATOM   3067  N   PRO A 212      12.085  -9.831 -12.002  1.00  0.00      A    N
ATOM   3068  CD  PRO A 212      12.523  -8.520 -12.548  1.00  0.00      A    C
ATOM   3069  HD1 PRO A 212      13.252  -8.660 -13.375  1.00  0.00      A    H
ATOM   3070  HD2 PRO A 212      12.898  -7.864 -11.733  1.00  0.00      A    H
ATOM   3071  CA  PRO A 212      10.741 -10.122 -12.523  1.00  0.00      A    C
ATOM   3072  HA  PRO A 212      10.073 -10.028 -11.680  1.00  0.00      A    H
ATOM   3073  CB  PRO A 212      10.480  -9.094 -13.591  1.00  0.00      A    C
ATOM   3074  HB1 PRO A 212      10.845  -9.410 -14.591  1.00  0.00      A    H
ATOM   3075  HB2 PRO A 212       9.400  -8.831 -13.568  1.00  0.00      A    H
ATOM   3076  CG  PRO A 212      11.350  -7.857 -13.204  1.00  0.00      A    C
ATOM   3077  HG1 PRO A 212      11.594  -7.187 -14.055  1.00  0.00      A    H
ATOM   3078  HG2 PRO A 212      10.764  -7.304 -12.440  1.00  0.00      A    H
ATOM   3079  C   PRO A 212      10.516 -11.519 -13.234  1.00  0.00      A    C
ATOM   3080  O   PRO A 212      11.474 -12.183 -13.640  1.00  0.00      A    O
ATOM   3081  N   SER A 213       9.222 -11.951 -13.373  1.00  0.00      A    N
ATOM   3082  HN  SER A 213       8.530 -11.328 -13.017  1.00  0.00      A    H
ATOM   3083  CA  SER A 213       8.805 -13.233 -13.984  1.00  0.00      A    C
ATOM   3084  HA  SER A 213       9.566 -13.524 -14.693  1.00  0.00      A    H
ATOM   3085  CB  SER A 213       8.745 -14.444 -12.955  1.00  0.00      A    C
ATOM   3086  HB1 SER A 213       8.776 -15.423 -13.478  1.00  0.00      A    H
ATOM   3087  HB2 SER A 213       9.689 -14.302 -12.387  1.00  0.00      A    H
ATOM   3088  OG  SER A 213       7.665 -14.403 -12.044  1.00  0.00      A    O
ATOM   3089  HG1 SER A 213       7.803 -15.062 -11.360  1.00  0.00      A    H
ATOM   3090  C   SER A 213       7.446 -13.185 -14.739  1.00  0.00      A    C
ATOM   3091  O   SER A 213       6.553 -12.482 -14.388  1.00  0.00      A    O
ATOM   3092  N   TYR A 214       7.407 -13.865 -15.960  1.00  0.00      A    N
ATOM   3093  HN  TYR A 214       8.167 -14.442 -16.250  1.00  0.00      A    H
ATOM   3094  CA  TYR A 214       6.412 -13.738 -16.950  1.00  0.00      A    C
ATOM   3095  HA  TYR A 214       5.523 -13.344 -16.480  1.00  0.00      A    H
ATOM   3096  CB  TYR A 214       6.835 -12.711 -18.073  1.00  0.00      A    C
ATOM   3097  HB1 TYR A 214       6.081 -12.493 -18.860  1.00  0.00      A    H
ATOM   3098  HB2 TYR A 214       7.043 -11.752 -17.553  1.00  0.00      A    H
ATOM   3099  CG  TYR A 214       8.115 -13.015 -18.854  1.00  0.00      A    C
ATOM   3100  CD1 TYR A 214       8.096 -14.104 -19.793  1.00  0.00      A    C
ATOM   3101  HD1 TYR A 214       7.137 -14.530 -20.048  1.00  0.00      A    H
ATOM   3102  CE1 TYR A 214       9.247 -14.427 -20.466  1.00  0.00      A    C
ATOM   3103  HE1 TYR A 214       9.094 -15.127 -21.273  1.00  0.00      A    H
ATOM   3104  CZ  TYR A 214      10.448 -13.712 -20.230  1.00  0.00      A    C
ATOM   3105  OH  TYR A 214      11.604 -13.960 -20.925  1.00  0.00      A    O
ATOM   3106  HH  TYR A 214      12.339 -13.582 -20.438  1.00  0.00      A    H
ATOM   3107  CD2 TYR A 214       9.304 -12.355 -18.636  1.00  0.00      A    C
ATOM   3108  HD2 TYR A 214       9.259 -11.593 -17.872  1.00  0.00      A    H
ATOM   3109  CE2 TYR A 214      10.447 -12.636 -19.310  1.00  0.00      A    C
ATOM   3110  HE2 TYR A 214      11.332 -12.062 -19.078  1.00  0.00      A    H
ATOM   3111  C   TYR A 214       6.009 -15.143 -17.546  1.00  0.00      A    C
ATOM   3112  O   TYR A 214       6.768 -16.067 -17.520  1.00  0.00      A    O
ATOM   3113  N   PRO A 215       4.800 -15.386 -17.986  1.00  0.00      A    N
ATOM   3114  CD  PRO A 215       3.669 -14.454 -17.970  1.00  0.00      A    C
ATOM   3115  HD1 PRO A 215       4.024 -13.500 -18.415  1.00  0.00      A    H
ATOM   3116  HD2 PRO A 215       3.308 -14.325 -16.927  1.00  0.00      A    H
ATOM   3117  CA  PRO A 215       4.376 -16.586 -18.748  1.00  0.00      A    C
ATOM   3118  HA  PRO A 215       4.660 -17.468 -18.193  1.00  0.00      A    H
ATOM   3119  CB  PRO A 215       2.797 -16.438 -18.808  1.00  0.00      A    C
ATOM   3120  HB1 PRO A 215       2.488 -16.907 -19.766  1.00  0.00      A    H
ATOM   3121  HB2 PRO A 215       2.357 -16.866 -17.881  1.00  0.00      A    H
ATOM   3122  CG  PRO A 215       2.549 -14.926 -18.856  1.00  0.00      A    C
ATOM   3123  HG1 PRO A 215       2.624 -14.592 -19.913  1.00  0.00      A    H
ATOM   3124  HG2 PRO A 215       1.537 -14.669 -18.477  1.00  0.00      A    H
ATOM   3125  C   PRO A 215       4.997 -16.620 -20.159  1.00  0.00      A    C
ATOM   3126  O   PRO A 215       5.173 -15.535 -20.698  1.00  0.00      A    O
ATOM   3127  N   THR A 216       5.340 -17.824 -20.712  1.00  0.00      A    N
ATOM   3128  HN  THR A 216       5.342 -18.678 -20.197  1.00  0.00      A    H
ATOM   3129  CA  THR A 216       5.688 -17.956 -22.130  1.00  0.00      A    C
ATOM   3130  HA  THR A 216       5.561 -17.105 -22.784  1.00  0.00      A    H
ATOM   3131  CB  THR A 216       7.084 -18.531 -22.387  1.00  0.00      A    C
ATOM   3132  HB  THR A 216       7.159 -19.418 -21.723  1.00  0.00      A    H
ATOM   3133  OG1 THR A 216       8.125 -17.537 -22.186  1.00  0.00      A    O
ATOM   3134  HG1 THR A 216       8.792 -17.907 -21.604  1.00  0.00      A    H
ATOM   3135  CG2 THR A 216       7.379 -18.972 -23.895  1.00  0.00      A    C
ATOM   3136 HG21 THR A 216       8.448 -19.272 -23.914  1.00  0.00      A    H
ATOM   3137 HG22 THR A 216       6.798 -19.867 -24.203  1.00  0.00      A    H
ATOM   3138 HG23 THR A 216       7.184 -18.232 -24.700  1.00  0.00      A    H
ATOM   3139  C   THR A 216       4.708 -18.965 -22.730  1.00  0.00      A    C
ATOM   3140  O   THR A 216       4.446 -20.011 -22.141  1.00  0.00      A    O
ATOM   3141  N   ALA A 217       4.083 -18.575 -23.851  1.00  0.00      A    N
ATOM   3142  HN  ALA A 217       4.086 -17.618 -24.130  1.00  0.00      A    H
ATOM   3143  CA  ALA A 217       3.384 -19.485 -24.705  1.00  0.00      A    C
ATOM   3144  HA  ALA A 217       3.702 -20.491 -24.475  1.00  0.00      A    H
ATOM   3145  CB  ALA A 217       1.867 -19.216 -24.709  1.00  0.00      A    C
ATOM   3146  HB1 ALA A 217       1.415 -19.831 -25.516  1.00  0.00      A    H
ATOM   3147  HB2 ALA A 217       1.421 -19.302 -23.694  1.00  0.00      A    H
ATOM   3148  HB3 ALA A 217       1.649 -18.226 -25.162  1.00  0.00      A    H
ATOM   3149  C   ALA A 217       3.955 -19.349 -26.164  1.00  0.00      A    C
ATOM   3150  OT1 ALA A 217       3.630 -20.239 -27.039  1.00  0.00      A    O
ATOM   3151  OT2 ALA A 217       4.712 -18.463 -26.427  1.00  0.00      A    O
END
